# Supplementary material for: New Avian Paramyxoviruses Type I Strains Identified in Africa Provide New Outcomes for Phylogeny Reconstruction and Genotype Classification
Source: PLoS One. 2013 Oct 18;8(10):e76413. doi: 10.1371/journal.pone.0076413 (PMC3799739; doi:10.1371/journal.pone.0076413)
Supplement: Table S2 — Comparison of tree topologies generated on the individual gene and the full genome sequence data set (110 sequences in the different data sets) by Maximum Likelihood and Bayesian inference. Comparison was made by Treefinder using the Shimodaira and Hasegawa test [41]. (XLSX) [file pone.0076413.s002.xlsx]

## Sheet: Tree topology testing (SH)
	Alignments Trees	F	full	HN	L	M	NP	P	Sorted probality sum
	ML_full	0.004	0.966	0.155	0.981	0.068	0.213	0.039	2.426
	MrB_full	0.004	1	0.137	0.935	0.078	0.217	0.047	2.418
	MrB_L	0.002	0.933	0.121	1	0.054	0.209	0.029	2.348
	ML_L	0.001	0.892	0.024	0.939	0.067	0.149	0.091	2.163
	MrB_HN	0.015	0.009	1	0	0.06	0.737	0.048	1.869
	ML_M	0	0.002	0.046	0	1	0.173	0.439	1.66
	ML_HN	0.006	0.003	0.968	0	0.018	0.624	0.024	1.643
	ML_P	0.001	0	0.022	0	0.252	0.163	1	1.438
	ML_NP	0	0	0.371	0	0.023	1	0.026	1.42
	MrB_P	0	0	0.025	0	0.183	0.176	0.961	1.345
	MrB_M	0	0	0.018	0	0.955	0.081	0.207	1.261
	MrB_NP	0	0	0.253	0	0.012	0.98	0.009	1.254
	ML_F	1	0.001	0.004	0	0.021	0.055	0.026	1.107
	MrB_F	0.925	0.001	0.002	0	0.025	0.052	0.012	1.017
