# Supplementary material for: New Avian Paramyxoviruses Type I Strains Identified in Africa Provide New Outcomes for Phylogeny Reconstruction and Genotype Classification
Source: PLoS One. 2013 Oct 18;8(10):e76413. doi: 10.1371/journal.pone.0076413 (PMC3799739; doi:10.1371/journal.pone.0076413)
Supplement: Figure S3 — Supplementary tree representations. Figure A: Phylogenetic analysis of 323 complete HN nucleic acid sequences of NDV. Trees were constructed using Bayesian inference with 2,648,000 iterations 1/1000 tree sampled in the chain. Minimal average ESS for all parameters was 400, and PSRF were between 0.99976 and 1.00196. A class 1 virus sequence was introduced as an outgroup. Consensus tree posterior probabilities are indicated on the branch. Sequences from this study are grouped in genotypes VIf (5 Ethiopian strains), XI (8 Madagascar strains), XIVa (1 Malian strain), XIVb (5 Malian strains), and XIVc (1 Malian strain). The complete list of the 323 sequences, the corresponding multiple sequence alignments, and the tree in Newick and Figtree format can be found in Table S8, Table S7, Figure S5J. and Figure S9R, respectively. Figure B: Phylogenic inference of 496 partial F gene sequences (445 nt) using MrBayes. Trees were constructed using Bayesian inference with 6,013,000 iterations and 1/1000 tree sampled in the chain. Minimal average ESS for all parameters was 614, and PSRF were between 0.99989 and 1.00057. A class I virus was used as an outgroup. Sequences from our study are 5 Malian strains (1 in sub-genotype XIVa, 3 in XIVb, and 1 in XIVc), 5 Ethiopian strains (VIf), and 12 Madagascar strains (2 and 10 in genotypes Ib and XI, respectively). The complete list of the 1921 sequences, the corresponding multiple sequence alignments, and the tree in Newick and Figtree format can be found in Table S8, Table S7, Figure S5I,and Figure S9Q, respectively. (ZIP) [file pone.0076413.s003.zip]

Archive with 12 entries (6 files):
- S3.1_HN_complete_tree_MrB/
- Figure A_HN_tree_323seq_format_Figtree.eps
- S3.2_F_partial_445nt_796seq/
- Figure B_F_Partial_445nt_796seq.eps
- S3.3_F_complete_MrB/
- Figure C_F_complete_MrB_BP75.eps
- S3.4_F_complete_ML/
- Figure D_F_complete_ML_BP75.eps
- S3.5_F_complete_BioNJ/
- Figure E_F_complete_NJ_BP75.eps
- S3.6_F_complete_Pars/
- Figure F_F_complete_MP_BP75.eps
