# Supplementary material for: New Avian Paramyxoviruses Type I Strains Identified in Africa Provide New Outcomes for Phylogeny Reconstruction and Genotype Classification
Source: PLoS One. 2013 Oct 18;8(10):e76413. doi: 10.1371/journal.pone.0076413 (PMC3799739; doi:10.1371/journal.pone.0076413)
Supplement: Table S4 — Comparison of trees generated by MrBayes, Maximum Likelihood, and Neighbor Joining on 741 F gene sequences. The comparison was made by calculating the minimum branch length distance (K tree score) between the phylogenetic trees using the Ktreedist program [42]. The minimal score represents the best tree. (XLSX) [file pone.0076413.s004.xlsx]

## Sheet: Feuil1
Tree compariosn Ktreedist
		K score
		Tree MB	Tree ML	Tree NJ	K-score combined
	Tree MB	0	0.061	0.0967	0.1577
	Tree ML	0.798	0	0.116	0.914
	Tree NJ	2.093	0.19283	0	2.28583
