# Supplementary material for: New Avian Paramyxoviruses Type I Strains Identified in Africa Provide New Outcomes for Phylogeny Reconstruction and Genotype Classification
Source: PLoS One. 2013 Oct 18;8(10):e76413. doi: 10.1371/journal.pone.0076413 (PMC3799739; doi:10.1371/journal.pone.0076413)
Supplement: Figure S5 — Trees generated by MrBayes in Newick format for 741 F gene sequences (Figure G), 110 full genome (Figure H), 1921 F partial sequences –372 nt (Figure I), 796 F partial sequences –445 nt (Figure N) and 323 HN sequences (Figure J). Trees generated in Newick format on F gene sequences by Maximum Likelihood (Figure K), Neighbor Joining (Figure L) and Maximum Parsimony (Figure M). (ZIP) [file pone.0076413.s005.zip]

Archive with 16 entries (8 files):
- S5.1_F_HN_complete_MrB/
- Figure G_unformat.nwk
- S5.2_Full_genome_MrB/
- Figure H_unformat.nwk
- S5.3_F_partial_MrB_372nt_1921seq/
- Figure I_unformat.nwk
- S5.4_HN_complete_MrB/
- Figure J_HN_tree_323seq_unformat.nwk
- S5.5_F_partial_MrB_445nt_796seq/
- figure K_F_partial_tree_796seq_445nt_MrB_unformat.nwk
- S5.6_F_complete_ML/
- Figure L_F_complete_tree_ML_unformat.nwk
- S5.7_F_complete_BioNJ/
- Figure M_F_complete_tree_BioNJ_unformat.nwk
- S5.8_F_complete_Pars/
- Figure N_F_complete_tree_Parsimony_unformat.nwk
