# Supplementary material for: New Avian Paramyxoviruses Type I Strains Identified in Africa Provide New Outcomes for Phylogeny Reconstruction and Genotype Classification
Source: PLoS One. 2013 Oct 18;8(10):e76413. doi: 10.1371/journal.pone.0076413 (PMC3799739; doi:10.1371/journal.pone.0076413)
Supplement: Figure S5 — Trees generated by MrBayes in Newick format for 741 F gene sequences (Figure G), 110 full genome (Figure H), 1921 F partial sequences –372 nt (Figure I), 796 F partial sequences –445 nt (Figure N) and 323 HN sequences (Figure J). Trees generated in Newick format on F gene sequences by Maximum Likelihood (Figure K), Neighbor Joining (Figure L) and Maximum Parsimony (Figure M). (ZIP) [file pone.0076413.s005.zip › Figure G_unformat.nwk]

(1998/USA/AK/196:0.288621991,((1998/Argentina/32C/T.98:0.010057987,2000/Argentina/126C.00:0.008777352)100:0.023424508,(((1987/USA/87-486:0.001339716,(2001/USA/TX/TX01-130:0.000324398,2001/USA/TX01-130:0.000346827)100:0.009660284)100:0.013243435,(1986/USA/86-233:0.001675602,(((1999/USA/99-376a:0.000341904,1999/USA/99-376b:0.000348468)100:0.00333151,((2000/USA/00-32:0.000327681,2000/USA/MN00-32:0.000344092)100:0.002915208,((2003/USA/03-632a:0.000384026,2003/USA/03-632b:0.000368162)100:0.002416849,(2004/USA/04-411a:0.000335339,2004/USA/04-411b:0.000345186)100:0.002305799)99:0.000891685)94:0.000845733):0,2000/USA/MN00-39:0.004280635)100:0.002486871)100:0.014175602)88/81:0.003839168,((2007/China/XZ-29-07-Ch:0.015842451,(((((1945/USA/BEA/45:0.000367068,XXXX/XXXX/BeaudetteC:0.00036105):0,XXXX/XXXX/ITA/45:0.000342451)100:0.001368162,(1948/USA/APMV-1U.S.TX:0.002400438,2006/Egypt/Egypt/2:0.000835886)99:0.005097374)73:0.001378009,((((((((((1948/USA/Roakin/48:0.001321663,1998/India/NDV2K17:0.000869803)67:0.000753282,1948/USA/TEX/48:0.00087035):0,2004/China/SD/1/04:0.002365974):0,2004/China/SD/604:0.000840263):0,2005/China/JS/1/05/Goa:0.000839168):0,XXXX/China/AQI-ND026:0.000345186):0,(XXXX/China/NDV01:0.001296499,XXXX/China/NDV04:0.001907002)100:0.002857221):0,XXXX/China/NDV02:0.001658643):0,XXXX/China/NDV03:0.001792123):0,XXXX/China/NDV05:0.003433807)83:0.001307987)72/100:0.001373085,(2005/Egypt/Egypt/1:0.004806893,(2006/Egypt/Egypt/4:0.007640044,(XXXX/China/wfNDV:0.005602845,(XXXX/China/NDV990511:0.000850109,(((((((((((((((((((((((((((((((((((((((((((((((((1946/USA/Lasota:0.000827681,(1946/USA/Lasota_AF:0.000351751,(1946/USA/Lasota_AY:0.000341357,2007/China/NN1007:0.00036105)100:0.001654814)99:0.000838074):0,1946/USA/Lasota_clone30a:0.002871991):0,1946/USA/Lasota_clone30b:0.000829322):0,(XXXX/China/DB5:0.001839168,(2006/China/Go/CH/HLJ/1/06a:0.000868162,((((((((1947/USA/B1:0.00247593,1947/USA/BI/47:0.002905908)94:0.000857221,1947/USA/B1-Takaski:0.00083698):0,1987/USA/VG/GA:0.002992888):0,1988/USA/VG/GA-clone5:0.000338074):0,1989/USA/VGGA/89:0.006963348):0,1995/Japan/Met/95:0.001330963):0,1997/XXXX/NDV-JL-1/97:0.002902626):0,2006/China/CH/HLJ/206:0.000846827):0)87:0.002655908)73:0.003897155):0,1947/USA/Lasota_F_mutant:0.001351751):0,1950/USA/Lasota:0.002855033):0,1997/India/NDVCUL97:0.000894967):0,(1999/China/QE01:0.000409737,2003/China/JS05:0.001259847)100:0.001330963):0,(2000/China/JL-1:0.000345733,2001/China/JL-1:0.000353392)100:0.001335886):0,2000/China/ZJ:0.000350109):0,(2002/China/SBZ02:0.001786105,2003/China/SY03:0.00040919)100:0.004472101):0,2003/China/Fujian/FM1/03:0.002437637):0,(((((2003/China/SD/1/03:0.00088512,2004/China/AH/1/04:0.000890591):0,2004/China/JS/1/04:0.00137035):0,2004/China/SD/204:0.001390591):0,2004/China/SD/3/04:0.000342451):0,2004/China/SD/404:0.000873085)100:0.001312363):0,2003/China/SP13:0.000382385):0,2004/China/SQZ04:0.002407549):0,((2005/China/MQ/Liaoning:0.000850109,2006/China/KQ/Liaoning/06:0.002926696):0,2007/China/TYQ/Shanxi:0.001292123)100:0.000870897):0,2006/China/CK/CH/LN/3/06:0.002388403):0,2007/China/CK/CH/HLJ/207:0.000875274):0,2007/China/CK/CH/HLJ/3/07:0.00083698):0,2007/China/CK/CH/HLJ/407:0.000824398):0,2007/China/HA-3-07:0.000833698):0,2007/China/XZ-26-07-Ch:0.001829322):0,2007/China/XZ-30-07-Ch:0.001838621):0,2007/China/XZ-33-07-Ch:0.000855033):0,(2007/China/XZ-34-07-Ch:0.001909737,2007/China/YZ-27-07-Ch:0.002864333)99:0.00088512):0,2007/China/XZ-4-07-Ch:0.001380744):0,2007/China/XZ-7-07-Ch:0.000870897):0,2007/China/YZ-24-07-Ch:0.000849015):0,2007/China/YZ-25-07-Ch:0.000833698):0,2008/China/DFF3Q/Beijing/08:0.00613895):0,2008/China/XZ-8-08-Ch:0.000366521):0,(2010/China/LaSota:0.001518053,(XXXX/China/PNDV1:0.002889497,XXXX/XXXX/LAS/46:0.009097374)97:0.000945842)57:0.000798687):0,XXXX/Argentina/88T.00:0.00034628):0,((XXXX/China/HB92:0.000352845,XXXX/India/D58:0.001362144)98:0.001088621,XXXX/China/TN:0.003108862)51:0.000853392):0,XXXX/China/HN0801:0.000339168):0,XXXX/China/NDV007355:0.00036488):0,XXXX/China/NDV011022:0.000367615):0,XXXX/China/NDV012639:0.000337527):0,XXXX/China/NDV015436:0.000359409):0,XXXX/China/NDV017325:0.000354486):0,XXXX/China/NDV021022:0.000335339):0,XXXX/China/NDV0210234:0.00036488):0,(XXXX/China/NDV021343:0.001887309,XXXX/China/NDV021344:0.002006018)87:0.000875821):0,XXXX/China/NDV023056-1:0.00180744):0,XXXX/China/NDV024616:0.000347921):0,XXXX/China/NDV027344:0.000359956):0,XXXX/China/NDV032138:0.001384573):0,XXXX/China/NDV03214:0.000869256):0,XXXX/China/NDV038952:0.001383479):0)73:0.002803611)100:0.008124726)73:0.005469365)73/100:0.004944201)96:0.005748359)100/100:0.040160832,(((((1962/Japan/Ishi/62:0.006311816,2002/USA/492:0.030003282)100:0.004020788,(XXXX/XXXX/HZ:0.017170131,(1994/Sweden/BHG:0.006823851,2001/USA/A/01-1383:0.01731674)100:0.035408096)92:0.001862691)100/100:0.003808534,(((1966/Australia/QueenslandV4/66:0.004420678,((((((((1966/Australia/V4Vaccine:0.000338621,(((1997/China/JL01:0.000843545,((2006/China/CK/CH/NX/206:0.000352298,2006/China/CK/CH/NX/406:0.000354486):0,2006/China/CK/CH/NX1/06:0.003314004)97:0.000821116):0,2006/China/CK/CH/NX/3/06:0.00035558):0,2009/China/TS09-C:0.001362144)95:0.000832604):0,((1998/Australia/98-1154:0.000865974,((1999/Australia/0868-hi:0.000574398,1999/Australia/0868-lo:0.001114333)99:0.001710066,(((1999/Australia/1435:0.002398249,(1999/Australia/PR-32:0.00034628,2001/Australia/01-1108:0.004765317)60:0.000834792):0,2002/Australia/02-1334:0.005886761)78:0.001175602,1999/Australia/99-655:0.000606674)68:0.001514223)100:0.003376368)81:0.001330416,(1998/Australia/98-1249:0.001980853,(1998/Australia/98-1252:0.001205689,1998/Australia/APMV-1/chicken/Australia/9809-19-1107/1998:0.000449125)100:0.002411379)100:0.003662473)100:0.007765317):0,(2007/China/XZ-32-07-Ch:0.002996171,2011/China/SDFC07:0.001429978)76:0.000827681):0,2008/Malaysia/1041-632:0.00033151):0,2009/South Korea/KR/Turkey/KU_LBM116/09:0.00080744):0,2010/South Korea/KR/Pheasant/KU_LBM139/10:0.002373085):0,2009/South Korea/KR/CK/KU_LBM255/09:0.000339168):0,((((((((XXXX/China/NDV006150:0.00134081,XXXX/China/NDV016411:0.001384573):0,XXXX/China/NDV01683:0.001403173):0,XXXX/China/NDV981634:0.001382385)95:0.000834245,XXXX/China/NDV015239:0.000841357):0,XXXX/China/NDV015857:0.000341904):0,XXXX/China/NDV01608:0.000332604):0,XXXX/China/NDV01612:0.000840263):0,XXXX/China/NDV016540:0.000835339)100:0.001820022)100:0.001839716)100:0.002716083,(2005/Australia/I-2progenitor:0.000925602,2005/Australia/I-2vaccine:0.001817287)100:0.026802516)81:0.002620897,(1976/Japan/D2676:0.000377462,XXXX/XXXX/Heb02:0.005393873)100:0.008949125)81/100:0.010552516)81/99:0.0067314,((((1967/Ireland/Uls/67:0.001335339,1967/Ireland/Ulster/67:0.000344639)100:0.001481947,1967/Ireland/Ulster:0.005695295)100:0.002250547,1967/Ireland/Ulster/mutant:0.008308534)100/100:0.006061816,(((((((((2001/Russia/FarEast/2686:0.000341904,2001/Russia/FarEast/2687:0.000330963)100:0.005346827,(2002/Russia/FarEast/3638/:0.000343545,2002/Russia/FarEast/3652:0.000332604)100:0.005299234):0,((2004/China/D_AH_13_04:0.001352845,2004/China/D_AH_5_04:0.001329322):0,2004/China/D_AH_6_04:0.001327133)100:0.007410284):0,(2004/China/D_ZJ_3_04:0.002454048,((2005/China/D_JS_51_05:0.000850656,2005/China/D_JS_53_05:0.002882385):0,2005/China/D_SD_15_05:0.002357221)100:0.009338621)100:0.004228665):0,((2005/China/D_JS_39_05:0.005663567,(((2005/China/D_JS_40_05:0.001315098,2005/China/D_JS_41_05:0.002790481)99:0.001851204,(2005/China/D_JS_42_05:0.001984136,2007/China/D3:0.012070569)84:0.000830963)99:0.001526805,2009/Madagascar/MGA057C:0.009537746)64:0.00083151):0,2005/China/R8:0.005947484)98:0.003035558):0,2009/Madagascar/MGA284C:0.012071663)63:0.001031182,2001/Russia/FarEast/2713:0.001345733):0,((((2005/China/D_HN_34_05:0.000826039,2005/China/D_HN_36_05:0.000344639):0,2005/China/D_HN_37_05:0.001806893):0,2005/China/D_JS_14_05:0.001798687):0,2005/China/D_ZJ_50_05:0.001322757)92:0.003021335)92:0.004161379,(((2004/China/D_ZJ_1_04:0.002906455,2004/China/D_ZJ_2_04:0.001810722)100:0.002410284,2009/China/FJ0801:0.005391685)100:0.003374179,(2004/China/WDK/JX/7793:0.00165372,2004/USA/MD/04-204:0.0049814)100:0.002326039)97:0.001712801)92/100:0.019526258)92/100:0.004551969)73/99:0.009623085,((((((((((1940s/India/Mukteswar:0.000858315,1974/Pakistan/Pakistan/ND1:0.005689825):0,2000/China/Guangxi5:0.002867615):0,2004/China/CK/CH/JD/1/04:0.002341357):0,2005/China/JS/0905:0.000876368):0,2005/China/JS/205:0.001814551):0,2005/China/JS/705:0.001272976):0,2010/China/Mukteswar:0.002269147)69:0.00158151,2006/China/NDVHLJ383/06:0.00716302)100/100:0.036923961,(XXXX/XXXX/Miyadera:0.025979759,(1932/Australia/Australia/32:0.001340263,1932/Australia/Victoria:0.000328775)100:0.014130744):0)55:0.001246718,(((((((((((((((1946/China/F48E8:0.000356127,1985/China/FJ-1/85:0.000821663):0,1986/China/ZJ/1/86Ch:0.001893873):0,1997/China/JS/1/97Ch:0.001847921):0,2002/China/JS/1/02:0.001893326):0,2009/China/GD09-2:0.001193107):0,(2003/China/China/NDV03-45-641/2003:0.000314004,XXXX/China/XXXX:0.000347374)100:0.001358315):0,2004/China/China/NDV04-23-647/2004:0.000843545):0,(XXXX/China/F48E9a:0.002431619,XXXX/China/F48E9c:0.000875274)100:0.001382932):0,XXXX/China/F48E9b:0.002435996):0,XXXX/XXXX/LuoY:0.001327681)87:0.000846827,((1985/China/FJ01/85:0.000856127,1985/China/ZhJ-1/85:0.002922867):0,(1997/China/JS-1/97a:0.000359409,1997/China/JS-1/97b:0.000376368)99:0.00084628)100:0.000928884)92:0.000893326,((2002/China/SBD02:0.001872538,XXXX/China/TJ03:0.001356674)95:0.000856127,2003/China/JS06b:0.001338074)96:0.000877462)100:0.003037199,XXXX/China/BY:0.002868162):0,XXXX/China/FW:0.001845186)100/100:0.030708972,((2006/India/UP3:0.026262582,XXXX/XXXX/FieldPheasant:0.044301969)100:0.012565646,((((1987/India/TamilNadu/NDV-2:0.00146663,2008/India/NDV/2K36:0.000708425)100:0.003772976,2000/India/2K3/Chennai/Tamil_nadu:0.004125274)100:0.053730306,(XXXX/USA/Texas:0.014397155,(((1933/UK/Herts/33:0.001334245,1933/XXXX/Her33:0.003933807)100:0.004803063,(1944/China/Italien:0.00159628,(XXXX/Hungary/Edit:0.002194748,XXXX/XXXX/XXXX:0.003650438)99:0.000823304)100:0.004064004):0,(1992/Madagascar/MG_1992:0.008125821,((2008/Madagascar/MG_725_08:0.001835339,2009/Madagascar/MGBBS:0.002829322)100:0.009391138,(((2008/Madagascar/MG_039:0.000852845,2008/Madagascar/MG_Meola:0.000341904)100:0.002376915,2009/Madagascar/MGMNJ:0.00443709)100:0.003393873,(((2010/Madagascar/MGF003C:0.000871444,2011/Madagascar/MGS1130T:0.000865974)97:0.000868162,(((2010/Madagascar/MGF082T:0.001394967,2011/Madagascar/MGF015C:0.000342998):0,2010/Madagascar/MGF120T:0.001384026):0,2010/Madagascar/MGF166:0.00188895)100:0.000826039):0,(2010/Madagascar/MGF192C:0.000847374,2011/Madagascar/MGS1595T:0.000332057)100:0.002889497)100:0.00295186)100:0.008213895)100:0.008028993)100/100:0.082986871):0)100/100:0.00812035)99:0.005085886,((1947/Mexico/chicken/Mexico/Queretaro/452/1947:0.005987965,2008/Dominican Republic/499-31:0.092517505)100:0.005766411,((1960s/Malaysia/AF2240:0.027522429,(2010/Malaysia/AF2240-I:0.006280635,(XXXX/Argentina/Trenque/Lauquen/70:0.011692013,(1979/China/QH1:0.000334792,1985/China/QH4:0.001382932)100:0.02753884)100:0.00784081)99:0.006405908)100/100:0.007058534,(((1971/USA/APMV-1/chicken/Ca/2098/71:0.004352845,((1971/USA/Lar:0.000352845,1971/USA/Largo/71:0.000337527)100:0.013938184,(1980/USA/Psittacine/Indiana/29120/1980:0.016891138,((2004/Mexico/462:0.000345186,(((2005/Mexico/465:0.000800875,2005/Mexico/NDV-P05:0.001839716):0,2006/Mexico/466:0.002902626):0,(2010/Mexico/MX/NC02-634:0.001344639,2010/Mexico/MX/NC04-635:0.002291575)100:0.007615974)100:0.003988512)100:0.004619803,((1982/USA/Parrot/Colorado/8278/1982:0.006440372,(1981/USA/Amazon/California/16365/1981:0.001868709,(1986/USA/Parrot/New Jersey/19674-2/1986:0.002780635,(2000/Honduras/1500:0.002993435,(2000/USA/Chicken/Honduras/44813/2000:0.001483042,2001/Nicaragua/FightingCock/Nicaragua/95066-9/2001:0.001800328)100:0.002362691)100:0.023820022)100:0.004016958)100:0.001928337)92:0.001984683,(1996/Mexico/37821/96:0.004084245,(1988/Mexico/458/1988:0.000358862,((2000/Mexico/453:0.000881291,2000/Mexico/459:0.005481947):0,(2002/USA/21147202:0.002496171,2002/USA/212676:0.000688184)100:0.007742341)100:0.001841357)100:0.005281182)100:0.020813457)100:0.007571663)100:0.002876915)90:0.001170678)83:0.000993435)63/100:0.001601751,(XXXX/Canada/Cormorant Canada:0.00084628,((1992/USA/92-40140/92:0.0004907,(1993/USA/anhinga:0.015171225,XXXX/USA/rAnhinga:0.002867068)98:0.004996718)100:0.02183698,(((1995/Canada/95DC02150:0.001798687,1995/Canada/95DC2345:0.002328228):0,(1998/Canada/CNN3-V1125:0.001335886,((((2003/USA/18719-03_GS:0.000358862,2003/USA/18719-03_GS/03:0.000368709):0,2003/USA/Cormorant/Wisconsin/272409/2003:0.000360503):0,2003/USA/Cormorant/New York/268898-7/2003:0.012391685)96:0.001821663,2008/USA/506:0.006165755)100:0.011723742)100:0.003411379)94:0.001367615,((((1992/USA/92-23071:0.000354486,1997/USA/92-23071/:0.00036105):0,(1997/USA/D9704285:0.000359956,1997/USA/D970428597:0.000349015)99:0.000829869):0,1998/USA/Cormorant/Wisconsin/248/1998:0.000834792)99:0.001291575,(1997/USA/Cormorant/Wisconsin/28547/1997:0.000344639,(2003/USA/Cormorant/Oregon/276236-7/2003:0.004606127,(((2005/USA/19529-04:0.000336433,2005/USA/19529-04_GS:0.00034081):0,2005/USA/Cormorant/Nevada/395921/2005:0.000338621)100:0.001896608,((2008/USA/496:0.001821116,(2008/USA/498:0.000332057,2008/USA/5031:0.00036105)100:0.001376915)100:0.001879103,(2010/USA/HN/652:0.003483589,(((((2010/USA/HN/654:0.000344092,2010/USA/MA/650:0.000350109):0,2010/USA/MA/651:0.000815646):0,2010/USA/MD/655:0.000343545):0,2010/USA/MD/656:0.000869256):0,2010/USA/MN/648:0.001416849)100:0.002393326)100:0.002412473)100:0.001874726)100:0.002358315)100:0.007795405)100:0.002403173)100:0.004613786)100:0.014353392)100:0.018526805)100/100:0.010635667)100/100:0.040205689,(((1972/USA/1083:0.000330416,1972/USA/1083_Fontana:0.000337527)100:0.020271882,(XXXX/XXXX/Warwick:0.016177243,((((1985/Japan/Ibaraki/85:0.005887309,((1986/China/ZhJ-286:0.001100109,1997/China/ZhJ-3/97:0.005650985)100:0.003853939,(1997/China/Sh-1/97:0.00288512,1998/China/Sh-298:0.001993435)100:0.005934902)78:0.001217177):0,1995/Sweden/Sweden_95:0.015461707)100:0.012749453,(((1989/South Korea/Kr-10289:0.00768709,1994/China/JX-1/94:0.022172319)100:0.014194748,(1991/China/ZJ-1/91:0.000881838,1997/China/XJ-3/97:0.001347374)100:0.019682713)72:0.001652626,XXXX/China/GZ:0.028687637)97:0.001855033)100:0.005530088,(((2010/Italy/NDV/DOVE/IT/10RS6171_7154VIR:0.050039934,(2005/Russia/Pi/Rus/Vladimir/687/05:0.013776258,(2009/Russia/Pi/Rus/Kemerovo/0267/09:0.016562363,2007/Nigeria/dove/Nigeria/VRD07-163/2007:0.017513129)75:0.002460613)100:0.015225383)92:0.00447593,(2011/Ethiopia/ETHMG1C:0.017271882,(2011/Ethiopia/ETH10065:0.005679978,((2011/Ethiopia/ETH10073:0.005643873,2011/Ethiopia/ETH8755:0.00586488)58:0.000760394,2011/Ethiopia/ETHAN01:0.003957877)100:0.005294858)100:0.014392232)100/100:0.045128009)100:0.010816193,(1990/Kenya/13990:0.03352407,(((((1982/Italy/22782:0.000860503,((1984/USA/NewYork/1984:0.000868709,1984/USA/NY1984:0.000880744)100:0.000876915,((1984/USA/PPMV-1:0.000876368,1985/USA/Pigeon/Maryland/11936/1985:0.000344639)99:0.000856674,1984/Pigeon/New York/44407/1984:0.000368709)95:0.000821116)100:0.004443107):0,1999/Argentina/Tigre699:0.027726477):0,2002/China/S-1:0.00632221)100:0.002601751,(1997/GreatBritain/GB1168/84:0.004375821,1987/USA/Pigeon/Illinois/37397/1987:0.010358315)100:0.003320569)100/100:0.009242341,(((((((1996/China/STP96:0.00158151,1998/China/Ch/98-1:0.008665208)98:0.001574398,(2005/China/NDV-05-029:0.003789387,(2006/China/PG/CH/JS/1/06:0.002396061,2009/China/P/Anhui/1/09:0.002844092)100:0.001871991)100:0.001349562):0,((2005/China/PG/CH/JS/1/05:0.002338074,XXXX/China/ND/05/028:0.000362144)100:0.005034464,XXXX/China/YN-P1:0.019227571)97:0.002013676):0,((2008/China/Pigeon/China/100/08:0.001385667,2008/China/Pigeon/China/107/08:0.001274617):0,2008/China/Pigeon/China/112/08:0.002419584)100:0.003474836):0,2008/China/Pigeon/China/110/08:0.006541028)100/100:0.022084792,((((((1998/USA/Texas:0.003523523,(1997/USA/Pigeon/Wyoming/20210/1997:0.017882932,2004/USA/Chicken/Texas/309968/2004:0.018421772)80:0.001357221)100:0.011190919,1993/USA/Pigeon/Illinois/11748/1993:0.010638403)52:0.001149344,1995/USA/Pigeon/New_York/32851-2/1995:0.012055252):0,1991/USA/Pigeon/Indiana/18002/1991:0.005875274):0,1989/USA/Pigeon/Minnesota/2446/1989:0.001425055)73:0.000875821,((2002/USA/Waterfowl/Texas/209682/2002:0.011517505,2000/USA/Gannet/Pennsylvania/25017/2000:0.007221007)98:0.002212254,1998/USA/Pigeon/New York/12339/1998:0.004772976)100:0.007762582)100:0.007688731)100:0.005705142,((1997/Argentina/Capital3/97:0.028101751,2012/Kenya/Laughing dove_B2/Kenya/Isiolo:0.022816193)100:0.009362691,(((1996/Ireland/AV32496:0.005370897,((((((2000/USA/RI/RI166:0.003437637,(2007/USA/Pigeon/South Dakota/486839/2007:0.005943107,2008/USA/Pigeon/Minnesota/77/2008:0.004860503)100:0.005052516)84:0.000811269,2000/USA/Chukar/New Jersey/32429-5/2000:0.001873632)96:0.001002735,((((2007/USA/Pigeon/Minnesota/511296/07:0.001390591,2010/USA/New Jersey/9564/2010:0.005916849):0,2008/USA/Pigeon/Pennsylvania/2282/2008.:0.004440919)100:0.002371444,(((2009/USA/Raptor/Minnesota/18575-4/2009:0.001838621,2009/USA/Pigeon/Minnesota/723/2009:0.000361597)94:0.001007112,2008/USA/Pigeon/Pennsylvania/2062/2008:0.004254923)99:0.001908643,2004/USA/Chicken/Massachusetts/344783-3/2004:0.001935449)100:0.002711707)100:0.005235777,2005/USA/Pheasant/Massachusetts/359425/2005:0.00733151)77:0.00089442)96:0.001055799,(2006/USA/Dove/FL/455682-2/2006:0.004847374,2008/USA/Dove/Florida/1287/2008:0.009003829)100:0.002448031)99:0.001347921,((((((2004/USA/TX3503:0.002320022,2004/USA/Turkey/Louisiana/331309/2004:0.002108315)59:0.000829869,2004/USA/TX-B2580:0.000847374):0,2005/USA/TX4156:0.003673414)100:0.001324398,2004/USA/TX4156:0.002826039):0,2010/USA/Pigeon/Texas/5254-12/2010:0.012723742)100:0.002868709,2003/USA/Pigeon/Nevada/241851/2003:0.001380197)100:0.003900438)100:0.00431291,1998/USA/Pigeon/Maryland/2075/1998:0.001875821)98:0.000858315)98:0.001821663,(2000/Italy/2736:0.000345186,2000/Italy/2736-00:0.000329869)100:0.007073304)100/100:0.009352845,((2008/USA/Rosella/Belgium/4940/08:0.007287199,((2011/China/pigeon/China/SDLC/2011:0.005380197,(2011/China/pigeon/China/SDS/2011:0.003940372,2011/China/pi/CH/LLN/110713:0.001324945)100:0.002384026):0,2011/Belgium/PPMV-1/Belgium/11-08304/2011:0.003946937)100:0.005134026)100:0.014256565,(((((((1998/Belgium/248VB:0.000352845,((1998/Belgium/248VB/0.025:0.000356127,1998/Belgium/248VB/0.49:0.000361597):0,1999/Belgium/248VB/0.55:0.000356127)100:0.000845186):0,1998/Belgium/248VB/1.3:0.000338621):0,2000/Belgium/248VB/1.01:0.000356127):0,((2000/Italy/116600:0.005450219,((2006/Luxembourg/APMV-1/pigeon/Luxembourg/119/2006:0.010000547,2008/USA/Dove/Italy/VIR 24/2008:0.009963348)93:0.001734136,(2005/Belgium/PPMV-1/Belgium/05-01824/2005:0.000350109,2007/Belgium/PPMV-1/Belgium/07-04943/2007:0.003952407)100:0.003628556)95:0.000974289):0,(2008/USA/New York/1989-19/2008:0.010257659,2004/Ireland/PPMV-1/pigeon/IE/806/04:0.009967724)83:0.001230306)100:0.001344639):0,((((((2003/China/P4:0.005048687,((2005/China/W4:0.000854486,(2011/China/pi/CH/LGD/110208:0.006516411,2012/China/pi/CH/LJL/120404:0.004959519)100:0.004360503)100:0.003400985,2008/China/JN08:0.013038293)100:0.004033917):0,(((((2007/China/JS-0703Pi:0.000363239,2007/China/YZ-21-07-Pi:0.000352298)100:0.003392779,(2007/China/JS-0716Pi:0.00036488,2007/China/YZ-23-07-Pi:0.000865974)100:0.001338074)62:0.000710613,(2007/China/JS-0704Pi:0.000371991,2007/China/JS-35-07-Pi:0.000360503)100:0.003733042)100:0.00752954,2008/China/carrier-/Guandong:0.008838621)70:0.001204595,(((2007/China/JS-0722Pi:0.000357221,2007/China/WX-10-07-Pi:0.000360503)98:0.001205142,(2009/China/SD5:0.002414661,(XXXX/China/sms12:0.006786652,2011/China/pi/CH/LGD/110947:0.001336433)100:0.002361597)100:0.001815646)78:0.00133698,(2010/China/SD10:0.00532221,(2011/China/pi/CH/LHLJ/110813:0.000842998,2011/China/pi/CH/LHLJ/110822:0.00081674)100:0.001939825)100:0.004643873)100:0.009373085)86:0.001474289):0,(2008/China/SS:0.001199125,2000/China/Pigeon/China/JM/11/00:0.003701313)100:0.003902079):0,(2008/China/Pigeon/China/104/08:0.001872538,2010/China/pi/CH/LJL/100605:0.01343709)93:0.001375821):0,(2008/China/Pigeon/China/105/08:0.000865974,2008/China/Pigeon/China/106/08:0.002412473)92:0.000860503)100:0.002095733,1998/Belgium/PPMV-1/Belgium/98-238/1998:0.000397702)79:0.000828775):0,2007/Luxembourg/3821-1/2007:0.010550328):0,1998/Belgium/PPMV-1/Belgium/98-248/1998:0.000349562)100:0.005567287)100/100:0.00606674)100/100:0.006142779)100:0.010141685)100/100:0.004534464)100/100:0.004112144)100:0.00523523)100/74:0.005914661)99/100:0.002688731)100:0.007974289)100/100:0.004303063,((((((((((((((((((((((((((((((1998/China/Ch/98-3:0.002656455,1999/China/Ch/99:0.002643873)77:0.000867068,2000/China/Ch/2000:0.005770788)100:0.002010941,2004/China/Hebei:0.002357221)99:0.001818381,1998/China/JS/3/98:0.003381291):0,((1999/China/BP01:0.002804705,2002/China/FP1/02:0.00035558):0,2005/China/Md/CH/GD/1/05:0.002393873)100:0.001283917):0,((2000/China/WF00D:0.000850109,2007/China/SDBZH:0.000362691)100:0.003922867,2000/China/WF00G:0.001886214)100:0.003436543):0,((2000/China/ZJ/1/00/:0.001880744,2000/China/ZJ1:0.002420678):0,2009/China/GPMV-SH:0.000368162)100:0.004949125):0,((2000/South Korea/SNU-0202:0.00184628,2005/South Korea/SNU-5070:0.002372538)97:0.001306346,((XXXX/South Korea/KBNP-4152:0.000366521,XXXX/South Korea/KBNP-C4152R2L:0.00500547)100:0.003345186,2005/South Korea/SNU-5074:0.002390044)100:0.006710613)100:0.005159737):0,((((2001/China/GM01:0.002396061,2007/China/ZSM/Hebei/07:0.001357221):0,2008/China/DFZD/Jilin/08:0.002297046)95:0.000830963,2001/China/SGM01:0.000876368)100:0.002904267,2002/China/DG/02:0.009482495)100:0.001329869):0,(((2001/China/JS/501/:0.001882932,2001/China/JS/601/:0.002447484)100:0.001380744,2003/China/SPY03:0.001761488):0,(((((((2005/China/HLJ-13-05:0.001843545,2005/China/HLJ361/05:0.004414661):0,2006/China/HLJ001/06:0.000858315):0,((2006/China/HLJ028/06:0.000351751,2006/China/HLJ052/06:0.001368162)100:0.001375274,2007/China/SDTA:0.00083698)100:0.002396061):0,2006/China/HLJ-36-05:0.00090372):0,2006/China/HLJ-78-06:0.000345733)98:0.001821663,(2006/China/HLJ-48-06:0.005072757,(2007/China/CK/CH/HLJ/1/07:0.007063457,(2007/China/XZ-18-07-:0.000348468,2007/China/YZ-19-07-:0.001834792)100:0.001790481)93:0.001376915)51:0.000615427)97:0.003722648,2006/China/CH/HLJ01306:0.014830963)57:0.00366302)57:0.003054705):0,(((2003/China/SKY03:0.003040481,(2011/China/chicken/TC/9/2011:0.009180525,((((((2005/China/CK/CH/NX/1/05:0.001858862,2006/China/CK/CH/NX/506:0.000857221)100:0.002341904,2005/China/JS/3/05:0.000853939):0,2006/China/GZ/06:0.000874726):0,2008/China/CZ-8-06-Ch:0.002263676):0,XXXX/China/LS-1:0.010022976)100:0.00082221,((2001/China/JS01:0.000328775,2003/China/JS03:0.000849562):0,(XXXX/China/TZ060107:0.002408643,((((((((2004/China/Pyan/04:0.001356674,2006/China/YS/06:0.003954048)100:0.003943107,2005/China/JS/405:0.000359409):0,((((((2006/China/CK/CH/HLJ/1/06:0.000375274,2006/China/CK/CH/HLJ/206:0.001362144):0,2006/China/CK/CH/SD/1/06:0.001396608):0,(((((((2006/China/HA-9-06-Ch:0.000352298,2007/China/HA-20-07-Ch:0.000362144)100:0.007606127,2007/China/HA-13-07-Ch:0.002353392):0,2007/China/HA-14-07-Ch:0.001875821):0,(2007/China/HA-15-07-Ch:0.001833698,2007/China/SY-17-07-Ch:0.002905361)100:0.002308534):0,2007/China/HA-2-07-Ch:0.000875274):0,2008/China/DT-3-08-Ch:0.004431072):0,2008/China/HA-4-08-Ch:0.004788293)100:0.001362144):0,(2007/China/AN-9-07-Ch:0.001845733,((2008/China/SD2:0.001834792,2008/China/SD3:0.001377462)100:0.002422867,2008/China/SN-5-08-Ch:0.004439825)90:0.000809628)100:0.001365427):0,2007/China/CK/CH/NX/1/07:0.003350109):0,2008/China/CH/HLJ/LL01/08:0.005564551)88:0.000834792):0,2006/China/JS/506:0.001860503):0,2006/China/JS/606:0.002829322):0,2006/China/JS/706:0.002332057):0,((2008/China/ND-XX08:0.001370897,XXXX/China/HNDY07:0.002827681):0,(XXXX/China/SDCX07:0.000364333,XXXX/China/SDMH07:0.00136105)100:0.001404267)85:0.000833151):0,2008/China/SDWF01:0.002901532):0)100:0.001881838):0)98:0.001609409)84:0.001380744)100:0.003577681,(((2002/China/SF02_Fgene:0.001308534,2003/China/JS06a:0.003475383)100:0.001368162,2005/China/TJ05:0.000860503)100:0.002484683,((2003/China/WN/Tianin/03:0.0040093,2008/Venezuela/Ven-611:0.007773523)79:0.000869256,((((2004/China/Guangxi13:0.000353392,XXXX/China/NDV04011:0.00033151)100:0.002932713,(2006/China/sc03:0.001380197,2006/China/sc05:0.000343545)100:0.004803063)100:0.002491247,2007/China/HN-6-07-Ch:0.009292123)82:0.00084081,(2005/China/JS/1/05/Gob:0.00184628,(2006/China/JS-206wd:0.000817287,2006/China/JS-3/06wd:0.001352845)100:0.002271335)100:0.003975383)100:0.001917396)90:0.000851751)100:0.00241849):0,(((2006/China/CK/CH/LN/1/06:0.003327133,2006/China/CK/CH/LN/206:0.001930525)100:0.004414114,2006/China/CK/CH/LN/406:0.008366521)99:0.001313457,(2008/China/LGQQ/Liaoning/08:0.005544858,2008/China/YZCQ/Liaoning/08:0.000371444)100:0.007531182)100:0.004960613)100:0.001391685):0,((2002/China/JSG0210:0.000802516,2008/China/JSDO812:0.004508206)100:0.002871444,XXXX/China/JG97:0.002997812)90:0.00138512):0,((2002/China/SF02:0.000367068,XXXX/China/GPV-SF02:0.003801422):0,(XXXX/China/NDV07011:0.00036488,XXXX/China/NDV07023:0.000346827)98:0.000845733)100:0.005942013):0,2003/China/CK/CH/JL/403:0.00503337):0,(2003/China/PX203:0.006362144,2003/China/PX2/03:0.000863786)100:0.003981947):0,((2006/China/SHY06:0.000334792,2007/China/SD2:0.000337527):0,2011/China/SDSG01:0.000338621)100:0.001837527):0,(2007/Serbia/1038:0.000866521,2007/Serbia/749:0.000356674)100:0.008727571):0,XXXX/China/YN-PA01:0.005066193):0,XXXX/XXXX/PHY-LMV42:0.007884573)56:0.001422319,(2001/China/JS/701/:0.006124726,((2002/China/Guangxi6:0.013757112,2002/China/Guangxi7:0.002429431)100:0.002827133,2004/China/CK/CH/HN/1/04:0.00432221)100:0.002373632)100:0.002167396)56:0.000889497,(((1998/China/ND98:0.005478665,(((1998/XXXX/Y98:0.001896061,2006/China/JS/8/06:0.000839168)100:0.004491794,(2000/China/WF00C:0.00845733,2006/China/JS/901:0.003613239)100:0.004429431):0,((((((((((2003/China/CK/CH/JL/1/03:0.001835339,2003/China/CK/CH/JL/3/03:0.000350656)98:0.000849015,2003/China/CK/CH/JL/203:0.000357768):0,2003/China/CK/CH/JL/503:0.000841357)100:0.002321116,(((((2006/China/HN-7-06-CH:0.00586105,((2006/China/SH/Zhejiang/06:0.000354486,2007/China/AG/Tianjin/07:0.000362144)100:0.004502735,(2008/China/AH-2-08-Ch:0.009405361,((((2008/China/SDFCH:0.001270241,2008/China/SDWF02:0.000887856):0,2008/China/SDWF03:0.001380744):0,2009/China/SDWF04:0.000347374):0,2009/China/SDWF05:0.000865974)100:0.001896608)100:0.004436543)86:0.001288293):0,(((((2007/China/AN-11-07-Ch:0.000334792,2008/China/SN-6-08-Ch:0.000347374)100:0.006015864,(2007/China/XZ-12-07-Ch:0.002301969,(2007/China/XZ-5-07-Ch:0.001333151,2007/China/XZ-8-07-Ch:0.000336433)100:0.001347374)100:0.00241849):0,2007/China/XZ-16-07-Ch:0.003862144):0,2007/China/XZ-20-07-Ch:0.007462254)100:0.001911379,(((2008/China/SD4:0.000802516,2008/China/SY-1-08-Ch:0.001512035):0,2008/China/XZ-13-08-Ch:0.00208151):0,2009/China/SD03:0.003853392)100:0.004431072)97:0.001222648):0,((2007/China/CJG/Xinjiang/07:0.000431619,(((((2008/China/DFGS/Beijing/08:0.003294311,(((2008/China/SN-19-08-Ch:0.000827133,2008/China/SN-20-08-Ch:0.001301422)100:0.001384026,2008/China/XZ-12-08-Ch:0.003423414):0,2008/China/XZ-9-08-Ch:0.001328775)92:0.000824398):0,2008/China/TCQQ/Tianjin/08:0.003370897):0,2008/China/XY-14-08-Ch:0.003489059):0,2009/China/HG/Beijing:0.002438731):0,2010/China/SDLY01:0.008673414)79:0.000815646)100:0.006913567,((((2009/China/SG/Liaoning:0.003438184,2011/China/JS-11-11-Ch:0.002896061)100:0.001762035,(2011/China/SD04:0.00081291,2011/China/SDWF07:0.000338621)93:0.000851751):0,2011/China/SDYT03:0.002883479)94:0.001419584,(2011/China/JS-06-11-Ch:0.001915208,2011/China/JS-19-11-Ch:0.001354486)100:0.002314551)100:0.010237418)63:0.001229212):0,((((2007/China/XY-31-07-Ch:0.002378009,2008/China/CZ-10-08-Ch:0.001382385):0,2008/China/XY-11-08-Ch:0.00333698):0,2008/China/XZ-7-08-Ch:0.002923961)100:0.001391138,(2008/China/JS-18-08-:0.006795405,2008/China/ZJ-17-08-Ch:0.005948578)100:0.002275711)100:0.001343545):0,2008/China/SD-15-08-Pi:0.007464442)72:0.000848468):0,2007/China/YZ-22-07-Os:0.001976477)100:0.001891138,((((((((((((2005/China/HLJ-07-05:0.000341357,((2005/China/HLJ-34-05:0.001834245,2006/China/HLJ12706:0.000884573):0,2006/China/HLJ374/06:0.001402626)100:0.001324398):0,2005/China/HLJ363/05:0.001330963):0,2006/China/HLJ00906:0.000878556):0,2006/China/HLJ012/06:0.000870897):0,2006/China/HLJ01606:0.001301969):0,(2006/China/HLJ070/06:0.000605033,(2006/China/HLJ-54-06:0.000327133,2007/China/SDWF01:0.000341904)100:0.001318381)57:0.000867615):0,2006/China/HLJ128/06:0.000854486):0,(2006/China/HLJ-154-06:0.000832604,2006/China/HLJ-82-06:0.000365974)100:0.000878009):0,2006/China/HLJ355/06:0.001845186):0,(2006/China/HLJ-42-06:0.000367068,2007/China/SDJN:0.000339168)98:0.000833151):0,2006/China/HLJ-50-06:0.000857768)98:0.00230744,2006/China/CK/CH/SHX/1/06:0.004066193)100:0.005367068)83:0.001868162,((2005/China/Guangxi14:0.000355033,XXXX/China/NDV05013:0.000359409)100:0.003907002,2009/China/GD09-1:0.010517505)100:0.003897702):0,(2008/China/sh09:0.00455744,(((XXXX/China/NDV0210149:0.00036105,XXXX/China/NDV0210154:0.000352845):0,XXXX/China/NDV0210227:0.000327681):0,XXXX/China/NDV0210252:0.000341357)99:0.001371444)100:0.002823304):0,(XXXX/China/NDV022433:0.001347921,XXXX/China/NDV022435:0.000815098)100:0.004942013)65:0.000955142,(2001/China/GM:0.003477024,(2005/China/CK/CH/GD/1/05:0.003400985,(2005/China/Guangxi15:0.003119256,XXXX/China/DQ:0.005545952)100:0.002219912)100:0.004366521)100:0.003544311)83:0.004143873)56:0.00141849):0,((2001/China/CK/CH/HN/1/01:0.002867615,((2001/China/SDD01:0.001396608,2003/China/SL03:0.00083151):0,2004/China/SQD04:0.002906455)100:0.00282221):0,2003/China/CK/CH/HN/1/03:0.003945295)100:0.005998906):0,((((((2003/China/Guangxi10:0.000333151,XXXX/China/NDV03024:0.000359956)100:0.003945295,2003/China/Guangxi11:0.003438184):0,2003/China/Guangxi9:0.003380197)100:0.001844639,((2005/China/CK/CH/JL/1/05:0.000828228,2006/China/CK/CH/JL/1/06:0.000363786):0,2006/China/FMW:0.003348468)100:0.001291028):0,2006/China/CK/CH/JL/206:0.001328228)100:0.004660832,((2003/China/SCL03:0.000862691,2003/China/WHZ034:0.000357768):0,2005/China/GD05:0.000350109)100:0.003460613)77:0.000839168)57:0.002286105)100:0.0022593,2001/China/Lye:0.005537746)91:0.000890044,2001/China/JS/401/:0.011353392)83:0.00093709,(1999/China/NA1:0.000809081,2006/China/Go/CH/HLJ/1/06b:0.002398249)100:0.008156455)99/100:0.001388403,(((1997/China/GPMY/QY97-1:0.000880197,1998/China/GD/1/98:0.000859409)100:0.002573304,((((2000/China/Guangxi2:0.00136105,2000/China/Guangxi4:0.002410832)100:0.001891138,2000/China/GX1/00:0.005955142):0,XXXX/China/YN-C1:0.008583698)100:0.003962801,2000/Taiwan/TW:0.009238512)100:0.002285011)100:0.004021335,(2004/China/Jinan04:0.006827133,(XXXX/China/H2:0.001847921,XXXX/China/P1:0.001373632)86:0.001056893)100:0.006715536)98/100:0.001460066)100/100:0.006703501,(((((1996/China/CH-A796:0.002867615,2000/China/JS-3/00:0.001403173)94:0.000888403,XXXX/China/LZ-NDV:0.00084628)53:0.000625274,2003/China/ND/03/018:0.001192013)100:0.002368709,2003/China/ND/03/044:0.003690372)100:0.009528446,((1999/China/JS02:0.000353939,2003/China/SWS03:0.010474289)100:0.002375274,2003/China/YG03:0.001806893)100:0.012893873)99/65:0.002560722)68:0.001246718,1998/China/JS-298:0.00783698)100/100:0.01161488,((((2010/Indonesia/chicken/Sukorejo/019/10:0.003055252,2010/Indonesia/chicken/bali/020/10:0.005054158)80:0.001775164,2011/China/egret/China/Guangxi/2011:0.012185996)100:0.033318381,1993/Netherlands/APMV-1/chicken/NL/152608/93:0.016278993)92:0.002539934,(1990/Indonesia/14698/90:0.009097374,(2010/Indonesia/chicken/Banjarmasin/010/10:0.000801969,2010/Indonesia/chicken/Gianyar/013/10:0.000386214)100:0.030223742):0)83/60:0.001548687)91:0.001765317,XXXX/Taiwan/Taiwan95:0.020100656)100/100:0.011003829,((((((1997/India/Bareilly:0.009340263,(1997/Sweden/Sweden_97:0.007405908,2001/Russia/Astr/2755:0.012495077)100/100:0.00973523)94/100:0.002852298,(2008/Burundi/4132-12:0.001378556,2008/Burundi/4132-20:0.000766411)100/100:0.023811816)100/100:0.014304158,1983/USA/Cockatoo/Oklahoma/7847/1983:0.005547593)100:0.00363895,(((2007/Pakistan/Pakistan/ND33:0.002008753,2010/Pakistan/chicken/CP/Islamabad2/2010:0.005789934):0,2011/Pakistan/NDV/UDL8/2011:0)100:0.016468818,2008/Pakistan/Pakistan/ND43:0.022636214)100:0.021285558)100/100:0.007743982,(2008/Peru/1918-03:0.039219365,((2010/China/GD/1003:0.000359956,2010/China/GD1003/2010:0.000345733)100:0.001583698,(((2011/China/GD/12:0.000363239,2011/China/GD/17:0.000358315):0,2011/China/GD/20:0.000318381)100:0.001551422,(2011/China/GD/450:0.000335339,2011/China/GD450/2011:0.00036488)77:0.000742888)100:0.002916849)100/100:0.028437637)100/100:0.016811816)82/99:0.001578775,((((2006/Niger/1377-8:0.009128009,2008/Nigeria/chicken/Nigeria/VRD08-36/2008:0.014903173)100:0.013434354,2007/Nigeria/chicken/Nigeria/VRD07-233/2007:0.032510941)100:0.02270186,2007/Mali/ML029/07:0.040147702)100/100:0.015728118,(((((2006/Mauritania/1532-14:0.00034628,((2007/Mali/ML038/07:0.004377462,2008/Mali/ML225/08:0.003892779):0,2010/Mali/ML57051T:0.006422867)100:0.000849562)100:0.001885667,2010/Green Wood Hoope/EasternHemisphere/5801-22/10:0.012356127)91:0.001618709,2009/Mali/ML008:0.00884628)100/100:0.020979212,(2008/IvoryCoast/2601:0.013933807,2010/Mali/ML57072T:0.009963348)100/100:0.0144814)100:0.018357768,(2006/Nigeria/913-1:0.010445295,((((2006/Nigeria/913-33:0.003444201,(2008/BurkinaFaso/2415-361:0.009690919,(2008/BurkinaFaso/2415-580:0.005934354,2008/Mali/ML007/08:0.001399891)100:0.003512582)93:0.001820022):0,2009/Benin/NDV/chicken/Benin/488MT/2009:0.017250547)84:0.000865427,(((2008/Cameroon/3490-147:0.000879103,2008/Cameroon/3490-149:0.00035558)100:0.004952407,((2008/Niger/2602-605:0.000819475,2008/Niger/2602-625:0.001875821)100:0.004009847,2007/Nigeria/chicken/Nigeria/VRD07-141/2007:0.004995077)100:0.001855033)99:0.001358862,2007/Nigeria/chicken/Nigeria/VRD07-410/2007:0.00648523)100:0.00188512)64:0.000784464,((2008/Niger/2602-348:0.001889497,2008/Niger/2602-468:0.001875274)100:0.00287035,2008/Nigeria/3724-6:0.004414661)100:0.00621663)100/100:0.011151532)100/100:0.032213348)95/66:0.002846827)100/100:0.006299234)100/100:0.005455689)100/100:0.015425602)100/100:0.010748906)100/55:0.004880744)100/94:0.006067834)100/100:0.025133479)87/100:0.002439278)100/100:0.012478118)63:0.002862144)100/100:0.017664661)73/98:0.015269694)70/98:0.024111597)57/98:0.011324398):0.119784464);
