# Supplementary material for: New Avian Paramyxoviruses Type I Strains Identified in Africa Provide New Outcomes for Phylogeny Reconstruction and Genotype Classification
Source: PLoS One. 2013 Oct 18;8(10):e76413. doi: 10.1371/journal.pone.0076413 (PMC3799739; doi:10.1371/journal.pone.0076413)
Supplement: Figure S5 — Trees generated by MrBayes in Newick format for 741 F gene sequences (Figure G), 110 full genome (Figure H), 1921 F partial sequences –372 nt (Figure I), 796 F partial sequences –445 nt (Figure N) and 323 HN sequences (Figure J). Trees generated in Newick format on F gene sequences by Maximum Likelihood (Figure K), Neighbor Joining (Figure L) and Maximum Parsimony (Figure M). (ZIP) [file pone.0076413.s005.zip › Figure H_unformat.nwk]

(1946/USA/Lasota_AF:1.10E-03,1946/USA/Lasota_AY:2.50E-03,(1947/USA/B1:9.30E-03,(((1947/USA/B1-Takaski:9.22E-04,1988/USA/VG/GA-clone5:9.57E-04)100:3.34E-03,((((((((((((((2000/China/ZJ1:5.84E-03,((2002/China/FP1/02:1.17E-03,1999/China/BP01:1.30E-03)100:1.33E-03,(2008/China/Go/CH/HLJ/LL01/08_b:1.55E-02,2011/China/SDSG01:2.11E-03)100:8.09E-04)100:5.51E-04)100:1.85E-03,(2008/China/JSDO812:1.84E-03,2002/China/JSG0210:2.68E-04)100:2.31E-03)100:1.56E-03,2002/China/Guangxi7:1.25E-02)74:2.30E-04,((((2003/China/Guangxi11:5.44E-03,2009/China/GD09-1:1.36E-02)100:3.72E-03,(2009/China/SD03:7.98E-03,(2010/China/SDLY01:1.32E-02,((2011/China/SDWF07:2.55E-03,2011/China/SD04:7.47E-04)100:1.96E-03,2011/China/SDYT03:3.49E-03)100:1.14E-02)97:5.68E-04)100:5.59E-03)96:4.05E-04,2001/China/GM:7.34E-03)100:5.16E-03,(2006/China/FMW:3.86E-03,2003/China/Guangxi9:6.82E-03)100:4.28E-03)100:5.44E-04)100:1.60E-02,2003/China/ND/03/018:2.09E-02)100:2.55E-02,(((2001/Russia/Astr/2755:1.20E-02,1997/Sweden/Sweden_97:7.50E-03)100:4.15E-02,2008/Peru/1918-03:6.27E-02)94:1.79E-03,((2008/Mali/ML007/08:5.68E-02,2009/Mali/ML008:6.10E-02)100:4.17E-03,2007/Mali/ML029/07:5.99E-02)100:5.65E-03)100:6.21E-03)100:2.01E-02,((((1982/Italy/22782:1.50E-03,(1984/USA/NewYork/1984:1.08E-03,1984/USA/PPMV-1:1.02E-03)100:5.34E-03)100:1.03E-02,((((1998/Belgium/248VB/0.025:1.97E-04,1998/Belgium/248VB/1.3:1.97E-04)100:6.55E-04,((2007/China/JS-0722Pi:1.29E-02,(2007/China/JS-0716Pi:2.51E-03,(2007/China/JS-0704Pi:3.57E-03,2007/China/JS-0703Pi:2.22E-03)100:4.57E-04)100:9.34E-03)100:1.58E-03,(2005/China/W4:8.95E-03,2003/China/P4:5.80E-03)100:8.63E-04)100:1.75E-03)100:1.67E-02,(1996/Ireland/AV32496:5.66E-03,2000/Italy/dove/Italy/2736/00:1.17E-02)100:1.16E-02)100:1.40E-02,(2005/China/NDV-05-029:6.81E-03,XXXX/China/ND/05/028:4.56E-03)100:2.98E-02)100:4.23E-03)100:1.76E-02,(1997/China/ZhJ-3/97:9.23E-03,1995/Sweden/Sweden_95:2.25E-02)100:1.81E-02)100:6.44E-03,1972/USA/1083_Fontana:2.05E-02)100:7.95E-03)100:1.73E-02,(2002/USA/21147202:5.65E-02,1971/USA/Lar:6.34E-03,((XXXX/USA/rAnhinga:4.02E-03,1992/USA/MN/cormorant/US_MN_/92-40140:3.29E-04)100:1.53E-02,(((1997/USA/D9704285:6.42E-04,1992/USA/92-23071:9.39E-04)100:1.49E-03,2005/USA/19529-04_GS:1.55E-02)100:3.89E-03,(((1998/Canada/cormorant/Canada/98CNN3-V1125:1.22E-03,2003/USA/18719-03_GS:1.16E-02)100:4.99E-03,1995/Canada/95DC2345:2.25E-03)100:5.15E-04,1995/Canada/95DC02150:2.19E-03)100:1.25E-03)100:1.66E-02)100:2.64E-02)100:3.62E-02)99:2.46E-03,(1979/China/QH1:5.21E-04,1985/China/QH4:8.99E-04)100:5.90E-02)100:3.40E-02,((1933/UK/Herts/33:1.06E-02,1944/China/Italien:5.00E-03)89:1.50E-03,(2008/Madagascar/MG_725_08:2.95E-02,1992/Madagascar/MG_1992:6.69E-03)100:8.92E-02)100:1.65E-02)100:1.81E-02,((1940s/India/Mukteswar:1.06E-03,(2005/China/JS/705:1.82E-03,2005/China/JS/0905:1.68E-03,2010/China/Mukteswar:1.29E-03)66:2.07E-04)100:4.26E-02,(((1946/China/F48E8:1.07E-03,2002/China/JS/1/02:3.22E-03)100:4.07E-04,1985/China/FJ01/85:9.28E-04,1997/China/JS/1/97Ch:1.06E-03)93:1.25E-04,1986/China/ZJ/1/86Ch:1.54E-03,2009/China/GD09-2:8.78E-04)100:4.47E-02)52:2.16E-03)100:2.54E-02,((1967/Ireland/Ulster:1.06E-02,(2005/China/R8:1.49E-02,2004/China/WDK/JX/7793:8.96E-03)100:2.61E-02)100:6.05E-03,(((((((((2001/Australia/01-1108:4.21E-03,1999/Australia/PR-32:1.35E-03)95:2.49E-04,1999/Australia/1435:2.10E-03)51:1.19E-04,2002/Australia/02-1334:8.82E-03)100:3.85E-04,1999/Australia/99-655:1.39E-03)100:5.09E-04,(1999/Australia/0868-hi:7.81E-05,1999/Australia/0868-lo:2.38E-04)100:1.73E-03)100:1.77E-03,1998/Australia/98-1154:1.27E-03)100:4.43E-03,(1998/Australia/98-1249:1.56E-03,1998/Australia/98-1252:1.23E-03)100:5.96E-03)100:1.17E-02,(2005/Australia/I-2vaccine:1.01E-03,2005/Australia/I-2progenitor:6.99E-04)100:3.64E-02)100:1.43E-02,(XXXX/XXXX/PHY-LMV42:1.61E-02,1994/Sweden/BHG:4.54E-02)100:9.15E-03)100:6.86E-03)100:1.52E-02)100:1.59E-02,(XXXX/XXXX/DE-R49/99:7.02E-01,(((((2004/USA/04-411a:2.33E-03,2003/USA/03-632a:2.65E-03)100:1.98E-03,2000/USA/00-32:3.39E-03)59:1.80E-04,(1999/USA/99-376a:1.69E-03,2000/USA/MN/mallard/US_MN_/MN00-39:3.01E-03)98:2.78E-04)100:5.84E-03,1986/USA/OH/mallard/US_OH_/86-233:2.99E-03)100:1.96E-02,1987/USA/OH/northern pintail/US_OH_/87-486:2.12E-02)100:1.93E-02)100:1.46E-02)100:5.04E-02,(((XXXX/China/AQI-ND026:5.20E-05,XXXX/China/NDV01:2.41E-03,(XXXX/China/NDV02:2.10E-04,XXXX/China/NDV04:2.59E-03)87:2.45E-03,XXXX/China/NDV03:1.39E-03,XXXX/China/NDV05:3.65E-03)100:2.94E-04,(2005/Egypt/Egypt/1:1.90E-03,1998/India/NDV2K17:3.01E-03)100:3.49E-04)100:2.27E-03,1948/USA/APMV-1U.S.TX:8.05E-03)100:5.16E-03)100:1.11E-02)100:3.91E-03,2010/China/LaSota:1.32E-03)100:5.08E-03)89:1.97E-04)100;
