# Supplementary material for: New Avian Paramyxoviruses Type I Strains Identified in Africa Provide New Outcomes for Phylogeny Reconstruction and Genotype Classification
Source: PLoS One. 2013 Oct 18;8(10):e76413. doi: 10.1371/journal.pone.0076413 (PMC3799739; doi:10.1371/journal.pone.0076413)
Supplement: Figure S5 — Trees generated by MrBayes in Newick format for 741 F gene sequences (Figure G), 110 full genome (Figure H), 1921 F partial sequences –372 nt (Figure I), 796 F partial sequences –445 nt (Figure N) and 323 HN sequences (Figure J). Trees generated in Newick format on F gene sequences by Maximum Likelihood (Figure K), Neighbor Joining (Figure L) and Maximum Parsimony (Figure M). (ZIP) [file pone.0076413.s005.zip › Figure I_unformat.nwk]

(1998/USA/AK/196:0.309569517,((((((((((((((((((((((((1966/Australia/NDV V4:1.45E-03,1966/Australia/QueenslandV4/66:0.003644366):0,1966/Australia/V4Vaccine:0.001499523):0.00E+00,1970/Thailand/NIAH9833-07:0.003441902):0,1997/China/JL01:0.001545038):0,(((1998/Australia/98-1154:0.001449923,XXXX/XXXX/AV_1236/98_1154/AUCK98028:0.001470935)64:0.003227764,((((((((1998/Australia/98-1249:0.001529279,XXXX/XXXX/AV_1236/98_1238/AUCK98026:0.001551447):0,XXXX/XXXX/AV_1236/98_1249/AUCK98027:0.00372838)94:0.003692204,1998/Australia/98-1252:0.001560786)96:0.005916986,1999/Australia/1435:0.00364028):0,1999/Australia/99-655:0.001561953):0,2002/Australia/02-1334:0.010115059)86:0.003646117,1999/Australia/PR-32:0.001630803)89:0.00370271,(1999/Australia/0868-hi:0.001566039,1999/Australia/0868-lo:0.003661281)89:0.003553337)59:0.003437232):0,2001/Australia/01-1108:0.006269396)88:0.023107807):0,2005/China/NDV05-018:0.001455176):0,2006/China/CK/CH/NX/206:0.001474437):0,2006/China/CK/CH/NX/3/06:0.001546778):0,2006/China/CK/CH/NX/406:0.001454593):0,(2006/China/CK/CH/NX1/06:0.006013257,XXXX/XXXX/ZA370/B/00:0.002695642)53:0.003633276):0,2007/China/XZ-32-07-Ch:0.005680097):0,2008/China/NDV08-025:0.001469768):0,2008/Malaysia/1041-632:0.00153103):0,((((2009/South Korea/KNU-C/HC/09:0.0015567,((XXXX/XXXX/APMV/duck/09/07:0.00139333,XXXX/XXXX/APMV/duck/08/07:0.001427755):0,XXXX/XXXX/APMV/duck/14/07:0.003689286)95:0.003731882):0,2011/China/SDFC07:0.003657779):0,XXXX/South Korea/KNU-C/SN/09:0.003600019):0,XXXX/XXXX/ZA348/B/00:0.00144467)51:0.003362546):0,XXXX/Mozambique/ndv16 787c:0.003670036):0,2009/China/TS09-C:0.003577851):0,((((((((XXXX/China/NDV006150:0.003574349,XXXX/China/NDV016411:0.001571291):0,XXXX/China/NDV01683:0.003776813):0,XXXX/China/NDV981634:0.001500107)81:0.003913929,XXXX/China/NDV015239:0.003684617):0,XXXX/China/NDV015857:0.001483765):0,XXXX/China/NDV01608:0.00152461):0,XXXX/China/NDV01612:0.001517022):0,XXXX/China/NDV016540:0.001538617)78:0.005619418):0,XXXX/South Korea/KNU-C/HL/09:1.51E-03):0,XXXX/South Korea/KNU-D/GP09/09:0.003763389):0,XXXX/XXXX/APMV/duck/02/06:0.007913623):0,XXXX/XXXX/APMV/duck/03/06:0.00372838):0,XXXX/XXXX/chicken/U.S._PA_/31003/92:0.003838075)56:3.68E-03,((2005/Australia/I-2progenitor:0.001587623,2005/Australia/I-2vaccine:0.001532197):0,XXXX/XXXX/AV_963/98_NZ5/97/GNZDK98025:0.001496605)97:0.027085906):0,((XXXX/XXXX/AV_1031/99_131/GNZDK76112:0.001451091,(XXXX/XXXX/AV_1031/99_8043/95/GNZCK95113:0.001445838,XXXX/XXXX/AV_PanVac__2/P2_UQ_/GET99197:0.012323499)100:0.014520849)100:0.006613062,((2009/China/NDV09-040:0.003943685,(XXXX/XXXX/AV_1305/94_08-04429/2NOBD94081:0.010290102,XXXX/XXXX/AV_328/94_08-856/2NOCK93033:0.008634213)100:0.040030806)80:0.003945436,((((1976/Japan/D2676:0.001509445,XXXX/XXXX/Heb02:0.001533365)100:0.005724434,XXXX/XXXX/HK-106/78:0.007886786):0,XXXX/XXXX/HK-5/75:0.003813572)93:0.003625105,(XXXX/Mozambique/ndv22 787h:0.003762222,(XXXX/XXXX/AV_1817/90_8509-20-1215/AU90100:0.010189162,((((((((1962/Japan/Ishi/62:0.00141258,1984/Taiwan/TW/84-238:0.003371884):0,2008/China/chicken/Anhui/AF25/2008:0.003710881):0,XXXX/XXXX/APMV1/chicken/Japan/Ishii/62:1.48E-03):0.00E+00,XXXX/XXXX/T01:3.61E-03)100:1.28E-02,(((2002/USA/492:3.56E-03,(2002/USA/ruddy_turnstone/US_DE_/195/2002:4.01E-03,2004/USA/mallard/US_MD_/04-365/2004:2.19E-02)79:3.57E-03):0.00E+00,2002/USA/ruddy_turnstone/US_NJ_/717/2002:1.58E-03)100:2.18E-02,XXXX/XXXX/AV_1297/83/LUSLO83156:1.02E-02)100:1.62E-02)92:5.37E-03,(XXXX/XXXX/PHY-LMV42:1.61E-03,XXXX/XXXX/AV_941/99_3430/ITPI99129:8.03E-03)100:1.51E-02):0.00E+00,(((((((1994/Sweden/BHG:1.53E-03,XXXX/XXXX/AV_450/95/LSECE95106:1.64E-03)100:1.03E-02,(((((2001/USA/A/01-1383:1.50E-03,2001/USA/ruddy_turnstone/US_NJ_/A101-1382/2001:1.48E-03)98:3.58E-03,2001/USA/ruddy_turnstone/US_NJ_/A101-1375/2001:3.80E-03):0.00E+00,2001/USA/sanderling/US_NJ_/A101-975/2001:3.59E-03):0.00E+00,XXXX/XXXX/NDV/Turkey/Ontario/CN36/2003:1.52E-03)100:1.25E-02,XXXX/Ireland/AV_506/96_vf-96-2065/2/LIETY96148:3.44E-03)100:1.06E-02)100:5.64E-03,XXXX/XXXX/AV_72/93_252/HDEDK87157:5.81E-03)100:2.03E-02,XXXX/XXXX/AV_892/97_F104597/GMYDK97031:1.18E-02)63:4.05E-03,XXXX/XXXX/AV_MB-20/2FRDK76266:1.58E-03)100:8.65E-03,XXXX/XXXX/AV_42/90/LUKDK90152:2.94E-02)80:5.42E-03,(XXXX/XXXX/AV_1491/88_2-9-88/2UKPH88145:6.14E-03,XXXX/XXXX/AV_72/83_1128/6/85/GDEDK83030:2.39E-02)100:1.44E-02)96:6.72E-03)96:4.46E-03,(((((((1967/Ireland/Uls/67:1.48E-03,1967/Ireland/Ulster/67:1.53E-03):0.00E+00,1967/Ireland/Ulster/mutant:1.44E-02):0.00E+00,XXXX/South Korea/KNU-C/JG/09:1.53E-03):0.00E+00,XXXX/XXXX/APMV/duck/07/07:5.81E-03):0.00E+00,XXXX/XXXX/AV_888/99_MZ-5-99/PZAPI99091:1.50E-03)56:3.57E-03,1967/Ireland/Ulster:2.17E-02)90:5.52E-03,((((((((((((((((((((((((((((((((((((1995/China/D_SD_11_05:3.56E-03,(2001/Russia/FarEast/2686:1.59E-03,2001/Russia/FarEast/2687:1.46E-03)100:5.94E-03):0.00E+00,2001/Russia/FarEast/2713:1.56E-03):0.00E+00,(((2001/South Korea/CBU2249:3.49E-03,2003/Slovakia/Palarikovo:3.36E-03):0.00E+00,2005/China/R8:1.44E-03):0.00E+00,2008/China/NDV08-003:1.52E-03)88:3.60E-03):0.00E+00,(2002/Russia/FarEast/3638/:1.41E-03,2002/Russia/FarEast/3652:1.47E-03)98:5.25E-03):0.00E+00,((((2004/China/D_AH_13_04:1.38E-03,2004/China/D_AH_5_04:1.50E-03):0.00E+00,2004/China/D_AH_6_04:1.44E-03):0.00E+00,2005/China/D_AH_10_04:1.50E-03):0.00E+00,2005/China/D_AH_7_04:3.39E-03)100:9.91E-03):0.00E+00,2004/China/D_JS_12_05:3.69E-03):0.00E+00,(2004/China/D_JS_43_05:1.60E-03,2005/China/D_JS_40_05:1.57E-03)98:3.60E-03):0.00E+00,(2004/China/D_JS_8_05:3.80E-03,(((2005/China/D_JS_44_05:1.48E-03,2005/China/D_JS_51_05:3.47E-03):0.00E+00,2005/China/D_JS_53_05:3.59E-03):0.00E+00,2005/China/D_SD_15_05:3.69E-03)100:9.82E-03)100:1.16E-02):0.00E+00,2004/China/D_ZJ_3_04:1.43E-03):0.00E+00,2005/China/D_HN_34_05:1.47E-03):0.00E+00,2005/China/D_HN_35_05:1.61E-03):0.00E+00,2005/China/D_HN_36_05:1.58E-03):0.00E+00,2005/China/D_HN_37_05:1.53E-03):0.00E+00,2005/China/D_JS_14_05:3.93E-03):0.00E+00,2005/China/D_JS_39_05:5.91E-03):0.00E+00,2005/China/D_JS_41_05:1.52E-03):0.00E+00,2005/China/D_JS_42_05:1.55E-03):0.00E+00,2005/China/D_JS_7_05:3.50E-03):0.00E+00,(2005/China/D_ZJ_50_05:1.56E-03,2008/China/D_ZJ_52_05:1.44E-03)99:3.62E-03):0.00E+00,2007/China/D3:2.53E-02):0.00E+00,2008/South Korea/CBU2179:1.58E-03):0.00E+00,XXXX/XXXX/APMV/duck/06/07:6.97E-03):0.00E+00,XXXX/XXXX/APMV/duck/11/07:1.45E-03):0.00E+00,XXXX/XXXX/APMV/duck/13/07:1.03E-02):0.00E+00,XXXX/XXXX/APMV/wild_duck/SH39/06:3.97E-03):0.00E+00,XXXX/XXXX/AV_620/00_nor/NOPI00245:3.76E-03)100:5.87E-03,(((1995/China/D_ZJ_4_04:3.53E-03,2004/China/D_ZJ_1_04:5.63E-03):0.00E+00,2004/China/D_ZJ_2_04:3.76E-03):0.00E+00,(2008/China/NDV08-001:7.78E-03,2009/China/FJ0801:1.47E-03)95:3.57E-03)100:6.00E-03):0.00E+00,(1997/China/D_ZJ_8_04:1.43E-03,2008/China/D_ZJ_12_04:3.74E-03)100:8.07E-03):0.00E+00,(2003/South Korea/CBU2374:6.47E-03,XXXX/XXXX/APMV/duck/05/07:1.32E-02)64:3.72E-03):0.00E+00,2004/China/WDK/JX/7793:1.48E-03):0.00E+00,((2004/USA/mallard/US_MD_/04-08/2004:1.55E-03,2004/USA/MD/04-204:1.50E-03)98:3.78E-03,XXXX/XXXX/APMV/northern_pintail/Japan/Aomori/2003:3.84E-03)91:3.58E-03):0.00E+00,2007/XXXX/APMV/wild_duck/SH37/06:1.01E-02)98:5.73E-03,XXXX/XXXX/AV_1104/94_34/95/GIEDK95032:3.67E-03):0.00E+00,XXXX/XXXX/AV_740/99_39/99/GIEPH99089:5.80E-03):0.00E+00,XXXX/XXXX/AV_813/99/UKDK99127:5.66E-03)100:1.94E-02,(((((((((((((((((((((((((((((((((((((((((((((((((((((((((((((((((((((((((((((((((((((((((((((((((((((((((((((((((((((((((((((((((((((((1945/USA/BEA/45:0.001578295,XXXX/XXXX/BeaudetteC:0.001552031):0,XXXX/XXXX/ITA/45:0.001647718)95:0.003810654,(((((1948/USA/APMV-1U.S.TX:0.001592876,2006/Egypt/Egypt/2:0.003734217):0,2006/Egypt/Egypt/4:0.001528112):0,(XXXX/XXXX/BG-110/68:0.006273482,XXXX/XXXX/BG-24/75:0.008582862)80:0.003454731):0,XXXX/XXXX/HU-35/79:0.001545611)100:0.013570958,((XXXX/XXXX/APMV1/chicken/Japan/Miyadera/51:0.003548668,XXXX/XXXX/APMV1/chicken/Japan/Sagamihara/53:0.030953737)100:6.36E-03,(XXXX/XXXX/AV_365/99_990403/DCADK99020:0.016928251,XXXX/XXXX/US_Purdue_1250_/49:0.006418186)81:0.003534671)100:0.008620205)79:0.003661281)96:0.005077363,1948/USA/Roakin/48:0.001504192):0,1948/USA/TEX/48:0.001466849):0,2004/China/SD/1/04:0.001543287):0,2004/China/SD/604:0.001519941):0,2005/China/JS/1/05/Goa:0.001483181):0,(2005/Egypt/Egypt/1:0.002181602,XXXX/India/R2B:0.016101479)66:0.003691037):0,XXXX/China/AQI-ND026:0.001571291):0,(XXXX/China/NDV01:0.001540952,XXXX/China/NDV04:0.001504192)100:0.008376896):0,XXXX/China/NDV02:0.001552031):0,XXXX/China/NDV03:0.005968327):0,XXXX/China/NDV05:0.001463347):0,XXXX/ South Africa/AV_992/94_0915/94/DZAOS94265:0.001535115):0,XXXX/XXXX/AV_374/94_302/DINCK94135:0.003716134):0,XXXX/XXXX/AV_400/95/GNP95120:0.002798333)100:0.020801335,((((2002/China/NDV02-447:0.005615333,2008/Kazakhstan/PMV-1/goose/Almaty/31/05:0.00149427):0,2009/Kazakhstan/PMV-1/chicken/Atyrau/154/07:0.003524165):0,XXXX/XXXX/AV_374/94_306/DINCK94136:0.001460429)97:0.003619852,2007/China/XZ-29-07-Ch:0.001622632)100:0.01958655)65:0.00814526,1946/USA/Lasota:0.001608635):0.00E+00,1946/USA/Lasota_AF:0.001458094):0,1946/USA/Lasota_AY:0.001541536):0,1946/USA/Lasota_clone30a:0.005393024):0,1946/USA/Lasota_clone30b:0.001484932):0,(1947/USA/B1:0.001514104,XXXX/China/DZ0702:0.001521691)100:0.007611386):0,1947/USA/B1-Takaski:0.003531753):0,1947/USA/BI/47:0.012188134):0,1947/USA/Lasota_F_mutant:0.005236658):0,(1950/USA/Lasota:3.62E-03,XXXX/XXXX/La_Sota:0.001491352)93:0.003678207):0,1987/India/TamilNadu/NDV-4:0.001550864):0,1987/USA/VG/GA:0.008131263):0,1988/USA/VG/GA-clone5:0.00144934):0,1989/USA/VGGA/89:0.003668285):0,(1995/Japan/Met/95:0.001519941,XXXX/XXXX/APMV1/chicken/Japan/MET/95:0.001528112)94:0.003724878):0,1997/India/NDVCUL97:0.003750559):0,1997/XXXX/NDV-JL-1/97:0.006134615):0,1999/China/QE01:0.001579452):0,(2000/China/JL-1:0.001521108,2001/China/JL-1:0.001636056)89:0.003740637):0,2000/China/ZJ:0.001588207):0,2002/China/NDV02-050:0.001524026):0,2002/China/NDV02-074:0.005697012):0,2002/China/NDV02-456:0.003548668):0,((2002/China/SBZ02:0.005682432,2003/China/SY03:0.001453425):0,XXXX/China/NY06:0.001460429)100:0.008030322):0,2003/China/Fujian/FM1/03:0.0037348):0,2003/China/JS05:0.001487267):0,2003/China/NDV03-029:0.001662893):0,2003/China/NDV03-059:0.003901089):0,(2003/China/SD/1/03:0.002183353,XXXX/China/SD1/03:0.002368308)59:0.003619852):0,2003/China/SP13:0.001610386):0,2004/China/AH/1/04:0.003623354):0,2004/China/JS/1/04:0.001562537):0,2004/China/NDV04-06:0.007885035):0,(2004/China/NDV04-08:0.00156312,2004/China/NDV04-09:0.003719042)99:0.003867831):0,2004/China/NDV04-11:0.004018371):0,2004/China/SD/204:0.004626347):0,2004/China/SD/3/04:0.001451674):0,2004/China/SD/404:0.003651943):0,2004/China/SQZ04:0.003611108):0,((2005/China/MQ/Liaoning:0.003687535,2006/China/KQ/Liaoning/06:0.005924574):0,2007/China/TYQ/Shanxi:0.005919321)96:0.003710298):0,2005/China/NDV05-022:0.00334562):0,2005/Egypt/NDV/Ostrich/Ismailia/2010:0.009722388):0,2005/Taiwan/TW/84-361:0.003911011):0,2006/China/CH/HLJ/206:0.001514104):0,2006/China/CK/CH/LN/3/06:0.001514688):0,2006/China/Go/CH/HLJ/1/06a:0.001461596):0,2006/China/YTCX08:0.004151402):0,2007/China/CK/CH/HLJ/207:0.001557867):0,2007/China/CK/CH/HLJ/3/07:0.001519941):0,2007/China/CK/CH/HLJ/407:0.001502441):0,2007/China/HA-3-07:0.001469184):0,2007/China/NN1007:0.001533948):0,2007/China/XZ-26-07-Ch:0.005826541):0,2007/China/XZ-30-07-Ch:0.003671203):0,2007/China/XZ-33-07-Ch:0.001564871):0,2007/China/XZ-34-07-Ch:0.001440012):0,2007/China/XZ-4-07-Ch:0.003916264):0,2007/China/XZ-7-07-Ch:0.001520524):0,2007/China/YZ-24-07-Ch:0.001630219):0,2007/China/YZ-25-07-Ch:0.001536866):0,2007/China/YZ-27-07-Ch:0.003626273):0,2008/China/DFF3Q/Beijing/08:0.001527528):0,2008/China/XZ-8-08-Ch:0.001459262):0,2010/China/LaSota:0.001570708):0,2011/China/XinY:0.001504192):0,XXXX/Argentina/88T.00:0.001399167):0,XXXX/China/DB5:0.00149427):0,XXXX/China/HB92:0.001560202):0,XXXX/China/HN0801:0.00148143):0,XXXX/China/NDV007355:0.001532781):0,XXXX/China/NDV011022:0.00156312):0,XXXX/China/NDV012639:0.001572459):0,XXXX/China/NDV015436:0.001660559):0,XXXX/China/NDV017325:0.001577712):0,XXXX/China/NDV021022:0.001595211):0,XXXX/China/NDV0210234:0.001597545):0,(XXXX/China/NDV021343:0.004387707,XXXX/China/NDV023056-1:0.002326295)62:0.003599435):0,XXXX/China/NDV021344:0.003858493):0,XXXX/China/NDV024616:0.001643643):0,XXXX/China/NDV027344:0.001547362):0,XXXX/China/NDV032138:0.001618546):0,XXXX/China/NDV03214:0.001580619):0,XXXX/China/NDV038952:0.001646562):0,XXXX/China/NDV07-01:0.003675289):0,XXXX/China/NDV990511:0.001664644):0,XXXX/China/PNDV1:0.001594627):0,XXXX/China/TN:0.003768642):0,XXXX/China/wfNDV:0.02044017):0,XXXX/France/99143:0.006043597):0,XXXX/India/D58:0.006674908):0,XXXX/South Korea/KNU-D/WSL/09:0.003660698):0,XXXX/Turkey/M-4:0.001535699):0,XXXX/USA/Lasota:0.006045348):0,(XXXX/XXXX/AV_1058/99_99143/EFRPI99117:0.001805262,XXXX/XXXX/ZA375/B/00:0.003801316)83:0.003511919):0,XXXX/XXXX/AV_1141/98_10603/EZA98003:0.003605855):0,XXXX/XXXX/AV_1185/96_E91/EPLBD96010:0.003608774):0,XXXX/XXXX/AV_322/98_40/97/EBROS98007:0.003489156):0,XXXX/XXXX/AV_340/94_NRV_213/FITBR94137:0.003702126):0,XXXX/XXXX/AV_717/97_H94897/ECHBR97012:0.00143009):0,XXXX/XXXX/AV_862/95_5249/EZWOS95108:0.008216444):0,XXXX/XXXX/LAS/46:0.008589866):0,XXXX/XXXX/PK9910:0.006278735):0,XXXX/XXXX/SDBZ-S98/ShD:0.001534532):0,XXXX/XXXX/ZA12150/Worc/01:0.00364028):0,XXXX/XXXX/ZA1366/UP/99:0.004810135):0,XXXX/XXXX/ZA1454/UP/95:0.003697457):0,XXXX/XXXX/ZA202/B/96:0.001861855):0,XXXX/XXXX/ZA307/B/99:0.00347049):0,XXXX/XXXX/ZA312/B/99:0.003673538):0,XXXX/XXXX/ZA385/B/01:0.003611692):0,XXXX/XXXX/ZA393/B/01:0.003710881):0,XXXX/XXXX/ZA405/BB/01:0.003804234):0,XXXX/XXXX/ZA680/UP/00:0.00322543):0,XXXX/XXXX/ZA719/UP/97:0.003509584)50:0.006066932,2002/China/NDV02-034:0.014302637)100:0.056579225,((((((((((((((((1986/USA/86-233:0.001370578,2003/USA/mallard/US_MD_/03-51/2003:0.001453425):0,1986/USA/OH/mallard/US_OH_/86-233:0.001515271)82:0.003929677,1998/USA/mallard/US_MN_/98-8/1998:0.003783817):0,((((1999/USA/99-376a:0.001461013,1999/USA/99-376b:0.00148143):0,1999/USA/mallard/US_MN_/99-376/1999:0.001509445)98:0.003819409,1999/USA/mallard/US_MN_/99-369/1999:0.001501858):0,1999/USA/mallard/US_MN_/99-397/1999:0.003850916)90:0.003720793):0,1999/USA/northern_pintail/US_Mn_/99-442/1999:0.006081524):0,((2000/USA/00-32:0.001483765,2000/USA/mallard/US_MN_/00-32/2000:0.001446421):0,2000/USA/MN00-32:0.001437094)100:0.005778703):0,2000/USA/mallard/US_MN_/00-543/2000:0.003721376):0,(2000/USA/MN00-39:0.001571291,2000/USA/MN/mallard/US_MN_/MN00-39:0.001410829)100:0.008149929):0,2001/USA/mallard/US_MD_/01-612/2001:0.001538617):0,(2002/USA/mallard/US_MD_/02-169/2002:0.001634305,2002/USA/mallard/US_MD_/02-171/2002:0.005982918)90:0.003779147):0,(((2003/USA/03-632a:0.001477344,2003/USA/03-632b:0.001533365):0,2003/USA/mallard/US_MD_/03-632/2003:0.001538034):0,2003/USA/mallard/US_MD_/03-807/2003:0.003837492)93:0.003555672):0,2003/USA/mallard/US_MD_/03-152/2003:3.66E-03):0,((2004/USA/04-411a:0.001512353,2004/USA/04-411b:0.001475604):0,2004/USA/mallard/US_OH_/04-411/2004:0.001511186)94:3.51E-03):0,2004/USA/mallard/US_MD_/04-735/2004:0.011320516)100:0.015764817,(1998/Argentina/32C/T.98:0.012229562,2000/Argentina/126C.00:0.00933846)76:0.027085323)50:0.005956664,(((((1987/USA/87-486:0.001466849,1987/USA/OH/northern pintail/US_OH_/87-486:0.001654722)99:0.005594905,(((2001/USA/mottled_duck/US_TX_/01-130/2001:0.001525777,2001/USA/TX/TX01-130:0.001445838):0,2001/USA/TX01-130:0.001557867)97:0.003693372,2001/USA/mottled_duck/US_TX_/01-156/2001:0.001520524)97:0.003693955):0,2001/USA/blue winged teal/US_OH_/01-462:0.001573042):0,XXXX/Barbados/24:0.001545038)100:0.01260065,XXXX/XXXX/PD_351/88_2195/2ESCK88161:0.015208765)100:0.012143787)72:0.022636937)72:0.020601205,((XXXX/XXXX/Herts33/56/IVMP:0.003655445,XXXX/XXXX/Herts33/L:0.001734661)100:0.069778513,(((((((((((((((((((((((((((1946/China/F48E8:0.001611553,1985/China/FJ-1/85:0.001563704):0,1985/China/FJ01/85:0.00151819):0,1985/China/ZhJ-1/85:0.003509584):0,1986/China/ZJ/1/86Ch:0.001451674):0,1997/China/JS-1/97b:0.001528112):0,1997/China/JS-1/97a:0.003748224):0,1997/China/JS/1/97Ch:0.001559618):0,2002/China/JS/1/02:0.003733049):0,XXXX/China/DB3:0.010214248):0,XXXX/China/F48E9a:0.003522414):0,XXXX/China/F48E9b:0.001427171):0,XXXX/China/F48E9c:0.001581203):0,XXXX/China/XXXX:0.00370271):0,XXXX/XXXX/LuoY:0.00148785):0,XXXX/XXXX/Qingdao__NDV-SD-1/97_:0.001427755):0,XXXX/XXXX/XXXX_a:0.001486099)89:0.004666609,2002/China/SBD02:0.001504776):0,2011/China/JS0920:0.00367704):0,XXXX/China/MH07:0.001577712):0,XXXX/China/TJ03:0.001561369)50:0.004068544,2002/China/NDV02-032:0.003566178):0,2003/China/NDV03-045:0.008652879):0,XXXX/XXXX/WG:0.001589958)85:0.007997065,2003/China/NDV03-009:0.00942656):0,XXXX/China/BY:0.003631526):0,XXXX/China/FW:0.003727213)100:0.033714144,((((((((((((((((((((1940s/India/Mukteswar:0.001528112,1974/Pakistan/Pakistan/ND1:0.003501997):0,2004/China/CK/CH/JD/1/04:0.00586797):0,2005/China/JS/0905:0.003531169):0,2005/China/JS/205:0.003615777):0,2005/China/JS/705:0.003910427):0,2006/China/NDVHLJ383/06:0.001419):0,XXXX/XXXX/Mukteswar:0.001491352):0,XXXX/China/JS/7/05/Ch:0.003749392):0,XXXX/XXXX/H/Ph:0.00157421):0,XXXX/XXXX/H/W:0.003712049):0.00E+00,(XXXX/XXXX/Muktesvak:0.003629191,XXXX/XXXX/TB-Mukteswar:0.001557284)100:0.005867386):0,XXXX/XXXX/Mukteswar/BINLA40166:0.001495438):0,XXXX/XXXX/Mukteswar/IN:0.008377479)81:0.003695706,2000/China/Guangxi5:0.004013702):0,2003/China/NDV03-024:0.001452258):0,2006/China/NDV06-057:0.003714967)67:0.00373947,XXXX/China/JS/9/05/Go:0.004240085)100:0.025581725,(XXXX/XXXX/Miyadera:0.005846969,XXXX/XXXX/APMV1/chicken/Japan/Sato/30:0.003539924)100:0.02175181)61:0.003774478,((XXXX/XXXX/KR-1/49:0.026197288,(XXXX/XXXX/TW/69:0.012133875,XXXX/XXXX/TW/95-3:0.013549373)100:0.057040747)100:0.020133264,(1932/Australia/Australia/32:0.003712049,1932/Australia/Victoria:0.001397999)77:0.003567928)100:0.015108408)89:0.00586797,((2006/India/UP3:0.017963918,XXXX/XXXX/FieldPheasant:0.055888975)100:0.012999741,(((((((((((1933/UK/Herts/33:0.001607467,XXXX/XXXX/Herts/33/NS:0.001553198)97:0.003694539,1933/XXXX/Her33:0.003794896)99:6.10E-03,XXXX/XXXX/BG-60/81:0.018807033)99:0.005965992,((((1944/China/Italien:0.005239577,((1992/Madagascar/MG_1992:0.009253278,((2008/Madagascar/MG_039:0.001554365,2008/Madagascar/MG_Meola:0.00148143)100:0.032738582,2008/Madagascar/MG_725_08:0.01384986)86:0.00867214)100:0.077362478,XXXX/Poland/chicken/Poland/Radom/70:0.032588042)85:0.008543768):0,XXXX/XXXX/DE-2/54:0.001483765):0,((XXXX/XXXX/DE-1/39:0.003705045,XXXX/XXXX/DE-13/79:0.003616934):0,XXXX/XXXX/XXXX_b:0.00149894)100:0.005934485):0,XXXX/XXXX/Herts_33/P:0.001520524)74:0.003728964):0,((1987/India/TamilNadu/NDV-2:0.00597533,2008/India/NDV/2K36:0.001613877)100:0.017267831,2000/India/2K3/Chennai/Tamil_nadu:0.006124703)100:0.056579225):0,((((2006/Italy/ISM-3:0.008462672,((((XXXX/Italy/IT-126/87:0.014777583,XXXX/XXXX/DE-191/77:0.001528695)100:0.019202633,XXXX/Italy/IT-3/66:0.006057604)99:0.003860243,XXXX/Italy/IT-81/71:0.008027404)91:0.003544593,XXXX/Italy/IT-5/68:0.006219807)100:0.012843375):0,XXXX/Italy/IT-7/60:0.019398093)99:0.005988754,(XXXX/Italy/IT-48/68:0.005905313,XXXX/Italy/IT-52/69:0.02008134)100:0.010374127)74:0.00431769,(XXXX/XXXX/MA-13/02:0.044510115,XXXX/XXXX/MA-307/77:0.016624263)100:0.040442154)79:0.005978249):0,XXXX/Italy/IT-66/76:0.003332207):0,XXXX/Russia Grozny/GROZN/47:0.014839429):0,((((XXXX/Russia Pokrov/POK/70:0.026291808,XXXX/Sudan/AV_2203/91_19/BSDCK72176:0.015700053)61:0.003552753,(XXXX/Russia Simferopol/SIMF/64:0.013207458,(XXXX/XXXX/BG-5/67:0.0016063,XXXX/XXXX/BG-92/77:0.008051907)100:0.02446962)78:0.006956145):0,(((XXXX/XXXX/AV_1881/91_Haskovo/BBGCK68168:0.008277123,XXXX/XXXX/BG-8/68:0.001540952)58:0.00273706,XXXX/XXXX/BG-85/69:0.002137839)72:0.005713938,XXXX/XXXX/BG-1/59:0.005757691)100:0.014278718)79:0.007817936,((XXXX/XXXX/BG-14/70:0.001564288,XXXX/XXXX/BG-18/74:1.04E-02):0,XXXX/XXXX/BG-20/75:0.003649035)100:4.82E-02)98:0.012151374):0,XXXX/XXXX/Stockholm58:0.015085073)97:0.010243421,((((((((((((((((((((((((((((((((((((((((((((((((((((((((((((((((((((2000/Ireland/IEPI00242:0.001686812,XXXX/XXXX/AV_623/00_9701/PIEPI00242:0.001629052)64:0.003410395,(((2001/Ireland/PIEPI01369:0.001541536,XXXX/Ireland/PIEPI01363/363:0.001557867):0,(XXXX/United Kingdom/PUKPI01383/383:0.003698041,XXXX/United Kingdom/PUKPI01426/426:0.001560202)96:0.003669452):0,((XXXX/United Kingdom/PUKPI02431/431:0.007835435,XXXX/United Kingdom/PUKPI02434/434:0.00589364):0,XXXX/United Kingdom/PUKPI02435/435:0.005765862)81:0.003613443)81:0.004358535):0,(((((2006/Luxembourg/APMV-1/pigeon/Luxembourg/119/2006:0.003568512,1984/Slovakia/Vh_307-06:0.00165122):0,1984/Slovakia/Vh_529-06:0.003733049)91:0.003996192,1984/Slovakia/Vh_536-06:0.00729806):0,2006/Slovakia/Vh_273-06:0.014664969)93:0.007230377,2008/USA/New York/1989-19/2008:0.010319274)56:0.006051768):0,2007/Luxembourg/3821-1/2007:0.016324944):0,((((((2011/China/pi/CH/LGD/110208:0.010279596,2012/China/pi/CH/LJL/120404:0.0101279)100:0.012359675,2005/China/W4:0.001485516)99:0.003579602,2003/China/P4:0.001520524):0,((((2007/China/JS-0703Pi:0.00144293,2007/China/YZ-21-07-Pi:0.001478512)100:0.010052046,(2007/China/JS-0704Pi:0.001488434,2007/China/JS-35-07-Pi:0.001518773)100:0.006047682):0,2007/China/JS-0716Pi:0.001529279):0,2007/China/YZ-23-07-Pi:0.001480846)100:0.010255677):0,2008/China/carrier-/Guandong:0.014339397)80:0.003908092,((2010/China/pi/CH/LJL/100605:0.005783372,2011/China/Eurasian blackbirdCH_SHX1:0.003823484)100:0.013821855,(((2011/China/pi/CH/LHLJ/110813:0.001480846,2011/China/pi/CH/LHLJ/110822:0.003727213)100:0.008358813,(((2011/China/pi/CH/LGD/110945:0.001550864,2011/China/ CQ65:0.003609357):0,(XXXX/China/sms12:0.003746473,XXXX/China/Miangyang12505:0.001535115)97:0.003785568)100:0.005768781,2009/China/SD5:0.001585288)100:0.008159851):0,(2007/China/JS-0722Pi:0.001469184,2007/China/WX-10-07-Pi:0.001620881)95:0.003749392)100:0.020769245)55:0.003810654)65:0.004169484):0,((((((2011/China/pi/CH/LLN/110713:0.002216027,2011/China/pigeon/China/SDS/2011:0.008191358)66:0.003634444,(2011/Belgium/PPMV-1/Belgium/11-07574/2011:0.001577712,2011/Belgium/PPMV-1/Belgium/11-08304/2011:0.003487989)96:0.003686368):0,2011/Belgium/PPMV-1/Belgium/11-09620/2011:1.53E-03):0,(2011/China/ SH215:0.00365311,2011/China/pigeon/China/SDLC/2011:0.003632693)98:0.005093706)100:0.008156349,2008/USA/Rosella/Belgium/4940/08:0.010464562)100:0.008182603,(2005/Belgium/PPMV-1/Belgium/05-03936-8/2005:0.006246645,XXXX/Turkey/K-1:0.008185521)100:0.008469676)100:0.010979185):0,1998/Belgium/PPMV-1/Belgium/98-238/1998:0.001459845):0,((2005/Belgium/PPMV-1/Belgium/05-01824/2005:0.0015567,2007/Belgium/PPMV-1/Belgium/07-04943/2007:0.008099745)100:0.00590006,2005/Slovakia__Lietavska_Lucka/Vh_1342-05:0.005825958)98:0.00380832):0,(1984/Slovakia/Vh_357-06:0.009372301,1984/Slovakia/Vh_448-06:0.009259688)57:0.003494993):0,1998/Belgium/248VB:0.001538034):0,1998/Belgium/248VB/0.025:0.00155028):0,1998/Belgium/248VB/0.49:0.001538617):0,1998/Belgium/248VB/1.3:0.001552031):0,1999/Belgium/248VB/0.55:0.001543287):0,2000/Belgium/248VB/1.01:0.00148785):0,2009/Italy/NDV/DOVE/IT/10RS6431_RS7313VIR/2010:0.014731484):0,2008/USA/Dove/Italy/VIR 24/2008:0.013935052):0,(2004/Ireland/PPMV-1/pigeon/IE/806/04:0.005697596,XXXX/Ireland/PIEPI02436/436:0.001465098)100:0.009047896):0,XXXX/Belgium/PBEPI98327/327:0.002632034):0,XXXX/Canada/PCAPI91374/374:0.003575516):0,(((((XXXX/Denmark/PDKPI00316/316:0.006087944,XXXX/Denmark/PDKPI01322/322:0.006218056):0,XXXX/XXXX/DE-1266/01:0.006004503):0,(XXXX/XXXX/SE-6/00:3.69E-03,XXXX/XXXX/SE-8/00:0.001553198)100:0.005741943):0,XXXX/XXXX/SE-7/00:0.003727797):0,XXXX/XXXX/SE-9/00:0.003731882)85:0.003813572):0,XXXX/France/99106:0.0038229):0,(XXXX/France/99299:0.002344389,XXXX/Ireland/PIEPI00246/246:0.004422716)68:0.003604104):0,(XXXX/Ireland/PIEPI00339/339:0.002043902,XXXX/Ireland/PIEPI01387/387:0.003915096)69:0.003772727):0,XXXX/Italy/PITCK00343/343:0.001533948):0,XXXX/Italy/PITDO01321/321:0.003576683):0,((XXXX/ South Africa/CKZA06N606:0.001532197,XXXX/ South Africa/DOZA05N240:0.003598268)88:0.003505499,XXXX/ South Africa/DOZA05AM68313:0.003961767)100:0.014380242):0,XXXX/ South Africa/DOZA06UP470:0.00679044):0,XXXX/ South Africa/PIZA05N277:0.005492214):0,XXXX/United Arab Emirates/PAEPI00318/318:0.0034384):0,XXXX/United Arab Emirates/PAEPI00366/366:0.002107499):0,XXXX/United Arab Emirates/PAEPI00377/377:0.003780315):0,XXXX/United Kingdom/PUKPI00248/248:0.003802483):0,XXXX/United Kingdom/PUKPI00250/250:0.003692204):0,XXXX/United Kingdom/PUKPI01421/421:0.005813711):0,XXXX/United Kingdom/PUKPI02422/422:0.00816452):0,XXXX/United Kingdom/PUKPI02423/423:0.003786151):0,XXXX/United Kingdom/PUKPI02428/428:0.004632184):0,XXXX/United Kingdom/PUKPI02429/429:0.004614091):0,XXXX/XXXX/AV_814/99/PUKPI99128:0.005771699):0,XXXX/XXXX/AV_819/99_1383/PDEPI99063:0.003656028):0,XXXX/XXXX/AV_921/99_vla_win/PUKPI99064:0.001493687):0,XXXX/XXXX/DE-690/00:0.003647868):0,XXXX/XXXX/HU-1/02:0.005713355)64:0.005258243,((2005/China/ NDV05-027:0.001584705,2005/China/NDV05-027:0.001473853)100:0.013042337,2000/Italy/116600:0.008500015)83:0.006814359)100:0.013647395,((((((((((((((((((((((((((((((2008/USA/Pigeon/Pennsylvania/2062/2008:0.010264432,((2009/USA/Raptor/Minnesota/18575-4/2009:0.003861411,2009/USA/Pigeon/Minnesota/723/2009:0.001591125)99:0.005611247,2004/USA/Chicken/Massachusetts/344783-3/2004:0.00166873)98:0.005967743)85:0.004042874,2008/USA/Pigeon/Pennsylvania/2282/2008.:0.003585427):0,2007/USA/Pigeon/Minnesota/511296/07:0.003677624):0,2010/USA/New Jersey/9564/2010:3.59E-03)93:0.003654277,2005/USA/Pheasant/Massachusetts/359425/2005:0.003776229)97:0.004561583,((((2008/USA/Pigeon/Minnesota/77/2008:0.005687685,2000/USA/RI/RI166:0.001396832):0,2006/Canada Quebec/NDV/pigeon/QC/SHY-01922/2006:0.008172681):0,2007/USA/Pigeon/South Dakota/486839/2007:0.008064747):0,2000/USA/Chukar/New Jersey/32429-5/2000:0.003718458)84:0.004172403)72:0.004026532,2008/USA/Dove/Florida/1287/2008:0.014587364):0,1996/Ireland/AV32496:0.006171374):0,((((2000/Italy/2736-00:0.001502441,2000/Italy/dove/Italy/2736/00:0.003587178):0,2000/Italy/2736:0.0014686):0,XXXX/Italy/PITPI99232/232:0.005729686):0,XXXX/XXXX/AV_434/00_2736/PITTD00177:0.001466849)100:0.01029769):0,(((((((2004/USA/TX3503:0.001526361,2004/USA/TX-B2580:0.003570263):0,2005/USA/TX4156:0.003613443):0,2003/USA/TX2334:0)93:0.003808903,2004/USA/TX4156:0.003721376):0,(2006/USA/TX6295:0,2007/USA/TX6306:0)95:0.003638529):0,2007/USA/TX6338:0):0,2010/USA/Pigeon/Texas/5254-12/2010:0.010356034)100:0.012327584):0,XXXX/XXXX/APMV1/pigeon/Japan/Utsunomiya/95:0.001455176):0,((((XXXX/XXXX/APMV1/pigeon/Japan/Fukushima/96:0.00148143,XXXX/France/PFRPI98372/372:0.006078605):0,(((XXXX/ South Africa/DOZA05N247:0.006081524,XXXX/XXXX/ZA469/PPMV1/02:3.27E-03)75:0.003644366,((((XXXX/ South Africa/DOZA05N417:0.003543426,(XXXX/ South Africa/DOZA05N539:0.008789995,XXXX/ South Africa/PIZA06N642:0.006185966)83:0.003678207):0.00E+00,(XXXX/ South Africa/DOZA06N549:0.003720793,XXXX/ South Africa/PIZA06N635:0.006079773)92:0.003741221):0,XXXX/ South Africa/DOZA06N621:0.008216444)100:5.89E-03,XXXX/ South Africa/PIZA04N230:0.011285508)64:0.003626273):0,XXXX/ South Africa/DOZA06N589:0.010118561)100:0.014111252):0,XXXX/United Kingdom/PUKPI98355/355:1.26E-02):0,XXXX/XXXX/APMV1/pigeon/Japan/Shiga/96:0.001553198)71:0.00375872):0,2003/USA/Pigeon/Nevada/241851/2003:0.005701098):0,XXXX/Austria/PATPI95295/295:0.005897142):0,XXXX/Austria/PATPI98206/206:0.008046654):0,XXXX/Denmark/PDKPI93202/202:0.003965269):0,XXXX/Germany/PDEPI94217/217:0.003318783):0,XXXX/Germany/PDEPI94409/409:0.003646701):0,XXXX/Ireland/PIEPI96349/349:0.00598):0,XXXX/United Kingdom/PUKPI90213/213:0.005928649):0,XXXX/United Kingdom/PUKPI94400/400:0.00364028):0,XXXX/XXXX/APMV1/pigeon/Japan/Gunma/2000:0.013714494):0,XXXX/XXXX/APMV1/pigeon/Japan/Tochigi/95:0.001680976):0,XXXX/XXXX/DE-1383/99:0.018157044):0,XXXX/XXXX/DE-51/93:0.003525916):0,XXXX/XXXX/DE-54/94:0.005749531):0,XXXX/XXXX/DE-55/94:0.003808903):0,XXXX/XXXX/DE-68/94:0.004188161):0,XXXX/XXXX/ES-3/92:0.00360177)100:0.005797953,((XXXX/XXXX/DE-2654/98:0.001488434,XXXX/XXXX/DE-2653/98:0.001519357)69:0.003208514,XXXX/Austria/PATPI97205/205:0.004257595)65:0.003579018)100:0.006840624):0.00E+00,(XXXX/Portugal/PPTPI01315/315:0.008355311,XXXX/Portugal/PPTPI99395/395:0.003642031)100:0.02118001):0,XXXX/Portugal/PPTPI98388/388:0.025286481):0,XXXX/Portugal/PPTPI99393/393:0.00969729)71:0.004119895,(((1995/Turkey/PTRBU95211:0.001551447,XXXX/Turkey/I-1:0.001515271):0,XXXX/XXXX/AV_927/95_COVEN_2/TRCK95111:0.00791946)100:0.006109528,((XXXX/Austria/PATPI97345/345:0.014715153,XXXX/XXXX/YU_Vo_-595/01:0.006117116)99:0.003691037,XXXX/XXXX/HU-1G/00:0.017308677)100:0.006206967)84:0.003833406):0,(XXXX/XXXX/DE-95/92:0.01023526,XXXX/XXXX/IT-125/87:0.003634444)100:0.007641726)100:0.01049957,((((((((1996/United Arab Emirates/PAEPI96210:0.001543287,XXXX/XXXX/AV_1281/96_UEA-85/PAEPI96210:0.001529279)98:0.003738302,XXXX/United Arab Emirates/PAEPI97415/415:0.003737135):0,XXXX/United Arab Emirates/PAEPI98367/367:0.005935653):0,XXXX/United Arab Emirates/PAEPI99361/361:0.00839032)100:0.005862717,(((1998/United Arab Emirates/PAEKE98398:0.001539201,XXXX/United Arab Emirates/PAEKE98373/373:0.001489017)100:0.005713355,(1997/Argentina/Capital3/97:0.012508464,2001/Uruguay/Pigeon/Uruguay/Montevideo/02/08:0.026171024)99:0.005862717):0,XXXX/United Arab Emirates/PAEKE99364/364:0.003750559)100:0.005992256):0,2004/Russia/APMV1/hazel_grouse/Russia/Khabarovsk/2004:0.017613832)100:0.00786344,((1998/Saudi Arabia/PSAPI98390:0.001527528,XXXX/XXXX/AV_316/98_Arabia_8/PSAPI98201:0.001579452)100:0.013670731,2012/Kenya/Laughing dove_B2/Kenya/Isiolo:0.022261764)57:0.005858048)66:0.006958479,(XXXX/Israel/PILPI01381/381:0.012859707,XXXX/Israel/PILSW01382/382:0.010554413)100:0.025375758)57:0.00459309)100:0.015411813,(((((((((((((2004/USA/Chicken/Texas/309968/2004:0.019669407,XXXX/XXXX/MX-11/98:0.006959063)54:0.003643782,1997/USA/Pigeon/Wyoming/20210/1997:0.01027202):0,XXXX/XXXX/pigeon/U.S._TX_/17498/98:0.006989986)100:0.013629313,1993/USA/Pigeon/Illinois/11748/1993:0.011304174)60:4.15E-03,((((XXXX/XXXX/CA-56/92:0.001577712,XXXX/Canada/PCAPI91412/412:0.003857325):0,XXXX/XXXX/CA-24/88:0.001644811):0,(XXXX/XXXX/CA-41/90:0.00369629,XXXX/XXXX/CA-48/91:0.003812405)93:0.003670036)86:0.003718458,XXXX/XXXX/CA-28/89:0.006415267)100:0.006236139):0,((((2002/USA/Waterfowl/Texas/209682/2002:0.010280764,1998/USA/Pigeon/New York/12339/1998:0.003903423):0,2000/USA/Gannet/Pennsylvania/25017/2000:0.012402855):0,2000/USA/Pigeon/New Jersey/58300-4/2000:0.0106116)89:0.004207411,1991/USA/Pigeon/Indiana/18002/1991:0.008654046)69:0.003881255):0,1995/USA/Pigeon/New York/32851-2/1995:0.015897848):0,XXXX/Germany/AV_205/95_300/94/PDEPI94102:0.028380047):0,XXXX/XXXX/DE-65/93:0.008843681):0,XXXX/XXXX/US-17/87:0.001546778)90:0.003764556,XXXX/XXXX/DE-76/90:0.003604688):0,XXXX/XXXX/SE-3/90:0.005990505)100:0.006297995,((((((((((((((((((1998/China/ Ch98-1:0.001566039,1998/China/Ch/98-1:0.001502441)100:0.014740823,1997/China/ NC9701:0.001519941):0,((2002/China/ NDV02-044:0.001529279,2002/China/NDV02-044:0.001496021)100:0.006995822,(2003/China/ NDV03-051:0.001501274,2003/China/NDV03-051:0.001564871)100:0.00852335)59:0.003924424):0,(((2005/China/ NDV05-028:0.001504192,2005/China/NDV05-028:0.001465098)64:0.003168253,(2005/China/PG/CH/JS/1/05:0.001636639,XXXX/China/ND/05/028:0.001553198)99:0.006835371)100:0.008703063,XXXX/China/YN-P1:0.011179315)95:0.006096104):0,((2005/China/ NDV05-029:0.001646562,2005/China/NDV05-029:0.001498356)85:0.005677763,2005/China/NDV-05-029:0.005808459)51:0.006303238):0,(1999/China/ NP9904:0.001568957,XXXX/XXXX/NP9904:0.001525193)100:0.004041123):0,1996/China/ PB9601:0.001580619):0,(1997/China/ YZ9712:0.001435926,XXXX/XXXX/YZ9712:0.001529279)100:0.006910057):0,1996/China/STP96:0.002213109):0,2006/China/PG/CH/JS/1/06:0.002286044):0,XXXX/China/JS/2/98/Go:0.001650636):0,XXXX/XXXX/NC9701:0.001526361):0,XXXX/XXXX/PB9601:0.001620297)100:0.010877661,(XXXX/Finland/PFIPI92333/333:0.001614461,(XXXX/XXXX/AV_654/95/PDKPI95103:0.001499523,XXXX/XXXX/DK-12/93:0.003792561)100:0.010493734)93:0.003626856)99:0.003871917,(XXXX/United Kingdom/PUKPI88286/286:0.004182325,(((XXXX/United Kingdom/PUKPI89228/228:0.001525777,XXXX/United Kingdom/PUKPI89283/283:0.003870749):0,XXXX/United Kingdom/PUKPI90218/218:0.01017924):0,XXXX/XXXX/AV_2145/84/PUKPI84125:0.003535254)100:0.008175015)74:0.003766891):0,XXXX/XXXX/DE-47/87:0.003661281)71:0.003906342,XXXX/XXXX/HU-417/87:0.012954238)93:0.00430485,(XXXX/XXXX/HU-238/84:0.006125871,XXXX/XXXX/HU-61/83:0.001634305)96:0.004285016)70:0.003334541)100:0.01292098)73:0.006264738,(((((((((((((((((((((((((((((((((((((((((((((((((((((1990/United Kingdom/PUKPI90230:0.001574793,((XXXX/Ireland/PIECK91301/301:0.003863745,XXXX/Ireland/PIECK96338/338:1.44E-02):0,XXXX/Ireland/PIEPI92332/332:1.59E-03)65:0.003716134):0,XXXX/United Kingdom/PUKPI90221/221:0.001500691):0,XXXX/United Kingdom/PUKPI90222/222:0.003660698):0,XXXX/United Kingdom/PUKPI90236/236:0.003759887):0,XXXX/United Kingdom/PUKPI91233/233:0.003824651):0,XXXX/United Kingdom/PUKPI91344/344:0.00310057):0,XXXX/United Kingdom/PUKPI91353/353:0.005862133)88:0.003916264,XXXX/Ireland/PIECK92326/326:0.001558451):0,(XXXX/United Kingdom/PUKPI--417/417:0.001528695,XXXX/United Kingdom/PUKPI--418/418:0.003556255)100:0.005743111):0,XXXX/United Kingdom/PUKPI90397/397:0.014650388)97:0.004639761,(XXXX/Ireland/PIEPI91375/375:0.001596962,(XXXX/United Kingdom/PUKPI93399/399:0.001606884,XXXX/United Kingdom/PUKPI93404/404:0.005664338)100:0.008137672)86:0.003578434)56:0.00372838,(((((((((1996/United Kingdom/PUKPH96441:0.001542119,XXXX/United Kingdom/PUKDO96438/438:0.001514104):0,XXXX/United Kingdom/PUKPI93396/396:0.00360819)97:0.003845079,1988/United Kingdom/PUKPI88256:0.001622048):0,(XXXX/United Kingdom/PUKPI90214/214:0.003607606,XXXX/XXXX/AV_2162/90/PUKPI90126:0.003706796)100:0.005890732):0,XXXX/United Kingdom/PUKPI90275/275:0.012886555):0,XXXX/XXXX/AV_1745/88_Win/PUKPI88284:0.001489601)94:0.00390284,((1987/USA/Pigeon/Illinois/37397/1987:0.010333866,XXXX/United Kingdom/PUKPI86240/240:0.001535115):0,XXXX/United Kingdom/PUKPI88238/238:0.00590473)93:0.003573765):0,XXXX/United Kingdom/PUKPI86244/244:0.003534087):0.00E+00,XXXX/United Kingdom/PUKPI88290/290:0.003730715)89:0.005080865):0,(1988/United Kingdom/PUKPI88224:0.00155028,XXXX/Ireland/PIEPI90215/215:0.001582954)100:0.005665506):0,1999/Argentina/Tigre699:0.03478657):0,XXXX/United Kingdom/PUKPI89229/229:0.007903118):0,(XXXX/United Kingdom/PUKPI89231/231:0.001533948,XXXX/United Kingdom/PUKPI90280/280:0.003831071)100:0.007634138):0,XXXX/XXXX/DE-72/90:0.007288721)59:0.003339794,(1997/GreatBritain/GB1168/84:0.004640344,XXXX/XXXX/NO-1/85:0.013180037)55:0.003651943):0,((XXXX/XXXX/DE-380/84:0.001517022,XXXX/Hungary/PHUPI84357/357:0.001540952):0,XXXX/XXXX/HR-267/84:0.003696874)99:0.003588346):0,XXXX/XXXX/DE-356/86:0.001552031):0,XXXX/United Kingdom/PUKPI86247/247:0.003720793):0,XXXX/United Kingdom/PUKPI88234/234:0.005811377):0,XXXX/XXXX/DE-209/83:0.001521691):0,XXXX/XXXX/DE-302/83:0.005862717):0,XXXX/XXXX/DE-33_MU_/87:0.003586595):0,XXXX/XXXX/HU-342/86:0.008064747):0,XXXX/XXXX/HU-58/83:0.003825819)50:0.003807152,((((((XXXX/Austria/PATPI96335/335:0.001596962,XXXX/Austria/PATPI96413/413:0.008356479)100:0.014457836,XXXX/XXXX/HU-491/87:0.001567206):0,XXXX/XXXX/HU-541/88:0.003636195):0,XXXX/XXXX/HU-655/89:0.006025514)100:0.010106888,XXXX/Italy/PITDO00289/289:0.030278079):0,(((((((((XXXX/Italy/PITPI94406/406:0.003697457,(XXXX/Italy/PITPI96407/407:0.006308491,XXXX/Italy/PITPI97341/341:0.00859687)80:0.003642031):0,XXXX/Italy/PITPI98371/371:0.008012813):0,XXXX/XXXX/IT-151/95:0.005711604):0.00E+00,XXXX/XXXX/IT-153/96:0.012491538)83:0.003735968,(XXXX/XXXX/IT-146/94:0.00609378,XXXX/XXXX/IT-150/95:0.022624107)97:0.006158545)100:0.006188884,XXXX/XXXX/HU-1114/90:0.003692788):0,XXXX/XXXX/IT-132/89:0.001507694):0,XXXX/XXXX/IT-137/90:0.008174432):0,XXXX/XXXX/IT-152/96:0.012532383)97:0.00379723)100:0.005992256):0,XXXX/XXXX/DK-279/83:0.001536283)51:0.003624522,1982/Italy/22782:0.00147502):0,(2002/China/S-1:0.004637426,XXXX/Hong Kong/PHKPI86358/358:0.008714142)50:0.003597684):0,XXXX/XXXX/APMV1/pigeon/Japan/Nagano-8/84:0.001469184):0,XXXX/Belgium/PBEPI84352/352:0.003604688):0,XXXX/Italy/PITPI84354/354:0.003755801):0,(XXXX/United Kingdom/PUKPI84259/259:0.003932595,XXXX/XXXX/AV_1528/89/PUKPI89124:0.006002752)96:0.00586797):0,XXXX/United Kingdom/PUKPI84260/260:0.003721376):0.00E+00,XXXX/United Kingdom/PUKPI84342/342:0.003556839):0,XXXX/United Kingdom/PUKPI86239/239:0.008334894):0,XXXX/United Kingdom/PUKPI89226/226:0.010187411):0,XXXX/United Kingdom/PUKPI94401/401:0.021440828):0.00E+00,XXXX/United Kingdom/PUKRB84261/261:0.003716718):0,XXXX/XXXX/APMV1/pigeon/Japan/FK-1/84:0.001648886):0,XXXX/XXXX/APMV1/pigeon/Japan/Ibaraki/84:0.007282312):0,((((XXXX/XXXX/APMV1/pigeon/Japan/Kumamoto/95:0.005898309,XXXX/XXXX/APMV1/pigeon/Japan/Kushiro/91:0.003712632):0,XXXX/XXXX/APMV1/pigeon/Japan/Niigata/88:0.003645533):0,XXXX/XXXX/APMV1/pigeon/Japan/Tokachi/91:0.003658947)91:0.00357143,XXXX/XXXX/APMV1/pigeon/Japan/Tochigi/86:3.84E-03)94:0.004368447):0,XXXX/XXXX/APMV1/pigeon/Japan/Toyama/84:0.010255094):0,XXXX/XXXX/AV_710/96_pv48/96/PIEPI96302:0.001493687):0,XXXX/XXXX/EG-3/87:3.72E-03):0,XXXX/XXXX/MT-217/82:0.003654861)79:0.003779147,1984/USA/NewYork/1984:0.001491352):0,1984/USA/NY1984:0.001502441):0,1984/USA/PPMV-1:0.001566622):0,1984/Pigeon/New York/44407/1984:0.00148143):0,XXXX/XXXX/APMV1/chicken/Japan/TY-1/85:0.003722544)100:0.011719608):0,XXXX/XXXX/Iraq78:0.007243217)100:0.01041788,(((1990/Kenya/13990:0.040948023,XXXX/XXXX/AV_1300/95_TB0213G/GTZDK95058:0.029529484)98:0.007396665,(XXXX/XXXX/SD-2/75:0.001539785,XXXX/XXXX/SD-3/75:0.00371555)100:0.00590473)99:0.005996915,XXXX/XXXX/SD-4/75:0.012860874)86:0.00399736)100:0.008976128,(((((2007/Poland/PPMV-1/PL/H2/10:0.001552031,2005/Russia/Pi/Rus/Vladimir/687/05:0.007985975)100:0.008287629,((2009/Kazakhstan/APMV-1/pigeon/Almaty/1063/05:0.012974071,2009/Russia/Pi/Rus/Kemerovo/0267/09:0.012514874)100:0.017422457,((2007/Nigeria/pigeon/Nigeria/VRD07-173/2007:0.022771135,XXXX/Austria/PATPI00323/323:0.007302145)89:0.006056437,(((XXXX/XXXX/HR-111/01:0.001463931,XXXX/XXXX/HR-155/01:0.003740637):0,XXXX/XXXX/HR-3/02:0.008068822)97:0.005655,XXXX/XXXX/HR-65/95:0.008217611)100:0.022817233)74:0.006000417)60:0.00452424)100:0.033048991,2009/Italy/NDV/DOVE/IT/11RS98_102VIR/2011:0.06670479)84:0.00691063,(XXXX/United Arab Emirates/AV_1573/92_120/90/JAESA90099:0.00608094,XXXX/XXXX/AV_1196/96_18/JAEFA96038:0.001526944)100:0.013278059)97:0.006349336,(((((2011/Ethiopia/ETH_10065:0.011782038,((2011/Ethiopia/ETH_10073:0.010205494,2011/Ethiopia/ETH_8755:0.01309718)83:0.003684617,2011/Ethiopia/ETH_AN01:0.003824068)100:0.008701312)100:0.012790857,2011/Ethiopia/ETH_MG1C:0.015969616)100:0.04717425,(XXXX/Turkey/A-1:0.005901811,XXXX/XXXX/AV_927/95_F_coven_manis/PTRPI95107:0.001546194)100:0.011265664)87:6.24E-03,(2006/Egypt/NDV/chicken/Egypt/3/2006:0.042927161,XXXX/XXXX/EG-14/90:0.017263757)84:0.007622476)100:1.69E-02,(XXXX/Turkey/B-28:0.04066737,(XXXX/XXXX/BG-72/74:0.003647284,XXXX/XXXX/BG-99/82:0.001577712)100:0.008437585)92:0.005983502)74:0.00404696)54:0.003308871)98:0.006645736,(XXXX/Russia/ASTR/74:0.017175646,XXXX/XXXX/Lebanon_70:0.00168798)91:0.003668285)54:0.002862514,((((((((((2010/China/ crested ibis/China/Shaanxi10/2010:0.003133244,2006/China/ ostrich/China/Shaanxi/2006:0.002054981)100:0.01078313,XXXX/XXXX/AV_889/90_A28759/BHKPI89172:0.002016481)99:0.007263635,XXXX/China/GZ:0.005922239)100:0.012469954,((2003/China/ NDV03-003:0.001403836,2003/China/NDV03-003:0.001546778)98:0.007741499,XXXX/XXXX/NDV-BJ-3/97:0.039833594)100:0.009561925)100:0.018304082,(2003/China/ NDV03-006:0.001433592,2003/China/NDV03-006:0.001484348)100:0.016266016)76:0.00753028,((((((2002/China/ NDV02-054:0.00142542,(2002/China/ NDV02-069:0.001511186,2002/China/NDV02-069:1.46E-03)100:0.009791237):0,2002/China/NDV02-054:0.001503025)100:0.021755895,(((2003/China/ NDV03-007:0.001463931,2003/China/NDV03-007:0.001471518)100:0.010931336,(1994/China/ ZC94:0.001601047,XXXX/XXXX/ZC94:0.00151819)55:0.003069064):0,1994/China/JX-1/94:0.006552967)100:0.012871964)100:0.009622031,(2003/China/ NDV03-001:0.001522275,2003/China/NDV03-001:0.001595211)100:1.29E-02)68:0.004594841,(((1999/South_Korea/SNU9970:0.00364495,XXXX/South Korea/Kr-147/97:0.008012813)100:0.008426496,XXXX/South Korea/Kr-104/92:0.010242837)96:0.005859799,(XXXX/South Korea/Kr-9/91:0.001560786,XXXX/South Korea/Kr-163/90:0.00144934)100:0.010109223)100:0.007136441)70:0.006295661,(((1989/South Korea/Kr-10289:0.001465682,XXXX/South Korea/Kr-102/89:0.001486683)98:0.003614027,XXXX/South Korea/Kr-12A/89:0.001480263):0,XXXX/South Korea/Kr-M/88:0.003697457)100:0.008421827)100:0.019011831):0,(((((2003/China/ NDV03-005:0.00152461,2003/China/NDV03-005:0.001434175)100:0.021390061,((((1997/China/ Z32:0.001662893,XXXX/XXXX/Z32:0.001482014)100:0.007834851,1986/China/ZhJ-286:0.001512937):0,1997/China/ZhJ-3/97a:0.001581787)97:0.003748224,1997/China/ZhJ-3/97b:0.001600463)95:0.003792561):0,(1985/Japan/Ibaraki/85:0.001535699,XXXX/XXXX/APMV1/chicken/Japan/Tochigi/85:0.001502441)100:0.010237595):0,((((((((1995/Sweden/Sweden_95:0.001458678,XXXX/XXXX/DK-1/95:0.001400918):0,XXXX/XXXX/SE A 102/95:0.005707518):0,XXXX/XXXX/CH-1/95:0.013986392)97:0.003587762,XXXX/XXXX/S-1/95:0.001597545)97:0.003756969,((XXXX/Bulgaria/AV_1269/98/BBGPI95039:0.00360177,XXXX/XXXX/BG-19/74:0.001500107)97:0.003694539,XXXX/XXXX/A-24/96:0.005685934)95:0.003657779)99:0.004172986,XXXX/XXXX/BG-29/86:0.01209945)69:0.00371555,XXXX/XXXX/DE-352/81:0.006223309)73:0.004507898,XXXX/XXXX/H-310/82:0.036046859)86:0.005880227):0,(1997/China/Sh-1/97:0.001459262,1998/China/Sh-298:0.001540368)100:0.008253204)100:0.011959999):0,(((1991/China/ZJ-1/91:0.001601631,1997/China/XJ-3/97:0.00367704)100:0.014121757,XXXX/XXXX/HuN-1/95:0.025515793)100:0.018324499,(((2005/Taiwan/TW/84-1233:0.003580185,XXXX/Taiwan/TW/84-P85:0.001509445)83:0.003497911,XXXX/Taiwan/TW/99-154:0.00425993)100:0.01436565,(XXXX/XXXX/APMV1/chicken/Japan/Chiba/81:0.001561953,XXXX/XXXX/APMV1/chicken/Japan/Chiba/84:0.005756524)100:0.006552384)100:0.006643402)72:0.00443788):0,XXXX/Taiwan/TW/84-P68:0.009353635)52:0.003857325,XXXX/XXXX/HLJ-4/95:0.022465396)100:0.011141971):0,(((((((1997/Pakistan/chicken/SPVC/Karachi/NDV/16/1995/ND16:0.003981028,2008/Pakistan/chicken/SPVC/Karachi/NDV/22/2004/ND22:0.017304591)100:0.021131588,((XXXX/Belgium/AV_911/97_97-115vb/BBECK97037:0.003679375,XXXX/XXXX/APMV1/parakeet/Japan/Chiba/97:0.001538617)100:0.015058235,XXXX/Italy/IT-148/95:0.005883729)100:0.00815168):0,((((XXXX/XXXX/AV_1017/99_237/BAEPI99109:0.005740776,XXXX/XXXX/AV_120/95_sp/BPEBR95144:0.001568373)93:0.003688702,XXXX/XXXX/AV_1017/99_241/BAEFA99142:0.003861994)100:0.0126905,XXXX/XXXX/AV_51/96_40-1084-95/BAECK95088:0.001583538)99:0.005509723,XXXX/XXXX/AV_1573/92_628/92/BAECK92084:0.002206105)53:0.00356501):0,XXXX/XXXX/AV_51/96_4511-592-95/BAEHO95114:0.016942842)96:0.005117625,XXXX/XXXX/AV_412/95/DSACK95121:0.014833008)73:0.00356501,(XXXX/XXXX/AV_595/89_V61/BSACK89036:0.00180643,XXXX/XXXX/SA34B/89:0.081240814)89:0.006065765)100:0.023321934,XXXX/XXXX/AV_1573/92_804-90/BAEPE92085:0.023725111)100:0.015447988):0,((XXXX/XXXX/APMV1/chicken/Japan/Chiba/69:0.005846385,XXXX/XXXX/APMV1/Japanesebluemagie/Japan/Narashino/68:0.001552031):0,XXXX/XXXX/Warwick:0.029422134)98:0.005391273):0,(XXXX/XXXX/Iraq_AG68:0.005793284,XXXX/XXXX/Kuwait_256:0.001528695)72:0.003404558):0,XXXX/XXXX/Israel_70:0.007947465)99:0.008690222,(1972/USA/1083:0.00148143,1972/USA/1083_Fontana:0.001619713)100:0.015434564)100:0.008708316,(((((((((1983/USA/Cockatoo/Oklahoma/7847/1983:0.001733494,XXXX/Italy/IT-113/85:0.021119331)87:0.003889999,(((((((((((((((((((((((((((((((((((((1995/Iran/KND/45:0.001517022,(1998/Iran/KND/20:0.006272898,1999/Iran/KND/35:0.004151985)85:0.00365311):0,1998/Iran/KND/3O:0.00828938):0,XXXX/Iran/KND/40:0.003807736):0,(XXXX/XXXX/AV_1220/97_4246/1NIPH97097:0.001620297,XXXX/XXXX/AV_1220/97_VF97-4291/1NIPH97041:0.005910566)100:0.007976053)70:0.003731298,1997/Sweden/Sweden_97:0.003647284):0,2001/Russia/Astr/2755:0.01214437):0,(2004/Kazakhstan/APMV-1/chicken/Almaty/55/00:0.001542703,2005/Kazakhstan/APMV-1/chicken/Almaty/64/00:0.00355859)100:0.008333727):0,((((2008/Kazakhstan/APMV-1/chicken/Almaty/24/98:0.001590541,(((2008/Kazakhstan/APMV-1/chicken/Almaty/37/98:0.001529279,2008/Kazakhstan/APMV-1/chicken/Almaty/42/98:3.71E-03):0,XXXX/Kazakhstan/APMV-1/chicken/Almaty/34/98:0.003836324):0,XXXX/Kazakhstan/APMV-1/chicken/Almaty/39/98:0.003912178)95:0.003525332):0,XXXX/Kazakhstan/APMV-1/chicken/Almaty/22/98:0.001522859):0,XXXX/Kazakhstan/APMV-1/chicken/Almaty/30/98:0.003717301)100:9.66E-03,XXXX/XXXX/AV_1124/99_HB_2489/1QHO99272:0.029253512)71:0.005799704):0,XXXX/Finland/FI Vi1001/96/1:0.001441763):0,((((XXXX/XXXX/TR-7/97:1.51E-03,XXXX/Turkey/A-C:0.00576061):0,XXXX/Turkey/A-M:0.005928065):0,XXXX/Turkey/C-1:0.010440642):0,XXXX/XXXX/TR-2/96:0.001506527)100:0.006943899):0,(XXXX/XXXX/AV 434/00 3013:0.003573181,XXXX/Italy/IT-1/2000:0.001653555)100:0.00594966):0,1996/Iran/MK13/75:0.003724878):0,XXXX/United Kingdom_Northern Ireland/AV_283/97_vf-97-728/1NICK97069:0.003424392):0,XXXX/XXXX/AV_198/96_67/DINCK96042:0.001582954):0,XXXX/XXXX/BG-109/84:0.003633276)100:0.019626228,(2008/Burundi/4132-12:0.001416082,2008/Burundi/4132-20:0.001583538)100:0.025700164):0,(((XXXX/XXXX/MZ-48/95:0.001504192,XXXX/XXXX/MZ-44/95:0.001539201)100:0.005907064,((XXXX/Mozambique/ndv7 920h:0.017372274,XXXX/Mozambique/ndv39 706:0.005991673)99:0.005886647,XXXX/XXXX/MZ-50/95:0.001476771)97:0.003632693):0,XXXX/XXXX/MZ-46/95:0.001515855)100:0.009801733):0,XXXX/XXXX/AV 990/99 95-1145:0.001535699):0,(((XXXX/XXXX/AV_1375/96_4355/96/JPTCK96082:0.010652434,XXXX/XXXX/AV_851/95_315995/JPTBR95104:0.005899477)100:0.005789209,XXXX/XXXX/AV_549/94_2127/94/JPTCK94045:0.005998082):0,XXXX/XXXX/AV_804/93_stremzi/FBG93149:0.001469184)100:0.007551291):0,XXXX/XXXX/AV_929/92_852691/PTTY91146:0.001512353):0,XXXX/XXXX/AV_990/99_96-0842/1ZAOS99141:0.01961222):0,(XXXX/XXXX/MZ-13/94:0.006090862,XXXX/XXXX/ZA-20/93:0.002270869)65:0.003710298):0,XXXX/XXXX/ZA108/L/94:0.005783956):0,XXXX/XXXX/ZA110/X/94:0.002497253):0,((((((((((((((XXXX/XXXX/ZA1320/UP/99:0.001526361,XXXX/XXXX/ZA1521/UP/99:0.003646117)91:3.67E-03,XXXX/XXXX/ZA335/B/99:0.001722988)95:0.005937987,XXXX/XXXX/ZA256/X/97:0.003555672):0,XXXX/XXXX/ZA296/L/98:0.003573765):0,XXXX/XXXX/ZA309/B/99:0.003624522):0,XXXX/XXXX/ZA3291/Klpmts/99:0.001456343):0,XXXX/XXXX/ZA444/B/98:0.003682293):0,(XXXX/XXXX/ZA549/UP/99:0.003605272,XXXX/XXXX/ZA874/UP/98:0.001450507)100:0.003681709):0,XXXX/XXXX/ZA704/UP/98:0.003455899):0,XXXX/XXXX/ZA7351/Rvsdl/98:0.003722544):0,XXXX/XXXX/ZA7381/98:0.003706796):0,((XXXX/XXXX/ZA751/UP/98:0.001457511,XXXX/XXXX/ZA839/UP/97:0.003741804):0,XXXX/XXXX/ZA928/UP/97:0.005708686)100:0.012330503)64:0.003441318,(XXXX/XXXX/ZA825/UP/97:0.005349845,XXXX/XXXX/ZA842/UP/97:0.003918598)100:0.010408542):0,XXXX/XXXX/ZA983/UP/96:0.00595608)100:0.006101941):0,XXXX/XXXX/ZA148/UP/98:0.009894512):0,XXXX/XXXX/ZA170/B/95:0.00562291):0,XXXX/XXXX/ZA-25/93:0.007920044):0,XXXX/XXXX/ZA-26/93:0.003628024):0,XXXX/XXXX/ZA-29/93:0.003653694):0,XXXX/XXXX/ZA-32/93:0.003518329):0,XXXX/XXXX/ZA-33/94:0.001571875):0,XXXX/XXXX/ZA-35/95:0.003755218):0,(XXXX/XXXX/ZA52/BB/94:0.001878781,XXXX/XXXX/ZA60/B/94:0.003584844)84:0.00372838):0,XXXX/XXXX/ZA71/B/94:0.003083061)61:0.003535254,XXXX/XXXX/ZA C1868/95:0.006922303)88:0.004283849,XXXX/XXXX/AV_1111/92_x988/ASEPA90046:0.006276984)100:0.010683358)84:0.003901089,((((((((2007/Pakistan/Pakistan/ND33:0.001451674,2008/Pakistan/chicken/SPVC/Karachi/NDV/27/2006/ND27:0.005343435):0,2008/Pakistan/chicken/SPVC/Karachi/NDV/32/2007/ND32:0.003544009)100:0.012296661,2008/Pakistan/Pakistan/ND43:0.026949374)97:0.008148762,XXXX/Iran/chicken/Iran-EMM/1/2008:0.001469768):0,XXXX/Iran/chicken/Iran-EMM/2/2008:0.005967159)93:0.004560999,(2011/Iran/chicken/Iran-EMM/5/2011:0.002025225,(XXXX/Iran/chicken/Iran-EMM/4/2010:0.002031062,(XXXX/Iran/chicken/Iran-EMM/6/2011:0.001607467,XXXX/Iran/chicken/Iran-EMM/7/2011:0.006110112)80:0.003466988)99:0.0057927)93:0.00406621):0,XXXX/Iran/chicken/Iran-EMM/3/2009:0.001743416)100:0.019277309,XXXX/XXXX/APMV1/chicken/Japan/Niigata/89:0.015030803)90:0.003798981):0,XXXX/Italy/IT-112/84:0.007966715):0,XXXX/XXXX/AV_374/94_796/BINCK94170:0.033220532)100:0.011376526,XXXX/XXXX/AV_1094/90_138/BMYCK82175:0.024256077)51:0.003676456,((((((((((((((2012/Cambodia/ KH-cmb06-01/12:0.005632248,2010/Malaysia/13695/10:0.003591264):0,2010/Malaysia/NDV/chicken/Malaysia/9484/2010:0.00148785)68:0.00431769,2011/China/egret/China/Guangxi/2011:0.018198473)91:0.006292159,(1995/Malaysia/MB043/06:0.012600066,(2004/Malaysia/MB095/05:0.00331995,2007/Malaysia/MB091/05:0.001886942)100:0.008734569)51:0.00363386):0,(2010/Indonesia/chicken/Sukorejo/019/10:0.008674474,2010/Indonesia/chicken/bali/020/10:0.018183892)51:0.003920349)100:0.044985644,XXXX/XXXX/AV_732/94_W3/CIDCK96271:0.004732541)55:0.003876002,XXXX/XXXX/moluccan/Indonesia/904/87:0.00526583)93:0.003835741,(((((((((((((((((((((((((((((((((((((((((((((((((((((((((((((((((((((((((((((((((((((((((((((((((((((((((((2011/China/chicken/TC/9/2011:0.011524732,(((((((((((((((((((((((((((((((((((1947/China/NDV07-53:0.001673399,(2006/China/NDV08-055:0.001562537,2006/China/NDV08-066:0.003806569)100:0.005932734)92:0.003727797,(2001/China/NDV07-58:0.005407032,2008/China/NDV08-024:0.004400537)79:0.003812405):0,2007/China/AN-9-07-Ch:0.006051768):0,2008/China/NDV08-019:0.010251592):0,2008/China/SN-5-08-Ch:0.011515977):0,XXXX/China/NDV07-52:0.002072491):0,XXXX/China/NDV07-57:0.001566039)94:0.006094364,((2002/China/Guangxi6:0.001397416,2008/China/CH/HLJ/LL01/08:0.001496021)95:0.00520807,2008/China/NDV08-023:0.006865126)100:0.010495485):0,((2004/China/Pyan/04:0.003668285,2006/China/YS/06:1.50E-03):0,XXXX/China/NDV07-18:0.005600158)84:0.004862653):0,2005/China/JS/405:0.001581203):0,2005/China/NDV05-037:0.001575961):0,2006/China/CK/CH/HLJ/1/06:0.001417833):0,2006/China/CK/CH/HLJ/206:0.003673538):0,2006/China/CK/CH/SD/1/06:0.001491352):0,(2006/China/HA-9-06-Ch:0.001495438,2007/China/HA-20-07-Ch:0.001567789)100:0.006013257):0,(2006/China/JS/4/06/Go:0.006517375,2006/China/JS/606:0.006673157)59:0.00362744):0,2006/China/JS/5/06/Ch:0.005761193):0,2006/China/JS/506:0.003649035):0,2006/China/JS/706:1.49E-03):0,2006/China/NDV06-006:0.002432488):0,2006/China/NDV06-068:0.007930539):0,((2006/China/NDV06-081:0.003602937,((2006/China/NDV06-086:0.001526361,2006/China/NDV06-088:0.003887092)99:0.003663032,XXXX/China/NDV07-09:0.010094642)100:0.008103831):0,2006/China/NDV06-087:0.003579018)92:0.003679375):0,(2007/China/CK/CH/NX/1/07:0.002379981,XXXX/China/NDV07-04:0.004490982)100:0.005827708):0,2007/China/HA-13-07-Ch:0.005922823):0.00E+00,2007/China/HA-14-07-Ch:0.001518773):0,(2007/China/HA-15-07-Ch:0.001613877,2007/China/SY-17-07-Ch:0.010471566)98:0.005821299):0,2007/China/HA-2-07-Ch:0.003836908):0,2008/China/DT-3-08-Ch:0.003436065):0,2008/China/HA-4-08-Ch:0.011196814):0,(((2008/China/ND-XX08:0.003656028,XXXX/China/HNDY07:0.008086915):0,XXXX/China/SDCX07:0.001542703):0,XXXX/China/SDMH07:0.003978693)73:0.003528251):0,2008/China/SDWF01:0.003695706):0,XXXX/China/JS/8/05/Ch:0.003584844):0,XXXX/China/NDV07-12:0.003830488):0,XXXX/China/NDV07-45:0.003672371):0,XXXX/China/TZ060107:3.47E-03)54:0.004132141)82:0.004702785,2001/China/JS01:0.001573042):0,2003/China/JS03:0.001519357):0,(2003/China/NDV03-021:0.001483765,XXXX/China/NDV07-16:0.003489156)100:0.010197917):0,2003/China/NDV03-054:0.003798981):0,2003/China/SKY03:0.003957098):0,(2004/China/JS/1/06/Ch:0.001483765,2008/China/CZ-8-06-Ch:0.00152461)97:0.003676456):0,2004/China/NDV04-02:0.00161272):0,2004/China/NDV04-15:0.006612479):0,(2005/China/CK/CH/NX/1/05:0.001527528,2006/China/CK/CH/NX/506:0.001680976)65:0.003361379):0,2005/China/JS/3/05:0.001484348):0,2005/China/NDV05-024:0.001598713):0,2005/China/NDV05-057:0.00153745):0.00E+00,2005/China/NDV05-063:0.003599435):0,2006/China/GZ/06:0.003697457):0,2006/China/NDV06-005:0.006414684):0,2006/China/NDV06-010:0.006222142):0,2006/China/NDV06-015:0.001568373):0,2006/China/NDV06-017:0.001627885):0,2006/China/NDV06-025:0.003747641):0,2006/China/NDV06-076:0.005705767):0,2006/China/NDV06-080:0.003879504):0,2008/China/NDV08-020:0.003692204):0,XXXX/China/LS-1:0.003574349):0,XXXX/China/NDV07-13:0.005833545)100:0.006489954,2003/China/NDV03-019:0.004086637)73:0.003511335,(((1998/China/Ch/98-3:0.0078827,1999/China/Ch/99:0.001463347):0,2000/China/Ch/2000:0.007806263):0,2004/China/Hebei:0.005804373)100:0.005996915):0,((((1998/China/JS/3/98:0.00566142,1999/China/BP01:0.003738302):0,2002/China/FP1/02:0.001522859):0,2005/China/Md/CH/GD/1/05:0.003588346):0,XXXX/China/BP01/Beijing/1999:0.003767474)53:3.81E-03):0,((2000/China/WF00D:0.010681607,2000/China/WF00G:0.004194571)61:0.00328786,2005/China/NDV05-043:0.002192681)95:0.00583121):0,(((2000/China/ZJ/1/00/:1.55E-03,2000/China/ZJ1:0.003689286):0,2003/China/NDV03-008:0.012567392):0,2009/China/GPMV-SH:0.001475604)69:0.003597684):0,(((2001/China/GM01:0.00153103,2001/China/SGM01:0.001575961):0,2007/China/ZSM/Hebei/07:0.003759303):0,2008/China/DFZD/Jilin/08:0.005954913)97:0.005784539):0,(((((((2001/China/JS/501/:0.001504776,2001/China/JS/601/:0.005692927):0,(2003/China/SPY03:0.001575961,2007/China/DZ07:0.00157421)100:0.005972412)50:0.003278521,2003/China/NDV03-010:0.001916708):0,(((((((((((((((((2004/China/chicken/Jinling/JD7/2008:0.014359814,XXXX/China/goose/Jinling/JG11/2008:0.02601816)79:0.004282681,XXXX/China/chicken/Jinling/JD6/2008:0.003656028)80:0.005926898,(((2005/China/HLJ-13-05:0.003835157,((((((2005/China/HLJ361/05:0.003706212,2006/China/CH/HLJ01306:0.001422502):0,2006/China/HLJ001/06:0.00355859):0,2006/China/HLJ028/06:0.00153103):0,2006/China/HLJ052/06:0.001589374):0,2006/China/HLJ-36-05:0.003768058):0,2006/China/HLJ-78-06:0.001443503)83:0.005178887):0,2005/China/NDV05-093:0.001489601):0,(2006/China/NDV06-043:0.001871778,2006/China/NDV06-044:3.29E-03)87:0.003755218)100:0.005882561):0,2005/China/NDV05-008:0.001483181):0,2005/China/NDV05-020:0.003609941):0,2005/China/NDV05-091:0.003597684):0,2005/China/NDV05-092:0.00362744):0,2005/China/NDV05-094:0.002913854):0,((2006/China/HLJ-48-06:0.005920488,2007/China/CK/CH/HLJ/1/07:0.008260208)88:0.00394135,2007/China/XZ-18-07-:0.004112891)72:0.004998018):0,2006/China/NDV06-013:0.00933204):0,2006/China/NDV06-035:0.007885035):0,(2006/China/NDV06-041:0.0016063,XXXX/China/NDV07-26:0.003569096)99:0.003742388):0,(2006/China/NDV06-046:0.009851916,2006/China/NDV06-048:0.001565455)100:0.016869323):0,2008/China/NDV08-010:0.010090556):0,(XXXX/China/chicken/Jinling/JF27/2008:0.008314466,XXXX/China/chicken/Jinling/JG28/2008:0.009760898)75:0.003761054):0,XXXX/China/NDV07-24:0.002824003):0,XXXX/China/NDV07-27:0.003386465)100:0.010140729)100:0.005841716,2003/China/CK/CH/JL/403:0.002947112):0,2003/China/NDV03-013:0.003946603):0,2003/China/NDV03-048:0.001665811)74:0.003658363):0,((2002/China/DG/02:0.004767549,2005/China/NDV05-007:0.00207074)78:0.00368987,2006/China/NDV06-009:0.012036437)100:0.011102294):0,(((((2002/China/JSG0210:0.001560786,2008/China/JSDO812:0.005849304)100:0.007569374,(2003/China/A/goose/Guangxi/1/2008:0.003824651,XXXX/XXXX/HG97:0.001654722)83:0.003599435):0,XXXX/China/JG97:0.006146872):0,XXXX/XXXX/China:1.58E-03):0.00E+00,XXXX/XXXX/YG97:0.001515271)79:0.006143953):0,((2002/China/NDV02-033:0.003707379,2002/China/NDV02-449:1.62E-03)64:0.004581417,2002/China/NDV02-451:0.009123156)60:0.005771115):0,2002/China/NDV02-043:0.001508862):0,2002/China/NDV02-048:0.007985392):0,2002/China/NDV02-049:0.003624522):0,(2002/China/NDV02-056:0.003275613,XXXX/XXXX/AV_1060/00_16/CNBR304:0.0044233)76:0.005650925):0,2002/China/NDV02-075:3.47E-03):0,(2002/China/NDV02-445:0.006052351,((2004/China/NDV04-04:0.003203262,2004/China/NDV04-05:0.008294633)100:0.008751485,2005/China/NDV05-062:0.006274066)90:0.00389175)90:0.003798397):0.00E+00,(((2002/China/SF02_Fgene:0.003657779,2003/China/JS06a:0.006084442)100:0.006199379,2003/China/WN/Tianin/03:0.013093094):0,2005/China/TJ05:0.001594627)58:3.48E-03):0,(((2002/China/SF02:1.52E-03,(2003/China/A/egret/Guangxi/1/2006:0.073137557,XXXX/China/GPV-SF02:0.012135042)63:0.004821224):0,XXXX/China/NDV07011:0.001511769):0,XXXX/China/NDV07023:1.53E-03)100:0.009336125):0,2003/China/NDV03-020:0.005901228):0,(2003/China/NDV03-027:0.003957098,2003/China/NDV03-033:0.001934791)69:0.003699792):0,((((((2003/China/NDV03-035:0.001511186,((((2004/China/NDV04-30:0.009966854,2005/China/NDV05-066:0.003696874):0,2005/China/NDV05-067:0.003711465):0,2005/China/NDV05-068:0.003684044):0,2005/China/NDV05-075:0.001562537)96:0.003686951):0,((2004/China/NDV04-31:0.00146218,2007/China/NDV08-054:0.005891316)100:0.010328029,2005/China/NDV05-064:0.001610969)91:0.003475743):0,XXXX/China/NDV07-62:0.003566178)57:0.003498495,(2005/China/NDV05-025:0.006318413,((2005/China/NDV05-038:0.003109898,XXXX/China/JS/2/05/Go:0.007937543)61:0.004025948,2007/China/HN-6-07-Ch:0.018525796)80:0.005612415)97:0.008995961)58:0.003563259,((((2004/China/Guangxi13:0.001414915,2006/China_Guangxi Province/chicken/Guangxi/LZ18/07:1.00E-02):0.00E+00,XXXX/China/NDV04011:0.00155028)100:0.00856011,((2006/China/sc03:0.00149427,XXXX/China/sc03:0.001575961)98:0.003574349,2006/China/sc05:0.001554949)100:0.010763297)61:0.003750559,(((2006/China/NDV06-001:0.004315355,(2006/China/NDV06-027:0.002868934,2006/China/NDV06-078:0.002060818)91:0.003762222)96:0.004188161,(2006/China/NDV06-008:0.00375231,2006/China/NDV06-012:0.003772144)100:0.00898779):0,(2006/China/NDV06-029:0.002279041,2006/China/NDV06-033:0.002735309)90:0.003661865)93:0.004506147)98:0.004878401):0,(((((2005/China/JS/1/05/Gob:0.003560925,XXXX/China/JS/10/05/Ch:1.44E-03):0,XXXX/China/JS/6/05/Go:0.003652526)86:0.005258243,2005/China/NDV05-032:0.003688119):0,2005/China/NDV05-040:0.001549696):0,((2006/China/JS-1/06wd:0.001489017,2006/China/JS-206wd:0.001526944):0,2006/China/JS-3/06wd:0.003759887)96:0.003679958)67:0.003678791)62:0.003684617):0,(2003/China/NDV03-036:0.007799843,2003/China/NDV03-049:0.001557867)100:0.005707518):0,2003/China/NDV03-038:0.001542119):0,2003/China/NDV03-043:0.001630803):0,(2003/China/PX203:0.006190051,2003/China/PX2/03:0.003554504)100:0.008152847):0,2005/China/NDV05-042:0.001511769):0,(2005/China/NDV05-056:0.001603965,XXXX/China _Guangxi/Gxg17:0.005520218)87:0.003584844):0,2005/China/NDV05-058:0.003565594):0,((((2006/China/CK/CH/LN/1/06:0.001557867,2006/China/CK/CH/LN/206:0.001545611):0,2006/China/CK/CH/LN/406:0.003703294):0,(2006/China/NDV06-014:0.001856603,(((2006/China/NDV06-084:0.00139975,2008/China/NDV08-008:0.00391568):0,(XXXX/China/NDV07-49:1.44E-03,XXXX/China/NDV07-08:0.001445838)100:0.006065181):0,(XXXX/China/NDV07-44:0.001500691,XXXX/China/NDV07-48:0.003616361)100:0.005952579)65:0.003588929)67:0.003885341)65:0.003712049,(2008/China/LGQQ/Liaoning/08:0.005716273,2008/China/YZCQ/Liaoning/08:0.001553198)100:0.0134286)94:0.005216814):0,2006/China/NDV06-002:0.005993997):0,2006/China/NDV06-062:0.010096393):0,2006/China/SHY06:0.001437677):0,((2006/Ukraine/NDV/Ch/Ivano-Frankivsk/01/07:0.008432916,(2007/Serbia/1038:0.003863162,2007/Serbia/749:0.001547945)99:0.005855724)100:0.007732744,2008/China/NDV08-027:0.002647209)68:0.004941998):0,(((((2010/Israel/IS/375/01:0.003380629,2010/Israel/IS 1258/03:0.007972551):0,2010/Israel/IS 242/01:0.001479095):0,((2011/Israel/IS_875/08:0.009897431,2011/Israel/IS_903/08:0.005978832)100:0.010305277,XXXX/Turkey/K-2:0.003847997)86:0.00380365)99:0.005860382,XXXX/XXXX/HZ:0.003609941)78:3.31E-03,(((((2011/Iran/1:0.005796202,2011/Iran/2:0.001465098):0,2011/Iran/4:0.023855807):0,2011/Iran/6:0.003654861)100:0.026427757,XXXX/Saudi Arabia/AV 237/00 SA-B/1SACK00184:0.005841716):0.00E+00,XXXX/XXXX/AV_1017/99_246_VVVV/1AEOS99101:0.005918154)89:0.003916264)62:0.004055714):0,2011/China/SDSG01:0.001450507):0,XXXX/China/ch-501/02:0.003580769):0,XXXX/China/GX/4/05/Ch:0.00275457):0,XXXX/China/NDV07-19:0.006091446):0,(XXXX/China/YN-C2:0.010597592,XXXX/China/YN-PA01:0.004289685)63:0.003847414):0,(XXXX/China _Guangxi/Gxc1:0.017610914,XXXX/China _Guangxi/Gxc49:0.012930891)100:0.008002891):0,XXXX/China _Guangxi/Gxg44:0.023293346):0,XXXX/XXXX/KGC:0.003486822):0,XXXX/XXXX/SHai:0.002336801):0.00E+00,XXXX/XXXX/ShX-6/99:0.005464209)67:0.003653694,(((1992/South Africa/chicken/171/06:0.008074659,XXXX/XXXX/ZA308/B/99:0.003695123):0,XXXX/XXXX/ZA331/B/99:0.001507694):0,XXXX/XXXX/ZA378/F/00:0.003623938)100:0.006514457):0,(((((((((((((((((((((2000/South Korea/SNU0079:0.003572014,2000/South Korea/SNU0123:0.00364028):0,(2000/South Korea/SNU0202:0.003099987,2000/South Korea/SNU-0202:0.002024642)93:0.003651943):0,2001/South Korea/SNU1024:0.006057021):0,2002/South Korea/SNU2049:0.003447144):0,2002/South Korea/SNU2063:0.004073213):0,2002/South Korea/SNU2084:0.003809487):0,2002/South Korea/SNU2108:0.007770087):0,(((2003/South Korea/SNU3058:0.001486683,((XXXX/South Korea/KBNP-4152:0.001568957,2005/South Korea/SNU5079:0.001533365):0,(2006/South Korea/KBNP-4152:0.001703738,XXXX/South Korea/KBNP-C4152R2L:0.014414083)92:0.003617518)100:0.00582305):0,(2005/South Korea/SNU5047:0.001691482,XXXX/XXXX/APMV/duck/04/06:0.006059939)94:0.003547511):0,(2005/South Korea/SNU5063:0.001535699,2005/South Korea/SNU-5074:0.001578879)100:0.006092029)100:0.005970661):0,2005/South Korea/SNU5065:0.003561508):0,2005/South Korea/SNU-5070:0.005218565):0,2008/XXXX/APMV/chicken/066/03:0.008165104):0,XXXX/South Korea/Kr-005/00:0.003244096):0,XXXX/South Korea/Kr-009/00:0.003787308):0.00E+00,XXXX/South Korea/Kr-010/00:0.001429506):0,XXXX/South Korea/Kr-011/00:0.00362102):0,XXXX/South Korea/Kr-029/00:0.003649619):0,XXXX/South Korea/Kr-188/02:0.001648302):0,XXXX/South Korea/Kr-352/00:0.003714967):0,XXXX/South Korea/Kr-400/00:0.005800871):0,XXXX/South Korea/Kr-401/00:0.005833545):0,XXXX/South Korea/Kr-420/00:0.005822466)61:0.00353934)94:0.006326584,(((((((((((((((((((((((((((1986/China_Guangxi Province/sparrow/Guangxi/YL9/06:0.003221928,1998/China_ Guangxi Province/chicken/Guangxi/YL11/06:0.005192895)58:0.003775646,1987/China_Guangxi Province/sparrow/Guangxi/YL3/05:0.00172007):0,((2005/China/CK/CH/GD/1/05:0.005906481,2005/China/Guangxi15:0.001525193):0,XXXX/China/GX/1/05/Ch:0.001540368)97:0.005927481):0,2005/China/NDV05-077:0.001535699):0,(2006/China/NDV06-065:0.002952948,2006/China/NDV06-066:2.13E-03)100:0.005958415):0,XXXX/China/DQ:0.001539201)57:0.003738302,(2008/China/NDV08-030:0.005786874,2008/China/NDV08-031:0.001504776)100:0.015687212)76:0.004070295,XXXX/China/NDV07-33:0.002124998)72:0.003688119,2006/China/NDV06-004:0.005561064):0,2006/China/NDV06-061:0.00148143)80:0.006011506,(2001/China/GM:0.003131493,XXXX/China/JS/4/05/Go:0.006701173)69:4.31E-03):0,((((((((((((((((((((((((((((((2003/China/CK/CH/JL/1/03:0.001512353,2003/China/CK/CH/JL/3/03:0.001543287)99:0.003717301,2003/China/CK/CH/JL/203:0.001568373):0,2003/China/CK/CH/JL/503:0.003755218)71:0.003731882,2003/China/NDV03-041:0.003496744):0.00E+00,((((((((((2005/China/Guangxi14:0.001445254,XXXX/China/NDV05013:0.001445838):0,XXXX/China _Guangxi_Province/sparrow/Guangxi/LZ9/07:0.008172097)100:0.008207689,(2005/China/NDV05-026:0.003488573,2005/China/NDV05-031:0.003875418)98:0.003707379):0,((2008/China/NDV08-029:0.001497189,2009/China/GD09-1:0.007886786):0,XXXX/China/NDV07-29:0.003634444)100:0.014353977):0,XXXX/China _Guangxi/11176:0.005778703):0,XXXX/China _Guangxi/Gxp40:0.001424837):0,XXXX/China _Guangxi/Gxq55:0.003759303):0,XXXX/China _Guangxi/Gxt54:0.003747057)64:0.003635611,2005/China/NDV05-011:0.001582954):0,XXXX/China/NDV07-23:0.00369629)66:0.003624522):0,((((((((((((((((2005/China/HLJ-07-05:0.00158237,2005/China/HLJ-34-05:0.003566178):0,2005/China/HLJ363/05:0.001521108):0,2006/China/CK/CH/SHX/1/06:0.011967587):0,2006/China/HLJ00906:0.001494854):0,2006/China/HLJ012/06:0.00144467):0,2006/China/HLJ01606:0.003608774):0,2006/China/HLJ070/06:0.001511186):0,2006/China/HLJ12706:0.001528112):0,2006/China/HLJ128/06:0.001540952):0,2006/China/HLJ-154-06:0.001572459):0,2006/China/HLJ355/06:0.003593599):0,2006/China/HLJ374/06:0.001502441):0,2006/China/HLJ-42-06:0.001546778):0,2006/China/HLJ-50-06:0.001518773):0,2006/China/HLJ-54-06:0.001498356):0,2006/China/HLJ-82-06:0.001447589)100:0.014216861):0,(2005/China/NDV05-005:0.00225337,2006/China/NDV06-007:0.002606364)100:0.012209718):0,(2005/China/NDV05-045:0.001909121,2005/China/NDV05-047:0.004098884)74:0.003780315):0,2005/China/NDV08-059:0.009601603):0,(2006/China/HN-7-06-CH:0.006709917,2008/China/JS-18-08-:0.016450398)59:0.003620436):0,2006/China/JS/3/06/Go:7.97E-03):0,2006/China/NDV06-049:0.00602493):0,(2006/China/NDV06-059:0.006019094,2006/China/NDV06-070:0.001803511)82:0.003875418):0,(2006/China/SH/Zhejiang/06:0.001509445,2007/China/AG/Tianjin/07:0.001496605)100:0.005870305):0,(((((((2007/China/AN-11-07-Ch:0.001572459,2007/China/XZ-12-07-Ch:0.005800871):0,2007/China/XZ-5-07-Ch:0.001511186):0,2007/China/XZ-8-07-Ch:0.001532197)82:0.003499662,2007/China/XZ-16-07-Ch:0.003710881):0,2007/China/XZ-20-07-Ch:0.012523045):0,2008/China/SN-6-08-Ch:0.001504192)94:0.004092463,((2008/China/SY-1-08-Ch:0.005749531,2008/China/XZ-13-08-Ch:0.001502441):0,2009/China/SD03:0.009657623)100:0.006564057)67:0.003544593):0,((((((2007/China/CJG/Xinjiang/07:0.001479679,2008/China/DFGS/Beijing/08:0.005866219):0,(((2008/China/SN-19-08-Ch:0.001533365,2008/China/SN-20-08-Ch:0.001538034)98:3.81E-03,2008/China/XZ-12-08-Ch:0.00156954):0,2008/China/XZ-9-08-Ch:0.001526361)94:0.003843328):0,2008/China/TCQQ/Tianjin/08:0.003617518):0,2008/China/XY-14-08-Ch:0.003416805):0,2009/China/HG/Beijing:0.001532197):0,2010/China/SDLY01:1.24E-02)52:0.0039606):0.00E+00,(2007/China/NDV08-041:0.005923406,((2008/China/AH-2-08-Ch:0.008420076,2008/China/NDV08-018:0.004441382)69:0.003450646,2008/China/NDV08-034:1.85E-03)100:0.008599788)92:0.006180713):0,((((2007/China/XY-31-07-Ch:0.003637946,2008/China/CZ-10-08-Ch:0.003814156):0,(2008/China/NDV08-036:0.007236797,XXXX/China/NDV07-55:0.007162111)93:0.009449906):0,2008/China/XY-11-08-Ch:0.00441221):0,2008/China/XZ-7-08-Ch:0.001539785)76:0.005452536):0.00E+00,2007/China/YZ-22-07-Os:0.001527528):0,((((2008/China/chicken/Shandong/N1/2008:0.005751282,2008/China/layer_chicken/Shandong/N2/2008:0.006898384)99:0.004764631,2008/China/NDV08-012:3.70E-03):0,2008/China/NDV08-013:0.001530446):0,2008/China/NDV08-015:3.68E-03)70:0.003742972):0,(2008/China/NDV08-022:0.009753894,(2009/China/SG/Liaoning:0.01486043,(((2009/Israel/chicken/Israel/555/2011:0.003792561,2011/China/SDWF07:0.003726629):0,2011/China/SDYT03:0.003762222):0.00E+00,2011/Malaysia/MTCC20111870:0.001452258)74:5.15E-03)100:0.01331015)91:0.008943454):0,2008/China/SD-15-08-Pi:0.010226505):0,((((2008/China/sh09:0.003663032,XXXX/China/NDV0210149:0.001490768):0,XXXX/China/NDV0210154:0.001479095):0,XXXX/China/NDV0210227:0.001577712):0,XXXX/China/NDV0210252:0.00149427)100:8.29E-03):0,XXXX/China/JS/1/05/Ch:0.008465006):0,XXXX/China/JS/3/05/Ch:0.003744139):0,XXXX/China/JS/5/05/Go:0.001554365):0,XXXX/China/N3:0.003980444):0,(XXXX/China/NDV022433:0.001504192,XXXX/China/NDV022435:0.00146218)100:0.010056715):0,XXXX/China/NDV07-14:0.005854557):0,XXXX/China/NDV07-39:0.001464515)77:0.004079634)80:0.004271592,XXXX/XXXX/YMF3:0.005423947)86:0.004000278,(((1998/XXXX/Y98:0.001482597,XXXX/XXXX/Y98:0.001538034)97:0.0036852,XXXX/XXXX/CN98F7:0.001669313)75:0.004940841,2006/China/JS/8/06:0.003027051)100:0.008749734):0,((((((2000/China/WF00C:0.013703405,2003/China/NDV03-014:0.001431257):0,2005/Malaysia/MB016/07:1.50E-02):0,2006/China/NDV06-003:0.001470351):0,XXXX/XXXX/TShan:0.008156349):0,XXXX/XXXX/ZG:0.008096254)52:0.004449553,(2006/China/JS/901:0.006062263,XXXX/XXXX/MY-1/02:0.001626134)56:0.003542258)100:0.006138117):0,((2001/China/CK/CH/HN/1/01:0.001535115,((2001/China/SDD01:0.00368987,2003/China/SL03:0.001545038):0,2004/China/SQD04:0.006152124)95:0.003600602):0,2003/China/CK/CH/HN/1/03:0.003655445)100:0.010952921)54:0.003719625,(1998/China/ND98:0.001538034,2006/China/NDV06-067:0.001501274)96:0.003789643):0,((((((((((2002/China/NDV02-071:0.003417972,2002/China/NDV02-072:0.00151352)97:0.003510752,(2003/China/Guangxi10:0.001487267,XXXX/China/NDV03024:0.001508862)100:0.008866433):0,2005/China/NDV05-050:0.001601631):0,XXXX/China _Guangxi/Gxc48:0.014783419)70:0.005143889,2003/China/Guangxi11:0.003723711):0.00E+00,2005/China/CK/CH/JL/1/05:0.001566622):0,2006/China/CK/CH/JL/1/06:0.001536866):0,2006/China/CK/CH/JL/206:0.001525777):0,2006/China/FMW:0.00158879)70:0.003697457,(2003/China/Guangxi9:0.001621464,2003/China/chiken/Guangxi9:0.001546778)100:0.0066895)100:0.008768994):0,(2003/China/NDV03-002:0.004560416,2003/China/NDV03-004:0.012582556)89:0.008879857):0,2003/China/SCL03:0.001536866):0,2003/China/WHZ034:1.51E-03):0,2004/China/NDV04-18:0.00350725):0,2004/China/NDV04-24:0.005973579):0,2005/China/GD05:0.001441179):0,XXXX/XXXX/HEBC3:0.008856511):0,XXXX/XXXX/ShX-2/99:0.001479095):0,XXXX/XXXX/YG98-2C4:0.003800732)84:0.005748947):0,((((2001/China/JS/701/:0.004211497,2003/China/NDV03-022:0.005719775)80:0.003860827,((((2002/China/Guangxi7:0.004076715,2005/China/NDV05-015:0.001973885)71:0.003858493,2006/China/NDV06-050:0.001918459)68:0.00368346,XXXX/China _Guangxi_Province/sparrow/Guangxi/NN7/06:0.007939293)99:5.89E-03,2004/China/CK/CH/HN/1/04:0.008196027)100:0.005803789):0,XXXX/XXXX/AV_1060/00_8/CNOS303:0.001536283):0.00E+00,XXXX/XXXX/ShD-1/99:0.009666367)100:0.008503517):0,(2002/China/QG02:0.005393024,(XXXX/China/JS/1/03/Go:3.52E-03,XXXX/China/SD/5/04/Go:0.003600019)100:0.006186549)100:0.008564779)85:0.00377156,(2001/China/JS/401/:0.001627301,2003/China/NDV03-028:0.005725017)100:0.006013841):0,(2001/China/Lye:0.003737135,2002/China/NDV02-052:0.015178425)88:0.003788475):0,((2003/China/NDV03-052:0.012650823,(XXXX/XXXX/APMV1/chicken/Japan/Chiba/2000:0.003387049,XXXX/XXXX/APMV1/chicken/Japan/Chiba-222/99:0.001536283)100:3.69E-03):0,XXXX/XXXX/XJ-2/97:0.00353934)100:0.00595608)75:0.003805985,((((((1999/China/NA1:2.95E-03,(((2002/China/NDV02-045:0.003602353,XXXX/China/NDV07-32:0.001567789):0,XXXX/XXXX/HBG-1/2000:0.001635472)76:0.004080217,XXXX/XXXX/YLF3:9.38E-03)72:0.0042856):0,2005/Kazakhstan/APMV-1/chicken/Taldykorgan/341/03:0.003720793):0,XXXX/Kazakhstan/APMV-1/chicken/Almaty/540/04:0.001536866):0,XXXX/China/ch-77/01:0.001504776)55:0.003670036,2006/China/Go/CH/HLJ/1/06b:0.005512642)51:0.002897523,2005/Kazakhstan/APMV-1/chicken/Bishkek/1014/05:0.001586456)100:0.011071954)92:0.006069267,1997/China/GPMY/QY97-1:0.001533948):0,1998/China/GD/1/98:0.001552614):0,(((XXXX/XXXX/APMV1/chicken/Japan/Ibaraki/2000:0.001559618,XXXX/XXXX/APMV1/chicken/Japan/Ibaraki-254/2001:0.003863745):0,XXXX/XXXX/APMV1/chicken/Japan/Ibaraki-266/2001:0.003779147):0,XXXX/XXXX/APMV1/quail/Japan/Chiba/2001:0.003205596)100:0.008179101)55:0.003613443,(((((2000/China/Guangxi2:0.001551447,2000/China/Guangxi4:0.001559035):0,2000/China/GX1/00:0.01032978):0,XXXX/China/YN-C1:0.012170051)93:0.003826986,2002/China/NDV02-068:0.001601631):0,2007/Taiwan/TW-99-178:0.005922239)92:0.003657779):0,((((((((((((2000/Taiwan/TW:1.44E-02,(((((((((2005/Taiwan/TW-01/05:0.005280422,(2006/Taiwan/TW-04/06:0.009225847,(XXXX/Taiwan/TW-06-126A3:0.005591403,XXXX/Taiwan/TW-06-223:0.014594952)82:0.00861145)59:0.004560416):0,XXXX/Taiwan/TW-799/04:0.003762805):0,XXXX/Taiwan/TW-800/04:0.004737783)77:0.00523374,((2005/Taiwan/TW-02/05:0.001476188,2006/Taiwan/TW-09/06:0.003670036):0,2006/Taiwan/TW-10/06:0.003693372)81:0.00406621)80:0.003775062,XXXX/Taiwan/TW-04-CB8:0.001582954):0,XXXX/Taiwan/TW-692/04:0.003008374):0,XXXX/Taiwan/TW-817/04:0.012513706)100:0.006076271,(XXXX/Taiwan/TW/99-156A:0.001579452,XXXX/Taiwan/TW/99-173:0.005489879)100:0.008042568):0,XXXX/Taiwan/TW-03-330:0.001624966)51:0.003583093):0,(((2005/Taiwan/TW-03/05:0.001836769,(((2006/Taiwan/TW-06/06:0.008075826,((2007/Taiwan/TW/07-401:0.001465682,2008/Taiwan/TW/08-01:0.007927631):0,2008/Taiwan/TW/08-412:0.008173264)81:0.003493826):0,2007/Taiwan/TW/07-402:0.00367062):0,(2007/Taiwan/TW/07-403:4.40E-03,((((((2008/Taiwan/TW/08-02:0.001496021,2008/Taiwan/TW/08-05:0.00374589)96:0.003716134,XXXX/Taiwan/TW/08-06:0.003847997)84:0.003521247,2008/Taiwan/TW/08-07:0.001873529)100:0.010143064,(2008/Taiwan/TW/08-14:0.001563704,2008/Taiwan/TW/08-20:0.005786874)58:0.00308131)81:0.00432878,2008/Taiwan/TW/08-18:0.005268749)58:0.003976359,2008/Taiwan/TW/08-16:0.002017649)98:0.005164306)60:0.003532336)84:0.003749975)100:0.008270119,((XXXX/Taiwan/TW-02-302:0.003718458,XXXX/Taiwan/TW-02-312:0.001437677):0,XXXX/Taiwan/TW-03-329:0.003604688)88:0.003594182):0,((XXXX/Taiwan/TW-04-340:0.003847997,(XXXX/Taiwan/TW-05-347:0.001693816,XXXX/Taiwan/TW-05-348:0.003825819)87:0.003892334)88:0.003950689,XXXX/Taiwan/TW-05-346:0.001686229)80:0.00355859)100:0.005869721):0,XXXX/Taiwan/TW/99-154B:0.007547206):0,XXXX/Taiwan/TW/99-156:0.007708825):0,XXXX/Taiwan/TW/99-157:0.005893056):0,XXXX/Taiwan/TW/99-158:0.006484701):0,XXXX/Taiwan/TW/99-165:0.00530259):0,XXXX/Taiwan/TW/99-C2:0.01017924):0,XXXX/XXXX/T02:0.003650202):0,XXXX/XXXX/TW/98-1:0.003375386):0,XXXX/XXXX/TW/98-2:0.003630358):0,XXXX/XXXX/TW/98-4:0.003487405)61:0.003609357):0,(((2003/China/NDV03-050:0.001641892,2004/China/Jinan04:0.008292882)94:0.003635611,XXXX/China/H2:0.001438844):0,XXXX/China/P1:0.003710298)100:0.012311826):0,((2003/China/NDV03-060:0.001512353,(2003/Hong Kong/Chicken/Hong Kong/1907.5/2003/SV031907.5:0.005876141,2003/Hong Kong/Chicken/Hong Kong/1933.5/2003/SV031933.5:0.00147502)100:0.014053491):0,2006/China/NDV06-064:0.00350258)100:0.008022151):0,XXXX/China/FJ-2/99:0.003700959):0,XXXX/China _Guangxi/Gxc2:0.003648451):0,(XXXX/XXXX/APMV1/chicken/Japan/Tokyo/96:0.004713864,(XXXX/XXXX/GX-1/97:0.001531614,XXXX/XXXX/GX-2/98:0.003497328)100:0.008302793)60:0.003796063):0,(XXXX/XXXX/APMV1/pheasant/Japan/Ibaraki/97:0.003714967,XXXX/XXXX/GX-3/98:0.001518773)90:0.00387892)100:0.012323499,(((1995/South Korea/SNU95124:0.003189838,XXXX/South Korea/Kr-077/95:0.007857614):0,XXXX/South Korea/Kr-146/95:0.0014686):0,XXXX/South Korea/Kr-279/95:0.003724295)100:0.011862561)63:0.006223893,(((((((1996/China/CH-A796:0.005965992,2000/China/JS-3/00:0.004226088):0,(2003/China/ND/03/018:0.001497772,XXXX/China/LZ-NDV:0.001548529)57:0.003541091):0,(2003/China/ND/03/044:0.003638529,2003/China/NDV03-044:0.003456482)100:0.010339702)51:0.003025884,2003/China/NDV03-018:0.001576544)93:0.003766307,2002/China/NDV02-047:0.003800732)88:0.004248257,(2002/China/NDV02-046:0.003552753,2005/China/NDV05-055:0.003804234)100:0.012568559)100:0.00827829,(((((1999/China/JS02:0.001544454,2003/China/SWS03:0.003637946)99:0.003634444,2003/China/YG03:0.001514104):0,XXXX/Czech_Republic/AV_677/96_4202/96/1CZCK96048:0.003723127)98:0.005707518,2003/China/NDV03-053:0.001724739)100:0.008231035,2003/China/NDV03-032:0.012809534)100:0.013462441)100:0.011576072):0,1998/China/JS-298:0.003591264):0,2002/China/NDV02-040:0.008262542):0,(2003/China/NDV03-056:0.013842272,XXXX/XXXX/CH 62/96:0.011947743)68:0.005718024):0,(2004/China/NDV04-21:0.008761407,(XXXX/XXXX/TW/84C:0.009958109,(XXXX/XXXX/TW/84P:0.004393544,XXXX/XXXX/TW/95-9:0.028192758)100:0.011008941)100:0.015622448)65:0.003759303):0,((2007/Taiwan/TW-99-175:0.003735384,XXXX/Taiwan/TW/99-159:0.003692788)82:0.003444236,XXXX/Taiwan/TW/84-1235:0.006452027)100:0.005965408):0,XXXX/XXXX/APMV1/chicken/Japan/Saitama/85:0.001544454):0,XXXX/XXXX/APMV1/chicken/Japan/Shizuoka/85:0.00149427):0,((XXXX/China/JX-2/99:0.002475085,XXXX/XXXX/SX:0.008895605)51:3.45E-03,XXXX/China/N1:0.002684553)100:0.011465209):0,(XXXX/China _Guangxi/Gxc91A:0.018281914,XXXX/XXXX/TW/96P:0.006151541)53:0.003518912):0,XXXX/South Korea/Kr-D/84:3.85E-03):0,XXXX/Taiwan/TW-03-331:0.011687518):0,((XXXX/XXXX/APMV1/chicken/Japan/Chiba/86:0.001521691,XXXX/XXXX/APMV1/chicken/Japan/Chiba/87:0.003832239):0,XXXX/XXXX/APMV1/chicken/Japan/Nara/89:0.017522814)85:0.003707379):0,XXXX/XXXX/APMV1/chicken/Japan/Yamanashi/85:0.001447005):0,XXXX/XXXX/APMV1/pheasant/Japan/Gunma/85:0.003748808):0,(XXXX/XXXX/HuB-1/91:0.003440734,XXXX/XXXX/ShX-3/99:0.022056382)94:0.005505638):0,XXXX/XXXX/TW/95-7:0.031465443)99:0.009554348):0,((((((((((XXXX/XXXX/D-24/95:0.001521108,XXXX/XXXX/D-23/95:0.001548529):0,XXXX/XXXX/D-82/94:0.00350083):0,XXXX/XXXX/D-83/95:0.003714383)100:0.003642031,XXXX/XXXX/B-14/93:0.001546778):0,(((XXXX/XXXX/DE 143/95:0.001559035,XXXX/XXXX/AV_395/96_143/95/DEFO95092:0.001567789)100:0.003695123,XXXX/XXXX/B-18/94:0.003879504):0,XXXX/XXXX/D-85/96:0.00822695)100:0.010468647):0,((((1993/Netherlands/APMV-1/chicken/NL/152608/93:0.001488434,XXXX/XXXX/AV_1041/94_R1-93/NDECK94147:0.003722544):0,XXXX/XXXX/B-9/93:0.003541675):0,XXXX/XXXX/D-16/93:0.003725462):0,XXXX/XXXX/NL-1/93:0.001547362)95:0.003823484):0,XXXX/XXXX/AV_295/94_9231/NCHHE94139:0.003730715):0,XXXX/XXXX/D-19/94:0.001396248):0,XXXX/XXXX/E-1/93:0.003779731)86:0.003570263,XXXX/XXXX/B-19/95:0.001885775)100:0.010853731):0,XXXX/XXXX/RI-3/88:0.010407385)57:0.003782066,(1990/Indonesia/14698/90:0.010676948,(XXXX/XXXX/Q-GB 445/97:0.013426849,(XXXX/Taiwan/Taiwan95:0.001924285,(((XXXX/XXXX/TW/94P:0.015104323,XXXX/XXXX/TW/95-2:0.003557423)100:0.017247414,XXXX/XXXX/TW/95-1:0.003731298):0,XXXX/XXXX/TW/95-4:0.003545177)94:0.007249638)84:0.005968327)100:0.025172127)56:0.003179915)82:0.004282681,((2008/Malaysia/MB047/05:0.007564705,2010/Indonesia/chicken/Banjarmasin/010/10:0.015087407)99:0.006148623,XXXX/XXXX/RI-1/88:0.003685784)100:0.008525685)99:0.010889324,((((2011/China/GD450/2011:0.001522275,2010/China/GD/1003:0.001501858):0,((2011/China/GD/12:0.001432424,2011/China/GD/17:0.001520524):0,2011/China/GD/20:0.001493687)96:0.003651359):0,2011/China/GD/450:0.001615628)100:0.031374424,((((2005/Malaysia/MB076/05:0.017448127,(2008/Peru/1918-03:0.001487267,2008/Peru/Avian/Peru/1918-3/2008:0.001548529)100:0.054873152)73:0.004362037,XXXX/XXXX/AV_1094/90_144/BMYBU87078:0.001629636)91:0.005351596,XXXX/XXXX/DE-372/86:0.001572459)96:0.005965992,XXXX/Peru/AV_1474/92_2/APECK92173:0.005807875)74:0.004221419)100:0.016886833):0,XXXX/Tanzania_Belgium_China/28710/93:0.041193667)75:0.005127547):0,((((((2006/Mauritania/1532-14:0.001614461,(2007/Mali/ML038/07:0.005863884,2008/Mali/ML225/08:0.003985114)99:0.003772144):0,2010/Green Wood Hoope/EasternHemisphere/5801-22/10:0.008094503)80:0.003398722,2009/Mali/ML008:0.004310686)100:0.035912661,2008/IvoryCoast/2601:0.030189395)99:0.016644107,(2006/Nigeria/913-1:0.002340303,((2008/Mali/ML007/08:0.008169179,(2008/Niger/2602-605:0.001553782,2008/Niger/2602-625:0.003690453)100:0.013119942)75:0.00341447,2008/Nigeria/3724-6:0.015557684)100:0.017003521)100:0.044106354)99:0.010798305,((2006/Niger/1377-8:0.017709519,2008/Nigeria/chicken/Nigeria/VRD08-36/2008:0.022029544)100:0.038022495,2007/Mali/ML029/07:0.048041284)100:0.02646977)78:0.006565224)100:0.019313485,XXXX/XXXX/ZA-6/72:0.005744278)100:0.018954654)100:1.11E-02,((((((((((((((((((((((((((((((2005/USA/Cormorant/Nevada/395921/2005:0.001536866,2005/USA/19529-04:0.001491936):0,2005/USA/19529-04_GS:0.00151819)100:0.005977081,((((((((((2005/USA/cormorant/US/590/2008:0.005987587,2007/USA/cormorant/US/2349/2008:0.003917431):0,2008/USA/498:0.001512937):0,2008/USA/5031:0.001480263):0,2008/USA/cormorant/US/499/2008:0.001555533):0,2008/USA/cormorant/US/502/2008:0.003767474)94:0.003640864,2006/USA/cormorant/US/3168/2008:0.003723711):0,(2008/USA/496:0.001529863,2008/USA/cormorant/US/497/2008:0.001604549)97:0.003748808):0,(2008/USA/cormorant/US/1718/2008:0.001500691,2008/USA/cormorant/US/24152008:0.003804818)94:0.003485655):0,2010/USA/cormorant/US/1906/2008:0.001504776)85:0.003767474,(2010/USA/HN/652:0.006150957,(((((2010/USA/HN/654:0.001559035,2010/USA/MA/650:0.001539201):0,2010/USA/MA/651:0.001571875):0,2010/USA/MD/655:0.001574793):0,2010/USA/MD/656:0.003703877):0,2010/USA/MN/648:0.001525777)87:0.003759303)94:0.004297262)100:0.008308046)100:0.006030173,2003/USA/Cormorant/Oregon/276236-7/2003:0.005871472)100:0.008584029,1997/USA/Cormorant/Wisconsin/28547/1997:0.001829181)82:0.003777396,(((((((((((((((((2003/USA/Cormorant/Wisconsin/272409/2003:0.001572459,2003/USA/Cormorant/New York/268898-7/2003:0.04156417):0,2003/USA/18719-03_GS:0.001571875):0,2003/USA/18719-03_GS/03:0.001551447)84:0.00377156,2008/USA/506:0.014177767):0,2008/USA/cormorant/US/256/2002:0.001554949):0,XXXX/Canada/NDV/Cormorant/AB/NS-637/2003:0.003524749):0,XXXX/Canada/NDV/Cormorant/SK/25058/2003:0.003641448)100:0.01498063,XXXX/Canada/NDV/Cormorant/ON/NS-429-4/2000:0.003968771):0,XXXX/Canada/NDV/Cormorant/SK/NS-1201-2/2001:0.003491491):0,XXXX/Canada/NDV/Cormorant/SK/NS-812/2001:0.003679958):0,XXXX/XXXX/Ontario /2000/378:0.001602798)100:0.008161018,(((1995/Canada/95DC02150:0.001536283,2008/Canada/cormorant/Canada/95DC02150/1995:0.001478512):0.00E+00,XXXX/Canada/NDV/Cormorant/ON/95DC2344/1995:0.001462764):0,XXXX/XXXX/Ontario/1995/2344:0.005453703)100:0.005673677):0,((1995/Canada/95DC2345:0.001583538,2008/Canada/cormorant/Canada/95DC2345/1995:0.001542119):0,XXXX/XXXX/Ontario/1995/2575:0.003726046)100:0.005918737):0,(1998/Canada/cormorant/Canada/98CNN3-V1125:0.001559035,XXXX/XXXX/Saskatchewan/1998/3:0.001473269)92:0.003642615):0,XXXX/Canada/NDV/Cormorant/ON/96CNN39/1996:0.003576683):0,XXXX/Canada/NDV/Cormorant/ON/CNN48/1996:0.001552031):0,XXXX/XXXX/Ontario/1996/48:0.003835741)97:0.003819409):0,1998/USA/Cormorant/Wisconsin/248/1998:0.001470935):0,1992/USA/92-23071:0.001473853):0,1997/USA/92-23071/:0.001522275):0,1997/USA/D9704285:0.001480263):0,1997/USA/D970428597:0.001575377):0,2008/USA/cormorant/US/384/1997:0.007841855):0,XXXX/XXXX/Saskatchewan/1995/2035:0.001658224)100:0.011034027,(((((((1992/USA/92-40140/92:0.001717152,1992/USA/MN/cormorant/US_MN_/92-40140:0.001546778):0,XXXX/USA/rAnhinga:0.010203753):0,XXXX/XXXX/AV_210/93_51234/1USCO92098:0.003623354):0,XXXX/XXXX/Saskatchewan/1992/2585:0.001418417)100:0.031499868,XXXX/Canada/NDV/Cormorant/SK/92DC2583/1992:0.001489601):0,XXXX/XXXX/Manitoba/1992/3298:0.003536422)83:0.004591922,XXXX/Canada/NDV/Cormorant/SK/90-1480/1990:0.002887017)100:0.015361056)71:0.006989402,XXXX/XXXX/Saskatchewan/1990/1479:0.022342871)99:0.022562261,XXXX/XXXX/AV_387/93_75-457/BCACO75140:0.002800084)98:0.016781223,((((((2001/Nicaragua/FightingCock/Nicaragua/95066-9/2001:0.001759164,2000/Honduras/1500:0.003697457)100:0.035467482,1986/USA/Parrot/New Jersey/19674-2/1986:0.0039221)99:0.008109667,XXXX/XXXX/yellow_nape_parrot/U.S._MA_/19120/87:0.013068591)79:0.003669452,(1981/USA/Amazon/California/16365/1981:0.001898031,(((((((1988/Mexico/458/1988:0.001591125,(((1996/Mexico/37821/96:5.65E-03,((((((XXXX/XXXX/chicken/Mexico/290/00:0.003642615,((XXXX/XXXX/chicken/Mexico/300/00:0.001532197,XXXX/XXXX/chicken/Mexico/5166/98:0.01038112)99:0.003887092,XXXX/XXXX/chicken/Mexico/3310/00:0.001715401)93:0.003675289):0,XXXX/XXXX/chicken/Mexico/3073/00:0.001496021):0,XXXX/XXXX/chicken/Mexico/3242/99:0.005796202):0,(XXXX/XXXX/chicken/Mexico/4055/00:0.008100913,XXXX/XXXX/chicken/Mexico/4702/00:0.001561953)98:0.003681709):0,XXXX/XXXX/chicken/Mexico/4100/99:0.003702126):0,XXXX/XXXX/chicken/Mexico/6244/98:0.00364028)94:0.003618685):0,XXXX/XXXX/gamefowl/US_TX_/248306/03:0.011961167):0,XXXX/XXXX/parrot/U.S._OK_/32932/96:0.00154387)60:0.003509001):0,2000/Mexico/453:0.00151819):0,(2000/Mexico/459:0.001435926,XXXX/Mexico/Mexico/468/2001:0.00154387)100:0.005876141):0,(((((2002/USA/21147202:0.007836019,2002/USA/212676:0.00149427):0,2003/USA CA Compton/fly/U.S._CA_/1001/03:0.001475604):0,XXXX/XXXX/chicken/U.S._CA_/229808/03:3.58E-03):0,XXXX/XXXX/chicken/U.S._CA_/5634/03:0.005976498):0,XXXX/XXXX/chicken/U.S._NV_/232947/03:0.003566761)99:0.008231035):0,XXXX/XXXX/chicken/Mexico/3/00:0.003897003):0,XXXX/XXXX/parrot/U.S._MO_/31378/96:0.00146218)68:0.003597684,XXXX/Mexico/Mexico/048-2/457:0.001901533)92:0.020049249)67:0.003524749):0,1982/USA/Parrot/Colorado/8278/1982:0.003647868)92:0.017326186,((2004/Mexico/462:0.001450507,(((2005/Mexico/465:0.003704461,2005/Mexico/NDV-P05:0.005542981):0,2006/Mexico/466:0.007573459):0,(2010/Mexico/MX/NC02-634:0.001701987,2010/Mexico/MX/NC04-635:0.003491491)100:0.012404022)100:0.009889843):0,XXXX/Mexico/Mexico/456:0.001442346)80:0.004027699)79:0.004998602):0,((1971/USA/Lar:0.001560202,1971/USA/Largo/71:0.001738747)100:0.010584752,1993/USA/anhinga:0.034816326)87:0.005941489):0,XXXX/XXXX/CA 1085/71:0.001559035):0,1980/USA/Psittacine/Indiana/29120/1980:0.01782972):0.00E+00,((((XXXX/Italy/IT-110/73:0.001641892,(XXXX/Italy/IT-50/73:0.001589958,XXXX/Italy/IT-63/73:0.005923406)93:0.003545177):0,XXXX/Italy/IT-51B/72:0.003877753):0,(XXXX/XXXX/Antrim_73/United Kingdom_Northern Ireland:0.003619269,XXXX/XXXX/DE-7/78:0.001508278)95:0.003720793):0,XXXX/XXXX/DE-172/70:0.003615194)85:0.003759887):0,((((((((((((((((((((((XXXX/Italy/IT-127/87:0.006328918,XXXX/XXXX/HR-116/83:0.001558451)98:0.003841577,XXXX/XXXX/HU-242/84:0.00170082)89:0.003744139,XXXX/Italy/IT-47/74:0.001423086):0,(XXXX/XXXX/AV_1052/84/HUPI84167:0.004347446,(XXXX/XXXX/HR-577/86:0.001598129,(XXXX/XXXX/YU_Vo_-A/89:0.001517022,XXXX/XXXX/YU_Vo_-B/89:0.0036852)97:0.003629191)100:0.00647653)55:0.003493826):0,(((((((((XXXX/XXXX/BG-90/77:0.006202881,XXXX/XXXX/YU_Sr_-4/92:0.003599435):0,XXXX/XXXX/YU_Vo_-1/94:0.003817658):0,XXXX/XXXX/YU_Vo_-13/95:0.00858578):0,XXXX/XXXX/YU_Vo_-1744/02:0.006114781):0,XXXX/XXXX/YU_Vo_-4/94:0.003740053):0,XXXX/XXXX/YU_Vo_-C/91:1.42E-03):0,XXXX/XXXX/YU_Vo_-E/92:0.003717885)90:0.003675289,(((XXXX/XXXX/HR-41/90:0.003670036,XXXX/XXXX/HR-582/87:0.001480263):0,XXXX/XXXX/HR-Zel/94:0.003752883)97:0.003761054,XXXX/XXXX/YU_Vo_-7/95:0.001659975)97:0.003744723):0,XXXX/XXXX/HU-457/81:0.001661726)99:0.003700375):0,XXXX/XXXX/BH-568/81:0.003963518):0,XXXX/XXXX/HR-123/81:0.003675873):0,XXXX/XXXX/HR-207/87:0.003043967):0,XXXX/XXXX/HR-268/84:0.003719625):0,XXXX/XXXX/HR-270/84:0.003642615):0,(XXXX/XXXX/HR-272/84:0.005856891,XXXX/XXXX/HR-571/83:0.004174154)73:0.003740053):0,XXXX/XXXX/HR-273/84:0.008329057):0,XXXX/XXXX/HU-232/83:0.003776229):0,XXXX/XXXX/YU_Sr_-293/84:0.003676456):0,XXXX/XXXX/YU_Vo_-251/84:0.003628607)61:0.003845079,(((((XXXX/XXXX/AV_247/91_berati/AALCK90163:0.006086193,XXXX/XXXX/HR-567/81:0.003822317)88:0.003628607,XXXX/XXXX/BG-25/78:0.005746029):0,((XXXX/XXXX/HR-40/90:0.001603382,XXXX/XXXX/HR-44/90:0.003486238)98:0.003619852,XXXX/XXXX/YU_Sr_-7/93:0.001449923)100:0.005891316):0,XXXX/XXXX/HR-569/82:0.003754634):0,XXXX/XXXX/HU-22/82:0.003747641)100:0.008425912):0,XXXX/XXXX/BG-26/79:0.012153125):0,XXXX/XXXX/H-10/72:0.001626717):0,XXXX/XXXX/HR-448/79:0.008012229)100:0.005995164,((XXXX/XXXX/AV_1300/95_MG04/08C/GTZCK95094:0.01624735,XXXX/XXXX/DE-366/86:5.88E-03)94:0.005869137,(XXXX/XXXX/AV_1300/95_MG1004CH/ATZCK95056:1.97E-02,XXXX/XXXX/AV_1300/95_TB0224D/ATZDK95080:3.37E-03)100:0.013334652)100:0.024936405):0.00E+00,(XXXX/XXXX/BG-17/74:0.006038344,XXXX/XXXX/BG-55/75:0.003730131)100:0.00588081):0,XXXX/XXXX/BG-88/73:0.005586734)91:0.00369629):0,((XXXX/South Korea/Kr-1129/83:0.00817093,XXXX/South Korea/Kr-48/82:0.008055409)100:0.015083905,XXXX/South Korea/Kr-K/84:0.00162555)98:0.00557332):0,(XXXX/XXXX/AV_1769/90_5050/ABRCK83160:0.007816769,XXXX/XXXX/AV_1796/90_3107/ABRCK77171:0.008341304)100:0.011132633):0,XXXX/XXXX/DE-173/70:0.003538756):0,(XXXX/XXXX/DE-176/71:0.001568957,(XXXX/XXXX/DE-179/71:0.001472102,XXXX/XXXX/DE-180/71:0.00775609)97:0.003556255)99:0.003620436):0,XXXX/XXXX/DE-190/75:3.62E-03):0,XXXX/XXXX/NY_70181/70:0.001564288):0,XXXX/XXXX/PE-8/85:0.028537008)71:0.004898829,XXXX/XXXX/Northants_72:0.004056298)92:0.034700211)82:0.006530215,((((1960s/Malaysia/AF2240:0.017079375,2010/Malaysia/AF2240-I:0.001604549):0,XXXX/XXXX/SG-4H/65:0.005989338)95:0.004002029,2006/Malaysia/MB085/05:0.00376514)99:0.004119895,(((((((1979/China/QH1:0.001542119,1985/China/QH4:0.001510613):0,XXXX/XXXX/QH-1/79:0.001491352):0,XXXX/XXXX/QH-4/85:0.003724295)100:0.022886083,XXXX/XXXX/APMV1/chicken/Japan/Kagoshima/91:0.031037179)52:0.004332271,(XXXX/Italy/IT-147/94:0.005541814,XXXX/XXXX/gamefowl/U.S._CA_/24225/98:0.010324527)100:0.028368968)100:0.011627423,(((((2000/South Africa/chicken/South Africa/RB/04:0.001454009,(((((XXXX/XXXX/ZA11/B/91:0.003651943,XXXX/XXXX/ZA13/L/91:0.003564427):0,XXXX/XXXX/ZA-16/90:0.003742388):0,XXXX/XXXX/ZA16/GF/91:0.001493103):0,XXXX/XXXX/ZA-18/90:0.006188884):0,XXXX/XXXX/ZA19/B/91:0.003657779)90:0.003748808):0,XXXX/XXXX/ZA-34/94:0.007887953):0,XXXX/XXXX/ZA606/UP/00:0.005958999)100:0.027444747,XXXX/XXXX/ZA-10/74:0.012757016)100:0.012347418,XXXX/XXXX/ZA-5/68:0.035175156)72:0.005922823)74:0.004752958,XXXX/Argentina/Trenque/Lauquen/70:0.015443903)100:0.008981381)100:0.011903396)91:0.011300672,((1986/Dominican Republic/chicken/Dominican Republic/28138-4/1986:0.012931475,2008/Dominican Republic/499-31:0.055436208)100:0.060741122,XXXX/Mexico/chicken/Mexico_Queretaro_/452/1947:0.002042151)100:0.013576211)92:0.032186032):0)90:0.011132633)87:0.010454056)91:0.015757813)91:0.017668685)51:0.005867386)59:0.007906619)63:0.01191682)63:0.014488759):0):0)53:0.00361461)63:0.004212081):0):0.080031272)100;
