# Supplementary material for: New Avian Paramyxoviruses Type I Strains Identified in Africa Provide New Outcomes for Phylogeny Reconstruction and Genotype Classification
Source: PLoS One. 2013 Oct 18;8(10):e76413. doi: 10.1371/journal.pone.0076413 (PMC3799739; doi:10.1371/journal.pone.0076413)
Supplement: Figure S5 — Trees generated by MrBayes in Newick format for 741 F gene sequences (Figure G), 110 full genome (Figure H), 1921 F partial sequences –372 nt (Figure I), 796 F partial sequences –445 nt (Figure N) and 323 HN sequences (Figure J). Trees generated in Newick format on F gene sequences by Maximum Likelihood (Figure K), Neighbor Joining (Figure L) and Maximum Parsimony (Figure M). (ZIP) [file pone.0076413.s005.zip › Figure J_HN_tree_323seq_unformat.nwk]

(XXXX/XXXX/DE-R49/99:0.334798202,((1987/USA/OH/northern pintail/US_OH_/87-486:0.017816184,(1986/USA/OH/mallard/US_OH_/86-233:0.002435564,(2000/USA/MN/mallard/US_MN_/MN00-39:0.003065934,(((2004/USA/04-411a:0.003462537,2003/USA/03-632a:0.003123876)100:0.003869131,1999/USA/99-376a:0.001753247):0,2000/USA/00-32:0.002806194):0)100:0.007218781)100:0.012420579)81:0.01089011,(((1948/USA/APMV-1U.S.TX:0.009921079,(1998/India/NDV2K17:0.002733267,(((((XXXX/China/AQI-ND026:0.000337662,XXXX/China/NDV01:0.00099001):0,(XXXX/China/NDV02:0.00124975,XXXX/China/NDV04:0.001218781)100:0.003891109):0,XXXX/China/NDV03:0.002874126):0.00E+00,XXXX/China/NDV05:0.002803197)64:0.000749251,2005/Egypt/Egypt/1:0.001326673):0)100:0.002979021)100:0.0087003,(((1947/USA/B1-Takaski:0.00088012,1988/USA/VG/GA-clone5:0.001271728)100:0.00131968,1947/USA/B1:0.000354645)100:0.003721279,(1946/USA/Lasota_AF:0.000363636,(1946/USA/Lasota_AY:0.002263736,2010/China/LaSota:0.000351648)100:0.001298701)100:0.004455544)100:0.014313686)100:0.045331668,((((1967/Ireland/Ulster:0.000354645,XXXX/XXXX/Ulster:0.000851149)100:0.007106893,(2005/China/R8:0.011996004,2004/China/WDK/JX/7793:0.007195804)100:0.017794206)100:0.00710989,((1994/Sweden/BHG:0.039292707,XXXX/XXXX/PHY-LMV42:0.016354645)100:0.007894106,((2005/Australia/I-2progenitor:0.001353646,2005/Australia/I-2vaccine:0.001255744)100:0.033100899,((1998/Australia/98-1249:0.002250749,1998/Australia/98-1252:0.000355644)100:0.005634366,(((((2001/Australia/01-1108:0.003772228,1999/Australia/PR-32:0.000337662):0,1999/Australia/1435:0.002420579)97:0.00082018,(2002/Australia/02-1334:0.006941059,1999/Australia/99-655:0.001330669)84:0.000803197):0,(1999/Australia/0868-hi:0.000327672,1999/Australia/0868-lo:0.000341658)100:0.001300699)100:0.002194805,1998/Australia/98-1154:0.001405594)100:0.005547453)100:0.010243756)100:0.012203796)99:0.006058941)99:0.013322677,((((((1946/China/F48E8:0.002311688,2002/China/JS/1/02:0.001868132)100:0.001853147,1986/China/ZJ/1/86Ch:0.002308691):0,1985/China/FJ01/85:0.001855145):0,1997/China/JS/1/97Ch:0.002223776):0,2009/China/GD09-2:0.001076923)100:0.042311688,((((1940s/India/Mukteswar:0.000849151,2005/China/JS/705:0.00318981):0,2005/China/JS/0905:0.002716284):0,2010/China/Mukteswar:0.001365634)100:0.033991009,((1944/China/Italien:0.005781219,(1933/UK/Herts/33:0.011397602,(1992/Madagascar/MG_1992:0.0060999,(2008/Madagascar/MG_725_08:0.012017982,(2009/Madagascar/MGMNJ:0.005582418,(((2010/Madagascar/MGF003C:0.000831169,2011/Madagascar/MGS1130T:0.001298701)100:0.001966034,2010/Madagascar/MGF120T:0.005817183)54:0.000783217,(((2011/Madagascar/MGF015C:0.000761239,2010/Madagascar/MGF082T:0.001213786):0,2010/Madagascar/MGF166:0.004771229)66:0.000853147,2010/Madagascar/MGF192C:0.005036963)87:1.39E-03)100:0.006306693)100:0.008468531)100:0.010238761)100:0.07038961):0)100:0.012147852,(2008/Dominican Republic/499-31:0.103759241,((1979/China/QH1:0.000684316,1985/China/QH4:0.002350649)100:0.060887113,((2002/USA/21147202:0.042480519,((1971/USA/Largo/71:0.0015005,1971/USA/Lar:0.001517483)100:0.009763237,((XXXX/USA/rAnhinga:0.004767233,1992/USA/MN/cormorant/US_MN_/92-40140:0.000337662)100:0.014518482,((1995/Canada/95DC02150:0.002824176,1995/Canada/95DC2345:1.70E-03)88:0.000802198,(((1997/USA/D9704285:0.000335664,1992/USA/92-23071:0.00034965)100:0.001662338,2005/USA/19529-04_GS:0.016599401)100:0.004534466,(1998/Canada/cormorant/Canada/98CNN3-V1125:1.29E-03,2003/USA/18719-03_GS:0.008815185)100:0.003815185):0)100:0.015507493)100:0.023052947)82:0.005516484)100:0.025361638,((1972/USA/1083_Fontana:0.02068032,((((1997/China/ZhJ-3/97:0.006657343,1995/Sweden/Sweden_95:0.023557443)100:0.010376623,1989/South Korea/Kr-10289:0.022616384)98:0.002983017,XXXX/XXXX/33298:0.038623377)75:0.00153047,((XXXX/XXXX/ASTR/74_a:0.000843157,XXXX/XXXX/ASTR/74_b:0.00032967)100:0.017692308,((((2011/Ethiopia/ETH10073:0.003817183,(2011/Ethiopia/ETH8755:0.004799201,2011/Ethiopia/ETHMG1C:0.002957043)79:0.000754246)100:0.003681319,2011/Ethiopia/ETH10065:0.008098901)96:0.002788212,2011/Ethiopia/ETHAN01:0.019889111)100:0.06059041,((1982/Italy/22782:0.001257742,((1984/USA/pigeon/NY/US/1984:0.000332667,1984/USA/NewYork/1984:0.000802198)100:0.001312687,1984/USA/PPMV-1:0.000831169)100:0.006177822)100:0.00641958,((2005/China/NDV-05-029:0.006415584,XXXX/China/ND/05/028:0.004983017)100:0.026611389,((1996/Ireland/AV32496:0.008443556,2000/Italy/dove/Italy/2736/00:0.013656344)100:0.013751249,((((((1998/Belgium/248VB/0.025:0.000332667,1998/Belgium/248VB/0.49:0.000802198):0,1999/Belgium/248VB/0.55:0.000341658):0.00E+00,2000/Belgium/248VB/1.01:0.000330669):0,1998/Belgium/248VB/1.3:0.000324675):0,1998/Belgium/248VB:0.00035964)98:0.001374625,(((2007/China/JS-0722Pi:0.009110889,(2007/China/JS-0716Pi:0.001406593,(2007/China/JS-0704Pi:0.000871129,2007/China/JS-0703Pi:0.002294705)89:0.000815185)100:0.008091908)100:0.002848152,2005/China/W4:0.008157842):0,2003/China/P4:0.004806194)95:0.001909091)100:0.022447552)100:0.017829171)100:0.004006993)100:0.009574426)74:0.002507493)99:0.002731269)100:0.006025974)100:0.006275724,((((2008/Peru/1918-03:0.04161039,(XXXX/China/GD1003/2010:0.002858142,(((XXXX/China/GD12/2011:0.00084016,XXXX/China/GD17/2011:0.000861139):0,XXXX/China/GD20/2011:0.000829171)95:0.00083017,XXXX/China/GD450/2011:0.000855145)100:0.003268731)100:0.043116883)100:0.015126873,((2008/Burundi/chicken-4132-12-Burundi-2008:0.000354645,2008/Burundi/chicken-4132-20-Burundi-2008:0.000313686)100:0.039382617,(1997/India/Bareilly:0.00782018,(2001/Russia/Astr/2755:0.010408591,(1997/Sweden/Sweden_97:0.005300699,XXXX/XXXX/VOL95:0.005994006)57:0.000751249)100:0.010001998)100:0.006202797)100:0.017404595)99:0.002834166,(((2006/Niger/chicken-1377-8-Niger-2006:0.012693307,2008/Nigeria/avian-3724-15-Nigeria-2008:0.017356643)100:0.032115884,2007/Mali/ML029/07:0.045063936)100:0.009013986,(((2010/Mali/ML57072T:0.022395604,2008/XXXX/chicken-2601-Ivory Coast-2008:0.011203796)100:0.015142857,((2008/Mali/ML225/08:0.004518482,2007/Mali/ML038/07:0.00484016)100:0.006586414,2009/Mali/ML008:0.00736963)100:0.03054046)100:0.023522478,(2006/Nigeria/avian-913-1-Nigeria-2006:0.013335664,(2008/Niger/chicken-2602-605-Niger-2008:0.016566434,((2006/Nigeria/avian-913-33-Nigeria-2006:0.006325674,(2008/Burkina Faso/chicken-2415-361-Burkina Faso-2008:0.008621379,(2008/Burkina Faso/chicken-2415-580-Burkina Faso-2008:0.00801998,2008/Mali/ML007/08:0.00794006)100:0.005502498)100:0.002335664):0,(2008/Niger/chicken-2602-348-Niger-2008:0.001337662,2008/Niger/chicken-2602-468-Niger-2008:0.000788212)100:0.01132967)98:0.002885115)100:0.014237762)100:0.033015984)66:0.002156843)100:0.004174825)100:0.004862138,(XXXX/2137/Taiwan95:0.019115884,((1990/Indonesia/14698/90:0.022947053,(XXXX/Tanzania_Belgium_China/28710/93:0.010951049,1993/Netherlands/APMV-1/chicken/NL/152608/93:0.001965035)100:0.01874026)60:0.001416583,(XXXX/XXXX/CHI/85:0.008442557,(XXXX/Taiwan/TW-84-486:0.002725275,((((((XXXX/XXXX/NL-NDV:0.00034965,XXXX/XXXX/NL/96:0.000340659):0,2003/China/ND/03/018:0.001157842)100:0.004281718,2003/China/ND/03/044:0.003753247)100:0.008942058,(XXXX/China/lye-2-03:0.007987013,XXXX/China/YG:0.007415584)100:0.007273726):0,XXXX/China/lye-1-01:0.023916084)65:0.00138961,((XXXX/China/qdao-2-02:0.010551449,(XXXX/China/GD/1/98/Go:0.007354645,(((XXXX/China/chicken/China/Guangxi3/2000:0.00576024,(XXXX/China/chicken/China/Guangxi4/2000:0.006819181,XXXX/China/chicken/China/Guangxi10/2003:0.001849151)100:0.002933067)81:0.000915085,XXXX/Taiwan/TW-99-175:0.004626374)100:0.002038961,(XXXX/Taiwan/TW-99-163:0.003833167,(((XXXX/Taiwan/TW-99-156B:0.000825175,XXXX/Taiwan/TW-99-174:0.000807193)100:0.002747253,XXXX/Taiwan/TW-99-167:0.003413586)88:0.000815185,(XXXX/Taiwan/TW-99-158:0.000358641,(2004/Taiwan/TW/04-CB8:0.007366633,((XXXX/Taiwan/TW-02-302:0.00133966,XXXX/Taiwan/TW-02-303:0.001325674)88:0.000805195,(XXXX/Taiwan/TW-03-330:0.000368631,(2008/Taiwan/TW/08-05:0.003152847,(2008/Taiwan/TW/08-02:0.0042997,2008/Taiwan/TW/08-07:0.001026973)84:0.001721279)100:0.005704296):0)99:0.001804196)100:0.001747253)100:0.001781219)99:0.001325674)100:0.003114885)70:0.001154845)100:0.010260739)100:0.001858142,(((((((((((2000/China/ZJ1:0.004869131,(((((((((XXXX/China/JS/5/01/Go:0.004411588,(2007/China/YZ-28-07-Ch:0.002847153,2008/China/KD1:0.003400599)100:0.008669331)63:0.001334665,XXXX/China/jlan-1-00:0.00306993)79:0.000949051,XXXX/China/YN-PA01:0.01459041):0,(XXXX/China/wfan-2-00:0.007844156,((XXXX/China/jlan-2-04:0.001300699,XXXX/China/lwu-1-04:3.23E-04)100:0.003287712,(((((((XXXX/China/wfan-3-01:0.001822178,(XXXX/China/SQD04:0.001247752,XXXX/China/SQZ04:0.004647353)100:0.004308691)100:1.45E-03,(XXXX/China/TJ03:0.000893107,((XXXX/China/SBZ02:0.002273726,XXXX/China/SRZ03:0.002321678)100:0.002764236,XXXX/China/JS04:0.003974026)62:0.000809191)100:0.00330969)70:0.000799201,((XXXX/China/chicken/Guangxi13/2004:0.005187812,(2006/China/sc03:0.00137962,2006/China/sc05:0.002340659)100:0.005432567):0,(2007/China/ZSM/Hebei/07:0.0018002,2006/China/SH/Zhejiang/06:0.000358641)100:0.008562438)100:0.001845155):0,2007/China/HN-6-07-Ch:0.011659341)88:0.000833167,((((XXXX/China/JS-1-05:0.002304695,(XXXX/China/JS-2-05:0.000807193,XXXX/China/SD/6/04/Go:0.000344655)100:0.00079021):0,XXXX/China/JS/6/05/Go:0.000826174)91:0.000834166,XXXX/China/JS/10/05/Ch:0.001270729):0,XXXX/China/JS-1/06/wd:0.004437562)100:0.005402597)91:0.000852148,2002/China/SF02:0.002822178)100:0.00185015,((((((((((((((((XXXX/China/WHZ03:0.001407592,(XXXX/China/JS-3-05:0.001864136,XXXX/China/Duck/1/05:0.008745255)92:0.000821179):0,XXXX/China/JS/5/06/Go:0.000813187):0,XXXX/China/Goose/Guangdong/GZ/06:0.001344655)59:0.000818182,((XXXX/China/JS-4-05:0.001321678,XXXX/China/JS/7/06/Go:0.002310689)100:0.000864136,(XXXX/China/SDCX07:0.000363636,XXXX/China/SDMH07:0.000826174)100:0.000865135)89:0.000811189):0,(XXXX/China/JS/6/06/Go:0.002433566,XXXX/China/JS/4/06/Go:0.002471528)58:0.000786214):0,((XXXX/China/Chicken/Shandong/PYan/04:0.00033966,XXXX/China/Chicken/Shandong/DG/02:0.000793207):0,XXXX/China/Broiler/Shandong/YS/06:0.004898102)55:0.00071029):0,XXXX/XXXX/JS/1/05/Ch:0.001795205):0,(XXXX/China/TZ060107:0.000364635,XXXX/China/HNDY07:0.000821179)95:0.000792208):0,(2008/China/Go/CH/HLJ/LL01/08_a:0.001287712,2008/China/Go/CH/HLJ/LL01/08_b:0.000337662)100:1.84E-03):0,(((2008/China/DT-3-08-Ch:0.002757243,2007/China/HA-14-07-Ch:0.002841159):0,2007/China/HA-20-07-Ch:0.001342657):0,2007/China/SY-17-07-Ch:0.002341658)100:0.002210789):0,2008/China/SN-5-08-Ch:0.007234765):0,2008/China/ND-XX08:0.000833167):0,XXXX/China/JS/5/06/Ch:0.004567433):0,XXXX/China/JS/8/05/Ch:2.83E-03):0,XXXX/China/Broiler/Shandong/WF/07:0.005302697)100:0.004386613,XXXX/China/SKY03:0.005804196)100:0.003321678)86:0.000817183)95:0.000997003)58:0.000842158):0,(XXXX/China/lchen-4-03:0.004922078,XXXX/China/lchen-1-99:0.000934066)88:0.001751249):0,XXXX/China/lchen-3-02:0.005588412):0,((XXXX/China/ytan-1-01:0.002686314,XXXX/China/JS02:0.001821179):0,(((((2003/China/WN/Tianjin/03:0.004849151,(2008/China/DFZD/Jilin/08:0.000808192,2008/China/XD/Shandong/08:0.000328671)70:0.000727273):0,2008/China/TCQQ/Tianjin/08:0.000336663)53:0.000828172,2008/China/DFC3Q/Liaoning/08:0.000694306)52:0.000701299,2008/China/LGQQ/Liaoning/08:0.000341658):0,2008/China/YZCQ/Liaoning/08:0.000776224)100:0.00132967)100:0.006543457):0,(XXXX/China/PX2/03:0.000834166,2003/China/PX2/03:0.002228771)100:0.006386613):0,((2011/China/SDSG01:0.000337662,2007/China/chicken/China/SD2/2007:0.000806194):0,XXXX/China/SHY06:0.001260739)100:0.001264735)100:0.001255744):0,(2002/China/FP1/02:0.001251748,1999/China/BP01:0.000345654)100:0.001260739)90:0.000966034,XXXX/China/SF02:0.005615385)80:0.001210789,XXXX/China/JS/3/98/Go:0.003958042):0,(XXXX/China/YG97:0.000834166,XXXX/China/JG97:0.006436563)100:0.003803197):0,(((((XXXX/South Korea/KBNP-4152:0.000328671,XXXX/South Korea/KBNP-C4152R2L:0.001913087)98:0.000815185,2004/South Korea/KBNP-4152:0.000338661)99:0.001703297,2005/South Korea/SNU-5074:0.003929071)100:0.008587413,(2003/South Korea/Chinju:0.002435564,(2000/South Korea/SNU-0202:0.002327672,2005/South Korea/SNU-5070:0.007264735)100:0.001498501)61:0.000784216)100:0.005432567,2004/South Africa/APMV-1/chicken/ZA/AL495/04:0.013303696)60:0.001461538):0,((2008/China/JSDO812:0.001298701,2002/China/JSG0210:0.000821179)97:0.000816184,2008/China/A/goose/Guangxi/1/2008:0.000833167)80:0.000765235)53:0.000789211,((((XXXX/China/lchen-2-00:0.005176823,(((2003/China/Guangxi11:0.002443556,XXXX/China/chicken/Guangxi14/2005:0.010544456)75:0.001090909,2009/China/GD09-1:0.013102897)100:0.005262737,(((((((((XXXX/China/JS/8/06/Go:0.002621379,((((2009/China/SG/Liaoning/2009:0.000961039,((2011/China/SDWF07:0.002909091,2011/China/SD04:0.001343656)100:0.00177023,2011/China/SDYT03:0.002398601)100:0.005244755)100:0.007172827,(((2008/China/CZ-10-08-Ch:0.000799201,2008/China/XZ-7-08-Ch:0.00228971)100:0.001704296,2008/China/XY-11-08-Ch:0.001715285):0,2007/China/XY-31-07-Ch:0.002288711)94:0.000818182):0,(2008/China/JS-18-08-Go:0.002842158,2008/China/ZJ-17-08-Ch:0.005434565)100:0.002295704)100:0.001881119,2008/China/SDWF02:0.00481019)54:0.000774226):0,(((2007/China/AN-11-07-Ch:0.000344655,2007/China/XZ-8-07-Ch:0.00081019)100:0.001819181,2007/China/XZ-16-07-Ch:0.002867133)100:0.001300699,(((2008/China/SY-1-08-Ch:0.001303696,(2009/China/SD03:0.002311688,2008/China/SD09:0.001278721)99:0.000804196):0,2008/China/chicken/China/SD4/2008:0.00079021)100:0.004402597,2008/China/XZ-13-08-Ch:0.00553047)86:0.000815185)100:0.002274725):0,2006/China/HN-7-06-Ch:0.005002997):0,2008/China/SD-15-08- Pi:0.005965035):0,((2007/China/YZ-22-07-Os:0.001282717,2005/China/JS-5-05-Go:0.002311688)100:0.001705295,XXXX/China/JS/4/05/Go:0.002792208)100:0.002356643):0,XXXX/China/JS/3/05/Ch:0.001328671):0,XXXX/China/JS/3/06/Go:0.004749251)94:0.00125974,(2007/China/CJG/Xinjiang/07:0.000351648,2007/China/AG/Tianjin/07:0.000858142)100:0.002821179):0,2010/China/SDLY01:0.013818182)100:0.004358641)52:0.000783217):0,(2001/China/GM:0.00314985,2008/China/ND08:0.004355644)100:0.002856144):0,(2006/China/NDV/buzzard/CH/HLJ009/06:0.002403596,((((((2006/China/NDV/owl/CH/HLJ012/06:0.002357642,2006/China/NDV/mallard/CH/HLJ127/06:0.001366633):0,(2006/China/NDV/mallard/CH/HLJ128/06:0.000882118,2006/China/NDV/mallard/CH/HLJ374/06:0.001759241)90:0.000826174):0,2006/China/NDV/mallard/CH/HLJ355/06:0.001318681)89:0.000789211,2006/China/NDV/AG/CH/HLJ070/06:0.001754246)100:0.001817183,2006/China/NDV/WfG/CH/HLJ052/06:0.000837163):0,2006/China/NDV/MD/CH/HLJ016/06:0.001304695)76:0.000796204)100:0.006935065)100:0.005312687,(2006/China/FMW:0.00443956,2003/China/Guangxi9:0.007899101)100:0.003444555)76:0.000926074):0,((((XXXX/China/JS03:0.00034965,XXXX/China/SDD01:0.00238961):0,XXXX/China/SGM01:0.002225774):0,2008/China/GD08:0.007398601)100:0.001843157,XXXX/China/SL03:0.000332667)100:0.008158841)57:0.000993007,((((XXXX/China/JS/1/97/Go:0.00227972,XXXX/China/JS/1/03/Go:0.000814186):0,XXXX/China/SD/5/04/Go:0.000854146)100:0.00331968,XXXX/China/JS/2/98/Go:0.003709291)99:0.002251748,(2002/China/Guangxi7:0.000827173,XXXX/China/chicken/China/Guangxi6/2002:0.003294705)100:0.014142857)55:0.001017982)100:0.007367632,((XXXX/China/ytan-2-01:0.005881119,(1999/China/NA-1:0.002781219,XXXX/China/JAU04:0.003378621)100:0.001837163)100:0.012997003,XXXX/China/wfan-1-97:0.0069001)65:0.000735265)100:0.003088911)100:0.008823177)100:0.003803197)100:0.002335664)100:0.004799201)56:0.001747253)100:0.015808192)100:0.019745255)100:0.017543457)54:0.002619381)94:0.007618382)100:0.028146853)100:0.021061938)97:4.87E-03)100:0.016493506)98:0.011211788)98:0.016663337):0.15136963);
