# Supplementary material for: New Avian Paramyxoviruses Type I Strains Identified in Africa Provide New Outcomes for Phylogeny Reconstruction and Genotype Classification
Source: PLoS One. 2013 Oct 18;8(10):e76413. doi: 10.1371/journal.pone.0076413 (PMC3799739; doi:10.1371/journal.pone.0076413)
Supplement: Figure S5 — Trees generated by MrBayes in Newick format for 741 F gene sequences (Figure G), 110 full genome (Figure H), 1921 F partial sequences –372 nt (Figure I), 796 F partial sequences –445 nt (Figure N) and 323 HN sequences (Figure J). Trees generated in Newick format on F gene sequences by Maximum Likelihood (Figure K), Neighbor Joining (Figure L) and Maximum Parsimony (Figure M). (ZIP) [file pone.0076413.s005.zip › figure K_F_partial_tree_796seq_445nt_MrB_unformat.nwk]

(1998/USA/AK/196:1.84E-01,((((((1998/Australia/98-1249:9.43E-04,1998/Australia/APMV-1/chicken/Australia/9809-19-1107/1998:9.13E-04)93:2.23E-03,1998/Australia/98-1252:9.14E-04)90:3.75E-03,1999/Australia/1435:2.18E-03):0.00E+00,1999/Australia/99-655:8.70E-04):0.00E+00,2002/Australia/02-1334:6.05E-03)64:2.08E-03,(1999/Australia/PR-32:9.94E-04,(1998/Australia/98-1154:9.92E-04,((1999/Australia/0868-hi:1.06E-03,1999/Australia/0868-lo:2.44E-03)77:2.12E-03,(2001/Australia/01-1108:9.99E-04,((1966/Australia/V4Vaccine:8.41E-04,(((((1997/China/JL01:8.94E-04,2009/China/TS09-C:2.08E-03):0.00E+00,2006/China/CK/CH/NX/206:8.96E-04):0.00E+00,2006/China/CK/CH/NX/3/06:8.77E-04):0.00E+00,2006/China/CK/CH/NX/406:9.77E-04):0.00E+00,2006/China/CK/CH/NX1/06:2.17E-03)85:2.22E-03):0.00E+00,(2005/China/ NDV05-051:8.72E-04,(2005/China/ NDV05-065:2.26E-03,(2005/Nigeria/chicken/Nigeria/SH11/2005:2.45E-03,(2006/Nigeria/chicken/Nigeria/N400/2006:6.18E-03,((2007/China/XZ-32-07-Ch:1.02E-03,2011/China/SDFC07:9.23E-04)86:2.07E-03,(2008/Malaysia/1041-632:1.03E-03,(2009/South Korea/KR/CK/KU_LBM255/09:9.41E-04,(2009/South Korea/KR/Turkey/KU_LBM116/09:8.44E-04,(2010/South Korea/KR/Pheasant/KU_LBM139/10:3.69E-03,(XXXX/China/NDV006150:2.05E-03,(XXXX/China/NDV015239:2.34E-03,(XXXX/China/NDV015857:8.08E-04,(XXXX/China/NDV01608:9.18E-04,(XXXX/China/NDV01612:9.69E-04,(XXXX/China/NDV016411:8.48E-04,(XXXX/China/NDV016540:8.67E-04,(XXXX/China/NDV01683:3.43E-03,(XXXX/China/NDV981634:9.24E-04,(1966/Australia/QueenslandV4/66:3.84E-03,((2005/Australia/I-2progenitor:8.85E-04,2005/Australia/I-2vaccine:9.34E-04)100:2.39E-02,((1976/Japan/D2676:9.18E-04,XXXX/XXXX/Heb02:5.13E-03)100:4.83E-03,((((1962/Japan/Ishi/62:7.16E-03,2002/USA/492:2.81E-02)77:4.70E-03,XXXX/XXXX/HZ:9.36E-03):0.00E+00,(1994/Sweden/BHG:3.33E-03,2001/USA/A/01-1383:1.27E-02)100:2.41E-02)92:3.03E-03,((((1967/Ireland/Uls/67:2.09E-03,1967/Ireland/Ulster/67:8.01E-04)100:4.02E-03,1967/Ireland/Ulster:1.44E-02):0.00E+00,1967/Ireland/Ulster/mutant:1.10E-02)98:5.13E-03,((((((((((((2001/Russia/FarEast/2686:8.16E-04,2001/Russia/FarEast/2687:9.40E-04)100:6.13E-03,2001/Russia/FarEast/2713:8.92E-04):0.00E+00,(2002/Russia/FarEast/3638/:8.31E-04,2002/Russia/FarEast/3652:9.10E-04)100:4.91E-03):0.00E+00,(((2004/China/D_AH_13_04:2.28E-03,2004/China/D_AH_5_04:8.95E-04):0.00E+00,2004/China/D_AH_6_04:9.31E-04)100:5.42E-03,2005/China/D_JS_41_05:2.01E-03)59:2.21E-03):0.00E+00,(((((2004/China/D_ZJ_3_04:9.32E-04,2005/China/D_HN_34_05:8.23E-04):0.00E+00,2005/China/D_HN_36_05:9.50E-04):0.00E+00,2005/China/D_HN_37_05:9.74E-04):0.00E+00,2005/China/D_JS_14_05:9.16E-04):0.00E+00,2005/China/D_ZJ_50_05:2.32E-03)100:4.83E-03):0.00E+00,(2005/China/D_JS_39_05:3.87E-03,2009/Madagascar/MGA057C:1.08E-02)57:1.87E-03):0.00E+00,(((2005/China/D_JS_40_05:2.52E-03,2005/China/D_JS_42_05:8.00E-04):0.00E+00,2007/China/D3:1.61E-02)88:2.32E-03,2005/China/R8:3.89E-03)60:2.08E-03):0.00E+00,((2005/China/D_JS_51_05:2.24E-03,2005/China/D_JS_53_05:2.09E-03):0.00E+00,2005/China/D_SD_15_05:2.07E-03)100:1.16E-02):0.00E+00,2009/Madagascar/MGA284C:7.35E-03)100:4.90E-03,((2004/China/D_ZJ_1_04:4.82E-03,2004/China/D_ZJ_2_04:2.16E-03)100:3.44E-03,2009/China/FJ0801:2.37E-03)98:3.20E-03):0.00E+00,(2004/China/WDK/JX/7793:9.48E-04,2004/USA/MD/04-204:4.92E-03)89:2.09E-03)100:1.22E-02,(((((((((((((((((1945/USA/BEA/45:8.76E-04,((1948/USA/APMV-1U.S.TX:9.21E-04,2006/Egypt/Egypt/2:2.07E-03):0.00E+00,2006/Egypt/Egypt/4:3.79E-03)100:6.45E-03):0.00E+00,((1948/USA/Roakin/48:1.00E-03,1998/India/NDV2K17:9.54E-04):0.00E+00,2005/Egypt/Egypt/1:2.20E-03)74:1.99E-03):0.00E+00,1948/USA/TEX/48:1.11E-03):0.00E+00,2004/China/SD/1/04:9.20E-04):0.00E+00,2004/China/SD/604:9.41E-04):0.00E+00,2005/China/JS/1/05/Goa:9.61E-04):0.00E+00,XXXX/China/AQI-ND026:9.68E-04):0.00E+00,(XXXX/China/NDV01:1.99E-03,XXXX/China/NDV04:2.50E-03)96:3.65E-03):0.00E+00,XXXX/China/NDV02:2.16E-03):0.00E+00,XXXX/China/NDV03:3.72E-03):0.00E+00,XXXX/China/NDV05:2.11E-03):0,XXXX/XXXX/BeaudetteC:0.000938382):0,XXXX/XXXX/ITA/45:8.71E-04)100:0.010197193,((((((((((((((((((((((((((((((((((((((((((((((((((((((((((((((((((((((((((((((1946/USA/Lasota:0.000881926,1946/USA/Lasota_AF:9.26E-04):0,1946/USA/Lasota_AY:0.000904508):0,1946/USA/Lasota_clone30a:0.000894024):0.00E+00,1946/USA/Lasota_clone30b:0.000905315):0,1947/USA/Lasota_F_mutant:0.002219534):0,1950/USA/Lasota:0.003309541):0,1987/India/TamilNadu/NDV-4:0.000902492):0,1997/India/NDVCUL97:9.35E-04):0,1999/China/QE01:0.000923058):0,(2000/China/JL-1:0.001106541,2001/China/JL-1:0.001288007)69:0.002161868):0,2000/China/ZJ:0.000864586):0,(2002/China/SBZ02:0.000932333,2003/China/SY03:0.000962174)100:0.004704008):0,2003/China/Fujian/FM1/03:0.003659569):0,2003/China/JS05:8.61E-04):0,2003/China/SD/1/03:0.001817485):0,2003/China/SP13:1.02E-03):0,2004/China/AH/1/04:0.00097024):0,2004/China/JS/1/04:0.002182837):0,2004/China/SD/204:0.00204089):0,2004/China/SD/3/04:0.000955319):0,2004/China/SD/404:0.002182434):0,2004/China/SQZ04:0.00216711):0.00E+00,2005/China/MQ/Liaoning:0.002095734):0,2006/China/CK/CH/LN/3/06:0.000911767):0.00E+00,2006/China/KQ/Liaoning/06:0.004573756):0,2007/China/CK/CH/HLJ/207:0.000883942):0,2007/China/CK/CH/HLJ/3/07:0.000860957):0.00E+00,2007/China/CK/CH/HLJ/407:0.000991209):0.00E+00,2007/China/HA-3-07:0.001959432):0,2007/China/NN1007:0.00092951):0,2007/China/TYQ/Shanxi:0.000917009):0,2007/China/XZ-26-07-Ch:0.00329583):0,2007/China/XZ-30-07-Ch:0.003511574):0,2007/China/XZ-33-07-Ch:8.22E-04):0,2007/China/XZ-34-07-Ch:0.002175175):0,2007/China/XZ-4-07-Ch:0.003293814):0,2007/China/XZ-7-07-Ch:0.000900879):0,2007/China/YZ-24-07-Ch:0.000896443):0,2007/China/YZ-25-07-Ch:0.000947657):0,2007/China/YZ-27-07-Ch:0.002269941):0,2008/China/DFF3Q/Beijing/08:8.94E-04):0,2008/China/XZ-8-08-Ch:0.00089483):0,2010/China/LaSota:0.000976692):0,XXXX/Argentina/88T.00:0.000925478):0,XXXX/China/DB5:0.001055327):0,XXXX/China/HB92:0.00091217):0,XXXX/China/HN0801:0.000939592):0,XXXX/China/NDV007355:8.45E-04):0,XXXX/China/NDV011022:0.000837568):0,XXXX/China/NDV012639:0.000850069):0,XXXX/China/NDV015436:0.000827889):0,XXXX/China/NDV017325:0.000943624):0,XXXX/China/NDV021022:0.000904105):0,XXXX/China/NDV0210234:0.000810549):0,XXXX/China/NDV021343:0.002161061):0,XXXX/China/NDV021344:0.002090088):0,XXXX/China/NDV023056-1:9.30E-04):0,XXXX/China/NDV024616:0.000835551):0,XXXX/China/NDV027344:0.000879103):0,XXXX/China/NDV032138:0.000882732):0,XXXX/China/NDV03214:0.001027099):0,XXXX/China/NDV038952:0.000902492):0,XXXX/China/NDV990511:0.000935559):0,XXXX/China/PNDV1:0.001014195):0,XXXX/China/TN:0.000878297):0.00E+00,XXXX/China/wfNDV:0.009915719):0,XXXX/India/D58:0.000924671):0,XXXX/XXXX/LAS/46:0.005386725)98:0.0030446,1947/USA/B1:0.003612388):0,1947/USA/B1-Takaski:0.002103799):0,1947/USA/BI/47:0.006248488):0,1987/USA/VG/GA:0.007724817):0,1988/USA/VG/GA-clone5:0.001034761):0,1989/USA/VGGA/89:0.009053956):0,1995/Japan/Met/95:0.00084402):0,1997/XXXX/NDV-JL-1/97:0.00370917):0.00E+00,2006/China/CH/HLJ/206:9.04E-04):0,2006/China/Go/CH/HLJ/1/06a:0.000843616)99:7.09E-03)88:0.004714896,2007/China/XZ-29-07-Ch:0.009505202)100:0.034199935,(((((((1986/USA/86-233:0.000868618,(1999/USA/99-376a:0.000924268,1999/USA/99-376b:0.000907734)100:0.003766433):0,(2000/USA/00-32:0.00092951,2000/USA/MN00-32:0.000863376)100:4.54E-03):0,2000/USA/MN00-39:0.003161545):0,(2003/USA/03-632a:0.000971853,2003/USA/03-632b:0.000877087)94:0.002192919):0,(2004/USA/04-411a:0.000967013,2004/USA/04-411b:0.001106138)97:0.00225744)100:0.009976208,(1998/Argentina/32C/T.98:7.07E-03,2000/Argentina/126C.00:0.004768933)100:0.021731188)97:0.004877409,(1987/USA/87-486:0.002308654,(2001/USA/TX/TX01-130:0.00096782,2001/USA/TX01-130:0.000924671)100:0.005161707)100:0.012412695)100:1.27E-02)100:0.01903339,(((((1933/UK/Herts/33:0.002047746,1933/XXXX/Her33:0.002359464)100:0.00467941,((1944/China/Italien:3.28E-03,XXXX/Hungary/Edit:0.003448665):0,XXXX/XXXX/XXXX:0.003782563)79:0.00214977):0,XXXX/USA/Texas:0.014680216)87:0.004733446,((1987/India/TamilNadu/NDV-2:0.003821276,2008/India/NDV/2K36:0.000844423)100:0.009416485,2000/India/2K3/Chennai/Tamil_nadu:0.010809743)100:0.033897895)55:0.00313614,((((((((((((((((((((1946/China/F48E8:0.000913783,1985/China/FJ01/85:0.000962981):0.00E+00,1985/China/FJ-1/85:0.000869828):0.00E+00,1985/China/ZhJ-1/85:0.000957739):0,1986/China/ZJ/1/86Ch:0.0008787):0,(1997/China/JS-1/97a:0.001010565,1997/China/JS-1/97b:0.001013388)89:0.002225583):0,1997/China/JS/1/97Ch:0.002288088):0,2002/China/JS/1/02:0.002259053):0.00E+00,2002/China/SBD02:0.000892814):0,((2003/China/China/NDV03-45-641/2003:0.000925478,2011/China/JS0920:0.00091217):0,XXXX/China/XXXX:0.000938382)86:0.002041294):0,2003/China/JS06b:0.000832325):0,2004/China/ NDV04-23:0.002021937):0,2004/China/China/NDV04-23-647/2004:0.000824663):0,2009/China/GD09-2:0.000820227):0.00E+00,XXXX/China/BY:0.003453101):0,(XXXX/China/F48E9a:0.002291314,XXXX/China/F48E9c:0.002102589)94:0.002150173):0,XXXX/China/F48E9b:0.002081619):0,XXXX/China/FW:0.002084442):0,XXXX/China/TJ03:0.00096661):0,XXXX/XXXX/LuoY:0.00085773)100:0.025625454,(((1992/Madagascar/MG_1992:0.00849262,((((2008/Madagascar/MG_039:0.002157835,2008/Madagascar/MG_Meola:0.000920236)99:0.002303815,2009/Madagascar/MGMNJ:0.004653601)100:0.007716751,(((((((2010/Madagascar/MGF003C:0.000904912,2010/Madagascar/MGF082T:0.002221147):0,2011/Madagascar/MGF015C:0.000956932):0.00E+00,2010/Madagascar/MGF120T:2.32E-03):0.00E+00,2010/Madagascar/MGF166:0.002290104):0,2010/Madagascar/MGF192C:0.000927897):0,2011/Madagascar/MGS1130T:0.000928704):0,2011/Madagascar/MGS1595T:0.001018227)93:0.00352972)100:0.007724817,(2008/Madagascar/MG_725_08:0.003281313,2009/Madagascar/MGBBS:0.000892007)100:0.009113235)94:0.006739656)100:0.04551738,((2006/India/UP3:0.016920316,XXXX/XXXX/FieldPheasant:0.036347286)100:0.011574321,((((((((((((1940s/India/Mukteswar:0.000875474,1974/Pakistan/Pakistan/ND1:0.006171465):0,2000/China/Guangxi5:0.000836761):0,2004/China/CK/CH/JD/1/04:3.53E-03):0,2005/China/ NDV05-041:0.000933946):0,2005/China/JS/0905:0.002437697):0,2005/China/JS/205:0.002097347):0,2005/China/JS/705:0.002143721):0.00E+00,2006/China/NDVHLJ383/06:0.001012582):0,2006/Nigeria/chicken/Nigeria/N90/2006:0.002174369):0,2010/China/Mukteswar:0.000875071)100:0.017954271,XXXX/XXXX/Miyadera:1.08E-02)68:0.002477216,(1932/Australia/Australia/32:0.00333293,1932/Australia/Victoria:1.05E-03)100:0.011836035)92:0.00503468):0):0,((1947/Mexico/chicken/Mexico/Queretaro/452/1947:0.00126986,(1986/Dominican Republic/chicken/Dominican Republic/28138-4/1986:0.020867812,2008/Dominican Republic/499-31:0.023276877)100:0.036496492)100:0.00765223,(((1960s/Malaysia/AF2240:0.012603033,2010/Malaysia/AF2240-I:0.001042826)91:0.002540931,(((1979/China/QH1:9.32E-04,1984/China/QH-2/84:0.000884346):0,1985/China/QH4:0.000969836)100:0.014769336,XXXX/Argentina/Trenque/Lauquen/70:0.006032341)100:0.006014598)100:0.007778047,((((1971/USA/APMV-1/chicken/Ca/2098/71:1.02E-03,(1971/USA/Lar:0.000935963,1971/USA/Largo/71:0.000863376)100:0.007949431)61:1.83E-03,(((((1981/USA/Amazon/California/16365/1981:0.001783612,1982/USA/Parrot/Colorado/8278/1982:0.002250181):0,(1986/USA/Parrot/New Jersey/19674-2/1986:0.002713525,((2000/Honduras/1500:0.001616259,2000/USA/Chicken/Honduras/44813/2000:0.000980321):0,2001/Nicaragua/FightingCock/Nicaragua/95066-9/2001:0.001576337)100:0.030160094)81:4.18E-03):0,((((1988/Mexico/458/1988:0.000960158,2000/Mexico/453:0.000844826):0,2000/Mexico/459:0.003385354):0,(2002/USA/21147202:0.004713687,2002/USA/212676:0.00087991)100:0.003662392)100:0.005081055,1996/Mexico/37821/96:0.003544641)100:1.40E-02)100:0.008748689,(2004/Mexico/462:0.000914187,(((2005/Mexico/465:0.000888378,2005/Mexico/NDV-P05:0.003535769):0,2006/Mexico/466:0.004737882):0,(2010/Mexico/MX/NC02-634:0.001004113,2010/Mexico/MX/NC04-635:3.27E-03)100:0.010487943)100:0.007849827)92:2.19E-03)92:0.00254456,(((((((((1992/USA/92-23071:0.000892814,(((1995/Canada/95DC02150:0.003522058,1995/Canada/95DC2345:0.002199371):0,1998/Canada/CNN3-V1125:0.001008549):0,((((2003/USA/18719-03_GS:0.000916606,2003/USA/18719-03_GS/03:0.000897653):0,2003/USA/Cormorant/New York/268898-7/2003:0.015993629):0,2003/USA/Cormorant/Wisconsin/272409/2003:0.000859747):0,2008/USA/506:7.13E-03)100:1.21E-02)99:0.002227196):0,1997/USA/92-23071/:0.000862166):0,1997/USA/D9704285:0.00098516):0.00E+00,1997/USA/D970428597:0.000956529):0,1998/USA/Cormorant/Wisconsin/248/1998:0.000904508)70:0.00197274,1997/USA/Cormorant/Wisconsin/28547/1997:0.000989193):0,(2003/USA/Cormorant/Oregon/276236-7/2003:0.003650294,(((2005/USA/19529-04:1.02E-03,2005/USA/19529-04_GS:9.42E-04):0,2005/USA/Cormorant/Nevada/395921/2005:0.000889588)100:0.003547867,(((2008/USA/496:0.000926688,2008/USA/498:0.000809743):0,2008/USA/5031:0.000901282):0,(2010/USA/HN/652:0.002343737,(((((2010/USA/HN/654:0.000864183,2010/USA/MA/650:0.000921849):0,2010/USA/MA/651:9.74E-04):0,2010/USA/MD/655:0.00097024):0,2010/USA/MD/656:2.22E-03):0,2010/USA/MN/648:0.000953706)88:0.002288894)93:0.002468747)100:0.003705541)99:0.003671264)100:0.006538027)100:0.009879426,((1992/USA/92-40140/92:0.005771433,XXXX/USA/rAnhinga:0.002229212)100:0.015995242,1993/USA/anhinga:0.001891282)100:0.015915396)100:0.014437858,XXXX/Canada/Cormorant Canada:0.00220179)95:0.004706831)66:0.002493749)51:0.003322445,1980/USA/Psittacine/Indiana/29120/1980:0.008111945)100:0.022443745,((((1972/USA/1083:0.000936366,1972/USA/1083_Fontana:0.000927897)100:1.59E-02,((1974/Russia/ isolateASTR/74:0.006010969,(((((((1982/Italy/22782:0.000937576,((1987/USA/Pigeon/Illinois/37397/1987:0.008366401,1997/GreatBritain/GB1168/84:0.003903944)74:0.004052746,1999/Argentina/Tigre699:0.018878539)78:0.002694975):0.00E+00,2002/China/S-1:0.003632148)91:0.002679652,((((1984/Pigeon/New York/44407/1984:0.000933946,1984/USA/NewYork/1984:0.000787564):0.00E+00,1984/USA/NY1984:0.002207436):0,1984/USA/PPMV-1:8.62E-04):0,1985/USA/Pigeon/Maryland/11936/1985:0.000879103)85:2.36E-03)100:0.006288007,(((((((1989/USA/Pigeon/Minnesota/2446/1989:0.000920236,1991/USA/Pigeon/Indiana/18002/1991:0.003016372):0,1993/USA/Pigeon/Illinois/11748/1993:3.32E-03):0,1995/USA/Pigeon/New York/32851-2/1995:0.012772401):0,((1997/USA/Pigeon/Wyoming/20210/1997:0.006478345,1998/USA/Texas:0.002167514):0,2004/USA/Chicken/Texas/309968/2004:0.012069522)100:0.00453343):0,((1998/USA/Pigeon/New York/12339/1998:0.006731591,2000/USA/Gannet/Pennsylvania/25017/2000:0.006382773):0.00E+00,2002/USA/Waterfowl/Texas/209682/2002:0.006184773)73:0.002056214)99:0.003499879,(((((((1996/China/STP96:1.12E-03,1998/China/Ch/98-1:0.008080894)78:0.002141302,2005/China/NDV-05-029:0.002141302):0,(((2005/China/PG/CH/JS/1/05:0.004979031,XXXX/China/ND/05/028:0.000940398)100:0.005064925,XXXX/China/YN-P1:0.00742197)89:0.002842165,XXXX/China/ P-DQ00-4:0.019527381)50:0.002486894):0,2006/China/PG/CH/JS/1/06:0.000848052):0,((2008/China/Pigeon/China/100/08:0.000978305,2008/China/Pigeon/China/107/08:0.003482136):0,2008/China/Pigeon/China/112/08:0.000821437)100:0.003536979):0,2008/China/Pigeon/China/110/08:0.003332527):0,2009/China/P/Anhui/1/09:0.003452698)100:0.01315469)100:0.007007017,((((((1996/Ireland/AV32496:0.005900073,1998/USA/Pigeon/Maryland/2075/1998:8.48E-04):0,((((((2000/USA/Chukar/New Jersey/32429-5/2000:0.000850472,2000/USA/RI/RI166:0.006094846):0,(2007/USA/Pigeon/South Dakota/486839/2007:0.009652795,2008/USA/Pigeon/Minnesota/77/2008:0.002439713)81:0.002344947)81:0.002192112,(((((((2004/USA/Chicken/Massachusetts/344783-3/2004:0.000921849,2009/USA/Pigeon/Minnesota/723/2009:0.000963787):0,2009/USA/Raptor/Minnesota/18575-4/2009:0.002154609)95:0.002373175,2008/USA/Pigeon/Pennsylvania/2062/2008:0.002556658)93:0.002261069,2007/USA/Pigeon/Minnesota/511296/07:0.002225179):0,2008/USA/Pigeon/Pennsylvania/2282/2008.:0.002037261):0,2010/USA/New Jersey/9564/2010:0.00349625)99:0.003283733,2005/USA/Pheasant/Massachusetts/359425/2005:3.64E-03)93:0.002263086):0.00E+00,2006/USA/Dove/FL/455682-2/2006:0.002197355):0,2008/USA/Dove/Florida/1287/2008:0.008601097)76:0.002155013,(2003/USA/Pigeon/Nevada/241851/2003:0.002320752,(((((2004/USA/Turkey/Louisiana/331309/2004:0.00095048,2004/USA/TX3503:0.001025889):0,2004/USA/TX-B2580:0.00211509):0,2005/USA/TX4156:0.002162271)92:0.002119123,2004/USA/TX4156:0.002337285):0,2010/USA/Pigeon/Texas/5254-12/2010:0.004687878)100:6.52E-03)99:0.003795064)100:0.004007581)75:0.00213122,(2000/Italy/2736:9.01E-04,2000/Italy/2736-00:0.001039197)100:0.006388418)100:0.007473587,(((((((((((((1998/Belgium/248VB:0.000759335,1998/Belgium/248VB/0.025:0.000952899):0,1998/Belgium/248VB/0.49:0.000860957):0,1998/Belgium/248VB/1.3:9.70E-04):0,1998/Belgium/PPMV-1/Belgium/98-238/1998:0.000899266):0,1998/Belgium/PPMV-1/Belgium/98-248/1998:0.00089846):0,1999/Belgium/248VB/0.55:0.000909751):0,2000/Belgium/248VB/1.01:0.000936366):0,(((((((((2000/China/Pigeon/China/JM/11/00:0.004747157,2008/China/SS:0.000925075)100:0.0049258,2003/China/P4:8.69E-04):0,(2005/China/W4:0.000837971,(2011/China/pi/CH/LGD/110208:0.007608678,2012/China/pi/CH/LJL/120404:0.008949915)100:0.006300105)100:0.003332124):0,(((2007/China/JS-0703Pi:0.000858537,2007/China/YZ-21-07-Pi:0.000956932)100:0.00469675,(2007/China/JS-0704Pi:0.000862973,2007/China/JS-35-07-Pi:0.000850472)100:0.003367207):0,(2007/China/JS-0716Pi:0.000958948,2007/China/YZ-23-07-Pi:0.000976288)96:2.19E-03)100:0.007792967):0,2007/Luxembourg/3821-1/2007:0.006118639):0,2008/China/carrier-/Guandong:0.008897492):0,2008/China/Pigeon/China/104/08:0.000964191):0,2008/China/Pigeon/China/105/08:0.002463505):0,2008/China/Pigeon/China/106/08:0.001035567)74:0.002206226):0,((((2000/Italy/116600:0.003354706,2004/Ireland/PPMV-1/pigeon/IE/806/04:0.009191064):0,(2005/Belgium/PPMV-1/Belgium/05-01824/2005:0.000861763,2007/Belgium/PPMV-1/Belgium/07-04943/2007:0.006017018)100:0.003430115):0,(2006/Luxembourg/APMV-1/pigeon/Luxembourg/119/2006:5.03E-03,2008/USA/New York/1989-19/2008:6.77E-03)54:0.002151786):0,2008/USA/Dove/Italy/VIR 24/2008:0.013320429)88:0.002132833):0,(((2007/China/JS-0722Pi:0.000865796,2007/China/WX-10-07-Pi:0.000947254)97:2.25E-03,(2009/China/SD5:0.00098758,(2011/China/pi/CH/LGD/110947:0.000940398,XXXX/China/sms12:0.006159771)96:0.002204613)86:0.0020421):0,((2010/China/SD10:0.004364062,2011/China/pi/CH/LHLJ/110813:0.000835148):0.00E+00,2011/China/pi/CH/LHLJ/110822:0.002120332)97:0.003659166)100:0.008830954):0,(2008/USA/Rosella/Belgium/4940/08:0.007007017,((2011/Belgium/PPMV-1/Belgium/11-08304/2011:0.00471167,(2011/China/pi/CH/LLN/110713:0.000993629,2011/China/pigeon/China/SDS/2011:0.003472861)95:0.002092911):0.00E+00,2011/China/pigeon/China/SDLC/2011:0.004520526)92:0.003402291)100:0.009596338):0,2010/China/pi/CH/LJL/100605:0.009192677)100:0.005669812,2005/Russia/ Pi/Rus/Kemerovo/762-2/05:0.014760465)56:0.002230422)100:0.00559158,(1997/Argentina/Capital3/97:0.02143197,((2007/Nigeria/parrot/Nigeria/NIE139/2007:0.002230825,2007/Nigeria/pigeon/Nigeria/NIE95/2007:0.004795548)100:0.006627147,2012/Kenya/Laughing dove_B2/Kenya/Isiolo:8.14E-03)100:0.00766836)100:0.007601823)95:0.004076942,2008/China/JN08:0.003486571)100:0.008904347)72:0.002344141)92:0.005120977,1990/Kenya/13990:0.025195177)100:0.008555125,(((2005/Kazakhstan/pigeon/Almaty/1064/05:0.006625534,(2005/Russia/ Pi/Rus/Kemerovo/592-1/05:0.0020792,2009/Russia/Pi/Rus/Kemerovo/0267/09:0.00352972)100:0.004698363)100:0.006985644,(((((2005/Russia/ Pi/Rus/Nizhny_Novgorod/668/05:0.002748609,2007/Russia/ Pi/Rus/Archangelsk/0858/07:0.001643278)99:0.002552222,2005/Russia/Pi/Rus/Vladimir/687/05:0.002702637)74:0.002836116,2007/Russia/ Pi/Rus/Kostroma/0843/07:2.30E-03):0,2009/Russia/ Pi/Rus/Kursk/0484/09:0.000993225):0,2009/Russia/ Pi/Rus/Kursk/0485/09:0.006937253)97:0.005364546)87:0.004629809,2007/Nigeria/dove/Nigeria/VRD07-163/2007:0.019758448)100:0.016898943)93:0.004812485,(1999/Israel/ IS 744/99:0.017995806,((2011/Ethiopia/ETH10065:0.006488023,((2011/Ethiopia/ETH10073:0.004882652,2011/Ethiopia/ETH8755:6.81E-03):0,2011/Ethiopia/ETHAN01:0.001966288)93:3.51E-03)100:0.00890838,2011/Ethiopia/ETHMG1C:1.10E-02)100:0.025276635)100:0.011744496)69:0.002873619)99:2.94E-03,((((1985/Japan/Ibaraki/85:3.59E-03,(1986/China/ZhJ-286:0.001054117,1997/China/ZhJ-3/97:0.000831922)96:0.002111057):0,1995/Sweden/Sweden_95:0.007315913):0,(1997/China/Sh-1/97:0.001004113,1998/China/Sh-298:8.98E-04)100:0.005027422)100:0.00980079,(((((1988/Republic of Korea/SNU8871:0.000823454,(1990/Republic of Korea/ SNU90111:0.006281555,(((((1992/Republic of Korea/ SNU92105:0.003553512,(1995/Republic of Korea/ SNU9598:0.001110977,1999/Republic of Korea/ SNU9971:0.004751996)100:0.00397774)83:0.002551415,((1992/Republic of Korea/ SNU9213:0.000872248,1992/Republic of Korea/ SNU9227:0.002189289)97:0.002177998,1992/Republic of Korea/ SNU9222:0.000914993)100:0.003609565):0,1992/Republic of Korea/ SNU9257:0.003518026):0,1992/Republic of Korea/ SNU9275:0.000884749):0,1992/Republic of Korea/ SNU9282:0.002073151)83:0.002180015)99:0.002397774)94:0.002841761,(1994/China/JX-1/94:0.012392128,XXXX/China/ O-1BD00-2:0.010360513)100:0.005891604)88:0.003814421,1989/South Korea/Kr-10289:0.005584321)100:0.011565046,(1991/China/ZJ-1/91:0.001022663,1997/China/XJ-3/97:0.00222155)100:0.014935479)100:0.007163078,XXXX/China/GZ:0.018859989)51:0.002001774)100:0.007340915)67:0.002929672)52:0.003098637,XXXX/XXXX/Warwick:0.021670699)70:0.00494677,(((((1983/USA/Cockatoo/Oklahoma/7847/1983:0.002712316,((1997/India/Bareilly:0.011956206,((((1997/Sweden/Sweden_97:0.003324058,((1999/Iran/ NR_10:0.003284942,1999/Iran/ NR_14:0.002189693):0,XXXX/Iran/ NR43:0.001924349)100:0.003442616):0,(1999/Iran/ NR_2:0.002513912,XXXX/Kazakhstan/ APMV-1/chicken/Almaty/32/98:0.007624002)75:0.002279216):0,(1999/Iran/ NR_24:0.005389951,1999/Iran/ NR_41:0.005917413)100:0.004943544):0.00E+00,2001/Russia/Astr/2755:0.007109444)100:0.006252924)98:0.005223002,(2008/Burundi/4132-12:0.001018631,2008/Burundi/4132-20:0.001045246)100:0.016227922)100:1.05E-02)92:0.00440842,(((2007/Pakistan/Pakistan/ND33:0.005198,2010/Pakistan/chicken/CP/Islamabad2/2010:0.006422695)85:0.00213001,2011/Pakistan/NDV/UDL8/2011:2.15E-03)100:0.008454311,2008/Pakistan/Pakistan/ND43:0.018432535)100:1.79E-02)100:0.009814501,((((((2006/Mauritania/1532-14:9.39E-04,((2007/Mali/ML038/07:0.00213364,2008/Mali/ML225/08:0.00089725):0,2010/Mali/ML57051T:4.95E-03)100:0.002288894):0,2010/Green Wood Hoope/EasternHemisphere/5801-22/10:0.003405517)73:0.002342931,2009/Mali/ML008:0.004039842)100:0.020755303,(2008/IvoryCoast/2601:0.021546899,2010/Mali/ML57072T:0.005874667)99:0.008491007)100:0.007004194,(2006/Nigeria/913-1:0.003488588,(((((2006/Nigeria/913-33:0.001428744,2008/BurkinaFaso/2415-361:0.010989193)51:0.002232035,(((2007/Nigeria/chicken/Nigeria/VRD07-141/2007:0.002191709,(2008/Niger/2602-605:0.00085773,2008/Niger/2602-625:0.002210662)100:0.003624083)92:0.002296959,(2008/Cameroon/3490-147:1.02E-03,2008/Cameroon/3490-149:0.00098758)100:0.006784821)89:0.00225623,2007/Nigeria/chicken/Nigeria/VRD07-410/2007:0.006037987)99:0.003549077):0,((2007/Nigeria/fowl/Nigeria/NIE93/2007:0.003865231,(2008/Niger/2602-348:0.0022401,2008/Niger/2602-468:0.000939189)96:0.00217074)93:2.10E-03,2008/Nigeria/3724-6:0.002232438)100:0.006329946):0,(2008/BurkinaFaso/2415-580:0.002444552,2008/Mali/ML007/08:0.003280506)96:0.004629809):0,2009/Benin/NDV/chicken/Benin/488MT/2009:1.24E-02)100:0.006326317)100:0.018062747)99:0.005323413,(((2006/Niger/1377-8:9.68E-03,(2007/Niger/chicken/Niger/38/2007:0.007581257,2008/Nigeria/chicken/Nigeria/VRD08-36/2008:0.007392128)100:0.006533188)100:0.006281958,2007/Nigeria/chicken/Nigeria/VRD07-233/2007:0.02455319)100:0.016911041,2007/Mali/ML029/07:0.029169691)100:0.013332527)100:0.004168481)81:0.002367933,(((1990/Indonesia/14698/90:0.004849988,((1993/Netherlands/APMV-1/chicken/NL/152608/93:0.012110654,((((1995/Republic of Korea/ SNU9575:0.010147189,(((1997/China/GPMY/QY97-1:0.000829906,1998/China/GD/1/98:0.000867409):0,(((((2000/China/Guangxi2:0.000891201,2000/China/Guangxi4:0.00089483):0,2000/China/GX1/00:0.005974675):0,XXXX/China/YN-C1:5.06E-03)100:0.004703605,2000/Taiwan/TW:0.008795467):0,((2004/China/Jinan04:0.002350996,XXXX/China/H2:0.002319945):0,XXXX/China/P1:0.002432051)100:0.005836358)61:0.002100976)96:0.003378902,(((((((((((((((((((((1998/China/Ch/98-3:0.00406565,1999/China/Ch/99:0.002052585)59:0.002115896,2000/China/Ch/2000:0.002588918)99:3.36E-03,((1999/China/BP01:0.003670457,2002/China/FP1/02:0.000954109):0,2005/China/Md/CH/GD/1/05:0.002147754)90:0.002223566):0,((2000/China/WF00D:0.000829906,2007/China/SDBZH:0.000874667)100:0.006337205,2000/China/WF00G:0.004933059)96:0.003257118):0,((2000/China/ZJ/1/00/:0.000930317,2000/China/ZJ1:0.002300185):0,2009/China/GPMV-SH:0.000864183)99:0.002255424):0,((((2001/China/GM01:0.000856924,2001/China/SGM01:0.000954916):0,2007/China/ZSM/Hebei/07:0.00095048):0,2008/China/DFZD/Jilin/08:0.003684168)80:0.002236471,2002/China/DG/02:9.96E-03)100:0.002703041):0,(((((2001/China/JS/501/:9.17E-04,2001/China/JS/601/:0.003632148):0.00E+00,2003/China/SPY03:0.002251391):0,((((((((((2005/China/HLJ-13-05:0.000898056,2005/China/HLJ361/05:2.37E-03):0.00E+00,2006/China/CH/HLJ01306:0.000881119):0,2006/China/HLJ001/06:0.002412291):0,2006/China/HLJ028/06:0.000940398):0,2006/China/HLJ052/06:0.000846439):0,2006/China/HLJ-36-05:0.002287684):0,2006/China/HLJ-78-06:0.000898863):0,2007/China/SDTA:0.002305025)100:0.003596661,(2006/China/HLJ-48-06:0.006393258,(2007/China/XZ-18-07-:0.000923865,2007/China/YZ-19-07-:9.32E-04)97:0.002529236)69:0.002355029):0,2007/China/CK/CH/HLJ/1/07:0.007380837)100:0.006188806)100:0.003338172,2003/China/CK/CH/JL/403:0.000809743):0,(2007/Serbia/1038:0.002250585,2007/Serbia/749:0.000967417)100:7.85E-03)87:0.002312283):0,((((((((((2001/China/JS01:0.00082547,2003/China/JS03:0.002257843):0,((((((((((((((((((((((2004/China/Pyan/04:0.002194532,2006/China/YS/06:0.001033954)96:0.002876442,2005/China/JS/405:0.000983547):0.00E+00,2006/China/CK/CH/HLJ/1/06:0.00097024):0,2006/China/CK/CH/HLJ/206:0.00092951):0,2006/China/CK/CH/SD/1/06:0.000950077):0,(2006/China/HA-9-06-Ch:0.000947657,2007/China/HA-20-07-Ch:0.000989193)96:0.00214856):0,2006/China/JS/506:0.002215098):0,2006/China/JS/606:0.004955642):0.00E+00,2006/China/JS/706:0.000868215):0,((2007/China/AN-9-07-Ch:0.002144125,(2008/China/SD2:0.000937172,2008/China/SD3:0.000946044)100:0.00329704):0,2008/China/SN-5-08-Ch:0.007569562)100:0.003323252):0,2007/China/CK/CH/NX/1/07:0.003366804):0,2007/China/HA-13-07-Ch:0.002159852):0,2007/China/HA-14-07-Ch:0.000929914):0,(2007/China/HA-15-07-Ch:0.001055327,2007/China/SY-17-07-Ch:0.006351319)94:0.003186144):0,2007/China/HA-2-07-Ch:0.002021534):0,2008/China/CH/HLJ/LL01/08:0.006031535):0,2008/China/DT-3-08-Ch:0.00367449):0,2008/China/HA-4-08-Ch:0.006740463):0,(((2008/China/ND-XX08:0.002325591,XXXX/China/HNDY07:0.004979837):0.00E+00,XXXX/China/SDCX07:0.000901686):0.00E+00,XXXX/China/SDMH07:0.002350593)76:0.002021534):0,2008/China/SDWF01:0.002243729):0,2011/China/chicken/TC/9/2011:7.89E-03):0,XXXX/China/TZ060107:0.002078797)87:0.003149851):0.00E+00,(2005/China/CK/CH/NX/1/05:9.72E-04,2006/China/CK/CH/NX/506:8.79E-04)100:0.003333333):0,2005/China/JS/3/05:0.000900476):0,2006/China/GZ/06:0.002254617):0,2008/China/CZ-8-06-Ch:0.002194129):0,XXXX/China/LS-1:0.00220663)100:0.003480926,2003/China/SKY03:0.002227599)100:0.003410759,(((((2002/China/SF02_Fgene:0.000852891,2003/China/ NDV03-031:0.004953222):0,2003/China/JS06a:0.004562061):0,(2003/China/WN/Tianin/03:0.00811759,2008/Venezuela/Ven-611:0.008001048)55:0.002073151):0,((((2004/China/Guangxi13:0.000889185,XXXX/China/NDV04011:0.000927091)100:3.63E-03,(2006/China/sc03:0.002058634,2006/China/sc05:0.00089362)100:0.005945238)100:0.003463989,(2005/China/JS/1/05/Gob:0.002227196,((2006/China/JS-1/06wd:0.000825067,2006/China/JS-206wd:0.00232922):0,2006/China/JS-3/06wd:0.002095734)94:0.002306234)100:0.003549077):0,2007/China/HN-6-07-Ch:0.013869667)71:0.002375595):0,2005/China/TJ05:0.000930317)94:3.70E-03):0,(((2006/China/CK/CH/LN/1/06:8.40E-04,2006/China/CK/CH/LN/206:0.002440116)98:0.002364707,2006/China/CK/CH/LN/406:0.00508912)88:0.002214291,(2008/China/LGQQ/Liaoning/08:0.009321316,2008/China/YZCQ/Liaoning/08:0.000927897)100:0.00741955)97:0.003893862)60:0.002047343):0,(((2002/China/SF02:0.000828696,XXXX/China/GPV-SF02:0.005739576):0,XXXX/China/NDV07011:0.000989999):0,XXXX/China/NDV07023:0.000922252)100:0.005118155):0,(2003/China/PX203:0.003337366,2003/China/PX2/03:0.000892007)100:0.006056537):0,2004/China/Hebei:0.004972982):0,((2006/China/SHY06:0.000856521,2007/China/SD2:0.000945641):0,2011/China/SDSG01:0.000928704)90:0.002109041):0,(XXXX/China/YN-C2:0.003827325,XXXX/China/YN-PA01:0.002103799)97:0.002302202)93:0.002368336,1998/China/JS/3/98:0.003615211):0,(((2002/China/JSG0210:0.000912574,2008/China/JSDO812:0.003745867)79:0.003253085,XXXX/China/JG97:0.003091378)55:0.003777321,XXXX/XXXX/PHY-LMV42:0.003214775)51:0.00247278)95:2.46E-03,((2000/South Korea/SNU-0202:0.002459069,((XXXX/South Korea/KBNP-4152:0.001000081,XXXX/South Korea/KBNP-C4152R2L:0.01152109)99:0.002397774,2005/South Korea/SNU-5074:0.002192919)95:0.002198968):0,2005/South Korea/SNU-5070:0.004816114)95:0.002301395)94:0.002356238,(((1998/China/ND98:0.004576175,((((1998/XXXX/Y98:0.000861763,2006/China/JS/8/06:0.000866199)100:0.004856843,(2000/China/WF00C:7.99E-03,2006/China/JS/901:3.48E-03)100:0.004820147):0,((2001/China/CK/CH/HN/1/01:0.00092951,((2001/China/SDD01:0.002275183,2003/China/SL03:0.000937172):0,2004/China/SQD04:0.003458747)99:0.003697476):0,2003/China/CK/CH/HN/1/03:0.0022401)100:5.99E-03):0.00E+00,((2001/China/GM:0.002623599,(2005/China/CK/CH/GD/1/05:0.003436164,(2005/China/Guangxi15:0.001614243,XXXX/China/DQ:0.00224131)61:0.001892088)100:0.004505202)99:0.003628922,((((((((((((((((((2003/China/CK/CH/JL/1/03:0.0008416,2003/China/CK/CH/JL/3/03:0.000952899)97:0.002291314,2003/China/CK/CH/JL/203:0.000892007):0,2003/China/CK/CH/JL/503:0.00206065):0,2009/China/GD09-1:0.010781111)99:0.003243407,((((((((((((((((((2005/China/HLJ-07-05:0.000938382,2005/China/HLJ-34-05:0.000902492):0,2005/China/HLJ363/05:0.000860553):0,2006/China/CK/CH/SHX/1/06:0.005852891):0,2006/China/HLJ00906:9.05E-04):0,2006/China/HLJ012/06:0.000920639):0,2006/China/HLJ01606:0.002296153):0,2006/China/HLJ070/06:9.23E-04):0,2006/China/HLJ12706:0.001066618):0.00E+00,2006/China/HLJ128/06:0.000893217):0,2006/China/HLJ-154-06:0.000898863):0,2006/China/HLJ355/06:0.000963384):0,2006/China/HLJ374/06:0.000912977):0,2006/China/HLJ-42-06:0.000873054):0.00E+00,2006/China/HLJ-50-06:0.000889991):0,2006/China/HLJ-54-06:0.000983547):0,2006/China/HLJ-82-06:0.000909751):0,2007/China/SDJN:0.000892007):0,2007/China/SDWF01:0.000994838)100:0.00763247):0,2006/China/HN-7-06-CH:0.004151544):0,(2006/China/SH/Zhejiang/06:0.000927091,2007/China/AG/Tianjin/07:0.000958545)100:0.004691911):0.00E+00,(((((2007/China/AN-11-07-Ch:0.000977095,2008/China/SN-6-08-Ch:0.000978708)96:0.002273167,((2007/China/XZ-12-07-Ch:2.34E-03,2007/China/XZ-5-07-Ch:8.69E-04):0,2007/China/XZ-8-07-Ch:0.001056537)94:0.002177192):0,2007/China/XZ-16-07-Ch:0.002011856):0,2007/China/XZ-20-07-Ch:0.006099282)92:2.40E-03,(((2008/China/SD4:0.000900476,2008/China/SY-1-08-Ch:0.003451085):0,2009/China/SD03:0.00234898)97:0.002187273,2008/China/XZ-13-08-Ch:0.001009356)95:0.002824421)63:2.48E-03):0,((((((2007/China/CJG/Xinjiang/07:0.00089846,2008/China/DFGS/Beijing/08:0.003494637):0.00E+00,(((2008/China/SN-19-08-Ch:8.59E-04,2008/China/SN-20-08-Ch:0.000883539)98:0.001948141,2008/China/XZ-12-08-Ch:0.000868618):0,2008/China/XZ-9-08-Ch:0.002185257)89:0.002317526):0,2008/China/TCQQ/Tianjin/08:0.000964191):0,2008/China/XY-14-08-Ch:0.002058634):0,2009/China/HG/Beijing:0.002437293):0.00E+00,2010/China/SDLY01:0.007466731)68:0.002410678):0,(((2007/China/XY-31-07-Ch:0.000812969,2008/China/CZ-10-08-Ch:0.002427615):0,2008/China/XY-11-08-Ch:0.003444633):0,2008/China/XZ-7-08-Ch:0.001016614)90:0.002621986):0,2007/China/YZ-22-07-Os:0.000952496):0,(2008/China/AH-2-08-Ch:5.14E-03,((((2008/China/SDFCH:0.002055811,2008/China/SDWF02:0.002125978):0.00E+00,2008/China/SDWF03:9.71E-04):0,2009/China/SDWF04:0.000864183):0,2009/China/SDWF05:0.001054521)69:0.002136463)100:0.006980402):0,2008/China/JS-18-08-:0.009807646):0,2008/China/SD-15-08-Pi:0.005307283):0,2008/China/ZJ-17-08-Ch:0.006931204):0,(2009/China/SG/Liaoning:0.003746673,(((2011/China/JS-06-11-Ch:0.0009654,2011/China/JS-11-11-Ch:0.002138882)100:0.003566013,((2011/China/JS-19-11-Ch:0.001830793,2011/China/SD04:0.000982337):0,2011/China/SDWF07:0.00085894)62:0.002143318):0,2011/China/SDYT03:0.002211469)80:0.002403016)100:0.01073514)51:0.002204613,((2005/China/Guangxi14:0.000937979,((((2008/China/sh09:0.000959755,XXXX/China/NDV0210149:0.000905315):0,XXXX/China/NDV0210154:0.000916606):0,XXXX/China/NDV0210227:0.000866199):0,XXXX/China/NDV0210252:9.77E-04)100:2.17E-03):0,XXXX/China/NDV05013:0.000961368)97:0.002519961):0,(XXXX/China/NDV022433:9.61E-04,XXXX/China/NDV022435:0.000906928)100:0.004866521)93:0.002935317)100:0.004455601)90:0.002328414):0,(((((2003/China/Guangxi10:0.000819824,XXXX/China/NDV03024:0.000941205)100:0.002263892,2003/China/Guangxi11:0.002126381):0,((2005/China/CK/CH/JL/1/05:0.001062586,2006/China/CK/CH/JL/1/06:0.000978708):0,2006/China/FMW:9.80E-04)99:0.002413501):0,2006/China/CK/CH/JL/206:0.000913783)97:0.002232438,2003/China/Guangxi9:0.0008787)100:0.005044358):0,((2003/China/SCL03:9.23E-04,2003/China/WHZ034:0.000845229):0.00E+00,2005/China/GD05:0.00086257)100:0.003603113)88:0.002114283):0,(2001/China/JS/701/:0.005066134,((2002/China/Guangxi6:0.000863779,2002/China/Guangxi7:0.000930317)100:0.003457537,2004/China/CK/CH/HN/1/04:0.005112509)100:0.004863699)77:0.002233648)93:0.002246149,2001/China/JS/401/:0.004922574):0,2001/China/Lye:0.003721671)87:0.002224776,((1999/China/NA1:0.002296556,2006/China/Go/CH/HLJ/1/06b:0.002262682)91:0.002171949,XXXX/Kazakhstan/ APMV-1/chicken/Bishkek/1019/05:0.001154529)100:0.010725462)90:0.002509477)100:0.005053633)90:0.003491411,(((((((1996/China/CH-A796:3.53E-03,2000/China/JS-3/00:0.000910557):0,2003/China/ND/03/018:0.000910557):0,2003/China/ND/03/044:0.004842729):0.00E+00,XXXX/China/ C-QD99-5:0.008695056):0,XXXX/China/LZ-NDV:0.000890394)98:0.0038366,1997/china/:0.015040729)95:0.002926042,((1999/China/JS02:0.000854504,2003/China/SWS03:0.002224373):0,2003/China/YG03:0.000895637)100:0.014529398)100:0.005037906):0,1998/China/JS-298:0.005752883):0,2003/China/ NDV03-058:0.008702315)99:0.00451488):0,((2010/Indonesia/chicken/Sukorejo/019/10:0.004569723,2010/Indonesia/chicken/bali/020/10:0.007150577)70:0.002025163,(((2011/China/egret/China/Guangxi/2011:0.007595371,2011/Malaysia/ UPM-IBS/001/2011:0.002123962):0,2011/Malaysia/ UPM-IBS/002/2011:0.000905718):0,2011/Malaysia/ UPM-IBS/005/2011:0.002226792)100:0.005012501)100:0.02999879)75:0.002100169):0.00E+00,(2010/Indonesia/chicken/Banjarmasin/010/10:8.65E-04,2010/Indonesia/chicken/Gianyar/013/10:0.000939995)100:0.022519558):0.00E+00,XXXX/Taiwan/Taiwan95:0.014791919)100:0.007385676)72:0.003130494,(2008/Peru/1918-03:0.028879345,((((2010/China/GD/1003:0.000956529,2010/China/GD1003/2010:0.000871441):0,((2011/China/GD/12:0.000923865,2011/China/GD/17:0.000927897):0,2011/China/GD/20:0.000919429)86:0.002164287):0,2011/China/GD/450:0.000802081):0,2011/China/GD450/2011:0.000785144)100:1.70E-02)99:0.00781313)100:0.015425841)100:0.013820469)86:0.00387249)96:0.004755625)100:0.019765304):0):0)100:2.71E-02)79:0.004465279)87:0.004856037)100:0.007538511)100:1.13E-02)100:0.003702718):0)98:0.003486168):0):0):0):0):0):0):0.00E+00):0):0):0):0):0):0.00E+00):0):0):0):0):0)100:0.012046939):0):0)59:0.002154609):0):0.031998145);
