# Supplementary material for: New Avian Paramyxoviruses Type I Strains Identified in Africa Provide New Outcomes for Phylogeny Reconstruction and Genotype Classification
Source: PLoS One. 2013 Oct 18;8(10):e76413. doi: 10.1371/journal.pone.0076413 (PMC3799739; doi:10.1371/journal.pone.0076413)
Supplement: Figure S5 — Trees generated by MrBayes in Newick format for 741 F gene sequences (Figure G), 110 full genome (Figure H), 1921 F partial sequences –372 nt (Figure I), 796 F partial sequences –445 nt (Figure N) and 323 HN sequences (Figure J). Trees generated in Newick format on F gene sequences by Maximum Likelihood (Figure K), Neighbor Joining (Figure L) and Maximum Parsimony (Figure M). (ZIP) [file pone.0076413.s005.zip › Figure L_F_complete_tree_ML_unformat.nwk]

(1998/USA/AK/196:0.39961,((1998/Argentina/32C/T.98:0.01168,2000/Argentina/126C.00:0.01041)89:0.02408,(((1986/USA/86-233:0.00154,((1999/USA/99-376a:0,1999/USA/99-376b:0.00005)100:0,(((2000/USA/00-32:0,2000/USA/MN00-32:0.00005)100:0,((2003/USA/03-632a:0,2003/USA/03-632b:0.00005)98:0,(2004/USA/04-411a:0,2004/USA/04-411b:0.00005)98:0):0.0):0.0,2000/USA/MN00-39:0.00489):0.0)90:0)100:0.01703,(1987/USA/87-486:0.00129,(2001/USA/TX/TX01-130:0,2001/USA/TX01-130:0.00005)100:0.0112)100:0.01594):0.0,((((((((1945/USA/BEA/45:0,XXXX/XXXX/BeaudetteC:0):0,XXXX/XXXX/ITA/45:0)83:0.00119,((1948/USA/APMV-1U.S.TX:0.00251,2006/Egypt/Egypt/2:0.00061):0.00117,2006/Egypt/Egypt/4:0.012)100:0.00568)85:0.00148,(((((((1948/USA/Roakin/48:0.00065,(XXXX/China/NDV01:0,XXXX/China/NDV04:0.00307)99:0.00306):0.00066,1998/India/NDV2K17:0.00056)76:0.00064,XXXX/China/NDV02:0.00182):0.00001,((2004/China/SD/604:0.00058,XXXX/China/NDV03:0.00182):0.00006,2005/China/JS/1/05/Goa:0.0006):0.00001):0.00001,XXXX/China/AQI-ND026:0):0.00004,(1948/USA/TEX/48:0.00057,XXXX/China/NDV05:0.00367):0.00004):0.00002,2004/China/SD/1/04:0.00242)76:0.00093):0.00191,2005/Egypt/Egypt/1:0.00905)91:0.0061,(((((((((((((((((((((((1946/USA/Lasota:0.0006,1950/USA/Lasota:0.00304):0.00009,2007/China/YZ-25-07-Ch:0.00057):0.00001,(((((((((((1946/USA/Lasota_AF:0,(1946/USA/Lasota_AY:0,2007/China/NN1007:0)80:0.00117)77:0.00061,2007/China/YZ-24-07-Ch:0.0006):0.00007,XXXX/China/HN0801:0):0.00002,((2004/China/SQZ04:0.00246,2007/China/CK/CH/HLJ/3/07:0.00061):0.00004,2007/China/CK/CH/HLJ/207:0.00062):0.00005):0.00004,(1997/India/NDVCUL97:0.0006,2007/China/XZ-33-07-Ch:0.00057):0.00004):0.00001,((2007/China/XZ-26-07-Ch:0.00187,2008/China/DFF3Q/Beijing/08:0.00685):0.00002,(2007/China/XZ-34-07-Ch:0.00181,2007/China/YZ-27-07-Ch:0.00305):0.00062):0.00004):0.00003,(2007/China/XZ-30-07-Ch:0.00181,2007/China/XZ-7-07-Ch:0.00065):0.00002):0.00001,2000/China/ZJ:0):0.00005,XXXX/Argentina/88T.00:0):0,((1946/USA/Lasota_clone30a:0.0031,2007/China/CK/CH/HLJ/407:0.00058):0.00008,2008/China/XZ-8-08-Ch:0):0.00001):0.00005,((1947/USA/Lasota_F_mutant:0.00118,(XXXX/China/HB92:0,XXXX/India/D58:0.00121)93:0.00119):0.00008,2007/China/XZ-4-07-Ch:0.0012):0.00001):0.00001):0.00003,(2006/China/CK/CH/LN/3/06:0.00244,XXXX/China/PNDV1:0.00434):0.00009):0.00005,(2002/China/SBZ02:0.0018,2003/China/SY03:0.00001)100:0.00488)75:0.00058,XXXX/China/NDV03214:0.0006):0.00002,XXXX/China/NDV011022:0):0,(XXXX/China/NDV021344:0.00241,XXXX/China/NDV032138:0.00119):0.00001):0.00002,((((2000/China/JL-1:0,2001/China/JL-1:0)93:0.00121,2005/China/MQ/Liaoning:0.00122):0.00002,XXXX/China/NDV007355:0):0,XXXX/China/NDV024616:0):0.00007):0.00006,XXXX/China/NDV027344:0):0,(XXXX/China/NDV015436:0,XXXX/China/NDV990511:0.00062):0):0,((2006/China/KQ/Liaoning/06:0.00303,2007/China/TYQ/Shanxi:0.00122):0.00057,XXXX/China/NDV0210234:0):0.00001):0,XXXX/China/NDV012639:0):0.00001,XXXX/China/NDV021022:0):0.00001,2003/China/SP13:0):0.00001,XXXX/China/NDV017325:0):0,(2003/China/Fujian/FM1/03:0.00249,XXXX/China/NDV038952:0.00124):0.00003):0.00005,((XXXX/China/NDV021343:0.00183,XXXX/China/NDV023056-1:0.0012):0.00002,XXXX/XXXX/LAS/46:0.01196):0.00061):0.00063,2010/China/LaSota:0.0018):0.00009,((1946/USA/Lasota_clone30b:0.00062,(1999/China/QE01:0.00004,2003/China/JS05:0.00119)94:0.00118):0.00001,(((((2003/China/SD/1/03:0.00059,2004/China/JS/1/04:0.00118):0.00005,2004/China/SD/3/04:0):0.00001,(2004/China/AH/1/04:0.0006,2004/China/SD/404:0.00061):0.00007):0.00004,2004/China/SD/204:0.00119)93:0.00127,(XXXX/China/TN:0.00314,XXXX/China/wfNDV:0.00813):0.00062):0.00006):0):0.00005,2007/China/HA-3-07:0.00059)99:0.00434,XXXX/China/DB5:0.00187)88:0.0025,(((((((1947/USA/B1:0.00243,1947/USA/BI/47:0.00309):0.00059,1995/Japan/Met/95:0.00119):0.00004,(1947/USA/B1-Takaski:0.00058,1987/USA/VG/GA:0.00311):0.00002):0.00001,2006/China/Go/CH/HLJ/1/06a:0.00059):0.00001,(1989/USA/VGGA/89:0.00875,1997/XXXX/NDV-JL-1/97:0.00305):0.00003):0.00001,1988/USA/VG/GA-clone5:0):0.00001,2006/China/CH/HLJ/206:0.00058):0.00064)100.0:0.01251):0.00177,2007/China/XZ-29-07-Ch:0.01892)100:0.04988,(((((1962/Japan/Ishi/62:0.0073,2002/USA/492:0.03605)91:0.00471,(XXXX/XXXX/HZ:0.02047,(1994/Sweden/BHG:0.00781,2001/USA/A/01-1383:0.02107)100:0.04259):0.00174)93:0.0,(((((((((1966/Australia/QueenslandV4/66:0.00682,2007/China/XZ-32-07-Ch:0.00369):0.00001,(2008/Malaysia/1041-632:0.0,2009/South Korea/KR/CK/KU_LBM255/09:0):0.00003):0.00005,(((1998/Australia/98-1154:0.0006,((1999/Australia/0868-hi:0.00001,1999/Australia/0868-lo:0.00121):0.00119,(((1999/Australia/1435:0.0024,2002/Australia/02-1334:0.00675):0.00003,(1999/Australia/PR-32:0.0,2001/Australia/01-1108:0.00555):0.00065):0.00119,1999/Australia/99-655:0.00003):0.00184)99:0.00368)76.0:0.00118,(1998/Australia/98-1249:0,(1998/Australia/98-1252:0.00121,1998/Australia/APMV-1/chicken/Australia/9809-19-1107/1998:0.00006)90:0.00247)98:0.00438)100:0.00869,2010/South Korea/KR/Pheasant/KU_LBM139/10:0.00241):0.00008):0,1966/Australia/V4Vaccine:0):0.00008,((((1997/China/JL01:0.00059,2006/China/CK/CH/NX/3/06:0):0,((2006/China/CK/CH/NX/206:0,2006/China/CK/CH/NX/406:0):0.00006,2006/China/CK/CH/NX1/06:0.00365)77.0:0.0006):0.00003,2009/China/TS09-C:0.0012)78.0:0.00059,2009/South Korea/KR/Turkey/KU_LBM116/09:0.0006):0.00009):0.00001,((((XXXX/China/NDV006150:0.00122,XXXX/China/NDV01683:0.00124):0.00002,XXXX/China/NDV981634:0.00119):0.00002,XXXX/China/NDV016411:0.00119):0.00057,((((XXXX/China/NDV015239:0.0006,XXXX/China/NDV01612:0.00059):0.00005,XXXX/China/NDV01608:0):0.00005,XXXX/China/NDV015857:0):0.00004,XXXX/China/NDV016540:0.00056):0.00004)91:0.00178):0.00001,2011/China/SDFC07:0.00182)98.0:0.00458,(2005/Australia/I-2progenitor:0,2005/Australia/I-2vaccine:0.00179)100:0.03482)80:0.00245,(1976/Japan/D2676:0,XXXX/XXXX/Heb02:0.00622)100:0.01099)100:0.0119)95:0.00756,((((1967/Ireland/Uls/67:0.00119,1967/Ireland/Ulster/67:0)89:0.00133,1967/Ireland/Ulster:0.00663):0,1967/Ireland/Ulster/mutant:0.00978)98:0.0,((((((2001/Russia/FarEast/2686:0,2001/Russia/FarEast/2687:0)100:0.00613,(2002/Russia/FarEast/3638/:0,2002/Russia/FarEast/3652:0)100:0.00606):0.00001,(((((2004/China/D_AH_13_04:0.00125,2004/China/D_AH_5_04:0.00116):0.00009,2004/China/D_AH_6_04:0.00126)100:0.00766,((2005/China/D_JS_51_05:0.00063,2005/China/D_JS_53_05:0.00309):0,2005/China/D_SD_15_05:0.00239)100:0.01386):0.00034,(2005/China/D_JS_39_05:0.00609,((((2005/China/D_JS_40_05:0.00122,2005/China/D_JS_41_05:0.00309)90:0.00176,(2005/China/D_JS_42_05:0.00194,2007/China/D3:0):0.00055)84:0.00179,2005/China/R8:0.00678):0.00063,2009/Madagascar/MGA057C:0.0111):0.00001)100.0:0.00303):0.00058,2009/Madagascar/MGA284C:0.01423):0.00061)91.0:0.00116,2001/Russia/FarEast/2713:0.00125):0.00004,((2004/China/D_ZJ_3_04:0.00608,2005/China/D_HN_37_05:0.00122):0.00058,(2005/China/D_HN_34_05:0.00065,(2005/China/D_HN_36_05:0,(2005/China/D_JS_14_05:0.00178,2005/China/D_ZJ_50_05:0.00122):0.00009):0):0.00001)100.0:0.00362)98.0:0.00481,(((2004/China/D_ZJ_1_04:0,2004/China/D_ZJ_2_04:0.00178)96:0.00248,2009/China/FJ0801:0.00607)99:0.00374,(2004/China/WDK/JX/7793:0.00172,2004/USA/MD/04-204:0)95:0.00249):0.00131)100:0.02342)86:0.00517)98.0:0.01114,(((1932/Australia/Australia/32:0.00126,1932/Australia/Victoria:0)100:0.01703,(((((((1940s/India/Mukteswar:0.00058,2005/China/JS/205:0.00188):0.00003,(2004/China/CK/CH/JD/1/04:0.00248,2010/China/Mukteswar:0.0025):0.00001):0,(2005/China/JS/0905:0.00064,2005/China/JS/705:0.00125):0.00004):0.00005,2000/China/Guangxi5:0.00312):0.0,1974/Pakistan/Pakistan/ND1:0.0):0.00154,2006/China/NDVHLJ383/06:0.0)100:0.04483,XXXX/XXXX/Miyadera:0.0):0.00059):0.00064,((((((((((1946/China/F48E8:0,(2002/China/JS/1/02:0.00188,XXXX/XXXX/LuoY:0.00118):0.00001):0.00002,((XXXX/China/F48E9a:0.0025,XXXX/China/F48E9c:0.00061)87.0:0.00123,XXXX/China/F48E9b:0.00246):0.00008):0,(1985/China/FJ01/85:0.00058,1997/China/JS/1/97Ch:0.0):0.0):0.00001,(1986/China/ZJ/1/86Ch:0.0018,(2003/China/China/NDV03-45-641/2003:0,XXXX/China/XXXX:0)92:0.00119):0.00005):0.00002,2009/China/GD09-2:0.00057):0.00007,2004/China/China/NDV04-23-647/2004:0.00057):0.00057,(1985/China/FJ-1/85:0.0006,(1985/China/ZhJ-1/85:0,(1997/China/JS-1/97b:0,1997/China/JS-1/97a:0)76.0:0.00059):0.00004):0.00066):0.0006,((2002/China/SBD02:0.00181,XXXX/China/TJ03:0):0.0,2003/China/JS06b:0.0):0.0)99:0.00312,(XXXX/China/BY:0.00309,XXXX/China/FW:0.0018):0.00001)100:0.03639,((2006/India/UP3:0.0319,XXXX/XXXX/FieldPheasant:0.05556)99:0.01452,((((((1933/UK/Herts/33:0.00117,1933/XXXX/Her33:0.00442)98:0.00536,(1992/Madagascar/MG_1992:0.0091,((((2008/Madagascar/MG_039:0.00061,2008/Madagascar/MG_Meola:0)95:0.00242,2009/Madagascar/MGMNJ:0.00494)98:0.00378,(((2010/Madagascar/MGF003C:0.0006,2011/Madagascar/MGS1130T:0.00061):0.00059,(2010/Madagascar/MGF082T:0.00121,(2011/Madagascar/MGF015C:0,(2010/Madagascar/MGF120T:0.0012,2010/Madagascar/MGF166:0.00187):0.00003):0.00009)76:0.00062):0.00001,(2010/Madagascar/MGF192C:0.0006,2011/Madagascar/MGS1595T:0.00001)99:0.0031)94.0:0.00303)100.0:0.00957,(2008/Madagascar/MG_725_08:0.0,2009/Madagascar/MGBBS:0.00309)100:0.01074)92:0.00955)100:0.10381):0.00028,XXXX/USA/Texas:0.01758):0.00001,(1944/China/Italien:0.00141,(XXXX/Hungary/Edit:0,XXXX/XXXX/XXXX:0.00387):0.00066)99.0:0.00479)98:0.01014,((1987/India/TamilNadu/NDV-2:0.00135,2008/India/NDV/2K36:0.00047)81:0.00412,2000/India/2K3/Chennai/Tamil_nadu:0.00472)100.0:0.06399):0.00593,((2008/Dominican Republic/499-31:0.11538,1947/Mexico/chicken/Mexico/Queretaro/452/1947:0.00681)93:0.00673,((1960s/Malaysia/AF2240:0.03356,(((1979/China/QH1:0,1985/China/QH4:0.00118)100:0.03362,XXXX/Argentina/Trenque/Lauquen/70:0.01378)99:0.00913,2010/Malaysia/AF2240-I:0.00753):0.00719)94:0.00833,(((((1971/USA/Lar:0,1971/USA/Largo/71:0)100:0.01692,(((((1988/Mexico/458/1988:0,((2000/Mexico/453:0.00061,(2002/USA/21147202:0.00254,2002/USA/212676:0.00052)100:0.00878):0.00003,2000/Mexico/459:0.00614)95:0.00188)99:0.00598,1996/Mexico/37821/96:0.00467)100:0.02483,((((2000/Honduras/1500:0.00315,(2000/USA/Chicken/Honduras/44813/2000:0.00125,2001/Nicaragua/FightingCock/Nicaragua/95066-9/2001:0.00174)83:0.00243)100:0.02844,1986/USA/Parrot/New Jersey/19674-2/1986:0.00304)97:0.00437,1981/USA/Amazon/California/16365/1981:0.00179)87:0.0018,1982/USA/Parrot/Colorado/8278/1982:0.00752):0.00192)100:0.0088,(2004/Mexico/462:0.00001,(2005/Mexico/465:0.00064,(2005/Mexico/NDV-P05:0.00179,(2006/Mexico/466:0,(2010/Mexico/MX/NC02-634:0.00128,2010/Mexico/MX/NC04-635:0.00241)100:0.00868):0.00003):0)100:0.00429)99:0.00499)94:0.00303,1980/USA/Psittacine/Indiana/29120/1980:0.01986):0.00073):0.00088,1971/USA/APMV-1/chicken/Ca/2098/71:0.00499):0.0,(((((((1992/USA/92-23071:0,1997/USA/92-23071/:0):0.00006,(1997/USA/D9704285:0,1997/USA/D970428597:0.00004)83:0.0):0.00005,1998/USA/Cormorant/Wisconsin/248/1998:0.00058)79:0.00113,(((((2005/USA/19529-04:0.0,2005/USA/Cormorant/Nevada/395921/2005:0):0.00002,2005/USA/19529-04_GS:0)93:0.00189,((2008/USA/496:0.00183,(2008/USA/498:0,2008/USA/5031:0)89:0.00122)94:0.00188,(2010/USA/HN/652:0.0,((((2010/USA/HN/654:0,2010/USA/MD/655:0):0.00003,2010/USA/MA/650:0):0.00001,(2010/USA/MA/651:0,2010/USA/MD/656:0.00059):0.00007):0.00007,2010/USA/MN/648:0.0012)98:0.00244)97:0.0025)90.0:0.00187)91:0.00245,2003/USA/Cormorant/Oregon/276236-7/2003:0.00502)100:0.00874,1997/USA/Cormorant/Wisconsin/28547/1997:0)95:0.0)98:0.0,((1995/Canada/95DC02150:0,1995/Canada/95DC2345:0):0,(1998/Canada/CNN3-V1125:0.00118,((((2003/USA/18719-03_GS:0,2003/USA/Cormorant/Wisconsin/272409/2003:0):0.00007,2003/USA/18719-03_GS/03:0):0.00001,2003/USA/Cormorant/New York/268898-7/2003:0.01456):0.00164,2008/USA/506:0.00699)100:0.01404)99:0.00374):0.00125)100:0.01712,(1992/USA/92-40140/92:0,(1993/USA/anhinga:0.0,XXXX/USA/rAnhinga:0.00297):0.0)100:0.02634)100:0.02294,XXXX/Canada/Cormorant Canada:0)100:0.0)100:0.04845,(((1972/USA/1083:0,1972/USA/1083_Fontana:0)100:0.02495,((((((((1982/Italy/22782:0.00061,(1999/Argentina/Tigre699:0.03354,2002/China/S-1:0.00744):0.00002):0.00001,((1984/USA/NY1984:0.00059,1984/USA/NewYork/1984:0.00065):0.00061,((1984/USA/PPMV-1:0.00059,1985/USA/Pigeon/Maryland/11936/1985:0.00002)82:0.00057,1984/Pigeon/New York/44407/1984:0.00001):0.00059)100.0:0.00494)92:0.00273,(1997/GreatBritain/GB1168/84:0.00489,1987/USA/Pigeon/Illinois/37397/1987:0.0)96:0.0037)100:0.01096,(((((1996/China/STP96:0.00151,1998/China/Ch/98-1:0.01)81:0.00152,((2005/China/NDV-05-029:0.00435,(2006/China/PG/CH/JS/1/06:0.00241,2009/China/P/Anhui/1/09:0.00308)92:0.00185)85:0.00121,(((2008/China/Pigeon/China/100/08:0.00188,2008/China/Pigeon/China/112/08:0.00241):0.00001,2008/China/Pigeon/China/107/08:0.00121)100:0.00365,2008/China/Pigeon/China/110/08:0.00745):0.00001):0):0,((2005/China/PG/CH/JS/1/05:0.00247,XXXX/China/ND/05/028:0)100:0.00574,XXXX/China/YN-P1:0.02331):0.0017)100:0.02641,(((((1998/USA/Texas:0.0,(1997/USA/Pigeon/Wyoming/20210/1997:0.02103,2004/USA/Chicken/Texas/309968/2004:0.02169):0.00129)100:0.01338,1995/USA/Pigeon/New York/32851-2/1995:0.01391):0.00043,1991/USA/Pigeon/Indiana/18002/1991:0.00684):0,(1993/USA/Pigeon/Illinois/11748/1993:0.01309,1989/USA/Pigeon/Minnesota/2446/1989:0.00127):0):0.0006,((2002/USA/Waterfowl/Texas/209682/2002:0.01365,2000/USA/Gannet/Pennsylvania/25017/2000:0.00867)76:0.0,1998/USA/Pigeon/New York/12339/1998:0.00543)100:0.0)100:0.00872)99:0.00641,((((1996/Ireland/AV32496:0.00623,((((((2000/USA/RI/RI166:0.00376,(2007/USA/Pigeon/South Dakota/486839/2007:0.00686,2008/USA/Pigeon/Minnesota/77/2008:0)100:0):0.00053,2000/USA/Chukar/New Jersey/32429-5/2000:0.00189):0.00088,(((2007/USA/Pigeon/Minnesota/511296/07:0.00127,(2010/USA/New Jersey/9564/2010:0.00683,2008/USA/Pigeon/Pennsylvania/2282/2008.:0.00496):0.0001)96:0.00244,(((2009/USA/Raptor/Minnesota/18575-4/2009:0.00182,2009/USA/Pigeon/Minnesota/723/2009:0.0):0.00068,2008/USA/Pigeon/Pennsylvania/2062/2008:0.00488):0.00183,2004/USA/Chicken/Massachusetts/344783-3/2004:0.00192)94:0.00299)100:0.0,2005/USA/Pheasant/Massachusetts/359425/2005:0):0.00067):0.00095,(2006/USA/Dove/FL/455682-2/2006:0.00566,2008/USA/Dove/Florida/1287/2008:0.0)90:0.00244)79:0.0,((((2004/USA/TX-B2580:0,((2004/USA/TX3503:0.0,2004/USA/Turkey/Louisiana/331309/2004:0.0):0.00056,2005/USA/TX4156:0.00432):0)92:0.0012,2004/USA/TX4156:0.0031):0,2010/USA/Pigeon/Texas/5254-12/2010:0.015)99:0.00305,2003/USA/Pigeon/Nevada/241851/2003:0.00122)100:0.00436)100:0.00494,1998/USA/Pigeon/Maryland/2075/1998:0.00181):0.00059):0.00117,(2000/Italy/2736:0,2000/Italy/2736-00:0.0)100:0.00876)100:0,((((1998/Belgium/248VB:0,((((((1998/Belgium/248VB/0.025:0,1999/Belgium/248VB/0.55:0):0,1998/Belgium/248VB/0.49:0)77:0.00058,((2000/Italy/116600:0.00621,(2008/USA/New York/1989-19/2008:0.01204,2004/Ireland/PPMV-1/pigeon/IE/806/04:0.01142):0.001):0.00002,((2006/Luxembourg/APMV-1/pigeon/Luxembourg/119/2006:0.0,2008/USA/Dove/Italy/VIR 24/2008:0.01147):0,(2005/Belgium/PPMV-1/Belgium/05-01824/2005:0.00003,2007/Belgium/PPMV-1/Belgium/07-04943/2007:0.00492)99:0.00427):0.00068)93:0.0):0.0,1998/Belgium/248VB/1.3:0):0.00001,1998/Belgium/PPMV-1/Belgium/98-248/1998:0):0.0,2000/Belgium/248VB/1.01:0):0.00003):0.00002,((((((2003/China/P4:0.0055,(2008/China/SS:0.0,2000/China/Pigeon/China/JM/11/00:0.00487)100:0.0):0,((2005/China/W4:0.0,(2011/China/pi/CH/LGD/110208:0.00753,2012/China/pi/CH/LJL/120404:0.0056)99:0.00495)100:0.00808,(2008/China/Pigeon/China/104/08:0.00366,(2008/China/Pigeon/China/105/08:0.00119,2008/China/Pigeon/China/106/08:0.00244):0.00059):0.00006):0.00004):0.00008,((((2007/China/JS-0703Pi:0,2007/China/YZ-21-07-Pi:0)100:0.00372,(2007/China/JS-0716Pi:0,2007/China/YZ-23-07-Pi:0.0006)88:0.0012):0.00039,(2007/China/JS-0704Pi:0.0,2007/China/JS-35-07-Pi:0.0)99:0.0)100:0.00876,2008/China/carrier-/Guandong:0.01004)86:0.00237):0.00062,((((2007/China/JS-0722Pi:0,2007/China/WX-10-07-Pi:0)85:0.0012,(2009/China/SD5:0.00181,(XXXX/China/sms12:0.00805,2011/China/pi/CH/LGD/110947:0)94:0.00243)91:0.00179):0,(2010/China/SD10:0.00621,(2011/China/pi/CH/LHLJ/110813:0.00061,2011/China/pi/CH/LHLJ/110822:0.0006)89:0.00181)99:0)100:0.01114,2010/China/pi/CH/LJL/100605:0.01611):0.00018)80:0,(2008/USA/Rosella/Belgium/4940/08:0.0082,(2011/China/pigeon/China/SDLC/2011:0.00612,((2011/China/pigeon/China/SDS/2011:0.00434,2011/China/pi/CH/LLN/110713:0.0012)97:0.00251,2011/Belgium/PPMV-1/Belgium/11-08304/2011:0.0043):0.00002)99:0.00614)100:0.02194):0.00057,1998/Belgium/PPMV-1/Belgium/98-238/1998:0.00005)76:0.00061):0.00008,2007/Luxembourg/3821-1/2007:0.01235)98:0.00581,2008/China/JN08:0.01303)94:0.00726)96:0.00656,(1997/Argentina/Capital3/97:0.03494,2012/Kenya/Laughing dove_B2/Kenya/Isiolo:0)98:0.01121)100:0.0)97:0)89:0.00445,1990/Kenya/13990:0.0)93:0.00585,(((2011/Ethiopia/ETH10065:0.00656,((2011/Ethiopia/ETH10073:0.0064,2011/Ethiopia/ETH8755:0.00682):0.00041,2011/Ethiopia/ETHAN01:0.00453)99:0.00588)100:0.01695,2011/Ethiopia/ETHMG1C:0)100:0.05665,(((2005/Russia/Pi/Rus/Vladimir/687/05:0.01689,2009/Russia/Pi/Rus/Kemerovo/0267/09:0.01978):0.0014,2007/Nigeria/dove/Nigeria/VRD07-163/2007:0.02116)100:0.01825,2010/Italy/NDV/DOVE/IT/10RS6171_7154VIR:0.06088)76:0.00518)98:0.01231)97:0.0,(((1985/Japan/Ibaraki/85:0.00687,1995/Sweden/Sweden_95:0.0184):0.00007,((1986/China/ZhJ-286:0.00092,1997/China/ZhJ-3/97:0.00645)97:0.00435,(1997/China/Sh-1/97:0.00302,1998/China/Sh-298:0.00192)100:0.0066):0.00091)100:0.01508,(((1989/South Korea/Kr-10289:0.00889,1994/China/JX-1/94:0.02697)100:0.01756,(1991/China/ZJ-1/91:0.0,1997/China/XJ-3/97:0.00128)100:0.02416):0.0011,XXXX/China/GZ:0):0.00174)99:0.00652)84:0.00316,XXXX/XXXX/Warwick:0.01939)99.0:0.00938)82:0.00471,((((1990/Indonesia/14698/90:0.01133,((2010/Indonesia/chicken/Banjarmasin/010/10:0.0006,2010/Indonesia/chicken/Gianyar/013/10:0)100:0.0367,1993/Netherlands/APMV-1/chicken/NL/152608/93:0.02026):0.00177):0.0012,(((((((1996/China/CH-A796:0.00309,2000/China/JS-3/00:0.00129):0.0006,XXXX/China/LZ-NDV:0):0.00036,2003/China/ND/03/018:0.00081)85:0.00241,2003/China/ND/03/044:0.004)100:0.01141,((1999/China/JS02:0,2003/China/SWS03:0.01254)95.0:0.00249,2003/China/YG03:0.00183)100:0.01536):0.00248,(((((1997/China/GPMY/QY97-1:0.00061,1998/China/GD/1/98:0.00064)95.0:0.00261,(((2000/China/GX1/00:0.00681,(2000/China/Guangxi2:0.00127,2000/China/Guangxi4:0.00245)94:0.00181):0.00008,XXXX/China/YN-C1:0.00998)100:0.00433,2000/Taiwan/TW:0.01064)88.0:0.00238)98:0.0044,(2004/China/Jinan04:0.00762,(XXXX/China/H2:0.00186,XXXX/China/P1:0.00121):0.00103)100:0.00756)75:0.00138,(((((((((((((((((1998/China/Ch/98-3:0,1999/China/Ch/99:0.00298):0.0006,2000/China/Ch/2000:0.0067)95:0.00196,2004/China/Hebei:0.0)83:0.0012,XXXX/China/YN-PA01:0):0.00057,((2000/China/WF00D:0.00063,2007/China/SDBZH:0)100:0.00436,2000/China/WF00G:0.00182)97:0.00318):0.00057,((1999/China/BP01:0.00304,2002/China/FP1/02:0):0.0,2005/China/Md/CH/GD/1/05:0.00243)91:0):0.00001,(((((2001/China/GM01:0.00244,(2007/China/ZSM/Hebei/07:0.00121,2008/China/DFZD/Jilin/08:0.00242):0):0.00065,2001/China/SGM01:0)98:0.0,2002/China/DG/02:0.01124)81:0.00121,((((((2001/China/JS/501/:0,2001/China/JS/601/:0.0)82:0.00121,(((2005/China/HLJ-13-05:0.00187,(((2005/China/HLJ361/05:0.00494,((2006/China/HLJ028/06:0.0,2006/China/HLJ052/06:0.00121)89:0,2007/China/SDTA:0.00062)98:0):0.00006,2006/China/HLJ-78-06:0):0.00002,(2006/China/HLJ-36-05:0.00059,2006/China/HLJ001/06:0.00057):0.00003):0)86:0.00188,(2006/China/HLJ-48-06:0.00618,(2007/China/CK/CH/HLJ/1/07:0.00815,(2007/China/XZ-18-07-:0,2007/China/YZ-19-07-:0.00189)84:0):0.00121):0):0.0,2006/China/CH/HLJ01306:0.01716)98:0.0):0.00003,2003/China/SPY03:0.00183)92:0.00313,2003/China/CK/CH/JL/403:0.00561):0.00116,(2007/Serbia/1038:0.00061,2007/Serbia/749:0)100:0.01003):0.00067,((((((((2001/China/JS01:0.00001,2003/China/JS03:0.0006):0.00001,((((2005/China/CK/CH/NX/1/05:0.00191,2006/China/CK/CH/NX/506:0.00057)98:0.00251,2006/China/GZ/06:0.00057):0.00001,(2005/China/JS/3/05:0.00066,2008/China/CZ-8-06-Ch:0.0025):0.00001):0.00008,XXXX/China/LS-1:0.01191)77:0.00059):0,(((((((2004/China/Pyan/04:0.00123,2006/China/YS/06:0.00439)100:0.0044,2006/China/JS/706:0):0,(((2006/China/CK/CH/HLJ/1/06:0,(2006/China/CK/CH/SD/1/06:0.00122,(((((2006/China/HA-9-06-Ch:0,2007/China/HA-20-07-Ch:0.0)100:0.00875,2007/China/HA-14-07-Ch:0.00189):0.00003,((2007/China/HA-15-07-Ch:0.00184,2007/China/SY-17-07-Ch:0.00305)97:0.0025,2008/China/HA-4-08-Ch:0.00559):0.00003):0.00003,(2007/China/HA-13-07-Ch:0.00248,2008/China/DT-3-08-Ch:0.00497):0.00002):0.00002,2007/China/HA-2-07-Ch:0.00061)93:0.00125):0.00004):0.00001,(2006/China/CK/CH/HLJ/206:0.0,(2007/China/CK/CH/NX/1/07:0.00375,2008/China/CH/HLJ/LL01/08:0.00619):0.00003):0.00002):0.00002,(2007/China/AN-9-07-Ch:0.0,((2008/China/SD2:0.00186,2008/China/SD3:0.00121)97.0:0.00253,2008/China/SN-5-08-Ch:0.00499):0.00057)91:0.00121)77.0:0.00058):0.00002,(2006/China/JS/506:0.00181,2008/China/SDWF01:0.00308):0):0.0,(((2008/China/ND-XX08:0.00127,(XXXX/China/SDCX07:0.00001,XXXX/China/SDMH07:0.00121)95:0.0012):0.00005,XXXX/China/HNDY07:0.00312):0.0006,XXXX/China/TZ060107:0.00248):0.00003):0,2005/China/JS/405:0):0.00003,2006/China/JS/606:0.00313)97:0.0):0.0,2011/China/chicken/TC/9/2011:0.01107):0.00124,2003/China/SKY03:0.00321)99:0.00416,(((2006/China/CK/CH/LN/1/06:0.00374,2006/China/CK/CH/LN/206:0.0019)100:0.00504,2006/China/CK/CH/LN/406:0.00944):0.00118,(2008/China/LGQQ/Liaoning/08:0.0,2008/China/YZCQ/Liaoning/08:0)100:0.0)100:0.00561):0,(((2002/China/SF02_Fgene:0.0012,2003/China/JS06a:0.00375)83:0.00118,2005/China/TJ05:0.00066)98:0.00243,((2003/China/WN/Tianin/03:0.00443,2008/Venezuela/Ven-611:0):0.00056,((((2004/China/Guangxi13:0,XXXX/China/NDV04011:0)98:0.00312,(2006/China/sc03:0.0,2006/China/sc05:0)100:0.0055)91:0.00248,2007/China/HN-6-07-Ch:0.01067):0.0006,(2005/China/JS/1/05/Gob:0,(2006/China/JS-206wd:0.00066,2006/China/JS-3/06wd:0.00119)95:0.00243)100.0:0.00434)95:0.00189):0.00056)98:0.00249)90:0.0012,((2006/China/SHY06:0,2011/China/SDSG01:0):0,2007/China/SD2:0)98:0.00181):0.0):0.00007):0.0006,(2003/China/PX203:0.00749,2003/China/PX2/03:0.00053)99:0.00439):0.00007)76:0.00061,((2002/China/SF02:0,(XXXX/China/NDV07011:0,XXXX/China/NDV07023:0)85:0.0006):0.0,XXXX/China/GPV-SF02:0.00434)100:0):0.0,((2000/China/ZJ/1/00/:0.0,2009/China/GPMV-SH:0):0.00003,2000/China/ZJ1:0.00244)100:0.00558)78.0:0.00059,1998/China/JS/3/98:0.00369):0.00001,(((2002/China/JSG0210:0.00055,2008/China/JSDO812:0.00494)98:0.00315,XXXX/China/JG97:0.00307):0.00126,XXXX/XXXX/PHY-LMV42:0.00928):0):0.00057,((2000/South Korea/SNU-0202:0.00188,2005/South Korea/SNU-5070:0.00248):0.00114,((XXXX/South Korea/KBNP-C4152R2L:0,XXXX/South Korea/KBNP-4152:0.00564)100.0:0.00379,2005/South Korea/SNU-5074:0.00246)100:0.00754)100:0.00566)77:0,(2001/China/JS/701/:0.00719,((2002/China/Guangxi6:0.01577,2002/China/Guangxi7:0.00318)93.0:0.00306,2004/China/CK/CH/HN/1/04:0.00502)88:0.00253)88:0.00217):0.00062,((1998/China/ND98:0.00617,(((1998/XXXX/Y98:0.0019,2006/China/JS/8/06:0.00061)100:0.00501,((2000/China/WF00C:0.00992,2006/China/JS/901:0.00391)99:0.00494,((2001/China/GM:0.00384,(2005/China/CK/CH/GD/1/05:0.00371,(2005/China/Guangxi15:0.00347,XXXX/China/DQ:0.00629)88.0:0.00217)100:0.00496)99:0.00383,(((((((((((2003/China/CK/CH/JL/1/03:0.0018,2003/China/CK/CH/JL/3/03:0)76:0.00061,(2003/China/CK/CH/JL/203:0,2003/China/CK/CH/JL/503:0.00061):0.00005)98:0.00249,2007/China/YZ-22-07-Os:0.00245):0,(2006/China/SH/Zhejiang/06:0,2007/China/AG/Tianjin/07:0)100:0.00615):0.00006,(2006/China/HN-7-06-CH:0.00683,((((2007/China/XY-31-07-Ch:0.00243,2008/China/XY-11-08-Ch:0.00371):0.00003,2008/China/CZ-10-08-Ch:0.00119):0.00004,2008/China/XZ-7-08-Ch:0.0)87:0,(2008/China/JS-18-08-:0.00819,2008/China/ZJ-17-08-Ch:0.00696)91:0.00243)87:0.00121):0):0.0,(((2007/China/CJG/Xinjiang/07:0.00003,(((2008/China/DFGS/Beijing/08:0.00367,2010/China/SDLY01:0.00997):0.00003,(((((2008/China/SN-19-08-Ch:0,2008/China/SN-20-08-Ch:0.00119)88:0.0012,2008/China/XZ-9-08-Ch:0.00118):0.00001,2008/China/XZ-12-08-Ch:0.00373):0.00058,2009/China/HG/Beijing:0.00243):0,2008/China/XY-14-08-Ch:0.00367):0.00002):0.00009,2008/China/TCQQ/Tianjin/08:0.00367)75:0.00058)100.0:0.00749,(2008/China/AH-2-08-Ch:0.01134,((((2008/China/SDFCH:0.00119,2009/China/SDWF05:0.00066):0.00001,2009/China/SDWF04:0):0.00003,2008/China/SDWF02:0.00066):0.00002,2008/China/SDWF03:0.00121)86:0.00186)99.0:0.00505):0.00119,2008/China/SD-15-08-Pi:0.0087):0.00002):0.00002,((((2009/China/SG/Liaoning:0.00369,2011/China/JS-11-11-Ch:0.00308)92:0.00185,2011/China/SDYT03:0.0):0.00004,(2011/China/SD04:0.00062,2011/China/SDWF07:0):0.00057):0.00126,(2011/China/JS-06-11-Ch:0,2011/China/JS-19-11-Ch:0.0)95:0.00249)100:0.0):0.0,(((2007/China/AN-11-07-Ch:0,2008/China/SN-6-08-Ch:0)100:0.00687,(((2007/China/XZ-12-07-Ch:0.0,(2007/China/XZ-5-07-Ch:0.00119,2007/China/XZ-8-07-Ch:0)84:0.0)98:0.0,2007/China/XZ-20-07-Ch:0.00867):0.00001,2007/China/XZ-16-07-Ch:0.0043):0.00001)95:0.00183,(((2008/China/SD4:0.00063,2009/China/SD03:0.00432):0.00002,2008/China/XZ-13-08-Ch:0.00241):0.00062,2008/China/SY-1-08-Ch:0.00125)100:0.00496):0.00058)94:0.00182,((((((((2005/China/HLJ-07-05:0,((2006/China/HLJ-154-06:0.00062,2006/China/HLJ-82-06:0)81:0.0006,(2006/China/HLJ-42-06:0,2007/China/SDJN:0)79:0.00061):0.00003):0.00003,2006/China/HLJ-50-06:0.00057):0.00057,(2005/China/HLJ-34-05:0.00182,(2006/China/HLJ12706:0.0006,2006/China/HLJ374/06:0.0012):0.00002)79:0.00121):0.00001,(2005/China/HLJ363/05:0.00122,2006/China/HLJ00906:0):0.00003):0.00001,(2006/China/HLJ012/06:0,2006/China/HLJ128/06:0.0):0.0):0.00001,(2006/China/HLJ01606:0.0012,2006/China/HLJ355/06:0.00182):0.00001):0.00004,((2006/China/HLJ-54-06:0,2007/China/SDWF01:0)93.0:0.00122,2006/China/HLJ070/06:0)75:0.00059)93:0.0,2006/China/CK/CH/SHX/1/06:0.0)100:0.00629)90:0.00183,(XXXX/China/NDV022433:0.0,XXXX/China/NDV022435:0.0)100:0.00563):0.00003,(((2005/China/Guangxi14:0.0,XXXX/China/NDV05013:0)99:0.00436,2009/China/GD09-1:0.01273)96:0,(2008/China/sh09:0.00569,((XXXX/China/NDV0210149:0,(XXXX/China/NDV0210227:0,XXXX/China/NDV0210252:0):0):0,XXXX/China/NDV0210154:0)78:0.0012)97.0:0.00312):0.00008):0.00064)100:0.00557):0)85:0.00121,((2001/China/CK/CH/HN/1/01:0.00313,2003/China/CK/CH/HN/1/03:0.00432):0.00005,((2001/China/SDD01:0.00121,2003/China/SL03:0.0006):0.0,2004/China/SQD04:0.0)99:0.00313)100:0):0):0.0,(((((2003/China/Guangxi10:0,XXXX/China/NDV03024:0)100:0.00435,2003/China/Guangxi11:0.0037):0.00008,2003/China/Guangxi9:0.00374)81:0.00179,(((2005/China/CK/CH/JL/1/05:0.0,2006/China/FMW:0.00374):0,2006/China/CK/CH/JL/1/06:0)93:0.0,2006/China/CK/CH/JL/206:0.0):0.00006)100:0.00502,(2003/China/SCL03:0.00061,(2003/China/WHZ034:0,2005/China/GD05:0):0)100.0:0.00378):0.00053)97:0.00247)97:0.00244,2001/China/Lye:0.00632):0.00058,2001/China/JS/401/:0.0):0.00067,(1999/China/NA1:0.0006,2006/China/Go/CH/HLJ/1/06b:0.00256)100.0:0.0094)77:0.00122)100:0.00766,1998/China/JS-298:0.00996):0.00056)100:0.01238,((2010/Indonesia/chicken/Sukorejo/019/10:0.00341,2010/Indonesia/chicken/bali/020/10:0.00591):0.00114,2011/China/egret/China/Guangxi/2011:0)100:0.04156):0.0):0.00176,XXXX/Taiwan/Taiwan95:0.0)100:0.01315,((((((1997/India/Bareilly:0.01114,(1997/Sweden/Sweden_97:0.00867,2001/Russia/Astr/2755:0.0)100:0.0114):0.00284,(2008/Burundi/4132-12:0.0013,2008/Burundi/4132-20:0.0006)100.0:0.02889)100:0.01702,1983/USA/Cockatoo/Oklahoma/7847/1983:0.00633)87.0:0.00405,(((2007/Pakistan/Pakistan/ND33:0.0021,2011/Pakistan/NDV/UDL8/2011:0.00912):0.00053,2010/Pakistan/chicken/CP/Islamabad2/2010:0.00674)100:0.01968,2008/Pakistan/Pakistan/ND43:0.02736)100:0.02613)100:0.00911,(2008/Peru/1918-03:0.0,((2010/China/GD/1003:0,2010/China/GD1003/2010:0)76:0.00131,(((2011/China/GD/12:0,2011/China/GD/17:0):0,2011/China/GD/20:0)90:0.0013,(2011/China/GD/450:0,2011/China/GD450/2011:0):0.00055)92:0.00306)100:0)100:0.01987):0.00146,((((((2006/Mauritania/1532-14:0,((2007/Mali/ML038/07:0.00491,2010/Mali/ML57051T:0.0074):0.00002,2008/Mali/ML225/08:0.0043)78:0.00059)94:0.00194,2010/Green Wood Hoope/EasternHemisphere/5801-22/10:0.01452):0.0013,2009/Mali/ML008:0.0)100:0,(2008/IvoryCoast/2601:0.01671,2010/Mali/ML57072T:0.01164)100:0.0)100:0.02322,(2006/Nigeria/913-1:0.01251,((((2006/Nigeria/913-33:0.00371,(2008/BurkinaFaso/2415-361:0.01141,(2008/BurkinaFaso/2415-580:0.00684,2008/Mali/ML007/08:0.00126)94:0.00376):0.00179):0.00004,2009/Benin/NDV/chicken/Benin/488MT/2009:0.02098):0.00057,(((2008/Cameroon/3490-147:0.00074,2008/Cameroon/3490-149:0)100:0.00547,((2008/Niger/2602-605:0.00064,2008/Niger/2602-625:0.00184)99:0.00438,2007/Nigeria/chicken/Nigeria/VRD07-141/2007:0.00561)88:0.0018)77:0.00126,2007/Nigeria/chicken/Nigeria/VRD07-410/2007:0.00743)91:0.00182):0.00037,((2008/Niger/2602-348:0.00188,2008/Niger/2602-468:0.00181)96:0.00302,2008/Nigeria/3724-6:0.00504)100:0.00708)100:0.01273)100:0.03951):0,(((2006/Niger/1377-8:0.01082,2008/Nigeria/chicken/Nigeria/VRD08-36/2008:0.01747)100:0.01624,2007/Nigeria/chicken/Nigeria/VRD07-233/2007:0.03911)100:0.02705,2007/Mali/ML029/07:0.05046)100:0.019)99:0.00723)97.0:0.00605)100:0.01866)100:0.01277)83:0.00555)96:0.00669)100:0.03065):0.00218)100:0.01414):0.00347)100:0.0)99:0.01885)100:0.02925):0.01147):0.20304);
