# Supplementary material for: New Avian Paramyxoviruses Type I Strains Identified in Africa Provide New Outcomes for Phylogeny Reconstruction and Genotype Classification
Source: PLoS One. 2013 Oct 18;8(10):e76413. doi: 10.1371/journal.pone.0076413 (PMC3799739; doi:10.1371/journal.pone.0076413)
Supplement: Figure S5 — Trees generated by MrBayes in Newick format for 741 F gene sequences (Figure G), 110 full genome (Figure H), 1921 F partial sequences –372 nt (Figure I), 796 F partial sequences –445 nt (Figure N) and 323 HN sequences (Figure J). Trees generated in Newick format on F gene sequences by Maximum Likelihood (Figure K), Neighbor Joining (Figure L) and Maximum Parsimony (Figure M). (ZIP) [file pone.0076413.s005.zip › Figure M_F_complete_tree_BioNJ_unformat.nwk]

(((((((((((((((((((((((((((((((((((((((((((2006/China/HA-9-06-Ch:0,2007/China/HA-20-07-Ch:0)100:0.00861576,2007/China/HA-2-07-Ch:0.00058896)36:0.00001039,2007/China/HA-14-07-Ch:0.00181983)33:0.00000904,2007/China/HA-13-07-Ch:0.00242545)29:0.00003068,2008/China/DT-3-08-Ch:0.00486405)16:0.00001887,(2007/China/HA-15-07-Ch:0.00183971,2007/China/SY-17-07-Ch:0.00302879)97:0.0024375)16:0.00002724,2008/China/HA-4-08-Ch:0.00548294)48:0.00102413,2006/China/CK/CH/HLJ/206:0.00109808)10:0.00013311,(2006/China/CK/CH/HLJ/1/06:-0.00000453,2006/China/CK/CH/SD/1/06:0.00121672)7:0.00001586)4:0.00002059,(2007/China/CK/CH/NX/1/07:0.00332552,2008/China/CH/HLJ/LL01/08:0.00585592)30:0.00028275)13:0.00013184,(2007/China/AN-9-07-Ch:0.00200477,(2008/China/SN-5-08-Ch:0.00513653,(2008/China/SD2:0.00183634,2008/China/SD3:0.00119902)99:0.00220706)46:0.00042771)66:0.00109095)14:0.0003712,2006/China/JS/606:0.00298392)8:0.00004351,(((((XXXX/China/SDCX07:0.00001224,XXXX/China/SDMH07:0.00119986)72:0.00093938,XXXX/China/HNDY07:0.00271065)45:0.00029818,2008/China/ND-XX08:0.00122216)43:0.00044957,XXXX/China/TZ060107:0.00228697)33:0.00014098,(((2004/China/Pyan/04:0.00115547,2006/China/YS/06:0.00432813)100:0.00429911,2005/China/JS/405:-0.00002157)23:0.00001189,(2006/China/JS/506:0.00182324,(2006/China/JS/706:0.00243251,2008/China/SDWF01:0.00304736)10:0.00000101)8:0.00000027)4:0.0000115)16:0.00001793)74:0.00161567,((2001/China/JS01:-0.00000342,2003/China/JS03:0.00060916)39:0.00006195,(XXXX/China/LS-1:0.0110054,(2008/China/CZ-8-06-Ch:0.00242196,(2006/China/GZ/06:0.0006053,(2005/China/JS/3/05:0.00060451,(2005/China/CK/CH/NX/1/05:0.00182158,2006/China/CK/CH/NX/506:0.00060548)98:0.00243691)13:0.00000085)20:0.00001224)34:0.00012496)57:0.00053533)56:0.00018767)90:0.00169141,2003/China/SKY03:0.00399493)75:0.0017502,2011/China/chicken/TC/9/2011:0.0080693)92:0.0030029,((((2006/China/CK/CH/LN/1/06:0.00370086,2006/China/CK/CH/LN/206:0.00177672)100:0.00491674,2006/China/CK/CH/LN/406:0.00926898)90:0.00123432,(2008/China/LGQQ/Liaoning/08:0.00638219,2008/China/YZCQ/Liaoning/08:-0.00025914)100:0.00873577)98:0.00585325,(((2002/China/SF02_Fgene:0.00137621,2003/China/JS06a:0.00349724)82:0.00081864,2005/China/TJ05:0.00100834)95:0.00230534,((2003/China/WN/Tianin/03:0.00428347,2008/Venezuela/Ven-611:0.00861023)84:0.00095068,(((2006/China/JS-206wd:0.00059233,2006/China/JS-3/06wd:0.00122718)99:0.00288954,2005/China/JS/1/05/Gob:0.00137157)98:0.00450272,(2007/China/HN-6-07-Ch:0.00998007,((2004/China/Guangxi13:0,XXXX/China/NDV04011:0)100:0.00393826,(2006/China/sc03:0.00124743,2006/China/sc05:-0.00003443)100:0.004626)94:0.00240617)63:0.00059739)80:0.00141028)69:0.0006434)84:0.00203052)34:0.00035219)44:0.00105587,(2003/China/PX203:0.00663036,2003/China/PX2/03:0.00130202)97:0.00340598)16:0.00050893,(((2007/China/SD2:0,2011/China/SDSG01:0)30:0,2006/China/SHY06:0)97:0.00179876,(2002/China/DG/02:0.01110055,(2001/China/SGM01:0.00066012,(2008/China/DFZD/Jilin/08:0.0023481,(2001/China/GM01:0.00243746,2007/China/ZSM/Hebei/07:0.00120959)72:0.00008503)62:0.00055224)97:0.0030476)47:0.00123868)7:0.00005822)7:0.00006593,((2007/Serbia/1038:0.0006163,2007/Serbia/749:-0.00001051)100:0.00952085,(2003/China/CK/CH/JL/403:0.0059316,(2003/China/SPY03:0.0015364,((2001/China/JS/501/:0.00183952,2001/China/JS/601/:0.00243082)94:0.00161928,((((2007/China/XZ-18-07-:-0.00005537,2007/China/YZ-19-07-:0.00187702)92:0.00125095,2007/China/CK/CH/HLJ/1/07:0.00854571)47:0.00030777,2006/China/HLJ-48-06:0.00581714)85:0.0013849,(2005/China/HLJ361/05:0.00426813,(2005/China/HLJ-13-05:0.00108672,(((2006/China/HLJ001/06:0.00059646,2006/China/HLJ-36-05:0.00061584)30:0.00000887,2006/China/HLJ-78-06:-0.00000923)76:0.00035359,(2007/China/SDTA:0.00030604,(2006/China/HLJ028/06:0.00057103,2006/China/HLJ052/06:0.00064127)86:0.00151828)92:0.00208626)58:0.00074163)32:0.0004584)71:0.00115641)96:0.00524304)28:0.00041923)55:0.00257708)28:0.00048543)27:0.00097662)4:0.00021483,(2002/China/FP1/02:-0.0000418,(1999/China/BP01:0.00307044,2005/China/Md/CH/GD/1/05:0.00241961)89:0.00003172)92:0.001516)0:0.00015466,(XXXX/China/YN-PA01:0.00556371,(((2000/China/WF00D:0.00062247,2007/China/SDBZH:-0.00001633)100:0.00420569,2000/China/WF00G:0.00189164)96:0.00331666,(2004/China/Hebei:0.002735,(1998/China/Ch/98-3:0.00266855,(1999/China/Ch/99:0.00266866,2000/China/Ch/2000:0.00587682)27:0.00037646)55:0.00185272)47:0.00101085)15:0.00027152)4:0.00025209)3:0.00020216,(XXXX/China/GPV-SF02:0.00415083,(2002/China/SF02:-0.00000537,(XXXX/China/NDV07011:0,XXXX/China/NDV07023:0)76:0.00061115)91:0.00011228)97:0.00563809)4:0.00047914,(2000/China/ZJ/1/00/:0.00180416,(2000/China/ZJ1:0.00243944,2009/China/GPMV-SH:-0.00001239)51:0.00001902)99:0.00561156)14:0.0003489,(XXXX/China/JG97:0.00324191,(XXXX/XXXX/PHY-LMV42:0.00809594,(2002/China/JSG0210:0.00062899,2008/China/JSDO812:0.00484764)97:0.00298335)57:0.00102668)54:0.00050944)2:0.00013136,1998/China/JS/3/98:0.00377845)25:0.00057728,((2000/South Korea/SNU-0202:0.00229475,2005/South Korea/SNU-5070:0.00196014)76:0.00095927,(2005/South Korea/SNU-5074:0.00215461,(XXXX/South Korea/KBNP-4152:-0.00016911,XXXX/South Korea/KBNP-C4152R2L:0.00566241)99:0.00398495)100:0.00770579)100:0.00554385)36:0.00083966,(2001/China/JS/701/:0.00658858,(2004/China/CK/CH/HN/1/04:0.00534556,(2002/China/Guangxi6:0.01525071,2002/China/Guangxi7:0.00268232)98:0.00269003)82:0.00174459)95:0.00253944)29:0.00045746,((((((((2003/China/Guangxi10:0,XXXX/China/NDV03024:0)100:0.00425024,2003/China/Guangxi11:0.00370704)79:0.00109345,2003/China/Guangxi9:0.00257271)56:0.00111642,(2006/China/CK/CH/JL/206:0.00120063,(2006/China/CK/CH/JL/1/06:-0.00003259,(2005/China/CK/CH/JL/1/05:0.00055715,2006/China/FMW:0.0036964)52:0.0000307)77:0.00123337)57:0.00056361)99:0.00437149,(2003/China/WHZ034:-0.00000615,(2003/China/SCL03:0.00061797,2005/China/GD05:-0.00001218)45:0.00000615)99:0.00399273)63:0.00047115,(1998/China/ND98:0.0055138,((1998/XXXX/Y98:0.00166102,2006/China/JS/8/06:0.00076604)99:0.00463338,(2000/China/WF00C:0.00950457,2006/China/JS/901:0.00398759)99:0.00470166)66:0.0013742)23:0.00049077)15:0.00025424,(2001/China/CK/CH/HN/1/01:0.00300701,(2003/China/CK/CH/HN/1/03:0.00426402,(2003/China/SL03:0.00058344,(2001/China/SDD01:0.00119159,2004/China/SQD04:0.003063)62:0.0000214)99:0.00306679)62:0.00003884)100:0.00675637)23:0.00093376,(2006/China/CH/HLJ01306:0.01369053,(((((XXXX/China/NDV0210227:0,XXXX/China/NDV0210252:0)23:0,XXXX/China/NDV0210154:0)15:0,XXXX/China/NDV0210149:0)99:0.00351604,2008/China/sh09:0.00258266)62:0.00248776,((((2005/China/Guangxi15:0.0039626,XXXX/China/DQ:0.00520751)86:0.00167274,2005/China/CK/CH/GD/1/05:0.00415258)99:0.00383201,2001/China/GM:0.00478817)96:0.00336566,(((2005/China/Guangxi14:0,XXXX/China/NDV05013:0)100:0.00469927,2009/China/GD09-1:0.01191545)92:0.0040456,((XXXX/China/NDV022433:0.00107049,XXXX/China/NDV022435:0.00074888)100:0.00559497,(((((((((((2006/China/HLJ01606:0.00120525,2006/China/HLJ355/06:0.00183063)15:0.0000049,2005/China/HLJ363/05:0.00120886)12:0.00001646,2006/China/HLJ012/06:0.00058916)13:0.00000958,2006/China/HLJ128/06:0.00059643)17:0.00000913,2006/China/HLJ00906:0.00059692)45:0.00023618,(2005/China/HLJ-34-05:0.0013593,(2006/China/HLJ12706:0.00057777,2006/China/HLJ374/06:0.00124145)55:0.0004622)77:0.00098059)30:0.00025335,(2005/China/HLJ-07-05:-0.00001676,((2006/China/HLJ-42-06:0,2007/China/SDJN:0)60:0.00058019,(2006/China/HLJ-50-06:0.00060257,(2006/China/HLJ-154-06:0.00061624,2006/China/HLJ-82-06:-0.00001009)66:0.00061259)26:0.00002575)18:0.00001611)42:0.00004972)48:0.00033059,2006/China/HLJ070/06:0.00042747)40:0.00014209,(2006/China/HLJ-54-06:0,2007/China/SDWF01:0)82:0.00069209)94:0.00237875,2006/China/CK/CH/SHX/1/06:0.00483002)99:0.00584034,(((((2011/China/SD04:0.00062063,2011/China/SDWF07:-0.00001489)64:0.00055503,2011/China/SDYT03:0.0030912)81:0.00072121,(2009/China/SG/Liaoning:0.00230543,2011/China/JS-11-11-Ch:0.00440654)48:0.00112027)44:0.00083277,(2011/China/JS-06-11-Ch:0.00181233,2011/China/JS-19-11-Ch:0.00122459)48:0.00115838)100:0.01204132,(((((((2007/China/XZ-5-07-Ch:0.00124047,2007/China/XZ-8-07-Ch:-0.00002837)91:0.00123426,2007/China/XZ-12-07-Ch:0.00241425)88:0.00172594,2007/China/XZ-20-07-Ch:0.0083839)50:0.00017097,2007/China/XZ-16-07-Ch:0.00457177)52:0.00039306,(2007/China/AN-11-07-Ch:0,2008/China/SN-6-08-Ch:0)100:0.00637209)86:0.00151651,(2008/China/SY-1-08-Ch:0.00165332,(2008/China/XZ-13-08-Ch:0.00212091,(2008/China/SD4:0.00004196,2009/China/SD03:0.0048253)30:0.00031595)42:0.00016835)100:0.00467161)61:0.00107009,(2007/China/YZ-22-07-Os:0.0021398,(((((((((2008/China/SN-19-08-Ch:0.00057568,2008/China/SN-20-08-Ch:0.00124476)86:0.0012385,2008/China/XZ-9-08-Ch:0.00119252)39:0.00026653,2008/China/XZ-12-08-Ch:0.00339711)55:0.00044902,(2009/China/HG/Beijing:0.00238784,(2008/China/TCQQ/Tianjin/08:0.00369288,2008/China/XY-14-08-Ch:0.0036535)34:0.00003995)29:0.00016676)34:0.00041187,2010/China/SDLY01:0.00943121)34:0.0003358,2007/China/CJG/Xinjiang/07:0.00016632)41:0.00020331,2008/China/DFGS/Beijing/08:0.00350064)99:0.00735557,(2003/China/CK/CH/JL/203:-0.00001852,(2003/China/CK/CH/JL/503:0.00058877,(2003/China/CK/CH/JL/1/03:0.00185662,2003/China/CK/CH/JL/3/03:-0.00003755)67:0.00062537)65:0.00001772)98:0.00215626)19:0.0005052,((((((2008/China/CZ-10-08-Ch:0.00121028,2008/China/XY-11-08-Ch:0.00365706)30:0.00000493,2007/China/XY-31-07-Ch:0.00243217)58:0.000462,2008/China/XZ-7-08-Ch:0.00258901)82:0.00137957,(2008/China/JS-18-08-:0.00799535,2008/China/ZJ-17-08-Ch:0.00677808)90:0.00231668)63:0.00100552,2006/China/HN-7-06-CH:0.00636523)19:0.00013619,(2008/China/SD-15-08-Pi:0.00877369,((2006/China/SH/Zhejiang/06:0,2007/China/AG/Tianjin/07:0)100:0.00455714,(2008/China/AH-2-08-Ch:0.010973,(2008/China/SDWF03:0.00119724,(2009/China/SDWF04:-0.00002314,(2009/China/SDWF05:0.0005975,(2008/China/SDFCH:0.00123017,2008/China/SDWF02:0.0005892)35:0.00000865)42:0.00002261)42:0.00001581)97:0.00195304)99:0.00531502)40:0.0004818)21:0.00040571)11:0.00023861)1:0.00009399)13:0.00042722)15:0.00008136)82:0.00201385)63:0.00129413)21:0.00010138)30:0.00080233)18:0.00051831)74:0.00404561)52:0.00334867)34:0.00112336)77:0.00261721,2001/China/Lye:0.00689674)40:0.00047006,2001/China/JS/401/:0.01299687)40:0.00021701,(1999/China/NA1:0.00056861,2006/China/Go/CH/HLJ/1/06b:0.00246854)100:0.00891288)85:0.00173141,(((XXXX/China/H2:0.00183839,XXXX/China/P1:0.00120129)95:0.00149013,2004/China/Jinan04:0.00711595)99:0.00659254,((1997/China/GPMY/QY97-1:0.00064149,1998/China/GD/1/98:0.0005707)100:0.00299778,(2000/Taiwan/TW:0.01037028,(XXXX/China/YN-C1:0.00889307,(2000/China/GX1/00:0.00675614,(2000/China/Guangxi2:0.00109444,2000/China/Guangxi4:0.00255294)96:0.00181439)94:0.00097051)98:0.00360985)96:0.00218846)99:0.00382188)96:0.00166022)100:0.00706792,1998/China/JS-298:0.0096232)65:0.00114279,(((1999/China/JS02:-0.00034259,2003/China/SWS03:0.01266554)97:0.00257753,2003/China/YG03:0.00175923)100:0.01394137,(2003/China/ND/03/044:0.00383298,(2003/China/ND/03/018:0.00111381,(XXXX/China/LZ-NDV:0.00066076,(1996/China/CH-A796:0.0029616,2000/China/JS-3/00:0.00130341)70:0.00055194)57:0.00010264)96:0.0022813)100:0.01140192)74:0.00140604)100:0.01014363,(2011/China/egret/China/Guangxi/2011:0.01339719,(2010/Indonesia/chicken/Sukorejo/019/10:0.00262493,2010/Indonesia/chicken/bali/020/10:0.00653726)79:0.00178376)100:0.03711441)40:0.00125442,(XXXX/Taiwan/Taiwan95:0.02438983,(1990/Indonesia/14698/90:0.01006814,(1993/Netherlands/APMV-1/chicken/NL/152608/93:0.01994603,(2010/Indonesia/chicken/Banjarmasin/010/10:0.00064954,2010/Indonesia/chicken/Gianyar/013/10:-0.00004375)100:0.0337686)44:0.00085765)57:0.00170737)55:0.00193015)100:0.0111399,((((((2011/China/GD/17:0,2011/China/GD/20:0)30:0,2011/China/GD/12:0)95:0.0018112,(2011/China/GD/450:0,2011/China/GD450/2011:0)46:0.00000923)96:0.00274673,(2010/China/GD/1003:0,2010/China/GD1003/2010:0)95:0.00152159)100:0.03431362,2008/Peru/1918-03:0.04260391)99:0.01412625,(((((1997/Sweden/Sweden_97:0.01114802,2001/Russia/Astr/2755:0.01175081)99:0.00834351,1997/India/Bareilly:0.01282334)96:0.00611666,(2008/Burundi/4132-12:0.00081839,2008/Burundi/4132-20:0.0010019)100:0.02381707)99:0.01273785,(1983/USA/Cockatoo/Oklahoma/7847/1983:0.01099836,(2008/Pakistan/Pakistan/ND43:0.02735326,(2011/Pakistan/NDV/UDL8/2011:0.00766484,(2007/Pakistan/Pakistan/ND33:0.00282106,2010/Pakistan/chicken/CP/Islamabad2/2010:0.00634256)66:0.00095889)100:0.01653286)99:0.02175113)51:0.00158691)96:0.00890902,((((2006/Niger/1377-8:0.01349102,2008/Nigeria/chicken/Nigeria/VRD08-36/2008:0.01404506)100:0.01593889,2007/Nigeria/chicken/Nigeria/VRD07-233/2007:0.03634849)100:0.02197901,2007/Mali/ML029/07:0.0454865)98:0.01048616,(((((((2006/Mauritania/1532-14:0.00032788,2007/Mali/ML038/07:0.00515434)50:0.00045694,2008/Mali/ML225/08:0.00382596)66:0.00149021,2010/Mali/ML57051T:0.00586073)57:0.00172656,2010/Green Wood Hoope/EasternHemisphere/5801-22/10:0.01432063)46:0.00050311,2009/Mali/ML008:0.01148467)100:0.02267662,(2008/IvoryCoast/2601:0.01839515,2010/Mali/ML57072T:0.00897749)100:0.01493359)100:0.01680962,(2006/Nigeria/913-1:0.01347383,(((2008/Niger/2602-348:0.00069549,2008/Niger/2602-468:0.00294962)78:0.00168886,2008/Nigeria/3724-6:0.00627416)99:0.00674953,((((2006/Nigeria/913-33:0.00375409,2009/Benin/NDV/chicken/Benin/488MT/2009:0.01990892)65:0.00128942,(2008/BurkinaFaso/2415-580:0.00471815,2008/Mali/ML007/08:0.0032136)88:0.00408434)30:0.00057452,2008/BurkinaFaso/2415-361:0.00995145)37:0.00187435,(2007/Nigeria/chicken/Nigeria/VRD07-410/2007:0.00707784,((2008/Cameroon/3490-147:0.00040557,2008/Cameroon/3490-149:0.00020017)100:0.00533734,(2007/Nigeria/chicken/Nigeria/VRD07-141/2007:0.00608752,(2008/Niger/2602-605:0.0013335,2008/Niger/2602-625:0.00109481)98:0.00371844)83:0.00203911)56:0.00122521)53:0.00159118)31:0.00018559)100:0.00999539)100:0.03180213)95:0.00647986)87:0.00567764)42:0.0004431)96:0.00560774)98:0.01030579,((1972/USA/1083:0,1972/USA/1083_Fontana:0)100:0.0241964,((((((((1986/China/ZhJ-286:0.00149868,1997/China/ZhJ-3/97:0.00581432)95:0.00397637,(1997/China/Sh-1/97:0.00315539,1998/China/Sh-298:0.00171236)99:0.00593411)56:0.00071254,1985/Japan/Ibaraki/85:0.00697332)91:0.00247914,1995/Sweden/Sweden_95:0.01517297)100:0.01628445,((1989/South Korea/Kr-10289:0.01044219,1994/China/JX-1/94:0.02406403)100:0.01474732,(1991/China/ZJ-1/91:0.00056609,1997/China/XJ-3/97:0.00064681)100:0.02214039)42:0.00079498)41:0.00075767,XXXX/China/GZ:0.03129306)98:0.00827433,XXXX/XXXX/Warwick:0.01985747)64:0.00231903,((((((2011/Ethiopia/ETH10073:0.00644198,2011/Ethiopia/ETHAN01:0.00459314)35:0.00036144,2011/Ethiopia/ETH8755:0.00608805)99:0.00486053,2011/Ethiopia/ETH10065:0.00736025)100:0.01455235,2011/Ethiopia/ETHMG1C:0.02075576)100:0.04105511,(2010/Italy/NDV/DOVE/IT/10RS6171_7154VIR:0.05848146,(2007/Nigeria/dove/Nigeria/VRD07-163/2007:0.02000133,(2005/Russia/Pi/Rus/Vladimir/687/05:0.01726822,2009/Russia/Pi/Rus/Kemerovo/0267/09:0.01785719)50:0.00078414)100:0.01264772)92:0.00818309)88:0.00641925,(1990/Kenya/13990:0.0378654,(((((((1984/USA/PPMV-1:0.00012197,1985/USA/Pigeon/Maryland/11936/1985:0.00048377)53:0.00042493,1984/Pigeon/New York/44407/1984:0.00018119)55:0.00051944,(1984/USA/NewYork/1984:0.00092808,1984/USA/NY1984:0.00028483)65:0.00069542)98:0.00379502,(1982/Italy/22782:0.00070557,2002/China/S-1:0.00721828)66:0.00111753)56:0.00127391,1999/Argentina/Tigre699:0.03039837)85:0.00324873,(1997/GreatBritain/GB1168/84:0.00575904,1987/USA/Pigeon/Illinois/37397/1987:0.01089446)71:0.00174684)100:0.01420127,(((((((((2006/China/PG/CH/JS/1/06:0.00252179,2009/China/P/Anhui/1/09:0.002954)83:0.00168162,2005/China/NDV-05-029:0.00443433)63:0.00128155,1996/China/STP96:0.0029911)16:0.00034355,(2008/China/Pigeon/China/100/08:0.00086229,(2008/China/Pigeon/China/107/08:0.0005393,2008/China/Pigeon/China/112/08:0.00310561)51:0.00035124)96:0.00333484)15:0.00053365,2008/China/Pigeon/China/110/08:0.00683244)27:0.00099305,(XXXX/China/YN-P1:0.021645,(2005/China/PG/CH/JS/1/05:0.00282637,XXXX/China/ND/05/028:-0.0003932)100:0.00666334)49:0.00136251)51:0.0013823,1998/China/Ch/98-1:0.00924998)100:0.02130867,(((1998/USA/Pigeon/New York/12339/1998:0.00590323,2000/USA/Gannet/Pennsylvania/25017/2000:0.00885887)84:0.00230409,2002/USA/Waterfowl/Texas/209682/2002:0.01165686)99:0.00738186,(1993/USA/Pigeon/Illinois/11748/1993:0.01229331,(((1998/USA/Texas:0.00137799,1997/USA/Pigeon/Wyoming/20210/1997:0.02367198)70:0.00298172,2004/USA/Chicken/Texas/309968/2004:0.01693385)99:0.01239512,(1991/USA/Pigeon/Indiana/18002/1991:0.00562454,(1995/USA/Pigeon/New York/32851-2/1995:0.01395348,1989/USA/Pigeon/Minnesota/2446/1989:0.00141192)29:0.00052716)32:0.00091839)29:0.00027313)74:0.00238014)100:0.0117743)86:0.0062553,((1997/Argentina/Capital3/97:0.03177427,2012/Kenya/Laughing dove_B2/Kenya/Isiolo:0.02617923)98:0.00823111,((((((((2000/USA/RI/RI166:0.00401359,2000/USA/Chukar/New Jersey/32429-5/2000:0.00208605)74:0.00094564,(2007/USA/Pigeon/South Dakota/486839/2007:0.00721092,2008/USA/Pigeon/Minnesota/77/2008:0.00503904)98:0.00463344)63:0.0013302,2005/USA/Pheasant/Massachusetts/359425/2005:0.00871596)43:0.00068977,(2006/USA/Dove/FL/455682-2/2006:0.00689388,2008/USA/Dove/Florida/1287/2008:0.00908933)77:0.00213434)76:0.00259903,(((2007/USA/Pigeon/Minnesota/511296/07:0.00097585,2008/USA/Pigeon/Pennsylvania/2282/2008.:0.00511736)52:0.00041997,2010/USA/New Jersey/9564/2010:0.00632237)86:0.00215238,(2008/USA/Pigeon/Pennsylvania/2062/2008:0.00365412,(2004/USA/Chicken/Massachusetts/344783-3/2004:0.00201662,(2009/USA/Raptor/Minnesota/18575-4/2009:0.00195344,2009/USA/Pigeon/Minnesota/723/2009:-0.00013408)98:0.00224512)60:0.0012376)91:0.00297066)97:0.00332343)50:0.00182366,(2010/USA/Pigeon/Texas/5254-12/2010:0.01370935,(2003/USA/Pigeon/Nevada/241851/2003:0.00328076,(2004/USA/TX4156:0.00280283,(2004/USA/TX3503:0.00169208,(2005/USA/TX4156:0.00314969,(2004/USA/TX-B2580:0.00131999,2004/USA/Turkey/Louisiana/331309/2004:0.00171741)66:0.0011161)38:0.00043538)64:0.00192527)31:0.00038056)42:0.00098305)85:0.00426816)48:0.00200616,((1996/Ireland/AV32496:0.0068829,1998/USA/Pigeon/Maryland/2075/1998:0.00167054)91:0.00275422,(2000/Italy/2736:0,2000/Italy/2736-00:0)100:0.00710129)64:0.00284153)99:0.01483657,(2008/China/JN08:0.01192203,(((2000/Italy/116600:0.00599686,2006/Luxembourg/APMV-1/pigeon/Luxembourg/119/2006:0.01314063)5:0.00087199,2007/Luxembourg/3821-1/2007:0.01219358)1:0.0015093,((((2011/China/pigeon/China/SDLC/2011:0.00549388,2011/Belgium/PPMV-1/Belgium/11-08304/2011:0.00491092)34:0.0002391,(2011/China/pigeon/China/SDS/2011:0.00387115,2011/China/pi/CH/LLN/110713:0.00160469)76:0.00191164)99:0.00544031,2008/USA/Rosella/Belgium/4940/08:0.00896334)100:0.01936396,(2010/China/pi/CH/LJL/100605:0.0144195,(((((XXXX/China/sms12:0.00686815,2011/China/pi/CH/LGD/110947:0.00229)75:0.00170895,2009/China/SD5:0.0025721)87:0.0016734,(2007/China/JS-0722Pi:0,2007/China/WX-10-07-Pi:0)97:0.00106443)97:0.00441593,(2010/China/SD10:0.00354976,(2011/China/pi/CH/LHLJ/110813:0.00052216,2011/China/pi/CH/LHLJ/110822:0.00069013)99:0.00440259)62:0.00153712)99:0.00796027,((((2007/China/JS-0703Pi:0,2007/China/YZ-21-07-Pi:0)99:0.00377196,(2007/China/JS-0716Pi:-0.0000691,2007/China/YZ-23-07-Pi:0.00067488)90:0.00109529)76:0.0011218,(2007/China/JS-0704Pi:0,2007/China/JS-35-07-Pi:0)99:0.00315537)99:0.00772889,(((((((2008/China/Pigeon/China/105/08:0.000553,2008/China/Pigeon/China/106/08:0.00248237)60:0.00024496,2003/China/P4:0.0058667)80:0.00126722,(2008/China/SS:0.00170398,2000/China/Pigeon/China/JM/11/00:0.00316413)92:0.00305077)34:0.00069218,2008/China/Pigeon/China/104/08:0.00234804)39:0.00099028,(2005/China/W4:0.00442796,(2011/China/pi/CH/LGD/110208:0.00546694,2012/China/pi/CH/LJL/120404:0.00743743)55:0.00107739)96:0.00677605)26:0.00092721,2008/China/carrier-/Guandong:0.01119833)24:0.00188012,(2008/USA/Dove/Italy/VIR 24/2008:0.01213305,((((2005/Belgium/PPMV-1/Belgium/05-01824/2005:0.00077035,2007/Belgium/PPMV-1/Belgium/07-04943/2007:0.00348424)96:0.00441209,2008/USA/New York/1989-19/2008:0.01038792)50:0.00067433,2004/Ireland/PPMV-1/pigeon/IE/806/04:0.01169785)53:0.00088192,(1998/Belgium/248VB:-0.00000431,(1998/Belgium/248VB/1.3:-0.0000086,(2000/Belgium/248VB/1.01:-0.00001716,(1998/Belgium/PPMV-1/Belgium/98-248/1998:-0.00003421,(1998/Belgium/PPMV-1/Belgium/98-238/1998:0.00055108,(1998/Belgium/248VB/0.025:0,(1998/Belgium/248VB/0.49:0,1999/Belgium/248VB/0.55:0)25:0)64:0.00066102)20:0.0000339)6:0.00001716)5:0.0000086)10:0.00000431)67:0.00103081)32:0.00117855)20:0.00135345)12:0.00156491)7:0.00163865)2:0.00127164)1:0.00081299)2:0.00046528)62:0.00374522)67:0.00220854)88:0.00600185)95:0.00630373)46:0.0012408)48:0.00193368)95:0.00833568)51:0.00172426)88:0.00671129)87:0.00447129)88:0.00747107,(1960s/Malaysia/AF2240:0.02415991,(1947/Mexico/chicken/Mexico/Queretaro/452/1947:0.01971285,(2010/Malaysia/AF2240-I:0.01180175,(XXXX/Argentina/Trenque/Lauquen/70:0.01539339,(1979/China/QH1:-0.00024163,1985/China/QH4:0.00145534)100:0.0296564)79:0.003489)99:0.01258078)43:0.00586263)31:0.00770985)15:0.00302551,((((((((2000/Mexico/453:0.00160141,2000/Mexico/459:0.00511169)40:0.00062659,(2002/USA/21147202:0.00225746,2002/USA/212676:0.00078199)100:0.00804779)54:0.00094204,1988/Mexico/458/1988:0.00086234)99:0.00642526,1996/Mexico/37821/96:0.00361819)100:0.02120238,(1986/USA/Parrot/New Jersey/19674-2/1986:0.0064784,(1982/USA/Parrot/Colorado/8278/1982:0.00750175,1981/USA/Amazon/California/16365/1981:0.00352645)54:0.00090904)76:0.00302962)63:0.00204268,(2000/Honduras/1500:0.00264097,(2000/USA/Chicken/Honduras/44813/2000:0.0012897,2001/Nicaragua/FightingCock/Nicaragua/95066-9/2001:0.00174567)97:0.002856)100:0.02404991)99:0.01015923,(1980/USA/Psittacine/Indiana/29120/1980:0.01876853,(((1971/USA/Lar:0,1971/USA/Largo/71:0)100:0.01629912,1971/USA/APMV-1/chicken/Ca/2098/71:0.00546818)66:0.00175173,(2004/Mexico/462:0.00288465,((2010/Mexico/MX/NC02-634:0.00165122,2010/Mexico/MX/NC04-635:0.00199796)100:0.0062466,(2005/Mexico/465:0.00001768,(2005/Mexico/NDV-P05:0.00204365,2006/Mexico/466:0.00282605)77:0.00058466)89:0.00220797)59:0.0014929)97:0.00648446)28:0.00112649)40:0.00170466)68:0.00426259,(XXXX/Canada/Cormorant Canada:0.00976409,(((1992/USA/92-40140/92:0.0013054,XXXX/USA/rAnhinga:0.00724659)99:0.01081208,1993/USA/anhinga:0.00719402)100:0.01829831,(((((((2003/USA/Cormorant/Wisconsin/272409/2003:-0.00131615,2003/USA/Cormorant/New York/268898-7/2003:0.01556445)29:0.00065899,2003/USA/18719-03_GS/03:-0.00065899)26:0.00032995,2003/USA/18719-03_GS:-0.00032995)89:0.00269874,2008/USA/506:0.00572419)100:0.01193768,1998/Canada/CNN3-V1125:0.00298972)64:0.0015161,(1995/Canada/95DC02150:0.00187075,1995/Canada/95DC2345:0.0023864)92:0.00224767)70:0.00168527,((((1997/USA/92-23071/:-0.00004223,1998/USA/Cormorant/Wisconsin/248/1998:0.00064797)32:0.00002116,1992/USA/92-23071:-0.00002116)62:0.00009202,(1997/USA/D9704285:0,1997/USA/D970428597:0)64:0.00051394)92:0.00166704,(1997/USA/Cormorant/Wisconsin/28547/1997:0.00071626,(2003/USA/Cormorant/Oregon/276236-7/2003:0.00573164,(((2005/USA/19529-04_GS:0,2005/USA/Cormorant/Nevada/395921/2005:0)31:0,2005/USA/19529-04:0)98:0.00229288,(((2008/USA/498:0,2008/USA/5031:0)91:0.00137249,2008/USA/496:0.00166317)96:0.00187851,(2010/USA/HN/652:0.00348829,(2010/USA/MN/648:0.00089836,(2010/USA/MD/656:0.0003108,(2010/USA/HN/654:-0.00002754,(2010/USA/MA/650:-0.000055,(2010/USA/MA/651:0.00071563,2010/USA/MD/655:-0.00010984)18:0.000055)15:0.00002754)46:0.00029502)54:0.00031453)94:0.00261719)97:0.00241889)84:0.00136475)89:0.0015956)99:0.00790553)77:0.00200453)96:0.00387934)100:0.01558317)99:0.01116046)60:0.00488768)100:0.03327689)59:0.01084894,(((1987/India/TamilNadu/NDV-2:0.00207634,2008/India/NDV/2K36:-0.00025713)84:0.00224012,2000/India/2K3/Chennai/Tamil_nadu:0.00634544)100:0.05414558,(((((((((((2010/Madagascar/MGF120T:0.00106535,2010/Madagascar/MGF166:0.00196999)82:0.00022948,2011/Madagascar/MGF015C:-0.00023146)65:0.00047397,(2010/Madagascar/MGF003C:0.00079529,2011/Madagascar/MGS1130T:0.0004176)74:0.00074361)65:0.00091978,(2010/Madagascar/MGF192C:0.00044331,2011/Madagascar/MGS1595T:0.00016243)98:0.00212502)46:0.00064717,2010/Madagascar/MGF082T:0.000873)73:0.00156939,(2009/Madagascar/MGMNJ:0.00421928,(2008/Madagascar/MG_039:0.00075126,2008/Madagascar/MG_Meola:-0.00014548)99:0.00310827)99:0.00536867)100:0.01002157,(2008/Madagascar/MG_725_08:0.00068776,2009/Madagascar/MGBBS:0.00417769)100:0.01006058)88:0.00436672,1992/Madagascar/MG_1992:0.01369492)100:0.0820462,(XXXX/USA/Texas:0.01484584,((1933/UK/Herts/33:0.00096319,1933/XXXX/Her33:0.00452678)99:0.00516402,(1944/China/Italien:0.0006764,(XXXX/Hungary/Edit:0.00152054,XXXX/XXXX/XXXX:0.00457958)76:0.00114766)99:0.00507779)82:0.00197622)99:0.00871505)85:0.00764728,(2006/India/UP3:0.03236658,XXXX/XXXX/FieldPheasant:0.04739963)100:0.01546365)34:0.00216439,((((((((((((((((((XXXX/China/F48E9a:0.00199897,XXXX/China/F48E9c:0.00104069)71:0.00085598,XXXX/China/F48E9b:0.00280934)29:0.00020854,2009/China/GD09-2:0.00039331)10:0.00013679,1985/China/FJ01/85:0.00046877)3:0.00007702,(2003/China/China/NDV03-45-641/2003:0,XXXX/China/XXXX:0)85:0.00113701)6:0.0000966,1997/China/JS/1/97Ch:0.00172582)6:0.00005066,1946/China/F48E8:-0.00005288)9:0.00003816,1986/China/ZJ/1/86Ch:0.00178689)17:0.00037752,XXXX/XXXX/LuoY:0.000838)21:0.00044776,2002/China/JS/1/02:0.00137472)27:0.00027905,2004/China/China/NDV04-23-647/2004:0.00032586)32:0.00079611,(1985/China/FJ-1/85:0.00056272,(1997/China/JS-1/97a:0,1997/China/JS-1/97b:0)84:0.00064947)71:0.00042021)21:0.0006086,(2003/China/JS06b:0.00087512,(2002/China/SBD02:0.00186051,XXXX/China/TJ03:0.00117462)67:0.00094727)46:0.00045792)35:0.00069132,1985/China/ZhJ-1/85:0.00258257)76:0.00156933,(XXXX/China/BY:0.00288606,XXXX/China/FW:0.00198237)85:0.00104028)100:0.03266378,(XXXX/XXXX/Miyadera:0.02960448,(1932/Australia/Australia/32:0.00148848,1932/Australia/Victoria:-0.00027477)100:0.01615402)91:0.00545143)56:0.00287972,(2006/China/NDVHLJ383/06:0.00673326,(2000/China/Guangxi5:0.00194201,(1974/Pakistan/Pakistan/ND1:0.00547254,(2005/China/JS/205:0.00124451,(1940s/India/Mukteswar:0.00051496,(2005/China/JS/0905:0.00048102,(2005/China/JS/705:0.00115287,(2004/China/CK/CH/JD/1/04:0.00234834,2010/China/Mukteswar:0.00251978)31:0.00006347)31:0.00012292)25:0.00009118)58:0.00057728)69:0.00124989)58:0.00111311)81:0.00253012)100:0.03844402)93:0.00617158,(((((((((((((((2009/South Korea/KR/Turkey/KU_LBM116/09:0.00064286,2009/South Korea/KR/CK/KU_LBM255/09:-0.00003712)3:0.00001859,2008/Malaysia/1041-632:-0.00001859)3:0.00000932,1966/Australia/V4Vaccine:-0.00000932)13:0.00014149,1966/Australia/QueenslandV4/66:0.00659367)11:0.0001115,(2007/China/XZ-32-07-Ch:0.00336049,2011/China/SDFC07:0.00028675)56:0.00051668)24:0.00031488,2010/South Korea/KR/Pheasant/KU_LBM139/10:0.00211729)35:0.00027253,(2006/China/CK/CH/NX/3/06:-0.00006026,(1997/China/JL01:0.00067016,(2006/China/CK/CH/NX1/06:0.00359364,(2006/China/CK/CH/NX/206:0,2006/China/CK/CH/NX/406:0)35:0.00005817)58:0.00054726)22:0.00005858)34:0.00033415)35:0.00044274,2009/China/TS09-C:0.00077153)65:0.00140977,(XXXX/China/NDV006150:0.00100797,(XXXX/China/NDV015857:-0.00003233,(XXXX/China/NDV01608:-0.00006452,(XXXX/China/NDV015239:0.00054207,(XXXX/China/NDV016540:0.00054874,(XXXX/China/NDV01612:0.00050974,(XXXX/China/NDV01683:0.00113957,(XXXX/China/NDV016411:0.00126585,XXXX/China/NDV981634:0.00116244)32:0.00007395)29:0.00009587)22:0.00005742)20:0.00006407)25:0.00006408)19:0.00003233)62:0.00020541)80:0.00072257)95:0.00408609,(((1998/Australia/98-1252:0.00104869,1998/Australia/APMV-1/chicken/Australia/9809-19-1107/1998:0.0001635)96:0.00241272,1998/Australia/98-1249:0.00184938)91:0.00151646,(1998/Australia/98-1154:0.00271045,((1999/Australia/0868-hi:0.00123431,1999/Australia/0868-lo:-0.00002204)62:0.00160107,(2002/Australia/02-1334:0.00631855,(1999/Australia/99-655:0.00062843,(1999/Australia/1435:0.00222961,(1999/Australia/PR-32:-0.00000046,2001/Australia/01-1108:0.00547651)54:0.00082163)36:0.00058533)23:0.00042337)48:0.00131032)68:0.00133206)84:0.00251981)98:0.00492498)66:0.00393601,(1976/Japan/D2676:-0.00046248,XXXX/XXXX/Heb02:0.00657737)100:0.01323979)84:0.004224,(2005/Australia/I-2progenitor:0.00032442,2005/Australia/I-2vaccine:0.00210421)100:0.02750065)97:0.01102729,((1994/Sweden/BHG:0.01003752,2001/USA/A/01-1383:0.01797775)100:0.033351,(XXXX/XXXX/HZ:0.02216933,(1962/Japan/Ishi/62:0.01324125,2002/USA/492:0.02775489)62:0.00377773)69:0.00531182)33:0.00374445)19:0.0006234,((((1967/Ireland/Uls/67:0.00070859,1967/Ireland/Ulster/67:0.00050349)69:0.00107259,1967/Ireland/Ulster:0.00692168)89:0.00238552,1967/Ireland/Ulster/mutant:0.00944966)100:0.01432395,(((((2004/China/D_ZJ_1_04:0.00298286,2004/China/D_ZJ_2_04:0.00188472)98:0.00419607,2009/China/FJ0801:0.00439234)81:0.00238843,(2004/China/WDK/JX/7793:0.00231699,2004/USA/MD/04-204:0.00499564)94:0.00349924)98:0.00690648,2009/Madagascar/MGA284C:0.01355236)2:0.00047375,(2009/Madagascar/MGA057C:0.01002117,(2007/China/D3:0.01606005,(((2005/China/D_JS_51_05:0.00070949,2005/China/D_SD_15_05:0.0023299)52:0.00028856,2005/China/D_JS_53_05:0.00275476)100:0.01238969,(((((2005/China/D_JS_40_05:0.00209422,2005/China/D_JS_42_05:0.00338469)47:0.00050967,2005/China/R8:0.00745488)51:0.00183643,2005/China/D_JS_39_05:0.00522068)25:0.00144425,2005/China/D_JS_41_05:0.0029811)27:0.00130583,((2002/Russia/FarEast/3638/:0,2002/Russia/FarEast/3652:0)100:0.00558215,(((2004/China/D_AH_5_04:0.00131544,2004/China/D_AH_6_04:0.00111605)43:0.00007012,2004/China/D_AH_13_04:0.00114339)100:0.00792233,(((2001/Russia/FarEast/2686:0,2001/Russia/FarEast/2687:0)100:0.0076828,2001/Russia/FarEast/2713:0.00086951)29:0.00089192,(2004/China/D_ZJ_3_04:0.00393081,(2005/China/D_HN_37_05:0.00171652,(2005/China/D_HN_36_05:-0.00012919,(2005/China/D_HN_34_05:0.00055196,(2005/China/D_JS_14_05:0.00177101,2005/China/D_ZJ_50_05:0.00126813)33:0.0000532)36:0.00012814)46:0.00010646)96:0.00216948)54:0.00189303)17:0.00070596)11:0.00039163)19:0.00136639)9:0.00129847)17:0.00139335)27:0.00153944)21:0.00178868)100:0.01452738)62:0.00815438)99:0.01131838,(((((((((1999/USA/99-376a:0,1999/USA/99-376b:0)99:0.00362567,(2000/USA/00-32:0,2000/USA/MN00-32:0)99:0.00369333)55:0.00048937,2000/USA/MN00-39:0.00441209)51:0.00076309,(2003/USA/03-632a:0,2003/USA/03-632b:0)99:0.00258601)37:0.00009663,(2004/USA/04-411a:0,2004/USA/04-411b:0)97:0.00233586)88:0.00277735,1986/USA/86-233:0.00218336)100:0.01633008,(1987/USA/87-486:0.00186496,(2001/USA/TX/TX01-130:0,2001/USA/TX01-130:0)100:0.01039392)100:0.01417747)85:0.00432044,(1998/Argentina/32C/T.98:0.00958805,2000/Argentina/126C.00:0.01211012)100:0.02961618)99:0.02170413,(2007/China/XZ-29-07-Ch:0.02161762,(((((((((((((((XXXX/China/NDV01:0.00053051,XXXX/China/NDV04:0.00251275)68:0.0023924,XXXX/China/NDV02:0.00066994)57:0.00069046,XXXX/China/NDV05:0.00392289)59:0.00049772,1998/India/NDV2K17:0.0005526)17:0.00030091,1948/USA/Roakin/48:0.000841)32:0.00037812,2005/China/JS/1/05/Goa:0.00060749)18:0.00006912,2004/China/SD/604:0.00053643)15:0.00003624,1948/USA/TEX/48:0.00056982)24:0.00011922,XXXX/China/AQI-ND026:-0.00011991)52:0.00040912,XXXX/China/NDV03:0.0014159)66:0.00085631,2004/China/SD/1/04:0.0015767)75:0.00167567,(1945/USA/BEA/45:0,(XXXX/XXXX/BeaudetteC:0,XXXX/XXXX/ITA/45:0)34:0)99:0.00197837)43:0.00087233,2005/Egypt/Egypt/1:0.00958904)46:0.00155077,(2006/Egypt/Egypt/4:0.00783372,(1948/USA/APMV-1U.S.TX:0.00220409,2006/Egypt/Egypt/2:0.00083152)99:0.00508039)50:0.0022241)79:0.00442859,(((((((((((1989/USA/VGGA/89:0.00853645,1997/XXXX/NDV-JL-1/97:0.00255349)28:0.00036603,2006/China/CH/HLJ/206:0.0002154)16:0.00019109,1987/USA/VG/GA:0.00286288)18:0.0001565,2006/China/Go/CH/HLJ/1/06a:0.00044143)21:0.00019237,1988/USA/VG/GA-clone5:-0.00019446)20:0.00014984,1995/Japan/Met/95:0.00106489)22:0.00008537,1947/USA/B1-Takaski:0.00052039)56:0.00068748,XXXX/China/DB5:0.00418215)43:0.00068744,1947/USA/B1:0.00237317)49:0.00108926,1947/USA/BI/47:0.00196258)60:0.00285864,(XXXX/XXXX/LAS/46:0.00964406,(XXXX/China/wfNDV:0.00544037,(XXXX/China/TN:0.0035118,(((XXXX/China/NDV021343:0.00221487,XXXX/China/NDV023056-1:0.00082278)11:0.00049298,XXXX/China/NDV038952:0.00132947)0:0.00004375,((1999/China/QE01:0.00038542,2003/China/JS05:0.00082686)67:0.00093148,((((((2004/China/JS/1/04:0.0012404,2004/China/SD/404:0.00058003)42:0.00008537,2004/China/AH/1/04:0.00052048)47:0.00013357,2004/China/SD/3/04:-0.00013415)49:0.0001268,2003/China/SD/1/03:0.00047938)52:0.00049198,2004/China/SD/204:0.00072096)64:0.00107702,((((((((((((((((((((2006/China/KQ/Liaoning/06:0.00323129,2007/China/TYQ/Shanxi:0.00041358)47:0.00053552,2003/China/Fujian/FM1/03:0.00251161)8:0.00019346,XXXX/China/NDV021344:0.00223898)2:0.00017105,XXXX/China/NDV990511:0.00043159)1:0.00014403,XXXX/China/NDV032138:0.00107186)0:0.00011626,XXXX/China/NDV027344:-0.00011843)0:0.00005939,XXXX/China/NDV024616:-0.00005939)0:0.00002974,XXXX/China/NDV0210234:-0.00002974)0:0.00001489,XXXX/China/NDV021022:-0.00001489)0:0.00000746,XXXX/China/NDV017325:-0.00000746)0:0.00000373,XXXX/China/NDV015436:-0.00000373)0:0.00000187,XXXX/China/NDV012639:-0.00000187)0:0.00000094,XXXX/China/NDV011022:-0.00000094)0:0.00000047,XXXX/China/NDV007355:-0.00000047)0:0.00000023,2003/China/SP13:-0.00000023)1:0.00003527,XXXX/China/NDV03214:0.00057052)2:0.00016948,(2000/China/JL-1:0,2001/China/JL-1:0)88:0.0010434)4:0.00027186,2005/China/MQ/Liaoning:0.00094282)6:0.00023479,(2002/China/SBZ02:0.00089048,2003/China/SY03:0.00092874)97:0.00465757)0:0.0001038,(1946/USA/Lasota_clone30b:0.00030401,(2010/China/LaSota:0.00159508,(2007/China/HA-3-07:0.00044121,((XXXX/China/HB92:0.00033393,XXXX/India/D58:0.00087898)74:0.00115276,(2004/China/SQZ04:0.00233875,(2007/China/XZ-33-07-Ch:0.0005198,(1946/USA/Lasota_clone30a:0.00302167,(((1946/USA/Lasota_AY:0,2007/China/NN1007:0)88:0.00140322,1946/USA/Lasota_AF:-0.00019103)62:0.00059261,(2007/China/CK/CH/HLJ/3/07:0.00057773,(2000/China/ZJ:-0.000008,(2008/China/XZ-8-08-Ch:-0.00001598,(XXXX/Argentina/88T.00:-0.00003191,(XXXX/China/HN0801:-0.00006372,(2007/China/XZ-7-07-Ch:0.00058384,(1946/USA/Lasota:0.00058271,(1997/India/NDVCUL97:0.00057496,(2007/China/CK/CH/HLJ/207:0.00056196,(2007/China/CK/CH/HLJ/407:0.00057001,(2007/China/YZ-24-07-Ch:0.0005377,(2007/China/XZ-26-07-Ch:0.00176167,(2007/China/YZ-25-07-Ch:0.00050054,(2007/China/XZ-4-07-Ch:0.0011151,(XXXX/China/PNDV1:0.00422357,(2007/China/XZ-30-07-Ch:0.0017539,(2006/China/CK/CH/LN/3/06:0.00233954,(1947/USA/Lasota_F_mutant:0.00103733,(1950/USA/Lasota:0.00275805,(2008/China/DFF3Q/Beijing/08:0.0070896,(2007/China/XZ-34-07-Ch:0.00152167,2007/China/YZ-27-07-Ch:0.0033559)49:0.00030741)16:0.0002973)4:0.00017024)2:0.00009851)0:0.00007022)0:0.00006565)1:0.00009305)0:0.00010517)0:0.00006363)0:0.00006681)0:0.00003614)0:0.00004418)0:0.00003108)0:0.00002334)0:0.00002221)0:0.00006338)0:0.00003191)0:0.00001598)0:0.000008)0:0.00002809)0:0.0000155)0:0.00002071)0:0.00008708)0:0.00009526)1:0.00006497)0:0.00016456)0:0.00022715)2:0.0003012)1:0.00020092)0:0.00014509)0:0.00017043)0:0.00016604)17:0.00037492)61:0.00255101)34:0.00177819)41:0.0018211)94:0.00670705)67:0.00260792)100:0.04114415)93:0.01166348)84:0.01067278)52:0.0061214)36:0.00536474)61:0.01156916)55:0.01910893,2008/Dominican Republic/499-31:0.08089687,1998/USA/AK/196:0.37397406);
