# Supplementary material for: New Avian Paramyxoviruses Type I Strains Identified in Africa Provide New Outcomes for Phylogeny Reconstruction and Genotype Classification
Source: PLoS One. 2013 Oct 18;8(10):e76413. doi: 10.1371/journal.pone.0076413 (PMC3799739; doi:10.1371/journal.pone.0076413)
Supplement: Figure S5 — Trees generated by MrBayes in Newick format for 741 F gene sequences (Figure G), 110 full genome (Figure H), 1921 F partial sequences –372 nt (Figure I), 796 F partial sequences –445 nt (Figure N) and 323 HN sequences (Figure J). Trees generated in Newick format on F gene sequences by Maximum Likelihood (Figure K), Neighbor Joining (Figure L) and Maximum Parsimony (Figure M). (ZIP) [file pone.0076413.s005.zip › Figure N_F_complete_tree_Parsimony_unformat.nwk]

(1932/Australia/Victoria,(XXXX/XXXX/Miyadera,((((XXXX/China/FW,XXXX/China/BY)72,(1985/China/ZhJ-1/85,((1997/China/JS-1/97b,1997/China/JS-1/97a)72,1985/China/FJ-1/85,((2003/China/JS06b,(XXXX/China/TJ03,2002/China/SBD02)65)75,(XXXX/China/F48E9b,2004/China/China/NDV04-23-647/2004,(XXXX/China/XXXX,2003/China/China/NDV03-45-641/2003)86,(XXXX/China/F48E9c,XXXX/China/F48E9a)85,2009/China/GD09-2,2002/China/JS/1/02,1997/China/JS/1/97Ch,1986/China/ZJ/1/86Ch,XXXX/XXXX/LuoY,1985/China/FJ01/85,1946/China/F48E8)30)27)36)93)99,((((((2004/USA/MD/04-204,2004/China/WDK/JX/7793)98,(2009/China/FJ0801,(2004/China/D_ZJ_2_04,2004/China/D_ZJ_1_04)99)98)96,(2009/Madagascar/MGA284C,((2005/China/D_ZJ_50_05,2005/China/D_JS_14_05,2005/China/D_HN_37_05,(2005/China/D_HN_36_05,2005/China/D_HN_34_05)91)89,2001/Russia/FarEast/2713,((2002/Russia/FarEast/3652,2002/Russia/FarEast/3638/)99,(((((2007/China/D3,2005/China/D_JS_42_05)81,(2005/China/D_JS_41_05,2005/China/D_JS_40_05)79)66,2005/China/R8,(2009/Madagascar/MGA057C,2005/China/D_JS_39_05)30)81,(((2005/China/D_SD_15_05,(2005/China/D_JS_53_05,2005/China/D_JS_51_05)99)99,2004/China/D_ZJ_3_04)80,(2004/China/D_AH_6_04,(2004/China/D_AH_5_04,2004/China/D_AH_13_04)99)99)38)24,(2001/Russia/FarEast/2687,2001/Russia/FarEast/2686)99)1)26)10)87)99,(1967/Ireland/Ulster/mutant,(1967/Ireland/Ulster,(1967/Ireland/Ulster/67,1967/Ireland/Uls/67)84)91)99)83,(((XXXX/XXXX/Heb02,1976/Japan/D2676)99,((2005/Australia/I-2vaccine,2005/Australia/I-2progenitor)99,(((XXXX/China/NDV016540,XXXX/China/NDV01612,XXXX/China/NDV01608,XXXX/China/NDV015857,XXXX/China/NDV015239,(XXXX/China/NDV981634,XXXX/China/NDV01683,XXXX/China/NDV016411,XXXX/China/NDV006150)54)91,2009/South Korea/KR/Turkey/KU_LBM116/09,(((1998/Australia/APMV-1/chicken/Australia/9809-19-1107/1998,1998/Australia/98-1252)92,1998/Australia/98-1249)96,(((2001/Australia/01-1108,(1999/Australia/PR-32,(2002/Australia/02-1334,1999/Australia/99-655,1999/Australia/1435)33)46)62,(1999/Australia/0868-lo,1999/Australia/0868-hi)89)95,1998/Australia/98-1154)80)99,((2006/China/CK/CH/NX1/06,(2006/China/CK/CH/NX/406,2006/China/CK/CH/NX/206)60)60,2009/China/TS09-C,2006/China/CK/CH/NX/3/06,1997/China/JL01)61,2009/South Korea/KR/CK/KU_LBM255/09,2010/South Korea/KR/Pheasant/KU_LBM139/10,(2011/China/SDFC07,2007/China/XZ-32-07-Ch)71,2008/Malaysia/1041-632,1966/Australia/V4Vaccine)85,1966/Australia/QueenslandV4/66)90)73)98,(((2001/USA/A/01-1383,1994/Sweden/BHG)99,XXXX/XXXX/HZ)75,(2002/USA/492,1962/Japan/Ishi/62)81)88)94)96,(((2000/Argentina/126C.00,1998/Argentina/32C/T.98)99,(((2001/USA/TX01-130,2001/USA/TX/TX01-130)99,1987/USA/87-486)99,(((((2004/USA/04-411b,2004/USA/04-411a)98,(2003/USA/03-632b,2003/USA/03-632a)99)60,(2000/USA/MN00-32,2000/USA/00-32)99)64,2000/USA/MN00-39,(1999/USA/99-376b,1999/USA/99-376a)99)98,1986/USA/86-233)99)72)98,(2007/China/XZ-29-07-Ch,(((1997/XXXX/NDV-JL-1/97,1995/Japan/Met/95,1989/USA/VGGA/89,1988/USA/VG/GA-clone5,1987/USA/VG/GA,1947/USA/B1-Takaski,2006/China/Go/CH/HLJ/1/06a,2006/China/CH/HLJ/206,(1947/USA/BI/47,1947/USA/B1)57)74,(XXXX/China/DB5,((XXXX/China/wfNDV,2006/China/CK/CH/LN/3/06)46,(XXXX/China/TN,(XXXX/India/D58,XXXX/China/HB92)66)62,XXXX/China/NDV015436,XXXX/China/NDV012639,XXXX/China/NDV007355,2003/China/SP13,XXXX/China/NDV03214,XXXX/China/NDV032138,XXXX/China/NDV027344,XXXX/China/NDV024616,(2007/China/TYQ/Shanxi,2006/China/KQ/Liaoning/06,2005/China/MQ/Liaoning)50,2003/China/Fujian/FM1/03,XXXX/China/NDV023056-1,XXXX/China/NDV021343,XXXX/China/NDV021022,XXXX/China/NDV017325,XXXX/China/NDV0210234,XXXX/China/NDV011022,XXXX/China/NDV021344,XXXX/China/NDV990511,XXXX/China/NDV038952,(2001/China/JL-1,2000/China/JL-1)89,((XXXX/XXXX/LAS/46,XXXX/China/PNDV1)37,2010/China/LaSota)19,(2007/China/YZ-27-07-Ch,2007/China/XZ-34-07-Ch)59,2007/China/YZ-24-07-Ch,2007/China/XZ-33-07-Ch,2007/China/XZ-30-07-Ch,(2004/China/SD/204,2004/China/JS/1/04,2004/China/SD/404,2004/China/SD/3/04,2004/China/AH/1/04,2003/China/SD/1/03)83,(2003/China/SY03,2002/China/SBZ02)99,2008/China/XZ-8-08-Ch,2008/China/DFF3Q/Beijing/08,2007/China/XZ-7-07-Ch,2007/China/XZ-4-07-Ch,2007/China/YZ-25-07-Ch,2007/China/XZ-26-07-Ch,2007/China/HA-3-07,2007/China/CK/CH/HLJ/407,2007/China/CK/CH/HLJ/3/07,2007/China/CK/CH/HLJ/207,2004/China/SQZ04,((2007/China/NN1007,1946/USA/Lasota_AY)80,1946/USA/Lasota_AF)62,2000/China/ZJ,1997/India/NDVCUL97,(2003/China/JS05,1999/China/QE01)66,XXXX/China/HN0801,XXXX/Argentina/88T.00,1946/USA/Lasota_clone30a,1950/USA/Lasota,1946/USA/Lasota_clone30b,1947/USA/Lasota_F_mutant,1946/USA/Lasota)59)47)95,(2005/Egypt/Egypt/1,((XXXX/China/AQI-ND026,2005/China/JS/1/05/Goa,2004/China/SD/604,2004/China/SD/1/04,XXXX/China/NDV02,1948/USA/TEX/48,(XXXX/China/NDV04,XXXX/China/NDV01)57,XXXX/China/NDV05,XXXX/China/NDV03,1998/India/NDV2K17,1948/USA/Roakin/48)69,((2006/Egypt/Egypt/4,(2006/Egypt/Egypt/2,1948/USA/APMV-1U.S.TX)98)51,(XXXX/XXXX/ITA/45,XXXX/XXXX/BeaudetteC,1945/USA/BEA/45)90)49)39)60)89)99)98)97)52,((2006/China/NDVHLJ383/06,(2005/China/JS/205,2005/China/JS/0905,2004/China/CK/CH/JD/1/04,2000/China/Guangxi5,2010/China/Mukteswar,2005/China/JS/705,1974/Pakistan/Pakistan/ND1,1940s/India/Mukteswar)70)99,(((((2009/Madagascar/MGBBS,2008/Madagascar/MG_725_08)99,(((2011/Madagascar/MGS1595T,2010/Madagascar/MGF192C)99,((2010/Madagascar/MGF166,2010/Madagascar/MGF120T,2011/Madagascar/MGF015C,2010/Madagascar/MGF082T)73,(2011/Madagascar/MGS1130T,2010/Madagascar/MGF003C)78)57)99,(2009/Madagascar/MGMNJ,(2008/Madagascar/MG_Meola,2008/Madagascar/MG_039)99)99)99)98,1992/Madagascar/MG_1992)99,(XXXX/USA/Texas,((XXXX/XXXX/XXXX,XXXX/Hungary/Edit)53,1944/China/Italien)99,(1933/XXXX/Her33,1933/UK/Herts/33)99)58)68,((XXXX/XXXX/FieldPheasant,2006/India/UP3)99,((2000/India/2K3/Chennai/Tamil_nadu,(2008/India/NDV/2K36,1987/India/TamilNadu/NDV-2)98)99,(1947/Mexico/chicken/Mexico/Queretaro/452/1947,(2008/Dominican Republic/499-31,1998/USA/AK/196)94,(((2010/Malaysia/AF2240-I,(XXXX/Argentina/Trenque/Lauquen/70,(1985/China/QH4,1979/China/QH1)99)96)75,1960s/Malaysia/AF2240)82,(((XXXX/Canada/Cormorant Canada,((1993/USA/anhinga,(XXXX/USA/rAnhinga,1992/USA/92-40140/92)90)99,((((2008/USA/506,(2003/USA/Cormorant/New York/268898-7/2003,2003/USA/Cormorant/Wisconsin/272409/2003,2003/USA/18719-03_GS/03,2003/USA/18719-03_GS)73)99,1998/Canada/CNN3-V1125)93,1995/Canada/95DC2345,1995/Canada/95DC02150)80,((1997/USA/Cormorant/Wisconsin/28547/1997,(2003/USA/Cormorant/Oregon/276236-7/2003,((((2010/USA/MD/655,2010/USA/MA/651,2010/USA/MN/648,2010/USA/MD/656,(2010/USA/MA/650,2010/USA/HN/654)98)98,2010/USA/HN/652)99,((2008/USA/5031,2008/USA/498)91,2008/USA/496)97)97,(2005/USA/Cormorant/Nevada/395921/2005,2005/USA/19529-04_GS,2005/USA/19529-04)94)98)99)86,((1997/USA/D970428597,1997/USA/D9704285)73,1998/USA/Cormorant/Wisconsin/248/1998,1997/USA/92-23071/,1992/USA/92-23071)70)99)99)99)99,(1971/USA/APMV-1/chicken/Ca/2098/71,(1980/USA/Psittacine/Indiana/29120/1980,((((2010/Mexico/MX/NC04-635,2010/Mexico/MX/NC02-634)99,2006/Mexico/466,2005/Mexico/NDV-P05,2005/Mexico/465)99,2004/Mexico/462)99,((1982/USA/Parrot/Colorado/8278/1982,(1981/USA/Amazon/California/16365/1981,(1986/USA/Parrot/New Jersey/19674-2/1986,((2001/Nicaragua/FightingCock/Nicaragua/95066-9/2001,2000/USA/Chicken/Honduras/44813/2000)88,2000/Honduras/1500)99)70)61)50,(1996/Mexico/37821/96,(((2002/USA/212676,2002/USA/21147202)99,2000/Mexico/459,2000/Mexico/453)77,1988/Mexico/458/1988)99)99)99)92)63,(1971/USA/Largo/71,1971/USA/Lar)99)59)99,(((XXXX/XXXX/Warwick,(((XXXX/China/GZ,((1997/China/XJ-3/97,1991/China/ZJ-1/91)99,(1994/China/JX-1/94,1989/South Korea/Kr-10289)99)56)82,(((1998/China/Sh-298,1997/China/Sh-1/97)99,(1997/China/ZhJ-3/97,1986/China/ZhJ-286)96)52,1995/Sweden/Sweden_95,1985/Japan/Ibaraki/85)99)94,((((2007/Nigeria/dove/Nigeria/VRD07-163/2007,2009/Russia/Pi/Rus/Kemerovo/0267/09)64,2005/Russia/Pi/Rus/Vladimir/687/05)99,(2010/Italy/NDV/DOVE/IT/10RS6171_7154VIR,(2011/Ethiopia/ETHMG1C,((2011/Ethiopia/ETHAN01,(2011/Ethiopia/ETH8755,2011/Ethiopia/ETH10073)77)99,2011/Ethiopia/ETH10065)99)99)45)99,(1990/Kenya/13990,((((2012/Kenya/Laughing dove_B2/Kenya/Isiolo,1997/Argentina/Capital3/97)99,(((((2011/China/pi/CH/LLN/110713,2011/China/pigeon/China/SDS/2011)88,2011/Belgium/PPMV-1/Belgium/11-08304/2011,2011/China/pigeon/China/SDLC/2011)99,2008/USA/Rosella/Belgium/4940/08)99,(2008/China/JN08,(2000/Italy/116600,(2007/Luxembourg/3821-1/2007,(2000/Belgium/248VB/1.01,1998/Belgium/248VB/1.3,(1998/Belgium/PPMV-1/Belgium/98-238/1998,((2010/China/pi/CH/LJL/100605,2008/China/Pigeon/China/104/08)56,((2012/China/pi/CH/LJL/120404,2011/China/pi/CH/LGD/110208)99,2005/China/W4)98,2008/China/Pigeon/China/106/08,2008/China/Pigeon/China/105/08,2000/China/Pigeon/China/JM/11/00,2008/China/SS,((((2011/China/pi/CH/LHLJ/110822,2011/China/pi/CH/LHLJ/110813)94,2010/China/SD10)99,(((2011/China/pi/CH/LGD/110947,XXXX/China/sms12)91,2009/China/SD5)90,(2007/China/WX-10-07-Pi,2007/China/JS-0722Pi)78)81)99,(2008/China/carrier-/Guandong,((2007/China/YZ-23-07-Pi,2007/China/JS-0716Pi)91,(2007/China/JS-35-07-Pi,2007/China/JS-0704Pi)99,(2007/China/YZ-21-07-Pi,2007/China/JS-0703Pi)99)99)58)70,2003/China/P4)33)10,((2004/Ireland/PPMV-1/pigeon/IE/806/04,2008/USA/New York/1989-19/2008)45,((2007/Belgium/PPMV-1/Belgium/07-04943/2007,2005/Belgium/PPMV-1/Belgium/05-01824/2005)98,(2008/USA/Dove/Italy/VIR 24/2008,2006/Luxembourg/APMV-1/pigeon/Luxembourg/119/2006)73)41)42,1998/Belgium/PPMV-1/Belgium/98-248/1998,(1999/Belgium/248VB/0.55,(1998/Belgium/248VB/0.49,1998/Belgium/248VB/0.025)69)57,1998/Belgium/248VB)12)21)38)76)81,((2000/Italy/2736-00,2000/Italy/2736)99,((1998/USA/Pigeon/Maryland/2075/1998,((2003/USA/Pigeon/Nevada/241851/2003,(2010/USA/Pigeon/Texas/5254-12/2010,2004/USA/TX4156,(2005/USA/TX4156,2004/USA/TX-B2580,2004/USA/Turkey/Louisiana/331309/2004,2004/USA/TX3503)72)98)99,((2008/USA/Dove/Florida/1287/2008,2006/USA/Dove/FL/455682-2/2006)97,(2005/USA/Pheasant/Massachusetts/359425/2005,((2004/USA/Chicken/Massachusetts/344783-3/2004,(2008/USA/Pigeon/Pennsylvania/2062/2008,(2009/USA/Pigeon/Minnesota/723/2009,2009/USA/Raptor/Minnesota/18575-4/2009)99)64)98,(2008/USA/Pigeon/Pennsylvania/2282/2008.,(2010/USA/New Jersey/9564/2010,2007/USA/Pigeon/Minnesota/511296/07)98)98)99,(2000/USA/Chukar/New Jersey/32429-5/2000,((2008/USA/Pigeon/Minnesota/77/2008,2007/USA/Pigeon/South Dakota/486839/2007)99,2000/USA/RI/RI166)58)53)58)74)99)72,1996/Ireland/AV32496)93)99)98)99,((1989/USA/Pigeon/Minnesota/2446/1989,(1998/USA/Pigeon/New York/12339/1998,(2000/USA/Gannet/Pennsylvania/25017/2000,2002/USA/Waterfowl/Texas/209682/2002)74)99,1991/USA/Pigeon/Indiana/18002/1991,1995/USA/Pigeon/New York/32851-2/1995,1993/USA/Pigeon/Illinois/11748/1993,((2004/USA/Chicken/Texas/309968/2004,1997/USA/Pigeon/Wyoming/20210/1997)89,1998/USA/Texas)99)99,((XXXX/China/YN-P1,(XXXX/China/ND/05/028,2005/China/PG/CH/JS/1/05)99)71,((2008/China/Pigeon/China/112/08,(2008/China/Pigeon/China/107/08,2008/China/Pigeon/China/100/08)99)99,((2009/China/P/Anhui/1/09,2006/China/PG/CH/JS/1/06)84,2005/China/NDV-05-029)81,2008/China/Pigeon/China/110/08,(1998/China/Ch/98-1,1996/China/STP96)49)34)99)97)97,((1987/USA/Pigeon/Illinois/37397/1987,1997/GreatBritain/GB1168/84)93,(2002/China/S-1,1999/Argentina/Tigre699,((1984/Pigeon/New York/44407/1984,(1985/USA/Pigeon/Maryland/11936/1985,1984/USA/PPMV-1)65)72,(1984/USA/NY1984,1984/USA/NewYork/1984)72)99,1982/Italy/22782)80)99)84)96)95)86)99,(1972/USA/1083_Fontana,1972/USA/1083)99)83,(((((2011/China/GD450/2011,2011/China/GD/450,(2011/China/GD/20,(2011/China/GD/17,2011/China/GD/12)90)93)98,(2010/China/GD1003/2010,2010/China/GD/1003)88)99,2008/Peru/1918-03)99,((2007/Mali/ML029/07,(2007/Nigeria/chicken/Nigeria/VRD07-233/2007,(2008/Nigeria/chicken/Nigeria/VRD08-36/2008,2006/Niger/1377-8)99)99)98,((((2008/Nigeria/3724-6,(2008/Niger/2602-468,2008/Niger/2602-348)99)98,((2007/Nigeria/chicken/Nigeria/VRD07-410/2007,((2007/Nigeria/chicken/Nigeria/VRD07-141/2007,(2008/Niger/2602-625,2008/Niger/2602-605)99)97,(2008/Cameroon/3490-149,2008/Cameroon/3490-147)99)88)79,(((2008/Mali/ML007/08,2008/BurkinaFaso/2415-580)93,2008/BurkinaFaso/2415-361)65,2009/Benin/NDV/chicken/Benin/488MT/2009,2006/Nigeria/913-33)34)46)99,2006/Nigeria/913-1)99,((2010/Mali/ML57072T,2008/IvoryCoast/2601)99,(2009/Mali/ML008,(2010/Green Wood Hoope/EasternHemisphere/5801-22/10,((2010/Mali/ML57051T,2008/Mali/ML225/08,2007/Mali/ML038/07)65,2006/Mauritania/1532-14)88)93)99)99)70)99,((2008/Pakistan/Pakistan/ND43,(2011/Pakistan/NDV/UDL8/2011,(2010/Pakistan/chicken/CP/Islamabad2/2010,2007/Pakistan/Pakistan/ND33)60)99)99,(1983/USA/Cockatoo/Oklahoma/7847/1983,((2008/Burundi/4132-20,2008/Burundi/4132-12)99,((2001/Russia/Astr/2755,1997/Sweden/Sweden_97)99,1997/India/Bareilly)78)99)90)99)98,(XXXX/Taiwan/Taiwan95,((1993/Netherlands/APMV-1/chicken/NL/152608/93,(2011/China/egret/China/Guangxi/2011,(2010/Indonesia/chicken/bali/020/10,2010/Indonesia/chicken/Sukorejo/019/10)92)99,(2010/Indonesia/chicken/Gianyar/013/10,2010/Indonesia/chicken/Banjarmasin/010/10)99,1990/Indonesia/14698/90)51,(1998/China/JS-298,((((2006/China/Go/CH/HLJ/1/06b,1999/China/NA1)99,2001/China/Lye,2001/China/JS/401/,((((2005/China/GD05,2003/China/WHZ034,2003/China/SCL03)99,((2006/China/FMW,2006/China/CK/CH/JL/1/06,2005/China/CK/CH/JL/1/05)74,2006/China/CK/CH/JL/206,(2003/China/Guangxi9,2003/China/Guangxi11,(XXXX/China/NDV03024,2003/China/Guangxi10)99)69)99)43,(((2004/China/SQD04,2003/China/SL03,2001/China/SDD01)99,2003/China/CK/CH/HN/1/03,2001/China/CK/CH/HN/1/01)99,((2006/China/JS/901,2000/China/WF00C)98,(((XXXX/China/NDV022435,XXXX/China/NDV022433)99,((XXXX/China/NDV0210252,XXXX/China/NDV0210227,XXXX/China/NDV0210154,XXXX/China/NDV0210149)91,2008/China/sh09)92,2009/China/GD09-1,(XXXX/China/NDV05013,2005/China/Guangxi14)98,((2006/China/CK/CH/SHX/1/06,(2006/China/HLJ012/06,2006/China/HLJ00906,2006/China/HLJ355/06,2005/China/HLJ363/05,((2007/China/SDWF01,2006/China/HLJ-54-06)72,2006/China/HLJ070/06)44,2006/China/HLJ128/06,2006/China/HLJ01606,(2006/China/HLJ374/06,2006/China/HLJ12706,2005/China/HLJ-34-05)63,((2007/China/SDJN,2006/China/HLJ-42-06)71,(2006/China/HLJ-82-06,2006/China/HLJ-154-06)73,2006/China/HLJ-50-06,2005/China/HLJ-07-05)19)86)93,(((2008/China/XZ-13-08-Ch,(2009/China/SD03,2008/China/SY-1-08-Ch,2008/China/SD4)45)99,(2007/China/XZ-20-07-Ch,2007/China/XZ-16-07-Ch,((2007/China/XZ-8-07-Ch,2007/China/XZ-5-07-Ch)87,2007/China/XZ-12-07-Ch)94,(2008/China/SN-6-08-Ch,2007/China/AN-11-07-Ch)99)90)63,(((2011/China/JS-19-11-Ch,2011/China/JS-06-11-Ch)80,(2011/China/SDYT03,(2011/China/SDWF07,2011/China/SD04)62,(2011/China/JS-11-11-Ch,2009/China/SG/Liaoning)60)59)99,(2008/China/DFGS/Beijing/08,2010/China/SDLY01,2009/China/HG/Beijing,2008/China/XY-14-08-Ch,(2008/China/XZ-9-08-Ch,2008/China/XZ-12-08-Ch,(2008/China/SN-20-08-Ch,2008/China/SN-19-08-Ch)94)61,2008/China/TCQQ/Tianjin/08,2007/China/CJG/Xinjiang/07)99)54,((2008/China/ZJ-17-08-Ch,2008/China/JS-18-08-)94,(2008/China/XZ-7-08-Ch,2008/China/XY-11-08-Ch,2008/China/CZ-10-08-Ch,2007/China/XY-31-07-Ch)89)83,(((2009/China/SDWF05,2009/China/SDWF04,2008/China/SDWF03,2008/China/SDWF02,2008/China/SDFCH)93,2008/China/AH-2-08-Ch)99,(2007/China/AG/Tianjin/07,2006/China/SH/Zhejiang/06)99)61,2008/China/SD-15-08-Pi,2006/China/HN-7-06-CH,2007/China/YZ-22-07-Os,(2003/China/CK/CH/JL/503,2003/China/CK/CH/JL/203,(2003/China/CK/CH/JL/3/03,2003/China/CK/CH/JL/1/03)62)95)84)62)53,(((XXXX/China/DQ,2005/China/Guangxi15)95,2005/China/CK/CH/GD/1/05)99,2001/China/GM)97)66,(2006/China/JS/8/06,1998/XXXX/Y98)98)47)38,1998/China/ND98)51,(((2004/China/CK/CH/HN/1/04,(2002/China/Guangxi7,2002/China/Guangxi6)98)82,2001/China/JS/701/)91,(((2005/South Korea/SNU-5074,(XXXX/South Korea/KBNP-C4152R2L,XXXX/South Korea/KBNP-4152)99)99,(2005/South Korea/SNU-5070,2000/South Korea/SNU-0202)94)99,(XXXX/XXXX/PHY-LMV42,(2008/China/JSDO812,2002/China/JSG0210)96,(XXXX/China/NDV07023,XXXX/China/NDV07011)83,XXXX/China/GPV-SF02,2002/China/SF02,1998/China/JS/3/98,XXXX/China/JG97,2009/China/GPMV-SH,2000/China/ZJ1,2000/China/ZJ/1/00/,2003/China/PX2/03,2003/China/PX203,2011/China/SDSG01,2007/China/SD2,2006/China/SHY06,2007/Serbia/749,2007/Serbia/1038,(((2008/China/YZCQ/Liaoning/08,2008/China/LGQQ/Liaoning/08)99,(2006/China/CK/CH/LN/406,(2006/China/CK/CH/LN/206,2006/China/CK/CH/LN/1/06)99)90)99,(((((2006/China/JS-3/06wd,2006/China/JS-206wd)99,2005/China/JS/1/05/Gob)98,(2007/China/HN-6-07-Ch,((2006/China/sc05,2006/China/sc03)99,(XXXX/China/NDV04011,2004/China/Guangxi13)99)91)56)90,(2008/Venezuela/Ven-611,2003/China/WN/Tianin/03)76)64,(2005/China/TJ05,(2003/China/JS06a,2002/China/SF02_Fgene)98)97)90,(2011/China/chicken/TC/9/2011,(2003/China/SKY03,((2006/China/GZ/06,2005/China/JS/3/05,XXXX/China/LS-1,2008/China/CZ-8-06-Ch,(2006/China/CK/CH/NX/506,2005/China/CK/CH/NX/1/05)97)71,(2008/China/SDWF01,2006/China/JS/706,(XXXX/China/SDMH07,XXXX/China/SDCX07)73,2008/China/ND-XX08,XXXX/China/TZ060107,XXXX/China/HNDY07,2007/China/CK/CH/NX/1/07,2006/China/JS/606,((2008/China/SN-5-08-Ch,(2008/China/SD3,2008/China/SD2)99)55,2007/China/AN-9-07-Ch)69,(2008/China/DT-3-08-Ch,2007/China/HA-2-07-Ch,(2007/China/SY-17-07-Ch,2007/China/HA-15-07-Ch)99,2007/China/HA-14-07-Ch,2007/China/HA-13-07-Ch,2008/China/HA-4-08-Ch,(2007/China/HA-20-07-Ch,2006/China/HA-9-06-Ch)99)68,2008/China/CH/HLJ/LL01/08,2006/China/CK/CH/SD/1/06,2006/China/CK/CH/HLJ/206,2006/China/CK/CH/HLJ/1/06,2006/China/JS/506,2005/China/JS/405,(2006/China/YS/06,2004/China/Pyan/04)99)86,2003/China/JS03,2001/China/JS01)79)73)75)48,(XXXX/China/YN-PA01,(2003/China/CK/CH/JL/403,((2006/China/CH/HLJ01306,(((2007/China/YZ-19-07-,2007/China/XZ-18-07-)91,2007/China/CK/CH/HLJ/1/07)53,2006/China/HLJ-48-06,((2007/China/SDTA,(2006/China/HLJ052/06,2006/China/HLJ028/06)88)88,2006/China/HLJ001/06,2005/China/HLJ361/05,2006/China/HLJ-78-06,2006/China/HLJ-36-05,2005/China/HLJ-13-05)66)83)58,2003/China/SPY03,(2001/China/JS/601/,2001/China/JS/501/)93)54)38)7,(2002/China/DG/02,(2001/China/SGM01,(2008/China/DFZD/Jilin/08,2007/China/ZSM/Hebei/07,2001/China/GM01)66)98)53,(2000/China/WF00G,(2007/China/SDBZH,2000/China/WF00D)99)97,(2005/China/Md/CH/GD/1/05,2002/China/FP1/02,1999/China/BP01)81,2004/China/Hebei,2000/China/Ch/2000,(1999/China/Ch/99,1998/China/Ch/98-3)72)37)34)37)85)88,(((XXXX/China/P1,XXXX/China/H2)94,2004/China/Jinan04)99,((2000/Taiwan/TW,(XXXX/China/YN-C1,2000/China/GX1/00,(2000/China/Guangxi4,2000/China/Guangxi2)98)99)97,(1998/China/GD/1/98,1997/China/GPMY/QY97-1)98)99)87)99,((2003/China/YG03,(2003/China/SWS03,1999/China/JS02)99)99,(2003/China/ND/03/044,(XXXX/China/LZ-NDV,2003/China/ND/03/018,(2000/China/JS-3/00,1996/China/CH-A796)89)98)99)84)67)99)79)99)99)99)71)63)89)33)30)96)42)63)99,1932/Australia/Australia/32);
