# Supplementary material for: New Avian Paramyxoviruses Type I Strains Identified in Africa Provide New Outcomes for Phylogeny Reconstruction and Genotype Classification
Source: PLoS One. 2013 Oct 18;8(10):e76413. doi: 10.1371/journal.pone.0076413 (PMC3799739; doi:10.1371/journal.pone.0076413)
Supplement: Table S6 — Detection of recombination events in the different sequence data sets by RDP suite. (XLSX) [file pone.0076413.s006.xlsx]

## Sheet: Feuil1
DIEL et al, genotype	Potential recombinant isolate	Parental sequences				Recombination event
		major		minor
	Sequence (date of isolate)	Sequence (date)	(Sub-)Genotype	Sequence (date)	(Sub-)Genotype	Gene	Position (full CDS)
	AF079322 (?)	HQ317394 (2009)	?	FJ608344 (2008)	II	F	4655-5415
	AY225110 (2003)	AY935491 (1998)	Ia	EU140955 (?)	VIId	NP/P/M	1-2707
		AY935491 (1998)	Ia	AF077761 (1946)	II	F/HN/L	3757-7179
	AF400615 (1997)	GQ507801 (1989)	VIc	AF400614 (1997)	II	F	4509-5415
XV	AF458011 (1997)	AY325909 (?)	VIId	FJ608344 (2008)	II	F	4573-5415
XV	AF458012 (1999)	GQ245795 (2007)	VII	2004 (?)	IX	F	3803-4182
		AY325909 (?)	VIId	FJ608344 (2008)	II	F	4502-5415
XV	AF458014 (1999)	AF458019 (?)	VIc	DQ485256 (?)	VIIe	F	3774-4141
	AY288988 (1993)	AY325909 (?)	VIId	JN986837 (1993)	VIIa	F	4852-5415
	AY288989 (1993)	EF065682 (?)	Va	FJ754271 (2000)	VIIb	F	3757-3853
	AY288992 (1997)	AY562988 (1972)	VI	AJ880277 (1982)	VIb	HN	6587-6718
	AY562985 (1990)	DQ659677 (1999)	VII	GQ288387 (1992)	Va	NP	577-948
		GQ338310 (2003)	VIIf	GU978777 (1948)	?	NP/P	962-1498
		GQ288382 (1998)	Va	AY845400 (1946)	II	P	1499-1878
	AY562986 (1993)	EF065682 (1993)	Va	FJ754271 (2000)	VIIb	F	3757-3853
	AY562989 (2000)	GQ429293 (2000)	VIa	EU289028 (1987)	II	P/M	2060-3221
		GQ429293 (2000)	VIa	FJ766526 (2007)	VIa	HN	6136-6614
	AY928933 (1996)	GU585905 (1997)	XIII	U62620 (?)	VII	F	4639-5415
	AY969394 (2006)	GU227738 (2007)	VIId	FJ386392 (?)	II	F	4260-5410
VIIg	DQ417111 (2003)	DQ363533 (2003)	VIIb	FJ386395 (?)	II	F	4239-4357
VIIg	DQ417112 (?)	DQ485260 (2002)	VIId	DQ682446 (2004)	II	F	3757-4348
	DQ485230 (2003)	JF343539 (2003)	VIIb	JF950509 (2010)	III	HN	6626-7104
	DQ659677 (1999)	HM188399 (2008)	VIIb	AJ880277 (1982)	VIb	L	8576-9278
XV	DQ682437 (2003)	2004 (?)	IX	GQ245795 (2007)	VII	F	4177-4603
XV	DQ682445 (2004)	AY325909 (?)	VIId	FJ608344 (2008)	II	F	4583-5413
	EU140955 (?)	EU546165 (?)	II	FJ872531 (2002)	VIId	F/HN	3788-7097
		AF375823 (1947)	II	AY845400 (1946)	II	L	11866-12430
	EU167540 (2003)	JN400896 (2011)	VIId	DQ486859 (2001)	VIIb	NP/P	1-1820
		JF340367 (2002)	VIId	DQ060053 (?)	II	F	3758-4348
		JN400896 (2011)	VIId	DQ486859 (2001)	VIIb	L	7158-7817
	EU546165 (?)	AF375823 (1947)	II	AY845400 (1946)	II	HN/L	5744-13423
VIIg	FJ608337 (2007)	FJ608336 (2007)	VIId	EU258668 (?)	Ia	F	3779-4460
	FJ608346 (2008)	FJ480820 (2006)	VIIb	FJ608345 (2008)	VIId	F	3773-4467
VIIg	FJ608347 (2008)	GQ245795 (2007)	VII	GQ245776 (2007)	II	F	4352-4569
		DQ485260 (?)	VIId	DQ682446 (?)	II	F	3763-4470
	FJ969394 (2006)	DQ485229 (2002)	VIId	EF592504 (2006)	VIId	F	4371-5396
	FJ986192 (2000)	AF309418 (1947)	II	AF431744 (2000)	VIId	M	2660-2890
	GQ245795 (2007)	GQ245794 (2007)	VIId	GQ288387 (1992)	V	F	4450-4564
	GQ288391 (2001)	GQ288378 (1987)	X	GQ288389 (1999)	X	L	11245-11935
	GQ338309 (2003)	AY845400 (1946)	II	GQ288382 (1998)	Va	P	1752-1925
		JF343538 (2003)	VII	FJ430159 (2005)	III	L	11899-12235
	GQ338310 (2003)	AY845400 (1946)	II	GQ288382 (1998)	Va	P/L	1752-1878
	GQ994433 (2008)	JF340367 (2002)	VIId	DQ060053 (?)	II	F	3788-4467
		JN400896 (2011)	VIId	AY845400 (1946)	II	F	4352-4467
		EU546165 (?)	II	FJ872531 (2002)	VIId	F/HN	4467-7130
		EU546165 (?)	II	GQ994434 (2007)	?	L	12017-13739
VIIg	GQ994434 (2007)	JF340367 (2002)	VIId	AY935491 (1998)	Ia	M/F	3558-4475
		FJ872531 (2002)	VIId	JN400897 (2010)	VIIb	L	8961-13633
		HM188399 (2008)	VIIb	JF966387 (2009)	XIVb	L	11217-11281
	GU182329 (2005)	GU182331 (2007)	XIII	AF458010 (2000)	VIIf	F	3774-4196
	GU187941 (1987)	AF309418 (1947)	II	AF431744 (2000)	VIId	M	2660-2890
		FJ986192 (2000)	Iva	EU293914 (1944)	IV	L	7129-13716
	HM063422 (2007)	HQ902590 (1998)	II	FJ410147 (1984)	VIb	NP	272-882
	HM117720 (2005)	AY562987 (2002)	Vb	GQ288387 (1992)	V	M	2726-3237
		EF065682 (1993)	Va	AY562985 (1990)	VII	M/F	3676-3894
	HM188399 (2008)	GQ994434 (2007)	?	DQ659677 (1999)	VII	L	9279-11170
	HM357251 (1987)	AY845400 (1946)	II	HQ902590 (1998)	II	NP	95-514
		JN599167 (1999)	VIId	AY845400 (1946)	II	F/HN	3788-5421
		EU546165 (?)	II	FJ872531 (2002)	VIId	HN/L	5421-7130
	HQ317395 (2009)	JN400895 (2009)	VIIb	HQ717357 (2009)	VIIb	L	11835-13614
	JF795531 (2009)	AY845400 (1946)	II	AF375823 (1947)	II	L	10971-13309
	JN682211 (2010)	JN400896 (2011)	VIId	AF077761 (1946)	II	P	1472-1856
		GU585905 (1997)	XIII	AF375823 (1947)	II	L	7519-8272
	JQ039387 (2008)	JQ039385 (2007)	IVb	AY734536 (1997)	VI	F	3776-5089
	JQ039388 (2008)	JQ039387 (2008)	?	JQ039385 (2007)	IVb	F	4363-4704
	JQ039391 (2007)	JQ039387 (2008)	?	JQ039385 (2007)	IVb	F	4363-4704
	JX546243 (2009)	FJ772469 (2008)	XIVa	EF065682 (?)	Va	F	5333-5405
