# Supplementary material for: New Avian Paramyxoviruses Type I Strains Identified in Africa Provide New Outcomes for Phylogeny Reconstruction and Genotype Classification
Source: PLoS One. 2013 Oct 18;8(10):e76413. doi: 10.1371/journal.pone.0076413 (PMC3799739; doi:10.1371/journal.pone.0076413)
Supplement: Table S7 — Multiple sequence alignments in Fasta format of 741 F gene sequences, 110 full genome, 1921 F partial sequences –372 nt, 796 F partial sequences – 445 nt and 323 HN sequences. (ZIP) [file pone.0076413.s007.zip]

Archive with 5 entries (5 files):
- Align_HN_1713nt_323seq.fas
- Align_F_complete_1653nt_741seq.fas
- Align_F_partial_372nt_1921seq.fas
- Align_F_partial_445nt_796_seq.fas
- Align_Full_Genome_13740nt_110seq.fas
