# Supplementary material for: New Avian Paramyxoviruses Type I Strains Identified in Africa Provide New Outcomes for Phylogeny Reconstruction and Genotype Classification
Source: PLoS One. 2013 Oct 18;8(10):e76413. doi: 10.1371/journal.pone.0076413 (PMC3799739; doi:10.1371/journal.pone.0076413)
Supplement: Table S7 — Multiple sequence alignments in Fasta format of 741 F gene sequences, 110 full genome, 1921 F partial sequences –372 nt, 796 F partial sequences – 445 nt and 323 HN sequences. (ZIP) [file pone.0076413.s007.zip › Align_HN_1713nt_323seq.fas]

>2008/Taiwan/TW/08-05
ATGGACCGCGCGGTTAACAGAGTCGTGCTAGAGAATGAGAAAAGAGAAGCAAAGAACACA
TGGCGCCTAGTTTTCCGGATCTCGGTCTTAATTTTAATGGTAATGACTCTAGCTATCTCT
TCAGCCGCCCTGGCATACAGCACGGGGGCCAGTACGCCCCACGACCTTGCAGGCATATCG
ACTGTGATCTCCAAGACAGAAGATAAGGTTACGTCTTTACTTAGTTCAAGTCAAGACGTA
ATGGATAGGATATATAAGCAGGTGGCTCTTGAATCCCCGCTAGCGCTACTAAACACTGAA
TCTATAATTATGAATGCAATAACCTCTCTTTCTTATCAAATCAACGGGGCTGCGAACAGC
AGCGGGTGTGGGGCGCCTGTTCATGACCCAGACTACATCGGGGGGATAGGCAAAGAACTC
ATAGTAGACGACATTAGTGATGTCACACCGTTTTATCCTTCTGCGTATCAAGAACACTTG
AATCTCATCCCGGCACCTACCACAGGATCTGGTTGCACTCGGATACCCTCATTTGACATG
AGCACCACTCACTACTGTTATACTCACAATGTGATATTATCTGGCTGCAGAGATCACTCA
CACTCACGTCAATACTTAGCACTTGGTGTGCTTCGGACATCTGCAACAGGGAGGGTATTC
TTTTCTACTCTGCGCTCCATCAATTTAGATGACACCCAAAATCGGAAATCCTGCAGTGTG
AGTGCAACCCCTTTAGGTTGTGATATGCTGTGCTCTAAGGTCACAGAGACTGAGGAGGAG
GATTACAAGTCAGTTACCCCCACATCGATGGTGCACGGGAGGCTAGGGTTTGACGGTCAA
TACCATGAGAAGGACTTAGATACCACAGTCTTATTTAAGGATTGGGTGGCAAATTACCCA
GGAGTGGGAGGAGGGTCTTTTATCGATGACCGTGTATGGTTCCCAGTTTACGGAGGGCTC
AAACCCAATTCACCCAGTGACGCTGCACAGGAAGGGAAATATGTAATATACAAGCGCCAT
AACAACACATGCCCCGATGGACAAGATTACCAAATTCGGATGGCTAAGTCTTCATATAAA
CCCAGGCGATTTGGTGGAAAGCGCGTACAGCAAGCCATCTTATCCATCAAAGTGTCAACA
TCCTTGGGTAAGGACCCGGTGCTGACTATTCCGCCTAATACAATTACACTCATGGGAGCC
GAAGGCAGAATTCTCACAGTGGGGACATCTCACTTCTTATATCAACGAGGGTCTTCATAT
TTCTCCCCTGCCTTATTATATCCCATGACAGTAAATAACAAAACAGCTACACTCCATAGT
CCTTATACGTTTAATGCTTTTACTCGGCCAGGTAGTATCCCTTGCCAGGCATCAGCAAGA
TGCCCCAACTCATGCATCACTGGGGTCTATACGGATCCATATCCCTTAATCTTCCATAGG
AATCATACCCTACGAGGGGTCTTCGGGACGATGCTTGATGATGAACAAGCAAGACTTAAC
CCCGTATCTGCAGTATTCGACGACATATCCCGCAGTCGTGTAACCCGGGTGAGTTCAAGC
AGCACCAAGGCAGCATACACGACATCGACATGTTTTAAAGTTGTCAAGACCAATAAAGTT
TATTGTCTTAGTATTGCAGAAATATCCAATACCCTATTCGGGGAATTTAGGATTGTTCCC
TTACTAGTTGAGATCCTCAAGGATGATAGGGTT
>2010/Mali/ML57072T
ATGGACCGTGCAGTTAATAGGGTTGTATTAGAGAATGAGGCAAGGGAAGCAAAGAACACA
TGGCGCCTGGTTTTCCGGATTGCGGTCTTACTTCTAATAGTGATGACCTTAGTTATCTCT
GCAGCTGCCCTAGTATATATCATGGGGGCCAGCACGCCGCGCGACCTTGCAAGCGTATCA
GCCACGATCGCCAAGGCGGAGGATAAGGTCACGACTTTGCTCAGTTCTAGCCAAGATGTG
ACAGATAGGATATATAAACAGGTGGCTCTTGAATCTCCGCTGGCGCTACTAAACACTGAA
TCTATAATTATGAATGCAATAACATCCCTCTCTTATCAAATCAACGGGGCTGCGAATAAT
AGCGGATGTGGGGCGCCTGTTCATGACCCAGATTATATCGGAGGGATAGGTAGAGAACTC
ATAGTAGACGACACCAGTGATGTCACATCATTTTATCCTTCCGCATACCAAGAACACTTG
AATTTTATCCCAGCGCCTACTACAGGGTCTGGTTGCACTCGGATACCCTCATTTGATATG
AGCACTACTCACTACTGTTATACTCACAATGTTATACTATCTGGTTGTAGAGATCACTCA
CACTCACACCAATACTTAGCACTTGGTGTGCTTCGGGTATCTGCAACAGGGAGGGTATTC
TTTTCTACTCTGCGTTCTATCAATTTAGATGACACTCAAAATCGAAAGTCCTGCAGTGTG
AGTGCAACTCCATTAGGTTGCGATATGCTGTGCTCTAAAGTCACAGAGACCGAGGAAGCG
GATTACAAGTCTGCCACTCCCACATCAATGGTGCACGGAAGATTAGGGTTTGACGGCCAA
TACCATGAGAAGGACCTAGACACCACAGTCTTATTCAAGGATTGGGTGGCAAATTACCCG
GGAGTGGGAGGCGGGTCTTTTATTGATGGCCGTGTATGGTTCCCAGTTTACGGAGGGCTT
AAACCTAACTCACCCAGTGACGCTGCACAAGAAGGGAAATATGTAATATACAAGCGCTAT
AATAACACATGCCCCGATGAACAAGACTACCAAATTCGGATGGCCAAATCCTCGTATAAA
CCTGGGCGGTTTGGTGGAAAGCGTGTACAGCAAGCCATCCTATCTATCAAAGTATCAATA
TCTTTGGGTGAAGACCCGGTGCTGACTATTCCACCTAACACAATTACACTCATGGGGGCT
GAAGGCAGAATTCTCACAGTAGGGACATCTCATTTCTTGTACCAACGAGGGTCTTCATAT
TTCTCCCCTGCTTTATTATACCCTATTGCGGTATACAACAAAACAGCTACTCTTCGCAGT
CCTTATACATTTAATGCCTTCACTCGGCCAGGTAGTGTCCCTTGCCAAGCATCCGCAAGA
TGCCCTAACTCATGCGTCACTGGAGTCTATACTGATCCGTATCCCCTAGTCTTCGATCGG
AATCATACCCTACGAGGGGTCTTCGGGACAATGCTCGATGATGGACAGGCAAGACTCAAT
CCCGTGTCTGCAGTATTCGATAACATATCCCGCAGTCGAGTAACCCGGGTGAGTTCAAGC
AGCACCAAGGCAGCGTACACGACGTCGACATGCTTTAAAGTTGTCAAGACCAACAAAGTT
TATTGTCTTAGCATTGCAGAGATATCCAATACCCTATTCGGAGAATTTAGAATTGTTCCT
TTACTAGTTGAGATCCTCAAGGATGATagagtt
>2011/Madagascar/MGF015C
ATGGATCGTGTAGTTAGCAGAGTTGCGTTAGAGAATGAAGAAAGAGAAGCGAAGTATACA
TGGCGCCTTGCATTCCGGATCTCAATCCTACTTTTAATAACAATAACCTTGGCCCTCTCT
ACCGCCGCTTTGATATATAGCATGGAGGCCAGCACGCCCGGCGACCTGGCTGGTATACCA
ACTGAGATCTCTAGAGCAGAGGAGAGGATCACCTCTACCCTCAGTTCCAATAGAGATGTA
ATGGATAGGGTATATAAGCAGGTAGCCCTTGAGTCCCCATTGGCGTTGTTAAGTACTGAA
TCTGTAATTATGAATGCGATAACGTCCCTTTCTTATCAGATCAATGGAGCTGCAAATAAT
AGCGGGTGTGGGGCACCTGTTCACGACCCGGACTATATCGGGGGGATAGGTAAGGAACTT
ATCGTAGATGACACTAGTGAAGTCACATCATTCTATCCCTCTGCATTCCAAGAACACCTG
AATTTTATCCCGGCACCTACCACGGGATCGGGTTGTACCCGGATACCCTCATTTGACATA
AGTGCCACCCACTACTGTTACACTCACAATGTGATATTATCTGGTTGCAGAGACCATTCC
CACTCACATCAGTACTTGGCACTTGGTGTGCTTCGAACATCTGCAACAGGGAGGGTGTTT
TTTTCTACCCTGCGTTCCATCAATTTGGATGACAATCAGAACCGGAAGTCATGCAGTGTG
AGTGCAACCCCCTTAGGATGTGATATACTGTGCTCTAAAGTCACAGAGACCGAGGAGGAG
GATTATCGTTCAGTTACCCCCACATCAATGGTGCATGGACGATTAGGGTTCGACGGCCAA
TACCATGAGAAAGACCTAGATGTCATAACTTTATTTAAGGACTGGGTGGCCAATTACCCA
GGGGTGGGAGGTGGATCTTTCATCGACGGCCGCGTCTGGTTCTCAGTCTACGGAGGGCTT
AAGCCCAATTCGCCTAGTGACATAGCACAAGAAGGGAGATATGTAATATACAAGCGCTAT
AATGACACATGCCCAGACGAACAAGATTACCAGATTCGGATGGCTAAGTCTTCGTATAAG
CCTGAGAGGTTTGGCGGTAAACGTGTACAGCAAGCTATCTTATCCATCAAAGTGTCAACC
TCTCTGAGCGAGGACCCAGTGTTGACTGTACCGCCTAATACAGTCACACTTATGGGGGCC
GAAGGGAGGGTACTCACTGTAGGGACATCTCATTTCTTGTACCAAAGAGGATCTTCATAC
TTCTCTCCCGCCTTATTATACCCCATGATAGTCAACAACAAAACGGCTGCTCTTCATAGT
CCTTATACATTCAATGCTTTCACTCGGCCAGGTACTATCCCTTGCCAGGCATCAGCAAGA
TGCCCCAACCCTTGTGTCACAGGAGTTTACACTGATCCGTATCCCTTAGTCTTCCATAGA
AACCATACATTGCGGGGGGTATTTGGGACAATGCTTGATGATGGACAATCAAGGCTTAAC
CCTGTATCTGCAGTATTTGATAACATATCCCGCAGTCGCATAACCCGAGTCAGTTCAAGC
AGCACTAAGGCCGCATACACGACATCAACATGTTTTAAAGTTGTCAAGACCAATAGAACA
TATTGCCTCAGCATTGCAGAAATATCCAACACCCTTTTTGGCGAGTTCAGGATCGTCCCT
TTATTAGTGGAGATTCTCAAGGATGGCAGGATT
>2008/Mali/ML225/08
ATGGACCGTGCAGTTAACAGAGTTGTGTTAGAGAATGAGGCAAGAGAAGCAAAGAACACA
TGGCGCCTGGTTTTCCGGATCGCAGTCTTATTTCTAATGACAATGACCTTAGTTATCTCT
GCAGCTGCCCTGGTATATATCATGGGTGCCAGCACGCCACGTGACCTCGCAGGCGTATCA
GTCGTGATCTCCAAGACGGAGGATAAGGTTTCATCTCTGCTCAGTTCAAGTCAAGATGTG
ATAGATAGGATATATAAGCAGGTGGCTCTTGAATCTCCGCTGGCGCTACTAAACACTGAG
TCTATAATTATGAATGCTATAACATCCCTTTCTTATCAAATCAACGGGCCCGCAAATAAT
AGCGGGTGTGGGGCGCCTGTTCATGACCCAGATTATATCGGAGGAGTCGGCAGAGAACTC
ATAGTAGACGACACCGGTGATGTCACATCATTCTATCCTTCCGCATATCAAGAACACTTG
AATTTTATCCCGGCACCTACGACAGGATCCGGCTGCACCCGGATACCCTCATTTGACATG
AGTACTACTCACTACTGTTATACTCACAATGTTATACTATCCGGTTGTAGAGATCACTCA
CACTCACATCAATATTTAGCACTCGGTGTGCTTCGAATATCTGCGACAGGAAGGGTATTC
TTCTCTACTCTGCGTTCCATCAATTTAGATGACAACCAAAATCGAAAGTCCTGCAGTGTG
AGTGCGACTCCTTTAGGTTGCGATATACTGTGTTCTAAAGTCACAGAGACCGAAGAAGAG
GATTACAAGTCTGCCACCCCCACCTCGATGGTGCACGGAAGGTTAGGATTTGACGGCCAA
TACCATGAGAAAGACTTAGATACCACAGTCTTATTCAAGGATTGGGTGGCAAATTACCCG
GGAGTGGGAGGCGGGTCTTTTATTGACGACCGTGTATGGTTCCCAGTTTACGGAGGACTC
AAACCTAATTCACCTAGCGACAATGCACAAGAAGGGAAATATGTGATATACAAGCGCTAT
AATAACACATGCCCTGATGAACAAGATTACCAGATTCGGATGGCCAAGTCCTCGTATAAA
CCTGGGCGGTTTGGTGGAAAGCGCGTACAGCAAGCCATCCTATCTATCAAAGTATCAACA
TCTTTGGGTGAAGACCCGGTGTTGACTATTCCACCTAACACAATTACACTCATGGGGGCT
GAAGGTAGGATTCTCACGGTAGGGACATCTCACTTCTTGTACCAACGAGGGTCTTCATAT
TTCTCCCCTGTCTTATTATACCCTATTGTAGTATACAACAAAACAGCTACCCTTCGCGAC
CCTTACACATTTAATGCCTTCACTCGGCCAGGTAGTGTCCCTTGCCAAGCATCAGCAAGA
TGCCCTAACTCATGCATCACTGGAGTCTATACTGATCCGTACCCCCTAGTCTTCAGTAGG
AATCATACCCTACGAGGGGTCTTCGGAACGATGCTTGATGATGAACAGGCAAGACTCAAC
CCCGTATCTGCAGTATTCGATAACATATCCCGCAGTCGAGTAACCCGGGTGAGTTCAAGC
AGCACCAAGGCAGCATACACGACATCGACATGCTTTAAAGTTGTCAAGACCAATAAAATT
TATTGTCTTAGCATTGCAGAAATATCCAACACTCTATTCGGGGAATTCAGAATTGTTCCT
TTACTAGTTGAGATCCTCAAGGATGATAGAGTT
>2007/Mali/ML038/07
ATGGACCGTGCAGTTAACAGAGTTGTGTTAGAGAATGAGGCAAGAGAAGCAAAGAACACA
TGGCGCCTGGTTTTCCGGATCGCAGTCTTATTTCTAATGACAATGACCTTAGTTATCTCT
GCAGCTGCCCTGGTATATAGCATGGGCGCCAGCACGCCACGTGACCTCGCAGGCGTATCA
GTCGTGATCTCCAAGACGGAGGATAAGGTTTCATCCCTGCTCAGTTCAAGTCACGATGTG
ATAGATAGGATATATAAGCAGGTGGCTCTTGAATCTCCGCTAGCGTTACTAAACACTGAG
TCTATAATTATGAATGCAATAACATCCCTTTCTTATCAAATCAACGGGGCCGCAAATAAT
AGCGGGTGTGGGGCACCTGTTCATGACCCAGATTATATCGGAGGAGTCGGCAGAGAACTC
ATAGTAGACGACACCAGTGATGTCACATCATTCTATCCTTCCGCATATCAAGAACACTTG
AATTTTATCCCGGCACCTACGACAGGATCCGGTTGCACCCGGATACCCTCATTTGACATG
AGTACTACTCACTACTGTTATACTCACAATGTTATACTATCCGGTTGTAGAGATCACTCA
CACTCACATCAATATTTAGCACTCGGTGTGCTTCGAATATCTGCGACAGGAAGGGTATTC
TTCTCTACTCTGCGTTCCATCAATTTAGATGACAACCAAAATCGAAAGTCCTGCAGTGTG
AGTGCGACTCCTTTAGGTTGCGATATACTGTGTTCTAAAGTCACAGAGACCGAAGAAGAG
GATTACAAGTCTGCCACCCCCACCTCGATGGTGCACGGAAGGTTAGGATTTGACGGCCAA
TACCATGAGAAAGACTTAGATACCACAGTCTTATTCAAGGATTGGGTGGCAAATTACCCG
GGAGTGGGAGGCGGGTCTTTTATTGACGACCGTGTATGGTTCCCAGTTTACGGAGGACTC
AAACCTAATTCACCTAGCGACACTGCACAAGAAGGGAAATATGTGATATACAAGCGCTAT
AATAACACATGCCCTGATGAACAAGATTACCAGATTCGGATGGCCAAGTCCTCGTATAAA
CCCGGGCGGTTTGGTGGAAAGCGCGTACAGCAAGCCATCCTATCTATCAAAGTATCAACA
TCTTTGGGTGAAGACCCGGTGTTGACTATTCCACCTAACACAATTACACTCATGGGGGCT
GAAGGTAGGATTCTCACGGTAGGGACATCTCACTTCTTGTACCAACGAGGGTCTTCATAT
TTCTCCCCTGCCTTATTATACCCTATTGTAGTATACAACAAAACAGCTACCCTTCGCGAC
CCTTACACATTTAATGCCTTCACTCGGCCAGGTAGTGTCCCTTGCCAAGCATCAGCAAGA
TGCCCTAACTCATGCATCACTGGAGTCTATACTGATCCGTACCCCCTAGTCTTCAATCGG
AATCATACCCTACGAGGGGTCTTCGGAACGATGCTTGATGATGAACAGGCAAGACTCAAC
CCCGTATCTGCAGTATTCGATAACATATCCCGCAGTCGAGTAACCCGAGTGAGTTCAAGC
AGCACCAAGGCAGCATACACGACATCGACATGCTTTAAAGTTGTCAAGACCAATAAAATT
TATTGTCTTAGCATTGCAGAAATATCCAACACTCTATTCGGGGAATTCAGAATTGTTCCT
TTACTAGTTGAGATCCTCAAGGATGATAGAGTT
>2010/Madagascar/MGF003C
ATGGATCGTGTAGTTAGCAGAGTTGCGTTAGAGAATGAAGAAAGAGAAGCGAAGTATACA
TGGCGCCTTGCATTCCGGATCTCAATCCTACTTTTAATAACAATAACCTTGGCCCTCTCT
ACAGCCGCTTTGATATATAGCATGGAGGCCAGCACGCCCGGCGACCTGGCTGGTATACCA
ACTGAGATCTCTAGAGCAGAGGAGAGGATCACCTCTACCCTCAGTTCCAATAGAGATGTA
ATGGATAGGGTATATAAGCAGGTAGCCCTTGAGTCCCCATTGGCGTTGTTAAGTACTGAA
TCTGTAATTATGAATGCGATAACGTCCCTTTCTTATCAGATCAATGGAGCTGCAAATACT
AGCGGGTGTGGGGCACCTGTTCACGACCCGGACTATATCGGGGGGATAGGTAAGGAACTT
ATCGTAGATGACACTAGTGAAGTCACATCATTTTATCCCTCTGCATTCCAAGAACACCTG
AATTTTATCCCGGCACCTACCACGGGATCGGGTTGTACCCGGATACCCTCATTTGACATA
AGTGCCACCCACTACTGTTACACTCACAATGTGATATTATCTGGTTGCAGAGACCATTCC
CACTCACATCAGTACTTGGCACTTGGTGTGCTTCGAACATCTGCAACAGGGAGGGTGTTT
TTTTCTACCCTGCGTTCCATCAATTTGGATGACAATCAGAACCGGAAGTCATGCAGTGTG
AGTGCAACCCCCTTAGGATGTGATATACTGTGCTCTAAAGTCACAGAGACCGAGGAGGAG
GATTATCGTTCAGTTACCCCCACATCAATGGTGCATGGACGATTAGGGTTCGACGGCCAA
TACCATGAGAAAGACCTAGATGTCATAACTTTATTTAAGGACTGGGTGGCCAATTACCCA
GGGGTGGGAGGTGGATCTTTCATCGACGGCCGCGTCTGGTTCTCAGTCTACGGAGGGCTT
AAACCCAATTCGCCTAGTGACATAGCACAAGAAGGGAGATATGTAATATACAAGCGCTAT
AATGACACATGCCCAGACGAACAAGATTACCAGATTCGGATGGCTAAGTCTTCGTATAAG
CCTGAGAGGTTTGGCGGTAAACGTGTACAGCAAGCTATCTTATCCATCAAAGTGTCAACC
TCTCTAAGCGAGGACCCAGTGTTGACTGTGCCGCCTAATACAGTCACACTTATGGGGGCC
GAAGGGAGGGTACTCACTGTAGGGACATCTCATTTCTTGTACCAAAGAGGATCTTCATAC
TTCTCTCCCGCCTTATTATACCCCATGATAGTCAACAACAAAACGGCTGCTCTTCATAGT
CCCTATACATTCAATGCTTTCACTCGGCCAGGTACTATCCCTTGCCAGGCATCAGCAAGA
TGCCCCAACCCTTGTGTCACAGGAGTTTACACTGATCCGTATCCCTTAGTCTTCCATAGA
AACCATACATTGCGGGGGGTATTTGGGACAATGCTTGATGATGAACAAGCAAGGCTTAAC
CCTGTATCTGCAGTATTTGATAACATATCCCGCAGTCGCATAACCCGAGTCAGTTCAAGC
AGCACTAAGGCCGCATACACGACATCAACATGTTTTAAAGTTGTCAAGACCAATAGAACA
TATTGCCTCAGCATTGCAGAAATATCCAACACCCTTTTTGGCGAGTTCAGGATCGTCCCT
TTATTAGTGGAGATTCTCAAGGATGGCAGGATT
>2009/Madagascar/MGMNJ
ATGGATCGTGTAGTTAGCAGAGTTGCGTTAGAGAATGAAGAAAGAGAAGCGAAGAATACA
TGGCGCCTTGCATTCCGGATCGCAATCCTACTTTTAATAACAATAACCTTGGCCCTCTCT
ACAGCCGCTTTGATATATAGCATGGAGGCCAGCACGCCCGGCGACCTTGCTGGTATACCA
ACTGAGATCTCTAGAGCAGAGGAGAGGATCACCTCTACACTCAGTTCCAATAGAGATATA
ATGGATAGGGTATATAAGCAGGTAGCCCTTGAGTCCCCATTGGCGTTGTTAAGTACTGAA
TCTGTAATTATGAATGCGATAACGTCCCTTTCTTATCAGATCAATGGTGCTGCGAATAAT
AGCGGGTGTGGGGCACCTGTTCACGACCCGGACTATATCGGGGGGATAGGTAAGGAACTT
ATCGTAGATGACACTAGTGAAGTCACATCATTCTATCCCTCTGCATTCCAAGAACACCTG
AATTTTATCCCGGCACCTACCACGGGATCAGGTTGTACCCGGATACCCTCATTTGACATA
AGTGCCACCCACTACTGTTACACTCACAATGTGATATTATCTGGTTGCAGAGATCATTCC
CACTCACATCAGTACTTGGCACTTGGTGTGCTTCGAACATCTGCAACAGGGAGGGTGTTT
TTTTCTACCCTGCGTTCCATCAATTTGGATGACAATCAGAATCGGAAGTCATGCAGTGTG
AGTGCAACCCCCCTAGGATGTGATATACTGTGCTCTAAAGTCACAGAGACCGAAGAGGAG
GATTATCGTTCAGTTACCCCCACATCAATGGTGCATGGACGATTAGGGTTTGACGGCCAA
TACCATGAGAAAGACCTAGATGTCATAACTTTATTTAAGGACTGGGTGGCCAATTACCCA
GGGGTGGGAGGTGGATCTTTCATCGACGGCCGCGTCTGGTTCTCAGTCTACGGAGGGCTT
AAACCCAATTCGCCTAGTGACATAGCACAAGAAGGGAGATATGTAATATACAAGCGCTAT
AATGACACATGCCCAGACGAACAAGATTACCAGATTCGGATGGCTAAGTCTTCGTATAAG
CCTGAGAGGTTTGGTGGTAAACGTGTACAGCAAGCTATCTTATCCATCAAAGTGTCAACC
TCTCTGGGCGAGGACCCAGTGTTGACTGTACCGCCTAATACAGTCACACTTATGGGGGCC
GAAGGGAGGGTACTCACTGTAGGGACATCTCATTTCTTGTACCAAAGAGGATCTTCATAC
TTCTCTCCCGCCTTATTATACCCCATGATAGTCAACAACAAAACGGCTGCTCTTCATAGT
CCTTATGCATTCAATGCTTTCACTCGGCCCGGTACTATCCCTTGCCAGGCATCAGCAAGA
TGCCCCAACCCTTGTGTCACAGGAGTTTACACTGATCCGTATCCCTTAGTCTTCCATAGA
AACCATACATTGCGGGGGGTGTTTGGGACAATGCTCGATGATGAACAAGCAAGGCTTAAC
CCTGTATCTGCAGTATTTGACAACATATCCCGCAGTCGCATAACCCGAGTCAGTTCAAGC
AGCACCAAGGCCGCATACACGACATCAACATGTTTTAAAGTTGTCAAGACCAATAGAACA
TATTGCCTCAGCATTGCAGAAATATCCAACACCCTTTTTGGCGAATTCAGGATCGTCCCT
TTATTAGTGGAGATTCTCAAGGATGGCAGGATT
>2010/Madagascar/MGF120T
ATGGATCGTGTAGTTAGCAGAGTTGCGTTAGAGAATGAAGAAAGAGAAGCGAAGTATACA
TGGCGCCTTGCATTCCGGATCTCAATCTTACTTTTAATAACAATAACCTTGGCCCTCTCT
ACCGCCGCTTTGATATATAGCATGGAGGCCAGCACGCCCGGCGACCTGGCTGGTATATCA
ACTGAGATCTCTAGAGCAGAGGAGAGGATCACCTCTACCCTCAGTTCCAATAGAGATGTA
ATGGATAGGGTATATAAGCAGGTAGCCCTTGAGTCCCCATTGGCGTTGTTAAGTACTGAA
TCTGTAATTATGAATGCGATAACGTCCCTTTCTTATCAGATCAATGGAGCTGCAAATAAT
AGCGGGTGTGGGGCACCTGTTCACGACCCGGACTATATCGGGGGGATAGGTAAGGAACTT
ATCGTAGATGACACTAGTGAAGTCACATCATTTTATCCCTCTGCATTCCAAGAACACCTG
AATTTTATCCCGGCACCTACCACGGGATCGGGTTGTACCCGGATACCCTCATTTGACATA
AGTGCCACCCACTACTGTTACACTCACAATGTGATATTATCTGGTTGCAGAGACCATTCC
CACTCACATCAGTACTTGGCACTTGGTGTGCTTCGAACATCCGCAACAGGGAGGGTGTTT
TTTTCTACCCTGCGTTCCATCAATTTGGATGACAATCAGAACCGGAAGTCATGCAGTGTG
AGTGCAACCCCCTTAGGATGTGATATACTGTGCTCTAAAGTCACAGAGACCGAGGAGGAG
GATTATCGTTCAGTTACCCCCACATCAATGGTGCATGGACGATTAGGGTTCGACGGCCAA
TACCATGAGAAAGACCTAGATGTCATAACTTTATTTAAGGACTGGGTGGCCAATTACCCA
GGGGTGGGAGGTGGATCTTTCATTGACGGCCGCGTCTGGTTCTCAGTCTACGGAGGGCTT
AAACCCAATTCGCCTAGTGACATAGCACAAGAAGGGAGATATGTGATATACAAGCGCTAT
AATGACACATGCCCAGACAAACAAGATTACCAGATTCGGATGGCTAAGTCTTCGTATAAG
CCTGAGAGGTTTGGCGGTAAACGTGTACAACAAGCTATCTTATCCATCAAAGTGTCAACC
TCTCTGAGCGAGGACCCAGTGTTGACTGTACCGCCTAATACAGTCACACTTATGGGGGCC
GAAGGGAGGGTACTCACTGTAGGGACATCTCATTTTTTGTACCAAAGAGGATCTTCATAC
TTCTCTCCCGCCTTATTATACCCCATGATAGTCAACAACAAAACGGCTGCTCTTCATAGT
CCTTATACATTCAATGCTTTCACTCGGCCAGGTTCTATCCCTTGCCAGGCATCAGCAAGA
TGCCCCAACCCTTGTGTCACAGGAGTTTACACTGATCCGTATCCCTTAGTCTTCCATAGA
AACCATACATTGCGGGGGGTATTTGGGACAATGCTTGATGATGAACAAGCAAGGCTTAAC
CCTGTATCTGCAGTATTTGATAACATATCCCGCAGTCGCATAACCCGAGTCAGTTCAAGC
AGCACTAAGGCCGCATACACGACATCAACATGTTTTAAAGTTGTCAAGACCAATAGAACA
TATTGCCTCAGTATTGCAGAAATATCCAACACCCTTTTTGGCGAGTTCAGGATCGTCCCT
TTATTAGTGGAGATTCTCAAGGATGGCAGGATT
>2010/Madagascar/MGF082T
ATGGATCGTGTAGTTAGCAGAGTTGCGTTAGAGAATGAAGAAAGAGAAGCGAAGTATACA
TGGCGCCTTGCATTCCGGATCTCAATCCTACTTTTAATAACAATAACCTTGGCCCTCTCT
ACCGCCGCTTTGATATATAGCATGGAGGCCAGCACGCCCGGCGACCTGGCTGGTATATCA
ACTGAGATCTCTAGAGCAGAGGAGAGGATCACCTCTACCCTCAGTTCCAATAGAGATGTA
ATGGATAGGGTATATAAGCAGGTAGCCCTTGAGTCCCCATTGGCGTTGTTAAGTACTGAA
TCTGTAATTATGAATGCGATAACGTCCCTTTCTTATCAGATCAATGGAGCTGCAAATAAT
AGCGGGTGTGGGGCACCTGTTCACGACCCGGACTATATCGGGGGGATAGGTAAGGAACTT
ATCGTAGATGACACTAGTGAAGTCACATCATTCTATCCCTCTGCATTCCAAGAACACCTG
AATTTTATCCCGGCACCTACCACGGGATCGGGTTGTACCCGGATACCCTCATTTGACATA
AGTGCCACCCACTACTGTTACACTCACAATGTGATATTATCTGGTTGCAGAGACCATTCC
CACTCACATCAGTACTTGGCACTTGGTGTGCTTCGAACATCTGCAACAGGGAGGGTGTTT
TTTTCTACCCTGCGTTCCATCAATTTGGATGACAATCAGAACCGGAAGTCATGCAGTGTG
AGTGCAACCCCCTTAGGATGTGATATACTGTGCTCTAAAGTCACAGAGACCGAGGAGGAG
GATTATCGTTCAGTTACCCCCACATCAATGGTGCATGGACGATTAGGGTTCGACGGCCAA
TACCATGAGAAAGACCTAGATGTCATAACTTTATTTAAGGACTGGGTGGCCAATTACCCA
GGGGTGGGAGGTGGATCTTTCATCGACGGCCGCGTCTGGTTCTCAGTCTACGGAGGGCTT
AAGCCCAATTCGCCTAGTGACATAGCACAAGAAGGGAGATATGTAATATACAAGCGCTAT
AATGACACATGCCCAGACGAACAAGATTACCAGATTCGGATGGCTAAGTCTTCGTATAAG
CCTGAGAGGTTTGGCGGTAAACGTGTACAGCAAGCTATCTTATCCATCAAAGTGTCAACC
TCTCTGAGCGAGGACCCAGTGTTGACTGTACCGCCTAATACAGTCACACTTATGGGGGCC
GAAGGGAGGGTACTCACTGTAGGGACATCTCATTTCTTGTACCAAAGAGGATCTTCATAC
TTCTCTCCCGCCTTATTATACCCCATGATAGTCAACAACAAAACGGCTGCTCTTCATAGT
CCTTATACATTCAATGCTTTCACTCGGCCAGGTACTATCCCTTGCCAGGCATCAGCAAGA
TGCCCCAACCCTTGTGTCACAGGAGTTTACACTGATCCGTATCCCTTAGTCTTCCATAGA
AACCATACATTGCGGGGGGTATTTGGGACAATGCTTGATGATGGACAAGCAAGGCTTAAC
CCTGTATCTGCAGTATTTGATAACATATCCCGCAGTCGCATAACCCGAGTCAGTTCAAGC
AGCACTAAGGCCGCATACACGACATCAACATGTTTTAAAGTTGTCAAGACCAATAGAACA
TATTGCCTCAGCATTGCAGAAATATCCAACACCCTTTTTGGCGAGTTCAGGATCGTCCCC
TTATTAGTGGAGATTCTCAAGGATGGCAGGATT
>2010/Madagascar/MGF166
ATGGATCGTGTAGTTAGCAGAGTTGCGTTAGAGAGAGAAGAAAGAGAAGCGAAGTATACA
TGGCGCCTTGCATTCCGGATCTCAATCCTACTTTTAATAACAATAACCTTGGCCCTCTCT
ACCGCCGCTTTGATATATAGCATGGAGGCCAGCACGCCCGGCGACCTGGCTGGTATACCA
ACTGAGATCTCTAGAGCAGAGGAGAGGATCACCTCTACCCTCCGTTCCAATAGAGATGTA
ATGGATAGGGTATATAAGCAGGTAGCCCTTGAGTCCCCATTGGCGTTGTTAAGTACTGAA
TCTGTAATTATGAATGCGATAACGTCCCTTTCTTATCAGATCAATGGAGCTGCAAATAAT
AGCGGGTGTGGGGCACCTGTTCACGACCCGGACTATATCGGGGGGATAGGTAAGGAACTT
ATCGTAGATGACACTAGTGAAGTCACATCATTCTATCCCTCTGCATTCCAAGAACACCTG
AATTTTATCCCGGCACCTACCACGGGATCGGGTTGTACCCGGATACCCTCATTTGACATA
AGTGCCACCCACTACTGTTACACTCACAATGTGATATTATCTGGTTGCAGAGACCATTCC
CACTCACATCAGTACTTGGCACTTGGTGTGCTTCGAACATCTGCAACAGGGAGGGTGTTT
TTTTCTACCCTGCGTTCCATCAATTTGGATGACAATCAGAACCGGAAGTCATGCAGCGTG
AGTGCAACCCCCTTAGGATGTGATATACTGTGCTCTAAAGTCACAGAGACCGAGGAGGAG
GATTATCGTTCAGTTACCCCCACATCAATGGTGCACGGACGATTAGGGTTCGACGGCCAA
TACCATGAGAAAGACCTAGATGTCATAACTTTATTTAAGGACTGGGTGGCCAATTACCCA
GGGGTGGGAGGTGGATCTTTCATCGACGGCCGCGTCTGGTTCTCAGTCTACGGAGGGCTT
AAGCCCAGTTCGCCTAGTGACATAGCACAAGAAGGGAGATATGTAATATACAAGCGCTAT
AATGACACGTGCCCAGACGAACAAGATTACCAGATTCGGATGGCTAAGTCTTCGTATAAG
CCTGAGAGGTTTGGCGGTAAACGTGTACAGCAAGCTATCTTATCCATCAAAGTGTCAACC
TCTCTGAGCGAGGACCCAGTGTTGACTGTACCGCCTAATACAGTCACACTTATGGGGGCC
GAAGGGAGGGTACTCACTGTAGGGACATCTCATTTCTTGTACCAAAGAGGATCTTCATAC
TTCTCTCCCGCCTTATTATACCCCATGATAGTCAACAACAAAACGGCTGCTCTTCATAGT
CCTTATACATTCAATGCTTTCACTCGGCCAGGTACTATCCCTTGCCAGGCATCAGCAAGA
TGCCCCAACCCTTGTGTCACAGGAGTTTACACTGATCCGTATCCCTTAGTCTTCCATAGA
AACCATACATTGCGGGGGGTATTTGGGACAATGCTTGATGATGGACAAGCAAGGCTTAAC
CCTGTATCTGCAGTATTTGATAACATATCCCGCAGTCGCATAACCCGAGTCAGTTCAGGC
AGCACTAAGGCCGCATACACGACATCAACATGTTTTAAAGTTGTCAAGACCAATAGAACA
TACTGCCTCAGCATTGCAGAAATATCCAACACCCTTTTTGGCGAGTTCAGGATCGTCCCT
TTATTAGTGGAGATTCTCAAGGATGGCAGGATT
>2010/Madagascar/MGF192C
ATGGATCGTGTAGTTAGCAGAGTTGCGTTAGAGAATGAAGAAAGAGAAGCGAAGTATACG
TGGCGCCTTGCATTCCGGATCTCAATCCTACTTTTAATAACTATAACCTTGGCCCTCTCT
ACAGCTGCTTTGATATATAGCATGGAGGCCAGCACGCCCGGCGACCTGGCTGGTATACCA
ACTGAGATCTCTAAAGCAGAGGAGAGGATCACCTCTACCCTCAGTTCCAATAGAGATGTA
ATGGATAGGGTATATAAGCAGGTAGCCCTTGAGTCCCCATTGGCGTTGTTAAGTACTGAA
TCTGTAATTATGAATGCGATAACGTCCCTTTCTTATCAGATCAATGGAGCTGCAAATAAT
AGCGGGTGTGGGGCACCTGTTCACGACCCGGACTATATCGGGGGGATAGGTAAGGAACTT
ATCGTAGATGACACTAGTGAAGTCACATCATTCTATCCCTCTGCGTTCCAAGAACACCTG
AATTTTATCCCGGCACCTACCACGGGATCGGGTTGTACCCGGATACCCTCATTTGACATA
AGTGCCACCCACTACTGTTACACTCACAATGTGATATTATCTGGTTGCAGAGACCATTCC
CACTCACATCAGTACTTGGCACTTGGTGTGCTTCGAACATCTGCAACAGGGAGGGTGTTT
TTTTCTACCCTGCGTTCCATCAATTTGGATGACAATCAGAACCGGAAGTCATGCAGTGTG
AGTGCAACCCCCTTAGGATGTGATATACTGTGCTCTAAAGTCACAGAGACCGAGGAGGAG
GATTATCGTTCAGTTACCCCCACATCAATGGTGCATGGACGATTAGGGTTCGACGGCCAA
TACCATGAGAAAGACCTAGATGTCATAACTTTATTTAAGGACTGGGTGGCCAATTACCCA
GGGGTGGGAGGTGGATCTTTCATCGACGGCCGCGTCTGGTTCTCAGTCTACGGAGGGCTT
AAGCCCAATTCGCCTAGTGACATAGCACAAGAAGGGAGATATGTAATATACAAGCGCTAT
AATGACACATGCCCAGACGAACAAGATTACCAGATTCGGATGGCTAAGTCTTCTTATAAG
CCTGAGAGGTTTGGCGGTAAACGTGTACAGCAAGCTATCTTATCCATCAAAGTGTCAACT
TCTCTGAGCGAGGACCCAGTGTTGACTGTATCGCCTAATACAGTCACACTTATGGGGGCC
GAAGGGAGGGTACTCACTGTAGGGACATCTCATTTCTTGTACCAAAGAGGATCTTCATAC
TTCTCTCCCGCCTTATTATACCCCATGATAGTCAACAACAAAACGGCTGCTCTTCATAGT
CCTTATACATTCAATGCTTTCACTCGGCCAGGTACTATCCCTTGCCAGGCATCGGCAAGA
TGCCCCAACCCTTGTGTCACAGGAGTTTACACTGATCCGTATCCCTTAGTCTTCCATAGA
AACCATACATTGCGGGGGGTATTTGGGACAATGCTTGATGATGGACAAGCAAGGCTTAAC
CCTGTATCTGCAGTATTTGATAACATATCCCGCAGTCGCATAACCCGAGTCAGTTCAAGC
AGCACTAAGGCCGCATACACGACATCAACATGTTTTAAAGTTGTCAAGACCAATAGAACA
TATTGCCTCAGCATTGCAGAAATATCCAACACCCTTTTTGGCGAGTTCAGGATCGTCCCT
TTATTAGTGGAGATTCTCAAGGATGGCAGGATT
>2011/Madagascar/MGS1130T
ATGGATCGTGTAGTTAGCAGAGTTGCGTTAGAGAATGAAGAAAGAGAAGCGAAGTATACA
TGGCGCCTTGCATTCCGGATCTCAATCCTACTTTTAATAACAATAACCTTGGCCCTCTCT
ACAGCCGCTTTGATATATAGCATGGAGGCCAGCACGCCCGGCGACCTGGCTGGTATACCA
ACTGAGATCTCTAGAGCAGAGGAGAGGATCACCTCTACCCTCAGTTCCAATAGAGATGTA
ATGGATAGGGTATATAAGCAGGTAGCCCTTGAGTCCCCATTGGCGTTGTTAAGTACTGAA
TCTGTAATTATGAATGCGATAACGTCCCTTTCTTATCAGATCAATGGAGCTGCAAATACT
AGCGGGTGTGGGGCACCTGTTCACGACCCGGACTATATCGGGGGGATAGGTAAGGAACTT
ATCATAGATGACACTAGTGAAGTCACATCATTTTATCCCTCTGCATTCCAAGAACACCTG
AATTTTATCCCGGCACCTACCACGGGATCGGGTTGTACCCGGATACCCTCATTTGACATA
AGTGCCACCCACTACTGTTACACTCACAATGTGATATTATCTGGTTGCAGAGACCATTCC
CACTCACATCAGTACTTGGCACTTGGTGTGCTTCGAACATCTGCAACAGGGAGGGTGTTT
TTTTCTACCCTGCGTTCCATCAATTTGGATGACAATCAGAACCGGAAGTCATGCAGTGTG
AGTGCAACCCCCTTAGGATGTGATATACTGTGCTCTAAAGTCACAGAGACCGAGGAGGAG
GATTATCGTTCAGTTACCCCCACATCAATGGTGCATGGACGATTAGGGTTCGACGGCCAA
TACCATGAGAAAGACCTAGATGTCATAACTTTATTTAAGGACTGGGTGGCCAATTACCCA
GGGGTGGGAGGTGGATCTTTCATCGACGGCCGCGTCTGGTTCTCAGTCTACGGAGGGCTT
AAACCCAATTCGCTTAGTGACATAGCACAAGAAGGGAGATATGTAATATACAAGCGCTAT
AATGACACATGCCCAGACGAACAAGATTACCAGATTCGGATGGCTAAGTCTTCGTATAAG
CCTGAGAGGTTTGGCGGTAAACGTGTACAGCAAGCTATCTTATCCATCAAAGTGTCAACC
TCTCTAAGCGAGGACCCAGTGTTGACTGTGCCGCCTAATACAGTCACACTTATGGGGGCC
GAAGGGAGGGTACTCACTGTAGGGACATCTCATTTCTTGTACCAAAGAGGATCTTCATAC
TTCTCTCCCGCCTTATTATACCCCATGATAGTCAACAACAAAACGGCTGCTCTTCATAGT
CCTTATACATTCAATGCTTTCACTCGGCCAGGTACTATCCCTTGCCAGGCATCAGCAAGA
TGCCCCAACCCTTGTGTCACAGGAGTTTACACTGATCCGTATCCCTTAGTCTTCCATAGA
AACCATACATTGCGGGGGGTATTTGGGACAATGCTTGATGATGAACAAGCAAGGCTTAAC
CCTGTATCTGCAGTATTTGATAACATATCCCGCAGTCGCATAACCCGAGTCAGTTCAAGC
AGCACTAAGGCCGCATACACGACATCAACATGTTTTAAAGTTGTCAAGACCAATAGAACA
TATTGCCTCAGCATTGCAGAAATATCCAACACCCTTTTTGGCGAGTTCAGGATCGTCCCT
TTATTAGTGGAGATTCTCAAGGATGGCAGGATT
>2004/Taiwan/TW/04-CB8
ATGGACCGCGCGGTTAACAGAGTCGTGCTAGAGAATGAGGAAAGAGAAGCAAAGAACACA
TGGCGCCTAGTTTTCCGGATCGCAGTCTTACTTTTAATGGTAATGACTCTAGCTATCTCT
TCAGCTGCCCTGGCATACAGCACGAGGGCCAGTACGCCCCACGACCTCGCAGGCATATCG
ACTGTGATCTCCAAGACAGAAGATAAGGTGACGTCTTTACTCAGTTCAAGTCAAGATGTG
ATGGATAGGATATATAAGCAGGTGGCTCTTGAATCCCCGCTAGCGCTACTAAACACTGAA
TCTATAATTATGAATGCAATAACCTCTCTTTCTTATCAAATCAACGGGGCTGCGAACAGC
AGCGGGTGTGGGGCGCCTGTTCATGACCCAGACTACATCGGGGGGATAGGCAAAGAACTC
ATAGTGGACGACATTAGTGATGTCACATCATTTTATCCTTCTGCGTATCGAGAACACTTG
AATTTCATCCCGGCACCTACTACAGGATCTGGTTGCACTCGGATACCCTCATTTGACATG
AGCACCACTCACTACTGTTATACTCACAATGTGATACTATCTGGTTGCAAAGATCACTCA
CACTCACATCAATACTTAGCACTTGGTGTGCTTCGGACATCTGCAACAGGGAGGGTATTC
TTTTCTACTCTGCGCTCCATCAATTTAGATGACACCCAAAATCGGAAATCCTGCAGTGTG
AGTGCAACCCCTTTAGGTTGTGATATGCTGTGCTCTAAGGTCACAGAGACTGAGGAGGAG
GATTACAAGTCAGTTACCCCCACATCGATGGTGCACGGGAGGCTAGGGTTTGACGGTCAA
TACCATGAGAAGGACTTAGATACCACAGTCTTATTTAAGGATTGGGTGGCAAATTACCCA
GGAGTGGGAGGAGGGTCTTTTATCGATGACCGTGTATGGTTCCCAGTTTACGGAGGGCTC
AAACCCAATTCACCCAGTGATGCTGCACAGGAGGGGAAATATGTAATATACAAGCGCCAT
AACAACACATGCCCCGATGGACAAGATTACCAAACTCGGATGGCTAAATCTTCATATAAA
CCCAGACGATTTGGTGGAAAGCGCGTACAGCAAGCCATCTTATCCATCAAAGTGTCAACA
TCCTTGGGCAAGGACCCGGTGCTGACTATTCCGCCTAATACAATTACACTCATGGGAGCC
GAAGGCAGAATTCTCACAGTGGGGACATCTCACTTCTTATATCAACGAGGGTCTTCATAT
TTCTCCCCTGCCTTATTATATCCCATGACAGTAAATAACAAAACAGCTACACTCCATAGT
CCTTATACGTTTAATGCTTTTACTCGGCCAGGTAGTATCCCTTGCCAGGCATCAGCAAGA
TGCCCCAACCCATGCATCACTGGGGTCTATACGGATCCATATCCCTTAATCTTCCATAGG
AATCATACCCTACGAGGGGTCTTCGGGACGATGCTTGATGATGAACAAGCAAGACTTAAC
CCCGTATCTGCAGTATTCGACGACATATCCCGCAGTCGTGTAACCCGGGTGAGTTCAAGC
AGCACCAAGGCAGCATACACGACATCGACATGTTTTAAAGTTGTCAAGACCAATAAAGTT
TATTGTCTTAGTATTGCAGAAATATCCAATACCCTATTCGGAGAATTTAGGATTGTTCCC
TTACTAGTTGAGATCCTCAAGGATGATAGGGTT
>2008/Taiwan/TW/08-02
ATGGACCGCGCGGTTAACAGAGTCGTGCTAGAGAATGAGAAAAGAGAAGCAAAGAACACA
TGGCGCCTAGTTTTCCGGATCTCGGTCTTACTTTTAATGGTAATGACTCTAGCTATCTCT
TCAGCCGCCCTGGCATACAGCACGGGGGCCAGTACGCCCCACGACCTTGCAGGCATATCG
ACTGTGATCTCCAAGACAGAAGATAAGGTTACGTCTTTACTTAGTTCAAGTCAAGACGTA
ATGGATAGGATATATAAGCAGGTGGCTCTTGAATCCCCGCTAGCGCTACTAAACACTGAA
TCTATAATTATGAATGCAATAACCTCTCTTTCTTATCAAATCAACGGGGCTGCGAACAGT
AGCGGGTGTGGGGCGCCTGTTCATGACCCAGATTACATCGGGGGGATAGGCAAAGAACTC
ATAGTAGACGACATTAGTGATGTCACATCGTTTTATCCTTCTGCGTATCAAGAACACTTG
AATTTCATCCCGGCACCTACCACAGGATCTGGTTGCACCCGGATACCCTCATTTGACATG
AGCACCACTCACTACTGTTATACTCACAATGTGATATTATCTGGCTGCAGAGATCACTCA
CACTCACGTCAATACTTAGCACTTGGTGTGCTTCGGACATCTGCAACAGGGAGGGTATTC
TTTTCTACTCTGCGCTCCATCAATTTAGATGACACCCAAAATCGGAAATCCTGCAGTGTG
AGTGCAACCCCTTTAGGTTGTGATATGCTGTGCTCTAAGGTCACAGAGACTGAGGAGGAG
GATTACAAGTCAGTTACCCCCACATCGATGGTGCACGGGAGGCTAGGGTTTGACGGTCAA
TACCATGAGAAGGACTTAGATACCACAGTCTTATTTAAGGATTGGGTGGCAAATTACCCA
GGAGTGGGAGGAGGGTCTTTTATCGATGACCGTGTATGGTTCCCAGTTTACGGAGGGCTC
AAACCCAATTCACCCAGTGATGCTGCACAGGAGGGGAAATATGTAATATACAAGCGCCAT
AACAACACATGCCCCGATGGACAAGATTACCAAACTCGGATGGCTAAATCTTCATATAAA
CCCAGACGATTTGGTGGAAAGCGCGTACAGCAAGCCATCTTATCCATCAAAGTGTCAACA
TCCTTGGGCAAGGACCCGGTGCTGACTATTCCGCCTAATACAATTACACTCATGGGAGCC
GAAGGCAGAATTCTCACAGTGGGGACATCTCACTTCTTATATCAACGAGGGTCTTCATAT
TTCTCCCCTGCCTTATTATATCCCATGACAGTAAATAACAAAACAGCTACACTCCATAGT
CCTTATACGTTTAATGCTTTTACTCGGCCAGGTAGTATCCCTTGCCAGGCATCAGCAAGA
TGCCCCAACCCATGCATCACTGGGGTCTATACGGATCCATATCCCTTAATCTTCCATAGG
AATCATACCCTACGAGGGGTCTTCGGGACGATGCTTGATGATGAACAAGCAAGACTTAAC
CCCGTATCTGCAGTATTCGACGACATATCCCGCAGTCGTGTAACCCGGGTGAGTTCAAGC
AGCACCAAGGCAGCATACACGACATCGACATGTTTTAAAGTTGTCAAGACCAATAAAGTT
TATTGTCTTAGTATTGCAGAAATATCCAATACCCTATTCGGAGAATTTAGGATTGTTCCC
TTACTAGTTGAGATCCTCAAGGATGATAGGGTT
>2008/Taiwan/TW/08-07
ATGGACCGCGCGGTTAACAGAGTCGTGCTAGAGAATGAGAAAAGAGAAGCAAAGAACACA
TGGCGCCTAGTTTTCCGGATCTCGGTCTTACTTTTAATGGTAATGACTCTAGCTATCTCT
TCAGCCGCCCTGGCATACAGCACGGGGGCCAGTACGCCCCACGACCTTGCAGGCATATCG
ACTGTGATCTCCAAGACAGAAGATAAGGTTACGTCTTTACTTAGTTCAAGTCAAGACGTA
ATGGATAGGATATATAAGCAGGTGGCTCTTGAATCCCCGCTAGCGCTACTAAACACTGAA
TCTATAATTATGAATGCAATAACCTCTCTTTCTTATCAAATCAACGGGGCTGCGAACAGT
AGCGGGTGTGGGGCGCCTGTTCATGACCCAGATTACATCGGGGGGATAGGCAAAGAACTC
ATAGTAGACGACATTAGTGATGTCACATCGTTTTATCCTTCTGCGTATCAAGAACACTTG
AATTTCATCCCGGCACCTACCACAGGATCTGGTTGCACCCGGATACCCTCATTTGACATG
AGCACCACTCACTACTGTTATACTCACAATGTGATATTATCTGGCTGCAGAGATCACTCA
CACTCACGTCAATACTTAGCACTTGGTGTGCTTCGGACATCTGCAACAGGGAGGGTATTC
TTTTCTACTCTGCGCTCCATCAATTTAGATGACACCCAAAATCGGAAGTCCTGCAGTGTG
AGTGCAACCCCTTTAGGTTGTGATATGCTGTGCTCTAAGGTCACAGAGATTGAGGAGGAG
GATTACAAGTCAGTTACCCCCACATCGATGGTGCACGGGAGGCTAGGGTTTGACGGTCAA
TACCATGAGAAGGACTTAGATACCACAGTCTTATTTAAGGATTGGGTGGCAAATTACCCA
GGAGTGGGAGGAGGGTCTTTTATCGATGACCGTGTATGGTTCCCAGTTTACGGAGGGCTC
AAACCCAATTCACCCAGTGACGCTGCACAGGAAGGGAAATATGTAATATACAAGCGCCAT
AACAACACATGCCCCGATGGACAAGATTACCAAACTCGGATGGCTAAGTCTTCATATAAA
CCCAGGCGATTTGGTGGAAAGCGCGTACAGCAAGCCATCTTATCCATCAAAGTGTCAACA
TCCTTGGGTAAGGACCCGGTGCTGACTATTCCGCCTAATACAATTACACTCATGGGAGCC
GAAGGCAGAATTCTCACAGTGGGGACATCTCACTTCTTATATCAACGAGGGTCTTCATAT
TTCTCCCCTGCCTTATTATATCCCATGACAGTAAATAACAAAACAGCTACACTCCATAGT
CCTTATACGTTTAATGCTTTTACTCGGCCAGGTAGTATCCCTTGCCAGGCATCAGCAAGA
TGCCCCAACTCATGCATCACTGGGGTCTATACGGATCCATATCCCTTAATCTTCCATAGG
AATCATACCCTACGAGGGGTCTTCGGGACGATGCTTGATGATGAACAAGCAAGACTTAAC
CCCGTATCTGCAGTATTCGACGACATATCCCGCAGTCGTGTAACCCGGGTGAGTTCAAGC
AGCACCAAGGCAGCATACACGACATCGACATGTTTTAAAGTTGTCAAGACCAATAAAGTT
TATTGTCTTAGTATTGCAGAAATATCCAATACCCTATTCGGGGAATTTAGGATTGTTCCC
TTACTAGTTGAGATCCTCAAGGACGATAGGGTT
>1946/USA/Lasota_AF
ATGGACCGCGCCGTTAGCCAAGTTGCGTTAGAGAATGATGAAAGAGAGGCAAAAAATACA
TGGCGCTTGATATTCCGGATTGCAATCTTATTCTTAACAGTAGTGACCTTGGCTATATCT
GTAGCCTCCCTTTTATATAGCATGGGGGCTAGCACACCTAGCGATCTTGTAGGCATACCG
ACTAGGATTTCCAGGGCAGAAGAAAAGATTACATCTACACTTGGTTCCAATCAAGATGTA
GTAGATAGGATATATAAGCAAGTGGCCCTTGAGTCTCCGTTGGCATTGTTAAATACTGAG
ACCACAATTATGAACGCAATAACATCTCTCTCTTATCAGATTAATGGAGCTGCAAACAAC
AGTGGGTGGGGGGCACCTATCCATGACCCAGATTATATAGGGGGGATAGGCAAAGAACTC
ATTGTAGATGATGCTAGTGATGTCACATCATTCTATCCCTCTGCATTTCAAGAACATCTG
AATTTTATCCCGGCGCCTACTACAGGATCAGGTTGCACTCGAATACCCTCATTTGACATG
AGTGCTACCCATTACTGCTACACCCATAATGTAATATTGTCTGGATGCAGAGATCACTCA
CATTCATATCAGTATTTAGCACTTGGTGTGCTCCGGACATCTGCAACAGGGAGGGTATTC
TTTTCTACTCTGCGTTCCATCAACCTGGACGACACCCAAAATCGGAAGTCTTGCAGTGTG
AGTGCAACTCCCCTGGGTTGTGATATGCTGTGCTCGAAAGTCACGGAGACAGAGGAAGAA
GATTATAACTCAGCTGTCCCTACGCGGATGGTACATGGGAGGTTAGGGTTCGACGGCCAG
TACCACGAAAAGGACCTAGATGTCACAACATTATTCGGGGACTGGGTGGCCAACTACCCA
GGAGTAGGGGGTGGATCTTTTATTGACAGCCGCGTATGGTTCTCAGTCTACGGAGGGTTA
AAACCCAATTCACCCAGTGACACTGTACAGGAAGGGAAATATGTGATATACAAGCGATAC
AATGACACATGCCCAGATGAGCAAGACTACCAGATTCGAATGGCCAAGTCTTCGTATAAG
CCTGGACGGTTTGGTGGGAAACGCATACAGCAGGCTATCTTATCTATCAAGGTGTCAACA
TCCTTAGGCGAAGACCCGGTACTGACTGTACCGCCCAACACAGTCACACTCATGGGGGCC
GAAGGCAGAATTCTCACAGTAGGGACATCTCATTTCTTGTATCAACGAGGGTCATCATAC
TTCTCTCCCGCGTTATTATATCCTATGACAGTCAGCAACAAAACAGCCACTCTTCATAGT
CCTTATACATTCAATGCCTTCACTCGGCCAGGTAGTATCCCTTGCCAGGCTTCAGCAAGA
TGCCCCAACTCGTGTGTTACTGGAGTCTATACAGATCCATATCCCCTAATCTTCTATAGA
AACCACACCTTGCGAGGGGTATTCGGGACAATGCTTGATGGTGTACAAGCAAGACTTAAC
CCTGCGTCTGCAGTATTCGATAGCACATCCCGCAGTCGCATTACTCGAGTGAGTTCAAGC
AGTACCAAAGCAGCATACACAACATCAACTTGTTTTAAAGTGGTCAAGACTAATAAGACC
TATTGTCTCAGCATTGCTGAAATATCTAATACTCTCTTCGGAGAATTCAGAATCGTCCCG
TTACTAGTTGAGATCCTCAAAGATGACGGGGTT
>XXXX/XXXX/NL/96
ATGGACCGCACGGTTAACAGAGTCGTGCTAGAGAATGAGGAAAGAGAAGCAAAGAACACA
TGGCGCCTGGTTTTCCGGATCGCAGTCTTACTTTTAATGATAATGACTCTAGCTATCTCC
GCAGCTGCCTTGGCATACAGCATGGGGGCCATTACGCCGCGCGACCTCGCAGGCATATCG
ACTGTGATCTCCAAGACAGAAGATAAGGTGACATCTTTACTCAGTTCAAGTCAAGATGTG
ATAGATAGGATATATAAGCAGGTGGCTCTTGAATCTCCGCTGGCGCTACTAAACACTGAA
TCTATAATTATGAATGCAATAACCTCTCTTTCCTATCAAGTCAACGGGGCTGCGAATAAT
AGCGGGTGTGGGGCGCCTGTTCATGACCCAGATTATATCGGGGGGATAGGCAAGGAACTC
ATAGTGGATGACATTAGTGATGTCACATCATTTTATCCTTCTGCATATCAAGAACACTTG
AATTTCATCCCGGCACCTACTACGGGATCCGGTTGCACTCGGATACCCTCATTTGACATG
AGCACCACTCACTACTGTTATACTCACAATGTGATATTATCTGGTTGCAGAGATCACTCA
CACTCACATCAATACTTAGCACTTGGTGTGCTTCGAACATCTGCAACAGGGAGGGTATAC
TTTTCTACTCTGCGTTCTATCAATTTAGATGACACCCAAAATCGGAAGTCCTGCAGTGTG
AGTGCAACCCCTTTAGGTTGTGATATGCTGTGCTCTAAAGTTACAGAGACTGAGGAGGAG
GATTACAAGTCAGTTACCCCCACATCAATGGTGCACGGAAGGCTAGGGTTTGACGGTCAA
TACCATGAGAAGGACTTAGACACCACAGTCTTATTTAAGGATTGGGTGGCAAATTACCCA
GGAGTGGGAGGAGGGTCTTTTATTAATGACCGTGTATGGTTCCCAGTTTACGGAGGGCTA
AAACCCAATTCACCCAGTGACACTGCACAAGAAGGGAAATATGTAATATACAAGCGCCAT
AACAACACATGCCCCGATGGACAAGATTACCAAATTCGGATGGCTAAGTCTTCATATAAA
CCCGGGCGATTTGGTGGAAGGCGCGTTCAGCAAGCCATCTTATCTATCAAAGTGTCAACA
TCTTTGGGTAAGGACCCAGTGCTAACTATTCCACCTAATACAATTACACTCATGGGGGCC
GAAGGCAGAATTCTCACAGTAGGGACATCTCACTTCTTGTACCAACGAGGGTCTTCATAT
TTCTCCCCTGCCTTATTATATCCCATGACAGTAAATAACAAAACAGCTACACTTCACAGT
CCTTATATGTTTAATGCCTTCACTCGGCCAGGTAGTGTCCCTTGCCAGGCATCAGCAAGA
TGCCCCAACTCATGCATCACTGGAGTCTATACTGATCCATATCCCTTAATCTTCCATAGG
AATCATACCCTACGAGGGGTCTTCGGGACGATGCTTGATGATGAACAAGCAAGACTTAAC
CCCGTATCTGCAGTATTCGACAACATATCCCGCAGTCGTGTAACCCGGGTGAGTTCAAGC
AGCACCAAGGCAGCATACACGACATCGACATGTTTTAAAGTTGTCAAGACCAATAAAGCT
TATTGTCTTAGTATTGCAGAAATATCCAATACCCTATTCGGGGAATTTAGGATTGTTCCC
TTACTAGTCGAGATCCTCAAGGATGGTAGGGTT
>1947/USA/B1
ATGGACCGCGCCGTTAGCCAAGTTGCGTTAGAGAATGATGAAAGAGAGGCAAAAAATACA
TGGCGCTTGATATTCCGGATTGCAATCTTATTCTTAACAGTAGTGACCTTGGCTATATCT
GTAGCCTCCCTTTTATATAGCATGGGGGCTAGCACACCTAGCGATCTTGTAGGCATACCG
ACTAGGATTTCCAGGGCAGAAGAAAAGATTACATCTACACTTGGTTCCAATCAAGATGTA
GTAGATAGGATATATAAGCAAGTGGCCCTTGAGTCTCCATTGGCATTGTTAAATACTGAG
ACCACAATTATGAACGCAATAACATCTCTCTCTTATCAGATTAATGGAGCTGCAAACAAC
AGCGGGTGGGGGGCACCTATTCATGACCCAGATTATATAGGGGGGATAGGCAAAGAACTC
ATTGTAGATGATGCTAGTGATGTCACATCATTCTATCCCTCTGCATTTCAAGAACATCTG
AATTTTATCCCGGCGCCTACTACAGGATCAGGTTGCACTCGAATACCCTCATTTGACATG
AGTGCTACCCATTACTGCTACACCCATAATGTAATATTGTCTGGATGCAGAGATCACTCA
CACTCATATCAGTATTTAGCACTTGGTGTGCTCCGGACATCTGCAACAGGGAGGGTATTC
TTTTCTACTCTGCGTTCCATCAACCTGGACGACACCCAAAATCGGAAGTCTTGCAGTGTG
AGTGCAACTCCCCTGGGTTGTGATATGCTGTGCTCGAAAGCCACGGAGACAGAGGAAGAA
GATTATAACTCAGCTGTCCCTACGCGGATGGTACATGGGAGGTTAGGGTTCGACGGCCAA
TATCACGAAAAGGACCTAGATGTCACAACATTATTCGGGGACTGGGTGGCCAACTACCCA
GGAGTAGGGGGTGGATCTTTTATTGACAGCCGCGTATGGTTCTCAGTCTACGGAGGGTTA
AAACCCAATTCACCCAGTGACACTGTACAGGAAGGGAAATATGTGATATACAAGCGATAC
AATGACACATGCCCAGATGAGCAAGACTACCAGATTCGAATGGCCAAGTCTTCGTATAAG
CCTGGACGGTTTGGTGGGAAACGCATACAGCAGGCTATCTTATCTATCAAAGTGTCAACA
TCCTTAGGCGAAGACCCGGTACTGACTGTACCGCCCAACACAGTCACACTCATGGGGGCC
GAAGGCAGAATTCTCACAGTAGGGACATCCCATTTCTTGTATCAGCGAGGGTCATCATAC
TTCTCTCCCGCGTTATTATATCCTATGACAGTCAGCAACAAAACAGCCACTCTTCATAGT
CCTTATACATTCAATGCCTTCACTCGGCCAGGTAGTATCCCTTGCCAGGCTTCAGCAAGA
TGCCCCAACTCGTGTGTTACTGGAGTCTATACAGATCCATATCCCCTAATCTTCTATAGA
AACCACACCTTGCGAGGGGTATTCGGGACAATGCTTGATGGTGAACAAGCAAGACTTAAC
CCTGCGTCTGCAGTATTCGATAGCACATCCCGCAGTCGCATAACTCGAGTGAGTTCAAGC
AGCATCAAAGCAGCATACACAACATCAACTTGTTTTAAAGTGGTCAAGACCAATAAGACC
TATTGTCTCAGCATTGCTGAAATATCTAATACTCTCTTCGGAGAATTCAGAATCGTCCCG
TTACTAGTTGAGATCCTCAAAGATGACGGGGTT
>1947/USA/B1-Takaski
ATGGACCGCGCCGTTAGCCAAGTTGCGTTAGAGAATGATGAAAGAGAGGCAAAAAATACA
TGGCGCTTGATATTCCGGATTGCAATCTTATTCTTAACAGTAGTGACCTTGGCTATATCT
GTAGCCTCCCTTTTATATAGCATGGGGGCTAGCACACCTAGCGATCTTGTAGGCATACCG
ACTAGGATTTCCAGGGCAGAAGAAAAGATTACATCTACACTTGGTTCCAATCAAGATGTA
GTAGATAGGATATATAAGCAAGTGGCCCTTGAGTCTCCATTGGCATTGTTAAATACTGAG
ACCACAATTATGAACGCAATAACATCTCTCTCTTATCAGATTAATGGAGCTGCAAACAAC
AGCGGGTGGGGGGCACCTATTCATGACCCAGATTATATAGGGGGGATAGGCAAAGAACTC
ATTGTAGATGATGCTAGTGATGTCACATCATTCTATCCCTCTGCATTTCAAGAACATCTG
AATTTTATCCCGGCGCCTACTACAGGATCAGGTTGCACTCGAATACCCTCATTTGACATG
AGTGCTACCCATTACTGCTACACCCATAATGTAATATTGTCTGGATGCAGAGATCACTCA
CACTCACATCAGTATTTAGCACTTGGTGTGCTCCGGACATCTGCAACAGGGAGGGTATTC
TTTTCTACTCTGCGTTCCATCAACCTGGACGACACCCAAAATCGGAAGTCTTGCAGTGTG
AGTGCAACTCCCCTGGGTTGTGATATGCTGTGCTCGAAAGCCACGGAGACAGAGGAAGAA
GATTATAACTCAGCTGTCCCTACGCGGATGGTACATGGGAGGTTAGGGTTCGACGGCCAA
TATCACGAAAAGGACCTAGATGTCACAACATTATTCGGGGACTGGGTGGCCAACTACCCA
GGAGTAGGGGGTGGATCTTTTATTGACAGCCGCGTATGGTTCTCAGTCTACGGAGGGTTA
AAACCCAATACACCCAGTGACACTGTACAGGAAGGGAAATATGTGATATACAAGCGATAC
AATGACACATGCCCAGATGAGCAAGACTACCAGATTCGAATGGCCAAGTCTTCGTATAAG
CCTGGACGGTTTGGTGGGAAACGCATACAGCAGGCTATCTTATCTATCAAAGTGTCAACA
TCCTTAGGCGAAGACCCGGTACTGACTGTACCGCCCAACACAGTCACACTCATGGGGGCC
GAAGGCAGAATTCTCACAGTAGGGACATCCCATTTCTTGTATCAGCGAGGGTCATCATAC
TTCTCTCCCGCGTTATTATATCCTATGACAGTCAGCGACAAAACAGCCACTCTTCATAGT
CCTTATACATTCAATGCCTTCACTCGGCCAGGTAGTATCCCTTGCCAGGCTTCAGCAAGA
TGCCCCAACTCGTGTGTTACTGGAGTCTATACAGATCCATATCCCCTAATCTTCTATAGA
AACCACACCTTGCGAGGGGTATTCGGGACAATGCTTGATGGTGAACAAGCAAGACTTAAC
CCTGCGTCTGCAGTATTCGATAGCACATCCCGCAGTCGCATAACTCGAGTGAGTTCAAGC
AGCATCAAAGCAGCATACACAACATCAACTTGTTTTAAAGTGGTCAAGACCAATAAGACC
TATTGTCTCAGCATTGCTGAAATATCTAATACTCTCTTCGGAGAATTCAGAATCGTCCCG
TTACTAGTTGAGATCCTCAAAGATGACGGGGTT
>2000/China/ZJ1
ATGGACCGCGCGGTTAACAGAGTCGTGCTGGAGAATGAGGAAAGAGAAGCAAAGAACACA
TGGCGCCTGGTTTTCCGGATCGCAGTCTTACTTTTAATGGTAATGACTCTAGCTATCTCC
GCAGCTGCCCTGGCATACAGTACGGGGGCCAGTACGCCGCACGACCTCGCAGGCATATCG
ACTGTGATCTCCAAGACAGAAGATAAGGTTACATCTTTACTCAGTTTGAGTCAAGATGTG
ATAGATAAGATATACAAGCAGGTGGCTCTTGAATCCCCGCTGGCGCTACTAAACACTGAA
TCTATAATTATGAATGCAATAACCTCTCTTTCTTATCAAATTAACGGGGCTGCGAACAAT
AGCGGATGTGGGGCGCCTGTTCATGACCCAGATTATATCGGGGGGATAGGCAAAGAACTC
ATAGTGGACGACATCAGTGATGTCACATCATTTTATCCTTCTGCATATCAAGAACACTTG
AATTTCATCCCGGCGCCTACTACAGGATCCGGTTGCACTCGGATACCCTCATTTGACATG
AGCACCACCCATTATTGTTATACTCACAATGTGATACTATCCGGTTGCAGAGATCACTCA
CACTCACATCAATACTTAGCACTTGGTGTGCTTCGGACATCTGCAACAGGGAGGGTATTC
TTTTCTACTCTGCGCTCCACCAATTTAGATGACACCCAAAATCGGAAGTCCTGCAGTGTG
AGTGCAACCCCTTTAGGTTGTGATATGCTGTGCTCTAAGGTCACAGAGACTGAAGAGGAG
GATTACAAGTCAGTTGCCCCCACATCAATGGTGCACGGAAGGCTAGGGTTTGACGGTCAA
TACCATGAGAAGGACTTAGACACCACGGTCTTATTTAAGGATTGGGTGGCAAATTACCCA
GGAGCGGGAGGAGGGTCTTTTATTGACGACCGTGTATGGTTCCCAGTTTACGGAGGGCTC
AAACCCAATTCACCCAGTGACACTGCACAAGAAGGGAAATATGTAATATACAAGCGCCAT
AACAACACATGCCCTGATGAACAAGATTACCAAATTCGGATGGCTAAGTCTTCATATAAA
CCCGGGCGATTTGGTGGAAAGCGCGTACAGCAAGCCATCCTATCCATCAAAGTGTCAACA
TCCTTGGGTAAGGACCCGGTGCTGACTATTCCACCTAATACAATCACACTCATGGGAGCC
GAAGGCAGAATCCTCACAGTAGGGACATCTCACTTCTTGTACCAACGAGGGTCTTCATAT
TTCTCCCCTGCCTTATTATATCCCATGACAGTAAATAACAAAACGGCTACACTCCATAGT
CCTTATACGTTTAATGCTTTCACTCGGCCAGGTAGTGTCCCTTGCCAGGCATCAGCAAGA
TGCCCCAACTCATGCATCACTGGGGTCTATACTGATCCATATCCCTTAATCTTCCATAGG
AATCATACTCTACGAGGGGTCTTCGGGACGATGCTTGATGATGAACAAGCGAGACTTAAC
CCCGTATCTGCAGTATTCGACAACATATCTCGCAGTCGTGTCACCCGGGTGAGTTCAAGC
AGCACCAAGGCAGCATACACGACATCGACATGTTTTAAAGTTGTCAAGACCAATAAAACT
TATTGTCTTAGTATTGCAGAAATATCCAATACCCTATTCGGGGAATTTAGGATCGTTCCC
TTATTAGTTGAGATCCTCAAGGATGATAGAGTT
>XXXX/China/JS/1/97/Go
ATGGACCGCGTGGTTAACAGAGTCGTGCTGGAGAATGAGGAAAGAGAAGCAAAGAACACA
TGGCGCCTGGTTTTCCGGATCGCAGTCTTACTTTTAATGGTAATGACTCTAGCTATCTCT
GCAGCTGCCCTGGCATACAGCACGGGGGCTAGTACGCCGCACGACCTCGCAGGCATATCG
ACTGTGATCTCCAAGACAGAAGATAAGGTTACGTCTTTACTCAGTTCAAGTCAAGATGTG
ATAGATAGGATATACAAGCAGGTGGCTCTTGAATCCCCGCTGGCGCTACTAAACACTGAA
TCTATAATTATGAATGCAATAACCTCTCTTTCTTATCAAATTAACGGGGCTGCGAATAAT
AGCGGATGTGGGGCGCCTGTTCATGATCCAGATTATATCGGGGGGATAGGCAAAGCACTC
ATAGTGGACGACATCAGTGATGTCACATCATTTTATCCTTCTGCATATCAAGAACACCTG
AATTTCATCCCGGCGCCTACTACAGGATCCGGTTGCACTCGGATACCCTCGTTTGACATG
AGCACCACCCATTATTGTTATACTCACAATGTGATACTATCCGGTTGCAGAGATCACTCA
CACTCACATCAATACTTAGCACTTGGTGTGCTTCGGACATCTGCAACAGGGAGGGTATTC
TTTTCTACTCTGCGTTCCATCAATCTAGATGACACCCAAAATCGGAAGTCCTGCAGTGTG
AGTGCAACCCCTTTAGGTTGTGATATGCTGTGCTCTAAGGTCACAGAGATTGAAGAGGAG
GATTACAAGTCAGCTGCCCCCACATCAATGGTGCATGGAAGGCTAGGGTTTGACGGTCAA
TACCATGAGAAGGACTTAGACACCACGGTCTTATTTAAGGATTGGGTGGCAAATTACCCA
GGAGTGGGAGGAGGGTCTTTTATTGACGACCGTGTATGGTTCCCAGTTTACGGAGGGCTC
AAACCCAATTCACCCAGTGACACTGCACAAGAAGGGAAATATGTAATATACAAGCGCCAT
AACAACACATGCCCCGATGGACAAGATTACCAAATTCGGATGGCTAAGTCTTCATATAAA
CCCGGGCGATTTGGTGGAAAGCGCGTACAGCAAGCCATCTTATCCATCAAAGTGTCAACA
TCCTTGGGTAAGGACCCGGTGCTGACTATTCCACCTAATACAATCACACTCATGGGAGCC
GAAGGCAGAATCCTCACAGTAGGGACATCTCACTTCTTGTACCAACGAGGGTCTTCATAT
TTCTCTCCTGCCTTATTATATCCCATGACAGTAAATAACAAAACGGCTACACTCCATAGT
CCTTATACGTTTAATGCTTTCACTCGGCCAGGTAGTGTCCCTTGCCAGGCATCAGCAAGA
TGCCCCAACTCATGCATCACTGGGGTCTATACTGATCCATATCCCTTAATCTTCCATAGG
AATCATACTCTACGAGGGGTCTTCGGGACGATGCTTGATGATGAACAAGCGAGACTTAAC
CCCGTATCTGCAGTATTCGACAACATATCCCGCAGTCGTGTCACCCGGGTGAGTTCAAGC
AGCACCAAGGCAGCATACACGACATCGACATGTTTTAAAGTTGTCAAGACCAATAAAGCT
TATTGTCTTAGTATTGCAGAAATATCCAATACCCTATTCGGGGAATTTAGGATCGTTCCC
TTACTAGTTGAGATCCTCAAGGATGATAGAGTT
>XXXX/China/JS/2/98/Go
ATGGACCGCGCGGTTAACAGAGTCGTGCTGGAGAATGAGGAAAGAGAAGCAAAGAACACA
TGGCGCCTGGTTTTCCGGATCGCAGTCTTACTTTTAATGGTAATGACTCTAGCTATCTCC
GCAGCTGCCCTGGCATACAGTACGGGGGCCAGTACGCCGCACGACCTCGCAGGCATATCG
ACTGTGATCTCCAAGACAGAAGATAAGGTTACATCTTTACTCAGTTTGAGTCAAGATGTG
ATAGATAAGATATACAAGCAGGTGGCTCTTGAATCCCCGCTGGCGCTACTAAACACTGAA
TCTATAATTATGAATGCAATAACCTCTCTTTCTTATCAAATTAACGGGGCTGCGAACAAT
AGCGGATGTGGGGCGCCTGTTCATGACCCAGATTATATCGGGGGGATAGGCAAAGAACTC
ATAGTGGACGACATCAGTGATGTCACATCATTTTATCCTTCTGCATATCAAGAACACTTG
AATTTCATCCCGGCGCCTACTACAGGATCCGGTTGCACTCGGATACCCTCATTTGACATG
AGCACCACCCATTATTGTTATACTCACAATGTGATACTATCCGGTTGCAGAGATCACTCA
CACTCACATCAATACTTAGCACTTGGTGTGCTTCGGACATCTGCAACAGGGAGGGTATTC
TTTTCTACTCTGCGTTCCATCAATCTAGATGACACCCAAAATCGGAAGTCCTGCAGTGTG
AGTGCAACCCCTTTAGGTTGTGATATGCTGTGCTCTAAGGTCACAGAGATTGAAGAGGAG
GATTACAAGTCAGCTGCCCCCACATCAATGGTGCATGGAAGGCTAGGGTTTGACGGTCAA
TACCATGAGAAGGACTTAGACACCACGGTCTTATTTAAGGATTGGGTGGCAAATTACCCA
GGAGTGGGAGGAGGGTCTTTTATTGACGACCGTGTATGGTTCCCAGTTTACGGAGGGCTC
AAACCCAATTCACCCAGTGACACTGCACAAGAAGGGAAATATGTAATATACAAGCGCCAT
AACAACACATGCCCCGATGGACAAGATTACCAAATTCGGATGGCTAAGTCTTCATATAAA
CCCGGGCGATTTGGTGGAAAGCGCGTACAGCAAGCCATCTTATCCATCAAAGTGTCAACA
TCCTTGGGTAAGGACCCGGTGCTGACTATTCCACCTAATACAATCACACTCATGGGAGCC
GAAGGCAGAATCCTCACAGTAGGGACATCTCACTTCTTGTACCAACGAGGGTCTTCATAT
TTCTCTCCTGCCTTATTATATCCCATGACAGTAAATAACAAAACGGCTACACTCCATAGT
CCTTATACGTTTAATGCTTTCACTCGGCCAGGTAGTGTCCCTTGCCAGGCATCAGCAAGA
TGCCCCAACTCATGCATCACTGGGGTCTATACTGATCCATATCCCTTAATCTTCCATAGG
AATCATACTCTACGAGGGGTCTTCGGGACGATGCTTGATGATGAACAAGCGAGACTTAAC
CCCGTATCTGCAGTATTCGACAACATATCCCGCAGTCGTGTCACCCGGGTGAGTTCAAGC
AGCACCAAGGCAGCATACACGACATCGACATGTTTTAAAGTTGTCAAGACCAATAAAGCT
TATTGTCTTAGTATTGCAGAAATATCCAATACCCTATTCGGGGAATTTAGGATCGTTCCC
TTACTAGTTGAGATCCTCAAGGATGATAGAGTT
>XXXX/China/JS/3/98/Go
ATGGACCGCGCGGTTAACAGAGTCGTGCTGGAGAATGAGGAAAGAGAAGCAAAGAACACA
TGGCGCCTAGTTTTCCGGATCGCAGTCTTACTTTTAATGGTAATGACTCTAGCTATCTCC
GCAGCTGCCCTGGCATACAGCACGGGGGCCAGTACGCCGCACGACCTCGCAGGCATATCG
ACTGTGATCTCCAAAACAGAAGATAAGGTTACGTCTTTACTCAGTTCGAGTCAAGATGTG
ATAGATAGGATATACAAGCAGGTGGCTCTTGAATCCCCGCTGGCGCTACTAAACACTGAA
TCTATAATTATGAATGCAATAACCTCTCTTTCTTATCAAATTAACGGGGCTGCGAACAAT
AGCGGATGTGGGGCGCCTGTTCATGACCCAGATTATATCGGGGGGATAGGCAAAGAACTC
ATAGTGGACGACATCAGTGATGTCACATCATTTTATCCTTCTGCATATCAAGAACACTTG
AATTTCATCCCGGCGCCTACTACAGGATCCGGTTGCACTCGGATACCCTCATTTGACATG
AGCACCACCCATTATTGTTATACTCACAATGTGATACTATCCGGTTGCAGAGATCACTCA
CACTCACATCAATACTTAGCACTTGGTGTGCTTCGGACATCTGCAACAGGGAGGGTATTC
TTTTCTACTCTGCGTTCCATCAATCTAGATGACACCCAAAATCGGAAGTCCTGCAGTGTG
AGTGCAACCCCTTTAGGTTGTGATATGCTGTGCTCTAAGGTCACAGGGACTGAAGAGGAG
GATTACAAGTCAGTTGCCCCCACATCAATGGTGCACGGAAGGCTAGGGTTTGACGGTCAA
TACCATGAGAAGGACTTAGACACCACGGTCTTATTTAAGGATTGGGTGGCAAATTACCCA
GGAGCGGGAGGAGGGTCTTTTATTGACGACCGTGTATGGTTCCCAGTTTACGGAGGGCTC
AAACCCAATTCACCCAGTGACACTGCACAAGAAGGGAAATATGTAATATACAAGCGCCAT
AACAACACATGCCCCGATGAACAAGATTACCAAATTCGGATGGCTAAGTCTTCATATAAA
CCCGGGCGATTTGGTGGAAAGCGCGTACAGCAAGCCATCTTATCCATCAAAGTGTCAACA
TCCTTGGGTAAGGACCCGGTGCTGACTATTCCACCTAATACAATCACACTCATGGGAGCC
GAAGGCAGAATCCTCACAGTGGGGACATCTCACTTCTTGTACCAACGAGGGTCTTCATAT
TTCTCCCCTGCCTTATTATATCCCATGACAGTAAATAACAAAACGGCTACACTCCATAGT
CCTTATACGTTTAATGCTTTCACTCGGCCAGGTAGTGTCCCTTGCCAGGCATCAGCAAGA
TGCCCCAACTCATGCATCACTGGGGTCTATACTGATCCATATCCCTTAATCTTCCATAGG
AATCATACTCTACGAGGGGTCTTCGGGACGATGCTTGATGATGAACAAGCGAGACTTAAC
CCCGTATCTGCAATATTCGACAACATATCCCGCAGTCGTGTCACCCGGGTGAGTTCAAGC
AGCACCAAGGCAGCATACACGACATCGACATGTTTTAAAGTTGTCAAGACCAATAAGGCT
TATTGTCTTAGTATTGCAGAAATATCCAATACCCTATTCGGGGAATTTAGGATCGTTCCC
TTACTAGTTGAGATCCTCAAGGATGATAGAGTT
>XXXX/China/GD/1/98/Go
ATGGACCGCGCGGTTAACAGAGTCGTGCTAGAGAATGAGGAAAGAGAAGCAAAGAACACA
TGGCGCCTGGTTTTCCGGATCGCAGTCTTACTTTTGATGGTAATGACTCTAGCTATCTCT
TCAGCTGCCCTGGCATACAGCACGGGGGCCAGTACGCCCCACGACCTCGCAGGCATATCG
ACTGTGATCTCCAAGACAGAAGATAAGGTTACGTCTTTACTCAGTTCAAGTCAAGACGTG
ATAGATAGGATATATAAGCAGGTGGCTCTTGAATCCCCACTAGCGCTACTAAACACTGAA
TCTATAATTATGAATGCAATAACCTCTCTTTCTTATCAAATCAACGGGGCTGCGAACAAC
AGCAGGTGTGGGGCGCCTGTTCATGACCCAGACTACATCGGGGGGATAGGCAAAGAGCTC
ATAGTGGACGACATTAGTGATGTCACATCATTTTATCCTTCTGCGTATCAAGAACACTTG
AATTTCATCCCGGCGCCCACTACAGGATCCGGTTGCACTCGGATACCCTCATTTGACATG
AGCACCACTCACTACTGTTATACTCACAATGTGATATTATCTGGTTGCAGAGATCACTCA
CACTCACATCAATACTTAGCACTTGGTGTGCTTCGGACATCTGCAACAGGGAGGGTATTC
TTTTCTACTCTGCGTTCCATCAATCTAGATGACACCCAAAATCGGAAGTCCTGCAGTGTG
AGTGCAACCCCTTTAGGTTGTGATATGCTGTGCTCTAAGGTCACAGAGATTGAGGAGGAG
GATTACAAGTCAGTTACCCCCACATCAATGGTGCACGGGAGGCTAGGGTTTGACGGTCAA
TACCATGAGAAGGACTTAGATACCACAGTCTTATTTAAGGATTGGGTGGCAAATTACCCA
GGAGTGGGAGGAGGGTCTTTTATTGACGACCGTGTATGGTTCCCAGTTTACGGAGGGCTC
AAACCCAATTCACCCAGTGACACTGCACAGGAAGGGAAATATGTAATATACAAGCGCCAT
AACAACACATGCCCCGATGAACAAGGTTACCAAATTCGGATGGCTAAGTCCTCATATAAA
CCCGGGCGATTTGGTGGAAAGCGCGTACAGCAAGCCATCTTATCCATCAAAGTGTCAACA
TCCTTGGGTAAGGACCCGGTGCTGACTATTCCACCTAATACAATTACACTCATGGGAACC
GAAGGCAGAATTCTCACAGTGGGGACATCTCACTTCTTATATCAACGAGGGTCTTCATAT
TTCTCCCCTGCCTTATTATATCCCATGACAGTAAATAACAAAACAGCTACACTCCATAGT
CCTTATACGTTTAATGCATTTACTCGGCCAGGTAGTGTCCCTTGCCAGGCATCAGCAAGA
TGCCCCAACTCATGCATCACTGGGGTCTATACGGATCCATATCCCTTAATCTTCCATAGG
AATCATACCCTACGAGGGGTCTTCGGGACGATGCTTGATGATGAACGAGCAAGACTTAAC
CCCGTATCTGCAGTATTCGACGACATATCCCGCAGTCGTGTAACCCGGGTGAGTTCAAGC
AGCACCAAGGCAGCATACACGACATCGACATGTTTTAAAGTTGTCAAGACCAATAAAGTT
TATTGTCTTAGTATTGCAGAAATATCCAATACCCTATTCGGGGAATTTAGGATTGTTCCC
TTACTAGTTGAGATCCTCAAGGACGATAGGGTG
>XXXX/China/JS/5/01/Go
ATGGACCGCGCGGTTAACAGAGTCATGCTGGAGAATGAGGAAAGAGAAGCAAAGAACACA
TGGCGCCTGATTTTCCGGATCGCAGTCTTACTTTTAATGGTAATGACTCTAGCTATCTCC
GCAGCTGCCCTGGCATACAGTACGGGGGCCAGTACGCCGCACGACCTCGCAGGCATATCG
ACTGTGATCTCTAAGACAGAAGATAAGGTTACGTCTTTACTCAGTTCGAGTCAAGATGTG
ATAGATAAGATATACAAGCAGGTGGCTCTTGAATCCCCGCTGGCGCTACTAAACACTGAA
TCTATAATTATGAATGCAATAACCTCTCTTTCTTATCAAATTAACGGGGCTGCGAACAAT
AGCGGATGTGGGGCGCCTGTTCATGACCCAGATTATATCGGGGGGATAGGCAAAGAACTC
ATAGTGGACGACATCAGTGATGTCACATCATTTTATCCTTCTGCATATCAAGAACACTTG
AATTTCATCCCGGCGCCTACTACAGGGTCCGGTTGCACTCGGATACCCTCATTTGACATG
AGCACCACCCATTATTGTTATACTCACAATGTGATACTATCCGGTTGCAGAGATCACTCA
CACTCACATCAATATTTAGCACTTGGTGTGCTTCGGACATCTGCAACAGGGAGGGTATTC
TTTTCTACTCTGCGTTCCATCAATCTAGATGACACCCAAAATCGGAAGTCCTGCAGTGTG
AGTGCAACCCCTTTAGGTTGTGATATGCTGTGCTCTAAGGTCACAGGGACTGAAGAGGAG
GATTACAAGTCAGTTGCCCCCACATCAATGGTGCACGGAAGGCTAGGGTTTGACGGTCAA
TACCATGAGAAGGACTTAGACACCACGGTCTTGTTTAAGGATTGGGTGGCAAATTACCCA
GGAGCGGGAGGAGGGTCTTTTATTGACGACCGTGTATGGTTCCCAGTTTACGGAGGGCTC
AAACCCAATTCACCCAGTGACACTGCACAGGAAGGGAAATATGTAATATACAAGCGCCAT
AACAACACATGCCCCGATGAACAAGATTACCAAATTCGGATGGCTAAGTCTTCATATAAA
CCCGGGCGATTTGGTGGAAAGCGTGTACAACAAGCCATCTTATCCATCAAAGTGTCAACA
TCCTTGGGTAAGGACCCGGTGCTGACTATTCCACCTAATACAATCACACTCATGGGAGCC
GAAGGCAGAATCCTCACAGTAGGGACATCTCACTTCTTGTACCAACGAGGGTCTTCATAT
TTCTCCCCTGCCTTATTATATCCCATGACAGTAAATAACAAAACGGCTACACTCCATAGT
CCTTATACGTTTAATGCTTTCACTCGGCCAGGTAGTGTCCCCTGCCAGGCATCAGCAAGA
TGCCCCAACTCATGCATCACTGGGGTCTATACTGATCCATATCCCTTAATCTTCCATAGG
AATCATACTCTACGAGGGGTCTTCGGGACGATGCTTGATGATGAACAAGCGAGACTTAAC
CCCGTATCTGCAGTATTCGACAACATATCCCGCAGTCGTGTCACCCGGGTGAGTTCAAGC
AGCACCAAGGCAGCATACACGACATCGACATGTTTTAAAGTTGTCAAGACCAATAAAGCT
TATTGTCTTAGTATTGCAGAAATATCCAATACCCTATTCGGGGAATTTAGGATCGTTCCC
TTATTAGTTGAGATCCTCAAGGATGATAGAGTT
>2002/China/SF02
ATGGACCGCGCGGTCAATAGAGTCGTGCTGGAGAATGAGGAAAGAGAAGCAAAGAACACA
TGGCGCCTGGTTTTCCGGATCGCAGTCTTACTTTTAATGGTAATGACTCTAGCTATCTCC
GCAGCTGCCCTGGCATACAGCACGGGGGCCAGTACGCCGCACGACCTCGCAGGCATATCG
ACTGTGATCTCCAAGACAGAAGATAAGGTTACGTCTTTACTCAGTTCGAGGCAAGATGTG
ATAGATAGGATATACAAGCAGGTGGCTCTTGAATCCCCGCTGGCGCTACTAAACACTGAA
TCTATAATTATGAATGCAATACCCTCTCTTTCTTATCAAATTAACGGGGCTGCGAACAAT
AGCGGATGTGGGGCGCCTGTTCATGACCCAGATTATATCGGGGGGATAGGCAAAGAACTC
ATAGTGGGCGACATCAGTGATGTCACATCATTTTATCCTTCTGCATATCAAGAACACTTG
AATTTCATCCCGGCGCCTACTACAGGATCCGGTTGCACTCGGATACCCTCATTTGACATG
AGCACCACCCATTATTGTTATACTCACAATGTGATACTATCCGGTTGCAGAGATCACTCA
CACTCACATCAATACTTAGCACTTGGTGTGCTTCGGACATCTGCAACAGGGAGGGTATTC
TTTTCTACTCTGCGCTCCATCAATTTAGATGACACCCAAAATCGGAAGTCCTGCAGTGTG
AGTGCAACCCCTTTAGGTTGTGATATGCTGTGCTCTAAGGTCACAGGGACTGAAGAGGAG
GATTACAAGTCAGTTGCCCCCACATCAATGGTGCACGGAAGGCTAGGGTTTGACGGTCAA
TACCATGAGAAGGACTTAGACACCACGGTCTTATTTAAGGATTGGGTGGCAAATTACCCA
GGAGCGGGAGGAGGGTCTTTTATTGACGACCGTGTATGGTTCCCAGTTTACGGAGGGCTC
AAACCCAATTCACCCAGTGACACTGCACAAGAAGGGAAATATGTAATATACAAGCGCCAT
AACAACACATGCCCCGATGAACAAGATTACCAAATTCGGATGGCTAAGTTTTCATATAAA
CCCGGGCGATTTGGTGGAAAGCGCGTACAGCAAGCCATCTTATCCATCAAAGTGTCAACA
TCCTTGGGTAAGGACCCGGTGCTGACTATTCCACCTAATACAATCACACTCATGGGAGCC
GAAGGCAGAATCCTCACAGTAGGGACATCTCACTTCTTGTACCAACGAGGGTCTTCATAT
TTCTCCCCTGCCTTATTATATCCCATGACAGTAAATAACAAAACGGCTACACTCCATAGT
CCTTATACGTTTAATGCTTTCACTCGGCCAGGTAGTGTCCCTTGCCAGGCATCAGCAAGA
TGCCCCAACTCATGCATCACTGGGGTCTATACTGATCCATATCCCTTAATCTTCCATAGG
AATCATACTCTACGAGGGGTCTTCGGGACGATGCTTGATGATGAGCAAGCGAGACTTAAC
CCCGTATCTGCAGTATTCGACAACATATCCCGTAGTCGTGTCACTCGGGTGAGTTCAAGC
AGCACCAAGGCAGCATACACGACATCGACATGTTTTAAAGTTGTCAAGACCAATAAAGCT
TATTGTCTTAGTATTGCAGAAATATCCAATACCCTATTCGGGGAATTTAGGATCGTTCCC
TTATTAGTTGAGATCCTCAAGGATAATAGAGTT
>1982/Italy/22782
ATGGACCATGCAGTTAGCAGAGTTGTGCTAGAGAATGAAGAAAGAGAAGCAAAGAACACA
TGGCGCTTGGTTTTCCGGATCGCAGTTTTACTTTTAATAGTGGTGACCTTAGCTATCTCT
GCAGCCGCCCTGGTATACAGCATGGGGGCTAGTACGCCGCGCGACCTCGTAGGCATATCG
ACTGTGATCTCTAAGACGGAGGACAAGATTACGTCTTTACTCAGTTCAAATCAAGATGTA
GTAGATAGAATATATAAGCAAGTGGCCCTTGAATCTCCGCTGGCGCTGCTAAATACTGAA
TCTATAATCATGAATGCAATAACGTCTCTCTCTTATCAAATTAACGGGGCTGCGAATAAT
AGCAGGTGTGGGACGCCTGTTCATGACCCAGATTATATCGGGGGGATAGGTAAAGAACTC
ATAGTAGACGACACCAGCAATGTCACATCATTCTATCCATCTGCATACCAAGAACACCTG
AATTTTATCCCGGCACCCACTACAGGATCAGGTTGCACTCGGATACCCTCATTTGACATG
AGTGCTACCCACTACTGCTATACTCACAATGTGATATTGTCTGGTTGCAGAGATCACTCA
CACTCACATCAATACTTAGCACTTGGTGTGCTTCGGACATCTGCAACAGGGAGGGTATTC
TTTTCTACTCTGCGTTCCATCAATTTAGATGACACCCAAAATCGGAAGTCTTGCAGTGTG
AGTGCAACTCCTCTAGGTTGTGATATACTGTGCTCTAAAGTCACAGAGACTGAAGAAGAG
GATTATAAGTCAGTTACTCCCACATCAATGGTGCACGGAAGGTTAGGTTTTGACGGTCAA
TACCATGAGAAGGACTTAGACATCACAGTCTTATTTAAGGATTGGGTGGCAAATTACCCG
GGAGTGGGAAGTGGATCTTTTATTGATGACCGTGTATGGTTCCCAGTTTATGGAGGGCTA
AAACCTAATTCGCCTAGCGACACTGCACAAGAAGGGAAATATGTAATATACAAGCGCTAT
AATAACACATGCCCCGATGGACAAGAATATCAAATCCGGATGGCTAAGTCTTCGTACAAG
CCTGGCCGGTTCGGTGGAAAGCGCGTACAGCAAGCCATCTTATCTATCAAAGTGTCAACA
TCTTTGGGTGAGGACCCGGTGTTGACTGTTCCGCCTAATACAATTACACTCATGGGGGCC
GAAGGCAGAGTTCTCACAGTAGGGACATCTCATTTCTTGTACCAACGAGGGTCTTCGTAT
TTCTCCCCCGCCTTATTATATCCTATGACAGTCCATAACAAAACAGCTACTCTTCATAGT
CCTTATACATTTAATGCTTTTACCCGGCCAGGTAGTGTCCCTTGTCAGGCATCAGCAAGA
TGCCCTAACTCATGTATCACTGGAGTCTATACTGATCCGTACCCTTTGGTCTTCCATAGG
AATCATACCTTGCGAGGGGTCTTCGGGACAATGCTTGATGATGAACAAGCAAGACTCAAC
CCCGTATCTGCAGTATTCGACAACATATCCCGCAGCCGTGTAACCAGGGTAAGTTCAAGC
AGTACCAAGGCAGCATACACGACATCGACATGTTTTAAAGTTGTCAAGACCAATAAAGCT
TATTGTCTTAGCATTGCAGAAATATCTAATACCCTATTCGGGGAATTCAGGATCGTTCCT
TTGCTAGTTGAGATTCTTAAGGATGGTAGGGTT
>XXXX/China/YN-PA01
ATGGACCGCGCGGTTAACAGAGTCGTGCTGGAGAATGAGGAAAGAGAAGCAAAGAACACA
TGGCGCCTGGTTTTCCGGATCGCAGTCTTACTTTTAATGGTAATGACTCTAGCTATTTCC
GCAGCTGCCCTGGCATACAGTGCGGGGGCCAGTACGCCGCACGACCTTGCAGGCATATCG
ACTGTGATCTCTAAGACAGAAGATAAGGTTACGTCTTTACTCAGTTCGAGTCAAGAGGTG
ATAGATAGGATATACAAGCAGGTGGCTCTTGAATCCCCGCTGGCGCTACTAAACACTGAA
TCTATAGTTATGAATGCAATAACCTCTCTTTCTTATCAAATTAACGGGGCTGCGAACAAT
AGCGGATGTGGGGCGCCTGTTCATGACCCAGATTATATCGGGGGGATAGGCAAAGAACTC
ATAGTGGACGACATCAGTGATGTCACATCATTTTATCCTTCTGCATATCAAGAACACTTG
AATTTCATCCCGGCGCCTACTACAGGATCCGGTTGCACTCGGATACCCTCATTTGACATG
AGCACCACCCATTATTGTTATACTCACAATGTGATACTATCCGGTTGCAGAGATCACTCA
CACTCACATCAATATTTAGCACTTGGTGTGCTTCGGACATCTGCAACAGGGAGGGTATTC
TTTTCTACTCTGCGCTCCATCAATTTAGATGACAACCAAAATCGGAAGTCCTGCAGTGTG
AGTGCAACCCCTTTAGGTTGTGATATGCTGTGCTCTAAGGTCACAGAGACTGAAGAGGAG
GATTACAAGTCAGTTGCCCCCACATCAATGGTGCACGGAAGGTTAGGGTTTGACGGTCAA
TACCATGAGAAGGACTTAGACACCATGGTCTTATTTAAGGATTGGGTGGCAAATTACCCA
GGAGCAGGAGGAGGGTCTTTTATCGACGACCGTGTATGGTTCCCAGTTTACGGAGGGCTC
AAACCCAATTCACCCAGTGACACTGTACAAGAAGGGAAATATGTAATATACAAGCGCCAT
AACAACACATGCCCCGATGAACAAGATTACCAAATTCGGATGGCTAAGTCTTCATATAAA
CCCGGGCGATTTGGTGGAAAGCGCGTACAGCAAGCCATCTTATCCATCAAAGTGTCAACA
TCCTTGGGTAAGGACCCAGTGCTGACTATTCCACCTAATACAATCACACTCATGGGAGCC
GAAGGCAGAATCCTCACAGTAGGGACATCTCACTTCTTGTACCAACGAGGGTCTTCATAT
TTCTCCCCTGCCTTATTATATCCCATGACAGTAAATAACAAAACGGCTACACTCCATAGT
CCTTATACGTTTAATGCTTTCACTCGGCCAGGTAGTGTCCCTTGCCAGGCATCAGCAAGA
TGCCCCAACTCATGCATCACTGGGTTCTATACTGATCCATATCCCTTAATCTTCCATAGA
ATCATCATCCTACGAGGGGTCTTCGGGACGATGCTTGATGATGAACATGCGAGACTAACT
CTCGTATCTGCAGTATTCGACAACATATCCCGCAGTCGTGTCACCCGGGTGAGTTCAAGC
AGCACCAAGGCAGCATATACGACATCGACATGTTTTAAAGTTGTCAAGACCAATAAAGCT
TATTGTCTTAGTATTGCAGAAATATCCAATACCCTATTCGGGGAATTTAGGATCGTTCCC
TTATTAGTTGAGATCCTCAAGGATGATAGAGTT
>1971/USA/Largo/71
ATGGACCGCGCAGTTAGCCGAGTTGTACTAGAGAATGATGAAAGAGAAGCAAAGAACACA
TGGCGCTTGGTTTTCCGGATCGCAGTCTTATCTCTAATAGTAATGACTTTAGCTATCTCT
GTAGCCGCCCTGGTATATGGCATGGGGGCTAGAACACCGAGCGACCTTGCAGGCATATCG
ACGGTGATCTCTAAGGCAGAGGATAAGGTTACATCTTTACTCAGTTCAAATCAAGATGTG
GTAGATAGGATATATAAGCAGGTGGCCCTTGAATCCCCGCTGGCGTTGCTAAACACTGAA
TCCATAATTATGAATGCAATAACTTCTCTCTCTTATCAAATTAATGGGGCTGCAAATAAT
AGTGGGTGTGGGGCACCTGTTCATGACCCAGATTATATTGGGGGGATAGGCAAAGAACTC
ATAGTAGATGACGCAAGTGATGTCACATCATTCTATCCTTCAGCATTCCAAGAACACCTG
AATTTTATCCCGGCGCCTACTACAGGATCAGGCTGCACTCGGATACCCTCATTCGACATG
AGCGCTACCCACTACTGTTATACTCACAATGTGATATTATCTGGTTGCAGAGATCACTCA
CACTCACATCAGTATTTAGCGCTAGGTGTACTTCGGACATCTGCAACAGGGAGGGTATTC
TTTTCTACTCTGCGTTCCATCAATTTAGATGACACCCAAAATCGGAAGTCTTGCAGTGTG
AGTGCAACTCCCTTAGGTTGTGATATGCTGTGCTCTAAAGTCATTGAGACTGAGGAGGAG
GATTATAAGTCAGTTACCCCTACATCAGTGGTGCATGGAAGGTTAGGGTTTGACGGCCAA
TACCATGAGAAGGACTTAGACGTCACAGTCTTGTTTAAGGATTGGGTTGCAAATTACCCG
GGAGTGGGAGGAGGGTCTCTTATTGACGACCGTGTATGGTTCCCAGTTTATGGAGGGCTA
AGACCCAATTCGCCCAGTGACACTGCACAAGAAGGGAGATATGTAATATACAAGCGCTAT
AATAACACATGCCCCGATGAACAAGATTACCAAGTTCGGATGGCCAAGTCTTCGTATAAG
CCTGGGCGGTTTGGTGGAAAACGCGTACAGCAAGCCATCTTATCTATCAAAGTATCAACA
TCTTTGGGCGAGGACCCGGTGCTGACTGTACCGCCAAATACAGTTACACTCATGGGGGCC
GAAGGCAGAGTCCTCACAGTAGGGACATCTCATTTCTTGTACCAACGAGGGTCTTCATAC
TTCTCTCCCGCCTTATTATACCCTATGACAGTACACAACAAAACAGCTACTCTTCATAGT
CCTTATACATTTAATGCTTTCACTCGGCCAGGTAGTGTCCCTTGCCAGGCATCAGCAAGG
TGCCCTAACTCATGTATCACTGGAGTCTATACTGATCCGTATCCTGTAGTCTTCCATAGG
AATCACACCTTGCGAGGGGTGTTCGGGACAATGCTTGATAATGAACAAGCAAGGCTCAAC
CCCGTATCTGCAGTATTTGATTACACATCTCGCAGTCGCATAGCCCGGGTAAGTTCAAGC
AGCACCAAGGCAGCATACACGACATCGACATGTTTTAAAGTTGTTAAGACCAATAAAATT
TATTGCCTTAGCATTGCAGAAATATCCAATACCCTATTTGGAGAATTCAGGATTGTCCCT
TTACTGGTCGAGATCCTCAAGGATGATAGGGTT
>XXXX/Tanzania_Belgium_China/28710/93
ATGGACCGCGCTGTTACCAGAGTTGTGCTAGAGAATGAAGAGAGAGAAGCAAAGAACACA
TGGCGCTTGGTTTTCCGGATCGCAGTCTTACTTTTAATGATAACGACTCTAGCTATCTCC
GCAGCTGCCCTGGCATATAGTATGGGGGCCAGTACGCCACGCGACCTTGCAGGCATATCT
ACAGCGATCTCCAAGACAGAAGATAAGGTTACGTCTTTACTCAGTTCAAGTCAAGATGTG
ATAGATAGGATATATAAGCAGGTGGCTCTCGAATCTCCGCTGGCGCTACTAAACACTGAA
TCTATAATTATGAATGCAATAACCTCTCTTTCTTATCAGATCAACGGGGCTGCGAATAAT
AGCGGGTGTGGGGCGCCTGTTCACGACCCAGATTATATCGGGGGGATAGGCAAAGAGCTC
ATAGTAGACGATACTAGTGATGTCACATCATTTTATCCTTCTGCATACCAAGAACACTTG
AATTTCATCCCGGCGCCTACTACAGGATCCGGTTGCACTCGGATACCCTCATTTGACATG
AGCACCACCCACTACTGTTATACTCACAATGTGATATTATCTGGTTGCAGAGATCACTCA
CACTCACATCAATACTTAGCACTTGGTGTGCTTCGGACATCTGCAACAGGGAGGGTATTC
TTTTCTACTCTGCGTTCCATCAATTTAGATGACAACCAAAATCGGAAATCCTGCAGTGTG
AGTGCAACTCCTTTAGGTTGTGATATGCTGTGCTCTAAAGTCACAGAGACTGAGGAAGAG
GATTACAAGTCAGTTACCCCCACATCAATGGTGCACGGAAGGCTAGGGTTTGACGGTCAA
TACCATGAAGAGGACTTAGACACCATAGTCTTATTTAAGGATGGGGTGGCAAATTACCCA
GGAGTGGGAGGTGGGTCTTTTATCGACGACCGTGTATGGGTCCCAGTTTACGGAGGGCTC
AAACCCAATTCACCCAGTGACACTGCACAAGAAGGGAAATATGTAATATACAAGCGCTTT
AATAACACGTGCCCCGATGAACAAGATTACCAAATTCGGATGGGTAAGTCTTCGTATAAG
CCTGGGCGGATTGGTGGGAAGCGCGTACAGCAGGCCATCTTATCTATCAAAGTGTCCACC
ATCTTGGGTAAGGACCCAGTGCTGACTATTCCACTTAATCCAATCACACTCATGGGGGCC
GAAGGCAGAGCTCTCACGGTAGGGACATCTCACTTCTTATACCAACGAGGGTCCTCATAT
TTCTCCCCCGCTTTATTATACCCCATGACAGTATATAACAAAACAGCTACTCTTCATAGT
CCTTATACATTTAATGCCTTCACTCGGCCAGGTAGTGTCCCTTGCCAGGCATCAGCAAGA
TGCCCCAACTCATGCATCACTGGAGTCTATACTGACCCATATCCCTTAATCTTCCATAGG
AATCATACCCTACGAGGGGTCTTCGGGACGATGCTTGATGATGAACAAGCAAGACTTAAC
CCTGTATCTGCAGTATTCGACAACATATCCCGCAGTCGTGTAACCCGGGTGAGTTCAAGC
AGCACCAAGGCAGCATACACGACATCGACATGTTTTAAAGTTGTCAAGACCAATAAAGCT
TATTGTCTTAGTGTTGCAGAAATATCTAATACCCTATTCGGGGAATTTAGGATTGTTCCC
TTATTAGTTGAGATCCTCAAGGATGATAGGGTC
>1990/Indonesia/14698/90
ATGGACCGTGCGGTTAACAGAGTCGTGCTAGAGAATGAGGAAAGAGAAGCAAAGAACACA
TGGCGCTTGGTATTCCGGATTATGGTCCTACTCTTAACGGTAATGACTCTAGCTATCTCC
GCAGCTGCCCTGGCATATAGTACGGGGGCCAGTACGCCACGCGACCTCGCAGGCATATCG
ACTGTGATCTCCAAGACAGAGGATAAGGTTACGTCTTTACTCAGCTCAAGTCAAGACGTG
ATAGATAGGATATATAAGCAGGTGGCTCTCGAATCTCCGCTGGCGCTACTAAACACTGAA
TCTATAATTATGAATGCAATAACCTCCCTTTCCTATCAAATCAACGGGGCTGCGAATAAT
AGCGGGTGTGGGGCACCTGTTCATGACCCAGATTATATCGGGGGGATAGGCAAAGAACTC
ATAGTAGATGACACTAGTGATGTCACATCATTTTATCCTTCTGCATATCAAGAACACTTG
AATTTCATCCCGGCGCCTACTACAGGATCCGGTTGCACTCGGATACCCTCATTTGACATG
AGCACCACCCACTACTGTTATACTCACAATGTGATATTATCTGGTTGCAGAGATCACTCA
CACTCACATCAATACTTAGCACTTGGTGTGCTTCGGACATCTGCAACAGGAAGGGTATTC
TTTTCTACTCTGCGTTCCATCAATTTAGATGACACTCAAAATCGGAAGTCCTGCAGTGTG
AGTGCAACTCCTTTAGGTTGTGATATGCTGTGCTCTAAAGTCACAGAGACTGAAGAAGAA
GATTACAAGTCAGTTACCCCCACATCAATGGTGCATGGAAGGCTAGGGTTTGACGGTCAA
TACCATGAGAGGGACTTAGACACCACAGTCCTATTTAAGGATGGGGTGGCAAATTACCCA
GGAGTGGGAGGTGGGTCTTTTATTGACGACCGTGTATGGGTCCCAGTTTACGGAGGGCTC
AAACCCAATTCGCCCAGTGACACTGCACAAGAAGGGAAATATGTAATATACAAGCGCTAT
AATAACACATGCCCCGATGAACAAGATTACCAAATTCGGATGGCTAAGTCTTCATATAAG
CCTGGGCGGATTCGTGGAAAGCGCGTACAGCAAGCCATCTTATCTATCAAAGTGTCCACC
TTCTTGGGTAAGGACCCAGTGTTGACTATTCCACTTAATCCAATTACACTCATGGGGGCC
GAAGGCAGAGTTCTCACGGTAGGGACATCTCACTTCTTGTACCAACGAGGGTCTTCATAT
TTCTCCCCCGCTTTATTATACCCCATGACAGTATATACCAAAACAGCTACTCTTCATAGT
CCTTATACATTTAATGCCTTCACTCGGCCAGGTAGTGTCCCTTGCCAGGCATCATCAAGA
TGCCCCAACTCATGCATCACTGGAGTCTATACTGATCCATATCCCTTAATCTTCCATAGG
AATCATACCCTACGAGGGGTTTTCGGGACGATGCTTGATGATGAACAAGCAAGACTTAAC
CCCATATCTGCAGTATTCGACAACATATCCCGCAGTCGTGTAACCCGGGTGAGTTCAAGC
AGCACCAAGGCAGCATACACGACATCGACATGTTTTAAAGTTGTCAAGACCAATAAAGCT
TATTGTCTTAGTATTGCAGAAATATCCAATACCCTATTCGGAGAATTTAGGATCGTTCCC
TTACTAGTTGAGATCCTCAAGGATGATAGGGTT
>XXXX/China/YG97
ATGGACCGCGCGGTTAACAGAGTCGTGCTGGAGAATGAGGAAAGAGAAGCAAAGAACACA
TGGCGCCTGGTTTTCCGGATCGCAGTCTTACTTTTAATGGTAATGACTCTAGCTATCTCC
GCAGCTGCCCTGGCATACAGCACGGGGGCCAGTACGCCGCACGACCTCGCAGGCATATCG
ACTGTGATCTCCAAGACAGAAGATAAGGTTACGTCTTTACTCAGTTCAAGTCAAGATGTG
ATAGATAGGATATACAAGCAGGTGGCTCTTGAATCCCCGCTGGCGCTACTAAACACTGAA
TCTATAATTATGAATGCAATAACCTCTCTTTCTTATCAAATTAACGGGGCTACGAACAAT
AGCGGATGTGGGGCGCCTGTTCATGACCCAGATTATATCGGGGGGATAGGCAAAGAACTC
ATAGTGGACGACATCAGTGATGTCACATCATTTTATCCTTCTGCATATCAAGAACACTTG
AATTTCATCCCGGCGCCTACTACAGGATCCGGTTGCACTCGAATACCCTCATTTGACATG
AGCACCACCCATTATTGTTATACTCACAATGTGATACTATCCGGTTGCAGAGATCACTCA
CACTCACATCAATACTTAGCACTTGGTGTACTTCGGACATCTGCAACAGGGAGGGTATTC
TTTTCTACTCTGCGCTCCATCAATTTAGATGACACCCAAAATCGGAAGTCCTGCAGTGTG
AGTGCAACCCCTTTAGGTTGTGATATGCTGTGCTCTAAGGTCACAGGGACTGAAGAGGAG
GATTACAAGTCAGTTGCCCCCACATCAATGGTGCACGGAAGGCTAGGGTTTGACGGTCAA
TACCATGAGAAGGACTTAGACACCGCGGTCTTATTTAAGGATTGGGTGGCAAATTACCCA
GGAGCGGGAGGAGGGTCTTTTATTGACGACCGTGTATGGTTCCCAGTTTACGGAGGGCTC
AAACCCAATTCACCCAGTGACACTGCACAAGAAGGGAAATATGTAATATACAAGCGCCAT
AACAACACATGCCCCGATGAACAAGATTACCAAATTCGGATGGCTAAGTCTTCATATAAA
CCCGGGCGATTTGGTGGAAAGCGCGTACAGCAAGCCATCTTATCCATCAAAGTGTCAACA
TCCTTGGGTAAGGACCCGGTGCTGACTATTCCACCTAATACAATCACACTCATGGGAGCC
GAAGGCAGAATCCTCACAGTAGGGACATCTCACTTCCTGTACCAACGAGGGTCTTCATAT
TTCTCCCCTGCCTTATTATATCCCATGACAGTAAATAACAAAACGGCTACACTCCATAGT
CCTTATACGTTTGATGCTTTTACTCGGCCAGGTAGTGTCCCTTGCCAGGCATCAGCAAGA
TGCCCCAACTCATGCATCACTGGGGTCTATACTGATCCATATCCCTTAATCTTCCATAGG
AATCATACTCTACGAGGGGTCTTCGGGACGATGCTTGATGATGAACAAGCGAGACTTAAC
CCCGTATCTGCAGTATTCGACAACATATCCCGCAGTCGTGTCACCCGGGTGAGTTCAAGC
AGCACCAAGGCAGCATACACGACATCGACGTGTTTTAAAGTTGTCAAGACCAATAAAGCT
TATTGTCTTAGTATTGCAGAAATATCCAATACCCTATTCGGGGAATTTAGGATCGTTCCC
TTACTAGTTGAGATCCTCAAGGATGATAGAGTT
>2002/USA/21147202
ATGGATCGTGTAGTTAGCAGAGTCGTACTAGAAAACGAAGAAAGAGAAGCAAAGAATACA
TGGCGCCTGGTTTTCCGGGTCGCAGTCCTATCTCTAATAGTAATGACATTAGCTATCTCT
GTAGCCGCCCTGGTATACAGCATGGAGGCTAGCACGCCGAACGACCTTGCGGGTATATCG
ACGGTGATCTCCAGGGCAGAGGATAGGGTTACATCTTTACTCAATTCAAATCAAGATGTG
GTAGATAGGGTATATAAACAGGTGGCCCTTGAGTCCCCGCTGGCGTTGTTGAATACTGAG
TCTATAATTATGAATGCAATAACTTCTCTTTCCTATCAAATTAATGGGGCTGCAAATAGT
AGTGGGTGTGGGGCACCTGTTCATGACCCGGATTATATTGGGGGGGTAGGTAAAGAGCTC
ATAGTAGATGACACGAGTGATGCCACTTCATTCTATCCTTCAGCATATCAAGAACACCTG
AACTTTATCCCGGCGCCCACCACAGGTTCAGGCTGCACTCGGATACCCTCATTCGACATG
AGCGCTACCCACTATTGTTATACTCACAATGTGATATTATCTGGCTGCAGAGATCACTCA
CACTCACATCAGTATTTGGCACTAGGTGTGCTTCGGACATCTGCAACAGGGAGGGTATTC
TTTTCTACTCTGCGTTCCATCAATTTAGATGACACCCAAAATCGGAAGTCTTGCAGTGTG
AGTGCAACTCCTTTAGGTTGTGATATGCTGTGCTCTAAAGTCACAGAGACTGAGGAGGAG
GATTATAAGTCAGTTACCCCCACATCAATGGTGCATGGAAGGTTAGGGTTTGACGGTCAG
TACCATGAGAAGGACTTAGACGTCACAGTCTTATTTAAGGATTGGGTTGCAAATTACCCG
GGAGTGGGAGGAGGGTCTCTTATTGACGACCGTGTATGGTTCCCAGTTTATGGAGGGCTA
AAACCCAATTCACCTAGCGACACTGCACAAGAAGGGAAATATGTAATATACAAGCGCTAT
AATAACACATGCCCCGATGAACAAGATTACCAAGTTCGGATGGCTAAATCCTCGTATAAG
CCTGGACGGTTTGGTGGGAAGCGCGTACAGCAAGCCATCCTATCTATCAAAGTATCAACA
TCTTTGGGCGAGGACCCGGTGCTGACTGTACCGCCAAATACAGTTACACTCATGGGGGCC
GAGGGCAGAATCCTCACAGTAGGAACATCTCATTTCTTGTACCAGCGAGGGTCTTCATAC
TTTTCTCCCGCCTTACTATACCCTATGACAGTGCGCAACAAAACAGCCACTCTTCATAGT
CCTTATACATTTAATGCGTTCACTCGGCCGGGTAGTGTCCCTTGCCAGGCATCAGCAAGG
TGCCCTAACTCATGTATCACTGGAGTCTATACTGATCCGTACCCTGTAGTCTTCCATAGG
AATCACACCTTGCGAGGGGTGTTCGGGACAATGCTTGATAATGAACAAGCAAGGCTCAAT
CCCGTATCTGCAATATTTGACTACACATCTCGCAGTCGCATAACCCGGGTAAGTTCGACC
AGCACCAAGGCAGCATACACGACATCGACATGTTTTAAAGTTGTCAAGACTAATAAAGTG
TATTGTCTTAGCATTGCAGAAATATCCAATACTCTATTTGGGGAATTCAGGATCGTTCCT
TTACTGGTCGAGATTCTCAAAGATGATAGGGTT
>1972/USA/1083_Fontana
ATGGACCGTGCAGTTAGCAGGGTTGTGCTAGAGAATGAAGAAAGAGAAGCGAAAAACACA
TGGCGCTTGGTTTTCCGGATCGCAGTTTTACTTTTAATAGTAATGACTTTAACTATCTCT
GCAGCCGCCCTGGTATACAGCATGGGGGCTAGTACGCCGCGCGACCTCGCAGGCATATCG
ACTGCGATCTCTAAGACAGAGGATAAGATTACGTCTTTACTTAGTTCAAATCAAGATGTA
GTAGATAGGATATATAAGCAAGTGGCCCTCGAATCTCCGCTGGCGCTGCTAAATACTGAA
TCTATAATTATGAATGCAATAACGTCTCTCTCTTATCAAATTAACGGGGCTGCGAATAAT
AGCGGGTGTGGGGCGCCTGTTCATGATCCAGATTATATCGGGGGGATAGGCAAAGAACTC
ATAGTAGACGACACTAGTGATGTCACATCATTCTATCCTTCTGCATACCAAGAACACCTG
AATTTTATCCCGGCGCCTACTACGGGATCAGGTTGCACTCGGATACCCTCATTTGACATG
AGCGCTACCCACTACTGTTATACTCACAATGTGATACTTGCTGGTTGCAGGGATCACTCA
CACTCACATCAATACTTGGCACTTGGTGTGCTTCGGACATCTGCAACAGGGAGGGTATTC
TTTTCTACTCTGCGTTCCATCAATTTAGATGACACCCAAAATCGGAAGTCCTGCAGTGTG
AGTGCAACTCCTCTAGGTTGTGACATACTGTGCTCTAAAGTCACAGAGACTGAGGAAGAG
GATTATAAGTCAGTTACCCCCACGTCAATGGTGCACGGAAGGTTAGGGTTTGACGGTCAA
TATCATGAGAAGGACCTAGACATCACAGTCTTATTTAAGGATTGGGTGGCAAATTACCCG
GGAGTGGGAGGTGGGTCTTTTATTGACGACCGTGTATGGTTCCCAGTTTACGGAGGGCTA
AAACCCAACTCGCCTAGCGACACTGCACAAGAAGGGAAATATGTAATATACAAGCGCTAT
AATAACACATGCCCCGATGAACAAGATTACCAAATTCGGATGGCTAAGTCTTCGTACAAG
CCTGGGCGGTTTGGTGGAAAGCGCGTGCAGCAAGCCATCTTATCTATCAAAGTGTCAACA
TCTTTGGGTGAGGACCCGGTGTTGACTGTTCCGCCTAATACAATTACACTTATGGGGGCC
GAAGGCAGAGTTCTCACAGTAGGGACATCTCATTTCTTGTACCAACGAGGGTCTTCATAT
TTCTCCCCTGCCTTACTATATCCTATGACAGTATACAACAAAACAGCTACTCTTCATAGT
CCTCATACATTCAATGCTTTCACCCGGCCAGGTAGTGTCCCTTGTCAGGCATCAGCGAGA
TGCCCTAACTCATGTATCACTGGAGTCTATACTGATCCGTATCCTTTAGTCTTCCATAAG
AATCATACCTTGCGAGGGGTCTTCGGGACAATGCTTGACAATGAACAAGCAAGACTCAAC
CCTGTATCTGCAGTATTCGACAGCATATCCCGCAGTCGTGTAACCCGGGTGAGTTCAAGC
AGCACCAAAGCAGCATACACGACATCGACATGTTTTAAAGTTGTCAAGACCAATAAAGCT
TATTGTCTTAGCATTGCAGAAATATCTAATACCCTATTCGGGGAATTCAGGATCGTTCCT
TTACTAGTTGAGATTCTTAAGGATGATAGGGTT
>1971/USA/Lar
ATGGACCGCGCAGTTAGCCGAGTTGTACTAGAGAATGATGAAAGAGAAGCAAAGAACACA
TGGCGCTTGGTTTTCCGGATCGCAGTCTTATCTCTAATAGTAATGACTTTAGCTATCTCT
GTAGCCGCCCTGGTATATGGCATGGGGGCTAGAACACCGAGCGACCTTGCAGGCATATCG
ACGGTGATCTCTAAGGCAGAGGATAAGGTTACATCTTTACTCAGTTCAAATCAAGATGTG
GTAGATAGGATATATAAGCAGGTGGCCCTTGAATCCCCGCTGGCGTTGCTAAACACTGAA
TCCATAATTATGAATGCAATAACTTCTCTCTCTTATCAAATTAATGGGGCTGCAAATAAT
AGTGGGTGTGGGGCACCTGTTCATGACCCAGATTATATTGGGGGGATAGGCAAAGAACTC
ATAGTAGATGACGCAAGTGATGTCACATCATTCTATCCTTCAGCATTCCAAGAACACCTG
AATTTTATCCCGGCGCCTACTACAGGATCAGGCTGCACTCGGATACCCTCATTCGACATG
AGCGCTACCCACTACTGTTATACTCACAATGTGATATTATCTGGTTGCAGAGATCACTCA
CACTCACATCAGTATTTAGCGCTAGGTGTACTTCGGACATCTGCAACAGGGAGGGTATTC
TTTTCTACTCTGCGTTCCATCAATTTAGATGACACCCAAAATCGGAAGTCTTGCAGTGTG
AGTGCAACTCCCTTAGGTTGTGATATGCTGTGCTCTAAAGTCATTGAGACTGAGGAGGAG
GATTATAAGTCAGTTACCCCTACATCAGTGGTGCATGGAAGGTTAGGGTTTGACGGCCAA
TACCATGAGAAGGACTTAGACGTCACAGTCTTGTTTAAGGATTGGGTTGCAAATTACCCG
GGAGTGGGAGGAGGGTCTCTTATTGACGACCGTGTATGGTTCCCAGTTTATGGAGGGCTA
AGACCCAATTCGCCCAGTGACACTGCACAAGAAGGGAGATATGTAATATACAAGCGCTAT
AATAACACATGCCCCGATGAACAAGATTACCAAGTTCGGATGGCCAAGTCTTCGTATAAG
CCTGGGCGGTTTGGTGGAAAACGCGTACAGCAAGCCATCTTATCTATCAAAGTATCAACA
TCTTTGGGCGAGGACCCGGTGCTGACTGTACCGCCAAATACAGTTACACTCATGGGGGCC
GAAGGCAGAGTCCTCACAGTAGGGACATCTCATTTCTTGTACCAACGAGGGTCTTCATAC
TTCTCTCCCGCCTTATTATACCCTATGACAGTACACAACAAAACAGCTACTCTTCATAGT
CCTTATACATTTAATGCTTTCACTCGGCCAGGTAGTGTCCCTTGCCAGGCATCAGCAAGG
TGCCCTAACTCATGTATCACTGGAGTCTATACTGATCCGTATCCTGTAGTCTTCCATAGG
AATCACACCTTGCGAGGGGTGTTCGGGACAATGCTTGATAATGAACAAGCAAGGCTCAAC
CCCGTATCTGCAGTATTTGATTACACATCTCGCAGTCGCATAGCCCGGGTAAGTTCAAGC
AGCACCAAGGCAGCATACACGACATCGACATGTTTTAAAGTTGTCAAGACCAATAAAGTT
TATTGCCTTAGCATTGCAGAAATATCCAATACTCTATTTGGGGAATTCAGGATTGTCCCT
TTACTGGTCGAGATCCTCAAGGATAATAGGGTT
>1967/Ireland/Ulster
ATGGACCGCGCAGTTAGCCAAGTTGCGCTAGAGAATGATGAAAGAGAGGCAAAGAATACA
TGGCGCTTGGTATTCCGGATCGCGATCCTACTTTTAACAGTAGTGACCTTAGCCATCTCT
GCAGCCGCCCTTGCATATAGTATGGAGGCTAGCACACCTAGCGACCTTATAGGCATACCG
ACTGCGATCTCTAGAGCAGAGGAAAAGATTACATCTGCACTCGGTTCCAACCAAGATGTA
GTAGATAGGATATATAAGCAGGTGGCCCTCGAATCTCCATTGGCATTGCTAAACACCGAA
TCTACAATTATGAACGCAATAACATCTCTCTCTTATCAGATCAATGGAGCCGCAAATAGC
AGCGGGTGCGGGGCACCTATTCATGATCCAGATTATATCGGGGGAATAGGTAAAGAACTT
ATTGTAGATGATGCTAGTGATGTCACGTCATTCTATCCCTCTGCGTTCCAAGAACACCTG
AACTTTATCCCGGCGCCTACTACAGGATCAGGTTGCACTCGGATACCCTCATTTGACATG
AGTGCTACCCACTACTGCTATACTCACAATGTGATATTATCTGGCTGCAGAGATCACTCG
CACTCACATCAGTATTTAGCACTTGGCGTGCTTCGGACATCTGCAACAGGGAGGGTATTC
TTTTCTACTCTGCATTCCATCAATCTGGATGACACCCAAAATCGAAAGTCTTGCAGTGTG
AGTGCAACCCCCTTAGGTTGTGATATGCTGTGCTCTAAGGTCACAGAGACTGAGGAAGAG
GATTATAATTCAGCTGTCCCAACGTCGATGGTACATGGAAGGTTAGGGTTCGACGGCCAA
TACCATGAGAAGGACCTAGACGTCACAACACTATTCGAGGACTGGGTGGCAAATTACCCA
GGAGTAGGGGGCGGGTCTTTTATTGACAACCGCGTATGGTTCCCAGTTTACGGAGGGCTA
AAACCCAACTCGCCTAGTGACACTGCACAAGAAGGGAAATATGTAATATACAAGCGATAC
AATGACACATGTCCAGATGAGCAAGATTACCAGATCCGAATGGCTAAGTCTTCGTATAAG
CCTGGGCGGTTTGGTGGGAAACGCGTACAGCAGGCCATCTTATCTATCAAAGTGTCAACA
TCCTTGGGCGAGGACCCGGTGCTGACTGTACCGCCCAACACAGTCACACTCATGGGGGCT
GAAGGCAGAGTTCTCACAGTAGGGACATCTCATTTCTTGTATCAACGAGGGTCATCATAC
TTCTCTCCTGCCTTATTATATCCTATGACAGTCAGCAACAAAACAGCCACTCTTCATAGT
CCTTATACATTCGATGCCTTCACTCGACCAGGTAGTGTCCCTTGCCAGGCTTCAGCAAGA
TGCCCTAACTCATGTGTTACCGGAGTCTATACTGATCCATATCCCTTAGTCTTTTATAGG
AACCACACCTTGCGAGGGGTATTCGGGACAATGCTTGATGATAAACAAGCAAGGCTCAAC
CCTGTATCTGCAGTATTTGACAGCATATCCCGCAGTCGCATAACCCGGGTGAGCTCAAGC
AGCACCAAGGCAGCATACACGACATCAACGTGTTTTAAAGTTGTCAAGACCAATAAAACC
TATTGTCTTAGCATTGCTGAAATATCCAATACCCTCTTCGGGGAATTCAGAATTGTCCCT
TTACTAGTTGAGATTCTCAAGGATGATGGGGTT
>1933/UK/Herts/33
ATGGACCGTGCAGTTAGCAGAGTTGCGCTAGAGAATGAAGAAAGAGAAGCAAAGAATACA
TGGCGCTTTGTATTCCGGATCGCAATCTTACTTTTAATAGTAATAACCTTAGCCATCTCT
GCAGCCGCCCTGGTATATAGCATGGAGGCTAGCACGCCGGGCGACCTTGTTGGCATACCA
ACTGTGATCTCTAGGGCAGAGGAAAAGATTACATCTGCACTCAGTTCTAATCAAGATGTA
GTAGATAGGATATATAAGCAGGTGGCCCTTGAGTCTCCATTGGCGTTGCTAAACACTGAA
TCTGTAATTATGAATGCAATAACGTCTCTCTCTTATCAAATCAATGGAGCTGCAAATAAT
AGCGGGTGTGGGGCACCTGTTCATGACCCAGATTACATCGGGGGGATAGGCAAAGAACTT
ATTGTAGATGACGCTAGTGATGTCACATCATTCTATCCCTCTGCGTTCCAAGAACACCTG
AATTTTATCCCGGCACCTACTACAGGATCAGGTTGCACTCGGATACCCTCATTCGACATA
AGTGCTACCCACTACTGTTACACTCACAATGTGATATTATCTGGTTGCAGAGATCACTCA
CACTCACATCAGTACTTAGCACTTGGTGTGCTTCGGACATCTGCAACAGGGAGGGTATTC
TTTTCTACTCTGCGTTCCATCATTTTGGATGACAACCAAAATCGGAAGTCTTGCAGTGTG
AGTGCAACTCCCTTAGGTTGTGATATGCTGTGCTCTAAAATCACAGAGACTGAGGAAGAA
GATTATAGTTCAGTTACCCCCACATCGATGGTGCATGGAAGGTTAGGGTTTGACGGTCAA
TACCATGAGAAGGACCTAGACGTCATAACTTTATTTAAAGATTGGGTGGCAAATTACCCA
GGAGTGGGGGGTGGGTCTTTTATTGACAACCGCGTGTGGTTCCCAGTCTATGGAGGGCTA
AAACCCAATTCGCCTAGCGACACCGTACAAGAAGGGAGATATGTAATATACAAGCGCTAC
AATGACACATGCCCAGATGAACAAGATTACCAGATTCGGATGGCTAAGTCTTCGTATAAG
CCTGGGCGGTTTGGTGGAAAACGCGTACAGCAAGCCATCTTATCTATCAAGGTGTCAACA
TCTTTGGGCGAGGACCCGGTGCTGACTATACCGCCTAATACAGTCACACTCATGGGGGCC
GAAGGCAGAGTTCTCACAGTAGGTACATCTCATTTCTTGTACCAGCGAGGGTCTTCATAT
TTCTCTCCCGCTATATTATACCCTATGACAGTCAACAACAAAACGGCTACTCTTCATAGT
CCTTACACATTCAATGCTTTCACTCGGCCAGGTAGTGTCCCTTGCCAGGCATCAGCAAGA
TGCCCCAACTCATGTGTCACTGGAGTTTATACTGATCCGTATCCCTTAATCTTCCATAGG
AACCACACCTTGCGGGGGGTATTCGGGACAATGCTTGATGATGGACAAGCAAGACTTAAC
CCTGTATCTGCAGTATTTGATAACATCTCCCGCAGTCGCATAACCCGGGTAAGTTCAAGA
AGTACCAAGGCAGCATACACGACATCGACATGTTTTAAAGTTGTCAAGACCAATAAAACA
TATTGCCTCAGCATTGCAGAAATATCCAATACCCTCTTCGGAGAATTTAGGATCGTTCCT
TTACTAGTTGAGATTCTCAAGAATGATGGGGTT
>1946/USA/Lasota_AY
ATGGACCGCGCCGTTAGCCAAGTTGCGTTAGAGAATGATGAAAGAGAGGCAAAAAATACA
TGGCGCTTGATATTCCGGATTGCAATCTTATTCTTAACAGTAGTGACCTTGGCTATATCT
GTAGCCTCCCTTTTATATAGCATGGGGGCTAGCACACCTAGCGATCTTGTAGGCATACCG
ACTAGGAATTCCAGGGCAGAAGAAAAGATTACATCTACACTTGGTTCCAATCAAGATGTA
GTAGATAGGATATATAAGCAAGTGGCCCTTGAGTCTCCGTTGGCATTGTTAAAAACTGAG
ACCACAATTATGAACGCAATAACATCTCTCTCTTATCAGATTAATGGAGCTGCAAACAAC
AGTGGGTGGGGGGCACTTATCCATGACCCAGATTATATAGGGGGGATAGGCAAAGAACTC
ATTGTAGATGATGCTAGTGATGTCACATCATTCTATCCCTCTGCATTTCAAGAACATCTG
AATTTTATCCCGGCGCCTACTACAGGATCAGGTTGCACTCGAATACCCTCATTTGACATG
AGTGCTACCCATTACTGCTACACCCATAATGTAATATTGTCTGGATGCAGAGATCACTCA
CATTCATATCAGTATTTAGCACTTGGTGTGCTCCGGACATCTGCAACAGGGAGGGTATTC
TTTTCTACTCTGCGTTCCATCAACCTGGACGACACCCAAAATCGGAAGTCTTGCAGTGTG
AGTGCAACTCCCCTGGGTTGTGATATGCTGTGCTCGAAAGTCACGGAGACAGAGGAAGAA
GATTATAACTCAGCTGTCCCTACGCGGATGGTACATGGGAGGTTAGGGTTCGACGGCCAG
TACCACGAAAAGGACCTAGATGTCACAACATTATTCGGGGACTGGGTGGCCAACTACCCA
GGAGTAGGGGGTGGATCTTTTATTGACAGCCGCGTATGGTTCTCAGTCTACGGAGGGTTA
AAACCCAATTCACCCAGTGACACTGTACAGGAAGGGAAATATGTGATATACAAGCGATAC
AATGACACATGCCCAGATGAGCAAGACTACCAGATTCGAATGGCCAGGTCTTCGTATAAG
CCTGGACGGTTTGGTGGGAAACGCATACAGCAGGCTATCTTATCTATCAAGGTGTCAACA
TCCTTAGGCGAAGACCCGGTACTGACTGTACCGCCCAACACAGTCACACTCATGGGGGCC
GAAGGCAGAATTCTCACAGTAGGGACATCTCATTTCTTGTATCAACGAGGGTCATCATAC
TTCTCTCCCGCGTTATTATATCCTATGACAGTCAGCAACAAAACAGCCACTCTTCATAGT
CCTTATACATTCAATGCCTTCACTCGGCCAGGTAGTATCCCTTGCCAGGCTTCAGCAAGA
TGCCCCAACCCGTGTGTTACTGGAGTCTATACAGATCCACATCCCCTAATCTTCTATAGA
AACCACACCTTGCGAGGGGTATTCGGGACAATGCTTGATGGTGTACAAGCAAGACTTAAC
CCTGCGTCTGCAGTATTCGATAGCACATCCCGCAGTCGCATTACTCGAGTGAGTTCAAGC
AGTACCAAAGCAGCATACACAACATCAACTTGTTTTAAAGTGGTCAAGACTAATAAGACC
TATTGTCTCAGCATTGCTGAAATATCTAATACTCTCTTCGGAGAATTCAGAATCGTCCCG
TTACTAGTTGAGATCCTCAAAGATGACGGGGTT
>2001/Russia/Astr/2755
ATGGACCACACAGTTAACAGAGTTGTGCTAGAGAATGAGGAAAGAGAAGCGAAGAACACA
TGGCGCTTGGTTTTCCGGACCACAGTCTTACTTCTAAAGGTAATGATTTTAGCTATCTCT
ATAGCCACCCTGGTATATATCATGGGGGCCAGCACGCCGCGTGACCTCGCAGGTATATCG
GCTGTGGTCTCCAAGACAGAAGGTAAGGTTATGTCTCTACTCGGTTCAAGTCAAGATGTG
ATAGATAGGATATATAAGCAGGTGGCTCTTGAATCCCCGCTGGCGTTACTAAACACTGAA
TCTATAATTATGAATGCAATAACTTCCCTCTCCTATCAAATCAACGGGGCTGCGAATAAT
AGCGGGTGTGGGGCGCCCGTTCATGACCCAGATTATATCGGGGGGATAGGCAAAGAACTC
ATAGTGGATGACACTAGTGATGTCACATCATTCTATCCTTCTGCATATCAAGAACACTTG
AATTTTATCCCAGCTCCTACTACAGGATCCGGTTGCACTCGGATACCCTCATTTGACATA
AGCCTTACTCACTATTGTTACACTCACAATGTGATACTATCTGGTTGCAGAGATCACTCA
CATTCACATCAATACTTAGCACTTGGTGTACTTCGGACATCTGCAACAGGGAGGGTCTTC
TTTTCTACTCTGCGTTCCATCAATTTAGATGACACCCAGAATCGGAAGTCCTGCAGCGTG
AGTGCAACTCCTTTAGGTTGTGATATACTGTGCTCCAAAGTCACAGAGACTGAGGAAGAG
GATTACAAGTCAGTCACCCCCACATTAATGGTGCACGGGAGGCTAGGGTTTGATGGTCAA
TACCATGAGAAGGACTTAGACACCACAGTCTTATTTAAGGATTGGGTGGCGAATTACCCG
GGAGTTGGAGGTGGATCCTTTATTGACGACCGTGTATGGTTCCCAGTTTACGGAGGGCTT
AAACCCAATTCGCCTAGTGACACTGCACAGGAAGGGAAATATGTAATATACAAGCGCTAT
AATAACACATGCCCCGATGAGCAAGATTACCAAATTCGGATGGCCAAGTCTTCGTATAAA
CCTGGGCGGTTCGGTGGAAAGCGTGTACAGCAGGCCATCCTATCTATCAAAGTATCAACA
TCTTTGAGTGAGGACCCGGTGCTGACTATTCCACCTAATACAATTACACTCATGGGGGCC
GAAGGTAGAGTTCTCACAGTGGGGACATCCCATTTCTTGTACCAACGAGGCTCTTCATAT
TTCTCACCCGCCTTATTATACCCTATGACAGTGTATAATAAAACAGCTACTCTTCATAGT
CCTTATACATTTAATGCCTTCACGCGGCCAGGTAGTGTCCCTTGTCAAGCATCTGCAAGA
TGTCCTAACCCATGTATCACAGGAGTCTATACTGATCCGTATCCCTTAGTCTTCCATAGG
AATCATACCCTACGAGGAGTCTTCGGGACAATGCTTGATGATGAACAAGCAAGACTCAAC
CCCGTATCTGCAGTATTCGACAGCATATCCCGCAGTCGTGTAACTCGGGTGAGTTCAAAC
AGCACCAGGGCAGCATACACGACATCGACATGTTTTAAAGTTGTCAAGACCAATAAAGCC
TATTGTCTTAGCATCACAGAAATATCCAATACCCTATTCGGGGAATTTAGGATCGTTCCC
TTACTGGTTGAGATCCTCAAGGATGTTAGGGCT
>2001/Australia/01-1108
ATGGACCGTGCAGTTAGCCAAGTTGCGCTAGAGAATGATGAAAGAGAGGCAAAAAATACA
TGGCGCTTGGTATTTCGGATCGCAATCCTACTCTCAACGGTGGTGACCTTAGCCATCTCT
GCAGCCGCCCTTGCATATAGCATGGAGGCCAGCACACCTAGCGATCTTGTAGGCATACCG
ACTGCGATCTCTAGAGCAGAGGAAAAGATTACATCTGCACTCGGTTCCAATCAAGATGTA
GTAGATAGGATATATAAGCAGGTGGCCCTCGAATCTCCACTGGCATTGCTAAACACCGAA
TCTACAATTATGAATGCAATAACGTCTCTCTCTTATCAAATCAGTGGGGCCGCAAATAGC
AGCGGATGTGGAGCACCCATTCATGATCCAGATTATATTGGAGGAATAGGTAAAGAACTT
ATTGTAGATGATGCTAGTGACGTCACATCATACTATCCCTCTGCGTTCCAAGAACACCTG
AACTTTATCCCGGCGCCTACTACAGGATCAGGTTGCACTCGGATACCCTCATTTGACATG
AGCGCTACCCACTACTGTTATACTCACAATGTGATATTATCTGGCTGCAGAGATCACTCA
CACTCACATCAATATTTAGCACTTGGTGTGCTTCGGACATCTGCAACAGGGAGGGTATTC
TTTTCCACTCTGCGTTCCATCAATCTGGATGACACCCAAAATCGAAAGTCTTGCAGTGTG
AGTGCAACCCCTTTGGGTTGTGATATGCTGTGCTCTAAAATCACAGAGACTGAAGAAGAG
GATTATAACTCAGCTATCCCCACGTCGATGGTACATGGAAGGTTAGGATTCGACGGCCGA
TACCACGAGAAGGACCTAGATGTCACAACACTATTCGAGGACTGGGTGGCAAACTACCCA
GGAGTAGGGGGCGGGTCTTTTATTGACAACCGCGTATGGTTCCCAGTTTACGGAGGGCTA
AAACCCAATTCGCCCAGTGACACCGCACAAGAAGGGAAATATGTAATATACCAGCGATAT
AACGACACATGTCCAGATGAGCAAGATTATCAGATTCAAATGGCTAAGTCTTCATATAAG
CCTGGGCGGTTTAGAGGGAAACGCATACAGCAGGCCATCTTATCTATCAAAGTGTCAACA
TCCTTGGGCGAGGACCCGGTGCTGACTGTACCGCCCAACACAGTAACACTCATGGGGGCT
GAAGGCAGAGTTCTCACAGTAGGGACATCTCATTTCCTTTATCAGCGAGGGTCATCATAC
TTCTCCCCTGCCCTACTATATCCTATGATAGTCAGCAACAAAACAGCCACTCTTCATAGT
CCTTATACATTCAATGCCTTCACTCGACCAGGTAATATCCCTTGCCAGGCTTCAGCAAGA
TGCCCTAACTCATGTGTTACCGGAGTCTATACTGATCCATATCCCTTGGTTTTCTATAGG
AACCACACCTTGCGAGGGGTATTCGGGACGATGCTTGATGATAATCAAGCAAGACTCAAC
CCTGTATCTGCAGTATTTGACAGCATATCCCGCAGTCGCATAACCCGAGTGAGTTCAAGC
AGCGCCAAGGCAGCATACACAACATCAACATGTTTTAAAGTTGTAAAGACCAATAAAACC
TATTGTCTCAGCATTGCCGAAATATCCAATACTCTCTTCGGGGAATACAGAATCGTCCCC
TTACTAGTAGAGATTCTCAAGGATGATGGGGTT
>2002/Australia/02-1334
ATGGACCGCGCAGTTAGCCAAGTTGCGCTAGAGAATGATGAAAGAGAGGCAAAAAATACA
TGGCGCTTGGTATTTCGAATCGCAATCCTACTCTCAACGGTGGTGACCTTAGCCATCTCT
GCAGCCGCCCTTGCATATAGCATGGAGGCCAGCACACCTAGCGATCTTGTAGGCATACCG
ACTGCGATCTCTAGAGCAGAGGAAAAGATTACATCTGCACTCAGTTCCAATCAAGATGTA
GTAGATAGGATATATAAGCAGGTGGCCCTCGAATCTCCACTGGCATTGCTAAACACCGAA
TCTACAATTATGAATGCAATAACGTCTCTCTCTTATCAAATCAGTGGGGCCGCAAATAGC
AGCGGATGTGGAGCACCCATTCATGATCCAGATTATATTGGAGGAATAGGTAAAGAACTT
ATTGTAGATGATGCTAGTGACGTCACATCATACTATCCCTCTGCGTTCCAGGAACACCTG
AACTTTATCCCGGCGCCTACTACAGGATCAGGTTGCACTCGGATACCCTCATTTGACATG
AGCGCTACCCACTACTGTTATACTCACAATGTGATATTATCTGGCTGCAAAGATCACTCA
CACTCACATCAATATTTAGCACTTGGTGTGCTTCGGACATCTGCAACAGGGAAGGTATTC
TTTTCCACTCTGCGTTCCATCAATCTGGATGACACCCAAAATCGAAAGTCTTGCAGTGTG
AGTGCAACCCCCTTGGGTTGTGATATGCTGTGCTCTAAAATCACAGAGACTGAAGAAGAG
GATTACAACTCAGCTATCCCCACGTCGATGGTACATGGAAGGTTAGGGTTCGACGGCCAA
TACCACGAGAAGGACCTAGATGTCACAACACTATTCGAGGACTGGGTGGCAAACTACCCA
GGAGTAGGGGGCGGGTCTTTTATTGACAACCGCGTATGGTTCCCAGTTTACGGAGGGCTA
AAACCCAATTCGCCCAGTGACACCGCACAAGAAGGGAAATATGTAATATACCAGCGATAT
AATGACACATGTCCAGATGAGCAAGATTATCAGATTCAAATGGCTAAGTCTTCATATAAG
CCTGGGCGGTTTAGAGGGAAACGCATACAGCAGGCCATCTTATCTATCAAAGTGTCAACA
TCCTTGGGCGAGGACCCGGTGCTGACTGTACCGCCCAACACAGTAACACTCATGGGGGCC
GAAGGCAAAATTCTTACAGTAGGGACATTTCATTTCCTTTATCAGCGAGGGTCATCATAC
TTCTCCCCTGCCCTACTATATCCTATGATAGTCAGCAACAAAACAGCCACTCTTCATAGT
CCTTATACATTCAATGCCTTCACTCGACCAGGTAATATCCCTTGCCAGGCTTCAGCAAGA
TGCCCTAACTCATGTGTTACCGGAGTCTATACTGATCCATATCCCTTGGTTTTCTATAGG
AACCACACCTTGCGAGGGGTATTCGGGACGATGCTTGATGATAATCAAGCAAGACTCAAC
CCTGTATCTGCAGTATTTGACAGCATATCCCGCAGTCGCATAACCCGGGTGAGTTCAAGC
AGCACCAAGGCAGCATACACAACATCAACATGTTTTAAAGTTGTAAAGACCAATAAAACC
TATTGTCTCAGCATTGCCGAAATATCCAATACCCTCTTTCGGGAATACAGAATCGTCCCC
TTATTAGTAGAGATTCTCAAGGATGATGGGGTT
>1998/Australia/98-1154
ATGGACCGCGCAGTTAGCCAAGTTGCGCTAGAGAATGATGAAAGAGAGGCAAAGAATACA
TGGCGCTTGGTATTCCGGATCGCAATCCTACTCTCAACGGTGGTGACCTTAGCCATCTCT
GCAGCCGCCCTTGCATATAGCATGGAGGCCAGCACACCTAGCGATCTTGTAGGCATACCG
ACTGCGATCTCTAGAGCAGAGGAAAAGATTACATCTGCACTCGGTTCCAATCAAGATGTA
GTAGATAGGATATATAAGCAGGTGGCCCTCGAATCTCCACTGGCATTGCTAAACACCGAA
TCTACAATTATGAATGCAATAACGTCTCTCTCTTATCAAATCAGTGGGGCCGCAAATAGC
AGCGGATGTGGAGCACCCATTCATGATCCAGATTATATTGGAGGAATAGGTAAAGAACTT
ATTGTAGATGATGCTAGTGACGTCACATCATACTATCCCTCTGCGTTCCAAGAACACCTG
AACTTTATCCCGGCGCCTACTACAGGATCAGGTTGCACTCGGATACCCTCATTTGACATG
AGCGCTACCCACTACTGTTATACTCACAATGTGATATTATCTGGCTGCAAAGATCACTCA
CACTCACATCAATATTTAGCACTTGGTGTGCTTCGGACATCTGCAACAGGGAGGGTATTC
TTTTCCACTCTGCGTTCCATCAATCTGGATGACACCCAAAATCGAAAGTCTTGCAGTGTG
AGTGCAACCCCCTTGGGTTGTGATATGCTGTGCTCTAAAATCACAGAGACTGAAGAAGAG
GATTATAACTCAGCTACCCCCACGTCGATGGTACATGGAAGGTTAGGGTTCGACGGCCAA
TACCACGAGAAGGACCTAGATGTCACAACACTATTCGAGGACTGGGTGGCAAACTACCCA
GGAGTAGGGGGCGGGTCTTTTATTGACAACCGCGTATGGTTCCCAGTTTACGGAGGGCTA
AAACCCAATTCGCCCAGTGACACCGCACAAGAAGGGAAATATGTAATATACCAGCGATAT
AATGACACATGTCCAGATGAGCAAGATTATCAGATTCAAATGGCTAAGTCTTCATATAAG
CCTGGGCGGTTTGGAGGGAAACGCGTACAGCAGGCCATCTTATCTATCAAAGTGTCAACA
TCCTTGGGCGAGGACCCGGTGCTGACTGTACCGCCCAACACAGTAACACTCATGGGGGCT
GAAGGCAGAGTTCTCACAGTAGGGACATCTCATTTCCTTTATCAGCGAGGGTCATCATAC
TTCTCCCCTGCCCTACTATATCCTATGATAGTCAGCAACAAAACAGCCACTCTTCATAGT
CCTTATACATTCAATGCCTTCACTCGACCAGGTAATATCCCTTGCCAGGCTTCAGCAAGA
TGCCCTAACTCATGTGTTACCGGAGTCTATACTGATCCATATCCCTTGGTTTTCTATAGG
AACCACACCTTGCGAGGGGTATTCGGGACGATGCTTGATGATAATCAAGCAAGACTCAAC
CCTGTATCTGCAGTATTTGACAGCATATCCCGCAGTCGCATAACCCGGGTGAGTTCAAGC
AGCGCCAAGGCAGCATACACAACATCAACATGTTTTAAAGTTGTAAAGACCAATAAAACC
TATTGTCTCAGCATTGCCGAAATATCCAATACCCTATTCGGGGAATACAGAATCGTCCCC
TTACTAGTAGAGATTCTCAAGGATGATGGGGTT
>1998/Australia/98-1249
ATGGACCGCGCAGTTAGCCAAGTTGCGCTAGAGAATGATGAAAGAGAGGCAAAGAATACA
TGGCGCTTGGTATTCCGGATCGCAATCCTACTCTCAACGGTGGTGACCTTAGCCATCTCT
GCAGCCGCCCTTGCATATAGCATGGAGGCCAGCACACCTAGCGATCTTGTAGGCATACCG
ACTGCGATCTCTAGAGCAGAGGAAAAGATTACATCTGCACTCGGTTCCAATCAAGATGTA
GTAGATAGGATATATAAGCAGGTGGCCCTCGAATCTCCACTGGCATTGCTAAACACCGAA
TCTACAATTATGAATGCAATAACGTCTCTCTCTTATCAAATCAGTGGGGCCGCAAATAGC
AGCGGATGTGGAGCACCCATTCATGATCCAGATTATATTGGAGGAATAGGTAAAGAACTT
ATTGTAGATGATGCTAGTGATGTCACATCATACTATCCCTCTGCGTTCCAAGAACACCTG
AACTTCATCCCGGCGCCTACTACAGGATCAGGTTGCACTCGGATACCCTCATTTGACATG
AGTGCTACCCATTACTGTTATACTCACAATGTGATATTATCTGGCTGCAGAGATCACTCA
CACTCACATCAATATTTAGCACTTGGTGTGCTTCGGACATCTGCAACAGGGAGGGTATTC
TTTTCCACTCTGCGTTCCATCAATCTGGATGACACCCAAAATCGAAAGTCTTGCAGTGTG
AGTGCAACCCCCTTGGGTTGTGATATGCTGTGCTCTAAAGTCACAGAGACTGAAGAAGGG
GATTATAACTCAGCTATCCCCACGTCGATGGTACATGGAAGGTTAGGGTTCGACGGCCAA
TACCACGAGAAGGACCTAGATGTCACAACACTATTCGAGGACTGGGTGGCAAACTACCCA
GGAGTAGGGGGCGGGTCTTTTATTGACAACCGCGTATGGTTCCCAGTTTACGGAGGGCTA
AAACCCAATTCGCCCAGTGACACCGCACAGGAAGGGAAATATGTAATATACCAGCGACAC
AATGACACATGTCCAGATGAGCAAGATTATCAGATTCGAATGGCTAAGTCTTCATATAAG
CCTGGGCGGTTTGGAGGGAAACGCGTACAGCAGGCCATCTTATCTATCAAAGTGTCAACA
TCCTTGGGCGAGGACCCGGTGCTGACTGTACCGCCCAACACAGTAACACTCATGGGGGCC
GAAGGCAGAATTCTCACAGTAGGGACATCTCATTTCCTTTATCAGCGAGGGTCATCATAC
TTCTCTCCTGTCCTACTATATCCTATGATAGTCAGCAACAAAACAGCCACTCTTTATAGT
CCTTATACATTCAATGCCTTCACTAGACCAGGTAGTGTCCCTTGCCAGGCTTCAGCAAGA
TGCCCTAATTCATGTGTTACCGGAGTCTATACTGATCCATATCCCTTGGTTTTCTATAGG
AACCACACCTTGCGAGGGGTATTCGGGACGATGCTTGATGATAATCAAGCAAGACTCAAC
CCTGTATCTGCAGTATTTGACAGCATATCCCGCAGTCGCATAACCCGGGTGAGTTCAAGC
AGCACCAAGGCAGCATACACAACATCAACATGTTTTAAAGTTGTAAAGACCAATAAAACC
TATTGTCTCAGCATTGCCGAAATATCCAATACCCTCTTTGGGGAATTCAGAATCGTCCCT
TTACTAGTTGAGATTCTCAAGGATGATGGGGTT
>1998/Australia/98-1252
ATGGACCGCGCAGTTAGCCAAGTTGCGCTAGAGAATGATGAAAGAGAGGCAAAGAATACA
TGGCGCTTGGTATTCCGGATCGCAATCCTACTCTCAACGGTGGTGACCTTAGCCATCTCT
GCAGCCGCCCTTGCATATAGCATGGAGGCCAGCACACCTAGCGATCTTGTAGGCATACCG
ACTGCGATCTCTAGAGCAGAGGAAAAGATTACATCTGCACTCGGTTCCAATCAAGATGTA
GTAGATAGGATATATAAGCAGGTGGCCCTCGAATCTCCACTGGCATTGCTAAACACCGAA
TCTACAATTATGAATGCAATAACGTCTCTCTCTTATCAAATCAGTGGGGCCGCAAATAGC
AGCGGATGTGGAGCACCCATTCATGATCCAGATTATATTGGAGGAATAGGTAAAGAACTT
ATTGTAGATGATGCTAGTGACGTCACATCATACTATCCCTCTGCGTTCCAAGAACACCTG
AACTTCATCCCGGCGCCTACTACAGGATCAGGTTGCACTCGGATACCCTCATTTGACATG
AGCGCTACCCACTACTGTTATACTCACAATGTGATATTATCTGGCTGCAGAGATCACTCA
CACTCACATCAATATTTAGCACTTGGTGTGCTTCGGACATCTGCAACAGGGAGGGTATTC
TTTTCCACTCTGCGTTCCATCAATCTGGATGACACCCAAAATCGAAAGTCTTGCAGTGTG
AGTGCAACCCCCTTGGGTTGTGATATGCTGTGCTCTAAAGTCACAGAGACTGAAGAAGGG
GATTATAACTCAGCTATCCCCACGTCGATGGTACATGGAAGGTTAGGGTTCGACGGCCAA
TACCACGAGAAGGACCTAGATGTCACAACACTATTCGAGGACTGGGTGGCAAACTACCCA
GGAGTAGGGGGCGGGTCTTTTATTGACAACCGCGTATGGTTCCCAGTTTACGGAGGGCTA
AAACCCAATTCGCCCAGTGACACCGCACAGGAAGGGAAATATGTAATATACCAGCGACAC
AATGACACATGTCCAGATGAGCAAGATTATCAGATTCGAATGGCTAAGTCTTCATATAAG
CCTGGGCGGTTTGGAGGGAAACGCGTACAGCAGGCCATCTTATCTATCAAAGTGTCAACA
TCCTTGGGCGAGGACCCGGTGCTGACTGTACCGCCCAACACAGTAACACTCATGGGGGCC
GAAGGCAGAATTCTCACAGTAGGGACATCTCATTTCCTTTATCAGCGAGGGTCATCATAC
TTCTCTCCTGTCCTACTATATCCTATGATAGTCAGCAACAAAACAGCCACTCTTTATAGT
CCTTATACATTCAATGCCTTCACTAGACCAGGTAGTGTCCCTTGCCAGGCTTCAGCAAGA
TGCCCTAACTCATGTGTTACCGGAGTCTATACTGATCCATATCCCTTGGTTTTCTATAGG
AACCACACCTTGCGAGGGGTATTCGGGACGATGCTTGATGATAATCAAGCAAGACTCAAC
CCTGTATCTGCAGTATTTGACAGCATATCCCGCAGTCGCATAACCCGGGTGAGTTCAAGC
AGCACCAAGGCAGCATACACAACATCAACATGTTTTAAAGTTGTAAAGACCAATAAAACC
TATTGTCTCAGCATTGCCGAAATATCCAATACCCTCTTTGGGGAATTCAGAATCGTCCCT
TTACTAGTTGAGATTCTCAAGGATGATGGGGTT
>1999/Australia/99-655
ATGGACCGCGCAGTTAGCCAAGTTGCGCTAGAGAATGATGAAAGAGAGGCAAAAAATACA
TGGCGCTTGGTATTTCGGATCGCAATCCTACTCTCAACGGTGGTGACCTTAGCCATCTCT
GCAGCCGCCCTTGCATATAGCATGGAGGCCAGCACACCTAGCGATCTTGTAGGCATACCG
ACTGCGATCTCTAGAGCAGAGGAAAAGATTACATCTGCACTCGGTTCCAATCAAGATGTA
GTAGATAGGATATATAAGCAGGTGGCCCTCGAATCTCCACTGGCATTGCTAAACACCGAA
TCTACAATTATGAATGCAATAACGTCTCTCTCTTATCAAATCAGTGGGGCCGCAAATAGC
AGCGGATGTGGAGCACCCATTCATGATCCAGATTATATTGGAGGAATAGGTAAAGAACTT
ATTGTAGATGATGCTAGTGACGTCACATCATACTATCCCTCTGCGTTCCAAGAACACCTG
AACTTTATCCCGGCGCCTACTACAGGATCAGGTTGCACTCGGATACCCTCATTTGACATG
AGCGCTACCCACTACTGGTATACTCACAATGTGATATTATCTGGCTGCAAAGATCACTCA
CACTCACATCAATATTTAGCACTTGGTGTGCTTCGGACATCTGCAACAGGGAGGGTATTC
TTTTCCACTCTGCGTTCAATCAATCTGGATGACACCCAAAATCGAAAGTCTTGCAGTGTG
AGTGCAACCCCCTTGGGTTGTGATATGCTGTGCTCTAAAATCACAGAGACTGAAGAAGAG
GATTATAACTCAGCTATCCCCACGTCGATGGTACATGGAAGGTTAGGGTTCGACGGCCAA
TACCACGAGAAGGACCTAGATGTCACAACACTATTCGAGGACTGGGTGGCAAACTACCCA
GGAGTAGGGGGCGGGTCTTTTATTGACAACCGCGTATGGTTCCCAGTTTACGGAGGGCTA
AAACCCAATTCGCCCAGTGACACCGCACAAGAAGGGAAATATGTAATATACCAGCGATAT
AATGACACATGTCCAGATGAGCAAGATTATCAGATTCAAATGGCTAAGTCTTCATATAAG
CCTGGGCGGTTTAGAGGGAAACGCATACAGCAGGCCATCTTATCTATCAAAGTGTCAACA
TCCTTGGGCGAGGACCCGGTGCTGACTGTACCGCCCAACACAGTAACACTCATGGGGGCT
GAAGGCAGAGTTCTCACAGTAGGGACATCTCATTTCCTTTATCAGCGAGGGTCATCATAC
TTCTCCCCTGCCCTACTATATCCTATGATAGTCAGCAACAAAACAGCCACTCTTCATAGT
CCTTATACATTCAATGCCTTCACTCGACCAGGTAATATCCCTTGCCAGGCTTCAGCAAGA
TGCCCTAACTCATGTGTTACCGGAGTCTATACTGATCCATATCCCTTGGTTTTCTATAGG
AACCACACCTTGCGAGGGGTATTCGGGACGATGCTTGATGATAATCAAGCAAGACTCAAC
CCTGTATCTGCAGTATTTGACAGCATATCCCGCAGTCGCATAACCCGGGTGAGTTCAAGC
AGCACCAAGGCAGCATACACAACATCAACATGTTTTAAAGTTGTAAAGACCAATAAAACC
TATTGTCTCAGCATTGCCGAAATATCCAATACCCTCTTCGGGGAATACAGAATCGTCCCC
TTACTAGTAGAGATTCTCAAGGATGATGGGGTT
>1999/Australia/0868-hi
ATGGACCGCGCAGTTAGCCAAGTTGCGCTAGAGAATGATGAAAGAGAGGCAAAAAATACA
TGGCGCTTGGTATTTCGGATCGCAATCCTACTCTCAACGGTGGTGACCTTAGCCATCTCT
GCAGCCGCCCTTGCATATAGCATGGAGGCCAGCACACCTAGCGATCTTGTAGGCATACCG
ACTGCGATCTCTAGAGCAGAGGAAAAGATTACATCTGCACTCGGTTCCAATCAAGATGTA
GTAGATAAGATATATAAGCAGGTGGCCCTCGAATCTCCACTGGCATTGCTAAACACCGAA
TCTACAATTATGAATGCAATAACGTCTCTCTCTTATCAAATCAGTGGGGCCGCAAATAGC
AGCGGATGTGGAGCACCCATTCATGATCCAGATTATATTGGAGGAATAGGTAAAGAACTT
ATTGTAGATGATGCTAGTGACGTCACATCATACTATCCCTCTGCGTTCCAAGAACACCTG
AACTTTATCCCGGCGCCTACTACAGGATCAGGTTGCACTCGGATACCCTCATTTGACATG
AGCGCTACCCACTACTGTTATACTCACAATGTGATATTATCTGGCTGCAAAGATCACTCA
CACTCACATCAATATTTAGCACTTGGTGTGCTTCGGACATCTGCAACAGGGAGGGTATTC
TTTTCCACTCTGCGTTCCATCAATCTGGATGACACCCAAAATCGAAAGTCTTGCAGTGTG
AGTGCAACCCCCTTGGGTTGTGATATGCTGTGCTCTAAAATCACAGAGACTGAAGAAGAG
GATTATAACTCAGCTATCCCCACGTCGATGGTACATGGAAGGTTAGGGTTCGACGGCCAA
TACCACGAGAAGGACCTAGATGTCACAACACTATTCGAGGACTGGGTGGCAAACTACCCA
GGAGTAGGGGGCGGGTCTTTTATTGACAACCGCGTATGGTTCCCAGTTTATGGAGGGCTA
AAACCCAATTCGCCCAGTGACACCGCACAAGAAGGGAAATATGTAATATACCAGCGATAT
AATGACACATGTCCAGATGAGCAAGATTATCAGATTCAAATGGCTAAGTCTTCATATAAG
CCTGGGCGGTTTAGAGGGAAACGCATACAGCAGGCCATCTTATCTATCAAAGTGTCAACA
TCCTTGGGCGAGGACCCGGTGCTGACTGTACCGCCCAACACAGTAACACTCATGGGGGCT
GAAGGCAGAGTTCTCACAGTAGGGACATCTCATTTCCTTTATCAGCGAGGGTCATCATAC
TTCTCCCCTGCCCTACTATATCCTATGATAGTCAGCAACAAAACAGCCACTCTTCATAGT
CCTTATACATTCAATGCCTTCACTCGACCAGGTAATATCCCTTGCCAGGCTTCAGCAAGA
TGCCCTAACTCATGTGTTACCGGAGTCTATACTGATCCATATCCCTTGGTTTTCTATAGG
AACCACACCTTGCGAGGGGTATTCGGGACGATGCTTGATGATAATCAAGCAAGACTCAAC
CCTGTATCTGCAGTATTTGACAGCATATCCCGCAGTCGCATAACCCGGGTGAGTTCAAGC
AGCGCCAAGGCAGCATACACAACATCAACATGTTTTAAAGTTGTAAAGACCAATAAAACC
TATTGTCTCAGCATTGCCGAAATATCCAATACCCTCTTCGGGGAATACAGAATCGTCCCC
TTACTAGTAGAGATTCTCAAGGATGATGGGGTT
>1999/Australia/0868-lo
ATGGACCGCGCAGTTAGCCAAGTTGCGCTAGAGAATGATGAAAGAGAGGCAAAAAATACA
TGGCGCTTGGTATTTCGGATCGCAATCCTACTCTCAACGGTGGTGACCTTAGCCATCTCT
GCAGCCGCCCTTGCATATAGCATGGAGGCCAGCACACCTAGCGATCTTGTAGGCATACCG
ACTGCGATCTCTAGAGCAGAGGAAAAGATTACATCTGCACTCGGTTCCAATCAAGATGTA
GTAGATAAGATATATAAGCAGGTGGCCCTCGAATCTCCACTGGCATTGCTAAACACCGAA
TCTACAATTATGAATGCAATAACGTCTCTCTCTTATCAAATCAGTGGGGCCGCAAATAGC
AGCGGATGTGGAGCACCCATTCATGATCCAGATTATATTGGAGGAATAGGTAAAGAACTT
ATTGTAGATGATGCTAGTGACGTCACATCATACTATCCCTCTGCGTTCCAAGAACACCTG
AACTTTATCCCGGCGCCTACTACAGGATCAGGTTGCACTCGGATACCCTCATTTGACATG
AGCGCTACCCACTACTGTTATACTCACAATGTGATATTATCTGGCTGCAAAGATCACTCA
CACTCACATCAATATTTAGCACTTGGTGTGCTTCGGACATCTGCAACAGGGAGGGTATTC
TTTTCCACTCTGCGTTCCATCAATCTGGATGACACCCAAAATCGAAAGTCTTGCAGTGTG
AGTGCAACCCCCTTGGGTTGTGATATGCTGTGCTCTAAAATCACAGAGACTGAAGAAGAG
GATTATAACTCAGCTATCCCCACGTCGATGGTACATGGAAGGTTAGGGTTCGACGGCCAA
TACCACGAGAAGGACCTAGATGTCACAACACTATTCGAGGACTGGGTGGCAAACTACCCA
GGAGTAGGGGGCGGGTCTTTTATTGACAACCGCGTATGGTTCCCAGTTTATGGAGGGCTA
AAACCCAATTCGCCCAGTGACACCGCACAAGAAGGGAAATATGTAATATACCAGCGATAT
AATGACACATGTCCAGATGAGCAAGATTATCAGATTCAAATGGCTAAGTCTTCATATAAG
CCTGGGCGGTTTAGAGGGAAACGCATACAGCAGGCCATCTTATCTATCAAAGTGTCAACA
TCCTTGGGCGAGGACCCGGTGCTGACTGTACCGCCCAACACAGTAACACTCATGGGGGCT
GAAGGCAGAGTTCTCACAGTAGGGACATCTCATTTCCTTTATCAGCGAGGGTCATCATAC
TTCTCCCCTGCCCTACTATATCCTATGATAGTCAGCAACAAAACAGCCACTCTTCATAGT
CCTTATACATTCAATGCCTTCACTCGACCAGGTAATATCCCTTGCCAGGCTTCAGCAAGA
TGCCCTAACTCATGTGTTACCGGAGTCTATACTGATCCATATCCCTTGGTTTTCTATAGG
AACCACACCTTGCGAGGGGTATTCGGGACGATGCTTGATGATAATCAAGCAAGACTCAAC
CCTGTATCTGCAGTATTTGACAGCATATCCCGCAGTCGCATAACCCGGGTGAGTTCAAGC
AGCGCCAAGGCAGCATACACAACATCAACATGTTTTAAAGTTGTAAAGACCAATAAAACC
TATTGTCTCAGCATTGCCGAAATATCCAATACCCTCTTCGGGGAATACAGAATCGTCCCC
TTACTAGTAGAGATTCTCAAGGATGATGGGGTT
>1999/Australia/PR-32
ATGGACCGCGCAGTTAGCCAAGTTGCGCTAGAGAATGATGAAAGAGAGGCAAAAAATACA
TGGCGCTTGGTATTTCGGATCGCAATCCTACTCTCAACGGTGGTGACCTTAGCCATCTCT
GCAGCCGCCCTTGCATATAGCATGGAGGCCAGCACACCTAGCGATCTTGTAGGCATACCG
ACTGCGATCTCTAGAGCAGAGGAAAAGATTACATCTGCACTCGGTTCCAATCAAGATGTA
GTAGATAGGATATATAAGCAGGTGGCCCTCGAATCTCCACTGGCATTGCTAAACACCGAA
TCTACAATTATGAATGCAATAACGTCTCTCTCTTATCAAATCAGTGGGGCCGCAAATAGC
AGCGGATGTGGAGCACCCATTCATGATCCAGATTATATTGGAGGAATAGGTAAAGAACTT
ATTGTAGATGATGCTAGTGACGTCACATCATACTATCCCTCTGCGTTCCAAGAACACCTG
AACTTTATCCCGGCGCCTACTACAGGATCAGGTTGCACTCGGATACCCTCATTTGACATG
AGCGCTACCCACTACTGTTATACTCACAATGTGATATTATCTGGCTGCAAAGATCACTCA
CACTCACATCAATATTTAGCACTTGGTGTGCTTCGGACATCTGCAACAGGGAGGGTATTC
TTTTCCACTCTGCGTTCCATCAATCTGGATGACACCCAAAATCGAAAGTCTTGCAGTGTG
AGTGCAACCCCCTTGGGTTGTGATATGCTGTGCTCTAAAATCACAGAGACTGAAGAAGAG
GATTATAACTCAGCTATCCCCACGTCGATGGTACATGGAAGGTTAGGGTTCGACGGCCAA
TACCACGAGAAGGACCTAGATGTCACAACACTATTCGAGGACTGGGTGGCAAACTACCCA
GGAGTAGGGGGCGGGTCTTTTATTGACAACCGCGTATGGTTCCCAGTTTACGGAGGGCTA
AAACCCAATTCGCCCAGTGACACCGCACAAGAAGGGAAATATGTAATATACCAGCGATAT
AATGACACATGTCCAGATGAGCAAGATTATCAGATTCAAATGGCTAAGTCTTCATATAAG
CCTGGGCGGTTTAGAGGGAAACGCATACAGCAGGCCATCTTATCTATCAAAGTGTCAACA
TCCTTGGGCGAGGACCCGGTGCTGACTGTACCGCCCAACACAGTAACACTCATGGGGGCT
GAAGGCAGAGTTCTCACAGTAGGGACATCTCATTTCCTTTATCAGCGAGGGTCATCATAC
TTCTCCCCTGCCCTACTATATCCTATGATAGTCAGCAACAAAACAGCCACTCTTCATAGT
CCTTATACATTCAATGCCTTCACTCGACCAGGTAATATCCCTTGCCAGGCTTCAGCAAGA
TGCCCTAACTCATGTGTTACCGGAGTCTATACTGATCCATATCCCTTGGTTTTCTATAGG
AACCACACCTTGCGAGGGGTATTCGGGACGATGCTTGATGATAATCAAGCAAGACTCAAC
CCTGTATCTGCAGTATTTGACAGCATATCCCGCAGTCGCATAACCCGAGTGAGTTCAAGC
AGCGCCAAGGCAGCATACACAACATCAACATGTTTTAAAGTTGTAAAGACCAATAAAACC
TATTGTCTCAGCATTGCCGAAATATCCAATACCCTCTTCGGGGAATACAGAATCGTCCCC
TTACTAGTAGAGATTCTCAAGGATGATGGGGTT
>1999/Australia/1435
ATGGACCGCGCAGTTAGCCAAGTTGCGCTAGAGAATGATGAAAGAGAGGCAAAAAATACA
TGGCGCTTGGTATTTCGGATCGCAATCCTACTCTCAACGGTGGTGACCTTAGCCATCTCT
GCAGCCGCCCTTGCATATAGCATGGAGGCCAGCACACCTAGCGATCTTGTAGGCATACCG
ACTGCGATCTCTAGAGCAGAGGAAAAGATTACATCTGCACTCGGTTCCAATCAAGATGTA
GTAGATAGGATATATAAGCAGGTGGCCCTCGAATCTCCACTGGCATTGCTAAACACCGAA
TCTACAATTATGAATGCAATAACGTCTCTCTCTTATCAAATCAGTGGGGCCGCAAATAGC
AGCGGATGTGGAGCACCCATTCATGATCCAGATTATATTGGAGGAATAGGTAAAGAACTT
ATTGTAGATGATGTTAGTGACGTCACATCATACTATCCCTCTGCGTTCCAAGAACACCTG
AACTTTATCCCGGCGCCTACTACAGGATCAGGTTGCACTCGGATACCCTCATTTGACATG
AGCGCTACCCACTACTGTTATACTCACAATGTGATATTATCTGGCTGCAAAGATCACTCA
CACTCACATCAATATTTAGCACTTGGTGTGCTTCGGACATCTGCAACAGGGAGGGTATTC
TTTTCCACTCTGCGTTCCATCAATCTGGATGACACCCAAAATCGAAAGTCTTGCAGTGTG
AGTGCAACCCCCTTGGGTTGTGATATGCTGTGCTCTAAAATCACAGAGACTGAAGAAGAG
GATTATAACTCAGCTATCCCCACGTCGATGGTACATGGAAGGTTAGGGTTCGACGGCCAA
TACCACGAGAAGGACTTAGATGTCACAACACTATTCGAGGACTGGGTGGCAAACTACCCA
GGAGTAGGGGGCGGGTCTTTTATTGACAACCGCGTATGGTTCCCAGTTTACGGAGGGCTA
AAACCCAATTCGCCCAGTGACACCGCACAAGAAGGGAAATATGTAATATACCAGCGATAT
AATGACACATGTCCAGATGAGCAAGATTATCAGATTCAAATGGCTAAGTCTTCATATAAG
CCTGGGCGGTTTAGAGGGAAACGCATACAGCAGGCCATCTTATCTATCAAAGTGTCAACA
TCCTTGGGCGAGGACCCGGTGCTGACTGTACCGCCCAACACAGTAACACTCATGGGGGCT
GAAGGCAGAGTTCTCACAGTAGGGACATCTCATTTCCTTTATCAGCGAGGGTCATCATAC
TTCTCCCCTGCCCTACTATATCCTATGATAGTCAGCAACAAAACAGCCACTCTTCATAGT
CCTTATACATTCAATGCCTTCACTCGACCAGGTAATATCCCTTGCCAGGCCTCAGCAAGA
TGCCCTAACTCATGTGTTACCGGAGTCTATACTGATCCATATCCCTTGGTTTTCTATAGG
AACCACACCTTGCGAGGGGTATTCGGGACGATGCTTGATGATAATCAAGCAAGACTCAAC
CCTGTATCTGCAGTATTTGACAGCATATCCCGCAGTCGCATAACCCGAGTGAGTTCAAGC
AGCGTCAAGGCAGCATACACAACATCAACATGTTTTAAAGTTGTAAAGACCAATAAAACC
TATTGTCTCAGCATTGCCGAAATATCCAATACCCTCTTCGGGGAATACAGAATCGTCCCC
TTACTAGTAGAGATTCTCAAGGATGATGGGGTT
>2005/Australia/I-2vaccine
ATGGACCGCGCAGTTAGCCAAGTTGCGCTAGAGAATGATGAAAGAGAGGCAAGGAATACA
TGGCGCCTGGTATTCCGGATCGCAATCCTATTTTTAACGGTAGTGACTCTAGCCGTCTCT
GCAGCTGCCCTTGCATATAGTATGGAAGCCAGCACACCTAGCGATCTTGTAGGCATACCG
ACTGCGATCTCTAGAGCAGAGGAAAAGATTGCATCTGCACTCGGTTCCAATCAAGATGTA
GTAGATAGAATATATAAGCAGGTGGCCCTCGAATCTCCACTGGCATTGCTAAACACCGAA
TCCACAATTATGAACGCAATAACATCTCTCTCTTATCAGATCAATGGGGCTGCAAATAGC
AGCGGATGTGGAGCACCCATTCATGATCCAGATTATATTGGGGGAATAGGTAAAGAACTT
ATTGTAGATGATGATAGCGACGTCACATCATTCTATCCCTCCGCATTCCAAGAACATCTG
AACTTTATCCCGGCGCCTACTACAGGATCAAGCTGCACTCGGATACCCTCATTTGATATG
AGTGCTACCCACTACTGTTATACTCACAATGTGATATTATCTGGATGCAGAGATCACTCG
CACTCACATCAATATTTAGCACTTGGTGTGCTTCGGACATCTGCAACAGGGAGGGTATTC
TTTTCCACTCTGCGTTCCATCAATCTGGATGACACCCAAAATCGGAAGTCTTGCAGTGTG
AGTGCAACTCCCTTGGGTTGTGATATGCTATGTTCCAAAGTCACAGAGACTGAAGAAGAG
GATTATAACTCAGCTGCCCCCACGTCGATGGTACACGGGAGGTTAGGGTTCGACGGCCAA
TATCATGAGAAGGACCTAGACGTCACAACACTATTCGAGGACTGGGTGGCAAACTACCCA
GGAGTAGGGGGCGGGTCTTTTATTGACAATCGCGTATGGTTCCCAGTTTACGGAGGGCTA
AGACCCAATTCGCCCAGTGACACCGCACAAGAAGGGAAATATGTAATATACAAGCGATAT
AATGACACATGTCCAGACGAGCAAGATTATCAGATTCGAATGGCTAAGTCTTCATATAAG
CCTGGGCGGTTTGGTGGGAAACGCGTACAGCAAGCCATCTTATCTATCAAAGTGTCAACA
TCCTTGAGTGAGGACCCAGTGCTGACTGTACCGCCCAACACAGTCACACTCATGGGGGCT
GAAGGCAGAGTTCTCACAGTAGGGACATCTCATTTCTTTTATCAACGAGGGTCATCGTAC
TTCTCCCCTGCCCTACTATACCCCATGATAGTCAGTAACAAAACAGCCACTCTTCATAGT
CCTTATATATTCAATGCTTTTACTCGACCAGGTAGTATCCCTTGCCAGGCTTCAGCAAAA
TGCCCTAACTCATGTGTTACCGGAGTCTATACTAATCCATATCCCTTGGTCTTCTATAGG
AACCACACCTTGCGAGGGGTATTCGGGACGATGCTTGATGATGTACAAGCAAGACTCAAC
CCGGTATCTGCAGTATTTGACGGCATATCTCGCAGTCGCATAACCCGGGTGAGTTCAGGC
AGCACCAAGGCAGCATACACAACATCGACATGTTTTAAAGTTGTAAAGGCCAATAAAACC
TATTGTCTCAGCATTGCAGAAATATCCAATACCCTATTCGGGGAATTCAGAATCGTCCCT
TTACTAGTTGAGATTCTCAAGGATGATGGGGTT
>2005/Australia/I-2progenitor
ATGGACCGCGCAGTTAGCCAAGTTGCGCTAGAGAATGATGAAAGAGAGGCAAGGAATACA
TGGCGCCTGGTATTCCGGATCGCAATCCTATTTTTAACGGTAGTGACTCTAGCCGTCTCT
GCAGCTGCCCTTGCATATAGTATGGAAGCCAGCACACCTAGCGATCTTGTAGGCATACCG
ACTGCGATCTCTAGAGCAGAGGAAAAGATTGCATCTGCACTCGGTTCCAATCAAGATGTA
GTAGATAGAATATATAAGCAGGTGGCCCTCGAATCTCCACTGGCATTGCTAAACACCGAA
TCCACAATTATGAACGCAATAACATCTCTCTCTTATCAGATCAATGGGGCTGCAAATAGC
AGCGGATGTGGAGCACCCATTCATGATCCAGATTATATTGGGGGAATAGGTAAAGAACTT
ATTGTAGATGATGATAGCGACGTCACATCATTCTATCCCTCCGCATTCCAAGAACATTTG
AACTTTATCCCGGCGCCTACTACAGGATCAAGCTGCACTCGGATACCCTCATTTGATATG
AGTGCTACCCACTACTGTTATACTCACAATGTGATATTATCTGGATGCAGAGATCACTCG
CACTCACATCAATATTTAGCACTTGGTGTGCTTCGGACATCTGCAACAGGGAGGGTATTC
TTTTCCACTCTGCGTTCCATCAATCTGGATGACACCCAAAATCGGAAGTCTTGCAGTGTG
AGTGCAACTCCCTTGGGTTGTGATATGCTATGTTCCAAAGTCACAGAGACTGAAGAAGAG
GATTATAACTCAGCTGCCCCCACGTCGATGGTACACGGGAGGTTAGGGTTCGACGGCCAA
TATCATGAGAAGGACCTAGACGTCACAACACTATTCGAGGACTGGGTGGCAAACTACCCA
GGAGTAGGGGGCGGGTCTTTTATTGACAATCGCGTATGGTTCCCAGTTTACGGAGGGCTA
AGACCCAATTCGCCCAGTGACACCGCACAAGAAGGGAAATATGTAATATACAAGCGATAT
AATGACACATGTCCAGACGAGCAAGATTATCAGATTCGAATGGCTAAGTCTTCATATAAG
CCTGGGCGGTTTGGTGGGAAACGCGTACAGCAAGCCATCTTATCTATCAAAGTGTCAACA
TCCTTGAGTGAGGACCCAGTGCTGACTGTACCGCCCAACACAGTCACACTCATGGGGGCT
GAAGGCAGAGTTCTCACAGTAGGGACATCTCATTTCTTTTATCAACGAGGGTCATCGTAC
TTCTCCCCTGCCCTACTATACCCCATGATAGTCAGTAACAAAACAGCCACTCTTCATAGT
CCTTATATATTCAATGCTTTTACTCGACCAGGTAGTATCCCTTGCCAGGCTTCAGCAAGA
TGCCCTAACTCATGTGTTACCGGAGTCTATACTGATCCATATCCCTTGGTCTTCTATAGG
AACCACACCTTGCGAGGGGTATTCGGGACGATGCTTGATGATGTACAAGCAAGACTCAAC
CCGGTATCTGCAGTATTTGACGGCATATCTCGCAGTCACATAACCCGGGTGAGTTCAGGC
AGCACCAAGGCAGCATACACAACATCGACATGTTTTAAAGTTGTAAAGGCCAATAAAACC
TATTGTCTCAGCATTGCAGAAATATCCAATACCCTATTCGGGGAATTCAGAATCGTCCCT
TTACTAGTTGAGATTCTCAAGGATGATGGGGTT
>XXXX/XXXX/Ulster
ATGGACCGCGCAGTTAGCCAAGTTGCGCTAGAGAATGATGAAAGAGAGGCAAAGAATACA
TGGCGCTTGGTATTCCGGATCGCGATCCTACTTTTAACAGTAGTGACCTTAGCCATCTCT
GCAGCCGCCCTTGCATATAGTATGGAGGCTAGCACACCTAGCGACCTTATAGGCATACCG
ACTGCGATCTCTAGAGCAGAGGAAAAGATTACATCTGCACTCGGTTCCAACCAAGATGTA
GTAGATAGGATATATAAGCAGGTGGCCCTCGAATCTCCATTGGCATTGCTAAACACCGAA
TCTACAATTATGAACGCAATAACATCTCTCTCTTATCAGATCAATGGAGCCGCAAATAGC
AGCGGGTGCGGGGCACCTATTCATGATCCAGATTATATCGGGGGAATAGGTAAAGAACTT
ATTGTAGATGATGCTAGTGATGTCACGTCATTCTATCCCTCTGCGTTCCAAGAACACCTG
AACTTTATCCCGGCGCCTACTACAGGATCAGGTTGCACTCGGATACCCTCATTTGACATG
AGTGCTACCCACTACTGCTATACTCACAATGTGATATTATCTGGCTGCAGAGATCACTCG
CACTCACATCAGTATTTAGCACTTGGCGTGCTTCGGACATCTGCAACAGGGAGGGTATTC
TTTTCTACTCTGCATTCCATCAATCTGGATGACACCCAAAATCGAAAGTCTTGCAGTGTG
AGTGCAACCCCCTTAGGTTGTGATATGCTGTGCTCTAAGGTCACAGAGACTGAGGAAGAG
GATTATAATTCAGCTGTCCCAACGTCGATGGTACATGGAAGGTTAGGGTTCGACGGCCAA
TACCATGAGAAGGACCTAGACGTCACAACACTATTCGAGGACTGGGTGGCAAATTACCCA
GGAGTAGGGGGCGGGTCTTTTATTGACAACCGCGTATGGTTCCCAGTTTACGGAGGGCTA
AAACCCAACTCGCCTAGTGACACTGCACAAGAAGGGAAATATGTAATATACAAGCGATAC
AATGACACATGTCCAGATGAGCAAGATTACCAGATCCGAATGGCTAAGTCTTCGTATAAG
CCTGGGCGGTTTGGTGGGAAACGCGTACAGCAGGCCATCTTATCTATCAAAGTGTCAACA
TCCTTGGGCGAGGACCCGGTGCTGACTGTACCGCCCAACACAGTCACACTCATGGGGGCT
GAAGGCAGAGTTCTCACAGTAGGGACATCTCATTTCTTGTATCAACGAGGGTCATCATAC
TTCTCTCCTGCCTTATTATATCCTATGACAGTCAGCAACAAAACAGCCACTCTTCATAGT
CCTTATACATTCGATGCCTTCACTCGACCAGGTAGTGTCCCTTGCCAGGCTTCAGCAAGA
TGCCCTAACTCATGTGTTACCGGAGTCTATACTGATCCATATCCCTTAGTCTTTTATAGG
AACCACACCTTGCGAGGGGTATTCGGGACAATGCTTGATGATAAACAAGCAAGGCTCAAC
CCTGTATCTGCAGTATTTGACAGCATATCCCGCAGTCGCATAACCCGGGTGAGCTCAAGC
AGCACCAAGGCAGCATATACGACATCAACGTGTTTTAAAGTTGTCAAGACCAATAAAACC
TATTGTCTTAGCATTGCTGAAATATCCAATACCCTCTTCGGGGAATTCAGAATTGTCCCT
TTACTAGTTGAGATTCTCAAGGATGATGGGGTT
>XXXX/China/jlan-1-00
ATGGACCGCGCGGTTAACAGAATCATGCTGGAGAATGAGGAAAGAGAAGCAAAGAACACA
TGGCGCCTGATTTTCCGGATCGCGGTCTTACTTTTAATGGTAATGACTCTAGCTATCTCC
GCAGCTGCCCTGGCATACAGTACGGGGGCCAGTACGCCGCACGACCTCGCAGGCATATCG
ACTGTGATCTCTAAGACAGAAGTTAAGGTTACGTCTTTACTCAGTTCGAGTCAAGATGTG
ATAGATAGGATATACAAGCAGGTGGCTCTTGAATCCCCGCTGGCGCTACTAAACACTGAA
TCTATAATTATGAATGCAATAACCTCTCTTTCTTATCAAATTAACGGGGCTGCGAACAAT
AGCGGATGTGGGGCGCCTGTTCATGACCCAGATTATATCGGGGGGATAGGCAAAGAACTC
ATAGTGGACGACATCAGTGATGTCACATCATTTTATCCTTCTGCATATCAAGAACACTTG
AATTTCATCCCGGCGCCTACTACAGGATCCGGTTGCACTCGGATACCCTCATTTGACATG
AGCACCACCCATTATTGTTATACTCACAATGTGATACTATCCGGTTGCAGAGATCACTCA
CACTCACATCAATATTTAGCACTTGGTGTGCTTCGGACATCTGCAACAGGGAGGGTATTC
TTTTCTACTCTGCGCTCCATCAATTTAGATGACACCCAAAATCGGAAGTCCTGCAGTGTG
AGTGCAACCCCTTTAGGTTGTGATATGCTGTGCTCTAAGGTCACAGGGACTGAAGAGGAG
GATTACAAGTCAGTTGCCCCCACATCAATGGTGCACGGAAGGCTAGGGTTTGACGGTCAA
TACCATGAGAAGGACTTAGACACCACGGTCTTATTTAAGGATTGGGTGGCAAATTACCCA
GGAGCGGGAGGAGGGTCTTTTATTGACGACCGTGTATGGTTCCCAGTTTACGGAGGGCTC
AAACCCAATTCACCCAGTGACACTGCACAAGAAGGGAAATATGTAATATACAAGCGCCAT
AACAACACATGCCCCGATGAACAAGATTACCAAATTCGGATGGCTAAGTCTTCATATAAA
CCCGGGCGATTTGGTGGAAAGCGCGTACAGCAAGCCATCTTATCCATCAAAGTGTCAACA
TCCTTGGGTAAGGACCCGGTGCTGACTATTCCACCTAATACAATCACACTCATGGGAGCC
GAAGGCAGAATCCTCACAGTAGGGACATCTCACTTCTTGTACCAACGAGGGTCTTCATAT
TTCTCCCCTGCCTTATTATATCCCATGACAGTAAATAACAAAACGGCTACACCCCATAGT
CCTTATACGTTTAATGCTTTCACTCGGCCAGGTAGTGTCCCTTGCCAGGCATCAGCAAGA
TGCCCCAACTCATGCATCACTGGGGTCTATACTGATCCATATCCCTTAATCTTCCATAGG
AATCATACTCTACGAGGGGTCTTCGGGACGATGCTTGATGATGAACAAGCGAGACTTAAC
CCCGTATCTGTAGTATTCGACAACATATCCCGCAGTCGTGTCACCCGGGTGAGTTCAAGC
AGCACCAAGGCAGCATACACGACATCGACATGTTTTAAAGTTGTCAAGACCAATAAAGCT
TATTGTCTTAGTATTGCAGAAATATCCAATACCCTATTCGGGGAATTTAGGATCGTTCCC
TTATTAGTTGAGATCCTCAAGGATGATAGAGTT
>XXXX/China/wfan-2-00
ATGGACCGCGCGGTTAACAGAGTCGTGCTGGAGAATGAGGAAAGAGAAGCAAAGAACACA
TGGCGCCTGGTCTTCCGGATCGCAGTCTTGCTTTTAATGGTAATGACTCTAGCTATCTCC
GCAGCTGCCCTGGCATACAGTACGGGGGCCAGTACGCCGCACGACCTCGCAGGCATATCG
ACTGTGATCTCTAAGACAGAAGATAAGGTTACGTCTTTACTCAGTTCGAGTCAAGATGTG
ATAGATAGGATATACAAGCAGGTGGCTCTTGAATCCCCGCTGGCGCTACTAAACACTGAA
TCTACAATTATGAATGCAATAACCTCTCTTTCTTATCAAATTAACGGGGCTGCGAACAAT
AGCGGATGTGGGGCGCCTGTTCATGACCCAGATTATATCGGGGGGATAGGCAAAGAACTC
ATAGTGGACGACATCAGTGATGTCACATCATTTTATCCTTCTGCATATCAAGAACACTTG
AATTTCATCCCGGCGCCTACTACAGGATCCGGTTGCACTCGGATACCCTCATTTGACATG
AGCACCACCCATTATTGTTATACTCACAATGTGATACTATCCGGTTGCAGAGATCACTCA
CACTCACATCAATATTTAGCACTTGGTGTGCTTCGGACATCTGCAACAGGGAGGGTATTC
TTTTCTACTCTGCGCTCCATCAATTTAGATGACACCCAAAATCGGAAGTCCTGCAGTGTG
AGTGCAACCCCTTTAGGTTGTGATATGCTGTGCTCTAAGGTCACAGGGACTGAAGAGGAG
GATTACAAGTCAGTTGCCCCCACATCAATGGTGCACGGAAGGCTAGGGTTTGACGGTCAA
TACCATGAGAAGGACTTAGACACCACGGTCTTATTTAAGGATTGGGTGGCAAATTACCCA
GGAGCGGGAGGAGGGTCTTTTATTGACGACCGTGTATGGTTCCCAGTTTACGGAGGGCTC
AAACCCAATTCACCCAGTGGCACTGCACAAGAAGGGAAATATGTAATATACAAGCGCCAT
AACAACACATGCCCCGATGAAGAAGATTACCAAATTCGGATGGCTAAGTCTTCATATAAA
CCCGGGCGATTTGGTGGAAAGCGCGTACAGCAAGCCATCTTATCCATCAAAGTGTCAACA
TCCTTGGGTAAGGACCCGGTGCTGACTATTCCACCTAATACAATCACACTCATGGGAGCC
GAAGGCAGAATCCTCACAGTAGGGACATCTCACTTCTTGTACCAACGAGGGTCTTCATAT
TTCTCCCCTGCCTTATTATATCCCATGACAGTAAATGACAAAACGGCTACACTCCAGAGT
CCTTATACGTTTAAGGCTTTCACTCGGCCAGTTAGTGTCCGTGGCCAGGCATCAGCAAGA
TGCCCCAACTCATGCATCACTGGGTTATATACTGATCCATATCCCTTAATGTTCCATAGG
AATTATACTCTACGAGGGGTCTTCGGGACGATGCTTGATGATGAACAAGCGAGACTTAAC
CCCGTATCTGCAGTATTCGACAACATATCCCGCAGTCGTGTCACCCGGGTGAGTTCAAGC
AGCACCAAGGCAGCATACACGACATCGACATGTTTTAAAGTTGTCAAGCCCAATAAAGCT
TATTGTCTTAGTATTGCAGAAATATCCAATACCCTATTCGGGGAATTTAGGATCGTTCCC
TTATTAGTTGAGATCCTCAAGGATGATAGAGTT
>XXXX/China/ytan-2-01
ATGGACCGCGCGGTTAACAGAGTCGTGCTAGAGAATGAGGAGAGAGAAGCAAAGAACACA
TGGCGATTGGTTTTCCGGATCACAGTCTTACTTTTAATGGTAATGACTCTAGCCATCTCC
GCAGCTGCCCTGGCATATAGCTCGGAGGCCAGTACGCCGCACGACCTCGCAGGTATATCG
ACTGTGATCTCTAAGACAGAAGATAAGGTTACGTCTTTACTCAGTTCAAGTCAAGATGTG
ATAGATAGGATATATAAGCAGGTGGCTCTTGAATCCCCGCTGGCGCTACTAAACACTGAA
TCCATAATTATGAATGCAATAACCTCTCTTTCTTATCAAATCAACGGGGCTGCGAACAAT
AGCGGATGTGGGGCGCCTGTTCATGACCCAGATTATATTGGGGGGATAGGCAAAGAACTT
ATAGTGGACGACATTAGTGATGTCACATCATTTTATCCTTCTGCATATCAAGAACACTTG
AATTTTATCCCGGCGCCTACTACAGGATCCGGTTGCACTCGGATACCCTCATTTGACATG
AGCACCACTCATTACTGTTATACTCACAATGTGATATTATCCGGTTGCAGAGATCACTCA
CACTCACACCAATACTTAGCACTTGGTGTGCTTCGGACATCTGCAACAGGGAGGGTATTC
TTTTCTACTCTGCGCTCCATCAATTTAGATGACACCCAAAATCGGAAGTCCTGCAGCGTG
AGTGCAACCCCTTTAGGTTGTGATATGCTGTGCTCTAAGGTCACAGAGATTGAAGAGGAG
GATTACAAGTCAGCTGCCCCCACATCAATGGTGCACGGAAGGCTAGGGTTTGACGGTCAA
TACCATGAGAAGGACTTAGACACCACAGTCTTATTTAAGGATTGGGTGGCAAATTACCCA
GGAGTGGGAGGAGGGTCTTTTATTGACGACCGTGTATGGTTCCCGGTTTATGGGGGGCTG
AAACCCAATTCACCCAGTGACACTGCACAAGAAGGGAAATATGTAATATATAAGCGCTAT
AACGACACATGCCCCGATGAACAAGATTACCAAATTCGGATGGCTAAGTCTTCATATAAA
CCCCGGCGATTTGGTGGAAAGCGCGTACAGCAAGCCATCTTATCCATCAAAGTGTCAACA
TCCTTGGGTAAGGACCCGGTATTGACTATTCCACCTAATACAATTACACTCATGGGAGCA
GAAGGCAGAATCCTCACAGTAGGGACATCTCACTTCTTGTACCAACGAGGGTCTTCATAT
TTCTCCCCTGCCTTATTATATCCCATGACAGTAAATAACAAAACAGCTACACTCCATAGT
CCTTGTACGTTTAATGCTTTCACTCGGCCAGGTAGTGTCCCTTGCCAGGCATCAGCGAGA
TGCCCCAACTCATGCATCACTGGGGTCTATACTGATCCATATCCTTTAATCTTCCATAGG
AATCATACCCTACGAGGGGTCTTCGGGACGATGCTTGATGATGAACAAGCGAGACTTAAC
CCCGTATCTGCAGTATTCGACAGCATATCCCGCAGTCGTGTAACCCGGGTGAGTTCAAGC
AGCACCAAGGCAGCATACACGACATCGACATGTTTTAAAGTTGTCAAGACCAATAAAGCT
TATTGTCTTAGTATTGCAGAAATATCCAATACCCTATTCGGGGAATTTAGGATCGTTCCC
TTACTAGTTGAGATCCTCAAGGGTGATAGAGCT
>XXXX/China/qdao-2-02
ATGGACCGCGCGGTTAACAGAGTCGTGCTAGAGAATGAGGAAAGAGAAGCAAAGAACACA
TGGCGCCTGGTTTTCCGGATCGCAGTCTTACTTTTAATGATAATGACTCTAGCTATCTCC
TCAGCTGCCCTGGCATACAGCACGGGGGCTAGTACGCCCCATGACCTCGCAGGCATATCG
ACTGTGATCTCCAAGACAGAAGATAAGGTTACGTCTTTACTCAGTTCAAGTCAAGATGTG
ATAGATAGGATATATAAGCAGGTGGCTCTTGAATCCCCGCTGGCGCTACTAAACACTGAA
TCTATAATTATGAATGCAATAACTTCTCTTTCTTATCAAATCAACGGGGCTGCGAACAAT
AGCGGGTGTGGGGCGCCTGTTCATGACCCAGATTATATCGGGGGGATAGGCAAAGAACTC
ATAGTGGACGACATTAGTGATGTCACATCATTTTATCCCTCTGCATATCAAGAACACTTG
AATTTCATCCCGGCGCCTACTACAGGGTCCGGTTGCACTCGGATACCCTCATCTGACATG
AGCACCACTCACTACTGTTATACTCACAATGTGATATTATCTGGTTGCAGAGATCACTCA
CACTCATATCAATACTTAGCACTTGGTGTGCTTCGGACATCTACAACAGGGAGGGTATTC
TTTTCTACTCTGCGCTCCATCAATTTAGATGACACCCAAAATCGGAAGTCCTGCAGTGTG
AGTGCAACCCCTTTAGGTTGTGATATGCTGTGCTCTAAGGTCACAGAGATTGAAGAGGAG
GATTACAAGTCAGTTACCCCCACATCAATGGTGCACGGAAGGCTGGGGTTTGACGGTCAA
TACCATGAGAAGGACTTAGACACCGCAGCCTTATTTAAGGATTGGGTGGCAAATTACCCA
GGAGTGGGAGGAGGGTCTTTTATTGACGACCGTGTATGGTTCCCAGTTTACGGAGGGCTC
AAACCTAATTCACCCAGTGACACTGCACAAGAAGGGAAATATGTAATATACAAGCGCCAT
AACAACACATGCCCCGATGAACAAGATTACCAAATTCGGATGGCTAAGTCTTCATATAAA
CCCGGGCGATTTGGTGGAAAGCGCGTACAGCAAGCCATCTTATCCATCAAAGTGTCAACA
TCCTTGGGTAAGGACCCGGTGCTGACTATTCCACCTAATACAATTACACTCATGGGAGCC
GAAGGCAGAATTCTCACAGTAGTGACATCTCACTTCCTATACCAACGAGGGTCTTCATAT
TTCTCCCCTGCCTTATTATATCCCATGACAGTAAATCACAAAACAGCTACACTCCATAGT
CCTTATACGTTTAATGCTTTCACTCGGCCAGGTAGTGTCCCTTGCCAGGCATCAGCAAGA
TGCCCCAACTCATGCATCACTGGGGTCTATACTGATCCATATCCCTTAATCTTCCATAGG
AATCATACCCTACGAGGGGTCTTCGGGACGATGCTTGATGATGAACAAGCGAGACTTAAC
CCCGTATCTGCAGTATTCGACAACATATCCCGCAGTCGTGTAACCCGGGTGAGTTCAAGC
AGCACCAAGGCAGCATACACGACATCGACATGTTTTAAAGTTGTCAAGACCAATAAGGCT
TATTGTCTTAGTATTGCAGAAATATCCAATACCCTATTCGGGGAATTTAGGATCGTTCCC
TTACTAGTTGAGATCCACAAGGACGATAGGGTT
>XXXX/China/lchen-4-03
ATGGACCGCGCGGTTAACAGAGTCGTGCTGGAGAATGAGGAAAGAGAAGCAAAGAACACA
TGGCGCCTGGTTTTCCGGATCGCAGTCTTACTTTTAATGGTAATGACTCTAGCTATCTCC
GCAGCTGCCCTGGCATACAGCACGGGGGCCAGTACGCCGCACGACCTCGCAGGCATATCG
ACTGTGATCTCTAAGATAGAAGATAAGGTTACGTCTTTACTCAGTTCGAGTCAAGATGTG
ATAGATAGGATATACAAGCAGGTGGCTCTTGAATCCCCGCTGGCGCTACTAAACACTGAA
TCTATAATTATGAATGCAATAACCTCTCTTTCTTACCAAATTAACGGGGCTGCGAATAAT
AGCGGATGTGGGGCGCCTGTTCATGACCCAGATTATATCGGGGGGATAGGCAAAGAACTC
ATAGTGGACGACATCAGTGATGTCACATCATTTTATCCTTCTGCATATCAAGAACACTTG
AGTTTCATCCCGGCGCCTACTACAGGATCCGGTTGCACTCGGATACCCTCATTTGACATG
AGCACCACTCATTATTGTTATACTCACAATGTGATACTATCCGGTTGCAGAGATCACTCA
CACTCACATCAATATTTAGCACTTGGTGTGCTTCGGACATCTGCAACAGGGAGGGTATTC
TTTTCTACTCTGCGCTCCATCAATTTAGATGACACCCAAAATCGGAAGTCCTGCAGTGTG
AGTGCAACCCCTTTAGGTTGTGATATGCTGTGCTCTGAGGTCACAGGGACTGAAGAGGAG
GATTACAAGTCAGTTGCCCCCACATCAATGGTGCACGGAAGGCTAGGGTTTGACGGTCAA
TACCATGAGAAGGACTTAGACACCACGTTCTTATTTAAGGATTGGGTGGCAAATTACCCA
GGAGCGGGAGGAGGTTCTTTTATTGACGACCGTGTATGGTTCCCAGTTTACGGAGGGCTC
AAACCCAATTCACCCAGTGACACTGCACAAGAAGGGAATTATGTAATATACAAGCGCCAT
AACAACACATGCCCCGATGAACAAGATTACCAAATTCGGATGGCTAAGTCTTCATATAAA
CCCGGGCGATTTGGTGGAAAGCGCGTACAGCAAGCCATCTTATCCATCAAAGTGTCAACA
TCCTTGGGTAAGGACCCGGTGCTGACTATTCCACCTAATACAATCACACTCATGGGAGCC
GAAGGCAGAATCCTCACAGTAGGGACATCTCACTTCTTGTACCAACGAGGGTCTTCATAT
TTCTCCCCTGCCTTATTATATCCCATGACAGTAAATAACAAAACGGCTACACTCCATAGT
CCTTATACGTTTAATGCTTTCACTCGGCCAGGTAGTGTCCCTTGCCAGGCATCAGCAAGA
TGCCCCAACTCATGCATCACTGGGGTCTATACTGATCCATATCCCTTAATCTTCCATAGG
AATCATACTCTACGAGGGGTCTTCGGGACGATGCTTGATGATGAACAAGCGAGACTTAAC
CCCGTATCTGCAGTATTCGACAACATATCCCGCAGTCGTGTCACCCGGGTGAGTTCTAGC
AGCATCAAGGCAGCATACACGACATCGACATGTTTTAAAGTTGTCAAGACCAATAAAGCT
TATTGTCTTAGTATTGCAGAAATATCCAATACCCTATTCGGGGAATTTAGGATCGTTCCC
TTATTAGTTGAGATCCTCAAGGATGATAGAGTT
>XXXX/China/lchen-3-02
ATGGACCGCGCGGTTAACAGAGTCGTGCTGGAGAATGAGGAAAGAGAAGCAAAGAACACA
TGGCGCCTGGTTTTCCGGATCGCAGTCTTACTTTTAATGGTGATGACTCTAGCTATCTCC
GCAGCTGCCCTGGCATACAGTACGGGGGCCAGTACGCCGCACGACCTCGCAGGCATATCG
ACTGTGATCTCTAAGACAGAAGATAAGGTTACGTCTTTACTCAGTTCGAGTCAAGATGTG
ATAGATAGGATATACAAGCAGGTGGCTCTTGAATCCCCGCTGGCGCTACTAAACACTGAA
TCTATAATTATGAATGCAATAACCTCTCTTTCTTATCAAATTAACGGGGCTGCGAACAAT
AGCGGATGTGGGGCACCTGTTCATGACCCAGATTATATCGGGGGGATAGGCAAAGAACTC
ATAGTGGACGACATCAGTGATGTCACATCATTTTATCCTTCTGCATATCAAGAACACTTG
AATTTCATCCCGGCGCCTACTACAGGATCCGGTTGCACTCGGATACCCTCATTTGACATG
AGCACTACCCATTATTGTTATACTCACAATGTGATACTATCCGGTTGCAGAGATCACTCA
CACTCACATCAATATTTAGCACTTGGTGTGCTTCGGACATCTGCAACAGGGAGGGTATTC
TTTTCTACTCTGCGCTCCATCAATTTAGATGACACCCAAAATCGGAAGTCCTGCAGTGTG
AGTGCAACCCCTTTAGGTTGTGATATGCTGTGCTCTAAGGTCACAGGGACCGAAGAGGAG
GATTACAAGTCAGTTGCCCCCACTTCAATGGTGCACGGGAGGCTAGGGTTTGACGGTCAA
TACCATGAGAAGGACTTAGACACCACGTTCTTATTTAAGGATTGGGTGGCAAATTACCCA
GGAGCGGGAGGAAGTTCTTTTATTGACGACCGTGTATGGTTCCCAGTTTACGGAGGGCTC
AAACCCAATTCACCCAGTGACACTGCACAAGAAGGGAAATATGTAATATACAAGCGCCAT
AACAACACATGCCCCGATGAACAAGATTACCAAATTCGGATGGCTAAGTCTTCATATAAA
CCCGGGCGATTTGGGGGAAAGCGCGTACAGCAAGCCATCTTATCCATCAAAGTGTCAACA
TCCTTGGGTAAGGACCCGGTGCTGACTATTCCACCTAATACAATCACACTCATGGGAGCC
GAAGGCAGAATCCTCACAGTAGGGACATCTCACTTCTTGTGCCAACGAGGGTCTTCATAT
TTCTCCCCTGCCTTATTATATCCCATGACAGTAAATAACAAAACGGCTACACTCCATAGT
CCTTATACGTTTAATGCTTTCACTCGGCCAGGTAGTGTCCCTTGCCAGGCATCAGCAAGA
TGCCCCAACTCATGCATCACTGGGGTCTATACTGATCCATATCCCTTAATCTTCCATAGG
AATCATACTCTACGAGGGGTCTTCGGGACGATGCTTGATGATGAACAAGCGAGACTTAAC
CCCGTATCTGCAGTATTCGACAACATATCCCGCAGTCGTGTCACCCGGGTGAGTTCAAGC
AGCACCAAGGCAGCATACACGACATCGACATGTTTTAAAGTTGTCAAGACCAATAAAGCT
TATTGTCTTAGTATTGCAGAAATATCCAATACCCTATTCGGGGAATTTAGGATCGTTCCC
TTATTAGTTGAGATCCTCAAGGATGATAGAGTT
>XXXX/China/lchen-1-99
ATGGACCGCGCGGTTAACAGAGTCGTGCTGGAGAATGAGGAAAGAGAAGCAAAGAACACA
TGGCGCCTGGTTTTCCGGATCGCAGTCTTACTTTTAATGGTAATGACTCTAGCTATCTCC
GCAGCTGCCCTGGCATACAGTACGGGGGCCAGTACGCCGCACGACCTCGCAGGCATATCG
ACTGTGATCTCTAAGACAGAAGATAAGGTTACGTCTTTACTCAGTTCGAGTCAAGATGTG
ATAGATAGGATATACAAGCAGGTGGCTCTTGAATCCCCGCTGGCGCTACTAAACACTGAA
TCTATAATTATGAATGCAATAACCTCTCTTTCTTACCAAATTAACGGGGCTGCGAATAAT
AGCGGATGTGGGGCGCCTGTTCATGACCCAGATTATATCGGGGGGATAGGCAAAGAACTC
ATAGTGGACGACATCAGTGATGTCACATCATTTTATCCTTCTGCATATCAAGAACACTTG
AATTTCATCCCGGCGCTTACTACAGGATCCGGTTGCACTCGGATACCCTCATTTGACATG
AGCACCACCCATTATTGTTATACTCACAATGTGATACTATCCGGTTGCAGAGATCACTCA
CACTCACATCAATATTTAGCACTTGGTGTGCTTCGGACATCTGCAACAGGGAGGGTATTC
TTTTCTACTCTGCGCTCCATCAATTTAGATGACACCCAAAATCGGAAGTCCTGCAGTGTG
AGTGCAACCCCTTTAGGTTGTGATATGCTGTGCTCTAAGGTCACAGGGACTGAAGAGGAG
GATTACAAGTCAGTTGCCCCCACATCAATGGTGCACGGAAGGCTAGGGTTTGACGGTCAA
TACCATGAGAAGGACTTAGACACCACGGTCTTATTTAAGGATTGGGTGGCAAATTACCCA
GGAGCGGGAGGAGGGTCTTTTATTGACGACCGTGTATGGTTCCCAGTTTACGGAGGGCTC
AAACCCAATTCACCCAGTGACACTGCACAAGAAGGGAAATATGTAATATACAAGCGCCAT
AACAACACATGCCCCGATGAACAAGATTACCAAATTCGGATGGCTAAGTCTTCATATAAA
CCCGGGCGATTTGGTGGAAAGCGCGTACAGCAAGCCATCTTATCCATCAAAGTGTCAACA
TCCTTGGGTAAGGACCCGGTGCTGACTATTCCACCTAATACAATCACACTCATGGGAGCC
GAAGGCAGAATCCTCACAGTAGGGACATCTCACTTCTTGTACCAACGAGGGTCTTCATAT
TTCTCCCCTGCCTTATTATATCCCATGACAGTAAATAACAAAACGGCTACACTCCATAGT
CCTTATACGTTTAATGCTTTCACTCGGCCAGGTAGTGTCCCTTGCCAGGCATCAGCAAGA
TGCCCCAACTCATGCATCACTGGGGTCTATACTGATCCATATCCCTTAATCTTCCATAGG
AATCATACTCTACGAGGGGTCTTCGGGACGATGCTTGATGATGAACAAGCGAGACTTAAC
CCCGTATCTGCAGTATTCGACAACATATCCCGCAGTCGTGTCACCCGGGTGAGTTCAAGC
AGCATCAAGGCAGCATACACGACATCGACATGTTTTAAAGTTGTCAAGACCAATAAAGCT
TATTGTCTTAGTATTGCAGAAATATCCAATACCCTATTCGGGGAATTTAGGATCGTTCCC
TTATTAGTTGAGATCCTCAAGGATGATAGAGTT
>XXXX/China/ytan-1-01
ATGGACCGCGCGGTTAACAGAGCCGCGCTGGAGAATGAGGAAAGAGAAGCAAAGAACACA
TGGCGCCTGGTTTTCCGGATCGCAGTCTTACTTTTAATGGTAATGACTCTAGCTATCTCC
GCAGCTGCCCTGGCATACAGTGCGGGGGCCAGTACGCCGCACGACCTCGCAGGCATATCG
ACTGTGATCTCTAAGACAGAGGATAAGGTTACGTCTTTACTCAGTTCGAGTCAAGATGTG
ATAGATAGGATATACAAGCAGGTGGCTCTTGAATCCCCACTGGCGCTACTAAACACTGAA
TCTATGATTATGAATGCAATAACCTCTCTTTCTTATAAAATTAGCGGGGCTGCGAACAAT
AGCGGATGTGGGGCGCCTGTTCATGACCCAGATTATATCGGGGGGATAGGCAAAGAACTC
ATAGTGGACGACATCAGTGATGTCACATCATTTTATCCTTCTGCATATCAAGAACACTTG
AATTTCATCCCGGCGCCTACTACAGGATCCGGTTGCACTCGGATACCCTCATTTGACATG
AGCACCACCCACTATTGTTATACTCACAATGTGATACTATCCGGTTGCAGAGATCACTCA
CACTCACATCAATATTTAGCACTTGGTGTGCTTCGGACATCTGCAACAGGGAGGGTATTC
TTTTCTACTCTGCGCTCCATCAATTTAGATGACACCCAAAATCGGAAGTCCTGCAGTGTG
AGTGCAACCCCTTTAGGTTGTGATATGCTGTGCTCTAAGGTCACAGGGACTGAAGAGGAG
GATTACAAGTCAGTTGCCCCCACACCAATGGTGCACGGAAGGCTAGGGTTTGACGGTCAA
TACCATGAGAAGGACTTAGACACCACGGTCTTATTTAAGGATTGGGTGGCAAATTACCCA
GGAGTGGGAGGAGGGTCTTTTATTGACAACCGTGTATGGTTCCCAGTTTACGGAGGGCTC
AAACCCAATTCACCCAGTGACACTGCACAAGAAGGGAAATATGTAATATATAAGCGCCAT
AACAACACATGCCCCGATAAACAAGATTACCAAATTCGGATGGCTAAGTCTTCATATAAA
CCCGGGCGATTTGGTGGAAAGCGCGTACAGCAAGCCATCTTATCCATCAAAGTGTCAACA
TCCTTGGGTAAGGACCCGGTGCTGACTATTCCACCTAATACAATCACACTCATGGGAGCC
GAAGGCAGAATCCTCACAGTAGGGACATCTCACTTCTTGTACCAACGAGGGTCTTCATAT
TTCTCCCCTGCCTTATTATATCCCATGACAGTAAATAACAAAACGGCTACACTCCATAGT
CCTTATACGTTTAATGCTTTCACTCGGCCAGGTAGTGCCCCTTGCCAGGCATCAGCAAGA
TGCCCCAACTCATGCATCACTGGAGTCTATACTGATCCATATCCCTTAATCTTCCATAGG
AATCATACTCTACGAGGGGTCTTCGGGACGATGCTTGATGATGAACAAGCGAGACTTAAC
CCCGTATCTGCAGTATTCGACAACATATCCCACAGTCGTGTCACCCGGGTGAGTTCAAGC
AGCACCAAGGCAGCATACACAACATCGACATGTTTTAAAGTTGTCAAGACCAATAAAGCT
TATTGTCTTAGTATTGCAGAAATATCCAATACCCTATTCGGGGAATTTAGGATCGTTCCC
TTATTAGTTGAGATCCTCAAGGATGATAGAGTT
>XXXX/China/jlan-2-04
ATGGACCGCGCGGTTAACAGAGTCGTGCTGGAGAATGAGGAAAGAGAAGCAAAGAACACA
TGGCGCCTGGTTTTCCGGATCGCAGTCTTACTTTTAATGGTAATGACTCTAGCTATCTCC
GCAGCTGCCCTGGCATACAGTACGGGGGCCAGTACGCCGCACGACCTCGCAGGCATATCG
ACTGTGATCTCTAAGACAGAAGATAAGGTTACGTCTTTACTCAGTTCGAATCAAGATGTG
ATAGATGGGATATACAAGCAGGTGGCTCTTGAATCCCCGCTGGCGCTACTAAACACTGAA
TCTACAATTATGAATGCAATAACCTCTCTTTCTTATCAAATTAACGGGGCTGCGAACAAT
AGCGGATGTAGGGCGCCTGTTCATGACCCAGATTATATCGGGGGGATAGGCAAAGAACTC
ATAGTGGACGACATCAGTGATGTCACATCATTTTATCCTTCTGCATATCAAGAACACTTG
AATTTCATCCCGGCGCCTACTACAGGATCCGGTTGCACTCGGATACCCTCATTTGACATG
AGCACCACCCATTATTGTTATACTCACAATGTGATACTATCCGGTTGCAGAGATCACTCA
CACTCACATCAATATTTAGCACTTGGTGTGCTTCGGACATCTGCAACAGGGGAGGTATTC
TTCTCTACTCTGCGCTCCATCAATTTAGATGACACCCAAAATCGGAAGTCCTGCAGTGTG
AGTGCAACCCCTTTAGGTTGTGATATGCTGTGCTCTAAGGTCACAGGGACTGAAGAGGAG
GATTACAAGTCAGTTGCCCCCACATCAATGGTGCACGGAAGGCTAGGGTTTGACGGTCAA
TACCATGAGAAGGACTTAGACACCACGGTCTTATTTAAGGATTGGGTGGCAAATTACCCA
GGAGCGGGAGGAGGGTCTTTTATTGACGACCGTGTATGGTTCCCAGTTTACGGAGGGCTC
AAACCCAATTCACCCAGTGACACTGCACAAGAAGGGAAATATGTAATATACAAGCGCCAT
AACAACACATGCCCCGATGAACAAGATTACCAAATTCGGATGGCTAAGTCTTCATATAAA
CCCGGGCGATTTGGTGGAAAGCGCGTACAGCAAGCCATCTTATCCATCAAAGTGTCAACA
TCTTTGGGTAAGGACCCGGTGCTGACTATTCCACCTAATACAATCACACTCATGGGAGCC
GAAGGCAGAATCCTCACAGTAGGGAC-TCTCACTTCTTGTACCAACGAGGGTCTTCATAT
TTCTCCCCTGCCTTATTATATCCCATGACAGTAAATAACAAAACGGCTACACTCCATAGT
CCTTATACGTTTAATGCTTTCACTCGGCCAGGCAGTGTCCCTTGCCAGGCATCAGCAAGA
TGCCCCAACTCATGCATCACTGGGGTCTATACTGATCCATATCCCTTAATCTTCCATAGG
AATCATACTCTACGAGGGGTCTTCGGGACGATGCTTGATGATGAACAAGCGAGACTTAAC
CCCGTATCTGCAGTATTCGACAACATATCCCGCAGTCGTGTCACCCGGGTGAGTTCAAGC
AGCACCAAGGCAGCATACACGACATCGACATGTTTTAAAGTTGTCAAGACCAATAAAGCT
TATTGTCTTAGTATTGCAGAAATATCCAATACCCTATTCGGGGAATTTAGGATCGTTCCC
TTATTAGTTGAGACCCTCAAGGATGATAGAGTT
>XXXX/China/wfan-1-97
ATGGACCGCGTGGTTAACAGAGTCGTGCTAGAGAATGAGGAAAGAGAAGCAAAGAACACA
TGGCGCCTGGTTTTCCGGATCGCAGTCTTACTTTTAATGGTAATGACTCTAGCTATCTCC
GCAGCTGCCCTGGCATACAGCACGGAGGCCAGTACGCCGCACGACCTCGCAGACATATCG
ACTGTGATCTCCAGGACAGAAGATAAGGTTACGTCTTTACTCAGTTCAAGTCAAGATATG
ATAGATAGGATATATAAGCAGGTGGCTCTTGAATCCCCGCTGGCGCTACTAAACACCGAA
TCTATAATTATGAATGCAATAACCTCTCTTTCTTATCAAATCAACGGGGCTGCGAACAAT
AGCGGATGTGGGGCGCCTGTTCATGACCCAGATTATATCGGGGGGATAGGCAAAGAACTC
ATAGTGGACGACATTAGTGATGTCACATCATTTTATCCTTCAGCATATCAAGAACACTTG
AATTTCATCCCGGCGCCTACTACAGGATCCGGTTGCACTCGGATACCCTCATTTGACATG
AGCACCACTCATTACTGTTATACTCACAATGTGGTATTATCCGGTTGCAGAGATTACTCA
CACTCACATCAATACTTAGCACTTGGTGTGCTTCGAACATCTGCAACAGGGAGGGTATTC
TTTTCTACTCTGCGCTCCATCAATTTAGATGACACCCAAAATCGGAAGTCCTGCAGTGTG
AGTGCAACCCCTTTAGGTTGTGATACGCTGTGCTCTAAGGTCACAGAGATTGAAGAGGAG
GATTACAAGTCAGTTACCCCCACATCAATGGTGCACGGAAGGCTAGGGTTTGACGGTCAA
TACCATGAGAAGGACTTAGACACCACAGTCTTATTTAAGGATTGGGTGGCAAATTACCCA
GGAGTGGGAGGAGGGTCTTTTATTGACGACCGTGTATGGTTCCCAGTTTACGGAGGGCTC
AAACCCAATTCACCCAGTGACACTGCACAAGAAGGGAAATATGTAATATACAAGCGCCAT
AACAACACATGCCCCGATGAACAAGATTACCAAATTCGGATGGCTAAGTCTTCATATAAA
CCCGGGCGATTTGGTGGAAAGCGCGTACAGCAAGCCATCTTATCCATCAAAGTGTCAACA
TCCTTGGGTAAGGACCCGGTGCTGACTATTCCACCTAATACAATTACACTCATGGGAGCT
GAAGGCAGAATCCTCACAGTAGGGACATCTCACTTCTTGTACCAACGAGGGTCTTCATAT
TTCTCCCCTGCCTTATTATATCCCATGACAGTAAATAACAAAACAGCTACACTCCATAGT
CCTTATACGTTTAATGCTTTCACTCGGCCAGGTAGTGTCCCTTGCCAGGCATCAGCAAGA
TGCCCCAACTCATGCATCACTGGGGTCTATACTGATCCATATCCCTTAATCTTCCATAGG
AATCATACCCTACGAGGGGTCTTCGGGACGATGCTTGATGATGAACAAGCGAGACTTAAC
CCCGTATCTGCAGTATTTGACAACATATCCCGCAGTCGTGTAACCCGGGTGAGTTCAAGC
AGCACCAAGGCAGCATACACGACATCGACATGTTTTAAAGTTGTCAAGACCAATAAAGCT
TATTGTCTTAGTATTGCAGAGATATCCAATACCCTATTCGGGGAATTTAGGATCGTTCCC
TTACTAGTTGAGATCCTCAAGGATGATAGAGTT
>XXXX/China/lye-2-03
ATGGATCGCTCGGTTAACAGAGTCGTGCTAGAGAATGAGGAAAGAGAAGCAAAGAACACA
TGGCGCCTGGTTTTCCGGGTCGCAGTCTTACTTTTAATGGTAATGACTCTGGCTGTCTCC
GCAGCTGCCCTGGCATACAGCATGGGGGCCAGTACGCCGCGCGACCTCGCAGGCATATCG
ACTGTGATCTCCAAGACAGAAGATAAGGTTACGTCTTTACTCAGTTCGAGTCAAGATGTG
ATAGATAGGATATATAAGCAGGTGGCTCTTGAATCTCCGCTGGCGCTACTAAACACTGAA
TCTATAATTATGAATGCAATAACCTCTCTTTCCTATCAAATCAACGGGGCTGCGAATAAT
AGCGGATGTGGGGCGCCTGTTCATGACCCAGATTATATCGGGGGGATAGGCAAAGAACTC
ATAGTGGATGACATTAGTGATGTCACATCATTTTATCCTTCTGCATATCAAGAACACTTG
AATTTCATCCCGGCGCCTACTACAGGATCCAGTTGCACTCGGATACCCTCATTTGACATG
AGCACCACTCACTACTGTTATACTCACAATGTGATATTATCTGGTTGCAGAGATCACTCA
CACTCACATCAATACTTAGCACTTGGTGTGCTTCGGACATCTTCAACAGGGAGGGTATTC
TTTTCTACTCTGCGTTCCATCAATTTAGATGACACCCAAAATCGGAAGTCCTGCAGCGTG
AGCGCAACCCCTTTAGGTTGTGATATGCTGTGCTCTAAAGTCACAGAGACTGAGGAAGAG
GATTACAAGTCAGTTACCCCCACATCAATGGTGCACGGAAGGCTAGGGTTTGACGGTCAA
TACCATGAGAGAGACTTAGACACCACAGTTTTATTTAAGGATTGGGTGGCAAATTACCCA
GGAGTGGGAGGAGGGTCTTTTATTGACGACCGCGTTTGGTTCCCAGTTTATGGAGGGCTC
AGGCCCAATTCACCCAGTGACACTGCACAAGAAGGGAAATATGTAATATACAAGCGCCAT
AACAACACATGCCCTGATGAACAGGATTACCAAATTCGGATGGCTAAGTCTTCATATAAA
CCCGGGCGATTTGGTGGAAAGCGCGTACAGCAAGCCATCTTATCTATCAAAGTGTCAACA
TCTTTGGGTAAGGACCCAGTGCTGACTATTCCACCTAATACAATTACACTCATGGGGGCC
GAAGGCAGAATTCTCACAGTAGGGACATCTCACTTCTTGTACCAACGAGGGTCTTCATAT
TTCTCCCCTGCCTTATTATATCCCATGACAGTGACTAACAAAACAGCTACACTTCATAGT
CCTTATATGTTTAATGCCTTCACTCGGCCAGGTAGTGTCCCTTGCCAGGCATCAGCAAGA
TGCCCCAACTCATGCATCACTGGAGTCTACACTGATCCATATCCCTTAATCTTTCATAGG
AATCATACCCTACGAGGGGTCTTCGGGACGATGCTTGATGATGAACAAGCAAGACTTAAC
CCCGTATCTGCAGTATTCGACAACATATCCCGCAGTCGTGTAACCCGGGTGAGTTCAAGC
AGCACCAAAGCAGCATACACGACATCGACATGTTTTAAAGTTGTCAAGACCAATAAAGCT
TATTGTCTGAGTATTGCAGAAATATCCAATACCCTATTCGGGGAATTTAGGATCGTTCCC
TTACTAGTTGAGATCCTCAAGGATGATAGGGTT
>XXXX/China/lchen-2-00
ATGGACCGCGCGGTTAACAGAGTCGTGCTGGAGAATGAGGAAAGAGAAGCAAAGAACACA
TGGCGCCTGGTTTTCCGGATCGCAGTCTTACTTTTAATGGTAATGACTCTAGCTATCTCC
GCAGCTGCCCTGGCATACAGCATGGGGGCCAGTACGCCGCACGACCTCGCAGGCATATCG
ACTGTGATCTCCAAGACGGAAGATAAGGTTACGTCTTCACTCAGTTCAAGTCAAGATGTG
ATAGATAGGATATACAAGCAGGTGGCTCTTGAATCCCCGCTGGCGCTACTAAACACTGAA
TCTATAATTATGAATGCAATAACCTCTCTTTCTTATCAAATTCACGGGGCTGAGAACAAT
AGCGGATGTGGTGCGCCTGTTCATGACCCAGATTATATCGAGGGGATAGGCAAAGAACTC
ATAGTGGACGACATCAGTGATGTCACATCATTTTATCCTTCTGCATATCAAGAACACTTG
GATTTCATCCCGGCGCCTACTACAGGATCCGGTTGCACTCGGATTCCCTCATTTGACATG
AGCACCACCCATTATTGTTATACTCACAATGTGATACTATCCGGTTGCAGAGATCACTCA
CACTCACATCAATACTTAGCACTTGGTGTGCTTCGGACATCTGCAACAGGGAGGGTATTC
TTTTCTACTCTGCGCTCCATCAATTTAGATGACACCCAAAATCGGAAGTCCTGCAGTGTG
AGTGCAACCCCTTTAGGTTGTGATATGCTGTGCTCTAAGGTCACAGGGACTGAAGAGGAG
GATTACAAGTCAGTTGCCCCCACATCAATGGTGCACGGAAGGCTAGGGTTTGACGGTCAA
TACCATGAGAAGGACTTAGACACCACGGTCTTATTTAAGGATTGGGTGGCAAATTACCCG
GGAGTGGGAGGAGGGTCTTTTATTGACGACCGTGTATGGTTCCCAGTTTACGGAGGGCTC
AAACCCAATTCACCCAGTGACACTGCACAAGAAGGGAAATATGTAATATACAAGCGCCAT
AACAACACATGCCCCGATGAACAAGATTACCAAATTCGGATGGCTAAGTTTTCATATAAA
CCCGGGCGATTTGGTGGAAAGCGCGTACAGCAAGCCATCCTATCCATCAAAGTGTCAACA
TCCCTGGGTAAGGACCCGGTGCTGACTATTCCACCTAATACAATCACACTCATGGGAGCC
GAAGGCAGAATCCTCACAGTAGGGACATCTCACTTCTTGTACCAACGAGGGTCTTCATAT
TTCTCCCCTGCCTTATTATATCCCATGACAGTAAATAATAAAACGGCTACACTCCATAGT
CCTTACACGTTTAATGCTTTCACTCGGCCAGGTAGTGTCCCTTGCCAGGCATCAGCAAGA
TGCCCCAACTCATGCATCACTGGGGTCTATACCGATCCATATCCCTTAATCTTCCATAGG
AATCATACTCTACGAGGGGTCTTCGGGACGATGCTTGATGATGAACAAGCGAGGCTTAAC
CCCGTATCTGCAGTATTTGACAACATATCTCGCAGTCGTGTCACCCGGGTGAGTTCAAGC
AGCACCAAGGCAGCATACACGACATCGACATGTTTTAAAGTTGTCAAGACCAATAAAGCT
TATTGTCTTAGCATCGCAGAAATATCCAATACCCTATTCGGGGAATTTAGGATCGTTCCC
TTACTAGTTGAGATCCTCAAGGATGATAGAGTT
>XXXX/China/wfan-3-01
ATGGACCGCGCGGTTAACAGAGTCGTGCTGGAGAATGAGGAAAGAGAAGCAAAAAACACA
TGGCGCCTGGTTTTCCGGATCGCAGTCTTACTTTTAATGGTAATGACTCTGGCTATCTCC
GCAGCTGCCCTGGCATACAGTACGGGGGCCAGTACGCCGCACGACCTCGCAGGCATATCG
ACTGTGATCTCTAAAACAGAAGATAAGGTTACGTCTTTACTCAGTTCGAGTCAAGATGTG
ATAGATAGGATATACAAGCAGGTGGCTCTTGAATCCCCGCTGGCGCTACTAAACACTGAA
TCTACAATTATGAATGCAATAACCTCTCTTTCTTATCAAATTAACGGGGCTGCGAACAAT
AGCGGATGTGGGGCGCCTGTTCATGACCCAGATTATATCGGGGGGATAGGCAAAGAACTC
ATAGTGGACGACATCAGTGATGTCACATCATTTTATCCTTCTGCATACCAAGAACATTTG
AATTTCATCCCAGCGCCTACTACAGGATCCGGTTGCACTCGGATACCCTCATTTGACATG
AGCACCACCCATTATTGTTATACTCACAATGTGACACTATCTGGTTGCAGAGATCACTCA
CACTCACATCAATATTTAGCACTTGGTGTGCTTCGGACATCTGCAACAGGGAGGGTATTC
TTCTCTACTCTGCGCTCCATCAATTTAGATGACACCCAAAATCGGAAGTCCTGCAGTGTG
AGTGCTACCCCTTTAGGTTGTGATATGCTGTGCTCTAAGGTCACAGGGACTGAAGAGGAG
GATTACAAGTCAGTTGCCCCCACATCAATGGTGCACGGAAGGCTAGGGTTTGACGGTCAA
TACCATGAGAAGGACTTAGACACCACGGTCTTATTTAAGGATTGGGTGGCAAATTACCCA
GGAGTGGGAGGAGGGTCTTTTATTGACGACCGTGTATGGTTCCCAGTTTACGGAGGGCTC
AAACCCAATTCACCCAGTGACACTGCACAAGAAGGGAAATATGTAATATACAAGCGCCAT
AATAACACATGCCCCGATAAACAAGATTACCAAATTCGGATGGCTAAGTCTTCATATAAA
CCCGGGCGATTTGGTGGAAAGCGCGTACAGCAAGCCATCTTATCCATCAAAGTGTCAACA
TCCTTGGGTAAGGACCCGGTGCTGACTATTCCACCTAATACAATCACACTCATGGGAGCC
GAAGGCAGAATCCTCACAGTAGGGACATCTCACTTCTTGTACCAACGAGGGTCTTCATAT
TTCTCCCCTGCCTTATTATATCCCATGACAGTAAATAACAAAACGGCTACACTCCATAGT
CCTTATACGTTTAATGCTTTCACTCGGCCAGGTAGTGTCCCTTGCCAGGCATCAGCAAGA
TGCCCCAACTCATGCATCACTGGGGTCTATACTGATCCATATCCCTTAATCTTCCATAGG
AATCATACTCTACGAGGGGTCTTCGGGACGATGCTTGATGATGAACAAGCGAGACTTAAC
CCCGTATCTGCAGTATTCGACAACATATCCCGCAGTCGTGTCACCCGGGTGAGTTCAAGC
AGCACCAAGGCAGCATACACGACATCGACATGTTTTAAAGTTGTCAAGACCAATAAAGCT
TATTGTCTTAGTATTGCAGAAATATCCAATACCCTATTCGGGGAATTTAGGATCGTTCCC
TTATTAGTTGAGATCCTCAAGGATGATAGAGTT
>XXXX/China/lwu-1-04
ATGGACCGCGCGGTTAACAGAGTCGTGCTGGAGAATGAGGAAAGAGAAGCAAAGAACACA
TGGCGCCTGGTTTTCCGGATCGCAGTCTTACTTTTAATGGTAATGACTCTAGCTATCTCC
GCAGCTGCCCTGGCATACAGTACGGGGGCCAGTACGCCGCACGACCTCGCAGGCATATCG
ACTGTGATCTCTAAGACAGAAGATAAGGTTACGTCTTTACTCAGTTCGAATCAAGATGTG
ATAGATGGGATATACAAGCAGGTGGCTCTTGAATCCCCGCTGGCGCTACTAAACACTGAA
TCTACAATTATGAATGCAATAACCTCTCTTTCTTATCAAATTAACGGGGCTGCGAACAAT
AGCGGATGTAGGGCGCCTGTTCATGACCCAGATTATATCGGGGGGATAGGCAAAGAACTC
ATAGTGGACGACATCAGTGATGTCACATCATTTTATCCTTCTGCATATCAAGAACACTTG
AATTTCATCCCGGCGCCTACTACAGGATCCGGTTGCACTCGGATACCCTCATTTGACATG
AGCACCACCCATTATTGTTATACTCACAATGTGATACTATCCGGTTGCAGAGATCACTCA
CACTCACATCAATATTTAGCACTTGGTGTGCTTCGGACATCTGCAACAGGGAGGGTATTC
TTCTCTACTCTGCGCTCCATCAATTTAGATGACACCCAAAATCGGAAGTCCTGCAGTGTG
AGTGCAACCCCTTTAGGTTGTGATATGCTGTGCTCTAAGGTCACAGGGACTGAAGAGGAG
GATTACAAGTCAGTTGCCCCCACATCAATGGTGCACGGAAGGCTAGGGTTTGACGGTCAA
TACCATGAGAAGGACTTAGACACCACGGTCTTATTTAAGGATTGGGTGGCAAATTACCCA
GGAGCGGGAGGAGGGTCTTTTATTGACGACCGTGTATGGTTCCCAGTTTACGGAGGGCTC
AAACCCAATTCACCCAGTGACACTGCACAAGAAGGGAAATATGTAATATACAAGCGCCAT
AACAACACATGCCCCGATGAACAAGATTACCAAATTCGGATGGCTAAGTCTTCATATAAA
CCCGGGCGATTTGGTGGAAAGCGCGTACAGCAAGCCATCTTATCCATCAAAGTGTCAACA
TCTTTGGGTAAGGACCCGGTGCTGACTATTCCACCTAATACAATCACACTCATGGGAGCC
GAAGGCAGAATCCTCACAGTAGGGACATCTCACTTCTTGTACCAACGAGGGTCTTCATAT
TTCTCCCCTGCCTTATTATATCCCATGACAGTAAATAACAAAACGGCTACACTCCATAGT
CCTTATACGTTTAATGCTTTCACTCGGCCAGGCAGTGTCCCTTGCCAGGCATCAGCAAGA
TGCCCCAACTCATGCATCACTGGGGTCTATACTGATCCATATCCCTTAATCTTCCATAGG
AATCATACTCTACGAGGGGTCTTCGGGACGATGCTTGATGATGAACAAGCGAGACTTAAC
CCCGTATCTGCAGTATTCGACAACATATCCCGCAGTCGTGTCACCCGGGTGAGTTCAAGC
AGCACCAAGGCAGCATACACGACATCGACATGTTTTAAAGTTGTCAAGACCAATAAAGCT
TATTGTCTTAGTATTGCAGAAATATCCAATACCCTATTCGGGGAATTTAGGATCGTTCCC
TTATTAGTTGAGACCCTCAAGGATGATAGAGTT
>XXXX/China/lye-1-01
ATGGACCGCACGGTTAACAGAGTCGTGCTAGAGAATGAGGAAAGAGAAGCAAAGAACACA
TGGCGCCTGGTTTTCCGGATCGCAGTCTTAATTTTAATGGTAATGACTCTAGCTACCTCC
GCAGCCGCCCTGGCATACAGCATGGGGGCCAGTACGCCGCGCGACCTTGCAGACATATCG
ACTGTGATCTCCAAGACAGAAGATAAGGTTACGTCTTTACTCAGTTCAAGTCAAGATGTG
ATAGATAGGATATATAAGCAGGTGGCTCTTGAATCTCCGCTGGCACTACTAAACACTGAG
TCTATAATTATGAACGCAATAACCTCTCTTTCCTATCAAATCAATGGGGCTGCAAATAAT
AGCGGGTGTGGGGCGCCTGTTCATGACCCAGATTATATCGGGGGAATAGGCAAAGAACTC
ATAGTGGATGATATTAGTGATGTCACATCATTTTATCCTTCTGCATATCAAGAACACTTG
AACTTCATCCCGGCACCTACTACAGGATCAGGTTGCACTCGGATACCCTCATTTGACATG
AGTACCACTCACTACTGTTATACTCACAATGTGATATTATCTGGTTGCAGAGATCACTCA
CACTCACATCAATACTTAGCACTTGGCGTGCTTCGGACATCTGCAACAGGGAAGGTATTC
TTTTCTACTCTGCGTTCCATCAATTTAGATGACACCCAAAATCGGAAGTCCTGCAGTGTG
AGTGCAACTCCTTTGGGTTGTGATATGCTGTGCTCTAAAGTCACAGAGACTGAGGAGGAG
GATTACAAGTCAGTTACCCCCACATCAATGGTGCACGGAAGGCTAGAGTTTGACGGTCAA
TACCATGAGAAAGACTTAGACACCACAGTCTTATTTAAGGATTGGGTGGCAAGTTACCCA
GGAGTGGGAGGAGGGTCTTTTATCGATGACCGTGTATGGTTCCCAGTTTACGGAGGGCTC
AAACCCAATTCGCCCAGTGACACCGCACAAGAAGGGAAATATGTAATATACAAGCGCAAT
AACAACACATGCCCCGATGAACAAGATTACCAGATTCGGATGGCTAAGTCTTCATATAAA
CCCGGGCGATTTGGTGGAAAGCGCGTACAGCAAGCCATCTTATCTATCAAAGTGTCAACA
TCTTTGGGTATGGACCCAGTGCTGACTATTCCACCTAATACAATTACACTCATGGGGGCC
GAAGGCAGAATTCTCACAGTAGGGACGTCTCACTTCTTGTATCAACGAGGGTCTTCATAT
TTCTCCCCTGCCTTATTATACCCCATGACAGTAAATAACAAAACAGCCACACTTCGGAGT
CCTTATACGTTTAATGCCTTCACTCGGCCAGGTAGTGTCCCTTGCCAGGCATCAGCGAGA
TGCCCCAACTCATGCATCACTGGAGTCTATACTGATCCATATCCCTTAATCTTCTATAGG
AATCATACCCTACGAGGGGTCTTCGGGACGATGCTTGATGATGAACAAGCGAGACTTAAC
CCCGTATCTGTAGTATTCGACAACATATCCCGCAGTCGTGTAACCCGGGTGAGTTCAAGC
AGTATCAAGGCAGCATACACGACATCGACATGTTTCAAAGTTGTCAAGACCAATAAAGCT
TATTGTCTTAGTATTGCAGAAATATCCAATACCCTATTCGGGGAATTTAGGATCGTTCCC
TTATTAGTTGAGATCCTCAAGGATAATAGGGTT
>XXXX/China/AQI-ND026
ATGGACCGCGCAGTTAGCCAAGTTGCGTTAGAGAATGATGAAAGAGAGGCAAAAAATACA
TGGCGCTTGATATTCCGGATTGCAATCTTACTCTTAACAGTAGTGACCTTAGCTACATCT
GTAGCCTCCCTTGTATATAGCATGGGGGCTAGCACACCTAGCGACCTTGTAGGCATACCG
ACCAGGATTTCCAGGGCAGAAGAAAAGATTACATCTGCACTTGGTTCCAATCAAGATGTA
GTAGATAGGATATATAAGCAAGTGGCCCTTGAGTCTCCGTTGGCATTGTTAAACACTGAG
ACTACAATTATGAACGCAATAACATCTCTCTCTTATCAGATTAATGGAGCTGCGAACAAC
AGCGGGTGGGGGGCACCTATCCATGACCCAGATTTTATCGGGGGAATAGGCAAAGAACTC
ATTGTAGATGATGCTAGTGATGTCACATCATTCTATCCCTCTGCATTTCAAGAACATCTG
AATTTTATCCCGGCGCCTACTACAGGATCAGGTTGCATTCGGATACCTTCATTTGACATG
AGTGCTACCCATTACTGCTACACTCATAATATAATATCGTCTGGATGCAGAGATCACTCA
CACTCATATCAGTATTTAGCACTTGGTGTGCTCCGGACTTCTGCAACAGGGAGGATATTC
TTTTCTACTCTGCGTTCCATCAATCTGGATGACACCCAGAATCGGAAGTCTTGCAGTGTG
AGTGCAACTCCCTTAGGTTGTGATATGCTGTGCTCGAAAGTCACGGAGACAGAGGAAGAA
GATTATAACTCAGCTGTCCCTACGCTGATGGTACATGGGAGGTTAGGGTTCGACGGCCAA
TACCACGAAAAGGACCTAGACGTCACAACATTATTTGAGGACTGGGTGGCCAACTACCCA
GGAGTAGGGGGTGGATCTTTTATTGACAGCCGCGTATGGTTCTCAGTCTACGGAGGGCTG
AAACCCAATTCACCCAGTGACACTGTACAGGAAGAGAAATATGTAATATACAAGCGATAC
AATGACACATGCCCAGATGAGCAAGACTACCAGATCCGAATGGCCAAGTCTTCGTATAAG
CCCGGGCGGTTTGGTGGGAAACGCATACAGCAGGCTATCTTATCTATCAAGGTGTCAACA
TCTTTGGGCGAAGACCCAGTACTGACTGTACCGCCCAACACAGTCACACTCATGGGGGCC
GAAGGCAGAATTCTCACAGTAGGGACATCTCATTTCTTGTATCAGCGAGGGTCATCATAC
TTCTCTCCCGCGTTATTATATCCTATGACAGTCAGCAACAAAACAGCCACTCTTCATAGT
CCCTATACATTCAATGCCTTCACTCGGCCAGGTAGTATCCCTTGCCAGGCTTCAGCAAGA
TGCCCCAACTCGTGTGTTACTGGAGTCTATACAGATCCATATCCCCTAATCTTCTATAGG
AACCACACCTTGCGAGGGGTATTCGGGACAATGCTTGATGGTGAACAAGCAAGACTTAAT
CCTGCGTCTGCAGTATTCGATAGCACATCCCGCAGTCGCATAACCCGAGTGAGTTCAAGC
AGCACCAAAGCAGCATACACAACATCAACTTGTTTTAAAGTTGTCAAGACCAATAAGACC
TATTGTCTCAGCATTGCTGAAATATCTAATACTCTCTTCGGAGAATTCAGAATCGTCCCG
TTACTAGTTGAGATCCTCAAAAATGATGGGGTT
>XXXX/XXXX/DE-R49/99
ATGGAGAGAGGGGTCAGCCAAGTTGCACTTGAGAATGATGAGAGGGAGGCAAAAAACACA
TGGAGGTTGGTGTTCAGGGTGACTGTTCTTCTTCTCACCATAGTGACTCTTGCCATCTCC
GCAGCCGCCCTCGCATTCAGTATGAATGCTAGCACACCTCAGGACTTAGAAGGAATACCA
GTAGCTATATCAAAGGCAGAGGATAAGATTACCTCTGCTATTGGAGCGAGCCAGGATGTA
ATAGACAGAATATACAAACAAGTGGCACTAGAGTCACCCCTAGCCCTGCTCAACACTGAA
TCCACGATCATGAACGCCTTGACATCACTGTCTTACCAAATCAATGGTGCGGCCAATGCC
AGCGGATGTGGGGCCCCTGTACATGATCCTGATTACATCGGAGGGATAGGCAAGGAGCTG
ATTGTAGATGACACAAGTGATGTAACATCTTTCTACCCATCTGCATTCCAAGAACACCTT
AATTTCATTCCTGCACCTACTACAGGATCCGGCTGTACCAGAATCCCATCTTTTGATATG
AGTGCCACTCATTATTGCTATACACATAATGTCGTCTTGTCAGGGTGCAGAGATCATTCA
CATTCGCATCAATATCTAGCTTTAGGGGTTTTAAGGACTTCAGCAACTGGTAGAGTGTTC
TTTTCGACCCTTCGATCAATCAATCTAGATGATACTCAGAACAGAAAGTCATGTAGCGTG
AGCGCAACGCCCCTAGGGTGTGATATGTTATGTTCCAAGGTCACAGAGACTGAAGAGGAG
GACTACCAATCGACAGACCCTACACTAATGGTACATGGGAGGCTAGGATTTGATGGGCAG
TATCATGAGAGAGATTTGGACGTTCGCACTCTTTTTGGGGATTGGGTGGCTAATTACCCT
GGGGTAGGTGGTGGATCCTTCATAAACAACCGTGTCTGGTTCCCAGTGTACGGTGGCTTG
AAACCAGGCTCCCCAACAGACAAAAGGCAAGAGGGGCAGTATGCTATTTACAAGAGGTAT
AATGATACGTGCCCTGATGATCAGGAGTATCAGGTCAGGATGGCCAAGTCGGCATACAAG
CCTAATCGATTCGGGGGGAAGCGAGTCCAACAGGCGATCTTATCCATAGGCGTATCAACC
ACCCTTGCAGATGATCCAGTGCTCACCGTGACTTCTAATACCATCACTCTCATGGGTGCT
GAGGGTAGGGTGATGACTGTCGGGACCTCTCATTACTTGTATCAGCGCGGGTCTTCTTAT
TACTCCCCTGCCATACTTTATCCCTTGACCATTGCAAATAAGACTGCGACTCTCCAGGAC
CCTTATAAGTTCAATGCTTTCACAAGGCCGGGCAGTGTCCCGTGTCAAGCGTCCGCCAGG
TGTCCAAATTCTTGTGTAACAGGGGTGTACACTGACCCGTATCCAATAATATTTCACAAG
AATCACACACTGCGAGGAGTGTTTGGTACAATGTTGGATGACGAGCAAGCCAGGCTGAAC
CCAGTTTCTGCAGTATTTGATTCCATTGCACGGAGTCGAGTAACTAGGGTAAGCTCTAGC
AGCACCAAAGCAGCATACACAACATCTACCTGCTTCCAAGTGGTAAAGACAAGGAAAATA
TACTGTCTAAGTATTGCTGAGACCTCTAATACACTATTCGGGGAGTTTAGAATAGTACCG
CTACTAGTTGAGATCCTAAGAGATGAAGGGCGA
>XXXX/XXXX/PHY-LMV42
ATGGACCGTGCAGTTAGCCAAGTCGCGCTAGAGAATGATGAAAGGGAGGCAAAGAACACA
TGGCGCCTGGTATTCCGGATCGCAATCCTACTCTTGACAGTAGTGACCTTAGCCATCTCT
GCAGCTGCCCTTGCATATAGTATGGAGGCCAGCACACCTAGTGATCTTGTAGGCATACCG
ACTGCGATCTCTAGAGCAGAGGAAAAGATTACATCTGCACTCGGTTCCAATCAAGATGTA
GTAGATAGGATATATAAGCAGGTGGCCCTCGAATCTCCATTGGCACTGCTAAATACCGAA
TCTACAATTATGAATGCAATAATGTCTCTCTCTTATCAGATTAATGGAGCCGCAAATAGC
AGCGGGTGTGGGGCACCTATTCATGATCCAGACTATATCGGAGGAATAGGTAAAGAACTT
ATTGTAGATGATGCTAACGACGTCACATCATTCTATCCCTCTGCGTTCCAAGAACACCTG
AACTTTATCCCGGCGCCTACTACAGGATCAGGTTGCACTCGGATACCCTCATTTGACATG
AGCGCTACCCACTACTGCTATACTCACAATGTGATATTATCTGGTTGTAGAGATCACTCG
CACTCACATCAGTATTTAGCACTCGGTGTGCTTCGGACATCTGCAACAGGGAGAGTATTC
TTTTCTACACTGCGCTCCATCAATCTAGATGACACCCACAATCGAAAGTCTTGCAGTGTG
AGTGCAACCCCCTTGGGTTGTGATATGCTGTGCTCTAAAGTCACAGAGACTGAGGAAGAG
GATTATAATTCAGCTATCCCTACGTCGATGGTACATGGGAGGTTAGGGTTCGACGGCCAA
TACCATGAGAAGGTCCTAGATGTCACAACACTATTCGGGGACTGGGTGGCAAACTACCCA
GGAGTAGGAGGCGGGTCTTTTATTGACAACCGTGTATGGTTCCCAGTTTACGGAGGGCTA
AAACCCAATTCGCCTAGCGACACTGCACAAGAAGGGAAATATGTAATATACAAGCGATAC
AATGACACATGTCCAGATGAGCAAGATTACCAGATTCGAATGGCCAAGTCTTCGTATAAG
CCTGGGCGGTTTGGTGGGAAACGCGTACAGCAGGCTATCTTATCTATCAAAGTGTCAACA
TCCTTGGGCGAGGATCCGGTGCTGACTGTACCGCCCAACACAGTCACACTCATGGGGGCC
GAAGGCAGAGTTCTCACAGTAGGGACATCTCATTTCTTGTACCAGCGAGGGTCATCATAC
TTCTCCCCTGCTCTACTATATCCTATGACGGTCGGCAACAAAACAGCCACTCTTCATAGT
CCTTATACATTCAATGCCTTCACTCGACCAGGTAGTGTCCCTTGCCAGGCTTCAGCAAGA
TGCCCTAACTCATGTGTTACCGGAGTCTATACTGATCCATATCCCTTGGTCTTCTATAGG
AACCACACCTTACGAGGGGTATTCGGGACAATGCTTGATGATGTACAAGCAAGACTCAAC
CCTGTGTCCGCAGTATTTGACAGCATATCCCGCAGTCGCATAACCCGGGTGAGTTCAAGC
AGCACCAAGGCAGCATATACGACATCAACATGTTTTAAAGTTGTCAAGACCAATAAAACC
TATTGTCTCAGCATTGCCGAAATATCTAATACCCTCTTCGGGGAATTCAGAATCGTCCCT
TTACTAGTTGAGATTCTCAAGGATGATGGGGTT
>XXXX/China/WHZ03
ATGGACCGCGCGGTTAACAGAGTCGTGCTGGAGAATGAGGAAAGAGAAGCAAAGAACACA
TGGCGCCTGGTTTTCCGGATCGCAGTCTTACTTTTAATGGTAATGACTCTAGCTATCTCC
GCAGCTGCCCTGGCATACAGTATGGAGGCCAGTACGCCGCACGACCTTGCAGGCATATCG
ACTGTGATCTCTAAGACAGAAGATAAGGTTACGTCTTTACTCAGTTCGAGTCAAGATGTG
ATAGATAGGATATACAAGCAGGTGGCTCTTGAATCCCCGCTGGCGCTACTAAACACTGAA
TCTACAATTATGAATGCAATAACCTCTCTTTCTTATCAAATTAACGGGGCTGCGAACAAT
AGCGGATGTGGGGCGCCTGTTCATGACCCAGATTATATCGGGGGGATAGGCAAAGAACTC
ATAGTGGACGACATCAGTGATGTCACATCATTTTATCCTTCTGCATATCAAGAACACCTG
AATTTCATCCCGGCGCCTACTACAGGATCCGGTTGCACTCGGATACCCTCATTTGACATG
AGCACCACCCATTATTGTTATACTCACAATGTAATACTATCCGGTTGCAGAGATCACTCA
CACTCACATCAATACTTAGCGCTTGGTGTGCTTCGGACATCTGCAACAGGGAGGGTATTC
TTCTCTACTCTGCGCTCCATCAATTTAGATGACACCCAAAATCGGAAGTCCTGCAGTGTG
AGTGCAACCCCTTTAGGTTGTGATATGCTGTGCTCTAAGGTCACAGGGACTGAAGAGGAG
GATTACAAGTCAGCTGCCCCAACATCAATGGTGCACGGAAGGCTAGGGTTTGACGGTCAA
TACCATGAGAAGGACTTAGACACCACGGTCTTATTTAAGGATTGGGTGGCAAATTACTCA
GGAGTGGGAGGAGGGTCTTTTATTGACGACCGTGTATGGTTCCCAGTTTACGGAGGGCTC
AAACCCAATTCACCCAGTGACACTGCACAAGAAGGGAAATATGTAATATACAAGCGCCAT
AACAACACATGCCCCGATGGACAAGATTACCAAATTCGGATGGCTAAGTCTTCATATAAA
CCCGGGCGATTTGGTGGAAAGCGCGTACAGCAAGCCATATTATCCATCAAAGTGTCAACA
TCCTTGGGTAAGGACCCGGTGCTGACTATTCCACCTAATACAATCACACTCATGGGAGCC
GAAGGCAGAATCCTCACAGTAGGGACATCTCACTTCTTGTACCAACGAGGGTCTTCATAT
TTCTCCCCTGCCTTATTATATCCCATGACAGTAAATAACAAAACGGCTACACTCCATAGT
CCTTATACGTTTAATGCTTTCACTCGGCCAGGTAGTGTCCCTTGCCAGGCATCAGCAAGA
TGCCCCAACTCATGCATCACTGGGGTCTATACTGATCCATATCCCTTAATCTTCTATAGG
AATCATACTCTACGAGGGGTCTTTGGGACGATGCTTGATGATGAACAAGCGAGACTTAAC
CCCGTATCTGCAGTATTCGACAACATATCCCGCAGTCGTGTCACCCGGGTGAGTTCAAGC
AGCACCAAGGCAGCATACACGACATCGACATGTTTTAAAGTTGTCAAGACCAATAAAGCT
TATTGTCTTAGTATTGCAGAGATATCCAATACCCTATTCGGGGAATTTAGGATCGTTCCC
TTATTAGTTGTGATCCTCAAGGATGATAGAGTT
>XXXX/China/TJ03
ATGGACCGCGCGGTTAACAGAGTCGTGCTGGAGAATGAGGAAAGAGAAGCAAAGAACACA
TGGCGCCTGGTTTTCCGGATCGCAGTCTTACTTTTAATGGTAATGACTCTGGCTATCTCC
GCAGCTGCCCTGGCATACAGTACGGGAGCCAGTACGCCGCACGACCTCGCAGGCATATCG
ACTGTGATCTCTAAGACAGAAGATAAGGTTACGTCTTTACTCAGTTCGAGTCAAGATGTG
ATAGATAGGATATACAAGCAGGTGGCTCTTGAATCCCCGCTGGCGCTACTAAACACTGAA
TCTACAATTATGAATGCAATAACCTCTCTTTCCTATCAAATTAACGGGGCTGCGAACAAT
AGCGGATGTGGGGCGCCTGTTCATGACCCAGATTATATCGGGGGGATAGGCAAAGAACTC
ATAGTGGACGACATCAGTGATGTCACATCATTTTATCCTTCTGCATATCAAGAACACTTG
AATTTCATCCCGGCGCCTACTACAGGATCCGGTTGCACTCGGATACCCTCATTTGACATG
AGCACCACCCATTATTGTTATACTCACAATGTGACACTATCTGGTTGCAGAGATCACTCA
CACTCACATCAATATTTAGCACTTGGTGTGCTTCGGACATCTGCAACAGGGAGGGTATTC
TTCTCTACTCTGCGCTCCATCAATTTAGATGACACCCAAAATCGGAAGTCCTGCAGTGTG
AGTGCTACCCCTTTAGGTTGTGATATGCTGTGCTCTAAGGTCACAGGGACTGAAGAGGAG
GATTACAAGTCAGTTGCCCCCACATCAATGGTGCACGGAAGGCTAGGGTTTGACGGTCAA
TACCATGAGAAGGACTTAGACACCACGGTCTTATTTAAGGATTGGGTGGCAAATTACCCA
GGAGTGGGAGGAGGGTCTTTTATTGACGACCGTGTATGGTTCCCAGTTTACGGAGGGCTC
AAACCCAATTCACCCAGTGACACTGCACAAGAAGGGAAATATGTAATATACAAGCGCCAT
AATAACACATGCCCCGATAAACAAGATTACCAAATTCGGATGGCTAAGTCTTCATATAAA
CCCGGGCGATTTGGTGGAAAGCGCGTACAGCAAGCCATCTTATCCATCAAAGTGTCAACA
TCCTTGGGTAAGGACCCGGTGCTGACTATTCCACCTAATACAATCACACTCATGGGAGCC
GAAGGCAGAATCCTCACAGTAGGGACATCTCACTTCTTGTACCAACGAGGGTCTTCATAT
TTCTCCCCTGCCTTATTATATCCCATGACAGTAAATAACAAAACGGCTACACTCCATAGT
CCTTATACGTTTAATGCTTTCACTCGGCCAGGTAGTGTCCCTTGCCAGGCGTCAGCAAGA
TGCCCCAACTCATGCATCACTGGGGTCTATACTGATCCATATCCCCTAATCTTCCATAGG
AATCATACTCTACGAGGGGTCTTCGGGACGATGCTTGATGATGAACAAGCGAGACTTAAC
CCCGTATCTGCAGTATTCGACAACATATCCCGCAGTCGTGTCACCCGGGTGAGTTCAAGC
AGCACCAAGGCAGCATACACGACATCGACATGTTTTAAAGTTGTCAAGACCAATAAAGCT
TATTGTCTTAGTATTGCAGAAATATCCAATACCCTATTCGGGGAATTTAGGATCGTTCCC
TTATTAGTTGAGATCCTCAAGGATGACAGAGTT
>XXXX/China/SBZ02
ATGGACCGCGCGGTTAACAGAGTCGTGCTGGAGAATGAGGAAAGAGAAGCAAAGAACACA
TGGCGCCTGGTTTTCCGGATCGCAGTCTTACTTTTAGTGGTAATGACTCTGGCTATCTCC
GCAGCTGCCCTGGCATACAGTACGGGAGCCAGTACGCCGCACGACCTCGCAGGCATATCA
ACTGTGATCTCTAAGACAGAAGATAAGGTTACGTCTTTACTCAGTTCGAGTCAAGATGTG
ATAGATAGGATATACAAGCAGGTGGCTCTTGAATCCCCGCTGGCGCTACTAAACACTGAA
TCTACAATTATGAATGCAATAACCTCTCTTTCCTATCAAATTAACGGGGCTGCGAACAAT
AGCGGATGTGGGGCGCCTGTTCATGACCCAGATTATATCGGGGGGATAGGCAAAGAACTC
ATAGTGGACGACATCAGTGATGTCACATCATTTTATCCTTCTGCATATCAAGAACACTTG
AATTTCATCCCGGCGCCTACTACAGGATCCGGTTGCACTCGGATACCCTCATTTGACATG
AGCACTACCCATTATTGTTATACTCACAATGTGATACTATCTGGTTGCAGAGACCACTCA
CACTCACATCAATATTTAGCACTTGGTGTGCTTCGGACATCTGCAACAGGGAGGGTATTC
TTCTCTACTCTGCGCTCCATCAATTTAGATGACACCCAAAATCGGAAGTCCTGCAGTGTG
AGTGCAACCCCTTTAGGTTGTGATATGCTGTGCTCTAAGGTCACAGGGACTGAAGAGGAG
GATTACAAGTCAGTTACCCCCACATCAATGGTGCACGGAAGGCTAGGGTTTGACGGTCAA
TACCATGAGAAGGACTTAGACACCACGGTCTTATTTAAGGATTGGGTGGCAAATTACCCA
GGAGTGGGAGGAGGGTCTTTTATTGACGACCGTGTATGGTTCCCAGTTTATGGAGGGCTC
AAACCCAATTCACCCAGTGACACTGCACAAGAAGGGAAATATGTAATATACAAGCGCCAT
AACAACACATGCCCCGATAAACAAGATTACCAAATTCGGATGGCTAAGTCTTCATATAAA
CCCGGGCGATTTGGTGGAAAGCGCGTACAGCAAGCCATCTTATCCATCAAAGTGTCAACA
TCCTTGGGTAAGGACCCGGTGCTGACTATTCCACCTAATACAATCACACTCATGGGAGCC
GAAGGCAGAATCCTCACAGTAGGGACATCTCACTTCTTGTACCAACGAGGGTCTTCATAT
TTCTCCCCTGCCTTATTATATCCCACGACAGTAAATAACAAAACGGCTACACTCCATAGT
CCTTATACGTTTAATGCTTTCACTCGGCCAGGTAGTGTCCCTTGCCAGGCGTCAGCAAGA
TGCCCCAACTCATGCATCACTGGGGTCTATACTGATCCATATCCCCTAATCTTCCATAGG
AATCATACTCTACGAGGGGTCTTCGGGACGATGCTTGATGATGAACAAGCGAGACTTAAC
CCCGTATCTGCAGTATTCGACAACATATCCCGCAGTCGTGTCACCCGGGTGAGTTCAAGC
AGCACCAAGGCAGCATACACGACATCGACATGTTTTAAAGTTGTCAAGACCAATAAAGCT
TATTGTCTTAGTATTGCAGAAATATCCAATACCCTGTTCGGGGAATTTAGGATCGTTCCC
TTATTAGTTGAGATCCTCAAGGATGACAGAGTT
>XXXX/China/JS02
ATGGACCGCGCGGTTAACAGAGTCGCGCTGGAGAATGAGGAAAGAGAAGCAAAGAACACA
TGGCGCCTGGTTTTCCGGATCGCAGTCTTACTTTTAATGGTAATGACTCTAGCTATCTCC
GCAGCTGCCCTGGCATACAGTGCGGGGGCCAGTACGCCGCACGACCTCGCAGGCATATCG
ACTGTGATCTCTAAGACAGAGGATAAGGTTACGTCTTTACTCAGTTCGAGTCAAGATGTG
ATAGATAGGATATACAAGCAGGTGGCTCTTGAATCCCCACTGGCGCTACTAAACACTGAA
TCTATGATTATGAATGCAATAACCTCTCTTTCTTATCAAATTAACGGGGCTGCGGACAAT
AGCGGATGTGGGGCGCCTGTTCATGACCCAGATTATATCGGGGGGATAGGCGAAGAACTC
ATAGTGGACGACATCAGTGATGTCACATCATTTTATCCTTCTGCATATCAAGAACACTTG
AATTTCATCCCGGCGCCTACTACAGGATCCGGTTGCACTCGGATACCCTCATTTGACATG
AGCACCACCCATTATTGTTATACTCACAATGTGATACTACCCGGTTGCAGAGATCACTCA
CACTCACATCAATATTTAGCACTTGGTGTGCTTCGGACATCTGCAACAGGGAGGGTATTC
TTTTCTACTCTGCGCTCCATCAATTTAGATGACACCCAAAATCGGAAGTCCTGCAGTGTG
AGTGCAACCCCTTTAGGTTGTGATATGCTGTGCTCTAAGGTCACAGGGACTGAAGAGGAG
GATTACAAGTCAGTTGCCCCCACACCAATGGTGCACGGAAGGCTAGGGTTTGACGGTCAA
TACCATGAGAAGGACTTAGACACCACGGTCTTATTTAAGGATTGGGTGGCAAATTACCCA
GGAGTGGGAGGAGGGTCTTTTATTGACAACCGTGTATGGTTCCCAGTTTACGGAGGGCTC
AAACCCAATTCACCCAGTGACACTGCACAAGAAGGGAAATATGTAATATATAAGCGCCAT
AACAACACATGCCCCGATAAACAAGATTACCAAATTCGGATGGCTAAGTCTTCATATAAA
CCCGGGCGATTTGGTGGAAAGCGCGTACAGCAAGCCATCTTATCCATCAAAGTGTCAACA
TCCTTGGGTAAGGACCCGGTGCTGACTATTCCACCTAATACAATCACACTCATGGGAGCC
GAAGGCAGAATCCTCACAGTAGGGACATCTCACTTCTTGTACCAACGAGGGTCTTCATAT
TTCTCCCCTGCCTTATTATATCCCATGACAGTAAATAACAAAACGGCTACACTCCATAGT
CCTTATACGTTTAATGCTTTCACTCGGCCAGGTAGTGCCCCTTGCCAGGCATCAGCAAGA
TGCCCCAACTCATGCATCACTGGAGTCTATACTGATCCATATCCCTTAATCTTCCATAGG
AATCATACTCTACGAGGGGTCTTCGGGACGATGCTTGATGATGAACAAGCGAGACTTAAC
CCCGTATCTGCAGTATTCGACAACATATCCCGCAGTCGTGTCACCCGGGTGAGTTCAAGC
AGCACCAAGGCAGCATACACAACATCGACATGTTTTAAAGTTGTCAAGACCAATAAAGCT
TATTGTCTTAGTATTGCAGAAATATCCAATACCCTATTCGGGGAATTTAGGATCGTTCCC
TTATTAGTTGAGATCCTCAAGGATGATAGAGTT
>XXXX/China/JS04
ATGGACCGCGCGGTTAACAGAGTCGTGCTGGAGAATGAGGAAAGAGAAGCAAAGAACACA
TGGCGCCTGGTTTTCCGGATCGCAGTCTTACTTTTAATGGTAATGACTCTGGCTATCTCC
GCAGCTGCCCTGGCATACAGTACGGGAGCCAGTACGCCGCACGACCTCGCAGGCATATCG
ACTGTGATCTCTAAGACAGAAGATAAGGTTACGTCTTTACTCAGTTCGAGTCAAGATGTG
ATAGATAGGATATACAAGCAGGTGGCTCTTGAATCCCCGCTGGCGCTACTAAACACTGAA
TCTACAATTATGAATGCAATAACCTCTCTTCCCTATCAAATTAACGGGGCTGCGAACAAT
AGCGGATGTGGGGCGCCTGTTCATGACCCAGATTATATCGGGGGGATAGGCAAGGAACTC
ATAGTGGACGACATCAGTGATGTCACATCATTTTATCCTTCTGCATATCGAGAACACTTG
AATTTCATCCCGGCGCCTACTACAGGATCCGGTTGCACTCGGATACCCTCATTTGACATG
AGCACTACCCATTATTGTTATACTCACAATGTGATACTATCTGGTTGCAGAGATCACTCA
CACTCACATCAATATTTAGCACTTGGTGTGCTTCGGACATCTGCAACAGGGAGGGTATTC
TTCTCTACTCTGCGCTCCATCAATTTAGATGACACCCAAAATCGGAAGTCCTGCAGTGTG
AGTGCTACCCCTTTAGGTTGTGATATGCTGTGCTCTAAGGTCACAGGGACTGAAGAGGAG
GATTACAAGTCAGTTGCCCCCACATCAATGGTGCACGGAAGGCTAGGGTTTGACGGTCAA
TACCATGAGAAGGACTTAGACACCACGGTCTTATTTAAGGATTGGGTGGCAAATTACCCA
GGAGTGGGAGGAGGGTCTTTTATTGACGACCGTGTATGGTTCCCAGTTTACGGAGGGCTC
AAACCCAATTCACCCAGTGACACTGCACAAGAAGGGAAATATGTAATATACAAGCGCCAT
AATAACACATGCCCCGATAAACAAGATTACCAAATTCGGATGGCTAAGTCTTCATATAAA
CCCGGGCGATTTGGTGGAAAGCGCGTACAGCAAGCCATCTTATCCATCAAAGTGTCAACA
TCCTTGGGTAAGGACCCGGTGCTGACTATTCCACCTAATACAATCACACTCATGGGAGCC
GAAGGCAGAATCCTCACAGTAGGGACATCCCACTTCTTGTACCGACGAGGGTCTCCATAT
TTCTCCCCTGCCTTATTATATCCCATGACAGTAAATAACAAAACGGCTACACTCCATAGT
CCTTATACGTTTAATGCTTTCACTCGGCCAGGTAGTGTCCCTTGCCAGGCGTCAGCAAGT
TGCCCCAACTCATGCATCACTGGGGTCTATACTGATCCATATCCCCTAATCTTCCATAGG
AATCATACTCTACGAGGGGTCTTCGGGACGATGCTTGATGATGAACAAGCGAGACTTAAC
CCCGTATCTGCAGTATTCGACAACATATCCCGCAGTCGTGTCACCCGGGTGAGTTCAAGC
AGCACCAAGGCAGCATACACGACATCGACATGTTTTAAAGTTGTCAAGACCAATAAAGCT
TATTGTCTTAGTATTGCAGAAATATCCAATACCCTATTCGGGGAATTTAGGATCGTTCCC
TTATTAGTTGAGATCCTCAAGGATGACAGAGTT
>XXXX/China/YG
ATGGACCGCGCGGTTAACAGAGTCGTGCTAGAGAATGAGGAAAGGGAAGCAAAGAACACG
TGGCGCCTGGTTTTCCGGATCGCAGTCTTACTTTTAATGGTAATGACTCTAGCTATCTCC
GCAGCTGCCCTGGCATACAGCATGGGGGCCAGTGCGCCGTGCGACCTCGCAGGCATATCG
ACTGTGATCTCCAAGACAGAAGATAAGGTTACGTCTTTACTCAGTTCGAGTCAAGATGTG
ATAGATAGGATATATAAGCAGGTGGCTCTTGAATCTCCGCTGGCGCTACTAAACACTGAG
TCTATAATTATGAATGCAATAACCTCTCTTTCCTATCAAATCAACGGGGCTGCGAATAAG
AGCGGGTGTGGGGCGCCTGTTCATGACCCAGATTATATCGGGGGGATAGGCAAAGAACTC
ATAGTGGATGACATTAGTGATGTCACATCATTTTATCCTTCTGCATATCAAGAACACTTG
AATTTCATCCCGGCACCTACTACAGGATCCGGTTGCACTCGGATACCCTCATTTGACATG
AGCACCACTCACTACTGTTATACTCACAATGTGATATTATCAGGTTGCAGAGATCACTCA
CACTCACATCAATACTTAGCACTTGGTGTGCTTCGGACATCTGCAACAGGGAGGGTATTC
TTTTCTACTCTGCGTTCCATCAATTTAGATGACACCCAAAATCGGAAGTCCTGCAGCGTG
AGTGCAACCCCTTTAGGTTGCGATATGCTGTGCTCTAAAGTCACAGAGACTGAGGAAGAG
GATTACAAGTCAGTTACCCCCACATCAATGGTGCATGGAAGGCTAGGGTTTGACGGTCAA
TACCATGAGAGAGACTTAGACACCACAGTTTTATTTAAGGATTGGGTGGCAAATTACCCA
GGAGTGGGAGGAGGGTCTTTTATTGACGACCGCGTTTGGTTCCCAGTTTACGGAGGGCTC
AAGCCCAATTCACCCAGTGACACTGCACAAGAAGGGAAATATGTAATATACAAGCGCCAT
AACAACACATGCCCCGATGAACAGGATTACCAAATTCGGATGGCTAAGTCTTCATATAAA
CCCGGGCGATTTGGTGGAAAGCGCGTACAGCAAGCCATCTTATCTATCAAAGTGTCAACA
TCTTTGGGTAAGGACCCAGTGCTGACTATTCCACCTAATACAATTACACTCATGGGGGCC
GAAGGCAGAATTCTCACAGTAGGGACATCTCACTTTTTGTACCAACGAGGGTCTTCATAT
TTCTCCCCTGCCTTATTATATCCCATGACAGTGAATAACAAAACAGCTACACTTCATAGT
CCTTATATGTTTAATGCCTTCACTCGGCCAGGTAGTGTCCCTTGCCAGGCATCAGCAAGA
TGCCCCAACTCATGCATCATTGGAGTCTATACTGATCCATATCCCTTAATCTTCCATAGG
AATCATACCCTACGAGGGGTCTTCGGGACGATGCTTGATGATGAACAAGCAAGACTTAAC
CCCGTATCTGCAGTATTTGACAACATATCTCGCAGTCGTGTAACCCGGGTGAGTTCAAGC
AGCACCAAAGCAGCATACACGACATCGACATGTTTTAAAGTTGTCAAGACCAATAAAGCT
TATTGTCTGAGTATTGCAGAAATATCCAATACCCTATTCGGGGAATTTAGGATCGTTCCC
TTACTAGTTGAGATCCTCAAGGATGATAGGGTT
>XXXX/China/SQD04
ATGGACCGCGCGGTTAACAGAGTCGTGTCGGAGAATGAGGAAAGAGAAGCAAAAAACACA
TGGCGCCTGGTTTTCCGGATCGCAGTCTTACTTTTAATGGTAATGACTCTGGCTATCTCC
GCAGCTGCCCTGGCATACAGTACGGGGGCCAGTACGCCGCACGACCTCGCAGGCATACCG
ACTGTGATCTCTAAAACAGAAGGTAAGGTTACGTCTTTACTCAGTTCGAGTCAAGATGTG
ATGGATAGGATATACAAGCAGGTGGCTCTTGAATCCCCGCTGGCGCTACTAAACACTGAA
TCTACAATTATGAATGCAATAACCTCTCTTTCTTATCAAATTAACGGGGCTGCGAACAAT
AGCGGATGTGGGGCGCCTGTTCATGACCCAGATTATATCGGGGGGATAGGCAAAGAACTC
ATAGTGGACGACATCAGTGATGTCACATCATTTTATCCTTCTGCATATCAAGAACACTTG
AATTTCATCCCAGCGCCTACTACAGGATCCGGTTGCACTCGGATACCCTCATTTGACATG
AGCACCACCCATTATTGTTATACTCACAATGTGATACTATCTGGTTGCAGAGATCACTCA
CACTCACATCAATATTTAGCACTTGGTGTGCTTCGGACATCTGCAACAGGGAGGGTATTC
TTCTCTACTCTGCGCTCCATCAATTTAGATGACACCCAAAATCGGAAGTCCTGCAGTGTG
AGTGCTACCCCTTTAGGTTGTGATATGCTGTGCTCTAAGGTCACAGGGACTGAAGAGGAG
GATTACAAGTCAGTTGCCCCCACATCAATGGTGCACGGAAGGCTAGGGTTTGACGGTCAA
TACCATGAGAAGGACTTAGACACCACGGTCTTATTTAAGGATTGGGTGGCAAATTACCCA
GGAGTGGGAGGAGGGTCTTTTATTGACGACCGTGTATGGTTCCCAGTTTACGGAGGGCTC
AAACCCAATTCACCCAGTGACACTGCACAAGAAGGGAAATATGTAATATACAAGCGCCAT
AATAACACATGCCCCGATAAACAAGATTACCAAATTCGGATGGCTAAGTCTTCATATAAA
CCCGGGCGATTAGGTGGAAAGCGCGTACAGCAAGCCATCTTATCCATCAAAGTGTCAACA
TCCTTGGGTAAGGACCCGGTGCTGACTATTCCACCTAATACAATCACACTCATGGGAGCC
GAAGGCAGAATCCTCACAGTAGGGACATCTCACTTCTTGTACCAACGAGGGTCTTCATAT
TTCTCCCCTGCCTTATTATATCCCATGACAGTAAATAACAAAACGGCTACACTCCATAGT
CCTTATACGTTTAATGCTTTCACTCGGCCGGGTAGTGTCCCTTGCCAGGCATCAGCAAGA
TGCCCCAACTCATGCGTCACTGGGGTCTATACTGATCCATATCCCTTAATCTTCCATAGG
AATCATACTCTACGAGGGGTCTTCGGGACGATGCTTGATGATGAACAAGCGAGACTTAAC
CCCGTATCTGCAGTATTCGACAACATATCCCGCAGTCGTGTCACCCGGGTGAGTCCAAGC
AGCACCAAGGCAGCATACACGACATCGACATGTTTTAAAGTTGTCAAGACCAATAAAGCT
TATTGTCTTAGTATTGCAGAAATATCTAATACCCTATTCGGGGAATTTAGGATCGTTCCC
TTATTAGTTGAGATCCTCAAGGATGATAGAGTT
>XXXX/China/SQZ04
ATGGACCGCGCGGTTAACAGAGTCGTGTCGGAGAACGAGGAAAGAGAAGCAAAAAACACA
TGGCGCCTGGTTTTCCGGATCGCAGTCTTACTTTTAATGGTAATGACTCTGGCTATCTCC
GCAGCCGCCCTGGCATACAGTATGGGGGCCAGTACGCCGCACGACCTCGCAGGCATATCG
ACTGTGATCTCTAAAACAGAAGGTAAGGTTACGTCTTTACTCAGTTCGAGTCAAGATGTG
ATGGATAGGATATACAAGCAGGTGGCTCTTGAATCCCCGCTGGCGCTACTAAACACTGAA
TCTACAATTATGAATGCAATAACCTCTCTTTCTTATCAAATTAACGGGGCTGCGAACAAT
AGCGGATGTGGGGCGCCTGTTCATGACCCAGATTATATCGGGGGGATAGGCAAAGAACTC
ATAGTGGACGACATCAGTGATGTCACATCATTTTATCCTTCTGCATATCAAGAACACTTG
AATTTCATCCCAGCGCCCACTACAGGATCCGGTTGCACTCGGATACCCTCATTTGACATG
AGCACCACCCATTATTGTTATACTCACAATGTGATACTATCTGGTTGTAGAGATCACTCA
CACTCACATCAATATTTAGCACTTGGTGTGCTTCGGACATCTGCAACAGGGAGGGTATTC
TTCTCTACTCTGCGCTCCATCAATTTAGATGACACCCAAAATCGGAAGTCCTGCAGTGTG
AGTGCTACCCCTTTAGGTTGTGATATGCTGTGCTCTAAGGCCACAGGGACTGAAGAGGAG
GATTACAAGTCAGTTGCCCCCACATCAATGGTGCACGGAAGGCTAGGGTTTGACGGTCAA
TACCATGAGAAGGACTTAGACACCACGGTCTTATTTAAGGATTGGGTGGCAAATTACCCA
GGAGTGGGAGGAGGGTCTTTTATTGACGACCGTGTATGGTTCCCAGTTTACGGAGGGCTC
AAACCCAATTCACCCAGTGACACTGCACAAGAAGGGAAATATGTAATATACAAGCGCCAT
AATAACACATGCCCCGATAAACAAGATTACCAAATTCGGATGGCTAAGTCTTCATATAAA
CCCGGGCGATTTGGTGGAAAGCGCGTACAGCAAGCCATCTTATCCATCAAAGTGTCAACA
TCCTTGGGTAAGGACCCGGTGCTGACTATTCCACCTAATACAATCACACTCATGGGAGCC
GAAGGCAGAATCCTCACAGTAGGGACATCTCACTTCTTGTACCAACGAGGGTCTTCATAT
TTCTCCCCTGCCTTATTATATCCCATGACAGTAAATAACAAAACGGCTACACTCCATAGT
CCTTATACGTTTAATGCTTTCACTCGGCCGGGTAGTGTCCCTTGCCAGGCATCAGCAAGA
TGCCCCAACTCATGCGTCACTGGGGTCTATACTGATCCATATCCCTTAATCTTCCATAGG
AATCATACTCTACGAGGGGTCTTCGGGACGATGCTTGATGATGAACAAGCGAGACTTAAC
CCCGTATCTGCAGTATTCGACAACGTATCCCGCAGTCGTGTCACCCGGGTGAGTCCAAGC
AGCACCAAGGCAGCATACACGACATCGACATGTTTTAAAGTTGTCAAGACCAATAAAGCT
TATTGTCTTAGTATTGCAGAAATATCTAATACCCTATTCGGGGAATTTAGGATCGTTCCC
TTATTGGTTGAGATCCTCAAGGATGATAGAGTT
>XXXX/China/JS03
ATGGACCGCGCGGTTAACAGAGTCGTGCTGGAGAATGAGGAAAGAGAAGCAAAGAACACA
TGGCGCCTGGTTTTCCGGATCGCAGTCTTACTTTTAATGGTAATGACTCTAGCTATCTCC
GCAGCTGCCTTGGTATACAGCACGGGGGCCAGTACGCCGCACGACCTCGCAGGCATATCG
ACTGTGATCTCCAAGACAGAAGACAAGGTTACGTCTTTACTCAGTTCAAGTCAAGATGTG
ATAGATAGGATATACAAGCAGGTAGCTCTTGAATCCCCGCTGGCGCTACTAAACACTGAA
TCTACAATTATGAATGCAATAACCTCTCTTTCTTATCAAATTAACGGGGCTGCGAACAAT
AGCGGATGTGGGGCGCCTGTTCATGGCCCAGATTATATCGGGGGGATAGGCAAAGAACTC
ATAGTGGACGACATCAGTGATGTCACATCATTTTATCCTTCTGCATATCAAGAACACTTG
AATTTCATCCCGGCGCCTACTTCAGGATCCGGTTGCACTCGGATACCCTCATTTGACATG
AGCACCACCCATTATTGTTATACTCACAATGTGATACTATCTGGTTGCAGAGATCACTCA
CACTCACATCAATACTTAGCACTTGGTGTGCTTCGGACATCTGCAACAGGGAGGGTATTC
TTTTCTACTCTGCGCTCCATCAATTTAGATGACACCCAAAATCGGAAGTCCTGCAGTGTG
AGTGCAACCCCTTTAGGTTGTGATATGCTGTGCTCTAAGGTCACAGGGACTGAAGAGGAG
GATTACAAGTCAGTTGCCCCCACATCAATGGTGCACGGAAGGCTAGGATTTGACGGTCAA
TACCATGAGAAGGACTTAGACACCACGGTCTTATTTAAGGATTGGGTGGCAAATTACCCA
GGAGTGGGAGGAGGGTCTTTTATTGACGACCGTGTATGGTTCCCAGTTTACGGAGGGCTC
AAACCCAATTCACCCAGTGACACTGCACAAGAAGGGAAATATGTAATATACAAGCGCCAT
AACAACACATGCCCCGATAAACAAGATTACCAAATTCGGATGGCTAAGTCTTCATATAAA
CCCGGGCGATTTGGTGGAAAGCGTGTACAGCAAGCCATCTTATCCATCAAAGTGTCAACA
TCCTTGGGTAAGGACCCGGTGCTGACTATTCCACCTAATACAATCACACTCATGGGAGCC
GAAGGCAGAATCCTCACAGTAGGGACATCTCACTTCTTGTACCAACGAGGGTCTTCATAT
TTCTCCCCTGCCTTATTATATCCCATGACAGTAAATAACAAAACGGCTACACTTCATAGT
CCTTATACGTTTAATGCTTTCACTCGGCCAGGTAGTGTCCCTTGCCAGGCATCAGCAAGA
TGCCCCAACTCATGCATCACTGGGGTCTATACTGATCCATATTCCTTAATCTTCCATAGG
AATCATACTCTACGAGGGGTCTTCGGGACGATGCTTGATGATGAACAAGCGAGACTTAAC
CCCGTATCTGCAGTATTCGACAACATATCCCGCAGTCGTGTAACCCGGGTGAGTTCAAGC
AGCACTAAGGCAGCATACACGACATCGACATGTTTTAAAGTTGTCAAGACCAATAAAGTT
TACTGTCTTAGTATTGCAGAAATATCCAATACCCTATTCGGGGAATTTAGGACCGTTCCT
TTACTAGTTGAGATCCTCAAGGATGATAGAGTT
>XXXX/China/SL03
ATGGACCGCGCGGTTAACAGAGTCGTGCTGGAGAATGAGGAAAGAGAAGCAAAGAACACA
TGGCGCCTGGTTTTCCGGATCGCAGTCTTACTTTTAATGGTAATGACTCTAGCTATCTCC
GCAGCTGCCTTGGTATACAGCACGGGGGCCAGTACGCCGCACGACCTCGCAGGCATATCG
ACTGTGATCTCCAAGACAGAAGACAAGGTTACGTCTTTACTCAGTTCAAGTCAAGATGTG
ATAGATAGGATATACAAGCAGGTAGCTCTTGAATCCCCGCTGGCGCTACTAAACACTGAA
TCTACAATTATGAATGCAATAACCTCTCTTTCTTATCAAATTAACGGGGCTGCGAACAAT
AGCGGATGTGGGGCGCCTGTTCATGGCCCAGATTATATCGGGGGGATAGGCAAAGAACTC
ATAGTGGACGACATCAGTGATGTCACATCATTTTATCCTTCTGCATATCAAGAACACTTG
AATTTCATCCCGGCGCCTACTACAGGATCCGGTTGCACTCGGATACCCTCATTTGACATG
AGCACCACCCATTATTGTTATACTCACAATGTGATACTATCTGGTTGCAGAGATCACTCA
CACTCACATCAATACTTAGCACTTGGTGTGCTTCGGACATCTGCAACAGGGAGGGTATTC
TTTTCTACTCTGCGCTCCATCAATTTAGATGACACCCAAAATCGGAAGTCCTGCAGTGTG
AGTGCAACCCCTTTAGGTTGTGATATGCTGTGCTCTAAGGTCACAGGGACTGAAGAGGAG
GATTACAAGTCAGTTGCCCCCACATCAATGGTGCACGGAAGGCTAGGATTTGACGGTCAA
TACCATGAGAAGGACTTAGACACCACGGTCTTATTTAAGGATTGGGTGGCAAATTACCCA
GGAGTGGGAGGAGGGTCTTTTATTGACGACCGTGTATGGTTCCCAGTTTACGGAGGGCTC
AAACCCAATTCACCCAGTGACACTGCACAAGAAGGGAAATATGTAATATACAAGCGCCAT
AACAACACATGCCCCGATAAACAAGATTACCAAATTCGGATGGCTAAGTCTTCATATAAA
CCCGGGCGATTTGGTGGAAAGCGTGTACAGCAAGCCATCTTATCCATCAAAGTGTCAACA
TCCTTGGGTAAGGACCCGGTGCTGACTATTCCACCTAATACAATCACACTCATGGGAGCC
GAAGGCAGAATCCTCACAGTAGGGACATCTCACTTCTTGTACCAACGAGGGTCTTCATAT
TTCTCCCCTGCCTTATTATATCCCATGACAGTAAATAACAAAACGGCTACACTTCATAGT
CCTTATACGTTTAATGCTTTCACTCGGCCAGGTAGTGTCCCTTGCCAGGCATCAGCAAGA
TGCCCCAACTCATGCATCACTGGGGTCTATACTGATCCATATCCCTTAATCTTCCATAGG
AATCATACTCTACGAGGGGTCTTCGGGACGATGCTTGATGATGAACAAGCGAGACTTAAC
CCCGTATCTGCAGTATTCGACAACATATCCCGCAGTCGTGTAACCCGGGTGAGTTCAAGC
AGCACTAAGGCAGCATACACGACATCGACATGTTTTAAAGTTGTCAAGACCAATAAAGTT
TACTGTCTTAGTATTGCAGAAATATCCAATACCCTATTCGGGGAATTTAGGATCGTTCCT
TTACTAGTTGAGATCCTCAAGGATGATAGAGTT
>XXXX/China/SF02
ATGGACCGCGCGGTTAACAGAGTCGTGCTGGAGAATGAGGAAAGAGAAGCAAAGAACACA
TGGCGCCTGGTTTTCCGGATCGCAGTCTTACTTTTAATGGTAATGACTCTGGCTATCTCC
GCAGCTGCCCTGGCATACAGTACGGGGGCCAGTACGCCGCACGACCTCGCAGGCATATCG
ACTGTGATCTCTAAGACAGAAGATAAGGTTACGTCTTTACTCAGTTCGAGTCAAGATGTG
ATAGATAGGATATACAAGCAGGTGGCTCTTGAATCCCCGCTGGCGCTACTAAACACTGAA
TCTACAATTATGAATGCAATAACCTCTCTTTCTTATCAAATTAACGGGGCTGCGAACAAT
AGCGGATGTGGGGCGCCTGTTCATGACCCAGATTATATCGGGGGGATAGGCAAAGAACTC
ATAGTGGACGACATCAGTGATGTCACATCATTTTATCCTTCTGCATATCAAGAACACTTG
AATTTCATCCCAGCGCCTACTACAGGATCCGGTTGCACTCGGATACCCTCATTTGACATG
AGCACCACCCATTATTGTTATACTCACAATGTGATACTATCTGGTTGCAAAGATCACTCA
CACTCACATCAATATTTAGCACTTGGTGTGCTTCGGACATCTGCAACAGGGAGGGTATTC
TTCTCTACTCTGCGCTCCATCAATTTAGATGACACCCAAAATCGGAAGTCCTGCAGTGTG
AGTGCAACCCCTTTAGGTTGTGATATGCTGTGCTCTAAGGTCACAGGGACTGAAGAGGAG
GATTACAAGTCAGTTGCCCCCACATCAATGGTGCACGGAAGGCTAGGGTTTGACGGTCAA
TACCATGAGAAGGACTTAGACACCACGGTCTTATTTAAGGATTGGGTGGCAAATTACCCA
GGAGTGGGAGGAGGGTCTTTTATTGACGACCGTGTATGGTTCCCAGTTTACGGAGGGCTC
AAACCCAATTCACCCAGTGACACTGCACAAGAAGGGAAATATGTAATATACAAGCGCCAT
AACAACACATGCCCCGATGAACAAGATTACCAAATTCGGATGGCTAAGTCTTCATATAAA
CCCGGGCGATTTGGTGGAAAGCGCGTACAGCAAGCCATCTTATCCATCAAAGTGTCAACA
TCCTTGGGTAAGGACCCGGTGCTGACTATTCCACCTAATACAATCACACTCATGGGAGCC
GAAGGCAGAATCCTCACAGTAGGGACATCTCACTTCTTATACCAACGAGGGTCTTCATAT
TTCTCCCCTGCCTTATTATATCCCATGACAGTAAATAACAAAACGGCTACACTCCATAGT
CCTTATACGTTTAATGCTTTCACTCGGCCAGGTAGTGTCCCTTGCCAGGCATCAGCAAGG
TGCCCCAACTCATGCATCACTGGGGTCTATACTGATCCATATCCTTTAATCTTCCATAGG
AATCATACTCTACGAGGGGTCTTCGGGACGATGCTTGATGATGAACAAGCGAGACTTAAC
CCCGTATCTGCAGTATTCGACAACATATCCCGCAGTCGTGTCACCCGGGTGAGTTCAAGC
AGCACCAAGGCGGCATACACGACATCGACATGTTTTAAAGTTGTCAAGACCAATAAAGCT
TATTGTCTTAGTATTGCAGAAATATCCAATACCCTATTCGGGGAATTTAGGATCGTTCCC
TTATTAGTTGAGATCCTCAAGGATGATAGAGTT
>XXXX/China/SKY03
ATGGACCGTGCGGTTAACAGAGTCGTGCTGGAGAGTGAGGAAAGAGAAGCAAAGAACACA
TGGCGCCTGGTTTTCCGGATCGCAGTCTTACTTTTAATGGTAATGACTCTAGCTATCTCC
GCAGCTGCCCTGGCATACAGTATGGAGGCCAGTACGCCGCACGACCTCGCAGGCATATCG
ACTGTGATCTCTAAGACAGAAGATAAGGTTACGTCTTCACTCAGTTCGAGTCAAGATGTG
ATAGATAGGATATACAAGCAGGTGGCTCTTGAATCCCCGCTGGCGCTACTAAACACTGAA
TCTACAATTATGAATGCAATAACCTCTCTTTCTTATCAAATTAACGGGGCTGCGAACAAT
AGCGGATGTGGGGTGCCTGTTCATGACCCAGATTATATCGGGGGGATAGGCAAAGAACTC
ATAGTGGACGACATCAGTGATGTCACATCATTTTATCCTTCTGCATATCAAGAACACCTG
AATTTCATCCCGGCGCCTACTACAGGATCCGGTTGCACTCGGATACCCTCATTTGACATG
AGCACCACCCATTATTGTTATACTCACAATGTAATACTATCCGGTTGCAGAGATCACTCA
CACTCACATCAATATTTAGCACTTGGTGTGCTTCGGACATCTGCAACAGGGAGGGTATTC
TTCTCTACTCTGCGCTCCATCAATTTAGATGACACCCAAAATCGGAAGTCCTGCAGTGTG
AGTGCAACCCCTTTAGGTTGTGATATGCTGTGCTCTAAGGTCACAGGGACTGAAGAGGAG
GATTACAAGTCAGCTGCCCCAACATCAATGGTGGACGGAAGGCTAGGGTTTGACGGTCAA
TACCATGAGAAGGACTTAGACACCACGGTCTTATTTAAGGATTGGGTGGCAAATTACCCA
GGAGTGGGAGGAGGGTCTTTTATTGACGATCGTGTATGGTTCCCAGTTTACGGAGGGCTC
AAACCCAATTCACCCAGTGACAATGCACAAGAACGGAAATATGTAATATACAAGCGCCAT
AACAACACATGCCCCGATGAACAAGATTACCAAATTCGGATGGCTAAGTCTTCATATAAA
CCCGGGCGATTTGGTGGAAAGCGCGTACAGCAAGCCATCTTATCCATCAAAGTGTCAACA
TCTTTGGGTAAGGACCCGGTGCTGACTATTCCACCTAATACAATCACACTCATGGGAGCC
GAAGGCAGAATCCTCACAGTAGGGACATCTCACTTCTTGTACCAACGAGGGTCTTCATAT
TTCTCCCCTGCCTTATTATATCCCATGACAGTAAATAACAAAACGGCTACACTCCATAGT
CCTTATACGTTTAATGCTTTCACTCGGCCAGGCAGTGTCCCTTGCCAGGCATCAGCAAGA
TGCCCCAACTCATGCATCACTGGGGTCTATACTGATCCATATCCCTTAATCTTCCATAGG
AATCATACTCTACGAGGGGTCTTCGGGACGATGCTTGATGATGAACAAGCGAGACTTAAC
CCCGTATCTGCAGTATTCGACAACATATCCCGCAGTCGTGTCACCCGGGTGAGTTCAAGC
AGCACCAAGGCAGCATACACGACATCGACATGTTTTAAAGTTGTCAAGACCAATAAAGCT
TATTGTCTTAGTATTGCAGAAATATCCAATACCCTATTCGGGGAATTTAGGATCGTTCCC
TTATTAGTTGAGACCCTCAAGGATGATAGAGTT
>XXXX/China/SDD01
ATGGACCGCGCGGTTAACAGAGTCGTGCTGGAGAATGAGGAAAGAGAAGCAAAGAACACA
TGGCGCCTGGTTTTCCGGATCGCAGTCTTACTTTTAATGGTAATGACTCTAGCTATCTCC
GCAGCTGCCTTGGTATACAGCACGGGGGCCAGTACGCCGCACGACCTCGCAGGCATATCG
ACTGTGATCTCCAAGACAGAAGACAAGGTTACGTCTTTACTCAGTTCAAGTCAAGATGTG
ATAGATAGGATATACAAGCAGGTAGCTCTTGAATCCCCGCTGGCGCTACTAAACACTGAA
TCTACAATTATGAATGCAATAACCTCTCTTTCTTATCAAATTAACGGGGCTGCGAACAAT
AGCGGATGTGGGGCGCCTGTTCATGGCCCAGATTATATCGGGGGGATAGGCAAAGAACTC
ATAGTGGACGACATCAGTGATGTCACATCATTTTATCCTTCTGCATATCAAGAACACTTG
AATTTCATCCCGGCGCCTACTTCAGGATCCGGTTGCACTCGGATACCCTCATTTGACATG
AGCACCACCCATTATTGTTATACTCACAATGTGATACTATCTGGTTGCAGAGATCACTCA
CACTCACATCAATACTTAGCACTTGGTGTGCTTCGGACATCTGCAACAGGGAGGGTATTC
TTTTCTACTCTGCGCTCCATCAATTTAGATGACACCCAAAATCGGAAGTCCTGCAGTGTG
AGTGCAACCCCTTTAGGTTGTGATATGCTGTGCTCTACGGTCACAGGGACTGAAGAGGAG
GATTACAAGTCAGTTGCCCCCACATCAATGGTGCACGGAAGGCTAGGATTTGACGGTCAT
TACCATGAGAAGGACTTAGACACCACGGTCCTATTTAAGGATTGGGTGGCAAATTACCCA
GGAGGGGGAGGAGGGTCTTTTATTGACGACCGTGTATGGTTCCCAGTTTACGGAGGGCTC
AAACCCAATTCACCCAGTGACACTGCACAAGAAGGGAAATATGTAATATACAAGCGCCAT
A-CAACACATGCCCCGATAAACAAGATTACCAAATTCGGATGGCTAAGTCTTCATATAAA
CCCGGGCGATTTGGTGGAAAGCGTGTACAGCAAGCCATCTTATCCATCAAAGTGTCAACA
TCCTTGGGTAAGGACCCGGTGCTGACTATTCCACCTAATACAATCACACTCATGGGAGCC
GAAGGCAGAATCCTCACAGTAGGGACATCTCACTTCTTGTACCAACGAGGGTCTTCATAT
TTCTCCCCTGCCTTATTATATCCCATGACAGTAAATAACAAAACGGCTACACTTCATAGT
CCTTATACGTTTAATGCTTTCACTCGGCCAGGTAGTGTCCCTTGCCAGGCATCAGCAAGA
TGCCCCAACTCATGCATCACTGGGGTCTATACTGATCCATATTCCTTAATCTTCCATAGG
AATCATACTCTACGAGGGGTCTTCGGGACGATGCTTGATGATGAACAAGCGAGACTTAAC
CCCGTATCTGCAGTATTCGACAACATATCCCGCAGTCGTGTAACCCGGGTGAGTTCAAGC
AGCACTAAGGCAGCATACACGACATCGACATGTTTTAAAGTTGTCAAGACCAATAAAGTT
TACTGTCTTAGTATTGCAGAAATATCCAATACCCTATTCGGGGAATTTAGGACCGTTCCT
TTACTAGTTGAGATCCTCAAGGATGATAGAGTT
>XXXX/China/SGM01
ATGGACCGCGCGGTTAACAGAGTCGTGCTGGAGAATGAGGAAAGAGAAGCAAAGAACACA
TGGCGCCTGGTTTTCCGGATCGCAGTCTTACTTTTAATGGTAATGACTCTAGCTATCTCC
GCAGCTGCCTTGGTATACAGCACGGGGGCCAGTACGCCGCACGACCTCGCAGGCATATCG
ACTGTGATCTCCAAGACAGAAGACAAGGTTACGTCTTTACTCAGTTCAAGTCAAGATGTG
ATAGATAGGATATACAAGCAGGTAGCTCTTGAATCCCCGCTGGCGCTACTAAACACTGAA
TCTACAATTATGAATGCAATAACCTCTCTTTCTTATCAAATTAACGGGGCTGCGAACAAT
AGCGGATGTGGGGCGCCTGTTCATGGCCCAGATTATATCGGGGGGATAGGCAAAGAACTC
ATAGTGGACGACATCAGTGATGTCACATCATTTTATCCTTCTGCATATCAAGAACACTTG
AATTTCATCCCGGCGCCTACTTCAGGATCCGGTTGCACTCGGATACCCTCATTTGACATG
AGCACCACCCATTATTGTTATACTCACAATGTGATACTATCTGGTTGCAGAGATCACTCA
CACTCACATCAATACTTAGCACTTGGTGTGCTTCGGACATCTGCAACAGGGAGGGTATTC
TTTTCTACTCTGCGCTCCATCAATTTAGATGACACCCAAAATCGGAAGTCCTGCAGTGTG
AGTGCAACCCCTTTAGGTTGTGATATGCTGTGCTCTAAGGTCACAGGGACTGAAGAGGAG
GATTACAAGTCAGTTGCCCCCACATCAATGGTGCACGGAAGGCTAGGGTTTGACGGTCAA
TACCATGAGAAGGACTTAGACAGCACGGTCTTATTTAAGGATTGGGTGGCAAATTACCCA
GAGGTGGGAGGAGGGTCTTTTATTGACGACCGTGTATGGTTCCCAGTTTACGGAGGGCTC
AAACCCAATTCACCCAGTGACACTGCACAAGAAGGGAAATATGTAATATACAAGCGCCAT
AACAACACATGCCCCGATAAACAAGATTACCAAATTCGGATGGCTAAGTCTTCATATAAA
CCCGGGCGATTTGGTGGAAAGCGTGTACAGCAAGCCATCTTATCCATCAAAGTGTCAACA
TCCTTGGGTAAGGACCCGGTGCTGACTATTCCACCTAATACAATCACACTCATGGGAGCC
GAAGGCAGAATCCTCACAGTAGGGACATCTCACTTCTTGTACCAACGAGGGTCTTCATAT
TTCTCCCCTGCCTTATTATATCCCATGACAGTAAATAACAAAACGGCTACACTTCATAGT
CCTTATACGTTTAATGCTTTCACTCGGCCAGGTAGTGTCCCTTGCCAGGCATCAGCAAGA
TGCCCCAACTCATGCATCACTGGGGTCTATACTGATCCATATTCCTTAATCTTCCATAGG
AATCATACTCTACGAGGGGTCTTCGGGACGATGCTTGATGATGAACAAGCGAGACTTAAC
CCCGTATCTGCAGTATTCGACAACATATCCCGCAGTCGTGTAACCCGGGTGAGTTCAAGC
AGCACTAAGGCAGCATACACGACATCGACATGTTTTAAAGTTGTCAAGACCAATAAAGTT
TACTGTCTTAGTATTGCAGAAATATCCAATACCCTATTCGGGGAATTTAGGACCGTTCCT
TTACTAGTTGAGATCCTCAAGGATGATAGAGTT
>XXXX/China/PX2/03
ATGGACCGCGCGGTTAACAGAGTCGTGCTGGAGAATGAGGAAAGAGAAGCAAAGAACACA
TGGCGCCTGGTTTTCCGGATCGCAGTCTTACTTTTAATGGTAATGACTCTAGCTATCTCC
GCAGCTGCCCTGGCATACAGTACGGGGGCCAGTACGCCGCACGACCTCGCAGGCATATCG
ACTGTGATCTCTAAGACAGAAGATAAGGTTACGTCTTTACTCAGTTCGAGTCAAGATGTG
ATAGATAGGATATACAAGCAGGTGGCCCTTGAATCCCCGCTGGCGCTACTAAACACTGAA
TCTATAATTATGAATGCAATAACCTCTCTTTCTTATCAAATTAACGGGGCTGCGAACAAT
AGCGGATGTGGGGCGCCTGTTCATGACCCAGATTATATCGGGGGGATAGGCAAAGAACTC
ATAGTGGACGACATCAGTGATGTCACATCATTTTATCCTTCTGCATATCAAGAACACTTG
AATTTCATCCCGGCGCCTACTACAGGATCCGGTTGCACTCGGATACCCTCATTTGACACG
AGCACCACCCATTATTGTTATACTCACAATGTGATACTATCCGGCTGCAGAGATCACTCA
CACTCACATCAATATTTAGCACTTGGTGTGCTTCGGACATCTGCAACAGGGAGGGTATTC
TTTTCTACTCTGCGCTCCATCAATTTAGATGACACCCAAAATCGGAAGTCCTGCAGTGTA
AGTGCAACCCCTTTAGGTTGTGATATGCTGTGCTCTAAGGTCACAGGGACTGAAGAGGAG
GATTACAAGTCAGTTGCCCCCACATCAATGGTGCACGGAAGGCTAGGGTTTGACGGTCAA
TACCATGAGAAGGACTTGGACACCACGGTCGTATTTAAGGATTGGGTGGCAAATTACCCA
GGAGCGGGAGGAGGGTCTTTTATTGACGACCGTGTATGGTTCCCAGTTTACGGAGGGCTC
AAACCCAATTCACCCAGTGACACTGCACAAGAAGGGAAATATGTAATATACAAGCGCCAT
AACAACACATGCCCCGATGAACAAGATTACCAAATTCGGATGGCTAAGTCTTCATATAAA
CCCGGGCGATTTGGTGGAAAGCGCGTACAGCAAGCCATCTTATCCATCAAAGTGTCAACA
TCCTTGGGTAAGGACCCGGTGCTGACTATTCCACCTAATACAATCACACTCATGGGAGCC
GAAGGCAGAATCCTCACAGTAGGGACATCTCACTTCTTGTACCAACGAGGGTCTTCATAT
TTCTCCCCTGCCTTGTTATATCCCATGACAGTAAATAACAAAACGGCTACGCTCCATAGT
CCTTATACGTTTAATGCTTTCACTCGGCCAGGTAGTGTCCCTTGCCAGGCATCAGCAAGA
TGCCCCAACTCATGCATCACTGGGGTCTATACTGATCCATATCCCTTAATCTTCCATAGG
AATCATACTCTACGAGGAGTCTTCGGGACGATGCTTGATGATGAACAAGCGAGACTCAAC
CCCGTATCTGCAGTATTCGACAACATATCCCGCAGTCGTGTCACCCGGGTGAGTTCAAGC
AGCACCAAGGCAGCATACACGACATCGACATGTTTTAAAGTTGTCAAGACCAATAAAGTT
TATTGTCTTAGTATTGCGGAAATATCCAATACCCTATTCGGGGAATTTAGGATCGTTCCC
TTATTGGTTGAGATCCTCAAGGATGATAGAGTT
>XXXX/China/JS-1-05
ATGGACCACGCGGTTAACAGAGTCGTGCTGGAGAATGAGGAAGGAGAAGCAAAGAACACA
TGGCGCCTGGTTTTCCGGATCGCAGTCTTACTTTTAATGGTTATGACTCTGGCTATCTCC
GCAGCTGCCCTGGCATACAGTACGGGGGCCAGTACGCCGCACGACCTCGCAGGCCTATCG
ACTGTAATCTCTAAGACAGAAGATAAGGTTACGTCTTTACTCAGCTCGAGTCAAGATGTG
ATAGATAGGATATACAAGCAGGTGGCTCTTGAATCCCCGCTGGCGCTACTAAACACTGAA
TCTACAATTATGAATGCAATAACCTCTCTTTCTTATCAAATTAACGGGGCTGCGAACAAT
AGCGGATGTGGGGCGCCTGTTCATGACCCAGATTATATCGGGGGGATAGGCAAAGAACTC
ATAGTGGACGACATCAGTGATGTCACATCATTTTATCCTTCTGCATATCAAGAACACTTG
AATTTCATCCCAGCGCCTACTACAGGATCCGGTTGCACTCGGATACCCTCATTTGACATG
AGCACCACCCATTATTGTTATACTCACAATGTGATACTATCTGGTTGCAGAGATCACTCA
CACTCACATCAATATTTAGCACTTGGTGTGCTTCGGACATCCGCAACAGGGAGGGTATTC
TTCTCTACTCTGCGCTCCATCAATTTAGATGACACCCAAAATCGGAAGTCCTGCAGTGTG
AGTGCAACCCCTTTAGGTTGTGATATGCTGTGCTCTAAGGTCACAGGGACTGAAGAGGAG
GATTACAAGTCAGTTGCCCCCACATCAATGGTGCACGGAAGGCTAGGGTTTGACGGTCAA
TACCATGAGAAGGACTTAGACACCACGGTCTTATTCAAGGATTGGGTGGCAAATTACCCA
GGAGTGGGAGGAGGGTCTTTTATTGACGACCGTGTATGGTTCCCAGTTTACGGAGGGCTC
AAACCCAATTCACCCAGTGACATTGCACAAGAAGGGAAATATGTAATATACAAGCGCCAT
AACAACACATGCCCCGATAAACAAGATTACCAAATTCGGATGGCTAAGTCTTCATATAAA
CCCGGGCGATTTGGTGGAAAGCGCGTACAGCAAGCCATCTTATCCATCAAAGTGTCAACA
TCTTTGGGTAAGGACCCGGTGCTGACTATTCCGCCTAATACAATCACACTCATGGGAGCC
GAAGGCAGAATCCTCACAGTAGGGACTTCCCACTTCTTGTACCAACGAGGGTCTTCATAT
TTCTCCCCTGCCTTATTATATCCCATGACAATAAATAACAAAACGGCTACACTCCATAGT
CCTTATACGTTTAATGCTTTCACTCGGCCAGGTAGTGTCCCTTGCCAGGCATCAGCAAGA
TGCCCCAACTCATGCATCACTGGGGTCTATACTGATCCATATCCCTTAATCTTCCATAGG
AATCATACTCTACGAGGGGTCTTCGGGACGATGCTTGATGATGAACAAGCGAGACTTAAC
CCCGTATCTGCAGTATTCGACAACATATCCCGCAGTCGTGTCACCCGGGTGAGTTCAAGC
AGCACCAAGGCAGCATACACGACATCGACATGTTTTAAAGTTGTTAAGACCAATAAAGCT
TATTGTCTTAGTATTGCAGAAATATCCAATACCCTATTCGGGGAATTTAGGATCGTTCCC
TTATTAGTTGAGATCCTCAAGGATGATAGAGTT
>XXXX/China/JS-2-05
ATGGACCGCGCGGTTAACAGAGTCGTGCTGGAGAATGAGGAAAGAGAAGCAAAGAACACA
TGGCGCCTGGTTTTCCGGATCGCAGTCTTACTTTTAATGGTTATGACTCTGGCTATCTCC
GCAGCTGCCCTGGCATACAGTACGGGGGCCAGTACGCCGCACGACCTCGCAGGCATATCG
ACTGTAATCCCTAAGACAGAAGATAAGGTTACGTCTTTACTCAGCTCGAGTCAAGATGTG
ATAGATAGGATATACAAGCAGGTGGCTCTTGAATCCCCGCTGGCGCTACTAAACACTGAA
TCTACAATTATGAATGCAATAACCTCTCTTTCTTATCAAATTAACGGGGCTGCGAACAAT
AGCGGATGTGGGGCGCCTGTTCATGACCCAGATTATATCGGGGGGATAGGCAAAGAACTC
ATAGTGGACGACATCAGTGATGTCACATCATTTTATCCTTCTGCATATCAAGAACACTTG
AATTTCATCCCAGCGCCTACTACAGGATCCGGTTGCACTCGGATACCCTCATTTGACATG
AGCACCACCCATTATTGTTATACTCACAATGTGATACTATCTGGTTGCAGAGATCACTCA
CACTCACATCAATATTTAGCACTTGGTGTGCTTCGGACATCTGCAACAGGGAGGGTATTC
TTCTCTACTCTGCGCTCCATCAATTTAGATGACACCCAAAATCGGAAGTCCTGCAGTGTG
AGTACAACCCCTTTAGGTTGTGATATGCTGTGCTCTAAGGTCACAGGGACTGAAGAGGAG
GATTACAAGTCAGTTGCCCCCACATCAATGGTGCACGGAAGGCTAGGGTTTGACGGTCAA
TACCATGAGAAGGACTTAGACACCACGGTCTTATTCAAGGATTGGGTGGCAAATTACCCA
GGAGTGGGAGGAGGGTCTTTTATTGACGACCGTGTATGGTTCCCAGTTTACGGAGGGCTC
AAACCCAATTCACCCAGTGACATTGCACAAGAAGGGAAATATGTAATATACAAGCGCCAT
AACAACACATGCCCCGATAAACAAGATTACCAAATTCGGATGGCTAAGTCTTCATATAAA
CCCGGGCGATTTGGTGGAAAGCGCGTACAGCAAGCCATCTTATCCATCAAAGTGTCAACA
TCTTTGGGTAAGGACCCGGTGCTGACTATTCCGCCTAATACAATCACACTCATGGGAGCC
GAAGGCAGAATCCTCACAGTAGGGACTTCCCACTTCTTGTACCAACGAGGGTCTTCATAT
TTCTCCCCTGCCTTATTATATCCCATGACAATAAATAACAAAACGGCTACACTCCATAGT
CCTTATACGTTTAATGCTTTCACTCGGCCAGGTAGTGTCCCTTGCCAGGCATCAGCAAGA
TGCCCCAACTCATGCATCACTGGGGTCTATACTGATCCATATCCCTTAATCTTCCATAGG
AATCATACTCTACGAGGGGTCTTCGGGACGATGCTTGATGATGAACAAGCGAGACTTAAC
CCCGTATCTGCAGTATTCGACAACATATCCCGCAGTCGTGTCACCCGGGTGAGTTCAAGC
AGCACCAAGGCAGCATACACGACATCGACATGTTTTAAAGTTGTTAAGACCAATAAAGCT
TATTGTCTTAGTATTGCAGAAATATCCAATACCCTATTCGGGGAATTTAGGATCGTTCCC
TTATTAGTTGAGATCCTCAAGGATGATAGAGTT
>XXXX/China/JS-3-05
ATGGACCGCGCGGTTAACAGAGTCGTGCTGGAGAATGAGGAAAGAGAAGCAAAGAACACA
TGGCGCCTGGTTTTCCGGATAGCAGTCTTACTTTTAATGGTAATGACTCTAGCTATCTCC
GCAGCTGCCCTGGCATACAGTATGGAGGCCAGTACGCCGCACGACCTTGCAGGCATATCG
ACTGTGATCTCTAAGACAGAAGATAAGGTTACGTCTTTACTCAGTTCGAGTCAAGATGTG
ATAGATAGGATATACAAGCAGGTGGCTCTTGAATCCCCGCTGGCGCTACTAAACACTGAA
TCTACAATTATGAATGCAATAACCTCTCTTTCTTATCAAATTAACGGGGCTGCGAACAAT
AGCGGATGTGGGGCGCCTGTTCATGACCCAGATTATATCGGGGGGATAGGCAAAGAACTC
ATAGTGGACGACATCAGTGATGTCACATCATTTTATCCTTCTGCATATCAAGAACACCTG
AATTTCATCCCGGCGCCTACTACAGGATCCGGTTGCACTCGGATACCCTCATTTGACATG
AGCACCACCCATTATTGTTATACTCACAATGTAATACTATCCGGTTGCAGAGATCACTCA
CACTCACATCAATACTTAGCGCTTGGTGTGCTTCGGACATCTGCAACAGGGAGGGTATTC
TTCTCTACTCTGCGCTCCATCAATTTAGATGACACCCAAAATCGGAAGTCCTGCAGTGTG
AGTGCAACCCCTTTAGGTTGTGATATGCTGTGCTCTAAGGTCACAGGGACTGAGGAGGAG
GATTACAAGTCAGCTGCCCCAACATCAATGGTGCACGGAAGGCTAGGGTTTGACGGTCAA
TACCATGAGAAGGACTTAGACATCACGGTCTTATTTAAGGATTGGGTGGCAAATTACCCA
GGAGTGGGAGGAGGGTCTTTTATTGACGACCGTGTATGGTTCCCAGTTTACGGAGGGCTC
AAACCCAATTCACCCAGTGACACTGCACAAGAAGGGAAATATGTAATATACAAGCGCCAT
AACAACACATGCCCCGATGGACAAGATTACCAAATTCGGATGGCTAAGTCTTCATATAAA
CCCGGGCGATTTGGTGGAAAGCGCGTACAGCAAGCCATATTATCCATCAAAGTGTCAACA
TCCTTGGGTAAGGACCCGGTGCTGACTATTCCACCTAATACAATCACACTCATGGGAGCC
GAAGGCAGAATCCTCACAGTAGGGACATCTCACTTCTTGTACCAACGAGGGTCTTCATAT
TTCTCCCCTGCCTTATTATATCCCATGACAGTAAATAACAAAACGGCTACACTCCATAGT
CCTTATACGTTTAATGCTTTCACTCGGCCAGGTAGTGTCCCTTGCCAGGCATCAGCAAGA
TGCCCCAACTCATGCATCACTGGGGTCTATACTGATCCATATCCCTTAATCTTCTATAGG
AATCATACTCTACGAGGGGTCTTTGGGACGATGCTTGATGATGAACAAGCGAGACTTAAC
CCCGTATCTGCAGTATTCGACAACATATCCCGCAGTCGTGTCACCCGGGTGAGTTCAAGC
AGCACCAAGGCAGCATACACGACATCGACATGTTTTAAAGTTGTCAGGACCAATAAAGCT
TATTGTCTTAGTATTGCAGAGATATCCAATACCCTATTCGGGGAATTTAGGATCGTTCCC
TTATTAGTTGAGATCCTCAAGGATGATAGAGTT
>XXXX/China/JS-4-05
ATGGACCGCGCGGTTAACAGAGTCGTGCTGGAGAATGAGGAAAGAGAAGCAAAGAACACA
TGGCGCCTGGTTTTCCGGATCGCAGTCTTACTTTTAATGGTAATGACTCTAGCTATCTCC
GCAGCTGCCCTGGCATACAGTATGGAGGCCAGTACGCCGCACGACCTTGCAGGCATATCG
ACTGTGATCTCTAAGACAGAAGATAAGGTTACGTCTTTACTCAGTTCGAGTCGAGATGTG
ATAGATAGGATATACAAGCAGGTGGCTCTTGAATCCCCGCTGGCGCTACTAAACACTGAA
TCTACAATTATGAATGCAATAACCTCTCTTTCTTATCAAATTAACGGGGCTGCGAACAAT
AGCGGATGTGGGGCGCCTGTTCATGACCCAGATTATATCGGGGGGATAGGCAAAGAACTC
ATAGTGGACGACATCAGTGATGTCACATCATTTTATCCTTCTGCATATCAAGAACACCTG
AATTTCATCCCGGCGCCTACTACAGGATCCGGTTGCACTCGGATACCCTCATTTGACATG
AGCACCACCCATTATTGTTATACTCACAATGTAATACTATCCGGTTGCAGAGATCACTCA
CACTCACATCAATACTTAGCGCTTGGTGTGCTTCGGACATCTGCAACAGGGAGGGTATTC
TTCTCTACTCTGCGCTCCATCAATTTAGATGATACCCAAAATCGGAAGTCCTGCAGTGTG
AGTGCAACCCCTTTAGGTTGTGATATGCTGTGCTCTAAGGTCACAGGGACTGAAGAGGAG
GATTACAAGTCAGCTGCCCCAACATCAATGGTGCACGGAAGGCTAGGGTTTGACGGTCAA
TACCATGAGAAGGACTTAGACACCACGGTCTTATTTAAGGATTGGGTGGCAAATTACCCA
GGAGTGGGAGGAGGATCTTTTATTGACGACCGTGTATGGTTCCCAGTTTACGGAGGGCTC
AAACCCAATTCACCCAGTGACACTGCACAAGAAGGGAAATATGTAATATACAAGCGCCAT
AACAACACATGCCCCGATGGACAAGATTACCAAATTCGGATGGCTAAGTCTTCATATAAA
CCCGGGCGATTTGGTGGAAAGCGCGTACAGCAAGCCATATTATCCATCAAAGTGTCAACA
TCCTTGGGTAAGGACCCGGTGCTGACTATTCCACCTAATACAATCACACTCATGGGAGCC
GAAGGCAGAATCCTCACAGTAGGGACATCTCACTTCTTGTACCAACGAGGGTCTTCATAT
TTCTCCCCTGCCTTATTATATCCCATGACAGTAAATA-CAAAACGGCTACACTCCATAGT
CCTTATACGTTTAATGCTTTCACTCGGCCAGGTAGTGTCTCTTGCCAGGCATCAGCAAGA
TGCCCCAACTCATGCATCGCTGGGGTCTATACTGATCCATATCCCTTAATCTTCTATAGG
AATCATACTCTACGAGGGGTCTTTGGGACGATGCTTGATGATGAACAAGCGAGACTTAAC
CCCGTATCTGCAGTATTCGACAACATATCCCGCAGTCGTGTCACCCGGGTGAGTTCAAGC
AGCACCAAGGCAGCATACACGACATCGACATGTTTTAAAGTTGTCAAGACCAATAAAGCT
TATTGTCTTAGTATTGCAGAGATATCCAATACCCTATTCGGGGAATTTAGGATCGTTCCC
TTATTAGTTGAGATCCTCAAGGATGATAGAGTT
>2002/China/Guangxi7
ATGGACCGCGCGGTTAACAGAGTCGTGCTGGAGAATGAGGAAAGAGAAGCAAAGAACACA
TGGCGCCTGGTTTTCCGGATCGCAGTCTTACTTTTAATGGTAATGACTCTAGCTATCTCC
ACGGCTGCTCTGGCATACAGTACGGGGGCCAGTACGCCGCACGACCTCGCAGGCATATCG
ACTGTGATCTCCAAGACAGAAGATAAGGTTACGTCTTTACTCAGTTCAAGTCAAGATGTG
ATAGATAGGATATACAAGCAGGTGGCTCTTGAATCCCCGCTGGCGCTACTAAACACTGAA
TCTATAATTATGAATGCAATAACCTCTCTTTCTTATCAAATTAACGGGGCTGCGAATAAT
AGCGGATGTGGGGCGCCTGTTCATGACCCAGACTATATCGGGGGGATAGGCAAAGAACTC
ATAGTGGATGACATCAGTGATGTCACATCATTTTATCCTTCTGCATATCAAGAACACTTG
AATTTCATCCCAGCGCCTACTACGGGATCCGGTTGCACTCGGATACCCTCATTTGATATG
AGCACCACCCATTATTGTTATACTCACAATGTGATACTATCCGGTTGCAGAGATCACTCA
CACTCACATCAATACTTAGCACTTGGTGTGCTTCGGACATCTGCAACAGGGAGGGTATTC
TTTTCTACTCTGCGCTCCATCAATTTAGATGACACCCAAAATCGGAAGTCCTGCAGTGTG
AGTGCAACCCCTTTAGGTTGTGATATGCTGTGCTCCAAGGTCACAGAGACTGAAGAGGAG
GATTACAAGTCAGTTGCCCCAACATCAATGGTGCACGGAAGGCTAGGGTTTGACGGTCAA
TATCATGAGAAGGACTTAGACACCACGGTCTTATTCAAGGATTGGGTGGCAAATTACCCA
GGGGTGGGAGGAGGGTCTTTTATTGACGACCGTGTATGGTTCCCAGTTTACGGAGGGCTC
AAACCCAATTCACCCAGTGACGCTGCACAAGAAGGGAAATATGTAATATACAAGCGCCAT
AACAACACATGCCCCGACGGACAAGATTACCAGATTCGGATGGCTAAGTCTTCATATAAA
CCCGGGCGATTTGGTGGAAAGCGCGTACAGCAAGCCATCTTATCCATCAAAGTGTCAACG
TCCTTGGGCAAGGACCCGGTGCTGACTATTCCACCTAATACAATCACACTTATGGGAGCC
GAAGGCAGAATTCTCACAGTAGGGACATCTCACTTCTTGTACCAACGAGGGTCTTCATAT
TTCTCCCCTGCCTTATTATATCCCATGACAGTAAATAACAAAACGGCTACACTCCATAGT
CCTTATACGTTTAATGCTTTCACTCGGCCAGGTAGTGTCCCCTGCCAGGCATCAGCAAGA
TGCCCCAACTCATGCGTCACTGGGGTCTATACTGATCCATATCCCTTAATCTTCCATAGG
AATCACACTCTACGAGGGGTCTTCGGGACGATGCTTGATGATGAACAAGCGAGACTTAAC
CCCGTATCTGCAGTATTCGACAACATATCCCGCAGTCGTGTCACCCGGGTGAGTTCAAGC
AGCACCAAGGCAGCATACACGACATCGACATGTTTTAAGGTTGTCAAGACCAATAAAGCT
TATTGTCTTAGTATTGCAGAAATATCCAATACCCTATTCGGGGAATTTAGGATCGTTCCC
TTACTAGTTGAGATCCTCAAGGATGATAAGGTT
>2003/China/Guangxi11
ATGGACCGCGCGGTTAACAGAGTCGTGCTGGAGAATGAGGAAAGAGAAGCAAAGAACACA
TGGCGCCTGGTTTTCCGGATCGCAGTCTTACTTTTAATGGTAATGACTCTAGCTATCTCC
GCAGCTGCCCTGGCATACAGCACGGGGGCCAGTACGCCGCACGACCTCGCAGGCATATCG
ACTGTGATCTCCAAGACAGAAGATAAGGTCACGTCTTTACTCAGTTCAAGTCAAGATGTG
ATAGATAGGATATACAAGCAGGTGGCTCTTGAATCCCCGCTGGCGCTACTGAACACTGAA
TCTATAATTATGAATGCAATAACCTCTCTTTCTTATCAAATTAACGGGGCTGAGAACAAT
AGTGGGTGTGGTGCGCCTGTTCATGACCCAGATTATATCGGGGGGATAGGCAAAGAACTC
ATAGTGGACGACATCAGTGATGTCACATCATTTTATCCTTCTGCATATCAAGAACACTTG
AGTTTCATCCCGGCGCCTACTACAGGATCCGGTTGCATTCGGATACCCTCATTTGACATG
AGCACCACCCATTATTGTTATACTCACAATGTGATACTATCCGGTTGCAGAGATCACTCA
CACTCACATCAATACTTAGCACTTGGTGTGCTTCGGACATCTGCAACAGGGAGGGTATTC
TTTTCTACTCTGCGCTCCATCAATTTAGATGACACCCAAAATCGGAAGTCCTGCAGTGTG
AGTGCAACCCCTTTAGGTTGTGATATACTGTGCTCTAAGGTCACAGGGACTGAAGAGGAG
GATTACAAGTCAGCTGCCCCCACATCAATGGTGCACGGAAGGCTAGGGTTTGACGGTCAA
TACCATGAGAAGGACTTAGACACCACGGTCTTATTTAAGGATTGGGTGGCAAATTACCCG
GGAGTGGGAGGAGGGTCTTTTATTGACGACCGTGTATGGTTCCCAGTTTACGGAGGGCTC
AAACCCAATTCACCCAGTGACACTGCACAAGAAGGGAAATATGTAATATACAAGCGCCAT
AACAACACATGCCCCGATGAAAAAGATTACCAAATTCGGATGGCTAAGTCTTCATATAAA
CCCGGGCGATTTGGTGGAAAGCGCGTACAGCAAGCCATCCTATCCATCAAAGTGTCAACA
TCCCTGGGTAAGGACCCGGTGCTGACTATTCCACCTAATACAATCACACTCATGGGAGCC
GAAGGCAGAATTCTCACAGTAGGGACATCTCACTTCTTGTACCAACGAGGGTCTTCATAT
TTCTCCCCTGCCTTATTGTATCCCATGACAGTAAATAACAAAACGGCTACACTCCATAGT
CCTTACACGTCTAATGCTTTCACTCGGCCAGGTAGTGTCCCTTGCCAGGCATCAGCAAGA
TGCCCCAACTCATGCATCACTGGGGTCTATACCGATCCATATCCCTTAATCTTCCATAGG
AATCATACTCTGCGAGGGGTCTTCGGGACGATGCTTGATGATGAACAAGCGAGGCTCAAC
CCCGTATCTGCAGTATTTGACAACATATCTCGCAGTCGTGTCACCCGGGTGAGTTCAAGC
AGCACCAAGGCAGCATACACGACATCGACATGTTTTAAAGTTGTCAAGACCAATAAAGCT
TATTGTCTTAGTATCGCAGAAATATCCAATACCCTATTCGGGGAATTTAGGATCGTTCCC
TTACTAGTTGAGATCCTCAAGGATGGTAGGGTT
>XXXX/China/chicken/China/Guangxi3/2000
ATGGACCGCGCGGTTAACAGAGTCGCGCTAGAGAATGAGGAAAGAGAAGCAAAGAACACA
TGGCGCCTGGTTTTCCGGATCGCAGTCTTACTTTTGATGGTAATGACTCTAGCTATCTCT
TCAGCTGCCCTGGCATACAGCACGGGGGCCAGTACGCCCCACGACCTAGCAGGCATATCG
ACTATGATCTCCAAGACAGAAGATAAGGTTACGTCTTTACTCAGTTCAAGTCAAGACGTG
ATAGATAGGATATATAAGCAGGTGGCTCTTGAATCCCCGCTAGCGCTACTAAACACTGAA
TCTATAATTATGAATGCAATAACCTCTCTTTCTTATCAAATCAACGGGGCTGCGAACAAC
AGCGGGTGTGGGGCGCCTGTTCATGACCCAGACTACATCGGGGGGATAGGCAAAGAACTC
ATAGTGGACGACATTAGTGATGTCACATCATTTTATCCTTCTGCGTATCAAGAACACTTG
AATTTCATCCCGGCGCCTACTACAGGATCCGGTTGCACTCGTATACCCTCATTTGACATG
AGCACCACTCACTACTGTTATACTCACAATGTGATATTATCTGGTTGCAGAGATCACTCA
CACTCACATCAATATTTAGCACTTGGTGTGCTTCGGACATCTGCAACAGGGAGGGTATTC
TTTTCTACTCTGCGCTCCATCAATTTAGATGACACCCAAAATCGGAAGTCCTGCAGTGTG
AGTGCAACCCCTTTAGGTTGTGATATGCTGTGCTCTAAGGTCACGGAGATTGAGGAGGAG
GATTACAAGTCAGTTACCCCCACATCAATGGTGCACGGGAGGCTAGGGTTTGACGGTCAA
TACCATGAGAAGGACTTAGATACCACAGTCTTATTTAAAGATTGGGTGGCAAATTACCCA
GGAGTGGGAGGAGGGTCTTTTATTGATGACCGTGTATGGTTCCCAGTTTACGGAGGGCTC
AAACCCAATTCACCCAGTGACACTGCACAGGAAGGGAAATATGTAATATACAAGCGCCAT
AACAATACATGCCCTGATGGACAAGATTACCAAACTCGGATGGCTAAGTCTTCATATAAA
CCCGGGCGATTTGGTGGGAAGCGCGTACAGCAAGCCATCTTATCCATCAAAGTGTCAACA
TCCTTGGGTAAGGACCCGGTGCTGACTATTCCACCTAATACAATTACACTCATGGGAGCC
GAAGGCAGAGTTCTCACAGTGGGGACGTCTCACTTCTTATATCAACGAGGGTCTTCATAT
TTCTCCCCTGCCTTATTATATCCCATGACAGTAAATAACAAAACAGCTACACTCCATAGT
CCTTATACGTTTAATGCTTTTACTCGGCCAGGTAGTGTCCCTTGCCAGGCATCAGCAAGA
TGCCCCAACTCATGCATCACTGGGGTCTATACGGATCCATATCCCTTAATCTTCCATAGG
AATCATACCCTACGAGGGGTCTTCGGGACGATGCTTGATGATGAACAAGCAAGACTTAAC
CCCGTATCTGCAGTATTCGACGACATATCCCGCAGTCGTGTAACCCGGGTGAGTTCAAGC
AACACCAAGGCAGCATACACGACATCGACATGTTTTAAAGTTGTCAAGACCAATAAAGTT
TATTGTCTTAGTATTGCAGAAATATCCAATACCCTATTCGGGGAATTTAGGATTGTTCCC
TTACTAGTTGAGATCCTCAAGGATGGTAGGGTT
>XXXX/China/chicken/China/Guangxi4/2000
ATGGACCGCGCGGTTAACAGAGTCGTGCTAGAAAATGAGGAAAGAGAAGCAAAGAACACA
TGGCGCCTGGTTTTCCGGATCGCAGTCTTACTTTTGATGGTAATGACTCTAGCTATCTCT
TCAGCTGCCCTGGCATACAGCACGGGGGCCAGTACGCCCCACGACCTAGCAGGCATATCG
ACTGTGATCTCCAAGACAGAAGATAAGGTTACGTCTTTACTCAGTTCAAGTCAAGACGTG
ATAGATAGGATATATAAGCAGGTGGCTCTTGAATCCCCGCTAGCGCTACTAAACACTGAA
TCTATAATTATGAATGCAATAACCTCTCTTTCTTATCAAATCAACGGGGCTGCGAATAAC
AGCGGGTGTGGGGCGCCTGTTCATGACCCAGACTACATCGGGGGGATAGGCAAAGAACTC
ATAGTGGACGACATTAGTGATGTCACATCATTTTATCCTTCTGCGTATCAAGAACACTTG
AATTTCATCCCGGCGCCTACTACAGGATCCGGTTGCACTCGTATACCCTCATTTGACATG
AGCACCACTCACTACTGTTATACTCACAATGTGATATTATCTGGGTGCAGAGATCACTCG
CACTCACATCAATATTTAGCACTTGGTGTGTTTGGGACATCTGCAACAGGAAGGGTTTTT
TTTTCTACCCTGCGCTCCATCAATTTAGATGACACCCAAAATCGGAAGTCCTGCAGTGTG
AGTGCAACCCCTTTAGGTTGTGATATGCTGTGCTCTAAGGTCACAGAGATTGAGGAGGAG
GATTACAAGTCAGTTACCCCCACATCAATGGTGCACGGGAGGCTAGGGTTTGACGGTCAA
TACCATGAGAAGGACTTAGATACCACAGTCTTATTTAAGGATTGGGTGGCAAATTACCCA
GGAGTGGGAGGAGGGTCTTTTATTGATGACCGTGTATGGTTCCCAGTTTACGGAGGGCTC
AAACCCAATTCACCCAGTGACACTGCACAGGAAGGGAAATATGTAATATACAAGCGCCAT
AACAATACATGCCCTGATGGACAAGATTACCAAATTCGGATGGCTAAGTCTTCATATAAA
CCCGGGCGATTTGGTGGGAAGCGCGTACAGCAAGCCATCTTATCCATCAAAGTGTCAACA
TCCTTGGGTAAGGACCCGGTGCTGACTATTCCACCTAATACAATTACACTCATGGGAGCC
GAAGGCAGAATTCTCACAGTGGGGACATCTCACTTCTTATATCAACGAGGGTCTTCATAT
TTCTCCCCTGCCTTATTATATCCCATGACAGTAAATAACAAAACAGCTACACTCCATAGT
CCTTATACGTTTAATGCTTTTACTCGGCCAGGTAGTGTCCCTTGCCAGGCATCAGCAAGG
TGCCCCAACTCATGCATCACTGGGGTCTATACGGATCCATATCCCTTAATCTTCCATAGG
AATCATACCCTACGAGGGGTCTTCGGAACGATGCTTGATGACGAACAAGCAAGACTTAAC
CCCGTATCTGCAGTATTCGACGACATATCCCGCAGTCGTGTAACCCGGGTGAGTTCAAGC
AACACCAAGGCGGCATACACGACATCGACATGTTTTAAAGTTGTCAAGACCAATAAAGTT
TATTGTCTTAGTATTGCAGAAATATCCAATACCCTATTCGGGGAATTTAGGATTGTTCCC
TTACTAGTTGAGATCCTCAAGGATGATAAGGTT
>XXXX/China/chicken/China/Guangxi6/2002
ATGGACCGCGCGGTTAACAGAGTCGTGCTGGAGAATGAGGAAAGAGAAGCAAAGAACACA
TGGCGCCTGGTTTTCCGGATCGCAGTCTTACTTTTAATGGTAACGACTCTAGCTATCTCC
ACGGCTGCCCTGGCATACAGTACGGGGGCCAGTACGCCGTACGACCTCGCAGGCATATCG
ACTGTGATCTCCAAGACAGAAGATAAGGTTACGTCTTTACCCAGTTCAAGTCAAGATGTG
ATAGATAGGATATACAAGCAGGTGGCTCTTGAATCCCCGCTGGCGCTACTAAACACTGAA
TCTATAATTAAGAATGCAATAACTTCTCTTTCTTATCAAATTAACGGGGCTGCGAATAAT
AGCGGATGTGGGGCGCCTGTTCATGACCCAGACTATATCGGGGGGATAGGCAAAGAACTC
ATAGTGGATGACATCAGTGATGTCACATCATTTTATCCTTCTGCATATCAAGAACACTTG
AATTTCATCCCAGCGCCTACTACGGGATCCGGTTGCACTCGGATACCCTCATTTGATATG
AGCACCACCCATTATTGTTATACTCACAATGTGATACTATCCGGTTGCAGAGATCACTCA
CACTCACATCAGTACTTAGCACTTGGTGTGCTTCGGACATCTGCAACAGGGAGGGTATTC
TTTTCTACTCTGCGCTCCATCAATTTAGATGACACCCAAAATCGGAAGTCCTGCAGTGTG
AGTGCAACCCCTTTAGGTTGTGATATGCTGTGCTCCAAGGTCACAGAGACTGAAGAGGAG
GATTACAAGTCAGTTGCCCCAACATCAATGGTGCACGGAAGGCTAGGGTTTGACGGTCAA
TATCATGAGAAGGACTTAGACACCACGGTCTTATTCAAGGATTGGGTGGCAAATTACCCA
GGGGTGGGAGGAGGGTCTTTTATTGACGACCGTGTATGGTTCCCAGTTTACGGAGGGCTC
AAACCCAATTCACCCAGTGACGCTGCACAAGAAGGGAAATATGTAATATACAAGCGCCAT
AACAACACATGCCCCGACGGACAAGATTACCAGATTCGGATGGCTAAGTCTTCATATAAA
CCCGGGCGATTTGGTGGAAAGCGCGTACAGCAAGCCATCTTATCCATCAAAGTGTCAACG
TCCTTGGGCAAGGACCCGGTGCTGACTATTCCACCTAATACAATCACACTTATGGGAGCC
GAAGGCAGAATTCTCACAGTAGGGACATCTCACTTCTTGTACCAACGAGGGTCTTCATAT
TTCTCCCCTGCCTTATTATATCCCATGACAGTAAATAACAAAACGGCTACACTCCATAGT
CCTTATACGTTTAATGCTTTCACTCGGCCAGGTAGTGTCCCCTGCCAGGCATCAGCAAGA
TGCCCCAACTCATGCGTCACTGGGGTCTATACTGATCCATATCCCTTAATCTTCCATAGG
AATCACACTCTACGAGGGGTCTTCGGGACGATGCTTGATGATGAACAAGCGAGACTTAAC
CCCGTATCTGCAGTATTCGACAACATATCCCGCAGTCGTGTCACCCGGGTGAGTTCAAGC
AGCACCAAGGCAGCATACACGACATCGACATGTTTTAAGGTTGTCAAGACCAATAAAGCT
TATTGTCTTAGTATTGCAGAAATATCCAATACCCTATTCGGGGAATTTAGGATCGTTCCC
TTACTAGTTGAGATCCTCAAGGATGATAAGGTT
>XXXX/China/chicken/China/Guangxi10/2003
ATGGACCGCGCGGTTAACAGAGTCGTGCTAGAGAATGAGGAAAGAGAAGCAAAGAACACA
TGGCGCCTGGTTTTCCGGATCGCAGTCTTACTTTTGATGGTAATGACTCTAGCTATCTCT
TCAGCTGCCCTGGCATACAGCACGGGGGCCAGTACGCCCCACGACCTCGCAGGCATATCG
ACTGTGATCTCCAAGACAGAAGGTAAGGTTACGTCTTTACTCAGTTCAAGTCAAGACGTG
ATAGATAGGATATATAAGCAGGTGGCTCTTGAATCCCCGCTAGCGCTACTAAACACTGGA
TCTATAATTATGAATGCAATAACCTCTCTTTCTTATCAAATCAACGGGGCTGCGAACAAC
AGCGGGTGTGGGGCGCCTGTTCATGACCCAGACTACATCGGGGGGATAGGCAAAGAACTC
ATAGTGGACGACATTAGTGATGTCACATCATTTTATCCTTCTGCGTATCAAGAACACTTG
AATTTCATCCCGGCGCCTACTACAGGATCCGGTTGCACTCGGATACCCTCATTTGACATG
AGCACCACTCACTACTGTTATACTCACAATGTGATATTATCTGGTTGCAGAGATCACTCA
CACTCACATCAATATTTAGCACTTGGTGTGCTTCGGACATCTGCAACAGGGAGGGTATTC
TTTTCTACTCTGCGCTCCATCAATTTAGATGACACCCAAAATCGGAAGTCCTGCAGTGTG
AGTGCAACCCCTTTAGGTTGTGATATGCTGTGCTCTAAGGTCACAGAGATTGAGGAGGAG
GATTACAAGTCAGTTACCCCCACATCAATGGTGCACGGGAGGCTAGGGTTTGACGGTCAA
TACCATGAGAAGGACTTAGATACCACAGTCTTATTTAAGGATTGGGTGGCAAATTACCCA
GGAGTGGGAGGAGGGTCTTTTATTGATGACCGTGTATGGTTCCCAGTTTACGGAGGGCTC
AAACCCAATTCACCCAGTGACACTGCACAGGAAGGGAAATATGTAATATACAAGCGCCAT
AACAATACATGCCCCGATGGACAAGATTACCAAATTCGGATGGCTAAGTCTTCATATAAA
CCCGGGCGATTTGGTGGGGAGCGCGTACAGCAAGCCATCTTATCCATCAAAGTGTCAACA
TCCTTGGGTAAGGACCCGGTGCTGACTATTCCACCTAATACAATTACACTCATGGGAGCC
GAAGGCAGAATTCTCACAGTGGGGACATCTCACTTCTTATATCAACGAGGGTCTTCATAT
TTCTCCCCTGCCTTATTATATCCCATGACAGTAAATAACAAAACAGCTACACTCCATAGT
CCTTATACGTTTAATGCTTTTACTCGGCCAGGTAGTGTCCCTTGCCAGGCATCAGCAAGG
TGCCCCAACTCATGCATCACTGGGGTCTATACGGATCCATATCCCTTAATCTTCCATAGG
AATCATACCCTACGAGGGGTCTTCGGAACGATGCTTGATGACGAACAAGCAAGACTTAAC
CCCGTATCTGCAGTATTCGACGACATATCCCGCAGTCGTGTAACCCGGGTGAGTTCAAGC
AACACCAAGGCGGCATACACGACATCGACATGTTTTAAAGTTGTCAAGACCAATAAAGTT
TATTGTCTTAGTATTGCAGAAATATCCAATACCCTATTCGGGGAATTTAGGATTGTTCCC
TTACTAGTTGAGATCCTCAAGGATGATAAGGTT
>XXXX/China/chicken/Guangxi13/2004
ATGGACCGCGCGGTTAGCAGAGTCGTGCTGGAGAATGAGGAAAGAGAAGCAAAGAACACA
TGGCGCCTGGTTTTCCGGATCGCAGTCTTACTTTTAATGGTAATGACTCTGGCTATCTCC
GCAGCTGCCCTGGCATACAGTACGGGGGCCAGTACGCCGCACGACCTCACAGGCATATCG
ACTGTGATCTCTAAGACAGAAGATAAGGTTACGTCTTTGCTCAGTTCGAGTCAAGATGTG
ATAGATAGGATATACAAGCAGGTGGCTCTGGAATCCCCGCTGGCGCTACTAAACACTGAA
TCTACAATTATGAATGCAATAACCTCTCTTTCTTATCAAATTAACGGGGCTGCGAACAAC
AGCGGATGTGGGGCGCCTGTTCATGACCCAGATTATATCGGGGGGATAGGCAAAGAACTC
ATAGTGGACGACATCAGTGATGTCACATCATTTTATCCTTCTGCATATCAAGAGCACTTG
AATTTCATCCCAGCGCCTACTACAGGATCCGGTTGCACTCGGATACCCTCATTTGACATG
AGCACCACCCATTATTGTTATACTCACAATGTGATACTATCTGGTTGCAGAGATCACTCA
CACTCACATCAATATTTAGCACTTGGTGTGCTTCGGACATCTGCAACAGGGAGGGTATTC
TTTTCTACTCTGCGCTCCATCAATTTAGATGATACCCAAAATCGGAAGTCCTGCAGTGTG
AGTGCAACCCCTTTAGGTTGTGATATGCTGTGCTCTAAGGTCACAGGGACTGAAGAGGAG
GATTACAAGTCAGTTGCCCCCACATCAATGGTGCACGGAAGGCTAGGGTTTGACGGTCAA
TACCATGAGAAAGACTTAGACACCACGGTCTTATTTAAGGATTGGGTGGCAAATTACCCA
GGAGTGGGAGGAGGGTCTTTTATTGACGACCGTGTATGGTTCCCAGTTTACGGAGGGCTC
AAACCCAATTCACCCAGTGACACTGCACAAGAAGGGAAATATGTAATATACAAGCGCCAT
AATAACACATGCCCCGATAAACAAGATTACCAAATTCGGATGGCTAAGTCTTCATATAAA
CCCGGGCGATTTGGTGGAAAGCGCGTACAGCAAGCCATCTTATCCATCAAAGTGTCAACA
TCCTTGGGTAAGGACCCGGTGCTGACTATTCCACCTAATACAATCACACTCATGGGAGCC
GAAGGCAGAATCCTCACAGTAGGGACATCTCACTTCTTGTACCAACGAGGGTCTTCATAT
TTCTCCCCTGCCTTATTATATCCCATGACAGTAAATAACAAAACGGCTACACTCCATAGT
CCTTATACGTTTAATGCTTTCACTCGGCCAGGTAGTGTCCCTTGCCAGGCATCAGCAAGA
TGCCCCAACTCATGCATCACTGGGGTCTATACTGATCCATATCCCTTAATCTTCCATAGG
AATCATACTCTACGAGGGGTCTTCGGGACGATGCTTGATGATGAGCAAGCGAGACTTAAC
CCCGTATCTGCAGTATTCGACAACATATCCCGCAGTCGTGTCACCCGGGTGAGTTCAAGC
AGCACCAAGGCAGCATACACGACATCGACATGTTTTAAAGTTGTCAAGACCAATAAAGCT
TATTGTCTTAGTATTGCAGAAATATCCAATACCCTATTCGGGGAATTTAGGATCGTTCCC
TTACTAGTTGAGATCCTCAAGGATGGTAGGGTT
>XXXX/China/chicken/Guangxi14/2005
ATGGACCGCGCGGTTAACAGAGTCGTGCTGGAGAATGAGGAAAGAGAAGCAAAGAACACA
TGGCGCTTGGTTTTCCGGATCGCAGTCTTACTTTTAACGGTAATGACTCTAGCTATCTCC
GCAGCTGCCCTGGCATACAGCACGGGGGCCAGTACGCCGCACGACCTCGCAAGCATATCG
ACTGTGATCTCCAGGACAGAAGATAGGATCACGTCTTTGCTCAGTTCAAGTCAAGATGTG
ATAGATAGGATATACAAGCAGGTGGCTCTTGAATCCCCGCTGGCGCTACTGAACACTGAA
TCTATAATTATGAATGCAATAACCTCTCTTTCTTATCGAATTAACGGGGCTGAGAACAAT
AGTGGGTGTGGTGCGCCTGTTCATGACCCAGATTATATCGGGGGGATAGGCAAAGAACTC
ATAGTGGACGACATCAGTGATGTCACATCATTTTATCCTTCTGCATATCAAGAACACTTA
AATTTCATCCCGGCGCCTACTACAGGATCCGGTTGCACTCGGATACCCTCATTTGACATG
AGCACCACCCATTATTGTTATACTCACAATGTGATACTATCCGGTTGCAGAGATCACTCA
CACTCACATCAATACTTAGCACTTGGTGTGCTTCGGACACCTGCAACAGGGAGGGTATTC
TTTTCTACTCTGCGCTCCATCAATTTAGATGACACCCAAAATCGGAAGTCCTGCAGTGTG
AGTGCAACCCCTCTAGGTTGTGATATACTGTGCTCTAAGGTCACAGGGACTGAAGAGGAG
GATTACAAGTCAGCTGCCCCCACATCAATGGTGCACGGAAGGCTAGGGTTTGACGGTCAA
TACCATGAGAAGGACTTAGACACCACGGTCTTATTTAAGGATTGGGTGGCAAATTACCCG
GGAGTGGGAGGAGGGTCTTTTATTGACGACCGTGTATGGTTCCCAGTTTACGGAGGGCTC
AAACCCAATTCACCCAGTGACACTGCACAAGAAGGGAAATATGTAATATACAAGCGCTAT
AACAACACATGCCCCGATGAAAAAGATTACCAAATTCGGATGGCTAAGTCTTCATATAAA
CCCGGGCGATTTGGTGGAAAGCGCGTACAGCAAGCCATCCTATCCATCAAAGTGTCAACA
TCCCTAGGTAAGGACCCGGTGCTGACTATTCCACCTAATACAATCACACTCATGGGAGCC
GAAGGCAGAATCCTTACAGTAGGGACACCTCACTTCTTGTACCAGCGAGGGTCTTCATAT
TTCTCCCCTGCCTTATTGTATCCCATGACAGTAAATAACAAAACGGCTACACTCCATAGT
CCCTACACATTTAATGCTTTCACTCGGCCAGGTAGTGTCCCTTGCCAGGCATCAGCAAGA
TGCCCCAACTCATGCATCACTGGGGTCTATACCGATCCATATCCCTTAATCTTCTATAGG
AATCATACTTTGCGAGGGGTCTTCGGGACGATGCTTGATGATGAACAAGCGAGGCTCAAC
CCCGTATCTGCAGTATTTGACAACATATCTCGCAGTCGTGTCACCCGGGTGAGTTCAAGC
AGCACCAAGGCAGCATACACGACATCGACATGTTTTAAAGTTGTCAAGACCAATAAAGCT
TATTGTCTTAGTATCGCAGAAATATCCAATACCCTATTCGGGGAATTTAGGATCGTTCCC
TTACTAGTTGAGATCCTCAAGGATGGTAGGGTT
>2001/China/GM
ATGGACCGCGCGGTTAACAGAGTCGTGCTGGAGAATGAGGAAAGAGAAGCAAAGAACACA
TGGCGCCTGGTTTTCCGGGTCGTAGTCTTACTTTTAATGGTAATGACTCTAGCTATCTCC
GCAGCTGCCCTGGCATACAGCACGGGGGCCAGTACGCCGCACGACCTCGCAGGCATATCG
ACTGTGATCTCCAAGACAGAAGATAAGATTACGTCTTTACTCAGTTCAAGTCAAGATGTG
ATAGATAGGATATACAAGCAGGTGGCTCTTGAATCCCCGCTGGCGCTACTAAACACTGAA
TCTATAATTATGAATGCAATAACCTCTCTTTCTTATCAAATTAACGGGGCTGAGAACAAT
AGCGAATGTGGTGCGCCTGTTCATGACCCAGATTATATCGGGGGGATAGGCAAAGAACTC
ATAGTGGACGACATCAGTGATGTCACATCATTTTATCCTTCTGCATATCAAGAACACTTG
AATTTCATCCCGGCGCCTACTACAGGATCAGGTTGCACTCGGATACCCTCATTTGACATG
AGCACCACCCATTATTGTTATACTCACAATGTGATACTATCCGGTTGCAGAGATCACTCA
CACTCACATCAATACTTAGCACTTGGTGTGCTTCGGACATCTGCAACAGGGAGGGTATTC
TTTTCTACTCTGCGCTCCATCAATTTAGATGACACCCAAAATCGGAAGTCCTGCAGTGTG
AGTGCAACCCCTCTAGGTTGTGATATGCTGTGCTCTAAGGTCACAGGGACTGAAGAGGAG
GATTACAAGTCAGTTGCCCCCACATCAATGGTGCACGGAAGGCTAGGGTTTGACGGTCAA
TACCATGAGAAGGACTTAGACACCACGGTCTTATTTAAGGATTGGGTGGCAAATTACCCG
GGAGTGGGAGGAGGGTCTTTTATTGGCGACCGTGTATGGTTCCCAGTTTACGGAGGGCTC
AAACCCAATTCACCCAGTGACACTGCACAAGAAGGGAAATATGTAATATACAAGCGCCAT
AACAACACATGCCCCGATGAACAAGATTACCAAATTCGGATGGCTAAGTCTTCATATAAA
CCCGGGCGATTTGGTGGAAAGCGCATACAGCAAGCCATCCTATCCATCAAAGTGTCAACA
TCCCTGGGTAAGGACCCAGTGCTGACTATTCCACCTAATACAATCACACTCATGGGAGCC
GAAGGCAGAATCCTCACAGTAGGGACATCTCATTTCTTGTACCAACGAGGGTCTTCATAT
TTCTCCCCTGCCTTATTATATCCCATGACAGTAAATAACAAAACGGCTACACTCCATAGT
CCTTACACGTTTAATGCTTTCACTCGACCAGGTAGTGTCCCTTGCCAGGCATCAGCAAGA
TGCCCCAACTCATGCATCACTGGGGTCTATACCGATCCATATCCCTTAATCTTCCATAGG
AATCATACTCTACGAGGGGTCTTCGGGACGATGCTTGATGATGAACAAGCGAGGCTTAAC
CCCGTATCTGCAGTATTTGACAACATATCTCGCAGTCGTGTCACCCGGGTGAGTTCAAGC
AGCACCAAGGCAGCATACACGACATCGACATGTTTTAAAGTTGTCAAGACCAATAAAGCT
TATTGTCTTAGTATCGCAGAAATATCCAATACCCTATTCGGGGAATTTAGGATCGTTCCC
TTACTAGTTGAGATCCTCAAGGATGATAGAGTT
>1999/China/NA-1
ATGGACCGCGCGGTTAACAGAGTCGTGCTAGAGAATGAGGAGAGAGAAGCAAAGAACACA
TGGCGATTGGTTTTCCGGATCGCAGTCTTACTTTTAATGGTAATGACTCTAGCTATCTCC
GCAGCTGCCCTGGCATATAGCTCGGAGGCCAGTACGCCGCACGACCTCGCAGGTATATCG
ACTGTGATCTCTAAGACAGAAGATAAGGTTACGTCTTTACTCAGTTCAAGTCAAGATGTG
ATAGATAGGATATATAAGCAGGTGGCTCTTGAATCCCCGCTGGCGCTACTAAACACTGAA
TCCATAATTATGAATGCAATAACCTCTCTTTCTTATCAAATCAACGGGGCTGCGAACAAT
AGCGGATGTGGGGTGCCTGTTCATGACCCAGATTATATTGGGGGGATAGGCAAAGAATTT
ATAGTGGACGACATTAGTGATGTCACATCATTTTATCCTTCTGCATATCAAGAACACTTG
AATTTTATCCCGGCGCCTACTACAGGATCCGGTTGCACTCGGATACCCTCATTTGACATG
AGCACCACTCATTACTGTTATACTCACAATGTGATATTATCCGGTTGCAGAGATCACTCA
CACTCACACCAATACTTAGCACTTGGTGTGCTTCGGACATCTGCAACAGGGAGGGTATTC
TTTTCTACTCTGCGCTCCATCAATTTAGATGACACCCAAAATCGGAAGTCCTGCAGTGTG
AGTGCAACCCCTTTGGGTTGTGATATGCTGTGCTCTAAGGTCACAGAGATTGAAGAGGAG
GATTACAAGTCAATTACCCCCACATCAATGGTGCACGGAAGGCTAGGGTTTGACGGTCAA
TACCATGAGAAGGACTTAGACACCACAGTCTTATTTAAGGATTGGGTGGCAAATTACCCA
GGAGTGGGAGGAGGGTCTTTTATTGACGACCGTGTATGGTTCCCGGTTTATGGGGGGCTA
AAACCCAATTCACCCAGTGACACTGCACAAGAAGGGAAATATGTAATATACAAGCGCTAT
AACGACACATGCCCCGATGAACAAGATTACCAAATTCGGATGGCTAAGTCTTCATATAAA
CCCCGGCGATTTGGTGGAAAGCGCGTACAGCAAGCCATCTTATCCATCAAGGTGTCAACA
TCCTTGGGTAAGGACCCGGTACTGACTATTCCACCTAATACAATTACACTCATGGGAGCA
GAAGGCAGAATCCTCACAGTAGGGACATCTCACTTCTTGTACCAACGAGGGTCTTCATAT
TTCTCCCCTGCCTTATTATATCCCATGACAGTAAATAACAAAACAGCTACACTCCATAGT
CCTTATACGTTTAATGCTTTCACTCGGCCAGGTAGTGTCCCCTGCCAGGCATCAGCGAGA
TGCCCCAACTCATGTATCACTGGGGTCTATACTGATCCATATCCTTTAATCTTCCATAGG
AATCATACCCTACGAGGGGTCTTCGGGACGATGCTTGATGATGAACAAGCGAGACTTAAC
CCCGTATCTGCAGTATTCGACAGCATATCCCGCAGTCGTGTAACCCGGGTGAGTTCAAGC
AGCACCAAGGCAGCATACACGACATCAACATGTTTTAAAGTTGTCAAGACCAATAAAGCT
TATTGTCTTAGTATTGCAGAAATATCCAATACCCTATTCGGGGAATTTAGGATCGTTCCC
TTACTAGTTGAGATCCTCAAGGATGATAGAGTT
>XXXX/China/JS/1/03/Go
ATGGACCGCGTGGTTAACAGAGTCGTGCTGGAGAATGAGGAAAGAGAAGCAAAGAACACA
TGGCGCCTGGTTTTCCGGATCGCAGTCTTACTTTTAATGGTAATGACTCTAGCTATCTCT
GCAGCTGCCCTGGCATACAGCACGGGGGCTAGTACGCCGCACGACCTCGCAGGCATATCG
ACTGTGATCTCCAAGACAGAAGATAAGGTTACGTCTTTACTCAGTTCAAGTCAAGATGTG
ATAGATAGGATATACAAGCAGGTGGCTCTTGAATCCCCGCTGGCGCTACTAAACACTGAA
TCTATAATTATGAATGCAATAACCTCTCTTTCTTATCAAATTAACGGGGCTGCGAATAAT
AGCGGATGTGGGGCGCCTGTTCATGATCCAGATTATATCGGGGGGATAGGCAAAGAACTC
ATAGTGGACGACATCAGTGATGTCACATCATTTTATCCTTCTGCATATCAAGAACACTTG
AATTTCATCCCGGCGCCTACTACAGGATCCGGTTGCACTCGGATACCCTCGTTTGACATG
AGCACCACCCATTATTGTTATACTCACAATGTGATACTATCCGGTTGCAGAGATCACTCA
CACTCACATCAATACTTAGCACTTGGTGTGCTTCGGACATCTGCAACAGGGAGGGTATTC
TTTTCTACTCTGCGCTCCATCAATTTAGATGACACCCAAAATCGGAAGTCCTGCAGTGTG
AGTGCAACCCCTTTAGGTTGTGATATGCTGTGCTCTAAGGTCACAGAGATTGAAGAGGAG
GATTACAAGTCAGCTGCCCCCACATCAATGGTGCATGGAAGGCTAGGGTTTGACGGTCAA
TACCATGAGAAGGACTTAGACACCACGGTCTTATTTAAGGATTGGGTGGCAAATTACCCA
GGAGTGGGAGGAGGGTCTTTTATTGACGACCGTGTATGGTTCCCAGTTTACGGAGGGCTC
AAACCCAATTCACCCAGTGACACTGCACAAGAAGGGAAATATGTAATATACAAGCGCCAT
AACAACACATGCCCCGATGGACAAGATTACCAAATTCGGATGGCTAAGTCTTCATATAAA
CCCGGGCGATTTGGTGGAAAGCGCGTACAGCAAGCCATCTTATCCATCAAAGTGTCAACA
TCCTTGGGTAAGGACCCGGTGCTGACTATTCCACCTAATACAATCACACTCATGGGAGCC
GAAGGCAGAATCCTCTCAGTAGGGACATCTCACTTCTTGTACCAACGAGGGTCTTCATAT
TTCTCTCCTGCCTTATTATATCCCATGACAGTAAATAACAAAACGGCTACACTCCATAGT
CCTTATACGTTTAATGCTTTCACTCGGCCAGGTAGTGTCCCTTGCCAGGCATCAGCAAGA
TGCCCCAACTCATGCATCACTGGGGTCTATACTGATCCATATCCCTTAATCTTCCATAGG
AATCATACTCTACGAGGGGTCTTCGGGACGATGCTTGATGATGAACAAGCGAGACTTAAC
CCCGTATCTGCAGTATTCGACAACATATCCCGCAGTCGTGTCACCCGGGTGAGTTCAAGC
AGCACCAAGGCAGCATACACGACATCGACATGTTTTAAAGTTGTCAAGACCAATAAAGCT
TATTGTCTTAGTATTGCAGAAATATCCAATACCCTATTCGGGGAATTTAGGATCGTTCCC
TTACTAGTTGAGATCCTCAAGGATGATAGAGTT
>XXXX/China/SD/5/04/Go
ATGGACCGCGTGGTTAACAGAGTCGTGCTGGAGAATGAGGAAAGAGAAGCAAAGAACACA
TGGCGCCTGGTTTTCCGGATCGCAGTCTTACTTTTAATGGTAATGACTCTAGCTATCTCT
GCAGCTGCCCTGGCATACAGCACGGGGGCTAGTACGCCGCACGACCTCGCAGGCATATCG
ACTGTGATCTCCAAGACAGAAGATAAGGTTACGTCTTTACTCAGTTCAAGTCAAGATGTG
ATAGATAGGATATACAAGCAGGTGGCTCTTGAATCCCCGCTGGCGCTACTAAACACTGAA
TCTATAATTATGAATGCAATAACCTCTCTTTCTTATCAAATTAACGGGGCTGCGAATAAT
AGCGGATGTGGGGCGCCTGTTCATGATCCAGATTATATCGGGGGGATAGGCAAAGAACTC
ATAGTGGACGACATCAGTGATGTCACATCATTTTATCCTTCTGCATATCAAGAACACTTG
AATTTCATCCCGGCGCCTACTACAGGATCCGGTTGCACTCGGATACCCTCGTTTGACATG
AGCACCACCCATTATTGTTATACTCACAATGTGATACTATCCGGTTGCAGAGATCACTCA
CACTCACATCAATACTTAGCACTTGGTGTGCTTCGGACATCTGCAACAGGGAGGGTATTC
TTTTCTACTCTGCGCTCCATCAATTTAGATGACACCCAAAATCGGAAGTCCTGCAGTGTG
AGTGCAACCCCTTTAGGTTGTGATATGCTGTGCTCTAAGGTCACAGAGATTGAAGAGGAG
GATTACAAGTCAGCTGCCCCCACATCAATGGTGCATGGAAGGCTAGGGTTTGACGGTCAA
TACCATGAGAAGGACTTAGACACCACGGTCTTATTTAAGGATTGGGTGGCAAATTACCCA
GGAGTGGGAGGAGGGTCTTTTATTGACGACCGTGTATGGTTCCCAGTTTACGGAGGGCTC
AAACCCAATTCACCCAGTGACACTGCACAAGAAGGGAAATATGTAATATACAAGCGCCAT
AACAACACATGCCCCGATGGACAAGATTACCAAATTCGGATGGCTAAGTCTTCATATAAA
CCCGGGCGATTTGGTGGAAAGCGCGTACAGCAAGCCATCTTATCCATCAAAGTGTCAACA
TCCTTGGGTAAGGACCCGGTGCTGACTATTCCACCTAATACAATCACACTCATGGGAGCC
GAAGGCAGAATCCTCACAGTAGGGACATCTCACTTCTTGTACCAACGAGGGTCTTCATAT
TTCTCTCCTGCCTTATTATATCCCATGACAGTAAATAACAAAACGGCTACACTCCATAGT
CCTTATACGTTTAATGCTTTCACTCGGCCAGGTAGTGTCCCTTGCCAGGCATCAGCAAGA
TGCCCCAACTCATGCATCACTGGGGTCTATACTGATCCATATCCCTTAATCTTCCATAGG
AATCATACTCTACGAGGGGTCTTCGGGACGATGCTTGATGATGAACAAGCGAGACTTAAC
CCCGTATCTGCAGTATTCGACAACATATCCCGCAGTCGTGTCACCCGGGTGGGTTCAAGC
AGCACCAAGGCAGCATACACGACATCGACATGTTTTAAAGTTGTCAAGACCAATAAAGCT
TATTGTCTTAGTATTGCAGAAATATCCAATACCCTATTCGGGGAATTTAGGATCGTTCCC
TTACTAGTTGAGATCCTCAAGGATGATAGAGTT
>XXXX/China/SD/6/04/Go
ATGGACCGCGCGGTTAACAGAGTCGTGCTGGAGAATGAGGAAAGAGAAGCAAAGAACACA
TGGCGCCTGGTTTTCCGGATCGCAGTCTTACTTTTAATGGTTATGACTCTGGCTATCTCC
GCAGCTGCCCTGGCATACAGTACGGGGGCCAGTACGCCGCACGACCTCGCAGGCATATCG
ACTGTAATCTCTAAGACAGAAGATAAGGTTACGTCTTTACTCAGCTCGAGTCAAGATGTG
ATAGATAGGATATACAAGCAGGTGGCTCTTGAATCCCCGCTGGCGCTACTAAACACTGAA
TCTACAATTATGAATGCAATAACCTCTCTTTCTTATCAAATTAACGGGGCTGCGAACAAT
AGCGGATGTGGGGCGCCTGTTCATGACCCAGATTATATCGGGGGGATAGGCAAAGAACTC
ATAGTGGACGACATCAGTGATGTCACATCATTTTATCCTTCTGCATATCAAGAACACTTG
AATTTCATCCCAGCGCCTACTACAGGATCCGGTTGCACTCGGATACCCTCATTTGACATG
AGCACCACCCATTATTGTTATACTCACAATGTGATACTATCTGGTTGCAGAGATCACTCA
CACTCACATCAATATTTAGCACTTGGTGTGCTTCGGACATCTGCAACAGGGAGGGTATTC
TTCTCTACTCTGCGCTCCATCAATTTAGATGACACCCAAAATCGGAAGTCCTGCAGTGTG
AGTACAACCCCTTTAGGTTGTGATATGCTGTGCTCTAAGGTCACAGGGACTGAAGAGGAG
GATTACAAGTCAGTTGCCCCCACATCAATGGTGCACGGAAGGCTAGGGTTTGACGGTCAA
TACCATGAGAAGGACTTAGACACCACGGTCTTATTCAAGGATTGGGTGGCAAATTACCCA
GGAGTGGGAGGAGGGTCTTTTATTGACGACCGTGTATGGTTCCCAGTTTACGGAGGGCTC
AAACCCAATTCACCCAGTGACATTGCACAAGAAGGGAAATATGTAATATACAAGCGCCAT
AACAACACATGCCCCGATAAACAAGATTACCAAATTCGGATGGCTAAGTCTTCATATAAA
CCCGGGCGATTTGGTGGAAAGCGCGTACAGCAAGCCATCTTATCCATCAAAGTGTCAACA
TCTTTGGGTAAGGACCCGGTGCTGACTATTCCGCCTAATACAATCACACTCATGGGAGCC
GAAGGCAGAATCCTCACAGTAGGGACTTCCCACTTCTTGTACCAACGAGGGTCTTCATAT
TTCTCCCCTGCCTTATTATATCCCATGACAATAAATAACAAAACGGCTACACTCCATAGT
CCTTATACGTTTAATGCTTTCACTCGGCCAGGTAGTGTCCCTTGCCAGGCATCAGCAAGA
TGCCCCAACTCATGCATCACTGGGGTCTATACTGATCCATATCCCTTAATCTTCCATAGG
AATCATACTCTACGAGGGGTCTTCGGGACGATGCTTGATGATGAACAAGCGAGACTTAAC
CCCGTATCTGCAGTATTCGACAACATATCCCGCAGTCGTGTCACCCGGGTGAGTTCAAGC
AGCACCAAGGCAGCATACACGACATCGACATGTTTTAAAGTTGTTAAGACCAATAAAGCT
TATTGTCTTAGTATTGCAGAAATATCCAATACCCTATTCGGGGAATTTAGGATCGTTCCC
TTATTAGTTGAGATCCTCAAGGATGATAGAGTT
>XXXX/South Korea/KBNP-4152
ATGGACCGCGCGGTTAACAGAGTCGTGCTGGAGAATGAGGAAAGAGAAGCAAAGAACACA
TGGCGCCTGGTTTTCCGGATCGCAGTTTTACTTTTAATGGTAATGACTCTAGCTATCTCC
TCAGCTGCCCTGGCATACAGCACGGGGGCCAGTACGCCGCACGACCTCGCAAGCATATTG
ACTGTGATCTCCAAGACAGAAGATAAGGTTACGTCTTTACTCAGTTCAAGTCAAGACGTG
ATAGATAGGATATACAAGCAGGTGGCTCTTGAATCCCCGCTGGCACTACTAAACACTGAA
TCTGTAATTATGAATGCAATAACCTCTCTTTCTTATCAAATTAACGGGGCTGCGAACAAT
AGCGGATGTGGGGCGCCTGTTCATGACCCAGATTATATCGGGGGGATAGGCAAAGAACTC
ATAGTGGACGACATCAGTGATGTTACATCATTTTATCCTTCTGCATATCAAGAACACTTG
AATTTCATCCCGGCACCTACTACAGGATCCGGTTGCACTCGGATACCCTCGTTTGACATG
AGCACCACCCATTATTGTTATACTCACAATGTGATACTATCCGGTTGCAGAGATCACTCA
CACTCACATCAATACTTAGCACTTGGTGTGCTTCGGACATCTGCAACAGGGAGGGTATTC
TTTTCTACTCTGCGCTCTATCAATTTAGATGACACCCAAAATCGGAAGTCCTGCAGTGTG
AGTGCAACCCCTTTAGGTTGTGATATGCTGTGCTCCAAGGTCACAGGGACTGAAGAGGAG
GATTACAAGTCAGTTGCCCCCACATCAATGGTGCACGGAAGGCTAGGGTTTGACGGTCAA
TACCATGAAAAGGACTTAGACACCACGGTCTTATTTAAGGATTGGGTGGCAAATTACCCA
GGAGCGGGAGGAGGGTCTTTTATTGACGACCGTGTATGGTTCCCAGTTTACGGAGGGCTC
AAACCCGATTCACCCAGTGACACTGCACAAGAAGGGAAATACGTAATATACAAGCGCCAT
AACAACACATGCCCCGATAAACAAGATTACCAAATTCGGAAGGCTAAGTCTTCATATAAA
CCCGGGCGATTTGGTGGGAAGCGCGTACAGCAAGCCATCTTATCCATCAAAGTGTCAACA
TCTTTGGGTAAGGACCCGGTGCTGACTATTCCACCTAATACAATCACACTCATGGGAGCC
GAAGGCAGAATTCTCACAGTGGGGACATCTCACTTCTTGTACCAACGAGGGTCTTCATAT
TTCTCCCCTGCCTTATTATATCCCATGACAGTAAATAACAAAACGGCTACACTCCATAGT
CCTTATACGTTTAATGCTTTCACTCGGCCAGGTAGTGTCCCTTGCCAGGCATCAGCAAGA
TGCCCCAACTCATGCATTACTGGAGTCTATACTGATCCATATCCCTTAATCTTCCATAGG
AATCATACTCTACGAGGGGTCTTCGGAACGATGCTTGATGATGAACAAGCGAGACTTAAC
CCCGTATCCGCAGTATTCGACAACGTATCCCGCAGTCGTGTCACCCGGGTGAGTTCAAGC
AGCACCAAGGCAGCATACACGACATCGACATGTTTCAAAGTTGTCAAGACCAATAAAACT
TATTGTCTTAGTATTGCAGAAATATCCAATACCCTGTTCGGGGAATTTAGGATCGTTCCC
TTACTAGTTGAGATCCTCAAGGATGATAGAGTT
>1998/Belgium/248VB/0.025
ATGGACCATGCAGTCAGCAAAGTTGCGTTAGAAAATGAAGAAAGAGAAGCGAAGAGCACA
TGGCGCTTGGTTTTCCGGATCGCAGTTTTACTTTTAATAGTGGTGACCCTAGCTATCTCT
GTAGCTGCCCTGGTATACAGCATGGGGGCTAGTACGCCCCGCGACCTCGTAGGCATATCG
ACTATGGTTTCTAAGGCGGAGGACAGGATTACGTCTTTACTCAGTTCAAACCAAGATGTA
GTAGACAGAATATACAAGCAAGTGGCCCTTGAATCTCCGTTGGCACTACTAAATACTGAA
TCTATAATCATGAATGCAATAACGTCTCTCTCTCATCAAATTAACGGGGCTGCAAACAAT
AGCAGGTGTGGGGCGCCTGTTCATGACCCAGATTATATCGGGGGGATAGGTAAAGAACTC
ATAGTAGACGACATCAGTGGTGTCACATCATTCTACCCATCTGCATACCAAGAACACCTG
AATTTTATCCCAGCGCCCACTACAGGATCAGGCTGCACTCGGATACCCTCATTTGATATG
AGTGCTACCCACTACTGTTATACTCATAACGTGATATTGTCTGGCTGTATAGATCACTCA
CATTCACATCAATACTTAGCACTTGGTGTGCTTCGGACATCTGCAACAGGGAGGGTATTC
TTTTCTACTCTACGTTCCATCAACTTGGATGACACCCAAAATCGGAAATCTTGCAGTGTG
AGTGCAACTCCTCTAGGTTGTGATATACTGTGCTCTAAAGTCACAGAGGCTGAAGAAGAG
GACTATAAGTCAGTTACCCCCACATCAATGGTGCACGGAAGGTTAGGTTTTGACGGTCAA
TACCATGAGAAGGACTTAGACACCACAGTCTTATTTAAGGATTGGGTGGCAAATTACCCG
GGAGTGGGGAGTGGATCTTTTATTAATGACCGTGTATGGTTCCCAGTTTACGGAGGGTTG
AAACCTAATTCGCCTAGCGACACAGCACAAGAAGGGAAATATGTAATATACAAGCGCTAT
AATAACACATGCCCTGATGGACAGGAATATCAAATCCGGATGGCTAAGTCTTCGTACAAG
CCTGGGCGATTCGGTGGAAAGCGTGTACAGCAAGCCATCTTATCCATCAAAGTGTCAACA
TCTTTGGGTGAGGACCCAGTGCTGACTGTTCCGCCTAATACAATTACACTCATGGGGGCC
GAAGGCAGGGTTCTCACAGTAGGGACATCTCACTTCTTGTACCAACGAGGGTCTTCGTAT
TTCTCCCCTGCCTTATTATATCCTATGACAGTCTATAACAAAACAGCCACTCTTCATAAT
CCTTATACGTTTAATGCTTTCGCCCGGCCAGGTAGTGTCCCTTGTCAGGCATCAGCAAGA
TGCCCCAACCCATGTATCACTGGAGTCTATACTGATCCGTACCCTTTGGTCTTCTATAGG
AACCATACTTTGCGAGGGGTCTTCGGAACAATGCTTGATGATGAACAAGCAAGACTCAAC
CCCGTATCTGCGGTATTCGACAACATATCTCGCAGTCGTGTAACCCGAGTAAGTTCAAGC
AGCACCAAGGCAGCATACACGACATCGACATGTTTCAAAGTTGTCAAGACCAATAAAGTT
TATTGTCTTAGCATTGCAGAAATATCTAACACCCTATTTGGGGAATTCAGAATCGTTCCT
TTGTTAGTTGAGATTCTAAAGGATGATAGGGTT
>1998/Belgium/248VB/0.49
ATGGACCATGCAGTCAGCAAAGTTGCGTTAGAAAATGAAGAAAGAGAAGCGAAGAGCACA
TGGCGCTTGGTTTTCCGGATCGCAGTTTTACTTTTAATAGTGGTGACCCTAGCTATCTCT
GTAGCTGCCCTGGTATACAGCATGGGGGCTAGTACGCCCCGCGACCTCGTAGGCATATCG
ACTATGGTTTCTAAGGCGGAGGACAGGATTACGTCTTTACTCAGTTCAAACCAAGATGTA
GTAGACAGAATATACAAGCAAGTGGCCCTTGAATCTCCGTTGGCACTACTAAATACTGAA
TCTATAATCATGAATGCAATAACGTCTCTCTCTCATCAAATTAACAGGGCTGCAAACAAT
AGCAGGTGTGGGGCGCCTGTTCATGACCCAGATTATATCGGGGGGATAGGTAAAGAACTC
ATAGTAGACGACATCAGTGGTGTCACATCATTCTACCCATCTGCATACCAAGAACACCTG
AATTTTATCCCAGCGCCCACTACAGGATCAGGCTGCACTCGGATACCCTCATTTGATATG
AGTGCTACCCACTACTGTTATACTCATAACGTGATATTGTCTGGCTGTATAGATCACTCA
CATTCACATCAATACTTAGCACTTGGTGTGCTTCGGACATCTGCAACAGGGAGGGTATTC
TTTTCTACTCTACGTTCCATCAACTTGGATGACACCCAAAATCGGAAATCTTGCAGTGTG
AGTGCAACTCCTCTAGGTTGTGATATACTGTGCTCTAAAGTCACAGAGGCTGAAGAAGAG
GACTATAAGTCAGTTACCCCCACATCAATGGTGCACGGAAGGTTAGGTTTTGACGGTCAA
TACCATGAGAAGGACTTAGACACCACAGTCTTATTTAAGGATTGGGTGGCAAATTACCCG
GGAGTGGGGAGTGGATCTTTTATTAATGACCGTGTATGGTTCCCAGTTTACGGAGGGTTG
AAACCTAATTCGCCTAGCGACACAGCACAAGAAGGGAAATATGTAATATACAAGCGCTAT
AATAACACATGCCCTGATGGACAGGAATATCAAATCCGGATGGCTAAGTCTTCGTACAAG
CCTGGGCGATTCGGTGGAAAGCGTGTACAGCAAGCCATCTTATCCATCAAAGTGTCAACA
TCTTTGGGTGAGGACCCAGTGCTGACTGTTCCGCCTAATACAATTACACTCATGGGGGCC
GAAGGCAGGGTTCTCACAGTAGGGACATCTCACTTCTTGTACCAACGAGGGTCTTCGTAT
TTCTCCCCTGCCTTATTATATCCTATGACAGTCTATAACAAAACAGCCACTCTTCATAAT
CCTTATACGTTTAATGCTTTCGCCCGGCCAGGTAGTGTCCCTTGTCAGGCATCAGCAAGA
TGCCCCAACCCATGTATCACTGGAGTCTATACTGATCCGTACCCTTTGGTCTTCTATAGG
AACCATACTTTGCGAGGGGTCTTCGGAACAATGCTTGATGATGAACAAGCAAGACTCAAC
CCCGTATCTGCGGTATTCGACAACATATCTCGCAGTCGTGTAACCCGAGTAAGTTCAAGC
AGCACCAAGGCAGCATACACGACATCGACATGTTTCAAAGTTGTCAAGACCAATAAAGTT
TATTGTCTTAGCATTGCAGAAATATCTAACACCCTATTTGGGGAATTCAGAATCGTTCCT
TTGTTAGTTGAGATTCTAAAGGATGATAGGGTT
>1999/Belgium/248VB/0.55
ATGGACCATGCAGTCAGCAAAGTTGCGTTAGAAAATGAAGAAAGAGAAGCGAAGAGCACA
TGGCGCTTGGTTTTCCGGATCGCAGTTTTACTTTTAATAGTGGTGACCCTAGCTATCTCT
GTAGCTGCCCTGGTATACAGCATGGGGGCTAGTACGCCCCGCGACCTCGTAGGCATATCG
ACTATGGTTTCTAAGGCGGAGGACAGGATTACGTCTTTACTCAGTTCAAACCAAGATGTA
GTAGACAGAATATACAAGCAAGTGGCCCTTGAATCTCCGTTGGCACTACTAAATACTGAA
TCTATAATCATGAATGCAATAACGTCTCTCTCTCATCAAATTAACGGGGCTGCAAACAAT
AGCAGGTGTGGGGCGCCTGTTCATGACCCAGATTATATCGGGGGGATAGGTAAAGAACTC
ATAGTAGACGACATCAGTGGTGTCACATCATTCTACCCATCTGCATACCAAGAACACCTG
AATTTTATCCCAGCGCCCACTACAGGATCAGGCTGCACTCGGATACCCTCATTTGATATG
AGTGCTACCCACTACTGTTATACTCATAACGTGATATTGTCTGGCTGTATAGATCACTCA
CATTCACATCAATACTTAGCACTTGGTGTGCTTCGGACATCTGCAACAGGGAGGGTATTC
TTTTCTACTCTACGTTCCATCAACTTGGATGACACCCAAAATCGGAAATCTTGCAGTGTG
AGTGCAACTCCTCTAGGTTGTGATATACTGTGCTCTAAAGTCACAGAGGCTGAAGAAGAG
GACTATAAGTCAGTTACCCCCACATCAATGGTGCACGGAAGGTTAGGTTTTGACGGTCAA
TACCATGAGAAGGACTTAGACACCACAGTCTTATTTAAGGATTGGGTGGCAAATTACCCG
GGAGTGGGGAGTGGATCTTTTATTAATGACCGTGTATGGTTCCCAGTTTACGGAGGGTTG
AAACCTAATTCGCCTAGCGACACAGCACAAGAAGGGAAATATGTAATATACAAGCGCTAT
AATAACACATGCCCTGATGGACAGGAATATCAAATCCGGATGGCTAAGTCTTCGTACAAG
CCTGGGCGATTCGGTGGAAAGCGTGTACAGCAAGCCATCTTATCCATCAAAGTGTCAACA
TCTTTGGGTGAGGACCCAGTGCTGACTGTTCCGCCTAATACAATTACACTCATGGGGGCC
GAAGGCAGGGTTCTCACAGTAGGGACATCTCACTTCTTGTACCAACGAGGGTCTTCGTAT
TTCTCCCCTGCCTTATTATATCCTATGACAGTCTATAACAAAACAGCCACTCTTCATAAT
CCTTATACGTTTAATGCTTTCGCCCGGCCAGGTAGTGTCCCTTGTCAGGCATCAGCAAGA
TGCCCCAACCCATGTATCACTGGAGTCTATACTGATCCGTACCCTTTGGTCTTCTATAGG
AACCATACTTTGCGAGGGGTCTTCGGAACAATGCTTGATGATGAACAAGCAAGACTCAAC
CCCGTATCTGCGGTATTCGACAACATATCTCGCAGTCGTGTAACCCGAGTAAGTTCAAGC
AGCACCAAGGCAGCATACACGACATCGACATGTTTCAAAGTTGTCAAGACCAATAAAGTT
TATTGTCTTAGCATTGCAGAAATATCTAACACCCTATTTGGGGAATTCAGAATCGTTCCT
TTGTTAGTTGAGATTCTAAAGGATGATAGGGTT
>2000/Belgium/248VB/1.01
ATGGACCATGCAGTCAGCAAAGTTGCGTTAGAAAATGAAGAAAGAGAAGCGAAGAGCACA
TGGCGCTTGGTTTTCCGGATCGCAGTTTTACTTTTAATAGTGGTGACCCTAGCTATCTCT
GTAGCTGCCCTGGTATACAGCATGGGGGCTAGTACGCCCCGCGACCTCGTAGGCATATCG
ACTATGGTTTCTAAGGCGGAGGACAGGATTACGTCTTTACTCAGTTCAAACCAAGATGTA
GTAGACAGAATATACAAGCAAGTGGCCCTTGAATCTCCGTTGGCACTACTAAATACTGAA
TCTATAATCATGAATGCAATAACGTCTCTCTCTCATCAAATTAACGGGGCTGCAAACAAT
AGCAGGTGTGGGGCGCCTGTTCATGACCCAGATTATATCGGGGGGATAGGTAAAGAACTC
ATAGTAGACGACATCAGTGGTGTCACATCATTCTACCCATCTGCATACCAAGAACACCTG
AATTTTATCCCAGCGCCCACTACAGGATCAGGCTGCACTCGGATACCCTCATTTGATATG
AGTGCTACCCACTACTGTTATACTCATAACGTGATATTGTCTGGCTGTATAGATCACTCA
CATTCACATCAATACTTAGCACTTGGTGTGCTTCGGACATCTGCAACAGGGAGGGTATTC
TTTTCTACTCTACGTTCCATCAACTTGGATGACACCCAAAATCGGAAATCTTGCAGTGTG
AGTGCAACTCCTCTAGGTTGTGATATACTGTGCTCTAAAGTCACAGAGGCTGAAGAAGAG
GACTATAAGTCAGTTACCCCCACATCAATGGTGCACGGAAGGTTAGGTTTTGACGGTCAA
TACCATGAGAAGGACTTAGACACCACAGTCTTATTTAAGGATTGGGTGGCAAATTACCCG
GGAGTGGGGAGTGGATCTTTTATTAATGACCGTGTATGGTTCCCAGTTTACGGAGGGTTG
AAACCTAATTCGCCTAGCGACACAGCACAAGAAGGGAAATATGTAATATACAAGCGCTAT
AATAACACATGCCCTGATGGACAGGAATATCAAATCCGGATGGCTAAGTCTTCGTACAAG
CCTGGGCGATTCGGTGGAAAGCGTGTACAGCAAGCCATCTTATCCATCAAAGTGTCAACA
TCTTTGGGTGAGGACCCAGTGCTGACTGTTCCGCCTAATACAATTACACTCATGGGGGCC
GAAGGCAGGGTTCTCACAGTAGGGACATCTCACTTCTTGTACCAACGAGGGTCTTCGTAT
TTCTCCCCTGCCTTATTATATCCTATGACAGTCTATAACAAAACAGCCACTCTTCATAAT
CCTTATACGTTTAATGCTTTCGCCCGGCCAGGTAGTGTCCCTTGTCAGGCATCAGCAAGA
TGCCCCAACCCATGTATCACTGGAGTCTATACTGATCCGTACCCTTTGGTCTTCTATAGG
AACCATACTTTGCGAGGGGTCTTCGGAACAATGCTTGATGATGAACAAGCAAGACTCAAC
CCCGTATCTGCGGTATTCGACAACATATCTCGCAGTCGTGTAACCCGAGTAAGTTCAAGC
AGCACCAAGGCAGCATACACGACATCGACATGTTTCAAAGTTGTCAAGACCAATAAAGTT
TATTGTCTTAGCATTGCAGAAATATCTAACACCCTATTTGGGGAATTCAGAATCGTTCCT
TTGTTAGTTGAGATTCTAAAGGATGATAGGGTT
>1998/Belgium/248VB/1.3
ATGGACCATGCAGTCAGCAAAGTTGCGTTAGAAAATGAAGAAAGAGAAGCGAAGAGCACA
TGGCGCTTGGTTTTCCGGATCGCAGTTTTACTTTTAATAGTGGTGACCCTAGCTATCTCT
GTAGCTGCCCTGGTATACAGCATGGGGGCTAGTACGCCCCGCGACCTCGTAGGCATATCG
ACTATGGTTTCTAAGGCGGAGGACAGGATTACGTCTTTACTCAGTTCAAACCAAGATGTA
GTAGACAGAATATACAAGCAAGTGGCCCTTGAATCTCCGTTGGCACTACTAAATACTGAA
TCTATAATCATGAATGCAATAACGTCTCTCTCTCATCAAATTAACGGGGCTGCAAACAAT
AGCAGGTGTGGGGCGCCTGTTCATGACCCAGATTATATCGGGGGGATAGGTAAAGAACTC
ATAGTAGACGACATCAGTGGTGTCACATCATTCTACCCATCTGCATACCAAGAACACCTG
AATTTTATCCCAGCGCCCACTACAGGATCAGGCTGCACTCGGATACCCTCATTTGATATG
AGTGCTACCCACTACTGTTATACTCATAACGTGATATTGTCTGGCTGTATAGATCACTCA
CATTCACATCAATACTTAGCACTTGGTGTGCTTCGGACATCTGCAACAGGGAGGGTATTC
TTTTCTACTCTACGTTCCATCAACTTGGATGACACCCAAAATCGGAAATCTTGCAGTGTG
AGTGCAACTCCTCTAGGTTGTGATATACTGTGCTCTAAAGTCACAGAGGCTGAAGAAGAG
GACTATAAGTCAGTTACCCCCACATCAATGGTGCACGGAAGGTTAGGTTTTGACGGTCAA
TACCATGAGAAGGACTTAGACACCACAGTCTTATTTAAGGATTGGGTGGCAAATTACCCG
GGAGTGGGGAGTGGATCTTTTATTAATGACCGTGTATGGTTCCCAGTTTACGGAGGGTTG
AAACCTAATTCGCCTAGCGACACAGCACAAGAAGGGAAATATGTAATATACAAGCGCTAT
AATAACACATGCCCTGATGGACAGGAATATCAAATCCGGATGGCTAAGTCTTCGTACAAG
CCTGGGCGATTCGGTGGAAAGCGTGTACAGCAAGCCATCTTATCCATCAAAGTGTCAACA
TCTTTGGGTGAGGACCCAGTGCTGACTGTTCCGCCTAATACAATTACACTCATGGGGGCC
GAAGGCAGGGTTCTCACAGTAGGGACATCTCACTTCTTGTACCAACGAGGGTCTTCGTAT
TTCTCCCCTGCCTTATTATATCCTATGACAGTCTATAACAAAACAGCCACTCTTCATAAT
CCTTATACGTTTAATGCTTTCGCCCGGCCAGGTAGTGTCCCTTGTCAGGCATCAGCAAGA
TGCCCCAACCCATGTATCACTGGAGTCTATACTGATCCGTACCCTTTGGTCTTCTATAGG
AACCATACTTTGCGAGGGGTCTTCGGAACAATGCTTGATGATGAACAAGCAAGACTCAAC
CCCGTATCTGCGGTATTCGACAACATATCTCGCAGTCGTGTAACCCGAGTAAGTTCAAGC
AGCACCAAGGCAGCATACACGACATCGACATGTTTCAAAGTTGTCAAGACCAATAAAGTT
TATTGTCTTAGCATTGCAGAAATATCTAACACCCTATTTGGGGAATTCAGAATCGTTCCT
TTGTTAGTTGAGATTCTAAAGGATGATAGGGTT
>1998/Belgium/248VB
ATGGACCATGCAGTCAGCAAAGTTGCGTTAGAAAATGAAGAAAGAGAAGCGAAGAGCACA
TGGCGCTTGGTTTTCCGGATCGCAGTTTTACTTTTAATAGTGGTGACCCTAGCTATCTCT
GTAGCTGCCCTGGTATACAGCATGGGGGCTAGTACGCCCCGCGACCTCGTAGGCATATCG
ACTATGGTTTCTAAGGCGGAGGACAGGATTACGTCTTTACTCAGTTCAAACCAAGATGTA
GTAGACAGAATATACAAGCAAGTGGCCCTTGAATCTCCGTTGGCACTACTAAATACTGAA
TCTATAATCATGAATGCAATAACGTCTCTCTCTCATCAAATTAACGGGGCTGCAAACAAT
AGCAGGTGTGGGGCGCCTGTTCATGACCCAGATTATATCGGGGGGATAGGTAAAGAACTC
ATAGTAGACGACATCAGTGGTGTCACATCATTCTACCCATCTGCATACCAAGAACACCTG
AATTTTATCCCAGCGCCCACTACAGGATCAGGCTGCACTCGGATACCCTCATTTGATATG
AGTGCTACCCACTACTGTTATACTCATAACGTGATATTGTCTGGCTGTATAGATCACTCA
CATTCACATCAATACTTAGCACTTGGTGTGCTTCGGACATCTGCAACAGGGAGGGTATTC
TTTTCTACTCTACGTTCCATCAACTTGGATGACACCCAAAATCGGAAATCTTGCAGTGTG
AGTGCAACTCCTCTAGGTTGTGATATACTGTGCTCTAAAGTCACAGAGGCTGAAGAAGAG
GACTATAAGTCAGTTACCCCCACATCAATGGTGCACGGAAGGTTAGGTTTTGACGGTCAA
TACCATGAGAAGGACTTAGACACCACAGTCTTATTTAAGGATTGGGTGGCAAATTACCCG
GGAGTGGGGAGTGGATCTTTTATTAATGACCGTGTATGGTTCCCAGTTTACGGAGGGTTG
AAACCTAATTCGCCTAGCGACACAGCACAAGAAGGGAAATATGTAATATACAAGCGCTAT
AATAACACATGCCCTGATGGACAGGAATATCAAATCCGGATGGCTAAGTCTTCGTACAAG
CCTGGGCGATTCGGTGGAAAGCGTGTACAGCAAGCCATCTTATCCATCAAAGTGTCAACA
TCTTTGGGTGAGGACCCAGTGCTGACTGTTCCGCCTAATACAATTACACTCATGGGGGCC
GAAGGCAGGGTTCTCACAGTAGGGACATCTCACTTCTTGTACCAACGAGGGTCTTCGTAT
TTCTCCCCTGCCTTATTATATCCTATGACAGTCTATAACAAAACAGCCACTCTTCATAAT
CCTTATACGTTTAATGCTTTCGCCCGGCCAGGTAGTGTCCCTTGTCAGGCATCAGCAAGA
TGCCCCAACCCATGTATCACTGGAGTCTATACTGATCCGTACCCTTTGGTCTTCTATAGG
AACCATACTTTGCGAGGGGTCTTCGGAACAATGCTTGATGATGAACAAGCAAGACTCAAC
CCCGTATCTGCGGTATTCGACAACATATCTCGCAGTCGTGTAACCCGAGTAAGTTCAAGC
AGCACCAAGGCAGCATACACGACATCGACATGTTTCAAAGTTGTCAAGACCAATAAAGTT
TATTGTCTTAGCATTGCAGAAATATCTAACACCCTATTTGGGGAATTCAGAATCGTTCCT
TTGTTAGTTGAGATTCTAAAGGATGATAGGGTT
>XXXX/USA/rAnhinga
ATGGATCATGTAGTCAGCAGAGTTGTACTAGAGAATGAAGAAAGGGAAGCAAAAAACACA
TGGCGCTTGGTTTTTCGGATCACAGTCTTATCTCTAATAGTAATGACTTTAGCCATCTCT
GTAGCCGCCCTGATTTACAGCATGGGGGCTAGCATACCGAGTGATCTTGCAGGCATATCG
ACAGTGATCTCTAAGGCAGAAGATAGGGTTACATCTTTACTCAGTCTGAATCAAGACGTG
GTGGACAGGATATATAAACAAGTGGCCCTAGAGTCCCCACTAGCGTTGCTAAATACTGAA
TCCATAATTATGAATGCAATAACGTCTCTCTCTTATCAAATTAATGGGGCTGCAAATAAT
AGTGGGTGTGGGGCACCTGTTCATGACCCAGATTATATTGGGGGGGTAGGCAAAGAACTC
ATAGTAGATGACACAAGTGATGTCACATCATTCTATCCTTCAGCATACCAAGAACACCTG
AATTTTATCCCAGCGCCCACCACAGGATCAGGCTGCACTCGGATACCTTCATTCGACATG
AGCGCCACCCATTACTGTTATACCCACAATGTGATTCTATCTGGTTGTAGGGATCACTCA
CATTCACATCAGTATTTAGCATTAGGTGTACTTCGGACATCCGCAATAGGAAGAGTATTC
TTTTCTACTCTGCGTTCCATCAATTTAGATGACACCCAAAATCGGAAGTCTTGCAGTGTG
AGTGCAACTCCTTTAGGCTGTGATATACTGTGCTCTAAAGTCATTGAGACTGAGGAGGAG
GATTATAAGTCAGTTACCCCTACATCAATGGTGCATGGAAGGTTAGGGTTTGACGGTCAA
TACCATGAGAAGGACCTAGACGTCACAGTTTTGTTTAAGGATTGGGTTGCAAATTACCCG
GGAGTGGGAGGAGGGTCTCTTATTGACGACCGTGTATGGTTCCCAGTTTATGGAGGGCTA
AGACCCAACTCGCCCAGCGACACTGCACAAGAAGGGAGATATGTAATATACAAGCGCTAT
AATAACACATGTCCCGATGAACAAGATTACCAAGTTCGGATGGCCAAGTCTTCGTATAAG
CCTGGGCGGTTTGGTGGAAAACGCGTACAGCAAGCCATCTTATCTATCAAAGTATCAACA
TCTTTGGGCGAGGATCCGGTGCTGACTGTACCGCCAAATACAGTTACACTCATGGGGGCT
GAAGGCAGAGTCCTCACAGTAGGGACATCTCATTTCTTATACCAACGAGGGTCTTCATAC
TTCTCGCCTGCCTTATTATACCCTATGACAGTACACAATAAAACAGCTACTCTTTATAGT
CCTTATACATTTAATGCTTTCACTCGCCCAGGTAGTGTCCCTTGCCAGGCATCAGCAAGG
TGCCCTAACACATGTATCACTGGAGTTTATACTGATCCGTATCCTGTAGTCTTTCATAGG
AATCACACCTTGCGAGGGGTGTTTGGGACAATGCTTGATAATGAGCGAGCAAGGCTCAAC
CCCGTATCTGCAGTATTTGATTACACATCTCGCAGTCGCATAACCCGGGTAAGTTCAAGC
AGCACTAAGGCAGCATACACGACATCGACATGTTTTAAAGTTGTTAAGACTAATAAAATT
TATTGCCTTAGCATTGCAGAAATATCCAATACCCTATTTGGGGAATTTAGGATTGTCCCT
CTACTGGTCGAGATCCTCAAGGAAGACAGGGTT
>XXXX/China/JAU04
ATGGACCGCGCGGTTAACAGAGTCGTGCTAGAGAATGAGGAGAGAGAAGCAAAGAACACA
TGGCGATTGGTTTTCCGGATCGCAGTCTTACTTTTAATGGTAATGACTCTAGCTATCTCC
GCAGCTGCCCTGGCATATAGCTCGGAGGCCAGTACGCCGCACGACCTCGCAGGTATATCG
ACTGTGATCTCTAAGACAGAAGATAAGGTTACGTCTTTACTCAGTTCAAGTCAAGATGTG
ATAGATAGGATATATAAGCAGGTGGCTCTTGAATCCCCGCTGGCGCTACTAAACACTGAA
TCCATAATTATGAATGCAATAACCTCTCTTTCTTATCAAATCAACGGGGCTGCGAACAAT
AGCGGATGTGGGGCGCCTGTTCATGACCCAGATTATATTGGGGGGATAGGCAAAGAACTT
ATAGTGGACGACATTAGTGATGTCACATCATTTTATCCTTCTGCATATCAAGAACACTTG
AATTTTATCCCGGCGCCTACTACAGGATCCGGTTGCACTCGGATACCCTCTTTTGACATG
AGCACCACTCATTACTGTTATACTCACAATGTGATATTATCCGGTTGCAGAGATCACTCA
CACTCACACCAATACTTAGCACTTGGTGTGCTTCGGACATCTGCAACAGGGAGGGTATTC
TTTTCTACTCTGCGCTCCATCAATTTAGATGACACCCAAAATCGGAAGTCCTGCAGTGTG
AGTGCAACCCCTTTAGGTTGTGATATGCTGTGCTCTAAGGCCACAGAGGTTGAAGAGGAG
GATTACAAGTCAATTACCCCCACATCAATGGTGCACGGAAGGCTAGGGTTTGACGGTCAA
TACCATGAGAAGGACTTAGACACCACAGTCTTATTTAAGGATTGGGTGGCAAATTACCCA
GGAGTGGGAGGAGGGTCTTTTATTGACGACCGTGTATGGTTCCCGGTTTATGGGGGGCTA
AAACCCAATTCACCCAGTGACACTGCACAAGAAGGGAAATATGTAATATACAAGCGCTAT
AACGACACATGCCCCGATGAACAAGATTACCAAATTCGGATGGCTAAGTCTTCATATAAA
CCCCGGCGATTTGGTGGAAAGCGCGTACAGCAAGCCATCTTATCCATCAAGGTGTCAACA
TCCTTGGGTAAGGACCCGGTACTGACTATTCCACCTAATACAATTACACTCATGGGAGCA
GAAGGCAGAATCCTCACAGTAGGGACATCTCACTTCTTGTACCAACGAGGGTCTTCATAT
TTCTCCCCTGCCTTATTATATCCCATGACAGTAAATAACAAAACAGCTACACTCCATAGT
CCTTATACGTTTAATGCTTTCACTCGGCCAGGTAGTGTCCCTTGCCAGGCATCAGCGAGA
TGCCCCAACTCATGCATCACTGGGGTCTATACTGATCCATATCCTTTAATCTTCCATAGG
AATCATACCCTACGAGGGGTCTTCGGGACGATGCTTGATGATGAACAAGCGAGACTTAAC
CCCGTATCTGCAGTATTCGACAGCATATCCCGCAGTCGTGTAACCCGGGTGAGTTCAAGC
AGCACCAAGGCAGCATACACGACATCAACATGTTTTAAAGTTGTCAAGACCAATAAAGCT
TATTGTCTTAGTATTGCAGAAATATCCAATACCCTATTCGGGGAATTTAGGATCGTTCCC
TTACTAGTTGAGATCCTCAAGGATGATGGGATT
>1940s/India/Mukteswar
ATGGACAGCGCAGTTAGCCAAGTTGCGCTAGAGAATGATAGAAGAGAAGCGAAGGATACA
TGGCGCTTGGTTTTCCGGATCGCAGCCTTACTTTTAATGGTAATAACCTTAGCCGTCTCT
GCAGTCGCCCTGGCATATAGTATGGAGGCTAGCACACCTGGCGACCTTGTAAGCATACCG
ACTGCGATCTATAGGGCAGAGGAAAGGATTACATCTGCACTCGGTTCCAATCAAGATGTA
GTAGATAGGATATACAAGCAAGTGGCCCTTGAGTCTCCATTGGCACTGCTAAATACCGAA
TCTATAATTATGAATGCAATAACGTCTCTCTCTTATCAAATCAATGGAGCCACAAATAAT
AGCGGGTGTGGGGCACCTGTTCATGACCCAGATTACATCGGGGGGATAGGTAAAGAACTT
ATTGTAGATGATACGAGTGACGTCACATCATTTTATCCCTCTGCATTCCAAGAACACCTG
AATTTTATCCCGGCGCCCACTACAGGATCAGGCTGCACTCGGATACCCTCATTCGACATG
AGTGCTACCCATTACTGTTACACTCACAATGTGATATTGTCTGGCTGCAGAGATCACTCA
CACTCACATCAGTATTTAGCACTTGGTGTGCTTCGGACATCTGCAACAGGGAGGGTATTC
TTTTCTACTCTGCGTTCCATCAACTTGGATGACGCCCAAAATCGGAAGTCTTGCAGTGTG
AGTGCAACTCCTTTAGGTTGTGATATGCTGTGCTCTAAAATCACAGAGACTGAGGAAGAG
GATTATAAATCAGTTATCCCCACATCGATGGTACATGGAAGGTTAGGGTTTGACGGCCAA
TACCATGAGAAGGACCTAGACGTCACAACACTATTTAGGGACTGGGTGGCAAATTACCCA
GGAGTAGGAGGTGGGTCTTTTATTAACAACCGCGTATGGTTCCCGGTCTACGGAGGGCTA
AAACCCAGCTCGCCTAGTGACACTGCACAAGAAGGGAGATACGTAATATACAAGCGATAC
AATGACACATGCCCGGATGAGCAAGATTACCAGATTCGGATGGCTAAGTCATCGTATAAG
CCTGGGCGGTTTGGTGGAAAACGCGTACAGCAGGCCATCCTATCCATCAAGGTGTCAACA
TCCTTGGGTGAGGACCCGGTGTTGACTGTACCGCCTAATACGGTCGCACTCATGGGGGCC
GAAGGCAGAGTTCTCACAGTGGGGACATCTCATTTCTTATATCAGCGAGGGTCATCATAC
TTCTCTCCCGCTTTGTTATACCCTATGACAGTCAACAACAAAACAGCCACTCTTCATAAT
CCTTATACATTCAATGCTTTCACTCGGCCAGGTAGTGTCCCTTGCCAGGCTTCAGCAAGA
TGCCCCAACTCATGTGTTACCGGAGTCTATACTGATCCATATCCCTTAGTCTTCCATAGG
AACCACACCTTGCGAGGGGTATTCGGAACAATGCTTGATGACAAACAAGCAAGACTCAAC
CCTGTATCTGCAGTATTTGATAACATATCCCGCAGTCGCATAACTCGGGTAAGTTCAAGC
AGTACCAGGGCAGCATACACGACATCAACGTGTTTTAAAGTTGTCAAGACCAATAAAACC
TATTGCCTCAGCATTGCAGAAATATCCAATACCCTCTTCGGGGAATTCAGAATTGTCCCC
TTACTAGTTGAGATTCTCAAGGATGGTGGGGTT
>XXXX/China/JS/5/06/Go
ATGGACCGCGCGGTTAACAGAGTCGTGCTGGAGAATGAGGAAAGAGAAGCAAAGAACACA
TGGCGCCTGGTTTTCCGGATCGCAGTCTTACTTTTAATGGTAATGACTCTAGCTATCTCC
GCAGCTGCCCTGGCATACAGTATGGAGGCCAGTACGCCGCACGACCTTGCAGGCATATCG
ACTGTGATCTCTAAGACAGAAGATAAGGTTACGTCTTTACTCAGTTCGAGTCAAGATGTG
ATAGATAGGATATACAAGCAGGTGGCTCTTGAATCCCCGCTGGCGCTACTAAACACTGAA
TCTACAATTATGAATGCAATAACCTCTCTTTCTTATCAAATTAACGGGGCTGCGAACAAT
AGCGGATGTGGGGCGCCTGTTCATGACCCAGATTATATCGGGGGGATAGGCAAAGAACTC
ATAGTGGACGACATCAGTGATGTCACATCATTTTATCCTTCTGCATATCAAGAACACCTG
AATTTCATCCCGGCGCCTACTACAGGATCCGGTTGCACTCGGATACCCTCATTTGACATG
AGCACCACCCATTATTGTTATACTCACAATGTAATACTATCCGGTTGCAGAGATCACTCA
CACTCACATCAATACTTAGCGCTTGGTGTGCTTCGGACATCTGCAACAGGGAGGATATTC
TTCTCTACTCTGCGCTCCATCAATTTAGATGACACCCAAAATCGGAAGTCCTGCAGTGTG
AGTGCAACCCCTTTAGGTTGTGATATGCTGTGCTCTAAGGTCACAGGGACTGAAGAGGAG
GATTACAAGTCAGCTGCCCCAACATCAATGGTGCACGGAAGGCTAGGGTTTGACGGTCAA
TACCATGAGAAGGACTTAGACACCACGGTCTTATTTAAGGATTGGGTGGCAAATTACCCA
GGAGTGGGAGGAGGGTCTTTTATTGACGACCGTGTATGGTTCCCAGTTTACGGAGGGCTC
AAACCCAATTCACCCAGTGACACTGCACAAGAAGGGAAATATGTAATATACAAGCGCCAT
AACAACACATGCCCCGATGGACAAGATTACCAAATTCGGATGGCTAAGTCTTCATATAAA
CCCGGGCGATTTGGTGGAAAGCGCGTACAGCAAGCCATATTATCCATCAAAGTGTCAACA
TCCTTGGGTAAGGACCCGGTGCTGACTATTCCACCTAATACAATCACACTCATGGGAGCC
GAAGGCAGAATCCTCACAGTAGGGACATCTCACTTCTTGTACCAACGAGGGTCTTCATAT
TTCTCCCCTGCCTTATTATATCCCATGACAGTAAATAACAAAACGGCTACACTCCATAGT
CCTTATACGTTTAATGCTTTCACTCGGCCAGGTAGTGTCCCTTGCCAGGCATCAGCAAGA
TGCCCCAACTCATGCATCACTGGGGTCTATACTGATCCATATCCCTTAATCTTCTATAGG
AATCATACTCTACGAGGGGTCTTTGGGACGATGCTTGATGATGAACAAGCGAGACTTAAC
CCCGTATCTGCAGTATTCGACAACATATCCCGCAGTCGTGTCACCCGGGTGAGTTCAAGC
AGCACCAAGGCAGCATACACGACATCGACATGTTTTAAAGTTGTCAAGACCAATAAAGCT
TATTGTCTTAGTATTGCAGAGATATCCAATACCCTATTCGGGGAATTTAGGATCGTTCCC
TTATTAGTTGAGATCCTCAAGGATGATAGAGTT
>XXXX/China/JS/6/06/Go
ATGGACCGCGCGGTTAACAGAGTCGTGCTGGAGAATGAGGAAGGAGAAGCAAAGAACACA
TGGCGCCTGGTTTTCCGGATCACAGTCTTACTTTTAATGGTAATGACTCTAGCTATCTCC
GCAGCTGCCCTGGCATACAGTATGGAGGCCAGTACGCCGCACGACCTTGCAGGCATATCG
ACTGTGATCTCTAAGACAGAAGATAAGGTTACGTCTTTACTCAGTTCGAGTCAAGATGTG
ATAGATAGGATATACAAGCAGGTGGCTCTTGAATCCCCGCTGGCGCTACTAAACACTGAA
TCTACAATTATGAATGCAATAACCTCTCTTTCTTATCAAATTAACGGGGCTGCGAACAAT
AGCGGATGTGGGGCGCCTGTTCATGACCCAGATTATATCGGGGGGATAGGCAAAGAACTC
ATAGTGGACGACATCAGTGATGTCACATCATTTTATCCTTCTGCATATCAAGAACACCTG
AATTTCATCCCGGCGCCTACTACAGGATCCGGTTGCACTCGGATACCCTCATTTGACATG
AGCACCACCCATTATTGTTATACTCACAATGTAATACTATCCGGTTGCAGAGATCACTCA
CACTCACATCAATACTTAGCGCTTGGTGTGCTTCGGACATCTGCAACAGGGAGGGTATTC
TTCTCTACTCTGCGCTCCATCAATTTAGATGATACCCAAAATCGGAAGTCCTGCAGTGTG
AGTGCAACCCCTTTAGGTTGTGATATGCTGTGCTCTAAGGTCACAGGGACTGAAGAGGAG
GATTACAAATCAGCTGCCCCAACATCAATGGTGCACGGAAGGCTAGGGTTTGACGGTCAA
TACCATGAGAAGGACTTAGACACCACGGTCTTATTTAAGGATTGGGTGGCAAATTACCCA
GGAGTGGGAGGAGGGTCTTTTATTGACGACCGTGTATGGTTCCCAGTTTACGGAGGGCTC
AAACCCAATTCACCCAGTGACACTGCACAAGAAGGGAAATATGTAATATACAAGCGCCAT
AACAACACATGCCCCGATGGACAAGATTACCAAATTCGGATGGCTAAGTCTTCATATAAA
CCCGGGCGATTTGGTGGAAAGCGCGTACAGCAAGCCATATTATCCATCAAAGTGTCAACA
TCCTTGGGTAAGGACCCGGTGCTGACTATTCCACCTAATACAATCACACTCATGGGAGCC
GAAGGCAGAATCCTCACAGTAGGGACATCTCACTTCTTGTACCAACGAGGGTCTTCATAT
TTCTCCCCTGCCTTATTATATCCCATGACAGTAAATAACAAAACGGCTACACTCCATAGT
CCTTATACGTTTAATGCTTTCACTCGGCCAGGTAGTGTCCCTTGCCAGGCATCAGCAAGA
TGCCCCAACTCATGCATCACTGGGGTCTATACTGATCCATATCCCTTAATCTTCTATAGG
AATCATACTCTACGAGGGGTCTTTGGGACGATGCTTGATGATGAACAAGCGAGACTTAAC
CCCGTATCTGCAGTATTCGACAACATATCCCGCAGTCGTGTCACCCGGGTGAGTTCAAGC
AGCACCAAGGCAGCATACACGACATCAACATGTTTTAAAGTTGTCAAGACCAATAAAGCT
TATTGTCTTAGTATTGCAGAGATATCTAATACCCTATTCGGGGAATTTAGGATCGTTCCC
TTATTAGTTGAGATCCTCAAGGATGATAGAGTT
>XXXX/China/JS/7/06/Go
ATGGACCGCGCGGTTAACAGAGTCGTGCTGGAGAATGAGGAAAGAGAAGCAAAGAACACA
TGGCGCCTGGTTTTCCGGATAGCAGTCTTACTTTTAATGGTAATGACTCTAGCTATCTCC
GCAGCTGCCCTGGCATACAGTATGGAGGCCAGTACGCCGCACGACCTTGCAGGCATATCG
ACTGTGATCTCTAAGACAGAAGATAAGGTTACGTCTTTACTCAGTTCGAGTCAAGATGTG
ATAGATAGGATATACAAGCAGGTGGCTCTTGAATCCCCGCTGGCGCTACTAAACACTGAA
TCTACAATTATGAATGCAATAACCTCTCTTTCTTATCAAATTAACGGGGCTGCGAACAAT
AGCGGATGTGGGGCGCCTGTTCATGACCCAGATTATATCGGGGGGATAGGCAAAGAACTC
ATAGTGGACGACATCAGTGATGTCACATCATTTTATCCTTCTGCATATCAAGAACACCTG
AATTTCATCCCGGCGCCTACTACAGGATCCGGTTGCACTCGGATACCCTCATTTGACATG
AGCACCACCCATTATTGTTATACTCACAATGTAATACTATCCGGTTGCAGAGATCACTCA
CACTCACATCAATACTTAGCGCTTTGTGTGCTTCGGACATTTGCAACAGGGAGGGTATTC
TTCTATACTCTGCGCTCCATCAATTTAGATGATACCCAAAATCGGAAGTCCTGCAGTGTG
AGTGCAACCCCTTTAGGTTGTGATATGCTGTGCTCTAAGGTCACAGGGACTGAAGAGGAG
GATTACAAGTCAGCTGCCCCAACATCAATGGTGCACGGAAGGCTAGGGTTTGACGGTCAA
TACCATGAGAAGGACTTAGACACCACGGTCTTATTTAAGGATTGGGTGGCAAATTACCCA
GGAGTGGGAGGAGGATCTTTTATTGACGACCGTGTATGGTTCCCAGTTTACGGAGGGCTC
AAACCCAATTCACCCAGTGACACTGCACAAGAAGGGAAATATGTAATATACAAGCGCCAT
AACAACACATGCCCCGATGGACAAGATTACCAAATTCGGATGGCTAAGTCTTCATATAAA
CCCGGGCGATTTGGTGGAAAGCGCGTACAGCAAGCCATATTATCCATCAAAGTGTCAACA
TCCTTGGGTAAGGACCCGGTGCTGACTATTCCACCTAATACAATCACACTCATGGGAGCC
GAAGGCAGAATCCTCACAGTAGGGACATCTCACTTCTTGTACCAACGAGGGTCTTCATAT
TTCTCCCCTGCCTTATTATATCCCATGACAGTAAATAACAAAACGGCTACACTCCATAGT
CCTTATACGTTTAATGCTTTCACTCGGCCAGGTAGTGTCTCTTGCCAGGCATCAGCAAGA
TGCCCCAACTCATGCATCACTGGGGTCTATACTGATCCATATCCCTTAATCTTCTATAGG
AATCATACTCTACGAGGGGTCTTTGGGACGATGCTTGATGATGAACAAGCGAGACTTAAC
CCCGTATCTGCAGTATTCGACAACATATCCCGCAGTCGTGTCACCCGGGTGAGTTCAAGC
AGCACCAAGGCAGCATACACGACATCGACATGTTTTAAAGTTGTCAAGACCAATAAAGCT
TATTGTCTTAGTATTGCAGAGATATCCAATACCCTATTCGGGGAATTTAGGATCGTTCCC
TTATTAGTTGAGATCCTCAAGGATGATAGAGTT
>XXXX/China/JS/8/06/Go
ATGGACCGCGCGGTTAACAGAGTCGTGCTGGAGAATGAGGAAAGAGAAGCAAAAAACACA
TGGCGCCTAGTTTTCCGGATCGCAGTCTTACTTTTAATGGTAATGACTCTAGCTATCCCC
GCGGCTGCCCTGGCATACAGCATGGGGGCCAGTACGCCGCACGACCTCGCAGGCATATCG
ACTGTGATCTCCAAGACAGAAGATAAGGTTACGTCTTTACTCAGTTCAAGTCAAGATGTG
ATAGATAGGATATACAAACAGGTAGCTCTTGAATCCCCGCTGGCACTACTAAACACCGAA
TCTATAATTATGAATGCAATAACCTCTCTTTCTTATCAAATTAACGGGGCTGAGAACAAT
AGCGGATGTGGTGCGCCTGTTCATGACCCAGATTATATCGGGGGGATAGGCAAAGAACTC
ATAGTGGACGACATCAGTGATGTCACATCATTTTATCCTTCTGCATATCAAGAACACTTG
AATTTCATCCCGGCGCCTACTACAGGATCCGGTTGCACTCGGATACCCTCATTTGACATG
AGCACCACCCATTATTGTTATACTCACAATGTGATACTATCCGGTTGCAGAGATCACTCA
CACTCACATCAATACTTAGCACTTGGTGTGCTTCGGACATCTGCAACAGGGAGGGTATTC
TTTTCTACTCTGCGCTCCATCAATTTAGATGACACCCAAAATCGGAAGTCCTGCAGTGTG
AGTGCAACCCCTTTAGGTTGTGATATGCTGTGCTCTAAGGTCACAGGGACTGAAGAGGAG
GATTACAAGTCAGTTGCCCCCACATCAATGGTGCACGGAAGGCTAGGGTTTGACGGTCAA
TACCATGAGAAGGACTTAGACACCACGGTCTTATTTAAGGATTGGGTGGCAAATTACCCG
GGAGTGGGAGGAGGGTCTTTTATTGACGGCCGTGTATGGTTCCCAGTTTACGGAGGGCTC
AAACCCAATTCACCCAGTGACACTGCACAAGAAGGGAAATATGTAATATACAAGCGCCAT
AACAACACATGCCCCGATGAACAAGATTACCAAATTCGGATGGCTAAGTCCTCATATAAA
CCCGGGCGATTTGGTGGAAAGCGCGTACAGCAAGCCATCCTATCCATCAAAGTGTCAACA
TCCCTGGGTAAGGACCCGGTGCTGACTATTCCACCTAATACAATCACACTCATGGGAGCC
GAAGGCAGAATCCTCACAGTAGGGACATCTCACTTCTTGTACCAACGAGGGTCTTCATAT
TTCTCCCCTGCCTTATTGTATCCCATGACAGTAAATAACAAAACGGCTACACTCCATAGT
CCTTACATGTTTAATGCTTTCACTCGGCCAGGTAGTGTCCCTTGCCAGGCATCAGCAAGA
TGCCCTAACTCATGCATTACTGGGGTCTATACCGATCCATATCCCTTAATCTTCCATAGG
AATCATACTCTACGAGGGGTCTTCGGGACGATGCTTGATGATGAACAAGCGAGGCTTAAC
CCCGTATCTGCAGTATTTGACAACATATCTCGCAGTCGTGTCACCCGGGTGAGTTCAAGC
AGCACCAAGGCAGCATACGCGACATCGACATGTTTTAAAGTTGTCAAGACCAATAAAGCT
TATTGTCTTAGTATCGCAGAAATATCCAATACCCTATTCGGGGAATTTAGGATCGTTCCC
TTACTAGTTGAGATCCTCAAGGATGATAGAGTT
>1984/USA/pigeon/NY/US/1984
ATGGACCATGCAGTTAGCAGAGTTGTGCTAGAGAATGAAGAAAGAGAAGCAAAGAACACA
TGGCGCTTGGTTTTCCGGATAGCAGTTTTACTTTTAATAGTGGTGACCTTAGCTATCTCT
GCAGCCGCCCTAGTATACAGCATGGGGGCTAGTACGCCGCGCGACCTCGTAGGCATATCG
ACTGTGATCTCTAAGACGGAGGACAAGATTACGTCTTTACTCAGTGCAAATCAAGGTGTA
GTAGATAGAATATATAAGCAAGTGGCCCTTGAATCTCCGCTGGCGCTGCTAAATACTGAA
TCTATAATCATGAATGCAATAACATCTCTCTCTTATCAAATTAACGGGGCTGCGAATAAT
AGCAGGTGTGGGACGCCTGTTCATGACCCAGATTATATCGGGGGGATAGGTAAAGAACTC
ATAGTAGACGACACCAGCAATGTCACATCATTCTATCCATCTGCATACCAAGAACACCTG
AATTTTATCCCGGCGCCCACTACAGGATCAGGTTGCACTCGGATACCCTCATTCGACATG
AGTGTTACCCACTACTGCTATACTCACAATGTGATATTGTCTGGCTGCAGAGATCACTCA
CACTCACATCAATACTTAGCACTTGGTGTGCTTCGGACATCTGCAACAGGGAGGGTATTC
TTTTCTACTCTGCGTTCCATCAATTTAGATGACACCCAAAATCGGAAGTCTTGCAGTGTG
AGTGCAACTCCTCTAGGTTGTGATATACTGTGCTCTAAAGTCACAGAGACTGAAGAAGAG
GATTATAAGTCAGTTACTCCCACATCAATGGTGCACGGAAGGTTAGGTTTTGACGGTCAA
TACCATGAGAAGGACTTAGACATCACAGTCTTATTTAAGGATTGGGTGGCAAATTACCCG
GGAGTGGGAAGTGGATCTTTTATTGATGACCGTGTATGGTTCCCAGTTTATGGAGGGCTA
AAACCCAATTCGCCCAGCGACACTGCACAAGAAGGGAAATATGTAATATACAAGCGCTAT
AATAACACATGCCCCGATGGACAAGAATATCAAATCCGGATGGCTAAGTCTTCGTACAAG
CCTGGGCGGTTCGGTGGAAAGCGCGTACAGCAAGCCATCTTATCTATCAAAGTGTCAACA
TCTTTGGGTGAGGACCCGGTGTTGACTGTTCCGCCTAATACAATTACACTCATGGGGGCC
GAAGGCAGAGTTCTCACAGTAGGGACATCTCATTTCTTGTACCAACGAGGGTCTTCGTAT
TTCTCCCCCGCCTTATTATATCCTATGACAGTCCATAACAAAACAGCTACTCTTCATAGT
CCTTATACATTTAATGCTTTTACCCGGCCAGGTAGTGTCCCTTGTCAGGCATCAGCAAGA
TGCCCTAACTCATGTATCACCGGAGTCTATACTGATCCGTACCCTTTGGTTTTCCATAGG
AATCATACCTTGCGAGGGGTCTTCGGGACAATGCTTGATGATGAACAAGCAAGACTCAAC
CCCGTATCTGCAGTATTCGACAACATATCCCGCAGCCGTGTAACCAGGGTAAGTTCAAGC
AGTACCAAGGCAGCATACACGACATCGACATGTTTTAAAGTTGTCAAGACCGATAAAGCT
TATTGTCTTAGCATTGCAGAAATATCTAATACCCTATTCGGGGAATTCAGGATCGTTCCT
TTGCTAGTTGAGATTCTTAAGGATGGTAGGGTT
>XXXX/China/JG97
ATGGACCGCGCGGTTAACAGAGTCGTGCTAGAGAATGAGGAAAGAGAGGCAAAGAACACA
TGGCGCCTGATTTTCCGGATCGCAGTCTTACTTTTAATGGTAATGACTCTAGCTATCTCT
GCAGCTGCCCTGGCATACAGCACGGGGGCCAGTACGCCGCACGACCTCGCAGGCATATCG
ACTGTGATCTCCAAGACAGAAGATAAGGTGACGTCTTTACTCAGTTCGAGTCAAGATGTG
ATAGATAGGATATACAAGCAGGTGGCTCTTGAATCCCCGCTGGCGCTACTAAACACTGAA
TCTATAATTATGAATGCAATAACCTCTCTTTCTTATCAAATTAACGGGGCTACGAACAAT
AGCGGATGTGGGGCGCCTGTTCATGACCCAGATTATATCGGGGGGATAGGCAAAGAACTC
ATAGTGGACGACATCAGTGATGTCACATCATTTTATCCTTCTGCATATCAAGAACACTTG
AATTTCATCCCGGCGCCTACTACAGGATCCGGTTGCACTCGAATACCCTCATTTGACATG
AGCACCACCCATTATTGTTATACTCACAATGTGATACTATCTGGTTGCAGAGATCACTCA
CACTCACATCAATACTTAGCACTTGGTGTGCTTCGGACATCTGCAACAGGGAGGGTATTC
TTTTCTACTCTGCGCTCCATCAATTTAGATGACACCCAAAATCGGAAGTCCTGCAGTGTG
AGTGCAACCCCTTTAGGTTGTGATATGCTGTGCTCTAAGGTCACAGGGACTGAAGAGGAG
GATTACAAGTCAGTTGACCCCACATCAATGGTGCACGGAAGGCTAGGGTTTGACGGTCAA
TACCATGAGAAGGACTTAGACACCGCAGTCTTATTTAAGGATTGGGTGGCAAATTACCCA
GGAGCGGGAGGAGGGTCTTTTATTGACGACCGTGTATGGTTCCCAGTTTACGGAGGGCTC
AAACCCAATTCACCCAGTGACACTGCACAAGAAGGGAAATATGTAATATACAAGCGCCAT
AATAACACATGCCCCGATGAACAAGATTACCAAATTCGGATGGCTAAGTCTTCATATAAA
CCCGGGCGATTTGGTGGAAAGCGCGTACAGCAAGCCATCTTATCCATCAAAGTGTCAACA
TCCTTGGGTAAGGACCCAGTGCTGACTATTCCACCTAATACAATCACACTCATGGGAGCC
GAAGGCAGAATCCTCACAGTAGGGACATCTCACTTCCTGTACCAACGAGGGTCTTCATAT
TTCTCCCCTGCCTTATTATATCCCATGACAGTAAATAACAAAACGGCTACACTCCATAGT
CCTTATACGTTTGATGCTTTTACTCGGCCAGGTAGTGTCCCTTGCCAGGCATCAGCAAGA
TGCCCCAACTCATGCATCACTGGGGTCTATACTGATCCATATCCCTTAATCTTCCATAGG
AATCATACTCTACGAGGGGTCTTCGGGACGATGCTTGATGATGAACAAGCGAGACTTAAC
CCCGTATCTGCAGTATTCGACAACATATCCCGCAGTCGTGTAACCCGGGTGAGTTCAAGC
AGCACCAAGGCAGCATACACGACATCGACGTGTTTTAAAGTTGTCAAGACCAATAAAGCT
TATTGTCTTAGTATTGCAGAAATATCCAATACCCTATTCGGGGAATTTAGGATCGTTCCC
TTACTAGTTGAGATCCTCAAGGATGATAGAGTT
>XXXX/China/Goose/Guangdong/GZ/06
ATGGACCGCGCGGTTAACAGAGTCGTGCTGGAGAATGAGGAAAGAGAAGCAAAGAACACA
TGGCGCCTGGTTTTCCGGATCGCAGTCTTACTTTTAATGGTAATGACTCTAGCTATCTCC
GCAGCTGCCCTGGCATACAGTATGGAGGCCAGTACGCCGCACGACCTTGCAGGCATATCG
ACTGTGATCTCTAAGACAGAAGATAAGGTTACGTCTTTACTCAGTTCGAGTCAAGATGTG
ATAGATAGGATATACAAGCAGGTGGCTCTTGAATCCCCGCTGGCGCTACTAAACACTGAA
TCTACAATTATGAATGCAATAACCTCTCTTTCTTATCAAATTAACGGGGCTGCGAACAAT
AGCGGATGTGGGGCGCCTGTTCATGACCCAGATTATATCGGGGGGATAGGCAAAGAACTC
ATAGTGGACGACATCAGTGATGTCACATCATTTTATCCTTCTGCATATCAAGAACACCTG
AATTTCATCCCGGCGCCTACTACAGGATCCGGTTGCACTCGGATACCCTCATTTGACATG
AGCACCACCCATTATTGTTATACTCACAATGTAATACTATCCGGTTGCAGAGATCACTCA
CACTCACATCAATACTTAGCGCTTGGTGTGCTTCGGACATCTGCAACAGGGAGGGTATTC
TTCTCTACTCTGCGCTCCATCAATTTAGATGACACCCAAAATCGGAAGTCCTGCAGTGTG
AGTGCAACCCCTTTAGGTTGTGATATGCTGTGCTCTAAGGTCACAGGGACTGAAGAGGAG
GATTACAAGTCAGCTGCCCCAACATCAATGGTGCACGGAAGGCTAGGGTTTGACGGTCAA
TACCATGAGAAGGACTTAGACACCACGGTCTTATTTAAGGATTGGGTGGCAAATTACCCA
GGAGTGGGAGGAGGGTCTTTTATTGACGACCGTGTATGGTTCCCAGTTTACGGAGGGCTC
AAACCCAATTCACCCAGTGACACTGCACAAGAAGGAAAATATGTAATATACAAGCGCCAT
AACAACACATGCCCCGATGGACAAGATTACCAAATTCGGATGGCTAAGTCTTCATATAAA
CCCGGGCGATTTGGTGGAAAGCGCGTACAGCAAGCCATATTATCCATCAAAGTGTCAACA
TCCTTGGGTAAGGACCCGGTGCTGACTATTCCACCTAATACAATCACACTCATGGGAGCC
GGAGGCAGAATCCTCACAGTAGGGACATCTCACTTCTTGTACCAACGAGGGTCTTCATAT
TTCTCCCCTGCCTTATTATATCCCATGACAGTAAATAACAAAACGGCTACACTCCATAGT
CCTTATACGTTTAATGCTTTCACTCGGCCAGGTAGTGTCCCTTGCCAGGCATCAGCAAGA
TGCCCCAACTCATGCATCACTGGGGTCTATACTGATCCATATCCCTTAATCTTCTATAGG
AATCATACTCTACGAGGGGTCTTTGGGACGATGCTTGATGATGAACAAGCGAGACTTAAC
CCCGTATCTGCAGTATTCGACAACATATCCCGCAGTCGTGTCACCCGGGTGAGTTCAAGC
AGCACCAAGGCAGCATACACGACATCGACATGTTTTAAAGTTGTCAAGACCAATAAAGCT
TATTGTCTTAGTATTGCAGAGATATCCAATACCCTATTCGGGGAATTTAGGATCGTTCCC
TTATTAGTTGAGATCCTCAAGGATGATAGAGTT
>XXXX/China/Chicken/Shandong/PYan/04
ATGGACCGCGCGGTTAACAGAGTCGTGCTGGAGAATGAGGAAAGAGAAGCAAAGAACACA
TGGCGCCTGGTTTTCCGGATCGCAGTCTTACTTTTAATGGTAATGACTCTAGCTATCTCC
GCAGCTGCCCTGGCATACAGTATGGAGGCCAGTACGCCGCACGACCTTGCAGGCATATCG
ACTGTGATCTCTAAGACAGAAGATAAGGTTACGTCTTTACTCAGTTCGAGTCAAGATGTG
ATAGATAGGATATACAAGCAGGTGGCTCTTGAATCCCCGCTGGCGCTACTAAACACTGAA
TCTACAATTATGAATGCAATAACCTCTCTTTCTTATCAAATTAACGGGGCTGCGAACAAT
AGCGGATGTGGGGCGCCTGTTCATGACCCAGATTATATCGGGGGGATAGGCAAAGAACTC
ATAGTGGACGACATCAGTGATGTCACATCATTTTATCCTTCTGCATATCAAGAACACCTG
AATTTCATCCCGGCGCCTACTACAGGATCCGGTTGCACTCGGATACCCTCATTTGACATG
AGCACCACCCATTATTGTTATACTCACAATGTAATACTATCCGGTTGCAGAGATCACTCA
CACTCACATCAATACTTAGCGCTTGGTGTGCTTCGGACATCTGCAACAGGGAGGGTATTC
TTCTCTACTCTGCGCTCCATCAATTTAGATGATACCCAAAATCGGAAGTCCTGCAGTGTG
AGTGCAACCCCTTTAGGTTGTGATATGCTGTGCTCTAAGGTCACAGGGACTGAAGAGGAG
GATTACAAGTCAGCTGCCCCAACATCAATGGTGCACGGAAGGCTAGGGTTTGACGGTCAA
TACCATGAGAAGGACTTAGACACCACGGTCTTATTTAAGGATTGGGTGGCAAATTACCCA
GGAGTGGGAGGAGGGTCTTTTATTGACGACCGTGTATGGTTCCCAGTTTACGGAGGGCTC
AAACCCAATTCACCCAGTGACACTGCACAAGAAGGGAAATATGTAATATACAAGCGCCAT
AACAACACATGCCCCGATGGACAAGATTACCAAATTCGGATGGCTAAGTCTTCATATAAA
CCCGGGCGATTTGGTGGAAAGCGCGTACAGCAAGCCATATTATCCATCAAAGTGTCAACA
TCCTTGGGTAAGGACCCGGTGCTGACTATTCCACCTAATACAATCACACTCATGGGAGCC
GAAGGCAGAATCCTCACAGTAGGGACATCTCACTTCTTGTACCAACGAGGGTCTTCATAT
TTCTCCCCTGCCTTATTATATCCCATGACAGTAAATAACAAAACGGCTACACTCCATAGT
CCTTATACGTTTAATGCTTTCACTCGGCCAGGTAGTGTCCCTTGCCAGGCATCAGCAAGA
TGCCCCAACTCATGCATCACTGGGGTCTATACTGATCCATATCCCTTAATCTTCTATAGG
AATCATACTCTACGAGGGGTCTTCGGGACGATGCTTGATGATGAACAAGCGAGACTTAAC
CCCGTATCTGCAGTATTCGACAACATATCCCGCAGTCGTGTCACCCGGGTGAGTTCAAGC
AGCACCAAGGCAGCATACACGACATCGACATGTTTTAAAGTTGTCAAGACCAATAAAGCT
TATTGTCTTAGTATTGCAGAGATATCCAATACCCTATTCGGGGAATTTAGGATCGTTCCC
TTATTAGTTGAGATCCTCAAGGATGATAGAGTT
>XXXX/China/Chicken/Shandong/DG/02
ATGGACCGCGCGGTTAACAGAGTCGTGCTGGAGAATGAGGAAAGAGAAGCAAAGAACACA
TGGCGCCTGGTTTTCCGGATCGCAGTCCTACTTTTAATGGTAATGACTCTAGCTATCTCC
GCAGCTGCCCTGGCATACAGTATGGAGGCCAGTACGCCGCACGACCTTGCAGGCATATCG
ACTGTGATCTCTAAGACAGAAGATAAGGTTACGTCTTTACTCAGTTCGAGTCAAGATGTG
ATAGATAGGATATACAAGCAGGTGGCTCTTGAATCCCCGCTGGCGCTACTAAACACTGAA
TCTACAATTATGAATGCAATAACCTCTCTTTCTTATCAAATTAACGGGGCTGCGAACAAT
AGCGGATGTGGGGCGCCTGTTCATGACCCAGATTATATCGGGGGGATAGGCAAAGAACTC
ATAGTGGACGACATCAGTGATGTCACATCATTTTATCCTTCTGCATATCAAGAACACCTG
AATTTCATCCCGGCGCCTACTACAGGATCCGGTTGCACTCGGATACCCTCATTTGACATG
AGCACCACCCATTATTGTTATACTCACAATGTAATACTATCCGGTTGCAGAGATCACTCA
CACTCACATCAATACTTAGCGCTTGGTGTGCTTCGGACATCTGCAACAGGGAGGGTATTC
TTCTCTACTCTGCGCTCCATCAATTTAGATGATACCCAAAATCGGAAGTCCTGCAGTGTG
AGTGCAACCCCTTTAGGTTGTGATATGCTGTGCTCTAAGGTCACAGGGACTGAAGAGGAG
GATTACAAGTCAGCTGCCCCAACATCAATGGTGCACGGAAGGCTAGGGTTTGACGGTCAA
TACCATGAGAAGGACTTAGACACCACGGTCTTATTTAAGGATTGGGTGGCAAATTACCCA
GGAGTGGGAGGAGGGTCTTTTATTGACGACCGTGTATGGTTCCCAGTTTACGGAGGGCTC
AAACCCAATTCACCCAGTGACACTGCACAAGAAGGGAAATATGTAATATACAAGCGCCAT
AACAACACATGCCCCGATGGACAAGATTACCAAATTCGGATGGCTAAGTCTTCATATAAA
CCCGGGCGATTTGGTGGAAAGCGCGTACAGCAAGCCATATTATCCATCAAAGTGTCAACA
TCCTTGGGTAAGGACCCGGTGCTGACTATTCCACCTAATACAATCACACTCATGGGAGCC
GAAGGCAGAATCCTCACAGTAGGGACATCTCACTTCTTGTACCAACGAGGGTCTTCATAT
TTCTCCCCTGCCTTATTATATCCCATGACAGTAAATAACAAAACGGCTACACTCCATAGT
CCTTATACGTTTAATGCTTTCACTCGGCCAGGTAGTGTCCCTTGCCAGGCATCAGCAAGA
TGCCCCAACTCATGCATCACTGGGGTCTATACTGATCCATATCCCTTAATCTTCTATAGG
AATCATACTCTACGAGGGGTCTTCGGGACGATGCTTGATGATGAACAAGCGAGACTTAAC
CCCGTATCTGCAGTATTCGACAACATATCCCGCAGTCGTGTCACCCGGGTGAGTTCAAGC
AGCACCAAGGCAGCATACACGACATCGACATGTTTTAAAGTTGTCAAGACCAATAAAGCT
TATTGTCTTAGTATTGCAGAGATATCCAATACCCTATTCGGGGAATTTAGGATCGTTCCC
TTATTAGTTGAGATCCTCAAGGATGATAGAGTT
>XXXX/China/Broiler/Shandong/YS/06
ATGGACCGCGCGGTTAACAGAGTCGTGCTGGAGAATGAGGAAAGAGAAGCAAAGAACACA
TGGCGCCTGGTTTTCCGGATCGCAGTCTTACTTTTAATGGTAATGACTCTAGCTATCTCC
GCAGCTGCCCTGGCATACAGTATGGAGGCCAGTACGCCGCACGACCTTGCAGGCATATCG
ACTGCGATCTCTAAGACAGAAGATAAGGTTACGTCTTTACTCAGTTCGAGTCAAGATGTG
ATAGATAGGATATACAAGCAGGTGGCTCTTGAATCCCCGCTGGCGCTACTAAACACTGAA
TCTACAATTATGAATGCAATAACCTCTCTTTCTTATCAAATTAACGGGGCTGCGAACAAT
AGCGGATGTGGGGCGCCTGTTCATGACCCAGATTATATCGGGGGGATAGGCAAAGAACTC
ATAGTGGACGACATCAGTGATGTCACATCATTTTATCCTTCTGCATATCAAGAACACCTG
AATTTCATCCCGGCGCCTACTACAGGATCCGGTTGCACTCGGATACCCTCATTTGACATG
AGCACCACCCATTATTGTTATACTCACAATGTAATACTATCCGGTTGCAGAGATCACTCA
CACTCACATCAATACTTAGCGCTTGGTGTGCTTCGGACATCTGCAACAGGGAGGGTATTC
TTCTCTACTCTGCGCTCCATCAATTTAGATGATACCCAAAATCGGAAGTCCTGCAGTGTG
AGTGCAACCCCTTTAGGTTGTGATATGCTGTGCTCTAAGGTCACAGGGACTGAAGAGGAG
GATTACAAGTCAGCTGCCCCAACATCAATGGTGCACGGAAGGCTAGGGTTTGACGGTCAA
TACCATGAGAAGGACTTAGACACCACGGTCTTATTTAAGGATTGGGTGGCAAATTACCCA
GGAGTGGGAGAGGGGTTCTTTATTGACGACCGTGTATGGTTCCCAGTTTACGGAGGGCTC
AAACCCAATTCACCCAGTGACACTGCACAGAAAGGGAAATATGTAATATACAAGCGCCAT
AACAACACATGCCCCGATGGACAAGATTACCAAATTCGGATGGCTAAGTCTTCATATAAA
CCCGGGCGATTTGGTGGAAAGCGCGTACAGCAAGCCATATTATCCATCAAAGTGTCAACA
TCCTTGGGTAAGGACCCGGTGCTGACTATTCCACCTAATACAATCACACTCATGGGAGCC
GAAGGCAGAATCCTCACAGTAGGGACATCTCACTTCTTGTACCAACGAGGGTCTTCATAT
TTCTCCCCTGCCTTATTATATCCCATGACAGTAAATAACAAAACGGCTACACTCCATAGT
CCTTATACGTTTAATGCTTTCACTCGGCCAGGTAGTGTCCCTTGCCAGGCATCAGCAAGA
TGCCCCAACTCATGCATCACTGGGGTCTATACTGATCCATATCCCTTAATCTTCTATAGG
AATCATACTCTACGAGGGGTCTTCGGGACGATGCTTGATGATGAACAAGCGAGACTTAAC
CCCGTATCTGCAGTATTCGACAACATATCCCGCAGTCATGTCACCCGGGTGAGTTCAAGT
AGCACCAAGGCAGCATACACGACATCGACATGTTTTAAAGTTGTCAAGACCAATAAAGCT
TATTGTCTTAGTATTGCAGAGATATCCAATACCCTATTCGGGGAATTTAGGATCGTTCCC
TTATTAGTTGAGATCCTCAAGGATGATAGAGTT
>XXXX/XXXX/JS/1/05/Ch
ATGGACCGCGCGGTTAACAGAGTCGTGCTGGAGAATGAGGAAAGAGAAGCAAAGAACACA
TGGGGCCTGGTTTTCCGGATCGCAGTCTTACTTTTAATGGTAATGACTCTAGCTATCTCC
GCAGCTGCCCTGGCATACAGTATGGAGGCCAGTACGCCGCACGACCTTGCAGGCATATCG
ACTGTGATCTCTAAGACAGAAGATAAGGTTACGTCTTTACTCAGTTCGAGTCAAGATGTG
ATAGATAGGATATACAAGCAGGTGGCTCTTGAATCCCCGCTGGCGCTACTAAACACTGAA
TCTACAATTATGAATGCAATAACCTCTCTTTCTTATCAAATTAACGGGGCTGCGAACAAT
AGCGGATGTGGGGCGCCTGTTCATGACCCAGATTATATCGGGGGGATAGGCAAAGAACTC
ATAGTGGACGACATCAGTGATGTCACATCATTTTATCCTTCTGCATATCAAGAACACCTG
AATTTCATCCCGGCGCCTACTACAGGATCCGGTTGCACTCGGATACCCTCATTTGACATG
AGCACCACCCATTATTGTTATACTCACAATGTAATACTATCCGGTTGCAGAGATCACTCA
CACTCACATCAATACTTAGCGCTTGGTGTGCTTCGGACATCTGCAACAGGGAGGGTATTC
TTCTCTACTCTGCGCTCCATCAATTTAGATGATACCCAAAATCGGAAGTCCTGCAGTGTG
AGTGCAACCCCTTTAGGTTGTGATATGCTGTGCTCTAAGGTCACAGGGACTGAAGAGGAG
GATTACAAGTCAGCTGCCCCAACATCAATGGTGCACGGAAGGCTAGGGTTTGACGGTCAA
TACCATGAGAAGGACTTAGACACCACGGTCTTATTTAAGGATTGGGTGGCAAATTACCCA
GGAGTGGGAGGAGGGTCTTTTATTGACGACCGTGTATGGTTCCCAGTTTACGGAGGGCTC
AAACCCAATTCACCCAGTGACACTGCACAAGAAGGGAAATATGTAATATACAAGCGCCAT
AACAACACATGCCCCGATGGACAAGATTACCAAATTCGGATGGCTAAGTCTTCATATAAA
CCCGGGCGATTTGGTGGAAAGCGCGTACAGCAAGCCATATTATCCATCAAAGTGTCAACA
TCCTTGGGTAAGGACCCGGTGTTGACTATTCCACCTAATACAATCACACTCATGGGAGCC
GAAGGCAGAATCCTCACAGTAGGGACATCTCACTTCTTGTACCAACGAGGGTCTTCATAT
TTCCCCCCTGCCTTATTATATCCCATGACAGTAAATAACAAAACGGCTACACTCCATAGT
CCTTATACGTTTAATGCTTTCACTCGGCCAGGTAGTGTCCCTTGCCAGGCATCAGCAAGA
TGCCCCAACTCATGCATCACTGGGGTCTATACTGATCCATATCCCTTAATCTTCTATAGG
AATCATACTCTACGAGGGGTCTTTGGGACGATGCTTGATGATGAACAAGCGAGACTTAAC
CCCGTATCTGCAGTATTCGACAACATATCCCGCAGTCGTGTCACCCGGGTGAGTTCAAGC
AGCACCAAGGCAGCATACACGACATCGACATGTTTTAAAGTTGTCAAGACCAATAAAGCT
TATTGTCTTAGTATTGCAGAGATATCCAATACCCTATTCGGGGAATTTAGGATCGTTCCC
TTATTAGTTGAGATCCTCAAGGATGATAGAGTT
>2011/Ethiopia/ETH10073
atggaccacccagttcacagagttgtgttagagaatgaggaaagagaatcaaagaacaca
tggcgcttggttttccggatcacagttctactcataatagtgatgacttcagttatctct
gtagctgccctggtatacagcatgaaggctagtacgccgcgtgacattgtaagcatatcg
actgtgatctccaaggcggagggcaagattacgtccttactcagttcaaatcaggacgtg
gtagataggatatataagcaggtggcccttgaatctccgctggcgctgctaaatactgaa
tctgtaattatgagtgcaataacatctctctcttatcaaattaacggggctgcaaataat
agcggatgtggggcacctgttcatgacccggattatattggagggataggaaaagaactt
atagtagatgataccagtgatgtcacatcatactatccctctgcataccaagaacacctg
aatttcatcccagcacccaccacaggatcaggttgcactcggataccctcatttgatatg
agtgctacccactactgttatactcacaacgtgatattgtctggctgcaaagatcactct
cattcacatcaatacttagcgcttggcgtgcttcggacatctgcaacagggagggtattc
ttttctaccctgcgttccatcaatttagacgatacccagaatcggaagtcttgcagtgtg
agcgcaactcctctaggctgtgatatactgtgttctaaagtcacagagactgaagaagag
gattataagtcagttgcccccacaccaatggtgcatggaaggttaggttttgacggtcaa
taccatgagaaggatttagacatcacagccttgtttaaggattgggtagcaaactaccca
ggagtgggaagtgggtcttttattgatgaccgcgtatggttcccagtttatggagggcta
aaacctaattcgcctagcgatactgcacaagaggggaaatatgtaatatacaagcgctat
aataacacatgccctgatgagcaaagttatcaaatccagatggctaagtcttcatacaag
cctgggcggttcggtggaaagcgcgtacagcaagccatcttatccatcaaagtgtcaaca
tcattgggggaggacccggcgctgactgtcccgcccaatacaattgcgctcatgggggcc
gaaggcagaatccttacaatagggacatctcatttcttgtaccaacgagggtcttcatat
ttctcccccgccctattgtatcctatgacagtctataacaaaacggctgctattcatagt
ccttatacattcaatgctttcacccggccaggtagtgtcccttgtcaggcatcagcaaga
tgccctaactcatgtatcactggggtctatactgatccatatcccataatcttccatagg
aaccataccttgagaggggtattcgggacgatgcttgataatgagcaagcaagactcaac
cccgtatctgcagtatttgacaacatatcccgcagtcgtgtaacccgggtaagttcaagc
agtaccaaggcagcgtacacgacatcaacgtgtttcaaagttgtcaagaccaataaagct
tattgtcttagcattgcagaaatatccaataccctatttggagaattcaggatcgtccct
ttactagttgagatccttaaggacgatagggtt
>2011/Ethiopia/ETH10065
atggaccgcccagttcacagagttgtgtcagagaatgaggaaagagaagcaaagaacaca
tggcgcttggttttccggatcacagttctactcataatagtgatgacttcagttatctct
gtagctgctctggtatacagcatgaaggctagtacgccgcgtgacattgtaagcatatcg
actgtgatctccaaggcggagggcaagattacgtccttactcagttcaaatcaggacgtg
gtagataggatatataagcaggtggcccttgaatctccgctggcgctgctaaatactgaa
tctgtaattatgagtgcaataacgtctctctcttatcaaattaacggggctgcaaataat
agcggatgtggggcacctgttcatgacccggattatattggggggataggaaaagaactt
atagtagatgatactagtgatgtcacatcatactatccctctgcataccaagaacacctg
aattttatcccggcacccaccacaggatcaggttgcactcggataccctcatttgatatg
agtgctacccactactgttatactcacaacgtgatattgtctggctgcaaagatcactct
cactcacatcaatacttagcacttggcgtgcttcggacatctgcaacagggagggtattc
ttttctaccctgcgttccatcaatttagacgatacccagaatcggaagtcttgtagtgtg
agcgcaactcctctaggctgtgatatactgtgttctaaagtcacggaaactgaagaagag
gattataagtcagttgcccccacaccaatggtgcatggaaggttaggatttgatggtcaa
taccatgagaaggatttagacatcacagtcttgtttaaggattgggtagcaaactaccca
ggagtgggaagtgggtcttttattgatgaccgcgtatggttcccagtctatggagggcta
aaacctaattcgccaagcgatactgcacaagaggggaaatatgtaatatacaagcgctat
aataacacatgccctgatgggcaaagttatcaaatccagatggctaagtcttcatacaag
cctgggcggttcggtggaaagcgcgtacagcaagccatcttatccatcaaagtgtcaaca
tcattgggggaggacccggtgctgactgtcccgcccaatacaattgcgctcatgggggcc
gaaggcagaatccttacaatagggacatctcatttcttgtaccagcgagggtcttcatat
ttctcccccgccctattgtatcctatgacagtctataacaaaacggctgctattcatagt
ccttatacattcaatgctttcacccggccaggtagtgtcccttgtcaggcatcagcaagg
tgccctaactcatgtatcactggggtctatactgatccatatcccataatcttccatagt
aaccataccttgagaggggtattcgggacaatgcttgataatgagcaagcaagactcaac
cccgtatctgcagtatttgacaacacatcccgcagtcgtgtaacccgggtaagttcaagc
agtaccaaggcagcgtacacgacatcaacgtgcttcaaagttgtcaagaccaataaagct
tattgtcttagcattgcagagatatccaataccctatttggagaattcaggatcgtccct
ttactagttgagatccttaaggatgatagggtt
>2011/Ethiopia/ETH8755
atggaccgcccagttcacagagttgtgttagagaatgaggaaagagaatcaaagaacaca
tggcgcttggttttccggatcacagttctactcataatagtgatgactttagttatctct
gtagctgccctggtatacagcatgaaggctagtacgccgcgtgacattgtaagcatatcg
accgtgatctccaaggcagagggcaagattacgtccttactcagttcaaatcaggacgtg
gtagatagaatatataagcaggtggcccttgaatctccgctggcgctgctaaatactgaa
tctgtaattatgagtgcaataacgtctctctcttatcaaattaacggggctgcaaataat
agcggatgtggggcacctgttcatgacccggattatattggagggataggaaaagaactt
atagtagatgatactaatgatgtcacatcatactatccctctgcataccaagaacacctg
aatttcatcccggcacccaccacaggatcaggttgcactcggataccctcatttgatatg
agtgctacccactactgttatactcacaacgtgatattgtctggctgcaaagatcactct
cactcacatcaatacttagcgcttggcgtgcttcggacatctgcaacagggagggtattc
ttttctaccctgcgttccatcaatttagacgatacccagaatcggaagtcttgcagtgtg
agcgcaactcctctaggctgtgatatactgtgttctaaagtcacagagactgaagaagag
gattataagtcagttgcccccacaccaatggtgcatggaaggttaggttttgacggtcaa
taccatgagaaggatttagacatcacagtcttgtttaaggattgggtagcaaactaccca
ggagtgggaagtgggtcttttattgatgaccgcgtatggttcccgatttatggagggcta
aaacctaattcgcctagcgatactgcacaagaggggaaatatgtaatatacaagcgctat
aataacacatgccctgatgagcaaagttatcaaatccagatggctaagtcttcatacaag
cctgggcggttcggtggaaagcgcgtacagcaagccatcttatccatcaaagtgtcaaca
tcattgggggaggacccggtgctgactgtcccgcccaatacagttgcgctcatgggggcc
gaaggcagaatccttacaatcgggacatctcatttcttgtaccaacgagggtcttcatat
ttctcccccgccctattgtatcctatgacagtctataacaaaacggctgctattcatagt
ccttatacattcaatgctttcacccggccaggtagtgtcccttgtcaggcatcagcaaga
tgccctaactcatgtatcactggggtttatactgatccatatcccataatcttccatagg
aaccataccttgagaggggtattcgggacgatgcttgataatgagcaagcaagactcaac
cccgtatctgcagtatttgacaacatatcccgcagtcgtgtaacccgggtaagttcaagc
agtaccaaggcagcgtacacgacatcaacgtgtttcaaagttgtcaagaccaataaagct
tattgtcttagcattgcagaaatatccaataccctatttggagaattcaggatcgtccct
ttactagttgagatccttaaggacgatagggtt
>2011/Ethiopia/ETHAN01
atggaccgcccagttcacagagttgtgttagagaatgaggaaagagaatcaaagaacaca
tggcgcttggttttccggatcacagttctactcataatagtgatgacttcagttatctct
gtagctgccctggtatacagcatgaaggctagtacgccgcgtgacattgtaagcatatcg
accgtgatctccaaggcggagggcaagattacgtccttactcagttcaaatcaggacgtg
gtagataggatatataagcaggtggcccttgaatctccgctggcgctgctaaatactgaa
tctgtaattatgagtgcaataacgtctctctcttatcaaattaacggggctgcaaataat
agcggatgtggggcacctgttcatgacccggattatattggagggataggaaaagaactt
atagtagatgatactagtgatgtcacatcatactatccctctgcataccaagaacacctg
aatttcatcccggcacccaccacaggatcaggttgcactcggataccctcatttgatatg
agtgctacccactactgttatactcacaacgtgatattgtctggctgcaaagatcactct
cactcacatcaatacttagcgcttggcgtgcttcggacatctgcaacagggagggtattc
ttttctaccctgcgttccatcaatttagacgatacccagaatcggaagtcttgcagtgtg
agcgcaactcctctaggctgtgatatactgtgttctaaagtcacagagactgaagaagag
gattataagtcagttgcccccacaccaatggtgcatggaaggttaggttttgacggtcaa
taccatgagaaggatttagacatcacagtcttgtttaaggattgggtagctaactaccca
ggagtgggaagtgggtcttttattgatgaccgcgtatggttcccagtttatggagggcta
aaacctaattcgcctagcgatactgcacaagaggggaaatatgtaatatacaagcgctat
aataacacatgccctgatgagcaaagttatcaaatccagatggctaagtcttcatacaag
cctgggcggttcggtggaaagcgcatacagcaagccatcttatccatcaaagtgtcaaca
tcattgggggaggacccggtgctgactgtcccgcccaatacaattgcgctcatgggggcc
gaaggcagaatccttacaatagggacatctcattttttgtaccaacgagggtcttcatat
ttctcccccgccctattgtatcctatgacagtctataacaaaacggctgctattcatagt
ccttatacattcaatgctttcacccggcccggtagtgtcccttgtcaggcatcagcaaga
tgccctaactcatgtatcactggggtctatactgatccatatcccataatcttccatagg
aaccataccttgagaggggtattcgggacgatgcttgataatgagcaagcaagactcaac
cccgtatctgcagtatttgacaacatatcccgcagtcgtgtaacccgggtaagttcaagc
agtaccaaggcagcgtacacgacatcaacgtgtttcaaagttgtcaagaccaataaagct
tattgtcttagcattgcagaaatatccaataccctatttggagaattcaggatcgtccct
ttactagttgagatccttaaggacgataggatt
>2011/Ethiopia/ETHMG1C
atggaccgcccagttcacagggttgtgttagagaatgaggaaagagaagcaaagaacaca
tggcgcttagttttccggatcacagttctactcataatagtgatgacttcagctatctcc
gcagctgccctggcatacagcatgaaggccagtacgccgcgtgacattgtaagcatatcg
actgtgatttccaaggcagagagcaagattacgtccttactcagttcacatcaggatgtg
atagataggatatataagcaggtggcccttgaatctccgctggcgctgctaaatactgaa
tctgtaattatgagtgcaataacgtctctctcttaccaaattaacggggctgcgaataat
agcggatgtggggcacctgttcatgacccggattatattggggggataggaaaagaactt
atagtagatgatactagtgacgtcacatcatactatccctctgcataccaagaacacctg
aattttatcccggcacccaccacaggatcaggttgcactcggataccctcatttgatatg
agtgctacccattactgttatactcacaacgtaatattgtctggttgcaaggatcactct
cactcacatcaatacttagcacttggcgtgcttcggacatctgcaacagggagggtattc
ttttctacactgcgttccatcaatttagacgatacccagaatcggaagtcttgcagtgtg
agcgcaactcctctaggctgtgatatactgtgttctaaagtcacagagactgaagaagag
gattataagtcagttgcccccacaccaatggtgcatggaaggttaggttttgacggtcaa
taccatgagaaggatttagacatcgcagtcttgtttaaggattgggtggcaaactaccca
ggagtgggaagtgggtcttttattaatgaccgcgtatggttcccagtttatggagggcta
aaacctaattcgcctagcgatactgcacaagaggggaaatatgtaatatacaagcgctac
aataacacatgccctgatgggcaaagttatcaaacccagatggctaagtcttcatacaag
cctgggcggttcggtggaaagcgcgtacagcaagccatcttatccatcaaagtgttaaca
acattgggggaggacccggtgctgactgtcccacccaatacaattgcgctcatgggggcc
gaaggcagaatccttacaatagggacatctcatttcttgtaccaacgagggtcttcatat
ttctcccccgccctattgtaccctatgacagtctataacaaaacggctgctattcatagt
ccttatacattcaatgctttcacccggccaggtagtgtcccttgtcaggcatcagcaaga
tgccctaactcgtgtatcactggggtctatactgatccatatcccataatcttccatagg
aaccataccttgagaggggtattcgggacaatgcttgataatgagcaagcaagactcaac
cccgtatctgcagtatttgacaacatatcccgcagtcgtgtaacccgggtaagttcaagc
aataccaaggcagcatacacgacatcaacgtgttttaaagttgtcaagaccaataaagct
tattgtcttagcattgcagaaatatccaataccctatttggagaattcaggatcgtccct
ttactagttgagatccttaagatggtagggttc
>1988/USA/VG/GA-clone5
ATGGACCGCGCCGTTAGCCAAGTTGCGTTAGAGAATGATGAAAGAGAGGCAAAAAATACA
TGGCGCTTGATATTCCGGATTGCAATCTTATTCTTAACAGTAGTGACCTTGGCTATATCT
GTAGCCTCCCTTTTATATAGCATGGGGGCTAGCACACCTAGCGATCTTGTAGGCATACCG
ACTAGGATTTCCAGGGCAGAAGAAAAGATTACATCTACACTTGGTTCCAATCAAGATGTA
GTAGATAGGATATATAAGCAAGTGGCCCTTGAGTCTCCATTGGCATTGTTAAATACTGAG
ACCACAATTATGAACGCAATAACATCTCTCTCTTATCAGATTAATGGAGCTGCAAACAAC
AGCGGGTGGGGGGCACCTATTCATGACCCAGATTATATAGGGGGGATAGGCAAAGAACTC
ATTGTAGATGATGCTAGTGATGTCACATCATTCTATCCCTCTGCATTTCAAGAACATCTG
AATTTTATCCCGGCGCCTACTACAAGATCAGGTTGCACTCGAATACCCTCATTTGACATG
AGTGCTACCCATTACTGCTACACCCATAATGTAATATTGTCTGGATGCAGAGATCACTCA
CACTCACATCAGTATTTAGCACTTGGTGTGCTCCGGACATCTGCAACAGGGAGGGTATTC
TTTTCTACTCTGCGTTCCATCAACCTGGACGACACCCAAAATCGGAAGTCTTGCAGTGTG
AGTGCAACTCCCCTGGGTTGTGATATGCTGTGCTCGAAAGTCACGGAGACAGAGGAAGAA
GATTATAACTCAGCTGTCCCTACGCGGATGGTACATGGGAGGTTAGGGTTCGACGGCCAA
TATCACGAAAAGGACCTAGATGTCACAACATTATTCGGGGACTGGGTGGCCAACTACCCA
GGAGTAGGGGGTGGATCTTTTATTGACAGCCGCGTATGGTTCTCAGTCTACGGAGGGTTA
AAACCCAATACACCCAGTGACACTGTACAGGAAGGGAAATATGTGATATACAAGCGATAC
AATGACACATGCCCAGATGAGCAAGACTACCAGATTCGAATGGCCAAGTCTTCGTATAAG
CCTGGACGGTTTGGTGGGAAACGCATACAGCAGGCTATCTTATCTATCAAAGTGTCAACA
TCCTTAGGCGAAGACCCGGTACTGACTGTACCGCCCAACACAGTCACACTCATGGGGGCC
GAAGGCAGAATTCTCACAGTAGGGACATCCCATTTCTTGTATCAGCGAGGGTCATCATAC
TTCTCTCCCGCGTTATTATATCCTATGACAGTCAGCAACAAAACAGCCACTCTTCATAGT
CCTTATACATTCAATGCCTTCACTCGGCCAGGTAGTATCCCTTGCCAGGCTTCAGCAAGA
TGCCCCAACTCGTGTGTTACTGGAGTCTATACAGATCCATATCCCCTAATCTTCTATAGA
AACCACACCTTGCGAGGGGTATTCGGGACAATGCTTGATGGTGAACAAGCAAGACTTAAC
CCTGCGTCTGCAGTATTCGATAGCACATCCCGCAGTCGCATAACTCGAGTGAGTTCAAGC
AGCATCAAAGCAGCATACACAACATCAACTTGTTTTAAAGTGGTCAAGACCAATAAGACC
TATTGTCTCAGCATTGCTGAAATATCTAATACTCTCTTCGGAGAATTCAGAATCGTCCCG
TTACTAGTTGAGATCCTCAAAGATGACGGGGTT
>1944/China/Italien
ATGGACCGTGCAGTTGGCAGAGTTGCGCTAGAGAATGAAGAAAGAGAAGCGAAGAATACA
TGGCGCTTTGTATTCCGGATCGCAATCTTTCTTTTAATAGTAATAACCTTAGCCATCTCT
GCAGCCGCCCTGGTATATAGCATGGAGGCTAGCACGTCTGGCGACCTTGTTGGCATACCA
ACTGTGATCTCTAGGGCAGAGGAAAAGATTACATCTGCACTCAGTTCTAATCAAGATGTA
GTAGATAGGATATATAAGCAGGTGGCCCTTGAGTCTCCGTTGGCGTTGCTAAACACTGAA
TCTGTAATTATGAATGCAATAACGTCTCTCTCTTATCAAATCAATGGAGCTGCAAATAAT
AGCGGGTGTGGGGCACCTGTTCATGACCCAGATTATATCGGGGGGATAGGCAAAGAACTT
ATTGTAGATGACGCTAGTGATGTCACATCATTCTACCCCTCTGCGTTCCAAGAACACCTG
AATTTTATCCCGGCACCTACTACAGGATCAGGTTGCACTCGGATACCCTCATTCGACATA
AGTGCTACCCACTACTGTTACACTCACAATGTGATATTATCTGGTTGCAGAGATCACTCA
CACTCACATCAGTACTTAGCACTTGGTGTGCTTCGGACATCTGCAACAGGGAGGGTATTC
TTTTCTACTCTGCGTTCCATCAATTTGGATGACAACCAAAATCGGAAGTCTTGCAGTGTG
AGTGCAACTCCCCTAGGTTGTGATATGCTGTGCTCTAAAATCACAGAGACTGAGGAAGAG
GATTATAGTTCAGTTACCCCCACATCTATGGTGCATGGAAGGTTAGGGTTTGACGGTCAA
TACCATGAGAAGGACCTAGACGTCATAACTTTATTTAAGGATTGGGTGGCAAATTACCCA
GGAGTGGGGGGTGGGTCTTTTATTGACAACCGCGTATGGTTCCCAGTCTACGGAGGGCTA
AAACCCAATTCGCCTAGCGACACCGCACAAGAAGGGAGATATGTAATATACAAGCGCTAC
AATGACACATGCCCAGATGAACAAGATTACCAGATTCGGATGGCTAAGTCTTCGTATAAG
CCTGGGCGGTTTGGTGGAAAACGCGTACAGCAAGCCATCTTATCTATCAAGGTGTCAACA
TCTTTGGGCGAGGACCCGGTGCTGACTGTACCGCCTAATACAGTCACACTCATGGGGGCC
GAAGGCAGAGTTCTCACAGTAGGGACATCTCATTTCCTGTATCAACGAGGGTCTTCATAC
TTCTCTCCCGCTTTATTATACCCCATGACAGTCAACAACAAAACGGCTACTCTTCATAGT
CCTTACACATTCAATGCTTTCACTCGGCCAGGTAGTGTCCCTTGCCAGGCATCAGCAAGA
TGCCCCAACTCATGTGTCACTGGAGTTTATACTGATCCGTATCCCTTAGTCTTCCATAGG
AACCACACCTTGCGGGGGGTATTCGGGACAATGCTTGATGATAAACAAGCAAGACTTAAC
CCTGTATCTGCAGTATTTGATAACATATCCCGCAGTCGCATAACCCGGGTAAGTTCAAGC
AGTACCAAGGCAGCATACACGACATCGACATGTTTTAAAGTTGTCAAGACCAATAAAACA
TATTGCCTCAGCATTGCAGAAATATCCAATACCCTCTTCGGGGAATTCAGGATCGTTCCT
TTACTAGTTGAGATTCTCAAGGAAGATGGGGTT
>XXXX/China/TZ060107
ATGGACCGCGCGGTTAACAGAGTCGTGCTGGAGAATGAGGAAAGAGAAGCAAAGAACACA
TGGCGCCTGGTTTTCCGGATCGCAGTCTTACTTTTAATGGTAATGACTCTAGCTATCTCC
GCAGCTGCCCTGGCATACAGTATGGAGGCCAGTACGCCGCACGACCTTGCAGGCATATCG
ACTGTGATCTCTAAGACAGAAGATAAGGTTACGTCTTTACTCAGTTCGAGTCAAGATGTG
ATAGATAGGATATACAAGCAGGTGGCTCTTGAATCCCCGCTGGCGCTACTAAACACTGAA
TCTACAATTATGAATGCAATAACCTCTCTTTCTTATCAAATTAACGGGGCTGCGAACAAT
AGCGGATGTGGGGCGCCTGTTCATGACCCAGATTATATCGGGGGGATAGGCAAAGAACTC
ATAGTGGACGACATCAGTGATGTCACATCATTTTATCCTTCTGCATATCAAGAACACCTG
AATTTCATCCCGGCGCCTACTACAGGATCCGGTTGCACTCGGATACCCTCATTTGACATG
AGCACCACCCATTATTGTTATACTCACAATGTAATACTATCCGGTTGCAGAGATCACTCA
CACTCACATCAATACTTAGCGCTTGGTGTGCTTCGGACATCTGCAACAGGGAGGGTATTC
TTCTCTACTCTGCGCTCCATCAATTTAGATGATACCCAAAATCGGAAGTCCTGCAGTGTG
AGTGCAACCCCTTTAGGTTGTGATATGCTGTGCTCTAAGGTCACAGGGACTGAAGAGGAG
GATTACAAGTCAGCTGCCCCAACATCAATGGTGCACGGAAGGCTAGGGTTTGACGGTCAA
TACCATGAGAAGGACTTAGACACCACGGTCTTATTTAAGGATTGGGTGGCAAATTACCCA
GGAGTGGGAGGAGGGTCTTTTATTGACGACCGTGTATGGTTCCCAGTTTACGGAGGGCTC
AAACCCAATTCACCCAGTGACACTGCACAAGAAGGGAAATATGTAATATACAAGCGCCAT
AACAACACATGCCCCGATGGGCAAGATTACCAAATTCGGATGGCTAAGTCTTCATATAAA
CCCGGGCGATTTGGTGGAAAGCGCGTACAGCAAGCCATATTATCCATCAAAGTGTCAACA
TCCTTGGGTAAGGACCCGGTGCTGACTATTCCACCTAATACAATCACACTCATGGGAGCC
GAAGGCAGAATCCTCACAGTAGGGACATCTCACTTCTTGTACCAACGAGGGTCTTCATAT
TTCTCCCCTGCCTTATTATATCCCATGACAGTAAATAACAAAACGGCTACACTCCATAGT
CCTTATACGTTTAATGCTTTCACTCGGCCAGGTAGTGTCCCTTGCCAGGCATCAGCAAGA
TGCCCCAACTCATGCATCACTGGGGTCTATACTGATCCATATCCCTTAATCTTCTATAGG
AATCATACTCTACGAGGGGTCTTTGGGACGATGCTTGATGATGAACAAGCGAGACTTAAC
CCCGTATCTGCAGTATTCGACAACATATCCCGCAGTCGTGTCACCCGGGTGAGTTCAAGC
AGCACCAAGGCAGCATACACGACATCGACATGTTTTAAAGTTGTCAAGACCAATAAAGCT
TATTGTCTTAGTATTGCAGAGATATCCAATACCCTATTCGGGGAATTTAGGATCGTTCCC
TTATTAGTTGAGATCCTCAAGGATGATAGAGTT
>XXXX/China/SDCX07
ATGGACCGCGCGGTTAACAGAGTCGTGCTGGAGAATGAGGAAAGAGAAGCAAAGAACACA
TGGCGCCTGGTTTTCCGGATCGCAGTCTTACTTTTAATGGTAATGACTCTAGCTATCTCC
GCAGCTGCCCTGGCATACAGTATGGAGGCCAGTACGCCGCACGACCTTGCAGGCATATCG
ACTGTGATCTCTAAGACAGAAGATAAGGTTACGTCTTTACTCAGTTCGAGTCAAGATGTG
ATAGATAGGATATACAAGCAGGTGGCTCTTGAATCCCCGCTGGCGCTACTAAACACTGAA
TCTACAATTATGAATGCAATAACCTCTCTTTCTTATCAAATTAACGGGGCTGCGAACAAT
AGCGGATGTGGGGCGCCTGTTCATGACCCAGATTATATCGGGGGGATAGGCAAAGAACTC
ATAGTGGACGACATCAGTGATGTCACATCATTTTATCCTTCTGCATATCAAGAACACCTG
AATTTCATCCCGGCGCCTACTACAGGATCCGGTTGCACTCGGATACCCTCATTTGACATG
AGCACCACCCATTATTGTTATACTCACAATGTAATACTATCCGGTTGCAGAGATCACTCA
CACTCACATCAATACTTAGCGCTTGGTGTGCTTCGGACATCTGCAACAGGGAGGGTATTC
TTCTCTACTCTGCGCTCCATCAATTTAGATGATACCCAAAATCGGAAGTCCTGCAGTGTG
AGTGCAACCCCTTTAGGTTGTGATATGCTGTGCTCTAAGGTCACAGGGACTGAAGAGGAG
GATTACAAGTCAGCTGCCCCAACATCAATGGTGCACGGAAGGCTAGGGTTTGACGGTCAA
TACCATGAGAAGGACTTAGACACCACGGTCTTATTTAAGGATTGGGTGGCAAATTACCCA
GGAGTGGGAGGAGGATCTTTTATTGACGACCGTGTATGGTTCCCAGTTTACGGAGGGCTC
AAACCCAATTCACCCAGTGACACTGCACAAGAAGGGAAATATGTAATATACAAGCGCCAT
AACAACACATGCCCCGATGGACAAGATTACCAAATTCGGATGGCTAAGTCTTCATATAAA
CCCGGGCGATTTGGTGGAAAGCGCGTACAGCAAGCCATATTATCCATCAAAATGTCAACA
TCCTTGGGTAAGGACCCGGTGCTGACTATTCCACCTAATACAATCACACTCATGGGAGCC
GAAGGCAGAATCCTCACAGTAGGGACATCTCACTTCTTGTACCAACGAGGGTCTTCATAT
TTCTCCCCTGCCTTATTATATCCCATGACAGTAAATAACAAAACGGCTACACTCCATAGT
CCTTATACGTTTAATGCTTTCACTCGGCCAGGTAGTGTCCCTTGCCAGGCATCAGCAAGA
TGCCCCAACTCATGCATCACTGGGGTCTATACTGATCCATATCCCTTAATCTTCTATAGG
AATCATACTCTACGAGGGGTCTTTGGGACGATGCTTGATGATGAACAAGCGAGACTTAAC
CCCGTATCTGCAGTATTCGACAACATATCCCGCAGTCGTGTCACCCGGGTGAGTTCAAGC
AGCACCAAGGCAGCATACACGACATCGACATGTTTTAAAGTTGTCAAGACCAATAAAGCT
TATTGTCTTAGTATTGCAGAGATATCCAATACCCTATTCGGGGAATTTAGGATCGTTCCC
TTATTAGTTGAGATCCTCAAGGATGATAGAGTT
>XXXX/China/SDMH07
ATGGACCGCGCGGTTAACAGAGTCGTGCTGGAGAATGAGGAAAGAGAAGCAAAGAACACA
TGGCGCCTGGTTTTCCGGATCGCAGTCTTACTTTTAATGGTAATGACTCTAGCTATCTCC
GCAGCTGCCCTGGCATACAGTATGGAGGCCAGTACGCCGCACGACCTTGCAGGCATATCG
ACTGTGATCTCTAAGACAGAAGATAAGGTTACGTCTTTACTCAGTTCGAGTCAAGATGTG
ATAGATAGGATATACAAGCAGGTGGCTCTTGAATCCCCGCTGGCGCTACTAAACACTGAA
TCTACAATTATGAATGCAATAACCTCTCTTTCTTATCAAATTAACGGGGCTGCGAACAAT
AGCGGATGTGGGGCGCCTGTTCATGACCCAGATTATATCGGGGGGATAGGCAAAGAACTC
ATAGTGGACGACATCAGTGATGTCACATCATTTTATCCTTCTGCATATCAAGAACACCTG
AATTTCATCCCGGCGCCTACTACAGGATCCGGTTGCACTCGGATACCCTCATTTGACATG
AGCACCACCCATTATTGTTATACTCACAATGTAATACTATCCGGTTGCAGAGATCACTCA
CACTCACATCAATACTTAGCGCTTGGTGTGCTTCGGACATCTGCAACAGGGAGGGTATTC
TTCTCTACTCTGCGCTCCATCAATTTAGATGATACCCAAGATCGGAAGTCCTGCAGTGTG
AGTGCAACCCCTTTAGGTTGTGATATGCTGTGCTCTAAGGTCACAGGGACTGAAGAGGAG
GATTACAAGTCAGCTGCCCCAACATCAATGGTGCACGGAAGGCTAGGGTTTGACGGTCAA
TACCATGAGAAGGACTTAGACACCACGGTCTTATTTAAGGATTGGGTGGCAAATTACCCA
GGAGTGGGAGGAGGATCTTTTATTGACGACCGTGTATGGTTCCCAGTTTACGGAGGGCTC
AAACCCAATTCACCCAGTGACACTGCACAAGAAGGGAAATATGTAATATACAAGCGCCAT
AACAACACATGCCCCGATGGACAAGATTACCAAATTCGGATGGCTAAGTCTTCATATAAA
CCCGGGCGATTTGGTGGAAAGCGCGTACAGCAAGCCATATTATCCATCAAAATGTCAACA
TCCTTGGGTAAGGACCCGGTGCTGACTATTCCACCTAATACAATCACACTCATGGGAGCC
GAAGGCAGAATCCTCACAGTAGGGACATCTCACTTCTTGTACCAACGAGGGTCTTCATAT
TTCTCCCCTGCCTTATTATATCCCATGACAGTAAATAACAAAACGGCTACACTCCATAGT
CCTTATACGTTTAATGCTTTCACTCGGCCAGGTAGTGTCCCTTGCCAGGCATCAGCAAGA
TGCCCCAACTCATGCATCACTGGGGTCTATACTGATCCATATCCCTTAATCTTCTATAGG
AATCATACTCTACGAGGGGTCTTTGGGACGATGCTTGATGATGAACAAGCGAGACTTAAC
CCCGTATCTGCAGTATTCGACAACATATCCCGCAGTCGTGTCACCCGGGTGAGTTCAAGC
AGCACCAAGGCAGCATACACGACATCGACATGTTTTAAAGTTGTCAAGACCAATAAAGCT
TATTGTCTTAGTATTGCAGAGATATCCAATACCCTATTCGGGGAATTTAGGATCGTTCCC
TTATTAGTTGAGATCCTCAAGGATGATAGAGTT
>XXXX/China/HNDY07
ATGGACCGCGCGGTTAACAGAGTCGTGCTGGAGAATGAGGAAAGAGAAGCAAAGAACACA
TGGCGCCTGGTTTTCCGGATCGCAGTCTTACTTTTAATGGTAATGACTCTAGCTATCTCC
GCAGCTGCCCTGGCATACAGTATGGAGGCCAGTACGCCGCACGACCTTGCAGGCATATCG
ACTGTGATCTCTAAGACAGAAGATAAGGTTACGTCTTTACTCAGTTCGAGTCAAGATGTG
ATAGATAGGATATACAAGCAGGTGGCTCTTGAATCCCCGCTGGCGCTACTAAACACTGAA
TCTACAATTATGAATGCAATAACCTCTCTTTCTTATCAAATTAACGGGGCTGCGAACAAT
AGCGGATGTGGGGCGCCTGTTCATGACCCAGATTATATCGGGGGGATAGGCAAAGAACTC
ATAGTGGACGACATCAGTGATGTCACATCATTTTATCCTTCTGCATATCAAGAACACCTG
AATTTCATCCCGGCGCCTACTACAGGATCCGGTTGCACTCGGATACCCTCATTTGACATG
AGCACCACCCATTATTGTTATACCCACAATGTAATACTATCCGGTTGCAGAGATCACTCA
CACTCACATCAATACTTAGCGCTTGGTGTGCTTCGGACATCTGCAACAGGGAGGGTATTC
TTCTCTACTCTGCGCTCCATCAATTTAGATGATACCCAAAATCGGAAGTCCTGCAGTGTG
AGTGCAACCCCTTTAGGTTGTGATATGCTGTGCTCTAAGGTCACAGGGACTGAAGAGGAG
GATTACAAGTCAGCTGCCCCAACATCAATGGTGCACGGAAGGCTAGGGTTTGACGGTCAA
TACCATGAGAAGGACTTAGACACCACGGTCTTATTTAAGGATTGGGTGGCAAATTACCCA
GGAGTGGGAGGAGGGTCTTTTATTGACGACCGTGTATGGTTCCCAGTTTACGGAGGGCTC
AAACCCAATTCACCCAGTGACACTGCACAAGAAGGGAAATATGTAATATACAAGCGCCAT
AACAACACATGCCCCGATGGGCAAGATTACCAAATTCGGATGGCTAAGTCTTCATATAAA
CCCGGGCGATTTGGTGGAAAGCGCGTACAGCAAGCCATATTATCCATCAAAGTGTCAACA
TCCTTGGGTAAGGACCCGGTGCTGACTATTCCACCTAATACAATCACACTCATGGGAGCC
GAAGGCAGAATCCTCACAGTAGGGACATCTCACTTCTTGTACCAACGAGGGTCTTCATAT
TTCTCCCCTGCCTTATTATATCCCATGACAGTAAATAACAAAACGGCTACACTCCATAGT
CCTTATACGTTTAATGCTTTCACTCGGCCAGGTAGTGTCCCTTGCCAGGCATCAGCAAGA
TGCCCCAACTCATGCATCACTGGGGTCTATACTGATCCATATCCCTTAATCTTCTATAGG
AATCATACTCTACGAGGGGTCTTTGGGACGATGCTTGATGATGAACAAGCGAGACTTAAC
CCCGTATCTGCAGTATTCGACAACATATCCCGCAGTCGTGTCACCCGGGTGAGTTCAAGC
AGCACCAAGGCAGCATACACGACATCGACATGTTTTAAAGTTGTCAAGACCAATAAAGCT
TATTGTCTTAGTATTGCAGAGATATCCAATACCCTATTCGGGGAATTTAGGATCGTTCCC
TTATTAGTTGAGATCCTCAAGGATGATAGAGTT
>2006/China/sc03
ATGGACCGCGCGGTTAACAGAGTCGTGCTGGAGAATGAGGAAAGAGAAGCAAAGAACACA
TGGCGCCTGGTTTTCCGGATCGCAGTCTTATTTTTAATGGTAATGACTCTGGCTATCTCC
GCAGTTGCCCTGGCATACAGTACGGGGGCCAGTACGCCGCACGACCTCGCAGGCATATCG
ACTGTGATCTCTAAGACAGAAGATAAGGTTACGTCTTTGCTCAGTTCGAGTCAAGATGTG
ATAGATAGGATATACAAGCAGGTGGCTCTTGAATCCCCGCTGGCGCTACTAAACACTGAA
TCTACAATTATGAATGCAATAACCTCTCTTTCTTATCAAATTAACGGGGCTGCGAACAAT
AGCGGATGTGGGGCGCCTGTTCATGACCCAGATTATATCGGGGGGATAGGCAAAGAACTC
ATAGTGGACGACATCAGTGATGTCACATCATTTTATCCTTCTGCATATCAAGAACACTTG
AATTTCATCCCAGCGCCTACTACAGGATCCGGTTGCACTCGGATACCCTCATTTGACATG
AGTACCACCCATTATTGTTATACTCACAACGTGATACTATCTGGTTGCAGAGATCACTCA
CACTCACATCAATATTTAGCACTTGGTGTGCTTCGGACATCTGCAACAGGGAGGGTATTC
TTCTCTACTCTGCGCTCCATCAATTTAGATGATACCCAAAATCGGAAGTCCTGCAGTGTG
AGTGCAACCCCTTTAGGTTGTGATATGCTGTGCTCTAAGGTCACAGGGACTGAGGAGGAG
GATTACAAGTCAGTTGCCCCCACATCAATGGTACACGGAAGGCTAGGGTTTGACGGTCAA
TACCATGAGAAAGACTTAGACACCACGGTCTTATTTAAGGATTGGGTGGCAAATTACCCA
GGAGTGGGAGGAGGGTCTTTTATTGACGACCGTGTATGGTTCCCAGTTTACGGAGGGCTC
AAACCCAATTCACCCAGTGACACTGCACAAGAAGGGAAATATGCAATATACAAGCGCCAT
AATAACACATGCCCTGACAAACAAGATTACCAAATTCGGATGGCTAAGTCTTCATATAAA
CCCGGGCGATTTGGTGGAAAGCGCGTACAGCAAGCCATCTTATCCATCAAAGTGTCAACA
TCCTTGGGTAAGGGCCCGGTGCTGACTATTCCACCTAATACAATCACACTCATGGGAGCC
GAAGGCAGAATCCTCACAGTAGGGACATCTCACTTCTTGTACCAACGAGGGTCTTCATAT
TTCTCCCCTGCCTTATTATATCCCATGACAGTAAATAACAAAACGGCTACACTCCATAGT
CCTTATACGTTTAATGCTTTCACTCGGCCAGGCAGTGTCCCTTGCCAGGCATCAGCAAGA
TGCCCCAACTCATGCATCACTGGGGTCTATACTGATCCATATCCCTTAATCTTCCATAGG
AATCATACTCTACGAGGGGTCTTCGGGACGATGCTTGATGATGAACAAGCGAGACTTAAC
CCCGTATCTGCAGTATTCGACAACATATCCCGCAGTCGTGTCACCCGGGTGAGTTCAAGC
AGCACCAAGGCAGCATACACGACATCGACATGTTTTAAAGTCGTCAAGACCAATAAAGCT
TATTGTCTTAGTATTGCAGAAATATCCAATACCCTATTCGGGGAATTTAGGATCGTTCCC
TTATTAGTTGAGATCCTCAAGGATGATAGAGTT
>2006/China/sc05
ATGGACCGCGCGGTTAACAGAGTCGTGCTGGAGAATGAGGAAAGAGAAGCAAAGAACACA
TGGCGCCTGGTTTTCCGGATCGCAGTCTTATTTTTAATGGTAATGACTCTGGCTATCTCC
GCAGTTGCCCTGGCATACAGTACGGGGGCCAGTACGCCGCACGACCTCGCAGGCATATCG
ACTGTGATCTCTAAGACAGAAGATAAGGTTACGTCTTTGCTCAGTTCGAGTCAAGATGTG
ATAGATAGGATGTACAAGCAGGTGGCTCTTGAATCCCCGCTGGCGCTACTAAACACTGAA
TCTACAATTATGAATGCAATAACCTCTCTTTCTTATCAAATTAACGGGGCTGCGAACAAT
AGCGGATGTGGGGCGCCTGTTCATGACCCAGATTATATCGGGGGGATAGGCAAAGAACTC
ATAGTGGACGACATCAGTGATGTCACATCATTTTATCCTTCTGCATATCAAGAACACTTG
AATTTCATCCCAGCGCCTACTACAGGATCCGGTTGCACTCGGATACCCTCATTTGACATG
AGTACCACCCATTATTGTTATACTCACAACGTGATACTATCTGGTTGCAGAGATCACTCA
CACTCACATCAATATTTAGCACTTGGTGTGCTTCGGACATCTGCAACAGGGAGGGTATTC
TTCTCTACTCTGCGCTCCATCAATTTAGATGATACCCAAAATCGGAAGTCCTGCAGTGTG
AGTGCAACCCCTTTAGGTTGTGATATGCTGTGCTCTAAGGTCACAGGGACTGAGGAGGAG
GATTACAAGTCAGTTGCCCCCACATCAATGGTACACGGAAGGCTAGGGTTTGACGGTAAG
TACCATGAGAAAGACTTAGACACCACGGTCTTATTTAAGGATTGGGTGGCAAATTACCCA
GGAGTGGGAGGAGGGTCTTTTATTGACGACCGTGTATGGTTCCCAGTTTACGGAGGGCTC
AAACCCAATTCACCCAGTGACACTGCACAAGAAGGGAAATATGTAATATACAAGCGCCAT
AATAACACATGCCCTGACAAACAAGATTACCAAATTCGGATGGCTAAGTCTTCATATAAA
CCCGGGCGATTTGGTGGAAAGCGCGTACAGCAAGCCATCTTATCCATCAAAGTGTCAACA
TCCTTGGGTAAGGACCCGGTGCTGACTATTCCACCTAATACAATCACACTCATGGGAGCC
GAAGGCAGAACCCTCACAGTAGGGACATCTCACTTCTTGTACCAACGAGGGTCTTCATAT
TTCTCCCCTGCCTTATTATATCCCATGACAGTAAATAACAAAACGGCTACACTCCATAGT
CCTTATACGTTTAATGCTTTCACTCGGCCAGGCAGTGTCCCTTGCCAGGCATCAGCAAGA
TGCCCCAACTCATGCATCACTGGGGTCTATACTGATCCATATCCCTTAATCTTCCATAGG
AATCATACTCTACGAGGGGTCTTCGGGACGATGCTTGATGATGAACAAGCGAGACTTAAC
CCCGTATCTGCAGTATTCGACAACATATCCCGCAGTCGTGTCACCCGGGTGAGTTCAAGC
AGCACCAAGGCAGCATACACGACATCGACATGTTTTAAAGTCGTCAAGACCAATAAAGCT
TATTGTCTTAGTATTGCAGAAATATCCAATACCCTATTCGGGGAATTTAGGATCGTTCCC
TTATTAGTTGAGATCCTCAAGGATGATAGAGTT
>2008/China/Go/CH/HLJ/LL01/08_a
ATGGACCGCGCGGTTAACAGAGTCGTGCTGGAGAATGAGGAAAGAGAAGCAAAGAACACA
TGGCGCCTGGTTTTCCGGATCGCAGTCTTACTTTTAATGGTAATGACTCTAGCTATCTCC
GCAGCTGCCCTGGCATACAGTATGGAGGCCAGTACGCCGCACGACCTTGCAGGCATATCG
ACTGTGATCTCTAAGACAGAAGATAAGGTTACGTCTTTACTCAGTTCGAGTCAAGATGTG
ATAGATAGGATATACAAGCAGGTGGCTCTTGAATCCCCGCTGGCGCTACTAAACACTGAA
TCTACAATTATGAATGCAATAACCTCTCTTTCTTATCTAATTAACGGGGCTGCGAACAAT
AGCGGATGTGGGGCGCCTGTTCATGACCCAGATTATATCGGGGGGATAGGCAAAGAACTC
ATAGTGGACGACATCAGTGATGTCACATCGTTTTATCCTTCTGCATATCAAGAACACCTG
AATTTCATCCCGGCGCCTACTACAGGATCCGGTTGCACTCGGATACCCTCATTTGACATG
AGCACCACCCATTATTGTTATACTCACAATGTAATACTATCCGGTTGCAGAGATCACTCA
CACTCACATCAATACTTAGCGCTTGGTGTGCTTCGGACATCTGCAACAGGGAGGGTATTC
TTCTCTACTCTGCGCTCCATCAATTTAGATGATACCCAAAATCGGAAGTCCTGCAGTGTG
AGTGCAACCCCTTTAGGTTGTGATATGCTGTGCTCTAAGGTCACAGGGACTGAAGAGGAG
GATTACAAGTCAGCTGCCCCAACATCAATGGTGCACGGAAGGCTAGGGTTTGACGGTCAA
TACCATGAGAAGGACTTAGACACCACAGTCTTATTTAAGGATTGGGTGGCAAATTACCCA
GGAGTGGGAGGAGGGTCTTTTATTGACGACCGTGTATGGTTCCCAGTTTACGGAGGGCTC
AAACCCAATTCACCCAGTGACACTGCACAAGAAGGGAAATATGTAATATACAAGCGCCAT
AACAACACATGCCCCGATGGACAAGATTACCAAATTCGGATGGCTAAGTCTTCATATAAA
CCCGGGCGATTTGGTGGAAAGCGCGTACAGCAAGCCATATTATCCATCAAAGTGTCAACA
TCCTTGGGTAAGGACCCGGTGCTGACTATTCCACCTAATACAATCACACTCATGGGAGCC
GAAGGCAGAATCCTCACAGTAGGGACATCTCACTTCTTGTACCAACGAGGGTCTTCATAT
TTCTCCCCTGCCTTATTATATCCCATGACAGTAAATAACAAAACGGCTACACTCCATAGT
CCTTATACGTTTAATGCTTTCACTCGGCCAGGTAGTGTCCCTTGCCAGGCATCAGCAAGA
TGCCCCAACTCATGCATCACTGGGGTCTATACTGATCCATCTCCCTTAATCTTCTATAGG
AATCATACTCTACGAGGGGTCTTTGGGACGATGCTTGATGATGAACAAGCGAGACTTAAC
CCCGTATCTGCAGTATTCGACAACATATCCCGCAGTCGTGTCACCCGGGTGAGTTCAAGC
AGCACCAAGGCAGCATACACGACATCGACATGTTTTAAAGTTGTCAAGACCAATAAAGCT
TATTGTCTTAGTATTGCGGAGATATCCAATACCCTATTCGGGGAATTTAGGATCGTTCCC
TTATTAGTTGAGATCCTCAAGGATGATAGAGTT
>XXXX/China/NDV01
ATGGACCGCGCAGTTAGCCAAGTTGCGTTAGAGAATGATGAAAGAGAGGCAAAAAATACA
TGGCGCTTGATATTCCGGATTGCAATCTTACTCTTAACAGTAGTGACCTTAGCTACATCT
GTAGCCTCCCTTGTATATAGCATGGGGGCTAGCACACCTAGCGACCTTGTAGGCATACCG
ACCAGGATTTCCAGGGCAGAAGAAAAGATTACATCTGCACTTGGTTCCAATCAAGATGTA
GTAGATAGGATATATAAGCAAGTGGCCCTTGAGTCTCCGTTGGCATTGTTAAACACTGAG
ACTACAATTATGAACGCAATAACATCTCTCTCTTATCAGATTAATGGAGCTGCGAACAAC
AGCGGGTGGGGGGCACCTATCCATGACCCAGATTTTATCGGGGGAATAGGCAAAGAACTC
ATTGTAGATGATGCTAGTGATGTCACATCATTCTATCCCTCTGCATTTCAAGAACATCTG
AATTTTATCCCGGCGCCTACTACAGGATCAGGTTGCATTCGGATACCTTCATTTGACATG
AGTGCTACCCATTACTGCTACACTCATAATATAATATCGTCTGGATGCAGAGATCACTCA
CACTCATATCAGTATTTAGCACTTGGTGTGCTCCGGACTTCTGCAACAGGGAGGATATTC
TTTTCTACTCTGCGTTCCATCAATCTGGATGACACCCAGAATCGGAAGTCTTGCAGTGTG
AGTGCAACTCCCTTAGGTTGTGATATGCTGTGCTCGAAAGTCACGGAGACAGAGGAAGAA
GATTATAACTCAGCTGTCCCTACGCTGATGGTACATGGGAGGTTAGGGTTCGACGGCCAA
TACCACGAAAAGGACCTAGACGTCACAACATTATTTGAGGACTGGGTGGCCAACTACCCA
GGAGTAGGGGGTGGATCTTTTATTGACAGCCGCGTATGGTTCTCAGTCTACGGAGGGCTG
AAACCCAATTCACCCAGTGACACTGTACAGGAAGAGAAATATGTAATATACAAGCGATAC
AATGACACATGCCCAGATGAGCAAGACTACCAGATCCGAATGGCCAAGTCTTCGTATAAG
CCCGGGCGGTTTGGTGGGAAACGCATACAGCAGGCTATCTTATCTATCAAGGTGTCAACA
TCTTTGGGCGAAGACCCAGTACTGACTGTACCGCCCAACACAGTCACACTCATGGGGGCC
GAAGGCAGAATTCTCACAGTAGGGACATCTCATTTCTTGTATCAGCGAGGGTCATCATAC
TTCTCTCCCGCGTTATTATATCCTATGACAGTCAGCAACAAAACAGCCACTCTTCATAGT
CCCTATACATTCAATGCCTTCACTCGGCCAGGTAGTATCCCTTGCCAGGCTTCAGCAAGA
TGCCCGAACTCGTGTGTTACTGGAGTCTATACAGATCCATATCCCGTAATCTTCTATAGG
AACCACACCTTGCGAGGGGTATTCGGGACAATGCTTGATGGTGAACAAGCAAGACTTAAT
CCTGCGTCTGCAGTATTCGATAGCACATCCCGCAGTCGCATAACCCGAGTGAGTTCAAGC
AGCACCAAAGCAGCATACACAACATCAACTTGTTTTAAAGTTGTCAAGACCAATAAGACC
TATTGTCTCAGCATTGCTGAAATATCTAATACTCTCTTCGGAGAATTCAGAATCGTCCCG
TTACTAGTTGAGATCCTCAAAAATGATGGGGTT
>XXXX/China/NDV02
ATGGACCGCACAGTTAGCCAAGTTGCGTTAGAGAATGATGAAAGAGAGGCAAAAAATACA
TGGCGCTTGATATTCCGGATTGCAATCTTACTCTTAACAGTAGTGACCTTAGCTACATCT
GTAGCCTCCCTTGTATATAGCATGGGCGCTAGCACACCTAGCGACCTTGTAGGCATACCG
ACCAGGATTTCCAGGGCAGAAGAAAAGATTACATCTGCACTTGGTTCCAATCAAGATGTA
GTAGATAGGATATATAAGCAAGTGGCCCTTGAGTCTCCGTTGGCATTGTTAAACACTGAG
ACTACAATTATGAACGCAATAACATCTCTCTCTTATCAGATTAATGGAGCTGCGAACAAC
AGCGGGTGGGCGGCACCTATCCATGACCCAGATTTTATCGGGCGGATAGGCAAAGAACTC
ATTGTAGATGATGCTAGTGATGTCACATCATTCTATCCCTCTGCATTTCAAGAACATCTG
AATTTTATCCCGGCGCCTACTACAGGATCAGGTTGCATTCGGATACCTTCATTTGACATG
AGTGCTACCCATTACTGCTACACTCATAATATAATATCGTCTGGATGCAGAGATCACTCA
CACTCATATCAGTATTTAGCACTTGGTGTGCTCCGGACTTCTGCAACAGGGAGGATATTC
TTTTCTACTCTGCGTTCCATCAATCTGGATGACACCCAGAATCGGAAGTCTTGCAGTGTG
AGTGCAACTCCCTTAGGTTGTGATATGCTGTGCTCGAAAGTCACGGAGACAGAGGAAGAA
GATTATAACTCAGCTGTCCCTACGCTGATGGTACATGGGAGGTTAGGGTTCGACGGCCAA
TACCACGAAAAGGACCTAGACGTCACAACATTATTTGAGGACTGGGTGGCCAACTACCCA
GGAGTAGGGCGTGGATCTTTTATTGACAGCCGCGTATGGTTCTCAGTCTACGGAGGGCTG
AAACCCAATTCACCCAGTGACACTGTACAGGAAGAGAAATATGTAATATACAAGCGATAC
AATGACACATGCCCAGATGAGCAAGACTACCAGATCCGAATGGCCAAGTCTTCGTATAAG
CCCGGGCGGTTTGGTGGGAAACGCATACAGCAGGCTATCTTATCTATCAAGGTGTCAACA
TCTTTGGGCGAAGACCCAGTACTGACTGTACCGCCCAACACAGTCACACTCATGGGCGCC
GAAGGCAGAATTCTCACAGTAGGGACATCTCATTTCTTGTATCAGCGAGGGTCATCATAC
TTCTCTCCCGCGTTATTATATCCTATGACAGTCAGCAACAAAACAGCCACTCTTCATAGT
CCCTATACATTCAATGCCTTCACTCGGCCAGGTAGTATCCCTTGCCAGGCTTCAGCAAGA
TGCCCCAACTCGTGTGTTACTGGAGTCTATACAGATCCATATCCCCTAATCTTCTATAGG
AACCACACCTTGCGAGGGCTATTCGGGACAATGCTTGATGGTGAACAAGCAAGACTTAAT
CCTGCGTCTGCAGTATTCGATAGCACATCCCGCAGTCGCATAACCCGAGTGAGTTCAAGC
AGCACCAAAGCAGCATACACAACATCAACTTGTTTTAAAGTTGTCAAGACCAATAAGACC
TATTGTCTCAGCATTGCTGAAATATCTAATACTCTCTTCGGAGAATTCAGAATCGTCCCG
TTACTAGTTGAGATCCTCAAAAATGATGGGCTT
>XXXX/China/NDV03
ATGGACCGCGCAGTTAGCCAAGTTGCGTTAGAGAATGATGAAAGAGAGGCAAAAAATACA
TGGCGCTTGATATTCCGGATTGCAATCTTACTCTTAACAGTAGTGACCTTAGCTACATCT
GTAGCCTCCCTTGTATATAGCATGGGGCCTAGCACACCTAGCGACCTTGTAGGCATACCG
ACCAGGATTTCCAGGGCAGAAGAAAAGATTACATCTGCACTTGGTTCCAATCAAGATGTA
GTAGATAGGATATATAAGCAAGTGGCCCTTGAGTCTCCGTTGGCATTGTTAAACACTGAG
ACTACAATTATGAACGCAATAACATCTCTCTCTTATCAGATTAATGGAGCTGCGAACAAC
AGCGGGTGGGGCGCACCTATCCATGACCCAGATTTTATCGGGGCAATAGGCAAAGAACTC
ATTGTAGATGATGCTAGTGATGTCACATCATTCTATCCCTCTGCATTTCAAGAACATCTG
AATTTTATCCCGGCGCCTACTACAGGATCAGGTTGCATTCGGATACCTTCATTTGACATG
AGTGCTACCCATTACTGCTACACTCATAATATAATATCGTCTGGATGCAGAGATCACTCA
CACTCATATCAGTATTTAGCACTTGGTGTGCTCCGGACTTCTGCAACAGGGAGGATATTC
TTTTCTACTCTGCGTTCCATCAATCTGGATGACACCCAGAATCGGAAGTCTTGCAGTGTG
AGTGCAACTCCCTTAGGTTGTGATATGCTGTGCTCGAAAGTCACGGAGACAGAGGAAGAA
GATTATAACTCAGCTGTCCCTACGCTGATGGTACATGGGAGGTTAGGGTTCGACGGCCAA
TACCACGAAAAGGACCTAGACGTCACAACATTATTTGAGGACTGGGTGGCCAACTACCCA
GGAGTAGGGGCTGGATCTTTTATTGACAGCCGCGTATGGTTCTCAGTCTACGGAGGGCTG
AAACCCAATTCACCCAGTGACACTGTACAGGAAGAGAAATATGTAATATACAAGCGATAC
AATGACACATGCCCAGATGAGCAAGACTACCAGATCCGAATGGCCAAGTCTTCGTATAAG
CCCGGGCGGTTTGGTGGGAAACGCATACAGCAGGCTATCTTATCTATCAAGGTGTCAACA
TCTTTGGGCGAAGACCCAGTACTGACTGTACCGCCCAACACAGTCACACTCATGGGGCCC
GAAGGCAGAATTCTCACAGTAGGGACATCTCATTTCTTGTATCAGCGAGGGTCATCATAC
TTCTCTCCCGCGTTATTATATCCTATGACAGTCAGCAACAAAACAGCCACTCTTCATAGT
CCCTATACATTCAATGCCTTCACTCGGCCAGGTAGTATCCCTTGCCAGGCTTCAGCAAGA
TGCCCCAACTCGTGTGTTACTGGAGTCTATACAGATCCATATCCCCTAATCTTCTATAGG
AACCACACCTTGCGAGGGGTATTCGGGACAATGCTTGATGGTGAACAAGCAAGACTTAAT
CCTGCGTCTGCAGTATTCGATAGCACATCCCGCAGTCGCATAACCCGAGTGAGTTCAAGC
AGCACCAAAGCAGCATACACAACATCAACTTGTTTTAAAGTTGTCAAGACCAATAAGACC
TATTGTCTCAGCATTGCTGAAATATCTAATACTCTCTTCGGAGAATTCAGAATCGTCCCG
TTACTAGTTGAGATCCTCAAAAATGATGGGGTT
>XXXX/China/NDV04
ATGGACCGCGCAGTTAGCCAAGTTGCGTTAGAGAATGATGAAAGAGAGGCAAAAAATACA
TGGCGCTTGATATTCCGGATTGCAATCTTACTCTTAACAGTAGTGACCTTAGCTACATCT
GTAGCCTCCCTTGTATATAGCATGGGCGCTAGCACACCTAGCGACCTTGTAGGCATACCG
ACCAGGATTTCCAGGGCAGAAGAAAAGATTACATCTGCACTTGGTTCCAATCAAGATGTA
GTAGATAGGATATATAAGCAAGTGGCCCTTGAGTCTCCGTTGGCATTGTTAAACACTGAG
ACTACAATTATGAACGCAATAACATCTCTCTCTTATCAGATTAATGGAGCTGCGAACAAC
AGCGGGTGGGCGGCACCTATCCATGACCCAGATTTTATCGGGCGAATAGGCAAAGAACTC
ATTGTAGATGATGCTAGTGATGTCACATCATTCTATCCCTCTGCATTTCAAGAACATCTG
AATTTTATCCCGGCGCCTACTACAGGATCAGGTTGCATTCGGATACCTTCATTTGACATG
AGTGCTACCCATTACTGCTACACTCATAATATAATATCGTCTGGATGCAGAGATCACTCA
CACTCATATCAGTATTTAGCACTTGGTGTGCTCCGGACTTCTGCAACAGGGAGGATATTC
TTTTCTACTCTGCGTTCCATCAATCTGGATGACACCCAGAATCGGAAGTCTTGCAGTGTG
AGTGCAACTCCCTTAGGTTGTGATATGCTGTGCTCGAAAGTCACGGAGACAGAGGAAGAA
GATTATAACTCAGCTGTCCCTACGCTGATGGTACATGGGAGGTTAGGGTTCGACGGCCAA
TACCACGAAAAGGACCTAGACGTCACAACATTATTTGAGGACTGGGTGGCCAACTACCCA
GGAGTAGGGCGTGGATCTTTTATTGACAGCCGCGTATGGTTCTCAGTCTACGGAGGGCTG
AAACCCAATTCACCCAGTGACACTGTACAGGAAGAGAAATATGTAATATACAAGCGATAC
AATGACACATGCCCAGATGAGCAAGACTACCAGATCCGAATGGCCAAGTCTTCGTATAAG
CCCGGGCGGTTTGGTGGGAAACGCATACAGCAGGCTATCTTATCTATCAAGGTGTCAACA
TCTTTGGGCGAAGACCCAGTACTGACTGTACCGCCCAACACAGTCACACTCATGGGCGCC
GAAGGCAGAATTCTCACAGTAGGGACATCTCATTTCTTGTATCAGCGAGGGTCATCATAC
TTCTCTCCCGCGTTATTATATCCTATGACAGTCAGCAACAAAACAGCCACTCTTCATAGT
CCCTATACATTCAATGCCTTCACTCGGCCAGGTAGTATCCCTTGCCAGGCTTCAGCAAGA
TGCCCGAACTCGTGTGTTACTGGAGTCTATACAGATCCATATCCCGTAATCTTCTATAGG
AACCACACCTTGCGAGGGCTATTCGGGACAATGCTTGATGGTGAACAAGCAAGACTTAAT
CCTGCGTCTGCAGTATTCGATAGCACATCCCGCAGTCGCATAACCCGAGTGAGTTCAAGC
AGCACCAAAGCAGCATACACAACATCAACTTGTTTTAAAGTTGTCAAGACCAATAAGACC
TATTGTCTCAGCATTGCTGAAATATCTAATACTCTCTTCGGAGAATTCAGAATCGTCCCG
TTACTAGTTGAGATCCTCAAAAATGATGGGCTT
>XXXX/China/NDV05
ATGGACCGCGCAGTTAGCCAAGTTGCGTTAGAGAATGATGAAAGAGAGGCAAATAATACA
TGGCGCTTGATATTCCGGATTGCAATCTTACTCTTAACAGTAGTGACCTTAGCTACATCT
GTAGCCTCCCTTGTATATAGCATGGGGGCTAGCACACCTAGCGACCTTGTAGGCATACCG
ACCAGGATTTCCAGGGCAGAAGAAATGATTACATCTGCACTTGGTTCCAATCAAGATGTA
GTAGATAGGATATATAAGCAAGTGGCCCTTGAGTCTCCGTTGGCATTGTTAAACACTGAG
ACTACAATTATGAACGCAATAACATCTCTCTCTTATCAGATTAATGGAGCTGCGAACAAC
AGCGGGTGGGGGGCACCTATCCATGACCCAGATTTTATCGGGGGAATAGGCAAAGAACTC
ATTGTAGATGATGCTAGTGATGTCACATCATTCTATCCCTCTGCATTTCAAGAACATCTG
AATTTTATCCCGGCGCCTACTACAGGATCAGGTTGCATTCGGATACCTTCATTTGACATG
AGTGCTACCCATTACTGCTACACTCATAATATAATATCGTCTGGATGCAGAGATCACTCA
CACTCATATCAGTATTTAGCACTTGGTGTGCTCCGGACTTCTGCAACAGGGAGGATATTC
TTTTCTACTCTGCGTTCCATCAATCTGGATGACACCCAGAATCGGAAGTCTTGCAGTGTG
AGTGCAACTCCCTTAGGTTGTGATATGCTGTGCTCGAAAGTCACGGAGACAGAGGAAGAA
GATTATAACTCAGCTGTCCCTACGCTGATGGTACATGGGAGGTTAGGGTTCGACGGCCAA
TACCACGAAATGGACCTAGACGTCACAACATTATTTGAGGACTGGGTGGCCAACTACCCA
GGAGTAGGGGGTGGATCTTTTATTGACAGCCGCGTATGGTTCTCAGTCTACGGAGGGCTG
AAACCCAATTCACCCAGTGACACTGTACAGGAAGAGAAATATGTAATATACAAGCGATAC
AATGACACATGCCCAGATGAGCAAGACTACCAGATCCGAATGGCCAAGTCTTCGTATAAG
CCCGGGCGGTTTGGTGGGAAACGCATACAGCAGGCTATCTTATCTATCAAGGTGTCAACA
TCTTTGGGCGAAGACCCAGTACTGACTGTACCGCCCAACACAGTCACACTCATGGGGGCC
GAAGGCAGAATTCTCACAGTAGGGACATCTCATTTCTTGTATCAGCGAGGGTCATCATAC
TTCTCTCCCGCGTTATTATATCCTATGACAGTCAGCAACAAATCAGCCACTCTTCATAGT
CCCTATACATTCAATGCCTTCACTCGGCCAGGTAGTATCCCTTGCCAGGCTTCAGCAAGA
TGCCCCAACTCGTGTGTTACTGGAGTCTATACAGATCCATATCCCCTAATCTTCTATAGG
AACCACACCTTGCGAGGGGTATTCGGGACAATGCTTGATGGTGAACAAGCAAGACTTAAT
CCTGCGTCTGCAGTATTCGATAGCACATCCCGCAGTCGCATAACCCGAGTGAGTTCAAGC
AGCACCAAAGCAGCATACACAACATCAACTTGTTTTAAAGTTGTCAAGACCAATAAGACC
TATTGTCTCAGCATTGCTGAAATATCTAATACTCTCTTCGGAGAATTCAGAATCGTCCCG
TTACTAGTTGAGATCCTCAAATATGATGGGGTT
>1984/USA/NewYork/1984
ATGGACCATGCAGTTAGCAGAGTTGTGCTAGAGAATGAAGAAAGAGAAGCAAAGAACACA
TGGCGCTTGGTTTTCCGGATAGCAGTTTTACTTTTAATAGTGGTGACCTTAGCTATCTCT
GCAGCCGCCCTAGTATACAGCATGGGGGCTAGTACGCCGCGCGACCTCGTAGGCATATCG
ACTGTGATCTCTAAGACGGAGGACAAGATTACGTCTTTACTCAGTGCAAATCAAGGTGTA
GTAGATAGAATATATAAGCAAGTGGCCCTTGAATCTCCGCTGGCGCTGCTAAATACTGAA
TCTATAATCATGAATGCAATAACATCTCTCTCTTATCAAATTAACGGGGCTGCGAATAAT
AGCAGGTGTGGGACGCCTGTTCATGACCCAGATTATATCGGGGGGATAGGTAAAGAACTC
ATAGTAGACGACACCAGCAATGTCACATCATTCTATCCATCTGCATACCAAGAACACCTG
AATTTTATCCCGGCGCCCACTACAGGATCAGGTTGCACTCGGATACCCTCATTCGACATG
AGTGTTACCCACTACTGCTATACTCACAATGTGATATTGTCTGGCTGCAGAGATCACTCA
CACTCACATCAATACTTAGCACTTGGTGTGCTTCGGACATCTGCAACAGGGAGGGTATTC
TTTTCTACTCTGCGTTCCATCAATTTAGATGACACCCAAAATCGGAAGTCTTGCAGTGTG
AGTGCAACTCCTCTAGGTTGTGATATACTGTGCTCTAAAGTCACAGAGACTGAAGAAGAG
GATTATAAGTCAGTTACTCCCACATCAATGGTGCACGGAAGGTTAGGTTTTGACGGTCAA
TACCATGAGAAGGACTTAGACATCACAGTCTTATTTAAGGATTGGGTGGCAAATTACCCG
GGAGTGGGAAGTGGATCTTTTATTGATGACCGTGTATGGTTCCCAGTTTATGGAGGGCTA
AAACCCAATTCGCCCAGCGACACTGCACAAGAAGGGAAATATGTAATATACAAGCGCTAT
AATAACACATGCCCCGATGGACAAGAATATCAAATCCGGATGGCTAAGTCTTCGTACAAG
CCTGGGCGGTTCGGTGGAAAGCGCGTACAGCAAGCCATCTTATCTATCAAAGTGTCAACA
TCTTTGGGTGAGGACCCGGTGTTGACTGTTCTGCCTAATACAATTACACTCATGGGGGCC
GAAGGCAGAGTTCTCACAGTAGGGACATCTCATTTCTTGTACCAACGAGGGTCTTCGTAT
TTCTCCCCCGCCTTATTATATCCTATGACAGTCCATAACAAAACAGCTACTCTTCATAGT
CCTTATACATTTAATGCTTTTACCCGGCCAGGTAGTGTCCCTTGTCAGGCATCAGCAAGA
TGCCCTAACTCATGTATCACCGGAGTCTATACTGATCCGTACCCTTTGGTTTTCCATAGG
AATCATACCTTGCGAGGGGTCTTCGGGACAATGCTTGATGATGAACAAGCAAGACTCAAC
CCCGTATCTGCAGTATTCGACAACATATCCCGCAGCCGTGTAACCAGGGTAAGTTCAAGC
AGTACCAAGGCAGCATACACGACATCGACATGTTTTAAAGTTGTCAAGACCGATAAAGCT
TATTGTCTTAGCATTGCAGAAATATCTAATACCCTATTCGGGGAATTCAGGATCGTTCCT
TTGCTAGTTGAGATTCTTAAGGATGGTAGGGTT
>1984/USA/PPMV-1
ATGGACCATGCAGTTAGCAGAGTTGTGCTAGAGAATGAAGAAAGAGAAGCAAAGAACACA
TGGCGCTTGGTTTTCCGGATCGCAGTTTTACTTTTAATAGTGGTGACCTTAGCTATCTCT
GCAGCCGCCCTAGTATACAGCATGGGGGCTAGTACGCCGCGCGACCTCGTAGGCATATCG
ACTGTGATCTCTAAGACGGAGGACAAGATTACGTCTTTACTCAGTGCAAATCAAGATGTA
GTAGATAGAATATATAAGCAAGTGGCCCTTGAATCTCCGCTGGCGCTGCTAAATACTGAA
TCTATAATCATGAATGCAATAACATCTCTCTCTTATCAAATTAACGGGGCTGCGAATAAT
AGCAGGTGTGGGACGCCTGTTCATGACCCAGATTATATCGGGGGGATAGGTAAAGAACTC
ATAGTAGACGACACCAGCAATGTCACATCATTCTATCCATCTGCATACCAAGAACACCTG
AATTTTATCCCGGCGCCCACTACAGGATCAGGTTGCACTCGGATACCCTCATTCGACATG
AGTGTTACCCACTACTGCTATACTCACAATGTGATATTGTCTGGCTGCATAGATCACTCA
CACTCACATCAATACTTAGCACTTGGTGTGCTTCGGACATCTGCAACAGGGAGGGTATTC
TTTTCTACTCTGCGTTCCATCAATTTAGATGACACCCAAAATCGGAAGTCTTGCAGTGTG
AGTGCAACTCCTCTAGGTTGTGATATACTGTGCTCTAAAGTCACAGAGACTGAAGAAGAG
GATTATAAGTCAGTTACTCCCACATCAATGGTGCACGGAAGGTTAGGTTTTGACGGTCAA
TACCATGAGAAGGACTTAGACATCACAGTCTTATTTAAGGATTGGGTGGCAAATTACCCG
GGAGTGGGAAGTGGATCTTTTATTGATGACCGTGTATGGTTCCCAGTTTATGGAGGGCTA
AAACCCAATTCGCCCAGCGACACTGCACAAGAAGGGAAATATGTAATATACAAGCGCTAT
AATAACACATGCCCCGATGGACAAGAATATCAAATCCGGATGGCTAAGTCTTCGTACAAG
CCTGGGCGGTTCGGTGGAAAGCGCGTACAGCAAGCCATCTTATCTATCAAAGTGTCAACA
TCTTTGGGTGAGGACCCGGTGTTGACTGTTCCGCCTAATACAATTACACTCATGGGGGCC
GAAGGCAGAGTTCTCACAGTAGGGACATCTCATTTCTTGTACCAACGAGGGTCTTCGTAT
TTCTCCCCCGCCTTATTATATCCTATGACAGTCCATAACAAAACAGCTACTCTTCATAGT
CCTTATACATTTAATGCTTTTACCCGGCCAGGTAGTGTCCCTTGTCAGGCATCAGCAAGA
TGCCCTAACTCATGTATCACCGGAGTCTATACTGATCCGTACCCTTTGGTTTTCCATAGG
AATCATACCTTGCGAGGGGTCTTCGGGACAATGCTTGATGATGAACAAGCAAGACTCAAC
CCCGTATCTGCAGTATTCGACAACATATCCCGCAGCCGTGTAACCAGGGTAAGTTCAAGC
AGTACCAAGGCAGCATACACGACATCGACATGTTTTAAAGTTGTCAAGACCGATAAAGCT
TATTGTCTTAGCATTGCAGAAATATCTAATACCCTATTCGGGGAATTCAGGATCGTTCCT
TTGCTAGTTGAGATTCTTAAGGATGGTAGGGTT
>2005/China/JS/705
ATGGACAGCGCAGTTAGCCAAGTTGCGCTAGAGAATGATAGAAGAGAAGCGAAGAGTACA
TGGCGCTTGGTTTTCCGGATCGCAACCTTACTTTTAATGGTAATAACCTTAGCCGTCTCT
GCAGTCGCCCTGGCATATAGTATGGAGGCTAGCACACCTGGCGACCTTGTAAGCATACCG
ACTGCGATCTATAGGGCAGAGGAAAGGATTACATCTGCACTCGGTTCCAATCAAGATGTA
GTAGATAGGATATACAAGCAAGTGGCCCTTGAGTCTCCATTGGCACTGCTAAATACCGAA
TCTATAATTATGAATGCAATAACGTCTCTCTCTTATCAAATCAATGGAGTCACAAATAAT
AGCGGGTGTGGGGCACCTGTTCATGACCCAGATTACATCGGGGGGATAGGTAAAGAACTT
ATTGTAGATGATACGAGTGACGTCACATCATTTTATCCCTCTGCATTCCAAGAACACCTG
AATTTTATCCCGGCGCCCACTACAGGATCAGGCTGCACTCGGATACCCTCATTCGACATG
AGTGCTACCCATTACTGTTACACTCACAATGTGATATTGTCTGGCTGCAGAGATCACTCA
CACTCACATCAGTATTTAGCACTTGGTGTGCTTCGGACATCTGCAACAGGGAGGGTATTC
TTTTCTACTCTGCGTTCCATCAACTTGGATGACGCCCAAAATCGGAAGTCTTGCAGTGTG
AGTGCAACTCCTTTAGGTTGTGATATGCTGTGCTCTAAAATCACAGAGACTGAGGAAGAG
GATTATAAATCAGTTATCCCCACATCGATGGTACATGGAAGGTTCGGGTTTGACGGCCAA
TACCATGAGAAGGACCTAGACGTCACAACACTATTTAGGGACTGGGTGGCAAATTACCCA
GGAGTAGGAGGTGGGTCTTTTATTAACAACCGCGTATGGTTCCCGGTCTACGGAGGGCTA
AAACCCAGCTCGCCTAGTGACACTGCACAAGAAGGGAGATACGTAATATACAAGCGATAC
AATGACACATGCCCGGATGAGCAAGATTACCAGATTCGGATGGCTAAGTCATCGTATAAG
CCTGGGCGGTTTGGTGGAAAACGCGTACAGCAGGCCATCCTATCCATCAAGGTGTCAACA
TCCTTGGGTGAGGACCCGGTGTTGACTGTACCGCCTAATACGGTCGCACTCACGGGGGCC
GAAGGCAGAGTTCTCACAGTGGGGACATCTCATTTCTTATATCAGCGAGGGTCATCATAC
TTCTCTCCCGCTTTGTTATACCCTATGACAGTCAACAACAAAACAGCCACTCTTCATAAT
CCTTATACATTCAATGCTTTCACTCGGCCAGGTAGTGTCCCTTGCCAGGCTTCAGCAAGA
TGCCCCAACTCATGCGTTACCGGAGTCTATACTGATCCATATCCCTTAGTCTTCCATAGG
AACCACACCTTGCGAGGGGTATTCGGAACAATGCTTGATGACAAACAAGCAAGACTCAAC
CCTGTATCTGCAGTATTTGATAACATATCCCGCAGTCGCATAACTCGGGTAAGTTCAAGC
AGTACCAGGGCAGCATACACGACATCAACGTGTTTTAAAGTTGTCAAGACCAATAAAACC
TATTGCCTCAGCATTGCAGAAATATCCAATACCCTCTTCGGGGAATTCAGAATTGTCCCC
TTACTAGTTGAGATTCTCAAGGATGGTGGGGTT
>2005/China/JS/0905
ATGGACAGCGCAGTTAGCCAAGTTGCGCTAGAGAATGATAGAAGAGAAGCGAAGAATACA
TGGCGCTTGGTTTTCCGGATCGCAGCCTTACTTTTAATGGTAATAACCTTAGCCGTCTCT
GCAGTCGCCCTGGCATATAGTATGGAGGCTAGCACACCTGGCGACCTTGTAAGCATACCG
ACTGCGATCTATAGGGCAGAGGAAAGGATTACATCTGCACTCGGTTCCAATCAAGATGTA
GTAGATAGGATATACAAGCAAGTGGCCCTTGAGTCTCCATTGGCACTGCTAAATACCGAA
TCTATAATTATGAATGCAATAACGTCTCTCTCTTATCAAATCAATGGAGCCACAAATAAT
AGCGGGTGTGGGGCACCTGTTCATGACCCAGATTACATCGGGGGGATAGGTAAAGAACTT
ATTGTAGATGATACGAGTGACGTCACATCATTTTATCCCTCTGCATTCCAAGAACACCTG
AATTTTATCCCGGCGCCCACTACAGGATCAGGCTGCACTCGGATACCCTCATTCGACATG
AGTGCTACCCATTACTGTTACACTCACAATGTGATATTGTCTGGCTGCAGAGATCACTCA
CACTCACATCAGTATTTAGCACTTGGTGTGCTTCGGACATCTGCAACAGGGAGGGTATTC
TTTTCTACTCTGCGTTCCATCAACTTGGATGACGCCCAAAATCGGAAGTCTTGCAGTGTG
AGTGCAACTCCTTTAGGTTGTGATATGCTGTGCTCTGAAATCACAGAGACTGAGGAAGAG
GATTATAAATCAGTTGTCCCCACATCGATGGTACATGGAAGGTTAGGGTTTGACGGCCAA
TACCATGAGAAGGACCTAGACGTCACAACACTATTTAGGGACTGGGTGGCAAATTACCCA
GGAGTAGGAGGTGGGTCTTTTATTAACAACCGCGTATGGTTCCCGGTCTACGGAGGGCTA
AAACCCAGCTCGCCTAGTGACACTGCACAAGAAGGGAGATACGTAATATACAAGCGATAC
AATGACACATGCCCGGATGAGCAAGATTACCAGATTCGGATGGCTAAGTCATCGTATAAG
CCTGGGCGGTTTGGTGGAAAACGCGTACAGCAGGCCATCCTATCCATCAAGGTGTCAACA
TCCTTGGGTGAGGACCCGGTGTTGACTGTACCGCCTAATACGGTCGCACTCATGGGGGCC
GAAGGCAGAGTTCTCACAGTGGGGACATCTCATTTCTTATATCAGCGAGGGTCATCATAC
TTCTCTCCCGCTTTGTTATACCCTATGACAGTCAACAACAAAACAGCCACTCTTCATAAT
CCTTATACATTCAATGCTTTCACTCGGCCAGGTAGTGTCCCTTGCCTGGCTTCAGCAAGA
TGCCCCAACTCATGTGTTACCGGAGTCTATACTGATCCATATCCCTTAGTCTTCCATAGG
AACCACACCTTGCGAGGGGTATTCGGAACAATGCTTGATGCCGAACAAGCAAGACTCAAC
CCTGTATCTGCAGTATTTGATAACATATCCCGCAGTCGCATAACTCGGGTAAGTTCAAGC
AGTACCAGGGCAGCATACACGACATCAACGTGTTTTAAAGTTGTCAAGACCAATAAAACC
TATTGCCTCAGCATTGCAGAAATATCCAATACCCTCTTCGGGGAATTCAGAATTGTCCCC
TTACTAGTTGAGATTCTCAAGGATGGTGGGGTT
>1946/China/F48E8
ATGGACCGTGTAGTTAGCCAAGTTGCGCTAGAGAACGATGAAAGAGAGGCGAAAAATACA
TGGCGCTTGGTATTTCGGACCGCAGTCATACTTTTAATAGTAGTGACCTTTTCCATCTCT
GCTGCCGCCCTGATGTACAGTATGGAGGCTAGCACGCCTGGTGACCTTGTAGGCATACTG
ACTGCGATCTCCAGGGCAGAAGAAAAGATTACATCTGCACTCGGTTCCAATCAAGATGTA
GTAGATAGGATATATAAGCAGGTGGCCCTCGAATCTCCGTTGGCATTGCTCAACACCGAA
TCTATAATTATGAGTGCAATAACGTCCCTCTCTTACCAGATCAATAGAGCTGCAAATAAC
AGTGGGTGTGGGGCACCTGTTCATGACCCGGATTATATCGGAGGGATAGGTAAAGAACTC
ATTGTGGATGATGCTAGTGATGTCACATCATTCTATCCCTCTGCGTCCCAAGAACACCTG
AATTTTATCCCGGCGCCCACTACAGGATCAGGTTGCACTCGGATACCCTCATTCGACATG
AGTGCTACCCACTACTGTTACACTCATAATGTGATATTGTCTGGCTGCAGAGATCACCCA
CACTCACATCAGTATTTGGCACTTGGTGTGCTTCGGACATCTGCAACAGGGAGGGTATTC
TTTTCTACTCTGCGTTCCATCAATTTGGATGACAACCAAAATCGGAAGTCTTGCAGTGTG
AGTGCAACTCCCTTAGGTTGCGATATGTTGTGCTCTAAAGTCACGGAAACTGAGGAAGAA
GATTATAATTCAGTTATCCCCACACCAATGGTACATGGGAGGCTGGGGTTTGACGGCCAA
TACCATGAGAAGGACCTGGATGTCGCAACATTATTTGGGGACTGGGTGGCAAATTACCCT
GGGGTGGGAGGAGGGTCTTTTATTGATAACCGCGTATGGTTCCCAGTCTATGGAGGGCTA
AAACCCAATTCGCCTAGTGACACTGCACAAGAGGGGAGATATGTAATATACAAGCGGTAC
AATGACACATGCCCAGATGAGCAAGACTACCAGATTCGGATGGCTAAGTCTTCATATAAG
CCTGGGCGGTTTGGTGGGAAACGCGTACAGCAGGCCATCCTATCCATCAAGGTATCAACA
TCCTTGGGTGAGGACCCGGTGCTGACTGTACCGCCCAACACAATCACACTTATGGGGGCC
GAAGGCAGAGTTCTCACAGTAGGGACATCTCATTTCTTTTACCAGCGAGGGTCATCATAC
TTCTCTCCCGCCTTATTATACCCTATGACAGTCGACAATAAAACAGCCACCCTTCATAGT
CCTTATGCATTCAATGCTTTCACTCGGCCAGGTAGTGTCCCTTGCCAGGCTTCAGCCAGA
TGCCCTAACTCGTGTGTTACTGGAGTCTACACTGATCCATACCCCTTAGTCTTCCATAGG
AACCACACTTTGCGAGGGGTATTCGGGACAATGCTTGATGATAAACAAGCAAGACTCAAC
CCTGTATCTGCAGTATTTGATAACATATCTCGCAGTCGCATAACCCGGGTGAGTTCAAGC
AGTACCAAGGCAGCATACACGACATCAACATGTTTTAAAGTTGTCAAGACCAATAAAACC
TATTGCCTCAGCATTGCAGAAATATCCAATACCCTCTTCGGGGAATTCAGGATTGTCCCT
TTATTAGTCGAGATTCTCAAGGATGATGGGATT
>1986/China/ZJ/1/86Ch
ATGGACCGTGTAGTTAGCCAAGTTGCGCTAGAGGACGATGAAAGAGAGGCGAAAAATACA
TGGCGCTTGGTATTTCGGACCGCAGTCTTACTTTTAATAGTAGTGACCTTTTCCATCTCT
GCTGCCGCCCTGATGTACAGTATGGAGGCTAGCACACCTGGTGACCTTGTAGGCATACTG
ACTGCGATCTCCAGGGCAGAAGAAAAGATTACATCTGCACTCGGTTCCAATCAAGATGTA
GTAGATAGGATATATAAGCAGGTGGCCCTCGAATCTCCGTTGGCATTGCTCAACACCGAA
TCTATAATTATGAGTGCAATAACGTCCTTCTCTTACCAGATCAATGGAGCTGCAAATAAC
AGTGGGTGTGGGGCACCTGTTCATGACCCGGATTATATCGGAGGGATAGGTAAAGAACTC
ATTGTGGATGATGCTAGTGATGTCACATCATTCTATCCCTCTGCGTTCCAAGAACACCTG
AATTTTATCCCGGCGCCCACTACAGGATCAGGTTGCACTCGGATACCCTCATTCGACATG
AGTGCTACCCACTACTGTTACACTCATAATGTGATATTGTCTGGCTGCAGAGATCACTCA
CACTCACATCAGTATTTGGCACTTGGTGTGCTTCGGACATCTGCAACAGGGAGGGTATTC
TTTTCTACTCTGCGTTCCATCAATTTGGATGACAACCAAAATCGGAAGTCTTGCAGTGTG
AGTGCAACTCCCTTAGGTTGCGATATGTTGTGCTCTAAAGTCACGGAAACTGAGGAAGAA
GATTATAATTCAGTTATCCCCACACCAATGGTACATGGGAGGCTGGGGTTTGACGGCCAA
TACCATGAGAAGGACCTGGATGTCGCAACATTATTTGGGGACTGGGTGGCAAATTACCCT
GGGGTGGGAGGAGGGTCTTTTATTGATAACCGCGTATGGTTCCCAGTCTATGGAGGGCTA
AAACCCAATTCGCCTAGTGACACTGCACAAGAGGGGAGATATGTAATATACAAGCGGTAC
AATGACACATGCCCAGATGAGCAAGACTACCAGATTCGGATGGCTAAGTCTTCATATAAG
CCTGGGCGGTTTGGTGGGAAACGCGTACAGCAGGCCATCCTATCCATCAAGGTATCAACA
TCCTTGGGTGAGGACCCGGTGCTGACTGTACCGCCCAACACAATCACACTTATGGGGGCC
GAAGGCAGAGTTCTCACAGTAGGGACATCTCATTTCCTTTACCAGCGAGGGTCATCATAC
TTCTCTCCCGCCTTATTATACCCTATGACAGTCGACAATAAAACAGCCACTCTTCATAGT
CCTTATGCATTCAATGCTTTCACTCGGCCAGGTAGTGTCCCTTGCCAGGCTTCAGCCAGA
TGCCCTAACTCGTGTGTTACTGGAGTCTACACTGATCCATACCCCTTAGTCTTCCATAGG
AACCACACTTTGCGAGGGGTATTCGGGACAATGCTTGATGATAAACAAGCAAGACTCAAC
CCTGTATCTGCAGTATTTGATAACATATCTCGCAGTCGCATAACCCGGGTGAGTTCAAGC
AGTACCAAGGCAGCATACACGACATCAACATGTTTTAAAGTTGTCAAGACCAATAAAACC
TATTGCCTCAGCATTGCAGAAATATCCAATACCCTCTTCGGGGAATTCAGGATTGTCCCT
TTATTAGTCGAGATTCTCAAGGATGATGGGATT
>1985/China/FJ01/85
ATGGACCGTGTAGTTAGCCAAGTTGCGCTAGAGAACGATGAAAGAGAGGCGAAAAATACA
TGGCGCTTGGTATTTCGGACCGCAGTCTTACTTTTAATAGTAGTGACCTTTTCCATCTCT
GCTGCCGCCCTGATGTACAGTATGGAGGCTAGCACACCTGGTGACCTTGTAGGCATACTG
ACTGCGATCTCCAGGGCAGAAGAAAAGATTACATCTGCACTCGGTTCCAATCAAGATGTA
GTAGATAGGATATATAAGCAGGTGGCCCTCGAATCTCCGTTGGCATTGCTCAACACCGAA
TCTATAATTATGAGTGCAATAACGTCCCTCTCTTACCAGATCAATGGAGCTGCAAATAAC
AGTGGGTGTGGGGCACCTGTTCATGACCCGGATTATATCGGAGGGATAGGTAAAGAACTC
ATTGTGGATGATGCTAGTGATGTCACATCATTCTATCCCTCTGCGTTCCAAGAACACCTG
AATTTTATCCCGGCGCCCACTACAGGATCAGGTTGCACTCGGATACCCTCATTCGACATG
AGTGCTACCCACTACTGTTACACTCATAATGTGATATTGTCTGGCTGCAGAGATCACTCA
CACTCACATCAGTATTTGGCACTTGGTGTGCTTCGGACATCTGCAACAGGGAGGGTATTC
TTTTCTACTCTGCGTTCCATCAATTTGGATGACAACCAAAATCGGAAGTCTTGCAGTGTG
AGTGCAACTCCCTTAGGTTGCGATATGTTGTGCTCTAAAGTCACGGAAACTGAGGAAGAA
GATTATAATTCAGTTATCCCCACACCAATGGTACATGGGAGGCTGGGGTTTGACGGCCAA
TACCATGAGAAGGACCTGGATGTCGCAACATTATTTGGGGACTGGGTGGCAAATTACCCT
GGGGTGGGAGGAGGGTCTTTTATTGACAACCGCGTTTGGTTCCCAGTCTATGGAGGGCTA
AAACCCAATTCGCCTAGTGACACTGCACAAGAGGGGAGATATGTAATATACAAGCGGTAC
AATGACACATGCCCAGATGAGCAAGACTACCAGATTCGGATGGCTAAGTCTTCATATAAG
CCTGGGCGGTTTGGTGGGAAACGCGTACAGCAGGCCATCCTATCCATCAGGGTATCAACA
TCCTTGGGTGAGGACCCGGTGCTGACTGTACCGCCCAACACAATCACACTTATGGGGGCC
GAAGGCAGAGTTCTCACAGTAGGGACATCTCATTTCTTTTACCAGCGAGGGTCATCATAC
TTCTCTCCCGCCTTATTATACCCTATGACAGTCGACAATAAAACAGCCACTCTTCATAGT
CCTTATGCATTCAATGCTTTCACTCGGCCAGGTAGTGTCCCTTGCCAGGCTTCAGCCAGA
TGCCCTAACTCGTGTGTTACTGGAGTCTACACTGATCCATACCCTTTAGTCTTCCATAGG
AACCACACTTTGCGAGGGGTATTCGGGACAATGCTTGATGATAAACAAGCAAGACTCAAC
CCTGTATCTGCAGTATTTGATAACATATCTCGCAGTCGCATAACCCGGGTGAGTTCAAGC
AGTACCAAGGCAGCATACACGACATCAACATGTTTTAAAGTTGTCAAGACCAATAAAACC
TATTGCCTCAGCATTGCAGAAATATCCAATACCCTCTTCGGGGAATTCAGGATTGTCCCT
TTATTAGTCGAGATTCTCAAGGATGATGGGATT
>1997/China/JS/1/97Ch
ATGGACCGTGTAGTTAGCCAAGTTGCGCTAGAGAACGATGAAAGAGAGGCGAAAAATACA
TGGCGCTTGGTATTTCGGACCGCAGTCTTACTTTTAATAGTAGTGACCTTTTCCATCTCT
GCTGCCGCCCTGATGTACAGTATGGAGGCTAGCACACCTGGTGACCTTGTAGGCATACTG
ACTGCGATCTCCAGGGCAGAAGAAAAGATTACATCTGCACTCGGTTCCAATCAAGATGTA
GTAGATAGGATATATAAGCAGGTGGCCCTCGAATCTCCGTTGGCATTGCTCAACACCGAA
TCCATAATTATGAGTGCAATAACGTCCCTCTCTTACCAGATCAATGGAGCTGCAAATAAC
AGTGGGTGTGGGGCACCTGTTCATGACCCGGATTATATCGGAGGGATAGGTAAAGAACTC
ATTGTGGATGATGCTAGTGATGTCACATCATTCTATCCCTCTGCGTTCCAAGAACACCTG
AATTTTATCCCGGCGCCCACTACAGGATCAGGTTGCACTCGGATACCCTCATTCGACATG
AGTGCTACCCACTACTGTTACACTCATAATGTGATATTGTCTGGCTGCAGAGATCACTCA
CACTCACATCAGTATTTGGCACTTGGTGTGCTTCGGACATCTGCAACAGGGAGGGTATTC
TTTTCTACTCTGCGTTCCATCAATTTGGATGACAACCAAAATCGGAAGTCTTGCAGTGTG
AGTGCAACTCCCTTAGGTTGCGATATGTTGTGCTCTAAAGTCACGGAAACTGAAGAAGAA
GATTATAATTCAGTTATCCCCACACCAAAGGTACATGGGAGGCTGGGGTTTGACGGCCAA
TACCATGAGAAGGACCTGGATGTCGCAACATTATTTGGGGACTGGGTGGCAAATTACCCT
GGGGTGGGAGGAGGGTCTTTTATTGACAACCGCGTATGGTTCCCAGTCTATGGAGGGCTA
AAACCCAATTCGCCTAGTGACACTGCACAAGAGGGGAGATATGTAATATACAAGCGGTAC
AATGACACATGCCCAGATGAGCAAGACTACCAGATTCGGATGGCTAAGTCTTCATATAAG
CCTGGGCGGTTTGGTGGGAAACGCGTACAGCAGGCCATCCTATCCATCAAGGTATCAACA
TCCTTGGGTGAGGACCCGGTGCTGACTGTACCGCCCAACACAATCACACTTATGGGGGCC
GAAGGCAGAGTTCTCACAGTAGGGACATCTCATTTCTTTTACCAGCGAGGGTCATCATAC
TTCTCTCCCGCCTTATTATACCCTATGACAGTCGACAATAAAACAGCCACTCTTCATAGT
CCTTATGCATTCAATGCTTTCACTCGGCCAGGTAGTGTCCCTTGCCAGGCTTCAGCCAGA
TGCCCTAACTCGTGTGTTACTGGAGTCTACACTGATCCATACCCCTTAGTCTTCCATAGG
AACCACACTTTGCGAGGGGTATTCGGGACAATGCTTGATGATAAACAAGCAAGACTCAAC
CCTGTATCTGCAGTATTTGATAACATATCTCGCAGTCGCATAACTCGGGTGAGTTCAAGC
AGTACCAAGGCAGCATACACGACATCAACATGTTTTAAAGTTGTCAAGACCAATAAAACC
TATTGCCTCAGCATTGCAGAAATATCCAATACCCTCTTCGGGGAATTCAGGATTGTCCCT
TTATTAGTCGAGATTCTCAAGGATGATGGGATT
>2002/China/JS/1/02
ATGGGCCGTGTAGTTAGCCAAGTTGCGCTAGAGAACGATGAAAGAGAGGCGAAAAATACA
TGGCGCTTGGTATTTCGGACCGCAGTCATACTTTTAATAGTAGTGACCTTTTCCATCTCT
GCTGCCGCCCTGATGTACAGTATGGAGGCTAGCACGCCTGGTGACCTTGTAGGCATACTG
ACTGCGATCTCCAGGGCAGAAGAAAAGATTACATCTGCACTCGGTTCCAATCAAGGTGTA
GTAGATAGGATATATAAGCAGGTGGCCCTCGAATCTCCGTTGGCATTGCTCAACACCGAA
TCTATAATTATGAGTGCAATAACGTCCCTCTCTTACCAGATCAATAGAGCTGCAAATAAC
AGTGGGTGTGGGGCACCTGTTCATGACCCGGATTATATCGGAGGGATAGGTAAAGAACTC
ATTGTGGATGATGCTAGTGATGTCACATCATTCTATCCCTCTGCGTTCCAAGAACACCTG
AATTTTATCCCGGCGCCCACTACAGGATCAGGTTGCACTCGGATACCCTCATTCGACATG
AGTGCTACCCACTACTGTTACACTCATAATGTGATATTGTCTGGCTGCAGAGATCACTCA
CACTCACATCAGTATTTGGCACTTGGTGTGCTTCGGACATCTGCAACAGGGAGGGTATTC
TTTTCTACTCTGCGTTCCATCAATTTGGATGACAACCAAAATCGGAAGTCTTGCAGTGTG
AGTGCAACTCCCTTAGGTTGCGATATGTTGTGCTCTAAAGTCACGGAAACTGAGGAAGAA
GATTATAATTCAGTTATCCCCACACCAATGGTACATGGGAGGCTGGGGTTTGACGGCCAA
TACCATGAGAAGGACCTGGATGTCGCAACATTATTTGGGGACTGGGTGGCAAATTACCCT
GGGGTGGGAGGAGGGTCTTTTATTGACAACCGCGTATGGTTCCCAGTCTATGGAGGGCTA
AAACCCAATTCGCCTAGTGACACTGCACAAGAGGGGAGATATGTAATATACAAGCGGTAC
AATGACACATGCCCAGATGAGCAAGACTACCAGATTCGGATGGCTAAGTCTTCATATAAG
CCTGGGCGGTTTGGTGGGAAACGCGTACAGCAGGCCATCCTATCCATCAAGGTATCAACA
TCCTTGGGTGAGGACCCGGTGCTGACTGTACCGCCCAACACAATCACACTTATGGGGGCC
GAAGGCAGAGTTCTCACAGTAGGGACATCTCATTTCTTTTACCAGCGAGGGTCATCATAC
TTCTCTCCCGCCTTATTATACCCTATGACAGTCGACAATAAAACAGCCACTCTTCATAGT
CCTTATGCATTCAATGCTTTCACTCGGCCAGGTAGTGTCCCTTGCCAGGCTTCAGCCAGA
TGCCCTAACTCGTGTGTTACTGGAGTCTACACTGATCCATACCCCTTAGTCTTCCATAGG
AACCACACTTTGCGAGGGGTATTCGGGACAATGCTTGATGATAAACAAGCAAGACTCAAC
CCTGTATCTGCAGTATTTGATAACATATCTCGCAGTCGCATAACTCGGGTGAGTTCAAGC
AGTACCAAGGCAGCATACACGACATCAACATGTTTTAAAGTTGTCAAGACCAATAAAACC
TATTGCCTCAGCATTGCAGAAATATCCAATACCCTCTTCGGGGAATTCAGGATTGTCCCT
TTATTAGTCGAGATTCTCAAGGATGATGGGATT
>2003/China/WN/Tianjin/03
ATGGGACGCGCGGTTAACAGAGTCGCGCTGGAGAATGAGGAAAGAGAAGCAAAGAACACA
TGGCGCCTGGTTTTCCGGATCGCAGTCTTACTTTTAATGGTAATGACTCTAGCTATCTCC
GCAGCTGCCCTGGCATACAGTGCGGGGGCCAGGACGCCGCACGACCTCGCAGGCATATCG
ACTGTGATCTCTAAGACAGAGGATAAGGTTACGTCTTTACTCAGTTCGAGTCAAGATGTG
ATAGATAGGATATACAAGCAGGTGGCTCTTGAATCCCCACTGGCGCTACTAAACACTGAA
TCTATGATTATGAATGCAATAACCTCTCTTCCTTATCAAATTAACGGGGCTGCGAACAAT
AGCGGATGTGGTGCGCCTGTTCATGACCCATATTATGTCGGAAGGATAGGCAAAGAACTC
ATACTGGACGACATCAATGATGTCACATCATTTTATCCTTCTGCATATCAAGAACACTTG
AATTTCATCCCGGCGCCTACTACAGGATCCGGTTGCACTCGGATACCCTCATTTGACATG
AGCACCACCCATTATTGTTATACTCACAATGTGATACTATCCGGTTGCAGAGATCACTCA
CACTCACATCAATATTTAGCACTTGGTGTGCTTCGGACATCTGCAACAGGGAGGGTATTC
TTTTCTACTCTGCACTCCATCAATTTAGATGACACCCAAAATCGGAAGTCCTGCAGTGTG
AGTGCAACCCCTTTAGGTTGTGATATGCTGTGCTCTAAGGTCACAGGGACTGAAGAGGAG
GATTACAAGTCAGTTGCCCCCACACCAATGGTGCACGGAAGGCTAGGGTTTGACGGTCAA
TACCATGAGAAGGACTTAGACACCACGGTCTTATTTAAGGATTGGGTGGCAAATTACCCA
GGAGTGGGAGGAGGGTCTTTTATTGACAACCGTGTATGGTTCCCAGTTTACGGAGGGCTC
AAACCCAATTCACCCAGTGACACTGCACAAGAAGGGAAATATGTAATATATAAGCGCCAT
AACAACACATGCCCCGATAAACAAGATTACCAAATTCGGATGGCTAAGTCTTCATATAAA
CCCGGGCGATTTGGTGGAAAGCGCGTACAGCAAGCCATCTTATCCATCAAAGTGTCAACA
TCCTTGGGTAAGGACCCGGTGCTGACTATTCCACCTAATACAATCACACTCATGGGAGCC
GAAGGCAGAATCCTCACAGTAGGGACATCTCACTTCTTGTACCAACGAGGGTCTTCATAT
TTCTCCCCTGCCTTATTATATCCCATGACAGTAAATAACAAAACGGCTACACTCCATAGT
CCTTATACGTTTAATGCTTTCACTCGGCCAGGTAGTGCCCCTTGCCAGGCATCAGCAAGA
TGCCCCAACTCATGCATCACTGGAGTCTATACTGATCCATATCCCTTAATCTTCCATAGG
AATCATACTCTACGAGGGGTCTTCGGGACGATGCTTGATGATGAACAAGCGAGACTTAAC
CCCGTATCTGCAGTATTCGACAACATATCCCGCAGTCGTGTCACCCGGGTGAGTTCAAGC
AGCACCAAGGCAGCATACACAACATCGACATGTTTTAAAGTTGTCAAGACCAATAAAGCT
TATTGTCTTAGTATTGCAGAAATATCCAATACCCTATTCGGGGAATTTAGGATCGTTCCC
TTATTAGTTGAGATCCTCAAGGATGATAGAGTT
>2007/China/CJG/Xinjiang/07
ATGGACCGCGCGGTTAACAGAGTCGTGCTGGAGAATGAGGAAAGAGAAGCAAAGAACACA
TGGCGCCTAGTTTTCCGGATCGCAGTCTTACTTTTAATGGTAATGACTCTAGCTATCTCC
GCAGTTGCCCTGGCATACAGCATGGGGGCCAGTACGCCGCACGACCTCGCAGGCATATCG
ACTGTGATCTCCAAGACAGAAGATAAGGTTACGTCTTTACTCAGTTCAAGTCAAGATGTG
ATAGATAGGATATACAAGCAGGTAGCTCTTGAATCCCCGCTGGCACTACTAAACACTGAA
TCTATAATTATGAATGCAATAACCTCTCTTTCTTATCAAATTAACGGGGCTGAGAACAAT
AGCGGATGTGGTGCGCCTGTTCATGACCCAGATTATATCGGGGGGATAGGCAAAGAACTC
ATAGTGGACGACATCAGTGATGTCACATCATTTTATCCTTCTGCATATCAAGAACACTTG
AATTTCATCCCGGCGCCTACTACAGGATCCGGTTGCACTCGGATACCCTCATTTGACATG
AGCACCACCCATTATTGTTATACTCACAATGTGATACTATCCGGTTGCAGAGATCACTCA
CACTCACATCAATACTTAGCACTTGGTGTGCTTCGGACATCTGCAACAGGGAGGGTATTC
TTTTCTACTCTGCGCTCCATCAATTTAGATGACACCCAAAATCGGAAGTCCTGCAGTGTG
AGTGCAACCCCTTTAGGTTGTGATATGCTGTGCTCTAAGGTCACAGGGACTGAAGAGGAG
GATTACAAGTCAGTTGCCCCCACATCAATGGTGCACGGAAGGCTAGGGTTTGACGGCCAA
TACCATGAGAAGGACTTAGACACCACGGTCTTATTTAAGGATTGGGTGGCAAATTACCCG
GGAGTGGGAGGAGGGTCTTTTATTGACGGCCGTGTATGGTTCCCAGTTTACGGAGGGCTC
AAACCCAATTCACCCAGCGACACTGCACAAGAAGGGAAATATGTAATATACAAGCGCCAT
AACAACACATGCCCCGATGAACAAGATTACCAAATTCGGATGGCTAAGTCCTCATATAAA
CCCGGGCGATTTGGTGGAAAGCGCGTACAGCAAGCCATCCTATCCATCAAAGTGTCAACA
TCCCTGGGTAAGGACCCGGTGCTGACTATTCCACCTAATACAATCACACTCATGGGAGCC
GAAGGCAGAATCCTCACAGTAGGGACATCTCACTTCTTGTACCAACGAGGGTCTTCATAT
TTCTCCCCCGCCTTATTGTATCCCATGACAGTAAATAACAAAACGGCTACACTCCATAGT
CCTTACATGTTTAATGCTTTCACTCGGCCAGGTAGTGTCCCTTGCCAGGCATCAGCAAGA
TGCCCCAACTCATGCATTACTGGGGTCTATACCGATCCATATCCCTTAATCTTCCATAGG
AATCATACTCTACGAGGGGTCTTCGGGACGATGCTTGATGATGAACAAGCGAGGCTTAAC
CCCGTATCTGCAGTATTTGACAACATATCTCGCAGTCGTGTCACCCGGGTGAGTTCAAGC
AGCACCAAGGCAGCATACACGACATCGACATGTTTTAAAGTTGTCAAGACCAATAAAGCT
TATTGTCTTAGTATCGCAGAAATATCCAATACCCTATTCGGGGAATTTAGGATCGTTCCC
TTACTAGTTGAGATCCTCAAGGATGATAGAATT
>2007/China/ZSM/Hebei/07
ATGGACCGCGCGGTTAACAGAGTCGTGCTGGAGAATGAGGAAAGAGAAGCAAAGAACACA
TGGCGCCTGGTTTTCCGGATCGCAGTCTTACTTTTAATGGTAATAACTCTGGCTATCTCC
GCAGCTGCCCTGGCATATAGTACGGGGGCCAGTACGCCGCACGACCTCGCAGGCATATCG
ACTGTGATCTCTAGGACAGAAGATAAGGTTACGTCTTTGCTCAGTTCGAGTCAAGATGTG
ATAGATAGGATATACAAGCAGGTAGCTCTTGAATCCCCGCTGGCGCTACTAAACACTGAA
TCTACAATTATAAATGCAATAACCTCTCTTTCTTATCAAATTAATGGGGCCGCGAACAAT
AGCGGATGTGGGGCGCCTGTTCATGACCCAGATTATATCGGGGGGATAGGCAAAGAACTC
ATAGTGGACGACATCAGTGATGTCACATCATTTTATCCTTCTGCATATCAAGAACACTTG
AATTTCATCCCAGCGCCTACTACAGGATCCGGTTGCACTCGGATACCCTCATTTGACATG
AGCACCACCCATTATTGTTATACTCACAATGTGATACTATCTGGTTGCAGAGATCACTCA
CACTCACATCAATATTTAGCACTTGGTGTGCTTCGGACATCTGCAACAGGGAGGGTATTC
TTCTCTACTCTGCGCTCCATCAATTTAGATGATACCCAAAATCGGAAGTCCTGCAGTGTG
AGTGCAACCCCTTTAGGTTGTGATATGCTGTGCTCCAAAGTCACAGGGACTGAAGAGGAG
GATTACAAGTCAGTTGCCCCCACATCAATGGTGCACGGAAGGCTAGGGTTTGACGGTCAA
TACCATGAGAAAGACTTAGACACCACGGTCTTATTTAAGGATTGGGTGGCAAATTACCCA
GGAGTGGGAGGAGGGTCTTTTATTGACGACCGTGTATGGTTCCCAGTTTACGGAGGGCTC
AAACCCAATTCACCCAGTGACACTGCACAAGAAGGGAAATATGTAATATACAAGCGCTAT
AATAACACATGCCCCGATAAACAAGATTACCAAATTCGGATGGCTAAGTCTTCATATAAA
CCCGGGCGATTTGGTGGAAAGCGCGTACAGCAAGCCATCTTATCCATCAAAGTGTCAACA
TCCTTGGGTAAGGACCCAGTGCTGACTATTCCACCTAATACAATCACACTCATGGGAGCC
GAAGGCAGAATCCTCACAGTAGGGACATCTCACTTCTTGTACCAACGAGGGTCTTCATAT
TTCTCCCCTGCCTTATTATATCCCATGACAGTAAATAACAAAACGGCTACACTCCATAGT
CCTTATACATTTAATGCTTTCACTCGGCCAGGTAGTGTCCCTTGCCAGGCATCAGCAAGA
TGCCCCAACTCATGCATCACTGGAGTCTATACTGATCCATATCCCTTAATCTTCCATAGG
AATCATACTCTACGAGGGGTCTTCGGGACGATGCTTGATGATGAACAAGCGCGACTTAAC
CCCGTATCTGCAGTATTTGACAACATATCCCGCAGTCGTGTCACCCGGGTGAGTTCAAGC
AACACCAAGGCAGCATACACGACATCGACATGTTTTAAAGTTGTCAAGACCAATAAAGTT
TATTGTCTTAGTATTGCAGAAATATCCAATACCCTATTCGGGGAATTTAGGATCGTTCCC
TTATTAGTTGAGATTCTCAAGGATGATAGAGCT
>2006/China/SH/Zhejiang/06
ATGGACCGCGCGGTTAACAGAGTCGTGCTGGAGAATGAGGAAAGAGAAGCAAAGAACACA
TGGCGCCTGGTTTTCCGGATCGCAGTCTTACTTTTAATGGTAATAACTCTGGCTATCTCC
GCAGCTGCCCTGGCATATAGTACGGGGGCCAGTACGCCGCACGACCTCGCAGGCATATCG
ACTGTGATCTCTAGGACAGAAGATAAGGTTACGTCTTTGCTCAGTTCGAGTCAAGATGTG
ATAGATAGGATATACAAGCAGGTAGCTCTTGAATCCCCGCTGGCGCTACTAAACACTGAA
TCTACAATTATGAATGCAATAACCTCTCTTTCTTATCAAATTAATGGGGCCGCGAACAAT
AGCGGATGTGGGGCGCCTGTTCATGACCCAGATTATATCGGGGGGATAGGCAAAGAACTC
ATAGTGGACGACATCAGTGATGTCACATCATTTTATCCTTCTGCATATCAAGAACACTTG
AATTTCATCCCAGCGCCTACTACAGGATCCGGTTGCACTCGGATACCCTCATTTGACATG
AGCACCACCCATTATTGTTATACTCACAATGTGATACTATCTGGTTGCAGAGATCACTCA
CACTCACATCAATATTTAGCACTTGGTGTGCTTCGGACATCTGCAACAGGGAGGGTATTC
TTCTCTACTCTGCGCTCCATCAATTTAGATGATACCCAAAATCGGAAGTCCTGCAGTGTG
AGTGCAACCCCTTTAGGTTGTGATATGCTGTGCTCCAAAGTCACAGGGACTGAAGAGGAG
GATTACAAGTCAGTTGCCCCCACATCAATGGTGCACGGAAGGCTAGGGTTTGACGGTCAA
TACCATGAGAAAGACTTAGACACCACGGTCTTATTTAAGGATTGGGTGGCAAATTACCCA
GGAGTGGGAGGAGGGTCTTTTATTGACGACCGTGTATGGTTCCCAGTTTACGGAGGGCTC
AAACCCAATTCACCCAGTGACACTGCACAAGAAGGGAAATATGTAATATACAAGCGCTAT
AATAACACATGCCCCGATAAACAAGATTACCAAATTCGGATGGCTAAGTCTTCATATAAA
CCCGGGCGATTTGGTGGAAAGCGCGTACAGCAAGCCATCTTATCCATCAAAGTGTCAACA
TCCTTGGGTAAGGACCCAGTGCTGACTATTCCACCTAATACAATCACACTCATGGGAGCC
GAAGGCAGAATCCTCACAGTAGGGACATCTCACTTCTTGTACCAACGAGGGTCTTCATAT
TTCTCCCCTGCCTTATTATATCCCATGACAGTAAATAACAAAACGGCTACACTCCATAGT
CCTTATACATTTAATGCTTTCACTCGGCCAGGTAGTGTCCCTTGCCAGGCATCAGCAAGA
TGCCCCAACTCATGCATCACTGGGGTCTATACTGATCCATATCCCTTAATCTTCCATAGG
AATCATACTCTACGAGGGGTCTTCGGGACGATGCTTGATGATGAACAAGCGCGACTTAAC
CCCGTATCTGCAGTATTTGACAACATATCCCGCAGTCGTGTCACCCGGGTGAGTTCAAGC
AACACCAAGGCAGCATACACGACATCGACATGTTTTAAAGTTGTCAAGACCAATAAAGCT
TATTGTCTTAGTATTGCAGAAATATCCAATACCCTATTCGGGGAATTTAGGATCGTTCCC
TTATTAGTTGAGATTCTCAAGGATGATAGAGCT
>2007/China/AG/Tianjin/07
ATGGACCGCGCGGTTAACAGAGTCGTGCTGGAGAATGAGGAAAGAGAAGCAAAGAACACA
TGGCGCCTAGTTTTCCGGATCGCAGTCTTACTTTTAATGGTAATGACTCTAGCTATCTCC
GCAGTTGCCCTGGCATACAGCATGGGGGCCAGTACGCCGCACGACCTCGCAGGCATATCG
ACTGTGATCTCCAAGACAGAAGATAAGGTTACGTCTTTACTCAGTTCAAGTCAAGATGTG
ATAGATAGGATATACAAGCAGGTAGCTCTTGAATCCCCGCTGGCACTACTAAACACTGAA
TCTATAATTATGAATGCAATAACCTCTCTTTCTTATCAAATTAACGGGGCTGAGAACAAT
AGCGGATGTGGTGCGCCTGTTCATGACCCAGATTATATCGGGGGGATAGGCAAAGAACTC
ATAGTGGACGACATCAGTGATGTCACATCATTTTATCCTTCTGCATATCAAGAACACTTG
AATTTCATCCCGGCGCCTACTACAGGATCCGGTTGCACTCGGATACCCTCATTTGACATG
AGCACCACCCATTATTGTTATACTCACAATGTGATACTATCCGGTTGCAGAGATCACTCA
CACTCACATCAATACTTAGCACTTGGTGTGCTTCGGACATCTGCAACAGGGAGGGTATTC
TTTTCTACTCTGCGCTCCATCAATTTAGATGACACCCAAAATCGGAAGTCCTGCAGTGTG
AGTGCAACCCCTTTAGGTTGTGATATGCTGTGCTCTAAGGTCACAGGGACTGAAGAGGAG
GATTACAAGTCAGTTGCCCCCACATCAATGGTGCACGGAAGGCTATGGTTTGACGGCCAA
TACCATGAGAAGGACTTAGACACCACGGTCTTATTTAAGGATTGGGTGGCAAATTACCCG
GGAGTGGGAGGAGGGTCTTTTATTGACGGCCGTGTATGGTTCCCAGTTTACGGAGGGCTC
AAACCCAATTCACCCAGCGACACTGCACAAGAAGGGAAATATGTAATATACAAGCGCCAT
AACAACACATGCCCCGATGAACAAGATTACCAAATTCGGATGGCTAAGTCCTCATATAAA
CCCGGGCGATTTGGTGGAAAGCGCGTACAGCAAGCCATCCTATCCATCAAAGTGTCAACA
TCCCTGGGTAAGGACCCGGTGCTGACTATTCCACCTAATACAATCACACTCATGGGAGCC
GAAGGCAGAATCCTCACAGTAGGGACATCTCACTTCTTGTACCAACGAGGGTCTTCATAT
TTCTCCCCCGCCTTATTGTATCCCATGACAGTAAATAACAAAACGGCTACACTCCATAGT
CCTTACATGTTTAATGCTTTCACTCGGCCAGGTAGTGTCCCTTGCCAGGCATCAGCAAGA
TGCCCCAACTCATGCATTACTGGGGTCTATACCGATCCATATCCCTTAATCTTCCATAGG
AATCATACTCTACGAGGGGTCTTCGGGACGATGCTTGATGATGAACAAGCGAGGCTTAAC
CCCGTATCTGCAGTATTTGACAACATATCTCGCAGTCGTGTCACCCGGGTGAGTTCAAGC
AGCACCAAGGCAGCATACACGACATCGACATGTTTTAAAGTTGTCAAGACCAATAAAGCT
TATTGTCTTAGTATCGCAGAAATATCCAATACCCTATTCGGGGAATTTAGGATCGTTCCC
TTACTAGTTGAGATCCTCAAGGATGATAGAATT
>2008/China/DFZD/Jilin/08
ATGGGACGCGCGGTTAGCAGAGTCGCGCTGGAGAATGAGGAAAGAGAAGCAAAGAACACA
TGGCGCCTGGTTTTCCGGATCGCAGTCTTACTTTTAATGGTAATGACTCTAGCTATCTCC
GCAGCTGCCCTGGCATACAGTGCGGGGGCCAGTACGCCGCACGACCTCGCAGGCATATCG
ACTGTGATCTCTAAGACAGAGGATAAGGTTACGTCTTTACTCAGTTCGAGTCAAGATGTG
ATAGATAGGATATACAAGCAGGTGGCTCTTGAATCCCCACTGGCGCTACTAAACACTGAA
TCTATGATTATGAATGCAATAACCTCTCTTCCTTATCAAATTAACGGGGCTGCGAACAAT
AGCGGATGTGGGGCGCCTGTTCATGACCCAGATTATATCGGGGGGATAGGCAAAGAACTC
ATAGTGGACGACATCAGTGATGTCACATCATTTTATCCTTCTGCATATCAAGAACACTTG
AATTTCATCCCGGCGCCTACTACAGGATCCGGTTGCACTCGGATACCCTCATTTGACATG
AGCACCACCCATTATTGTTATACTCACAATGTGATACTATCCGGTTGCAGAGATCACTCA
CACTCACATCAATATTTAGCACTTGGTGTGCTTCGGACATCTGCAACAGGGAGGGTATTC
TTTTCTACTCTGC-CTCCATCAATTTAGATGACACCCAAAATCGGAAGTCCTGCAGTGTG
AGTGCAACCCCTTTAGGTTGTGATATGCTGTGCTCTAAGGTCACAGGGACTGAAGAGGAG
GATTACAAGTCAGTTGCCCCCACACCAATGGTGCACGGAAGGCTAGGGTTTGACGGTCAA
TACCATGAGAA-GACTTAGACACCACGGTCTTATTTAAGGATTGGGTGGCAAATTACCCA
GGAGTGGGAGGAGGGTCTTTTATTGACAACCGTGTATGGTTCCCAGTTTACGGAGGGCTC
AAACCCAATTCACCCAGTGACACTGCACAAGAAGGGAAATATGTAATATATAAGCGCCAT
AACCACACATGCCCCGATAAACAAGATTACCAAATTCGGATGGCTAAGTCTTCATATAAA
CCCGGGCGATTTGGTGGAAAGCGCGTACAGCAAGCCATCTTATCCATCAAAGTGTCAACA
TCCTTGGGTAAGGACCCGGTGCTGACTATTCCACCTAATACAATCACACTCATGGGAGCC
GAAGGCAGAATCCTCACAGTAGGGACATCTCACTTCTTGTACCAACGAGGGTCTTCATAT
TTCTCCCCTGCCTTATTATATCCCATGACAGTAAATAACAAAACGGCTACACTCCATAGT
CCTTATACGTTTAATGCTTTCACTCGGCCAGGTAGTGCCCCTTGCCAGGCATCAGCAAGA
TGCCCCAACTCATGCATCACTGGAGTCTATACTGATCCATATCCCTTAATCTTCCATAGG
AATCATACTCTACGAGGGGTCTTCGGGACGATGCTTGATGATGAACAAGCGAGACTTAAC
CCCGTATCTGCAGTATTCGACAACATATCCCGCAGTCGTGTCACCCGGGTGAGTTCAAGC
AGCACCAAGGCAGCATACACAACATCGACATGTTTTAAAGTTGTCAAGACCAATAAAGCT
TATTGTCTTAGTATTGCAGAAATATCCAATACCCTATTCGGGGAATTTAGGATCGTTCCC
TTATTAGTTGAGATCCTCAAGGATGATAGAGTT
>2008/China/DFC3Q/Liaoning/08
ATGGGACGCGCGGTTAGCAGAGTCGCGCTGGAGAATGAGGAAAGAGAAGCAAAGAACACA
TGGCGCCTGGTTTTCCGGATCGCAGTCTTACTTTTAATGGTAATGACTCTAGCTATCTCC
GCAGCTGCCCTGGCATACAGTGCGGGGGCCAGTACGCCGCACGACCTCGCAGGCATATCG
ACTGTGATCTCTAAGACAGAGGATAAGGTTACGTCTTTACTCAGTTCGAGTCAAGATGTG
ATAGATAGGATATACAAGCAGGTGGCTCTTGAATCCCCACTGGCGCTACTAAACACTGAA
TCTATGATTATGAATGCAATAACCTCTCTTTCTTATCAAATTAACGGGGCTGCGAACAAT
AGCGGATGTGGGGCGCCTGTTCATGACCCAGATTATATCGGGGGGATAGGCAAAGAACTC
ATAGTGGACGACATCAGTGATGTCACATCATTTTATCCTTCTGCATATCAAGAACACTTG
AATTTCATCCCGGCGCCTACTACAGGATCCGGTTGCACTCGGATACCCTCATTTGACATG
AGCACCACCCATTATTGTTATACTCACAATGTGATACTATCCGGTTGCAGAGATCACTCA
CACTCACATCAATATTTAGCACTTGGTGTGCTTCGGACATCTGCAACAGGGAGGGTATTC
TTTTCTACTCTGCGCTCCATCAATTTAGATGACACCCAAAATCGGAAGTCCTGCAGTGTG
AGTGCAACCCCTTTAGGTTGTGATATGCTGTGCTCTAAGGTCACAGGGACTGAAGAGGAG
GATTACAAGTCAGTTGCCCCCACACCAATGGTGCACGGAAGGCTAGGGTTTGACGGTCAA
TACCATGAGAAGGACTTAGACACCACGGTCTTATTTAAGGATTGGGTGGCAAATTACCCA
GGAGTGGGAGGAGGGTCTTTTATTGACAACCGTGTATGGTTCCCAGTTTACGGAGGGCTC
AAACCCAATTCACCCAGTGACACTGCACAAGAAGGGAAATATGTAATATATAAGCGCCAT
AACAACACATGCCCCGATAAACAAGATTACCAAATTCGGATGGCTAAGTCTTCATATAAA
CCCGGGCGATTTGGTGGAAAGCGCGTACAGCAAGCCATCTTATCCATCAAAGTGTCAACA
TCCTTGGGTAAGGACCCGGTGCTGACTATTCCACCTAATACAATCACACTCATGGGAGCC
GAAGGCAGAATCCTCACAGTAGGGACATCTCACTTCTTGTACCAACGAGGGTCTTCATAT
TTCTCCCCTGCCTTATTATATCCCATGACAGTAAATAACAAAACGGCTACACTCCATAGT
CCTTATACGTTTAATGCTTTCACTCGGCCAGGTAGTGCCCCTTGCCAGGCATCAGCAAGA
TGCCCCAACTCATGCATCACTGGAGTCTATACTGATCCATATCCCTTAATCTTCCATAGG
AATCATACTCTACGAGGGGTCTTCGGGACGATGCTTGATGATGAACAAGCGAGACTTAAC
CCCGTATCTGCAGTATTCGACAACATATCCCGCAGTCGTGTCACCCGGGTGAGTTCAAGC
AGCACCAAGGCAGCATACACAACATCGACATGTTTTAAAGTTGTCAAGACCAATAAAGCT
TATTGTCTTAGTATTGCAGAAATATCCAATACCCTATTCGGGGAATTTAGGATCGTTCCC
TTATTAGTTGAGATCCTCAAGGATGATAGAGTT
>2008/China/XD/Shandong/08
ATGGGACGCGCGGTTAGCAGAGTCGCGCTGGAGAATGAGGAAAGAGAAGCAAAGAACACA
TGGCGCCTGGTTTTCCGGATCGCAGTCTTACTTTTAATGGTAATGACTCTAGCTATCTCC
GCAGCTGCCCTGGCATACAGTGCGGGGGCCAGTACGCCGCACGACCTCGCAGGCATATCG
ACTGTGATCTCTAAGACAGAGGATAAGGTTACGTCTTTACTCAGTTCGAGTCAAGATGTG
ATAGATAGGATATACAAGCAGGTGGCTCTTGAATCCCCACTGGCGCTACTAAACACTGAA
TCTATGATTATGAATGCAATAACCTCTCTTCCTTATCAAATTAACGGGGCTGCGAACAAT
AGCGGATGTGGGGCGCCTGTTCATGACCCAGATTATATCGGGGGGATAGGCAAAGAACTC
ATAGTGGACGACATCAGTGATGTCACATCATTTTATCCTTCTGCATATCAAGAACACTTG
AATTTCATCCCGGCGCCTACTACAGGATCCGGTTGCACTCGGATACCCTCATTTGACATG
AGCACCACCCATTATTGTTATACTCACAATGTGATACTATCCGGTTGCAGAGATCACTCA
CACTCACATCAATATTTAGCACTTGGTGTGCTTCGGACATCTGCAACAGGGAGGGTATTC
TTTTCTACTCTGCGCTCCATCAATTTAGATGACACCCAAAATCGGAAGTCCTGCAGTGTG
AGTGCAACCCCTTTAGGTTGTGATATGCTGTGCTCTAAGGTCACAGGGACTGAAGAGGAG
GATTACAAGTCAGTTGCCCCCACACCAATGGTGCACGGAAGGCTAGGGTTTGACGGTCAA
TACCATGAGAAGGACTTAGACACCACGGTCTTATTTAAGGATTGGGTGGCAAATTACCCA
GGAGTGGGAGGAGGGTCTTTTATTGACAACCGTGTATGGTTCCCAGTTTACGGAGGGCTC
AAACCCAATTCACCCAGTGACACTGCACAAGAAGGGAAATATGTAATATATAAGCGCCAT
AACAACACATGCCCCGATAAACAAGATTACCAAATTCGGATGGCTAAGTCTTCATATAAA
CCCGGGCGATTTGGTGGAAAGCGCGTACAGCAAGCCATCTTATCCATCAAAGTGTCAACA
TCCTTGGGTAAGGACCCGGTGCTGACTATTCCACCTAATACAATCACACTCATGGGAGCC
GAAGGCAGAATCCTCACAGTAGGGACATCTCACTTCTTGTACCAACGAGGGTCTTCATAT
TTCTCCCCTGCCTTATTATATCCCATGACAGTAAATAACAAAACGGCTACACTCCATAGT
CCTTATACGTTTAATGCTTTCACTCGGCCAGGTAGTGCCCCTTGCCAGGCATCAGCAAGA
TGCCCCAACTCATGCATCACTGGAGTCTATACTGATCCATATCCCTTAATCTTCCATAGG
AATCATACTCTACGAGGGGTCTTCGGGACGATGCTTGATGATGAACAAGCGAGACTTAAC
CCCGTATCTGCAGTATTCGACAACATATCCCGCAGTCGTGTCACCCGGGTGAGTTCAAGC
AGCACCAAGGCAGCATACACAACATCGACATGTTTTAAAGTTGTCAAGACCAATAAAGCT
TATTGTCTTAGTATTGCAGAAATATCCAATACCCTATTCGGGGAATTTAGGATCGTTCCC
TTATTAGTTGAGATCCTCAAGGATGATAGAGTT
>2008/China/TCQQ/Tianjin/08
ATGGGACGCGCGGTTAACAGAGTCGCGCTGGAGAATGAGGAAAGAGAAGCAAAGAACACA
TGGCGCCTGGTTTTCCGGATCGCAGTCTTACTTTTAATGGTAATGACTCTAGCTATCTCC
GCAGCTGCCCTGGCATACAGTGCGGGGGCCAGTACGCCGCACGACCTCGCAGGCATATCG
ACTGTGATCTCTAAGACAGAGGATAAGGTTACGTCTTTACTCAGTTCGAGTCAAGATGTG
ATAGATAGGATATACAAGCAGGTGGCTCTTGAATCCCCACTGGCGCTACTAAACACTGAA
TCTATGATTATGAATGCAATAACCTCTCTTCCTTATCAAATTAACGGGGCTGCGAACAAT
AGCGGATGTGGGGCGCCTGTTCATGACCCAGATTATATCGGGGGGATAGGCAAAGAACTC
ATAGTGGACGACATCAGTGATGTCACATCATTTTATCCTTCTGCATATCAAGAACACTTG
AATTTCATCCCGGCGCCTACTACAGGATCCGGTTGCACTCGGATACCCTCATTTGACATG
AGCACCACCCATTATTGTTATACTCACAATGTGATACTATCCGGTTGCAGAGATCACTCA
CACTCACATCAATATTTAGCACTTGGTGTGCTTCGGACATCTGCAACAGGGAGGGTATTC
TTTTCTACTCTGCGCTCCATCAATTTAGATGACACCCAAAATCGGAAGTCCTGCAGTGTG
AGTGCAACCCCTTTAGGTTGTGATATGCTGTGCTCTAAGGTCACAGGGACTGAAGAGGAG
GATTACAAGTCAGTTGCCCCCACACCAATGGTGCACGGAAGGCTAGGGTTTGACGGTCAA
TACCATGAGAAGGACTTAGACACCACGGTCTTATTTAAGGATTGGGTGGCAAATTACCCA
GGAGTGGGAGGAGGGTCTTTTATTGACAACCGTGTATGGTTCCCAGTTTACGGAGGGCTC
AAACCCAATTCACCCAGTGACACTGCACAAGAAGGGAAATATGTAATATATAAGCGCCAT
AACAACACATGCCCCGATAAACAAGATTACCAAATTCGGATGGCTAAGTCTTCATATAAA
CCCGGGCGATTTGGTGGAAAGCGCGTACAGCAAGCCATCTTATCCATCAAAGTGTCAACA
TCCTTGGGTAAGGACCCGGTGCTGACTATTCCACCTAATACAATCACACTCATGGGAGCC
GAAGGCAGAATCCTCACAGTAGGGACATCTCACTTCTTGTACCAACGAGGGTCTTCATAT
TTCTCCCCTGCCTTATTATATCCCATGACAGTAAATAACAAAACGGCTACACTCCATAGT
CCTTATACGTTTAATGCTTTCACTCGGCCAGGTAGTGCCCCTTGCCAGGCATCAGCAAGA
TGCCCCAACTCATGCATCACTGGAGTCTATACTGATCCATATCCCTTAATCTTCCATAGG
AATCATACTCTACGAGGGGTCTTCGGGACGATGCTTGATGATGAACAAGCGAGACTTAAC
CCCGTATCTGCAGTATTCGACAACATATCCCGCAGTCGTGTCACCCGGGTGAGTTCAAGC
AGCACCAAGGCAGCATACACAACATCGACATGTTTTAAAGTTGTCAAGACCAATAAAGCT
TATTGTCTTAGTATTGCAGAAATATCCAATACCCTATTCGGGGAATTTAGGATCGTTCCC
TTATTAGTTGAGATCCTCAAGGATGATAGAGTT
>2008/China/LGQQ/Liaoning/08
ATGGGACGCGCGGTTAACAGAGTCGCGCTGGAGAATGAGGAAAGAGAAGCAAAGAACACA
TGGCGCCTGGTTTTCCGGATCGCAGTCTTACTTTTAATGGTAATGACTCTAGCTATCTCC
GCAGCTGCCCTGGCATACAGTGCGGGGGCCAGTACGCCGCACGACCTCGCAGGCATATCG
ACTGTGATCTCTAAGACAGAGGATAAGGTTACGTCTTTACTCAGTTCGAGTCAAGATGTG
ATAGATAGGATATACAAGCAGGTGGCTCTTGAATCCCCACTGGCGCTACTAAACACTGAA
TCTATGATTATGAATGCAATAACCTCTCTTTCTTATCAAATTAACGGGGCTGCGAACAAT
AGCGGATGTGGGGCGCCTGTTCATGACCCAGATTATATCGGGGGGATAGGCAAAGAACTC
ATAGTGGACGACATCAGTGATGTCACATCATTTTATCCTTCTGCATATCAAGAACACTTG
AATTTCATCCCGGCGCCTACTACAGGATCCGGTTGCACTCGGATACCCTCATTTGACATG
AGCACCACCCATTATTGTTATACTCACAATGTGATACTATCCGGTTGCAGAGATCACTCA
CACTCACATCAATATTTAGCACTTGGTGTGCTTCGGACATCTGCAACAGGGAGGGTATTC
TTTTCTACTCTGCGCTCCATCAATTTAGATGACACCCAAAATCGGAAGTCCTGCAGTGTG
AGTGCAACCCCTTTAGGTTGTGATATGCTGTGCTCTAAGGTCACAGGGACTGAAGAGGAG
GATTACAAGTCAGTTGCCCCCACACCAATGGTGCACGGAAGGCTAGGGTTTGACGGTCAA
TACCATGAGAAGGACTTAGACACCACGGTCTTATTTAAGGATTGGGTGGCAAATTACCCA
GGAGTGGGAGGAGGGTCTTTTATTGACAACCGTGTATGGTTCCCAGTTTACGGAGGGCTC
AAACCCAATTCACCCAGTGACACTGCACAAGAAGGGAAATATGTAATATATAAGCGCCAT
AACAACACATGCCCCGATAAACAAGATTACCAAATTCGGATGGCTAAGTCTTCATATAAA
CCCGGGCGATTTGGTGGAAAGCGCGTACAGCAAGCCATCTTATCCATCAAAGTGTCAACA
TCCTTGGGTAAGGACCCGGTGCTGACTATTCCACCTAATACAATCACACTCATGGGAGCC
GAAGGCAGAATCCTCACAGTAGGGACATCTCACTTCTTGTACCAACGAGGGTCTTCATAT
TTCTCCCCTGCCTTATTATATCCCATGACAGTAAATAACAAAACGGCTACACTCCATAGT
CCTTATACGTTTAATGCTTTCACTCGGCCAGGTAGTGCCCCTTGCCAGGCATCAGCAAGA
TGCCCCAACTCATGCATCACTGGAGTCTATACTGATCCATATCCCTTAATCTTCCATAGG
AATCATACTCTACGAGGGGTCTTCGGGACGATGCTTGATGATGAACAAGCGAGACTTAAC
CCCGTATCTGCAGTATTCGACAACATATCCCGCAGTCGTGTCACCCGGGTGAGTTCAAGC
AGCACCAAGGCAGCATACACAACATCGACATGTTTTAAAGTTGTCAAGACCAATAAAGCT
TATTGTCTTAGTATTGCAGAAATATCCAATACCCTATTCGGGGAATTTAGGATCGTTCCC
TTATTAGTTGAGATCCTCAAGGATGATAGAGTT
>2008/China/YZCQ/Liaoning/08
ATGGGACGCGCGGTTAACAGAGTCGCGCTGGAGAATGAGGAAAGAGAAGCAAAGAACACA
TGGCGCCTGGTTTTCCGGATCGCAGTCTTACTTTTAATGGTAATGACTCTAGCTATCTCC
GCAGCTGCCCTGGCATACAGTGCGGGGGCCAGTACGCCGCACGACCTCGCAGGCATATCG
ACTGTGATCTCTAAGACAGAGGATAAGGTTACGTCTTTACTCAGTTCGAGTCAAGATGTG
ATAGATAGGATATACAAGCAGGTGGCTCTTGAATCCCCACTGGCGCTACTAAACACTGAA
TCTATGATTATGAATGCAATAACCTCTCTTTCTTATCAAATTAACGGGGCTGCGAACAAT
AGCGGATGTGGGGCGCCTGTTCATGACCCAGATTATATCGGGGGGATAGGCAAAGAACTC
ATAGTGGACGACATCAGTGATGTCACATCATTTTATCCTTCTGCATATCAAGAACACTTG
AATTTCATCCCGGCGCCTACTACAGGATCCGGTTGCACTCGGATACCCTCATTTGACATG
AGCACCACCCATTATTGTTATACTCACAATGTGATACTATCCGGTTGCAGAGATCACTCA
CACTCACATCAATACTTAGCACTTGGTGTGCTTCGGACATCTGCAACAGGGAGGGTATTC
TTTTCTACTCTGCGCTCCATCAATTTAGATGACACCCAAAATCGGAAGTCCTGCAGTGTG
AGTGCAACCCCTTTAGGTTGTGATATGCTGTGCTCTAAGGTCACAGGGACTGAAGAGGAG
GATTACAAGTCAGTTGCCCCCACACCAATGGTGCACGGAAGGCTAGGGTTTGACGGTCAA
TACCATGAGAAGGACTTAGACACCACGGTCTTATTTAAGGATTGGGTGGCAAATTACCCA
GGAGTGGGAGGAGGGTCTTTTATTGACAACCGTGTATGGTTCCCAGTTTACGGAGGGCTC
AAACCCAATTCACCCAGTGACACTGCACAAGAAGGGAAATATGTAATATATAAGCGCCAT
AACAACACATGCCCCGATAAACAAGATTACCAAATTCGGATGGCTAAGTCTTCATATAAA
CCCGGGCGATTTGGTGGAAAGCGCGTACAGCAAGCCATCTTATCCATCAAAGTGTCAACA
TCCTTGGGTAAGGACCCGGTGCTGACTATTCCACCTAATACAATCACACTCATGGGAGCC
GAAGGCAGAATCCTCACAGTAGGGACATCTCACTTCTTGTACCAACGAGGGTCTTCATAT
TTCTCCCCTGCCTTATTATATCCCATGACAGTAAATAACAAAACGGCTACACTCCATAGT
CCTTATACGTTTAATGCTTTCACTCGGCCAGGTAGTGCCCCTTGCCAGGCATCAGCAAGA
TGCCCCAACTCATGCATCACTGGAGTCTATACTGATCCATATCCCTTAATCTTCCATAGG
AATCATACTCTACGAGGGGTCTTCGGGACGATGCTTGATGATGAACAAGCGAGACTTAAC
CCCGTATCTGCAGTATTCGACAACATATCCCGCAGTCGTGTCACCCGGGTGAGTTCAAGC
AGCACCAAGGCAGCATACACAACATCGACATGTTTTAAAGTTGTCAAGACCAATAAAGCT
TATTGTCTTAGTATTGCAGAAATATCCAATACCCTATTCGGGGAATTTAGGATCGTTCCC
TTATTAGTTGAGATCCTCAAGGATGATAGAGTT
>1979/China/QH1
ATGGACCGCGCAGTCAACAGAGTTGTGCTAGAGAATGAAGAAAGAGAAGCAAAGAATACG
TGGCGCTTAGTTTTCCGGATCGCAGTTTTATTCTTAATAGTAACGACTTTAGCCATCTCT
GCAGCTGCCCTGATATATAGCATGGGGGCTAGCACACCGAGCAACCTTGCAGGCATACCT
ACTGCAATCTCTAAGGCAGAGGATCGGATTACGTCCTTACTCAGCTCAAATCAAGATGTC
GTAGATAGGATATATAAGCAGGTGGCCCTTGAGTCTCCGCTAGCGTTGCTTAACACTGAA
TCTATAATTATGAATGCAATAACGTCTCTCTCTTATCAAATTAATGGGGCTGCAAATAAT
AGTGGGTGTGGGGCACCTGTTCATGATCCAGATTATATCGGGGGGATAGGCAAAGAACTT
ATAGTAGACGACGTTAGTGACGTCACATCATTCTATCCATCTGCATACCAGGAACACCTG
AATTTTATCCCAGCACCTACTACAGGATCAGGTTGCACACGGATACCCTCATTCGACATG
AGTGCTACCCACTACTGTTATACCCACAACGTAATATTGTCTGGTTGCAGAGATCACTCA
CACTCACATCAGTACTTAGCACTCGGCGTGCTTCGGACATCTGCAACGGGGAGGGTATTC
TTTTCTACTCTGCGTTCCATCAATTTGGATGATACTCAAAATCGGAAGTCCTGCAGTGTG
AGTGCCACTCCTTTAGGTTGTGATATGCTATGCTCTAAGGTCACGGAGACTGAGGAAGAG
GATTATAAGTCAGTCACTCCAACGTCAATGGTACATGGAAGGTTAGGGTTTGACGGTCAA
TATCATGAGGAGGATTTAGACATCACAGTCTTATTCAAGGATTGGGTGGCAAATTACCCA
GGAGTGGGAGGTGGGTCCTTCATTGACGACCGTGTATGGTTCCCAGTTTATGGAGGGCTC
GACCCCAACTCACCTAGCGACACTGCACAAGAAGGGAGATACGTAATCTACAAGCGCTAT
AATAACACATGCCCCGATGAACAGGATTACCAGATTCGAATGGCTAAATCTTCGTATAAG
CCTAGGCGATTCGGTGGAAAGCGTGTACAGCAAGCTATCTTGTCTATCAAAGTGTCAACA
TCTCTAGGTGAGGACCCAGTGCTGACTGTACCGCCCAATACAGTTACACTCATGGGGGCC
GAAGGCAGAGTCCTCACCGTAGGGACATCTCATTTCCTGTACCAACGAGGGTCTTCATAC
TTCTCTCCTGCCTTATTATACCCTATGACAGTAAACAATAAAACAGCTACTCTTCATAGT
CCTTATACATTTAATGCTTTCACCCGGCCAGGTAGTGTCCCTTGTCAGGCATCAGCAAGA
TGTCCTAACTCATGTATCACTGGAGTCTATACTGATCCGTATCCCTTAATCTTCCATAGG
AACCACACCTTGCGAGGGGTGTTCGGGACAATGCTTGATGATGAACAAGCAAGACTCAAC
CCCGTATCTGCAGTATTTGATAACATATCTCGCAGTCGCATGACTCGGGTAAGTTCAAGC
AGCACTAAGGCAGCATACACGACGTCGACATGCTTTAAGGTCGTCAAGACCAATAAAGTT
TATTGTCTTAGCATTGCCGAAATATCCAACACCTTATTCGGGGAATTCAGAATTGTCCCT
TTACTGGTTGAGATTCTCAAAGATGATAGGGTT
>1985/China/QH4
ATGGACCGCGCAGTCAACAGAGTTGTGCTAGAGAATGAAGAAAGAGAAGCAAAGAATACG
TGGCGCTTAGTTTTCCGGATCGCAGTTTTATTCTTAATAGTAACGACTTTAGCCATCTCT
GCAGCTGCCCTGATATATAGCATGGGGGCTAGCACACCGAGCAACCTTGCAGGCATACCT
ACTGCAATCTCTAAGGCAGAGGATCGGATTACGTCCTTACTCAGCTCAAATCAAGATGTC
GTAGATAGGATATATAAGCAGGTGGCCCTTGAGTCTCCGCTAGCGTTGCTTAACACTGAA
TCTATAATTATGAATGCAATAACGTCTCTCTCTTATCAAATTAATGGGGCTGCAAATAAT
AGTGGGTGTGGGGCACCTGTTCATGATCCAGATTATATCGGGGGGATAGGCAAAGAACTT
ATAGTAGACGACGTTAGTGACGTCACATCATTCTATCCATCTGCATACCAGGAACACCTG
AATTTTATCCCAGCACCTACTACAGGATCAGGTTGCACACGGATACCCTCATTCGACATG
AGTGCTACCCACTACTGTTATACCCACAACGTAATATTGTCTGGTTGCAGAGATCACTCA
CACTCATATCAGTACTTAGCACTCGGCGTGCTTCGGACATCTGCAACGGGGAGGGTATTC
TTTTCTACTCTGCGTTCCATCAATTTGGATGATACTCAAAATCGGAAGTCCTGCAGTGTG
AGTGCCACTCCTTTAGGTTGTGATATGTTATGCTTTAAGGTCACGGAGACTGAGGAAGAG
GATTATAAGTCAGTCACCCCAACGTCAATGGTACATGGAAGGTTAGGGTTTGACGGTCAA
TATCATGAGGAGGATTTAGACATCACAGTCTTATTCAAGGATTGGGTGGCAAATTACCCA
GGAGTGGGAGGTGGGTCCTTCATTGACGACCGTGTATGGTTCCCAGTTTATGGAGGGCTC
GACCCCAACTCACCTAGCGACACTGCACAAGAAGGGAGATACGTAATCTACAAGCGCTAT
AATAACACATGCCCCGATGAACAGGATTACCAGATTCGAATGGCTAAATCTTCGTATAAG
CCTAGGCGATTCGGTGGAAAGCGTGTACAGCAAGCTATCTTGTCTATCAAAGTGTCAACA
TCTCTAGGTGAGGACCCAGTGCTGACTGTACCGCCCAATACAGTTACACTCATGGGGGCC
GAAGGCAGAGTCCTCACCGTAGGGACATCTCATTTCCTGTACCAACGAGGGTCTTCATAC
TTCTCTCCTGCCTTATTATACCCTATGACAGTAAACAATAAAACAGCTACTCTTCATAGT
CCTTATACATTTAATGCTTTCACCCGGCCAGGTAGTGTCCCTTGTCACGCATCAGCAAGA
TGTCCTAACTCATGTATCACTGGAGTCTATACTGATCCGTATCCCTTAATCTTCCATAGG
AACCACACCTTGCGAGGGGTGTTCGGGACAATGCTTGATGATGAACAAGCAAGACTCAAC
CCCGTATCTGCAGTATTTGATAACATATCTCGCAGTCGCATGACTCGGGTAAGTTCAAGC
AGCACTAAGGCAGCATACACGACGTCGACATGCTTTAAGGTCGTCAAGACCAATAAAGTT
TATTGTCTTAGCATTGCCGAAATATCCAACACCTTATTCGGGGAATTCAGAATTGTCCCT
TTACTGGTTGAGATTCTCAAAGATGATAGGGTT
>2007/China/JS-0722Pi
ATGGACCATGCAGTCAGCAAAGTTGCGTTAGAAAATGAAGAAAGAGAGGCGAAGAGCACA
TGGCGCTTGGTTTTCCGGATCGCAGTTTTACTTTTAATAGTGATGACCCTAGCTATCTCT
GTAGCTGCCCTGGTATACAGCATGGGGGCTAGTACGCCCCGCGACCTCGTAGGCATATCG
ACTATGGTTTCTAAGGCGGAGGACAGGATTACGTCTTTACTCAGTTCAAACCAAGATGTA
GTAGACAGAGTATACAAGCAAGTGGCCCTTGAATCTCCGTTGGCACTACTAAACACTGAA
TCTATAATCATGAATGCAATAACGTCTCTCTCTCATCAAATTAACGGGGCTACAAACAAT
AGCAGGTGTGGGGCGCCTGTTCATGACCCAGATTATATCGGGGGGATAGGTAAAGAACTC
ATAGTAGACGACGTCAGTGGTGTCACATCATTTTACCCATCTGCATACCAAGAACACCTG
AATTTTATCCCAGCGCCCACTACAGGATCAGGCTGCACTCGGATACCCTCATTTGATATG
AGTGCTACCCACTACTGTTATACTCATAACGTGATATTGTCAGGCTGTATAGATCACTCA
CATTCACATCAATACTTAGCACTTGGTGTGCTTCGGACATCTGCAACAGGGAGGGTATTC
TTTTCTACTCTGCGTTCCATCAACTTGGATGACACCCAAAATCGGAAATCTTGCAGTGTG
AGTGCAACTCCTCTAGGTTGTGATATACTGTGCTCTAAAGTCACAGAGGCTGAAGAAGAG
GACTATAGGTCAGTTACCCCCACATCAATGGTGCACGGAAGGTTAGGTTTTGACGGTCAA
TACCATGAGAAGGACTTAGACACCACAGTCTTATTTAAGGATTGGGTGGCAAATTACCCG
GGAGTGGGGAGTGGATCCTTTATTAATGACCGTGTATGGTTCCCAGTTTACGGAGGGTTG
AAACCTAATTCGCCTAGCGACACAGCACAAGAAGGAAAATATGTAATATACAAGCGCTAT
AATAACACATGCCCTGATGGACAGGAATATCAAGTCCGGATGGCTAAGTCTTCGTACAAG
CCTGGGCGATTCGGTGGAAAGCGTGTACAGCAAGCCATCTTATCCATCAAAGTGTCAACA
TCTTTGGGTGAGGACCCAGTGCTGACTGTTCCGCCTAATACAATTACACTCATGGGGGCC
GAAGGCAGAGTTCTTACAGTAGGGACGTCTCACTTCTTATACCAACGAGGGTCTTCGTAT
TTCTCCCCTGCCTTATTATATCCTATGACAGTCTATAACAAAACAGCCACTCTTCATAAT
CCCTATACGTTTAATGCTTTCACTCGGCCAGGTAGTGTCCCTTGTCAGGCATCAGCAAGA
TGCCCCAACCCATGTATCACTGGAGTCTATACTGATCCGTACCCTTTGGTCTTCTATAAG
AACCATACCTTGCGAGGAGTCTTCGGAACAATGCTTGATGATGAACAAGCAAGACTCAAC
CCCGTATCTGCAGTATTCGACAACATATCTCGCAGTCGTGTGACCCGAGTAAGCTCAAGC
AGCACCAAGGCAGCATACACGACATCGACATGTTTCAAAGTTGTCAAGACCAATAAAGTT
TATTGTCTTAGCATTGCAGAAATATCTAACACCCTATTTGGGGAATTCAGAATTGTTCCT
TTGTTAGTTGAGATTCTAAAGGATGATAGGGTT
>2007/China/JS-0716Pi
ATGGACCATGCAGTCAGCAAAGTTGCGTTAGAAAATGAAGAAAGAGAAGCGAAGAGCACA
TGGCGCTTGGTTTTCCGGATCGCAGTTTTACTTTTAATAGTGGTGACCCTAGCCATCTCT
GTAGCTGCCCTGGTATACAGCATGGGGGCTAGTACGCCCCGCGACCTCATAGGCATATCG
ACTATGGTTTCTAAGGCGGAGGACAGGATTACGTCTTTACTCAGTTCGAACCAAGATGTA
GTAGACAGAGTATACAAGCAAGTGGCCCTTGAATCTCCGTTGGCACTACTGAATACTGAA
TCTATAATCATGAATGCAATAACGTCTCTCTCTCATCAAATTAACGGGGCTGCAAACAAT
AGCAGGTGTGGGGCGCCTGTTCATGACCCAGATTATATCGGGGGGATAGGTAAAGAACTC
ATAGTAGACGACGTCAGTGGTGTCACATCATTCTACCCATCTGCATACCAAGAACACCTG
AATTTTATCCCAGCGCCCACTACAGGATCAGGCTGCACTCGGATACCCTCATTTGATATG
AGTGCTACCCACTACTGTTATACTCATAACGTGATATTGTCAGGCTGTATAGATCACTCA
CATTCACATCAATACCTAGCACTTGGTGTGCTTCGGACATCGGCAACAGGGAGGGTATTC
TTTTCTACTCTGCGTTCCATCAACTTAGATGACACCCAAAATCGGAAATCTTGCAGTGTG
AGTGCAACTCCTCTAGGTTGTGATATGCTGTGCTCTAAAGTCACAGAGGCTGAAGAAGAG
GACTATAAGTCAGTTACCCCCACATCAATGGCGCACGGAAGGTTAGGTTTTGACGGTCAA
TACCATGAGAAAGACTTAGACACCACAGTCTTATTTAAGGATTGGGTGGCAAATTACCCG
GGAGTGGGGAGTGGATCTTTTATTAATGACCGTGTATGGTTCCCAGTTTACGGAGGGTTG
AAACCTAATTCGCCTAGCGACACAGCGCAAGAAGGGAAATATGTAATATACAAGCGCTAT
AATAACACATGCCCTGATGGACAGGAATATCAAATCCGGATGGCTAAGTCTTCGTACAAG
CCTGGGCGATTTGGTGGAAAGCGTGTACAGCAAGCCATTTTATCCATCAAAGTGTCAACA
TCTTTGGGTGAGGATCCAGTGCTGACTGTTCCGCCTAATACAATTACACTCATGGGGGCC
GAAGGCAGGGTTCTCACAGTAGGGACATCTCACTTCTTATACCAACGAGGGTCTTCGTAT
TTCTCCCCTGCCTTATTATATCCTATGACAGTTTATAACAAAACAGCCACTCTTCATAAT
CCTTATACATTTAATGCTTTCACCAGGCCAGGTAGTGTCCCTTGTCAGGCATCAGCAAGA
TGCCCCAACCCATGTATCACTGGAGTCTATACTGATCCGTACCCTTTGGTCTTCTATAGG
AACCATACCTTGCGAGGGGTCTTCGGAACAATGCTTGATGATGAACAAGCAAGACTCAAC
CCCGTATCTGCAGTATTCGACAACATATCTCGCAGTCGTGTGACCCGAGTAAGCTCAAGC
AGCACCAAGGCAGCATACACGACATCGACATGTTTCAAAGTTGTCAAGACCAATAAAGTT
TATTGTCTTAGCATTGCAGAAATATCTAACACCCTATTTGGGGAATTCAGAATCGTTCCT
TTGTTAGTTGAGATTCTAAAGGATGATAGGGTT
>2005/China/NDV-05-029
ATGGACCATGCAGTTAGCAGAGTTGCGCTAGAGAATGAAAAAAGAGAGGCAAAGAACACA
TGGCGCTTGGTTTTCCGGATCGCAGTTTTACTTTTAATAATAGTGACCTTAGTTATCTCC
GCAGCCGCCTTGGCATACAGCATGGGGGCTAGTACGCCGCGCGACCTCATAGGCATGTCG
ACTGTGATCTCTAAGACGGAGGACAGGATTACGTCTTTACTCAGTTCGAATCAAGATGTA
GTAGATAGAATATACAAGCAAGTGGCCCTTGAATCTCCGCTAGCACTGCTAAATACTGAA
TCTATAATCATGAACGCAATAACGTCTCTCTCTCATCAAATTAACGGGGCTGCAAATAGT
AGCAGATGTGGGGCACCCGTTCATGACCCAGATTATATCGGGGGGATAGGTAAAGAACTC
ATAGTAGACGACACCAGTAATGTCACATCATTCTATCCATCTGCATACCAAGAACACCTG
AATTTTATCCCGGCGCCCACTACAGGTTCAGGTTGCACCCGGATACCCTCATTTGACATG
AGTGCTACCCACTACTGTTATACTCACAATGTGATATTGTCTGGTTGCAGAGATCACTCA
CACTCGCACCAATATTTAGCACTTGGTGTGCTTCGGACATCTGCAACGGGGAGGGTATTC
TTTTCTACTCTGCGTTCCATCAATTTAGATGACACCCAGAATCGGAAGTCTTGCAGTGTG
AGTGCGACTCCTCTAGGTTGCGATATACTGTGCTCTAAAGTCACAGAGACCGAAGAAGAG
GATTATAAGTCAATTCCCCCAACATTGATGGTGCACGGAAGGTTAGGTTTTGACGGTCAA
TACCATGAGAAAGACTTAGACATCACTGTCTTATTTAAGGATTGGGTGGCAAATTACCCG
GGAGTGGGAAGCGGATCCTTTATTGATGACCGCGTATGGTTCCCAGTTTATGGAGGGCTA
AAACCTAATTCGCCTAGCGACACTGCGCAAGAGGGGAAATATGTAATATACAAGCGCTAT
AATAACACATGCCCCGATGGACAAGAATATCAAATCCGGATGGCTAAGTCTTCGTACAAA
CCTGGGCGGTTCGGTGGAAAGCGCGTACAGCAAGCCATCTTATCAATCAAAGTGTCAACA
TCTTTAGGTGAGGACCCGGTGTTGACTGTCCCGCCTAATACAATCACACTCATGGGGGCC
GAAGGCAGAGTTCTCACAGTAGGGACATCTCATTTCTTGTACCAACGAGGGTCTTCGTAT
TTCTCCCCCGCCTTATTATACCCTATGACAGTCTACAACAAAACAGCTACTCTTCATAGT
CCTTATACATTTAATGCTTTCACCCGGCCAGGTATTGTCCCTTGTCAGGCATCAGCAAGA
TGCCCCAACTCATGTATCACTGGAGTCTATACTGATCCGTACCCCTTGGTCTTCCATAGG
AATCATACCTTGCGAGGAGTCTTCGGGACAATGCTTGATGATGAACAAGCAAGGCTCAAC
CCCGCATCTGCAGTATTCGGTAGCATATCCCGCAGTCGTGTAACCCGGGTGAGTTCAAGC
AGCACCAAGGCAGCATACACGACATCGACATGTTTTAAAGTTGTCAAGACCAATAAAGTT
TATTGTCTTAGCATTGCAGAAATATCTAATACCCTATTTGGGGAATTCAGGATCGTTCCT
TTACTAGTTGAGATTCTTAAGGATGGTAGGGTT
>1997/China/ZhJ-3/97
ATGGACCGTGCAGTTAGCAGAGTTGTGCTAGAGAATGAAGAAAGAGAGGCAAAGAACACG
TGGCGCTTGGTTTTCCGGATCGCAGTTTTACTTTTAATAGTAATGACCTTAGCTATCTCT
GCAGCTGCCCTGGTATACAGCATGGGGGCTAGTACGCCGCGCGATCTCGCAGGCATATCA
ACTGTGATCTCTAAGATGGAAGACAAGATTACGTCTTCACTCAGTTCAAATCAAGATGTA
GTAGATAGGATATACAAGCAGGTGGCCCTTGAATCCCCGCTGGCGCTGCTAAATACTGAA
TCTATAATTATGAATGCAATAACGTCTCTCTCTTATCAAATTAACGGGGCTGCGAATAAT
AGCGGCTGTGGGGCGCCTGTTCATGACCCAGATTATATCGAGGGGATAGGCAAAGAACTC
ATAGTAGACGACACTAGTGATGTCACATCATTCTATCCTTCTGCATACCAAGAACACCTG
AATTTTATCCCGGCACCTACCACAGGATCAGGTTGCACTCGGATACCCTCATTTGACATG
AGTGCTACCCACTACTGTTATACTCACAATGTGATATTGTCTGGTTGCAGAGATCACTCA
CACTCACATCAATACTTAGCACTTGGTGTGCTTCGGACATCTGCAACAGGGAAGGTATTC
TTTTCTACTCTGCGTTCCATCAATTTAGACGACACCCAAAATCGGAAGTCTTGCAGTGTG
AGTGCAACTCCTCTAGGTTGTGACATGCTGTGCGCTAAAGTCACAGAGACTGAGGAAGAG
GATTATAAGTCAGTTACCCCCACATCAATGGTGCATGGAAGGTTAGGTTTTGACGGTCAA
TACCATGAGAAGGACTTAGACATCACAGTCTTATTTAAGGATTGGGTGGCAAATTACCCG
GGAGTGGGAGGTGGGTCTTTTATTGACGACCGTGTATGGTTCCCAGTTTACGGAGGGTTA
AAACCTAATTCGCCTAGCGACACTGCACAAGAAGGGAAATATGTAATATACAAGCGCTAT
AATAACACATGCCCCGATGAACAAGATTACCAAATCCGGATGGCTAAATCTTCGTACAAG
CCTGGGCGGTTCGGTGGGAAGCGCGTACAGCAAGCCATCTTATCCATCAAAGTGTCAACA
TCTTTGGGTGAGGACCCGGTGTTGACTGTTCCGCCTAACGCAATTACACTCATGGGGGCC
GAAGGCAGGGCTCTCACAGTAGGGACATCTCATTTCTTATACCAACGAGGGTCTTCATAT
TTCTCCCCCGCTTTATTATATCCTATGACAGTCTATAACAAAACAGCTACTCTTCATAGC
CCTTACACATTTAATGCTTTCACCCGGCCAGGTAGTGTCCCTTGTCAGGCATCAGCAAGA
TGCCCTAACTCATGTATCACTGGAGTCTACACTGATCCGTATCCTTTAGTCTTCCATAGG
AATCATACCCTGAGAGGGGTCTTCGGGACAATGCTTGACGATGAACAAGCTAGACTCAAC
CCCGTATCTGCAGTATTCGACAACATATCCCGCAGTCGTGTAACCCGGGTAAGTTCAAGC
AGTACTAAGGCAGCATACACGACATCGACATGTTTTAAAGTTGTCAAGACCAATAAAGCT
TACTGTCTTAGCATTGCAGAAATATCCAATACCCTATTCGGGGAATTCAGGATCGTTCCT
TTACTAGTTGAGATTCTTAAGGATGATAGGGTT
>2007/China/JS-0704Pi
ATGGACCATGCAGTCAGCAAAGTTGCGTTAGAAAATGAAGAAAGAGAAGCGAAGAGCACA
TGGCGCTTGGTTTTCCGGATCGCAGTTTTACTTTTAATAGTGGTGACCCTAGCCATCTCT
GTAGCTGCCCTGGTATACAGCATGGGGGCTAGTACGCCCCGCGACCTCGTAGGCATATCG
ACTATGGTTTCTAAGGCGGAGGACAGGATTACGTCTTTACTCAGTTCGAACCAAGATGTA
GTAGACAGAGTATACAAGCAAGTGGCCCTTGAATCTCCGTTGGCACTACTGAATACTGAA
TCTATAATCATGAATGCAATAACGTCTCTCTCTCATCAAATTAACGGGGCTGCAAACAAT
AGCAGGTGTGGGGCGCCTGTTCATGACCCAGATCATATCGGGGGGATAGGTAAAGAACTC
ATAGTAGACGACGTCAGTGGTGTCACATCATTCTACCCATCTGCATACCAAGAACACCTG
AATTTTATCCCAGCGCCCACTACAGGATCAGGCTGCACTCGGATACCCTCATTTGATATG
AGTGCTACCCACTACTGTTATACTCATAACGTGATATTGTCAGGCTGTATAGATCACTCA
CATTCACATCAATACCTAGCACTTGGTGTGCTTCGGACATCGGCAACAGGGAGGGTATTC
TTTTCTACTCTGCGTTCCATCAACTTAGATGACACCCAAAATCGGAAATCTTGCAGTGTG
AGTGCAACTCCTCTAGGCTGTGATATGCTGTGCTCTAAAGTCACAGAGGCTGAAGAAGAG
GACTATAAGTCAGTTACCCCCACATCAATGGTGCACGGAAGGTTAGGTTTTGACGGTCAA
TACCATGAGAAAGACTTAGACACCACAGTCTTATTTAAGGATTGGGTGGCAAATTACCCG
GGAGTGGGGAGTGGATCTTTTATTAATGACCGTGTATGGTTCCCAGTTTACGGAGGGTTG
AAACCTAATTCGCCTAGCGACACAGCGCAAGAAGGGAAATATGTAATATACAAGCGCTAT
AATAACACATGCCCTGATGGACAGGAATATCAAATCCGGATGGCTAAGTCTTCGTACAAG
CCTGGGCGATTTGGTGGAAAGCGTGTACAGCAAGCCATTTTATCCATCAAAGTGTCAACA
TCTTTGGGTGAGGATCCAGTGCTGACTGTTCCGCCTAATACAATTACACTCATGGGGGCC
GAAGGCAGGGTTCTCACAGTAGGGACATCTCACTTCTTATACCAACGAGGGTCTTCGTAT
TTCTCCCCTGCCTTATTATATCCTATGACAGTTTATAACAAAACAGCCACTCTTCATAAT
CCTTATACATTTAATGCTTTCACCAGGCCAGGTAGTGTCCCTTGTCAGGCATCAGCAAGA
TGCCCCAACCCATGTATCACTGGAGTCTATACTGATCCGTACCCTTTGGTCTTCTATAGG
AACCATACCTTGCGAGGGGTCTTCGGAACAATGCTTGATGATGAACAAGCAAGACTCAAC
CCCGTATCTGCAGTATTCGACAACATATCTCGCAGTCGTGTGACCCGAGTAAGCTCAAGC
AGCACCAAGGCAGCATACACGACATCGACATGTTTCAAAGTTGTCAAGACCAATAAAGTT
TATTGTCTTAGCATTGCAGAAATATCTAACACCCTATTTGGGGAATTCAGAATCGTTCCT
TTGTTAGTTGAGATTCTAAAGGATGATAGGGTT
>2007/China/JS-0703Pi
ATGGACCATGCAGTCAGCAAAGTTGCGTTAGAAAATGAAGAAAGAGAAGCGAAGAGCACA
TGGCGCTTGGTTTTCCGGATCGCAGTTTTACTTTTAACAGTGTTGACCCTAGCCATCTCT
GTAGCTGCCCTGGTATACAGCATGGGGGCTAGCACGCCCCGCGACCTCGTAGGCATATCG
ACTATGGTTTCTAAGGCGGAGGACAGGATTACGTCTTTACTCAGTTCGAACCAAGATGTA
GTAGACAGAGTATACAAGCAAGTGGCCCTTGAATCTCCGTTGGCACTACTGAATACTGAA
TCTATAATCATGAATGCAATAACGTCTCTCTCTCATCAAATTAACGGGGCTGCAAACAAT
AGCAGGTGTGGGGCGCCTGTTCATGACCCAGATTATATCGGGGGGATAGGTAAAGAACTC
ATAGTAGACGACGTCAGTGGTGTCACATCATTCTACCCATCTGCATACCAAGAACACCTG
AATTTTATCCCAGCGCCCACTACAGGATCAGGCTGCACTCGGATACCCTCATTTGATATG
AGTGCTACCCACTACTGTTATACTCATAACGTGATATTGTCAGGCTGTATAGATCACTCA
CATTCACATCAATACCTAGCACTTGGTGTGCTTCGGACATCGGCAACAGGGAGGGTATTC
TTTTCTACTCTGCGTTCCATCAACTTAGATGACACCCAAAATCGGAAATCTTGCAGTGTG
AGTGCAACTCCTCTAGGCTGTGATATGCTGTACTCTAAAGTCACAGAGGCTGAAGAAGAG
GACTATAAGTCAGTTACCCCCACATCAATGGTGCACGGAAGGTTAGGTTTTGACGGTCAA
TACCATGAGAAAGACTTAGACACCACAGTCTTATTTAAGGATTGGGTGGCAAATTACCCG
GGAGTGGGGAGTGGATCTTTTATTAATGACCGTGTATGGTTCCCAGTTTACGGAGGGTTG
AAACCTAATTCGCCTAGCGACACAGCGCAAGAAGGGAAATATGTAATATACAAGCGCTAT
AATAACACATGCCCTGATGGACAGGAATATCAAATCCGGATGGCTAAGTCTTCGTACAAG
CCTGGGCGATTTGGTGGAAAGCGTGTACAGCAAGCCATTTTATCCATCAAAGTGTCAACA
TCTTTGGGTGAGGATCCAGTGCTGACTGTTCCGCCTAATACAATTACACTCATGGGGGCC
GAAGGCAGGGTTCTCACAGTAGGGACATCTCACTTCTTATACCAACGAGGGTCTTCGTAT
TTCTCCCCTGCCTTATTATATCCTATGACAGTTTATAACAAAACAGCCACTCTTCATAAT
CCTTATACATTTAATGCTTTCACCAGGCCAGGTAGTGTCCCTTGTCAGGCATCAGCAAGA
TGCCCCAACCCATGTATCACTGGAGTCTATACTGATCCGTACCCTTTGGTCTTCTATAGG
AACCATACCTTGCGAGGGGTCTTCGGAACAATGCTTGATGATGAACAAGCAAGACTCAAC
CCCGTATCTGCAGTATTCGACAACATATCTCGCAGTCGTGTGACCCGAGTAAGCTCAAGC
AGCACCAAGGCAGCATACACGACATCGACATGTTTCAAAGTTGTCAAGACCAATAAAGTT
TATTGTCTTAGCATTGCAGAAATATCTAACACCCTATTTGGGGAATTCAGAATCGTTCCT
TTGTTAGTTGAGATTCTAAAGGATGATAGGGTT
>2006/Nigeria/avian-913-1-Nigeria-2006
ATGGACCGTATAGTTAATAGAGTTGTGCTAGAGAATGAGGAAAGAGAAGCCAAGAACACA
TGGCGCTCGGTTTTCCGGATCGCGGTCTTACTCCTAATAGCAATGACTTTAACTGTCTCT
ACAGCTGCCCTGGTATATATCATGGGGGCCAGCACGCCACACGACCTCGCAGACGTATCG
ACCATGATCTCCAAGGCAGAGGATAAGGTTACGTCTTTACTCAGTTCAAGTCAAGATGTG
ATAGATAGAATATACAAGCAGGTGGCTCTTGAATCTCCGCTGGCGCTTCTAAACACTGAA
TCTATAATTATGAATGCAATAACATCCCTCTCTTATCAAATCAACGGGGCTGCGAATAAT
AGCGGATGTGGGGCGCCTGTTCACGACCCAGATTACATCGGGGGAATAGGCAGAGAACTC
ATAGTAGACGACACTAGTGATGTCACATCATTCTATCCTTCTGCATATCAAGAACACTTA
AATTTTATCCCGGCTCCTACTACAGGATCCGGTTGCACTCGAATACCCTCATTTGACATG
AGCACTACTCACTACTGTTATACACACAATGTTATATTATCTGGTTGCAGAGATCACTCA
CATTCACATCAATACTTAGCACTTGGCGTGCTTCGGGTATCTGCAACAGGGAGGGTATTC
TTTTCTACTCTGCGTTCCATCAATTTAGATGACACCCAAAATAGGAAGTCCTGCAGTGTG
AGCGCAACTCCCTTAGGTTGTGATATGCTGTGTTCTAAAGTCACGGAGACCGAGGAAGAG
GATTACAAGTCGGTCACCCCCACATCAATGGTGCACGGAAGGTTAGGGTTTGATGGTCAA
TACCATGAGAAGGACCTAGACACCACAGTCTTATTTAAAGATTGGGTGGCAAATTACCCG
GGAGTGGGAGGTGGGTCTTTTATTGAAGGCCGTGTATGGTTCCCAGTTTATGGAGGGCTT
AAACCCAACTCACCTAGCGACACTGCACAGGAAGGGAAATATGTAATATACAAGCGCTAC
AATAACACATGTCCTGATGAACAAGATTACCAGATTCGGATGGCCAAATCTTCGTACAAA
CCCGGGCGGTTTGGTGGAAAGCGCGTACAGCAAGCCATCCTATCTATCAAAGTCTCAACG
CCTTTGGGTGAGGATCCGGTGCTGACTATTCCACCCAATACAGTTACACTCATGGGGGCC
GAAGGCAGAGTTCTCACGGTAGGAGCATCTCACTTCCTGTACCAACGGGGGTCTTCATAT
TTCTCCCCTGCCTTATTATACCCTATGACAGTACATAACAAAACAGCTACTCTTCATAGT
CCTTATACATTTAATGCCTTCACTCGGCCAGGCAGTGTCCCTTGCCAAGCATCAGCAAGA
TGCCCTAATTCGTGTGTCACTGGAGTCTACACTGATCCGTATCCCTTAGTCTTCAATAAG
AATCATACCCTACGAGGGGTCTTCGGGACAATGCTTGATGATGCGCAAGCAAGACTCAAT
CCCGTATCTGCAGTATTTGATAACATATCCCGCAGCCGTGTAACCCGAGTGAGTTCAAGC
AGCACCAAGGCAGCATACACGACATCGACATGTTTTAAAGTTGTCAAAACTAATAAAGCT
TATTGTCTTAGCATTGCAGAGATATCCAATACCCTATTCGGGGAATTTAGGATCGTTCCT
TTACTAGTTGAGATTCTCAAGGATGATAGGGTT
>2006/Nigeria/avian-913-33-Nigeria-2006
ATGGACCGCATAGTTAATAGAGTTGTGCTGGAGAATGAGGAAAGAGAAGCAAAGAACACA
TGGCGCTCGGTTTTCCGGGTCGCAGTCTTACTTCTAATAGCAGTGACTTTAGCTGTCTCT
GCAGCTGCCCTGGTGTATATCATGGGGGCCAGCACGCCGCACGACCTCGCAGGCATATCG
ACCGTGATCTCCAAGGCAGAGGGTAAGGTTACGTCTTTACTCAGTTCAAGTCAAGATGTG
ATAGACAGAATATACAAGCAGGTGGCTCTTGAATCTCCGCTGGCGCTTCTAAACACTGAA
TCTATACTTATGAATGCAATAACATCCCTCTCTTATCAAATCAACGGGGCTGCGAATAAT
AGCGGGTGTGGGGCGCCTGTTCACGACCCAGATTACATCGGGGGAATAGGCAGAGAACTT
ATAGTAGACGACACTAGTGATGTCACATCATTCTATCCTTCTGCATATCAAGAACACTTA
AATTTTATCCCAGCTCCTACTACAGGATCCGGTTGCACTCGGATACCCTCATTTGACATG
AGCACTACTCACTACTGTTACACACACAATGTTATATTATCTGGTTGTAGAGATCACTCA
CATTCGCATCAATATTTAGCACTCGGTGTGCTTCGGGTATCTGCAACAGGGAAGGTATTC
TTCTCTACTTTGCGTTCCATCAATTTAGATGACACCCAAAATAGGAAGTCCTGTAGTGTG
AGCGCAACTCCCTTAGGTTGTGATATGCTGTGTTCTAAAGTTACAGAGAC-GAGGAAGAG
GACTACAAGTCGGTCACCCCCACATTAATGGTGCATGGAAGGTTAGGGTTTGATGGTCAA
TACCATGAAAAGGACCTAGACACCACAGTCTTATTTAAGGATTGGGTGGCAAATTACCCG
GGAGTGGGAGGTGGGTCTTTTATTGAAGGCCGTGTATGGTTCCCAGTTTATGGAGGGCTT
AAACCTAATTCGCCTAGCGACACTGCACAGGAAGGGAAATATGTAATATACAAGCGCTAC
AATAACACATGTCCTGATGAACAAGATTACCAGATTCGGATGGCCAAATCCTCGTACAAA
CCCGGGCGGTTCGGTGGAAAGCGCGTACAGCAAGCCATCATATCTATCAAAGTTTCAACA
TCTTTGGGTGAGGATCCGGTGCTGACTATTCCACCTAATACAGTTACACTCATGGGGGCC
GAAGGAAGAGTTCTCACAGTAGGAGCATCTCACTTCCTGTACCAACGGGGGTCTTCATAT
TTCTCCCCTGCCTTATTATACCCTATGACAGTACGTAACAAAACAGCTACTCTTTATAGT
CCTTATACATTTAATGCCTTCACTCGGCCAGGCAGTGTCCCCTGCCAATCATCAGCAAGA
TGCCCTAATTCGTGTGTCACTGGAGTCTATACTGATCCGTATCCCTTAGTCTTTAATAAG
AATCATACCCTACGAGGGGTCTTCGGGACAATGCTTGATGATGTGCAGGCAAGACTCAAT
CCTGTATCCGCAGTATTTGATAACATATCCCGCAGCCGTGTAACCCGGGTGAGTTCAAGC
AGCACCAAGGCAGCATACACGACATCGACATGTTTTAAAGTTGTCAAGACCAACAAGGCT
TATTGTCTTAGCATTGCAGAGATATCCAATACCTTATTCGGGGAATTTAGGATCGTTCCT
TTACTAGTTGAGATTCTCAAGGATGATAGGGTT
>2006/Niger/chicken-1377-8-Niger-2006
ATGGGCCGTGCAGTTAACAGAATTGTGCTGGAGAATGAGGAAATGGAGGCAAAGAACACA
TGGCGCTTGATTTTCCGGATCACAGTCTTACTTCTAATGGTAATGACATTAGCTATCTCT
GCAGCTGCCCTGGTATATATCATGGGGGCCAGCACGCCGCGCGACCTTGCAGGCATATCG
ACCATGATCTCCAAGACAGAGGATAGGGTTACATCTATACTCGGTTCAAGTCAAGATGTG
ATAGACAGGATATATAAGCAGGTGGCCCTTGAATCTCCGCTGGCGCTACTAAACACCGAA
TCTATAATTATGAATGCAATAACATCCCTCTCTTATCAAATCAACGGGGCTGCGAATAAC
AGCGGGTGTGGTGCGCCTGTTCATGACCCAGATTATATTGGGGGGGTAGGCAAGGAGCTC
ATAATAGACGACACTAGTGATGTCACCTCATTCTATCCTTCTGCATATCAAGAACATTTG
AATTTTATCCCGGCGCCTACTACAGGGTCCGGTTGCACTCGGATACCCTCATTCGATATG
AGCACAACTCACTACTGTTATACTCACAATGTTATATTATCTGGTTGCAGAGATCATTCA
CACTCACATCAATACTTAGCACTTGGTGTGCTTCGGATATCCGCAACAGGGAGAGTATTC
TTTTCTACTCTGCGTTCTATCAACTTAGATGACACCCAAAATCGGAAGTCCTGTAGTGTG
AGTGCAACTCCTTTGGGTTGTGATATGCTGTGCTCCAAGGTCACAGAGACTGAAGAGGAG
GACTACAAGTCAGTCACCCCAACATTAATGGTGCATGGAAGGTTAGGGTTTGACGGTCAA
TACCATGAGAAGGATTTAGACACCACATCCTTATTTAAGGATTGGGTGGCAAATTACCCA
GGAGTGGGAGGTGGGTCCTTTATTAACGACCGTGTATGGTTCCCGGTTTACGGAGGGCTT
AAACCTAATTCGCCTAGCGATGCTGCACAAGAAGGGAAATATGCAATATACAAGCGCTTT
AATAACACATGCCCCGATGAACAAGATTACCAAATCCGGATGGCCAAATCCTCGTATAAA
CCTGGGCGGTTTGGCGGAAAGCGCGTACAGCAAGCCATCCTATCTGTCAAGGTATCAACA
TCTTTGAGTGAAGACCCTGTGCTGACTATTCCACCTAATTCAATTACACTCATGGGGGCT
GAAGGCAGAGTTCTCACGGTAGGGACATCTCACTTCTTGTACCAACGAGGGTCTTCATAT
TTCTCTCCTGCTTTGTTATACCCTATGACAGTACATAACAAGACAGCCACTCTTCATCGT
CCTTATACATTTAATGCCTTCACCCGGCCAGGTGGTGTTCCTTGCCAAGCATCAGCAAGA
TGCCCTAACTCATGTGTCACTGGGGTCTATACTGATCCGTATCCCTTAGTCTTCAATAGA
AATCATACCTTACGGGGGGTCTTCGGGACAATGCTTGATGACGAACAAGCAAGACTCAAC
CCCGTATCTGCAGTGTTCGATAACATATCCCGCAGTCGTGTAACCCGGGTGAGTTCAAGC
AGTACCAAGGCAGCATACACAACATCGACTTGTTTTAAAGTTGTCAAGACCAATAAAACC
TATTGTCTTAGCATTGCGGAAATATCCAATACCCTATTTGGGGAATTTAGGATCGTTCCT
TTACTAGTTGAGATCCTCAAGGATGGTAGGGTT
>2008/Burkina Faso/chicken-2415-361-Burkina Faso-2008
ATGGACCGCATAGTTAATAGAGTTGTGCTAGAGAATGAGGAAAGAGAAGCAAAGAACACA
TGGCGCTCGGTTTTCCGGGGCGCAGTCTTACTTCTAATAGCAGTGACTTTAGCTGTCTCT
GCAACTGCCCTGGTATATATCATGGGGGCCAGCACGCCGCACGACCTCGCAGGCATATCG
ACCGTCATCTCTAAGGCAGAGGATAAGGTTACGTCTTTACTTAGTTCAAGTCAAGATGTG
GTAGACAGAATATACAAGCAGGTGGCTCTTGAATCTCCGCTGGCGCTTCTAAACACTGAA
TCTATACTTATGAATGCAATAACATCCCTCTCTTATCAAATTAACGGGGCTGCGAATAAT
AGCGGGTGTGGGGCGCCTGTTCACGACCCAGATTACATCGGGGGAATAGGTAGAGAACTT
ATAGTAGACGACACTAGCGATGTCACATCATTCTATCCTTCTGCATATCAAGAACACTTA
AATTTTATCCCGGCTCCTACTACAGGATCCGGTTGCACTCGGATACCTTCATTTGACATG
AGCACTACTCACTACTGTTACACACACAATGTTATATTATCTGGTTGCAGAGATCACTCA
CATTCGCATCAATACTTAGCACTCGGTGTGCTTCGGGTATCTGCAACAGGGAAGGTATTC
TTCTCTACCTTGCGTTCCATCAATTTAGATGACACCCAAAATAGGAAGTCCTGTAGTGTG
AGCGCAACTCCCTTAGGTTGTGATATGCTGTGTTCTAAAGTTACAGAGACCGAGGAAGAG
GACTACAAGTCGGTCACCCCCACATTAATGGTGCATGGAAGGTTAGGGTTTGATGGTCAA
TACCATGAAAAGGACCTGGACACCACAGTCTTATTTAAGGATTGGGTGGCAAATTACCCG
GGAGTGGGAGGTGGTTCTTTTATTGAAGGCCGTGTATGGTTCCCAGTTTATGGAGGGCTT
AAACCTAATTCGCCTAGTGACACTGCACAGGAAGGGAAATATGTAATATACAAGCGCTAC
AATAACACATGTCCTGATGAACAAGATTACCAGATTCGGATGGCCAAATCCTCGTACAAA
CCCGGGCGGTTCGGTGGAAAGCGCGTACAGCAAGCCATCCTATCTATCAAAGTTTCAACA
TCTTTGGGTGAGGATCCGGTGCTGACTATTCCACCTAATACAGTTACACTCATGGGGGCC
GAAGGAAGAGTTCTCACAGTAGGAGCATCTCACTTCCTATACCAACGGGGGTCTTCATAT
TTCTCCCCTGCCTTATTATACCCCATGACAGTACGTAACAAAACAGCTACTCTTCATAGT
CCTTATACGTTTAACGCCTTCACCCGGCCAGGCAGTGTCCCCTGCCAATCATCAGCAAGA
TGCCCTAATTCGTGTGTCACTGGAGTCTATACTGATCCGTATCCCTTAGTCTTCAATAAG
AATCATACCCTACGAGGGGTCTTCGGGACAATGCTTGATGATGTGCAGGCAAGACTCAAT
CCTGTATCTGCAGTATTCGATAACATATCCCGCAGCCGTGTAACCCGGGTGAGTTCAAGC
AGCACCAAGGCAGCATACACGACATCGACATGCTTTAAAGTTGTCAAGACCAACAAGGCT
TATTGTCTTAGCATTGCAGAGATATCCAATACCCTATTCGGGGAATTTAGGATCGTTCCT
TTACTAGTTGAGATTCTCAAGGATGATAGGGTT
>2008/Burkina Faso/chicken-2415-580-Burkina Faso-2008
ATGGACCGCATAGTTAATAGAGTTGTGCTAGAGAATGAGGAAAGAGAAGCAAAGAATACA
TGGCGCTCGGTTTTCCGGGTCACAGTCTTACTTCTAATAGCAGTGACTTTAGCTATCTCT
GCAGCTACCCTGGTATATGCCATGGGGGCCAGCACGCCGCACGACCTCGCAGGCATATCG
ACCGTGATCTCTAAGGCAGAGGATAAGGTTACGTCTTTACTCAGTTCAAGTCAAGATGTG
GTAGACAGAATATACAAGCAGGTGGCTCTTGAATCTCCGCTGGCGCTTCTAAACACTGAA
TCTATACTTATGAATGCAATAACATCCCTCTCTTATCAAATTAATGGGGCTGCGAATAAT
AGCGGATGTGGGGCGCCTGTTCACGACCCAGATTACATCGGGGGAATAGGCAGAGAACTT
ATAGTAGACGACACTAGTGATGTCACATCATTTTATCCTTCTGCATATCAAGAACACTTA
AATTTTATCCCGGCTCCTACTACAGGATCCGGTTGCACCCGGATACCCTCATTTGACATG
AGCACTACTCACTACTGTTACACACACAATGTTATATTATCTGGTTGCAGAGATCACTCA
CATTCGCATCAATACTTAGCGCTCGGTGTGCTTCGGGTATCTGCAACAGGAAAGGTATTC
TTCTCTACTTTGCGTTCCATCAATTTAGATGACACCCAAAATAGGAAGTCCTGTAGTGTG
AGCGCAACTCCCTTAGGTTGTGATATGCTGTGTTCTAAAGTTACAGAGACCGAGGAAGAG
GACTACAAATCGGTCACCCCCACATTAATGGTGCATGGAAGGTTAGGGTTTGATGGTCAA
TACCATGAGAAGGACCTAGACACCACAGTCTTATTTAAGGATTGGGTGGCAAATTACCCG
GGAGTGGGAGGTGGGTCTTTTATTGAAGGCCGTGTATGGTTCCCAGTTTACGGAGGGCTT
AAACCTAATTCGCCTAGCGACACTGCACAAGAGGGGAAATATGTAATATACAAGCGCTAC
AATAACACATGTCCTGATGACCAAGATTACCAGATTCGGATGGCCAAATCCTCGTACAAA
CCCGGGCGGTTCGGTGGAAAGCGCGTACAGCAAGCCATCCTATCTATCAAAGTTTCAACA
TCTTTGGGTGAGGATCCGGTGCTGACTATTCCACCTAATACAGTTACACTCATGGGGGCC
GAGGGAAGAGTTCTCACAGTGGGAGCATCTCACTTCCTGTACCAACGAGGGTCTTCATAT
TTCTCCCCTGCCTTATTATACCCTATGACAGTACGCAACAAAACAGCTACTCTTCATAGT
CCTTATACGTTTGATGCCTTCACCCGGCCAGGCAGTGTCCCCTGCCAATCATCAGCAAGA
TGCCCTAATTCGTGTGTCACTGGAGTCTATACTGATCCGTATCCCTTAGTCTTCAATAAG
AATCATACCCTACGAGGGGTCTTCGGGACAATGCTTGATGATGTGCAGGCAAGACTCAAT
CCTGTATCTGCAGTATTTGATAACATATCCCGCAGCCGTGTAACCCGGGTGAGTTCAAGC
AGCACCAAGGCAGCATACACGACATCGACATGTTTTAAAGTTGTCAAGACCAACAAGGCT
TATTGTCTTAGCATCGCAGAGATATCCAATACCCTATTCGGGGAATTTAGGATCGTTCCT
TTACTAGTTGAGATTCTCAAGGATGATAGGGCT
>2008/XXXX/chicken-2601-Ivory Coast-2008
ATGAACCGTGCAGTTAATAGGGTTGTATTAGAGAATGAGGCAAGAGAAGCAAAGAACACA
TGGCGCCTGGTGTTCCGGATCGCAGTCTTACTTCTAATGGTGATGACCTTAGTTATCTCC
GCAGCTGCCCTGGTATATATCATGGGGGCCAGCACGCCGCGTGACCTCGCAGGCGTATCA
GCCGCGATCTCCAAGGCGGAGGATAAGGTCACGACTTTGCTCAGTTCTAGCCAAGATGTG
ACAGATAGGATATACAAACAGGTGGCTCTTGAATCTCCGCTGGCGCTACTAAACACTGAA
TCTATAATTATGAATGCAATAACATCCCTCTCTTATCAAATCAACGGGGCTGCGAATAAT
AGCGGATGTGGGGCGCCTGTTCATGACCCAGATTATATCGGAGGGATAGGCAGAGAACTC
ATAGTAGATGACACCAGTGATGTCACATCATTTTATCCTTCCGCATATCAAGAACACTTG
AATTTTATCCCGGCGCCTACTACAGGGTCTGGTTGCACTCGGATACCCTCATTTGACATG
AGTACTACTCACTACTGTTATACTCACAATGTTATACTATCTGGTTGTAGAGATCACTCA
CACTCACACCAATACTTAGCACTTGGTGTGCTTCGGGTATCTGCGACAGGGAGGGTATTC
TTTTCTACTCTGCGTTCTATCAATTTAGATGACACCCAAAATCGAAAGTCCTGCAGTGTG
AGTGCAACTCCTTTAGGTTGCGATATGCTGTGCTCTAAAGTCACAGAGACCGAGGAAGCA
GATTACAAGTCTGCCACCCCCACATCAATGGTGCACGGAAGGTTAGGGTTTGACGGCCAA
TACCATGAGAAGGACTTAGACACCACAGTCTTATTCAAGGATTGGGTGGCAAATTACCCG
GGAGTGGGAGGTGGGTCTTTTATTGACGACCGTGTATGGTTCCCAGTTTACGGGGGGCTT
AAACCTAACTCGCCTAGTGACACTGCACAAGAAGGGAAATATGTAATATACAAGCGCTAT
AATAACACATGCCCCGATGAACAAGATTACCAAATTCGGATGGCCAAGTCCTCGTATAAA
CCGGGGCGGTTCGGTGGAAAGCGCGTACAGCAAGCCATCCTATCTATCAAAGTATCAACA
TCTTTGGGTGAAGACCCGGTGCTGACTATTCCACCTAATACAATTACACTCATGGGGGCT
GAAGGCAGAATTCTCACAGTAGGGACATCTCACTTCTTGTACCAACGAGGGTCTTCATAT
TTCTCTCCTGCTTTATTATACCCTATTGCAGTATACAACAAAACAGCTACTCTTCGCAGT
CCTTATACATTTAATGCCTTCACTCGGCCAGGGAGTGTCCCCTGTCAAGCATCAGCAAGA
TGCCCTAACTCATGCGTCACTGGAGTCTATACTGATCCGTATCCCTTAGTCTTCAATCGG
AATCATACTCTACGAGGGGTCTTCGGGACAATGCTTGATGATGGACAGGCAAGACTCAAT
CCCGTATCCGCAGTATTCGATAACATATCCCGCAGTCGAGTAACCCGGGTGAGTTCAAGC
AGCACCAAGGCAGCATACACGACATCGACATGCTTTAAAGTTGTTAAGACCAATAAAGTT
TATTGTCTTAGCATTGCAGAGATATCCAATACTCTATTTGGGGAATTTAGAATCGTTCCT
TTACTAGTTGAGATCCTCAAGGATGATAGAGTT
>2008/Niger/chicken-2602-348-Niger-2008
ATGGACCGCATAGTTAATAGAGTTGTGCTAGAAAATGAGGAAAGAGAAGCAAAGAACACA
TGGCGCTCGATTTTCCGGGTCGCAGTCTTGCTTCTAATAGCAGTGACTTTAGCTGTCTCT
GCAGCTGCCCTGGTATATATCATGGGGGCCAGCACACCGCACGACCTCGCAGGCATATCG
ACCGTGATCTCCAAGGCAGAGGATAAGGTTACGTCTTTACTCAGTTCAAGTCAAGATGTG
ATAGACAGAATATACAAGCAGGTGGCTCTTGAATCTCCGCTGGCGCTTCTAAACACTGAA
TCTATACTTATGAATGCAATAACATCTCTCTCTTATCAAATTAACGGGGCTGCGAATAAT
AGCGGGTGTGGGGCGCCTGTTCATGACCCAGATTACATCGGGGGAATAGGCAAAGAACTT
ATCGTAGACGACACTAGTGATGTCACATCATTCTATCCTTCTGCATATCAAGAACATTTA
AATTTTATCCCGGCTCCTACTACAGGATCCGGTTGCACTCGGATACCCTCATTTGACATG
AGCACTACTCACTACTGTTACACACACAATGTTATATTATCTGGTTGCAGAGATCACTCA
CATTCTCATCAATACTTAGCACTCGGTGTGCTTCGGGTATCTGCAACAGGGAAGGTATTC
TTCTCTACTTTGCGTTCCATCAATTTAGATGACACTCAAAATAGGAAGTCCTGTAGTGTG
AGCGCAACTCCCTTAGGTTGTGATATGCTGTGTTCTAAAGTTATAGAGACCGAGGAAGAG
GACTATAAGTCGGTCACCCCCACATTAATGGTGCATGGAAGGTTAGGGTTTGATGGTCAA
TACCATGAAAAGGACTTAGACACCACAGTCTTATTTAAGGATTGGGTGGCAAATTACCCG
GGAGTGGGAGGTGGGTCTTTTATTGAAGGCCGTGTATGGTTCCCAGTTTATGGAGGGCTT
AAACCTAATTCGCCTAGCGACACTGCACAGGAAGGGAAATATGTCATATACAAGCGCTAC
AATGACACATGTCCTGATGAACAAGATTACCAGATTCGGATGGCCAAATCCTCGTACAAA
CCTGGGCGGTTCGGTGGAAAGCGCGTGCAGCAAGCCATCCTATCTATTAAAGTTTCAACA
TCTTTGGGTGAGGATCCGGTGCTGACTATTCCACCTAATACAGTTACACTCATGGGGGCC
GAAGGAAGAGTTCTCACAGTAGGAGCATCTCACTTCCTGTACCAACGGGGGTCTTCATAT
TTCTCCCCTGCCTTGTTATACCCTATGACAGTACGTAACAAAACAGCTACTCTTCATAGT
CCTTATACATTTAATGCCTTCACTCGGCCAGGCAGTGTCCCCTGCCAATCATCAGCAAGA
TGCCCTAATTCGTGTGTCACTGGAGTCTATACTGATCCATATCCCTTAGTCTTCAATAAG
AATCATACCCTACGAGGGGTCTTCGGGACAATGCTTGATGATGTGCAGGCAAGACTCAAT
CCCGTATCTGCAGTATTTGATAACATATCCCGCAGCCGTGTAACCCGGGTGAGTTCAAGC
AGCACCAAGGCAGCGTACACGACATCGACATGTTTTAAAGTTGTCAAGACCAACAAGGCT
TATTGTCTTAGCATTGCAGAGATATCCAATACCCTATTCGGGGAATTTAGGATCGTTCCT
TTACTAGTTGAGATTCTTAAGGATGATAGGGTT
>2008/Niger/chicken-2602-468-Niger-2008
ATGGACCGCATAGTTAATAGAGTTGTGCTAGAAAATGAGGAAAGAGAAGCAAAGAACACA
TGGCGCTCGATTTTCCGGGTCGCAGTCTTGCTTCTAATAGCAGTGACTTTAGCTGTCTCT
GCAGCTGCCCTGGTATATATCATGGGGGCCAGCACACCGCACGACCTCGCAGGCATATCG
ACCGTGATCTCCAAGGCAGAGGATAAGGTTACGTCTTTACTCAGTTCAAGTCAAGATGTG
ATAGACAGAATATACAAGCAGGTGGCTCTTGAATCTCCGCTGGCGCTTCTAAACACTGAA
TCTATACTTATGAATGCAATAACATCCCTCTCTTATCAAATTAACGGGGCTGCGAATAAT
AGCGGGTGTGGGGCGCCTGTTCATGACCCAGATTACATCGGGGGAATAGGTAAAGAACTT
ATCGTAGACGACACTAGTGATGTCACATCATTCTATCCTTCTGCATATCAAGAACATTTA
AATTTTATCCCGGCTCCTACTACAGGATCCGGTTGCACTCGGATACCCTCATTTGACATG
AGCACTACTCACTACTGTTACACACACAATGTTATATTATCTGGTTGCAGAGATCACTCA
CATTCTCATCAATACTTAGCACTCGGTGTGCTTCGGGTATCTGCAACAGGGAAGGTATTC
TTCTCTACTTTGCGTTCCATCAATTTAGATGACACTCAAAATAGGAAGTCCTGTAGTGTG
AGCGCAACTCCCTTAGGTTGTGATATGCTGTGTTCTAAAGTTATAGAGACCGAGGAAGAG
GACTATAAGTCGGTCACCCCCACATTAATGGTGCATGGAAGGTTAGGGTTTGATGGTCAA
TACCATGAAAAGGACTTAGACACCACAGTCTTATTTAAGGATTGGGTGGCAAATTACCCG
GGAGTGGGAGGTGGGTCTTTTATTGAAGGCCGTGTATGGTTCCCAGTTTATGGAGGGCTT
AAACCTAATTCGCCTAGCGACACTGCACAGGAAGGGAAATATGTAATATACAAGCGCTAC
AATGACACATGTCCTGATGAACAAGATTACCAGATTCGGATGGCCAAATCCTCGTACAAA
CCTGGGCGGTTCGGTGGAAAGCGCGTGCAGCAAGCCATCCTATCTATTAAAGTTTCAACA
TCTTTGGGTGAGGATCCGGTGCTGACTATTCCACCTAATACAGTTACACTCATGGGGGCC
GAAGGAAGAGTTCTCACAGTAGGAGCATCTCACTTCCTGTACCAACGGGGGTCTTCATAT
TTCTCCCCTGCCTTGTTATACCCTATGACAGTACGTAACAAAACAGCTACTCTTCATAGT
CCTTATACATTTAATGCCTTCACTCGGCCAGGCAGTGTCCCCTGCCAATCATCAGCAAGA
TGCCCTAATTCGTGTGTCACTGGAGTCTATACTGATCCATATCCCTTAGTCTTCAATAAG
AATCATACCCTACGAGGGGTCTTCGGGACAATGCTTGATGATGTGCAGGCAAGACTCAAT
CCCGTATCTGCAGTATTTGATAACATATCCCGCAGCCGTGTAACCCGGGTGAGTTCAAGC
AGCACCAAGGCAGCGTACACGACATCGACATGTTTTAAAGTTGTCAAGACCAACAAGGCT
TATTGTCTTAGCATTGCAGAGATATCCAATACCCTATTCGGGGAATTTAGGATCGTTCCT
TTACTAGTTGAGATTCTTAAGGATGATAGGGTT
>2008/Niger/chicken-2602-605-Niger-2008
ATGGACCGCATAATCAATAGGGTTGTGTTAGAGAATGAGGAAAGAGAAGCAAAGAACACA
TGGCGCTCGGTTTTCCGAGTCGCAGTCTTACTCCTAATAGCAGTGACTTTAGCTGTCTCT
GCAGCTGCCCTGGTATATATCATGGGTGCCAGCACGCCGCACGACCTCGCAGGCATATCG
ACTGCGATCTCCAAGGCAGAGGATAAGGTTACATCTTTACTCAGTTCAAGTCAAGATGTG
ATAGACAGAATATACAAGCAGGTGGCTCTTGAATCCCCGCTGGCACTTCTAAACACTGAA
TCTATACTTATGAATGCAATAACATCCCTCTCTTATCAAATTAACGGGGCTGCGAATAAT
AGCGGGTGTGGGGCGCCTGTTCACGACCCGGATTACATCGGGGGAATAGGCAGAGAACTT
ATAGTAGACGACACTAGTGATGTCACATCATTTTATCCTTCTGCATATCAAGAGCACTTA
AATTTTATCCCGGCTCCTACTACAGGATCCGGTTGCACTCGGATACCCTCATTTGACATG
AGCACTACTCACTACTGTTACACACACAATGTTATATTATCTGGTTGCAGAGATCACTCA
CATTCGCATCAATACTTGGCACTCGGTGTGCTTCGGGTATCTGCAACAGGGAAGGTATTC
TTCTCTACTTTGCGTTCTATCAATTTAGATGACACCCAAAATAGGAAGTCCTGCAGTGTG
AGCGCAACTCCCTTAGGTTGTGATATGTTGTGTTCTAAAGTCACGGAGACCGAGGAAGAG
GACTACAAGTCGGTCAACCCCACATTAATGGTGCATGGAAGGTTAGGGTTTGATGGTCAA
TACCATGAAAAGGACCTAGACACCACAGTCTTATTTAAGGATTGGGTGGCAAATTACCCG
GGAGTGGGAGGTGGGTCTTTTATTGAAGGCCGTGTATGGTTTCCAGTTTATGGAGGGCTT
AAACCTAATTCGCCTAGCGACACTGCGCAGGAAGGGAAATATGTAATATACAAGCGCTAC
AATAACACATGCCCTGATGAACAAGATCACCAGATTCGGATGGCCAAATCCTCGTATAAA
CCCGGGCGGTTCGGTGGAAAGCGCGTACAGCAAGCCATTCTATCTATCAAAGTTTCAACG
TCTTTGGGTGAGGACCCGGTGCTGACTATTCCACCTAATACAGTTACACTCATGGGGGCC
GAAGGAAGAGTTCTCACAGTAGGAGCATCTCATTTCCTGTACCAACGGGGGTCTTCATAT
TTCTCCCCTGCCTTATTATACCCTATGACAGTACGTAACAAAACAGCTACTCTTCATAGT
CCTTATACATTTAATGCCTTCACTCGACCAGGCAGTGTCCCTTGCCAATCATCAGCAAGA
TGCCCTAACTCGTGCGTCACTGGAGTCTATACTGATCCGTATCCCTTAGTCTTCAATAAG
AATCATACCCTACGAGGGGTCTTCGGGACAATGCTTGATGATGTGCAGGCAAGACTCAAT
CCTGTATCTGCAGTATTTGATAACATATCCCGCAGCCGTGTAACCCGGGTGAGTTCAAGC
AGCACCAAGGCAGCATACACGACATCGACATGTTTTAAAGTTGTCAAGACCAATAAGGCT
TATTGTCTTAGCATTGCAGAGATATCCAATACCCTATTCGGAGAATTTAGGATCGTTCCT
TTACTAGTTGAGATTCTCAAGGATGATAGGGTT
>2008/Nigeria/avian-3724-15-Nigeria-2008
ATGGGCCGTGCAGTTAACAGAATTGTGCTAGAGAATGAGGAAATAGAGGCAAAGAATACA
TGGCGCTTGATTTTCCGGATTGCAGTCTTACTTCTAATGGTAATGACATTAGCTATCTCT
GCATCTGCCCTGGTATATATCATGGGGGCCAGCACGCCGCATGACCTCGCAGGCATATCG
ACCATGATCTCCAAGACAGAGGATAGGGTTACGTCTCTACTCGGTTCAAATCGAGATGTG
ATAGACAGGATATATAAGCAGGTGGCCCTTGAATCTCCGCTGGCGCTACTAAACACTGAA
TCTATAATTATGAATGCAATAACATCCCTCTCTTATCAAATCAACGGGGCTGCGAATAAT
AGCGGGTGTGGTGCGCCTGTTCATGACCCAGATTATATTGGGGGGGTAGGCAAAGAGCTC
ATAATAGACGACACTAGTGATGTCACCTCATTCTATCCTTCTGCATATCAAGAACATTTG
AATTTTATCCCAGCGCCCACTACGGGGTCCGGTTGCACTCGGATACCCTCATTTGATATG
AGCACAACTCACTACTGTTATACTCACAATGTTATATTATCTGGTTGCAGAGATCATTCA
CACTCACATCAATACTTAGCACTTGGTGTGCTTCGGATATCCGCAACAGGGAGAATATTC
TTTTCTACTCTGCGTTCCATCAATTTAGATGACACCCAAAATCGGAAGTCCTGCAGTGTG
AGTGCAACTCCTTTGGGTTGTGACATGCTGTGCTCTAAAGTCACAGAGACTGAAGAGGAG
GACTACAAGTCAGTCACCCCCACATTAATGGTGCATGGAAGGTTAGGGTTTGATGGTCAA
TACCATGAGAAGGATTTAGACACCACATCCCTATTTAAGGATTGGGTAGCAAATTACCCA
GGAGTGGGAGGTGGGTCCTTTATTAATGACCGTGTATGGTTCCCTGTTTACGGAGGGCTC
AAACCCAATTCGCCTAGCGATGCTGCGCAAGAAGGGAAATATGCAATATACAAGCGTTTT
AATAACACATGCCCCGATGAACAAGATTACCAAATCCGGATGGCCAAATCCTCATATAAA
CCTGGGCGGTTTGGTGGAAAGCGCGTACAGCAAGCCATCCTATCTGTCAAGGTATCAACA
TCTTTGAGTGAAGACCCTGTACTGACTATTCCACCTAATTCAATTACACTCATGGGGGCC
GAAGGCAGA-TTCTCACGGTAGGTACATCTCACTTCTTGTACCAACGCGGGTCTTCATAT
TTCTCTCCTGCCTTATTATACCCTATGACAGTACATAATAAGACAGCCACTCTTCATCGT
CCCTATACATTTAATGCCTTCACCCGGCCAGGTGGTGTCCCTTGCCAAGCATCAGCAAGA
TGCCCTAACTCATGTGTCACTGGGGTCTATACTGATCCGTACCCCCTAGTCTTCAATAGA
AATCATACCTTACGGGGGGTCTTCGGGACAATGCTTGATGATGAACAAGCAAGACTCAAC
CCCGTATCTGCAGTGTTCGATAACACATCCCGCAGTCGTGTAACCCGGGTGAGTTCAAGC
AGTACCAAGGCAGCATACACAACATCGACATGTTTTAAAGTTGTCAAGACTAATAAAACC
TATTGTCTTAGCATTGCGGAAATATCCAATACCCTATTTGGGGAATTTAGGATCGTTCCT
TTACTAGTTGAGATCCTCAAGGATGATAGGGTT
>2008/Burundi/chicken-4132-12-Burundi-2008
ATGGACCGCGCAGTTAGCAGAGTTGTGCTAGAGAATGAAAAGAGAGAAGCAAAGAACACA
TGGCGCCTGGTTTTTCGAATCGCAGTCTTACTTCTAACAGTAACGACTTTAGCTATCTCC
ATAGCTGCCCTGGTATACATCATGGGGGCCAGCACGCCGCGCGACCTATCAAGTATATCG
GCTGTGGTCTCTAGGACGGAAGATAAGGTTA-GTCTTTACTCAGTTCAAGTCAAGATGTG
ATAGATAGGATATATAAGCAGGTGGCTCTTGAGTCCCCGCTGGCA-TATTAAACACTGAA
TCTGTAATTATGAATGCAATAACATCACTCTCTTACCAAATCAA-GGGGCTGCGAATAAT
AGTGGGTGTAGGGCGCCTGTTCATGACCCAGATTATATCGGGGGGATAGGCAAAGAACTC
ATAGTTGATGACACTAGTGATGTCACATCATTCTATCCTTCTGAATATCAAGAACACTTG
AATTTTATCCCGGCGCCTACTACAGGATCAGGTTGCACTCGGATACCCTCTTTTGACATA
AGCGCTACTCATTATTGTTATACTCACAATGTGATCTTATCTGGTTGCAGAGATCACTCA
CATTCGCATCAATACTTAGCACTTGGTGTACTTCGGACATCTGCAACAGGGAGGGTCTTT
TTTTCTACTCTGCGTTCCATCAATTTAGATGACACCCAAAATCGGAAGTCCTGCAGTGTG
AGTGCAACTCCCCTAGGCTGTGATATACTGTGCTCCAAAGTCACAGAGACTGAGGAAGAG
GATTACAAGTCAGTCACCCCCACATCAATGGTGCACGGAAGATTAGGGTTTGATGGTCAA
TACCATGAGAAGGACTTAGACACCACAGTCTTATTTAAGGATTGGGTGGCGAATTACCCG
GGAGTGGGGGGTGGGTCCTTTATTGACGACCGTGTATGGTTCCCAGTTTACGGAGGGCTT
AAACCCAATTCGCCTAGTGACACTGCACAGGAAGGGAAATATGTAATATACAAGCGCTAT
AATAACACATGCCCTGATGAACAGGATCACCAAATTCGGATGGCCAAGTCTTCGTATAAG
CCTGGGCGGTTCGGTGGAAGGCGTGTACAGCAAGCCATCCTTTCTATCAAAGTATCAACA
TCTTTGGGCGAGGACCCAGTGCTGACTATTCCACCTAATACAATTACACTCATGGGAGCC
GAAGGCAGAGTTCTCACAGTGGGGACATCCCACTTCTTGTACCAGCGAGGCTCTTCATAT
TTCTCGCCTGCCTTATTATACCCTATGACAGTATATAATAAAACAGCTACTCTTCGTAGT
CCTTATACATTTAATGCCTTCACGCGGCCAGGTAGTGTCCCTTGCCAAGCATCTGCAAGA
TGCCC-AACTCATGTATCACGGGAGTCTATACTGATCCGTATCCTTTAGTCTTCCATAGG
AATCATACCCTACGAGGGGTCTTCGGGACAATGCTTGATGATGAACAAGCGAGACTCAAC
CCCGTATCTGCGGTATTCGACAGCATATCCCGCAGTCGTGTAACCCGGGTGAGTTCAAGC
AGCATCAAGGCAGCATACACGACATCGACATGTTTTAAAGTTGTCAAGACCAATAAAGCC
TATTGCCTTAGCATCGCAGAAAT-TCCAACACCCTGTTCGGGGAATTTAGGATCATTCCC
TTGCTAGTTGAGATCATCAAGGATGTTAGGGCT
>2008/Burundi/chicken-4132-20-Burundi-2008
ATGGACCGCGCAGTTAGCAGAGTTGTGCTAGAGAATGAAAAGAGAGAAGCAAAGAACACA
TGGCGCCTGGTTTTTCGAATCGCAGTCTTACTTCTAACAGTAACGACTTTAGCTATCTCC
ATAGCTGCCCTGGTATACATCATGGGGGCCAGCACGCCGCGCGACCTATCAAGTATATCG
GCTGTGGTCTCTAGGACGGAAGATAAGGTTACGTCTTTACTCAGTTCAAGTCAAGATGTG
ATAGATAGGATATATAAGCAGGTGGCTCTTGAGTCCCCGCTGGCACTATTAAACACTGAA
TCTGTAATTATGAATGCAATAACATCACTCTCTTACCAAATCAATGGGGCTGCGAATAAT
AGTGGGTGTAGGGCGCCTGTTCATGACCCAGATTATATCGGGGGGATAGGCAAAGAACTC
ATAGTTGATGACACTAGTGATGTCACATCATTCTATCCTTCTGAATATCAAGAACACTTG
AATTTTATCCCGGCGCCTACTACAGGATCAGGTTGCACTCGGATACCCTCTTTTGACATA
AGCGCTACTCATTATTGTTATACTCACAATGTGATCTTATCTGGTTGCAGAGATCACTCA
CATTCGCATCAATACTTAGCACTTGGTGTACTTCGGACATCTGCAACAGGGAGGGTCTTT
TTTTCTACTCTGCGTTCCATCAATTTAGATGACACCCAAAATCGGAAGTCCTGCAGTGTG
AGTGCAACTCCCCTAGGCTGTGATATACTGTGCTCCAAAGTCACAGAGACTGAGGAAGAG
GATTACAAGTCAGTCACCCCCACATCAATGGTGCACGGAAGATTAGGGTTTGATGGTCAA
TACCATGAGAAGGACTTAGACACCACAGTCTTATTTAAGGATTGGGTGGCGAATTACCCG
GGAGTGGGGGGTGGGTCCTTTATTGACGACCGTGTATGGTTCCCAGTTTACGGAGGGCTT
AAACCCAATTCGCCTAGTGACACTGCACAGGAAGGGAAATATGTAATATACAAGCGCTAT
AATAACACATGCCCTGATGAACAGGATCACCAAATTCGGATGGCCAAGTCTTCGTATAAG
CCTGGGCGGTTCGGTGGAAGGCGTGTACAGCAAGCCATCCTTTCTATCAAAGTATCAACA
TCTTTGGGCGAGGACCCAGTGCTGACTATTCCACCTAATACAATTACACTCATGGGAGCC
GAAGGCAGAGTTCTCACAGTGGGGACATCCCACTTCTTGTACCAGCGAGGCTCTTCATAT
TTCTCGCCTGCCTTATTATACCCTATGACAGTATATAATAAAACAGCTACTCTTCGTAGT
CCTTATACATTTAATGCCTTCACGCGGCCAGGTAGTGTCCCTTGCCAAGCATCTGCAAGA
TGCCCCAACTCATGTATCACGGGAGTCTATACTGATCCGTATCCTTTAGTCTTCCATAGG
AATCATACCCTACGAGGGGTCTTCGGGACAATGCTTGATGATGAACAAGCGAGACTCAAC
CCCGTATCTGCGGTATTCGACAGCATATCCCGCAGTCGTGTAACCCGGGTGAGTTCAAGC
AGCATCAAGGCAGCATACACGACATCGACATGTTTTAAAGTTGTCAAGACCAATAAAGCC
TATTGCCTTAGCATCGCAGAAATCTCCAACACCCTGTTCGGGGAATTTAGGATCATTCCC
TTGCTAGTTGAGATCATCAAGGATGTTAGGGCT
>2002/China/FP1/02
ATGGACCGCGCGGTTAACAGAGTCGTGCTGGAGAATGAGGAAAGAGAAGCAAAGAACACA
TGGCGCCTGGTTTTCCGGATCGCAGTCTTACTTTTAATGGTAATGACTCTAGCTATCTCC
GCAGCTGCCCTGGTATACAGTACGGGGGCCAGTACGCCGCACGACCTCGCAGGCATATCG
ACTGTGATCTCCAAGACAGAAGATAAGGTTACGTCTTTACTCAGTTCGAGTCAAGATGTG
ATAGATAGGATATACAAGCAGGTGGCTCTTGAATCCCCGCTGGCGCTACTAAACACTGAA
TCTATAATTATGAATGCAATAACCTCTCTTTCTTATCAAATTAACGGGGCTGCGAACAAT
AGCGGATGTGGGGCGCCTGTTCATGACCCAGATTATATCGGGGGGATAGGCACAGAACTC
ATAGTGGACGACATCAGTGATGTCACATCATTTTATCCTTCTGCATATCAAGAACACTTG
AATTTCATCCCGGCGCCTACTACAGGATCCGGTTGCACTCGGATACCCTCATTTGACATG
AGCACCACCCATTATTGTTATACTCACAATGTGATACTATCCGGTTGCAGAGATCACTCA
CACTCATATCAATACTTAGCACTTGGTGTGCTTCGGACATCTGCAACAGGGAGGGTATTC
TTTTCTACTCTGCGCTCCATCAATTTAGATGACACCCAAAATCGGAAGTCCTGCAGTGTG
AGTGCAACCCCTTTAGGTTGTGATATGCTGTGCTCTAAGGTCACAGGGACTGAAGAGGAG
GATTACAAGTCAGTTGCTCCCACATCAATGGTGCACGGAAGGCTAGGGTTTGACGGTCAA
TACCATGAGAAGGACTTAGACACCACGGTCTTATTTAAGGATTGGGTGGCAAATTACCCA
GGAGCGGGAGGAGGGTCTTTTATTGACGACCGTGTATGGTTCCCAGTTTACGGAGGGCTC
AAACCCAATTCACCCAGTGACACTGCACAAGAAGGGAAATATGTAATATACAAGCGCCAT
AACAACACATGCCCCGATGAACAAGATTACCAAATTCGGATGGCTAAGTCTTCATATAAA
CCCGGGCGATTTGGTGGAAAGCGCGTACAGCAAGCCATCTTATCCATCAAAGTGTCAACA
TCCTTGGGTAAGGACCCGGTGCTGACTATTCCACCTAATACAATCACACTCATGGGAGCC
GAAGGCAGAATCCTCACAGTAGGGACATCTCACTTCTTGTACCAACGAGGGTCTTCATAT
TTCTCCCCTGCCTTATTATATCCCATGACAGTAAATAACAAAACGGCTACACTCCATAGT
CCTTATACGTTTAATGCTTTCACTCGGCCAGGTAGTGTCCCTTGCCAGGCATCAGCAAGA
TGCCCCAACTCATGCATCACTGGGGTCTATACTGATCCATATCCCTTAATCTTCCATAGG
AATCATACTCTACGAGGGGTCTTCGGGACGATGCTTGATGATGAACAAGCGAGACTTAAC
CCCGTATCTGCAGTATTCGACAACATATCCCGCAGTCGTGTCACCCGGGTGAGTTCAAGC
AGCACCAAGGCAGCATACACGACATCGACATGTTTTAAAGTTGTCAAGACCAATAAAGCT
TATTGTCTTAGTATTGCAGAAATATCCAATACCCTATTCGGGGAATTTAGGATCGTTCCC
TTATTAGTTGAGATCCTCAAGGATGATAGAGTT
>2009/China/SG/Liaoning/2009
ATGGACCGCGCGGTTAACAGAGTCGTGCTGGAGAATGAAGAAAGAGAAGCAAAGAACACA
TGGCGCCTAGTTTTCCGGATCGCAGTCTTACTTTTAATGGTAATGATTCTAGCTATCTCC
GCGGCTGCCCTGGCATACAGCATGGAGGCCAGTACGCCGCACGACCTCGCAGGCATATCG
ACTGTGATCTCCAAGACAGAAGATAAGGTTACGTCTTTGCTCAGTTCAAGTCAAGATGTG
ATAGATAGGATATACAAGCAGGTAGCTCTTGAATCCCCGCTGGCACTACTAAACACCGAA
TCTATAATTATGAATGCAATAACCTCTCTTTCTTATCAAATTAACGGGGCTGAGAACAGT
AGCGGATGCGGTGCGCCCGTTCATGACCCAGATTATATCGGGGGGATAGGCAAAGAACTC
ATAGTGGACGACATCAGTGATGTCACATCATTTTATCCTTCTGCATATCAAGAACACTTG
AATTTCATCCCGGCGCCTACTACAGGATCTGGTTGCACTCGGATACCCTCATTTGACATG
AGCACCACCCATTATTGTTATACTCACAATGTGATACTATCTGGTTGCAGAGATCACTCA
CACTCACATCAATACTTAGCACTTGGTGTGCTTCGGACATCTGCAACAGGGAGGGTATTC
TTTTCTACTCTGCGCTCCATCAATTTAGATGACACTCAAAATCGGAAGTCCTGCAGTGTG
AGTGCAACCCCTTTAGGTTGTGATATGCTGTGCTCTAAGGTCACAGAGACTGAAGAAGAG
GATTACAAGTCAGTTGCCCCCACATCAATGGTGCACGGAAGGCTAGGGTTTGACGGTCAA
TACCATGAGAAGGACTTAGACACCACGGTCTTATTTAAGGATTGGGTGGCAAATTACCCG
GGGGTGGGAGGAGGGTCTTTTATTGACGGCCGTGTATGGTTCCCAGTTTACGGAGGGCTC
AAACCCAATTCACCCAGTGACACTGCACAAGAAGGGAAATATGTAATATACAAGCGCCAT
AACAACACATGCCCCGATAAACAAGATTACCAAATTCGGATGGCTAAGTCCTCATATAAA
CCTGAGCGATTTGGTGGAAAGCGCGTACAGCAAGCCATCCTATCCATCAAAGTGTCAACA
TCCCTGGGTAAGGACCCGGTGCTGACTATTCCACCTAATACAATCACACTCATGGGAGCC
GAAGGCAGAATCCTCACAGTAGGGACATCTCACTTCTTGTACCAACGAGGGTCTTCATAT
TTCTCCCCTGCCTTATTGTATCCCATGACAGTAAATAACAAAACGGCTACACTCCATAGT
CCTTACATGTTTAATGCTTTCACTCGGCCAGGTAGTGTCCCTTGCCAGGCATCAGCAAGA
TGCCCCAACTCATGCATCACTGGGGTCTATACCGATCCATATCCCTTAATCTTCTATAGG
AATCATACTCTACGAGGGGTCTTCGGGACGATGCTTGATGATGAACAAGCGAGGCTTAAC
CCCGTATCTGCAGTATTTGACAACATATCTCGCAGTCGTGTCACCCGGGTGAGTTCAAGC
AGCACCAAGGCAGCATACACGACATCGACATGTTTTAAAGTTGTCAAGACTAATAAAGCT
TATTGTCTTAGTATCGCAGAAATATCCAATACCCTATTCGGGGAATTTAGGATCGTTCCC
TTACTAGTTGAGATCCTCAAGGATGATAGAGTT
>2005/Egypt/Egypt/1
ATGGACCGCGCAGTTAGCCAAGTTGCGTTAGAGAATGATGAAAGAGAGGCAAAAAATACA
TGGCGCTTGATATTCCGGATTGCAATCTTACTCTTAACAGTAGTGACCTTAGCTACATCT
GTAGCCTCCCTTGTATATAGCATGGGGGCTAGCACACCTAGCGACCTTGTAGGCATACCG
ACCAGGATTTCCAGGGCAGAAGAAAAGATTACATCTGCACTTGGTTCCAATCAAGATGTA
GTAGATAGGATATATAAGCAAGTGGCCCTTGAGTCTCCGTTGGCATTGTTAAACACTGAG
ACTACAATTATGAACGCAATAACATCTCTCTCTTATCAGATTAATGGAGCTGCGAACAAC
AGCGGGTGGGGGGCACCTATCCATGACCCAGATTTTATCGGGGGGATAGGCAAAGAACTC
ATTGTAGATGATGCTAGTGATGTCACATCATTCTATCCCTCTGCATTTCAAGAACATCTG
AATTTTATCCCGGCGCCTACTACAGGATCAGGTTGCATTCGGATACCTTCATTTGACATG
AGTGCTACCCATTACTGCTACACTCATAATATAATATCGTCTGGATGCAGAGATCACTCA
CCCTCATATCAGTATTTAGCACTTGGTGTGCTCCGGACTTCTGCAACAGGGAGGATATTC
TTTTCTACTCTGCGTTCCATCAATCTGGATGACACCCAGAATCGGAAGTCTTGCAGTGTG
AGTGCAACTCCCTTAGGTTGTGATATGCTGTGCTCGAAAGTCACGGAGACAGAGGAAGAA
GATTATAACTCAGCTGTCCCTACGCTGATGGTACATGGGAGGTTAGGGTTCGACGGCCAA
TACCACGAAAAGGACCTAGACGTCACAACATTATTTGAGGACTGGGTGGCCAACTACCCA
GGAGTAGGGGGTGGATCTTTTATTGACAGCCGCGTATGGTTCTCAGTCTACGGAGGGCTG
AAACCCAATTCACCCAGTGACACTGTACAGGAAGAGAAATATGTAATATACAAGCGATAC
AATGACACATGCCCAGATGAGCAAGACTACCAGATCCGAATGGCCAAGTCTTCGTATAAG
CCCAGGCGGTTTGGTGGGAAACGCATACAGCAGGCTATCTTATCTATCAAGGTGTCAACA
TCTTTGGGCGAAGACCCAGTACTGACTGTACCGCCCAACACAGTCACACTCATGGGGGCC
GAAGGCAGAATTCTCACAGTAGGGACATCTCATTTCTTGTATCAGCGAGGGTCATCATAC
TTCTCTCCCGCGTTATTATATCCTATGACAGTCAGCAACAAAACAGCCACTCTTCATAGT
CCCTATACATTCAATGCCTTCACTCGGCCAGGTAGTATCCCTTGCCAGGCTTCAGCAAGA
TGCCCCAACTCGTGTGTTACTGGAGTCTATACAGATCCATATCCCCTAATCTTCTATAGG
AACCACACCTTGCGAGGGGTATTCGGGACAATGCTTGATGGTGAACAAGCAAGACTTAAT
CCTGCGTCTGCAGTATTCGATAGCACATCCCGCAGTCGCATAACCCGAGTGAGTTCAAGC
AGCACCAAAGCAGCATACACAACATCAACTTGTTTTAAAGTTGTCAAGACCAATAAGACC
TATTGTCTCAGCATTGCTGAAATATCTAATACTCTCTTCGGAGAATTCAGAATCGTCCCG
TTACTAGTTGAGATCCTCAAAAATGATGGGGTT
>2008/China/DT-3-08-Ch
ATGGACCGCACGGTTAACAGAGTCGTGCTGGAGAATGAGGAAAGAGAAGCAAAGAACACA
TGGCGCCTGGTTTTCCGGATCGCAGTCTTACTTTTAATGGTAATGACTCTAGCTATCTCC
GCAGCTGCCCTGGCATACAGTATGGAGGCCAGTACGCCGCACGACCTTGCAGGCATATCG
ACTGCGATCTCTAAGACAGAAGATAAGGTTACGTCTTTACTCAGTTCGAGTCAAGATGTG
ATAGATAGGATATACAAGCAGGTGGCTCTTGAATCCCCGCTGGCGCTACTAAACACTGAA
TCTACAATTATGAATGCAATAACCTCTCTTTCTTATCAAATTAACGGGGCTGCGAACAAT
AGCGGATGTGGGGCGCCTGTTCATGACCCAGATTATATCGGGGGGATAGGCAAAGAACTC
ATAGTGGACGACATCAGTGATGTCACATCATTTTATCCTTCTGCATATCAAGAACACCTG
AATTTCATCCCGGCACCTACTACAGGATCCGGTTGCACTCGGATACCCTCATTTGACATG
AGCACCACCCATTATTGTTATACTCACAATGTAATACTATCCGGTTGCAGAGATCACTCA
CACTCACATCAATACTTAGCGCTTGGTGTGCTTCGGACATCTGCAACAGGGAGGGTATTC
TTCTCTACTCTGCGCTCCATCAATTTAGATGATACCCAAAATCGGAAGTCCTGCAGTGTG
AGTGCAACCCCTTTAGGTTGTGATATGCTGTGCTCTAAGGTCACAGGGACTGAAGAGGAG
GATTACAAGTCAGCTGCCCCAACATCAATGGTGCACGGAAGGCTAGGGTTTGACGGTCAA
TACCATGAGAAGGACTTAGACACCACGGTCTTATTTAAGGATTGGGTGGCAAATTACCCA
GGAGTGGGAGGAGGGTCTTTTATTGACGACCGTGTATGGTTCCCAGTTTACGGAGGGCTC
AAACCCAATTCACCCAGTGACACTGCACAAGAAGGGAAATATGTAATATACAAGCGCCAT
AACAACACATGCCCCGATGGACAAGATTACCAAATTCGGATGGCTAAGTCTTCATATAAA
CCCGGGCGATTTGGTGGAAAGCGCGTACAGCAAGCCATATTATCCATCAAAGTGTCAACA
TCCTTGGGTGAGGACCCGGTGCTGACTATTCCACCTAATACAATCACACTCATGGGAGCC
GAAGGCAGAATCCTCACAGTAGGGACATCTCACTTCTTGTACCAACGAGGGTCTTCATAT
TTCTCCCCTGCCTTATTATATCCCATGACAGTAAACAACAAAACGGCTACACTCCATAGT
CCTTATACATTTAATGCTTTCACTCGGCCAGGTAGTGTCCCTTGCCAGGCATCAGCAAGA
TGCCCCAACTCATGCATCACTGGGGTCTATACTGATCCATATCCCCTAATCTTCTATAAG
AATCATACTCTACGAGGGGTCTTTGGGACGATGCTTGATGATGAACAAGCGAGACTTAAC
CCCGTATCTGCAGTATTCGACAACATATCCCGCAGTCGTGTCACCCGGGTGAGTTCAAGC
AGCACCAAGGCAGCATACACGACATCGACATGTTTTAAAGTTGTCAAGACCAATAAAGCT
TATTGTCTTAGTGTTGCAGAGATATCCAATACCCTATTCGGGGAATTTAGGATCGTTCCC
TTATTAGTTGAGATCCTCAAGGATGATAGAGTT
>2007/China/HA-14-07-Ch
ATGGACCGCACGGTTAACAGAGTCGTGCCGGAGAATGAGGAAAGAGAAGCAAAGAACACA
TGGCGCCTGGTTTTCCGGATCGCAGTCTTACTTTTAATGGTAATGACTCTAGCTATCTCC
GCAGCTGCCCTGGCATACAGTATGGAGGCCAGTACGCCGCACGACCTTGCAGGCATATCG
ACTGCGATCTCTAAGACAGAAGATAAGGTTACGTCTTTACTCAGTTCGAGTCAAGATGTG
ATAGATAGGATATACAAGCAGGTGGCTCTTGAATCCCCGCTGGCGCTACTAAACACTGAA
TCTACAATTATGAATGCAATAACCTCTCTTTCTTATCAAATTAACGGGGCTGCGAACAAT
AGCGGATGTGGGGCGCCTGTTCATGACCCAGATTATATCGGGGGGATAGGCAAAGAACTC
ATAGTGGACGACATCAGTGATGTCACATCATTTTATCCTTCTGCATATCAAGAACACCTG
AATTTCATCCCGGCACCTACTACAGGATCCGGTTGCACTCGGATACCCTCATTTGACATG
AGCACCACCCATTATTGTTATACTCACAATGTAATACTATCCGATTGCAGAGATCACTCA
CACTCACATCAATACTTAGCGCTTGGTGTGCTTCGGACATCTGCAACAGGGAGGGTATTC
TTCTCTACTCTGCGCTCCATCAATTTAGATGATACCCAAAATCGGAAGTCCTGCAGTGTG
AGTGCAACCCCTTTAGGTTGTGATATGCTGTGCTCTAAGGTCACAGGGACTGAAGAGGAG
GATTACAAGTCAGCTGCCCCAACATCAATGGTGCACGGAAGGCTAGGGTTTGACGGTCAA
TACCATGAGAAGGACTTAGACACCACGGTCTTATTTAAGGATTGGGTGGCAAATTACCCA
GGAGTGGGAGGAGGGTCTTTTATTGACGACCGTGTATGGTTCCCAGTTTACGGAGGGCTC
AAACCCAATTCACCCAGTGACACTGCACAAGAAGGGAAATATGTAATATACAAGCGCCAT
AACAACACATGCCCCGATGGACAAGATTACCAAATTCGGATGGCTAAGTCTTCATATAAA
CCCGGGCGATTTGGTGGAAAGCGCGTACAGCAAGCCATATTATCCATCAAAGTGTCAACA
TCCTTGGGTAAGGACCCGGTGCTGACTATTCCACCTAATACAATCACACTCATGGGAGCC
GAAGGCAGAATCCTCACAGTAGGGACATCTCACTTCTTGTACCAACGAGGGTCTTCATAT
TTCTCCCCTGCCTTATTATATCCCAGGACAGTAAATAACAAAACGGCTACACTCCATAGT
CCTTATACGTTTAATGCTTTCACTCGGCCAGGTAATGTCCCTTGCCAGGCATCAGCAAGA
TGCCCCAACTCATGCATCACTGGGGTCTATACTGATCCATATCCCTTAATCTTCTATAGG
AATCATACCCTACGAGGGGTCTTTGGGACGATGCTTGATGATGAACAAGCGAGACTTAAC
CCCGTATCTGCAGTATTCGACAACATATCCCGCAGTCGTGTCACCCGGGTGAGTTCAAGC
AGCACCAAGGCAGCATACACGACATCGACATGTTTTAAAGTTGTCAAGACCAATAAAGCT
TATTGTCTTAGTGTTGCAGAGATATCCAATACCCTATTCGGGGAATTTAGGATCGTTCCC
TTATTAGTTGAGATCCTCAAGGATGATAGAGTT
>2007/China/HA-20-07-Ch
ATGGACCGCACGGTTAACAGAGTCGTGCTGGAGAATGAGGAAAGAGAAGCAAAGAACACA
TGGCGCCTGGTTTTCCGGATCGCAGTCTTACTTTTAATGGTAATGACTCTAGCTATCTCC
GCAGCTGCCCTAGCATACAGTATGGAGGCCAGTACGCCGCACGACCTTGCAGGCATATCG
ACTGCGATCTCTAAGACAGAAGATAAGGTTACGTCTTTACTCAGTTCGAGTCAAGATGTG
ATAGATAGGATATACAAGCAGGTGGCTCTTGAATCCCCGCTGGCGCTACTAAACACTGAA
TCTACAATTATGAATGCAATAACCTCTCTTTCTTATCAAATTAACGGGGCTGCGAACAAT
AGCGGATGTGGGGCGCCTGTTCATGACCCAGATTATATCGGGGGGATAGGCAAAGAACTC
ATAGTGGACGACATCAGTGATGTCACATCATTTTATCCTTCTGCATATCAAGAACACCTG
AATTTCATCCCGGCACCTACTACAGGATCCGGTTGCACTCGGATACCCTCATTTGACATG
AGCACCACCCATTATTGTTATACTCACAATGTAATACTATCCGGTTGCAGAGATCACTCA
CACTCACATCAATACTTAGCGCTTGGTGTGCTTCGGACATCTGCAACAGGGAGGGTATTC
TTCTCTACTCTGCGCTCCATCAATTTAGATGATACCCAAAATCGGAAGTCCTGCAGTGTG
AGTGCAACCCCTTTAGGTTGTGATATGCTGTGCTCTAAGGTCACAGGGACTGAAGAGGAG
GATTACAAGTCAGCTGCCCCAACATCAATGGTGCACGGAAGGCTAGGGTTTGACGGTCAA
TACCATGAGAAGGACTTAGACACCACGGTCTTATTTAAGGATTGGGTGGCAAATTACCCA
GGAGTGGGAGGAGGGTCTTTTATTGACGACCGTGTATGGTTCCCAGTTTACGGAGGGCTC
AAACCCAATTCACCCAGTGACACTGCACAAGAAGGGAAATATGTAATATACAAGCGCCAT
AACAACACATGCCCCGATGGACAAGATTATCAAATTCGGATGGCTAAGTCTTCATATAAA
CCCGGGCGATTTGGTGGAAAGCGCGTACAGCAAGCCATATTATCCATCAAAGTGTCAACA
TCCTTGGGTAAGGACCCGGTGCTGACTATTCCACCTAATACAATCACACTCATGGGAGCC
GAAGGCAGAATCCTCACAGTAGGGACATCTCACTTCTTGTACCAACGAGGGTCTTCATAT
TTCTCCCCTGCCTTATTATATCCCATGACAGTAAATAACAAAACGGCTACACTCCATAGT
CCTTATACGTTTAATGCTTTCACTCGGCCAGGTAGTGTCCCTTGCCAGGCATCAGCAAGA
TGCCCCAACTCATGCATCACTGGGGTCTATACTGATCCATATCCCTTAATCTTCTATAGG
AATCATACTCTACGAGGGGTCTTTGGGACGATGCTTGATGATGAACAAGCGAGACTTAAC
CCCGTATCTGCAGTATTCGACAACATATCCCGCAGTCGTGTCACCCGGGTGAGTTCAAGC
AGCACCAAGGCAGCATACACGACATCGACATGTTTTAAAGTTGTCAAGACCAATAAAGCT
TATTGTCTTAGTGTTGCAGAGATATCCAATACCCTATTCGGGGAATTTAGGATCGTTCCC
TTATTAGTTGAGATCCTCAAGGATGATAGAGTT
>2007/China/HN-6-07-Ch
ATGGACCGCGCGGTTAACAGAGTCGTGCTGGAGAATGAGGAAAGAGAAGCAAAGAACACA
TGGCGCCTGGTTTTCCGGATCGCAGTCTTACTTTTAATGGTAATGACTCTGGCCATTTCC
GCAGCTGCCCTGGCATACAGTACGGGGGCCAGTACGCCGCACGACCTCGCAGGCATATCG
ACTATGATCTCTAAGACAGAAGATAAGGTTACGTCTTTACTCAGTTCGAGTCAAGATGTG
ATAGATAGGATATACAAGCAGGTGGCTCTTGAATCCCCGCTGGCGCTACTAAACACTGAG
TCTACAATCATGAATGCAATAACCTCTCTTTCTTATCAAATTAACGGGGCTGCGAACAAT
AGCGGATGTGGGGCGCCTGTTCATGACCCAGATTATATCGGGGGGATAGGCAAAGAACTC
ATAGTGGACGACATCAGCGATGTCACATCATTTTATCCTTCTGCATATCCAGAGCACTTG
AATTTCATCCCAGCACCTACTACAGGATCCGGTTGCACTCGGATACCCTCATTTGACATG
AGCACCACCCATTATTGTTATACTCACAACGTGATACTATCTGGTTGTAGAGATCACTCA
CACTCACATCAATATTTAGCACTTGGTGTGCTTCGGACATCTGCAACAGGGAGGGTATTC
TTCTCTACTCTGCGCTCCATCAATTTAGATGACACCCAAAATCGGAAGTCATGCAGTGTG
AGTGCAACCCCTTTAGGTTGTGATATGCTGTGCTCTAAGGTCACAGGGACTGAAGAGGAG
GATTACAAGTCAGTTGCCCCCACATCAATGGTGCACGGAAGGCTAGGGTTTGACGGTCAA
TACCATGAGAAGGACTTAGACACCACGGTCTTATTTAAGGATTGGGTGGCAAATTATCCA
GGAGTGGGAGGAGGGTCTTTTATTGACGACCGTGTATGGTTTCCAGTTTACGGAGGGCTC
AAACCCAATTCACCCAGTGACACTGCACAAGAAGGGAAATATGTAATATACAAGCGCCAT
AATAACACATGCCCCGATAAGCAAGATTACCAAATTCGGATGGCTAAGTCTTCATATAAA
CCCGGGCGATTTGGTGGAAAGCGCGTACAGCAAGCCATCTTATCCATCAAAGTGTCAACA
TCCTTGGGTAAGGACCCGGTGCTGACTATTCCACCTAATACAATCACACTCATGGGAGCC
GAAGGCAGAATCCTCACAGTAGGGACATCTCACTTCTTGTACCAACGAGGGTCTTCATAT
TTCTCCCCTGCCTTATTATATCCCATGACAGTGAATAACAAAACAGCTACACTCCACAGT
CCTTATACGTTTAATGCTTTCACTCGGCCAGGTAGTGTCCCTTGCCGGGCATCAGCAAGA
TGCCCCAACTCATGCATCACTGGGGTCTATACTGATCCATATCCCTTAATCTTCCATAGG
AATCATACTCTACGAGGGGTCTTCGGGACGATGCTTGATGATGAACAAGCGAGACTTAAC
CCCGTATCTGCAGTATTCGACAACATATCCCGCAGTCGTGTCACCCGGGTGAGTTCAAGC
AGCACCAAGGCAGCATACACGACATCGACATGTTTTAAAGTTGTCAAGACCAATAAAGCT
TATTGTCTTAGTATTGCAGAAATATCCAATACTCTATTTGGGGAATTTAGGATCGTTCCC
TTATTAGTTGAGATCCTCAAGGATGACAGAGTT
>2008/China/SN-5-08-Ch
ATGGACCGCGCAGTTAACAGAGTCGTGCTGGAGAATGAGGAAAGAGAAGCAAAGAACACA
TGGCGCCTGGTTTTCCGGATCGCAGTCTTACTTTTAATGGTAATGACTCTAGCTATCTCC
GCAGCTGCCCTGGCATACAGTATGGAGGCCAGTACGCCGCACGACCTTGCAGGCATATCG
ACTGTGATCTCTAAGACAGAAGATAAGGTTACGTCTTTACTCAGTTCGAGTCAAGATGTG
ATAGATAGGATATACAAGCAGGTGGCTCTTGAATCCCCGCTGGCGCTACTAAACACTGAA
TTTACAATTATGAATGCAATAACCTCTCTTTCTTATCAAATTAACGGGGCTGCGAACAAT
AGCGGATGTGGGGCGCCTGTTCATGACCCAGATTATATCGGGGGGATAGGCAAAGAACTC
ATAGTGGACGACATCAGTGATGTCACATCATTTTATCCTTCTGCATATCAAGAACACCTG
AATTTCATCCCGGCGCCTACTACAGGATCCGGTTGCACTCGGATACCCTCATTTGACATG
AGCACCACCCATTATTGTTATACTCACAATGTAATACTATCCGGTTGCAGAGATCACTCA
CACTCACATCAATACTTAGCGCTTGGTGTGCTTCGGACATCTGCAACAGGGAGGGTATCC
TTCTCTACTCTGCGCTCCATCAATTTAGATGATACCCAAAATCGGAAGTCCTGCAGTGTG
AGTGCAACCCCTTTAGGTTGTGATATGCTGTGCTCCAAGGTCACAGGGACTGAAGAGGAG
GATTACAAGTCAGCTGCCCCAACATCAATGGTGCACGGAAGGCTAGGGTTCGACGGTCAA
TACCATGAGAAGGACTTAGACACCACGGTCTTTTTAAGGGATTGGGTGGCAAATTACCCA
GGAGTGGGAGGAGGGTCTTTTATTAACGACCGTGTATGGTTCCCAGTTTACGGAGGGCTC
AAACCCAATTCACCCAGTGACACTGCACAAGAAGGGAAATATGTAATATACAAGCGCCAT
AACAACACATGCCCCGATGGACAAGATTACCAAATTCGGATGGCTAAGTCTTCATATAAA
CCCGGGCGATTTGGTGGAAAGCGCGTACAGCAAGCCATATTATCCATCAAAGTGTCAACA
TCTTTGGGTAAGGACCCGGTGCTGACTATTCCACCTAATACAATCACACTCATGGGAGCC
GAAGGCAGAATCCTCACAGTAGGGACATCTCACTTCTTGTACCAACGAGGGTCTTCATAT
TTCTCCCCTGCCTTATTATATCCCATGACAGTAAATAACAAAACGGCTACACTCCATAGT
CCTTATACGTTTAATGCTTTCACTCGGCCAGGTAGTGTCCCTTGCCAGGCATCAGCAAGA
TGCCCTAACTCATGCATCACTGGGGTTTATACTGATCCATACCCCTTAATCTTCTATAGG
AATCATACTCTACGAGGGGTCTTTGGGACGATGCTTGATGATGAACAAGCGAGACTTAAC
CCCGTATCTGCAGTATTCGACAACATATCCCGCAGTCGTGTCACCCGGGTGAGTTCAAGC
AGCACCAAGGCAGCATACACGACATCGACATGTTTTAAAGTTGTCAAGACCAATAAAGCT
TATTGTCTTAGTATTGCAGAGATATCCAATACCCTATTCGGGGAATTTAGGATCGTTCCC
TTACTAGTTGAGATCCTCAAGGATGATAGAGTT
>2007/China/SY-17-07-Ch
ATGGACCGCACGGTTAACAGAGTCGTGCTGGAGAATGAGGAAAGAGAAGCAAAGAACACA
TGGCGCCTGGTTTTCCGGATCGCAGTCTTACTTTTAATGGTAATGACTCTAGCTATCTCC
GCAGCTGCCCTGGCATACAGTATGGAGGCCAGTACGCCGCACGACCTTGCAGGCATATCG
ACTGCGATCTCTAAGACAGAAGATAAGGTTACGTCTTTACTCAGTTCGAGTCAAGATGTG
ATAGATAGGATATACAAGCAGGTGGCTCTTGAATCCCCGCTGGCGCTACTAAACACTGAA
TCTACAATTATGAATGCAATAACCTCTCTTTCTTATCAAATTAACGGGGCTGCGAACAAT
AGCGGATGTGGGGCGCCTGTTCATGACCCAGATTATATCGGGGGGATAGGCAAAGAACTC
ATAGTGGACGACATCAGTGATGTCACATCATTTTATCCTTCTGCATATCAAGAACACCTG
AATTTCATCCCGGCACCTACTACAGGATCCGGTTGCACTCGGATACCCTCATTTGACATG
AGCACCACCCATTATTGTTATACTCACAATGTAATACTATCCGGTTGCAGAGATCACTCA
CACTCACATCAATACTTAGCGCTTGGTGTGCTTCGGACATCTGCAACAGGGAGGGTATTC
TTCTCTACTCTGCGCTCCATCAATTTAGATGATACCCAAAATCGGAAGTCCTGCAGTGTG
AGTGCAACCCCTTTAGGTTGTGATATGCTGTGCTCTAAGGTCACAGGGACTGAAGAGGAG
GATTACAAGTCAGCTGCCCCAACATCAATGGTGCACGGAAGGCTAGGGTTTGACGGTCAA
TACCATGAGAAGGACTTAGACACCACGGTCTTATTTAAGGATTGGGTGGCAAATTACCCA
GGAGTGGGAGGAGGGTCTTTTATTGACGACCGTGTATGGTTCCCAGTTTACGGAGGGCTC
AAACCCAATTCACCCAGTGACACTGCACAAGAAGGGAAATATGTAATATACAAGCGCCAT
AACAACACATGCCCCGATGGACAAGATTACCAAATTCGGATGGCTAAGTCTTCATATAAA
CCCGGGCGATTTGGTGGAAAGCGCGTACAGCAAGCCATATTATCCATCAAAGTGTCAACA
TCCTTGGGTAAGGACCCGGTGCTGACTATTCCACCTAATACAATCACACTCATGGGAGCC
GAAGGCATAATCCTCACAGTAGGGACATCTCACTTCTTGTACCAACGAGGGTCTTCATAT
TTCTCCCCTGCCTTATTATATCCCATGACAGTAAATAACAAAACGGCTACGCTCCATAGT
CCTTATACGTTTAATGCTTTCACTCGGCCAGGTAGTGTCCCTTGCCAGGCATCAGCAAGA
TGCCCCAACTCATGCATCACTGGGGTCTATACTGATCCATATCCCTTAATCTTCTATAGG
AATCATACTCTACGAGGGGTCTTTGGGACGATGCTTGATGATGAACAAGCGAGACTTAAC
CCCGTATCTGCAGTATTCGACAACATATCCCGCAGTCGTGTCACCCGGGTGAGTTCAAGC
AGCACCAAGGCAGCATACACGACATCGACATGTTTTAAAGTTGTCAAGACCAATAAAGCT
TATTGCCTTAGTGTTGCAGAGATATCCAATACCCTATTCGGGGAATTTAGGATCGTTCCC
TTATTAGTTGGGATCCTCAAGGATGATAGAGTT
>2007/China/YZ-28-07-Ch
ATGGACCGCGTGGTTAACAGAGTCGTGCTGGAGAATGAGGAAAGAGAAGCAAGGAACACA
TGGCGCCAGATTTTCCGGATCGCAGTCTTACTTTTAATGGTAATGACTCTAGCTATCTCC
GCAGCTGCCCTGGCATACAGTATGGGGGCCAGTACGCCGCACGACCTCGCAGGCATATCG
ACTGTGATCTCTAAGACAGAAGATAAGGTTACGTCTTTACTCAGTTCGAGTCAAGATGTG
ATAGATAGGATATACAAGCAGGTGGCTCTTGAATCCCCGCTGGCGCTACTAAACACTGAA
TCTATAATTATGAATGCAATAACCTCTCCTTCTTATCAAATTAACGGGGCTGCGAACAAT
AGCGGATGTGGGGCGCCTGTCCATGACCCAGATTATATCGGGGGGATAGGCAAAGAACTC
ATAGTGGACGACATCAGTGATGTCACATCATTTTATCCTTCTGCATATCAAGAACACTTG
AATTTCATCCCGGCGCCTACCACAGGATCCGGTTGCACTCGGATACCCTCATTTGACATG
AGCACCACCCATTATTGTTATACTCACAATGTGATACTATCCGGTTGCAGAGATCACTCA
CACTCACATCAATATTTAGCGCTTGGTGTGCTTCGGACATCTGCAACAGGGAGGGTATTC
TTTTCTACTCTGCGCTCCATCAACTTAGATGACACCCAAAACCGGAAGTCCTGCAGTGTG
AGTGCAACCCCTTTAGGTTGTGATATGCTGTGCTCTAAGGTCACAGGGACTGAAGAGGAG
GATTACAAGTCAGTTGCCCCCACGTCAATGGTGCACGGAAGGCTAGGGTTTGACGGTCAA
TACCATGAGAAGGACTTAGACACCACGGTCTTGTTTAAGGATTGGGTGGCAAATTACCCA
GGAGCGGGAGGAGGGTCTTTTATTGACGACCGTGTATGGTTCCCAGTTTACGGAGGGCTC
AAACCCAATTCACCCAGTGACACTGCACAAGAAGGGAAATATGTAATATACAAGCGCTAT
AACAACACATGCCCCGATGAACAAGATTACCAAATTCGGATGGCTAAGTCTTCATATAAA
CCCGGGCGATTTGGTGGAAAGCGCGTACAACAAGCCATCTTATCCATCAAAGTGTCGACA
TCCTTGGGTAAGGACCCGGTGCTGACTATTCCACCTAATACAATCACACTCATGGGAGCC
GAAGGCAGAATCCTCACAGTAGGGACATCTCACTTCTTGTATCAACGAGGGTCTTCATAT
TTCTCTCCTGCCTTATTATATCCCATGACAGTAAATAACAAAACGGCTACACTCCATAGT
CCTTATACGTTTAATGCTTTCACTCGGCCGGGTAGTGTCCCTTGCCAGGCATCAGCAAGA
TGCCCCAACTCATGCATCACTGGGGTCTATACTGATCCATATCCCTTAATCTTCCATAAG
AATCATACTCTACGAGGGGTCTTCGGGACGATGCTTGATGATGAACAAGCGAGACTTAAC
CCCGTATCTGCAATATTCGACAACATATCCCGCAGTCGTGTCACCCGGGTGAGTTCAAGC
AGCACCAAGGCAGCATACACGACATCGACGTGTTTTAAAGTTGTCAAGACCAATAAAGCT
TATTGTCTTAGTATTGCAGAAATATCCAATACCCTATTCGGGGAATTTAGGATCGTTCCC
TTACTAGTTGAGATCCTCAAGGATGATAGAGTT
>2007/China/AN-11-07-Ch
ATGGACCGCGCGGTTAACAGAGTCGTGCTGGAGAATGAGGAAAGAGAAGCAAAGAACACA
TGGCGCCTAGTTTTCAGGATCGCAGTCTTACTTTTAATGGTAATGACTCTAGCTATCTCC
GCGGCTGCCCTGGCATACAGCATGGGGGCCAGTACGCCGCACGACCTCGCAGGCATATCG
ACTGTGATCTCCAAGACAGAAGATAAGGTTACGTCTTTACTCAGTTCAAGTCAAGATGTG
ATAGACAGGATATACAAGCAGGTAGCTCTTGAATCCCCGCTGGCACTACTAAACACCGAA
TCTATAATTATGAATGCAATAACCTCTCTTTCTTATCAAATTAACGGGGCTGAGAACAAT
AGCGGATGTGGTGCGCCTGTTCATGACCCAGATTATATCGGGGGGATAGGCAAGGAACTC
ATAGTAGACGACATCAGTGATGTCACATCATTTTATCCTTCTGCATATCAAGAACACTTG
AACTTCATCCCGGCGCCTACTACAGGATCCGGTTGCACTCGGATACCCTCATTTGACATG
AGCACCACCCATTATTGTTATACTCACAATGTGATACTATCCGGTTGCAGAGATCACTCA
CACTCACATCAATACTTAGCACTTGGTGTGCTTCGGACATCTGCAACAGGGAGGGTATTC
TTTTCTACTCTGCGCTCCATCAATTTAGATGACACCCAAAATCGGAAGTCCTGCAGTGTG
AGTGCAACCCCTTTAGGTTGTGATATGCTGTGCTCTAAGGTCACAGGGACTGAAGAGGAG
GATTACAAGTCAGTTGCCCCCACATCAATGGTGCACGGAAGGCTAGGGTTTGACGGTCAA
TACCATGAGAAGGACTTAGACACCACGGTCTTATTTAAGGATTGGGTGGCAAATTACCCG
GGAGTGGGAGGAGGGTCTTTTATTGACGGCCGTGTATGGTTCCCAGTTTACGGAGGGCTC
AAACCCAATTCACCCAGTGACACTGCACAAGAAGGGAAATATGTAATATACAAGCGCCAT
AACAACACATGCCCCGATGAACAAGATTACCAAATTCGGATGGCTAAGTCCTCATATAAA
CCCGGGCGATTTGGTGGAAAGCGCGTACAGCAAGCCATCCTATCCATCGAAGTGTCAACA
TCCCTGGGTAAGGATCCGGTGCTGACTATTCCACCTAATACAATCACACTCATGGGAGCC
GAAGGCAGAATCCTCACAGTAGGGACATCTCACTTCTTGTACCAACGAGGGTCTTCATAC
TTCTCCCCTGCCTTATTGTATCCCATGACAGTAAATAACAAAACGGCTACACTCCATAGT
CCTTACATGTTTAATGCTTTCACTCGGCCAGGTAGTGTCCCTTGCCAGGCATCAGCAAGA
TGCCCCAACTCATGCATTACTGGGGTCTATACCGATCCATATCCCTTAATCTTCCATAGG
AATCATACTCTACGAGGGGTCTTCGGGACGATGCTTGATGATGAACAGGCGAGGCTTAAC
CCCGTATCTGCAGTATTTGACAACATATCTCGCAGTCGTGTCACCCGGGTGAGTTCAAGC
AGCACCAAGGCAGCATACACGACATCGACATGTTTTAAAGTTGTCAAGACCAATAAAGCT
TATTGTCTTAGTATCGCAGAAATATCCAATACCCTATTCGGGGAATTTAGGATCGTTCCC
TTACTAGTTGAGATCCTCAAGGATGATAGAGTT
>2008/China/CZ-10-08-Ch
ATGGACCGCGCGGTTAACAGAGTCGTGCTGGAGAATGAGGAAAGAGAAGCAAAGAACACA
TGGCGCCTAGTTTTCCGGATCGCAGTCTTACTTTTAATGGTAATGATTCTAGCTATCTCC
GCGGCTGCCCTGGCATACAGCATGGGGGCCAGTACGCCGCACGACCTCGCAGGCATATCG
ACTGTGATCTCCAAGACAGAAGATAAGGTTACGTCTTTACTCAGTTCAAGTCAAGATGTG
ATAGATAGGATATACAAGCAGGTAGCTCTTGAATCCCCGCTGGCACTACTAAACACCGAA
TCTATAATTATGAATGCAATAACCTCTCTTTCTTATCAAATTAATGGGGCTGAGAACAAT
AGCGGATGTGGTGCGCCTGTTCATGACCCAGATTATATCGGGGGGATAGGCAAAGAACTC
ATAGTGGACGACATCAGTGATGTCACATCATTTTATCCTTCTGCATATCAAGAACACTTG
AATTTCATCCCGGCGCCTACTACAGGATCTGGTTGCACTCGGATACCCTCATTTGACATG
AGCACCACCCATTATTGTTATACTCACAATGTGATACTATCTGGTTGCAGAGATCACTCA
CACTCACATCAATACTTAGCACTTGGTGTGCTTCGGACATCTGCAACAGGGAGGGTATTC
TTTTCTACTCTGCGCTCCATCAATTTAGATGACACCCAAAATCGGAAGTCCTGCAGTGTG
AGTGCAACCCCTTTAGGTTGTGATATGCTGTGCTCTAAGGTCACAGGGACTGAAGAGGAG
GATTACAAGTCAGTTGCCCCCACATCAATGGTGCACGGAAGGCTAGGGTTTGACGGTCAA
TACCATGAGAAGGACTTAGACACCACGGTCTTATTTAAGGATTGGGTGGCAAATTACCCG
GGAGGGGGAGGAGGGTCTTTTATTGACGGCCGTGTATGGTTCCCAGTTTACGGAGGGCTC
AAACCCAATTCACCCAGTGACACTGCACAAGAAGGGAAATATGTAATATACAAGCGCCAT
AACAACACATGCCCCGATGAACAAGATTACCAAATTCGGATGGCTAAGTCCTCATATAAA
CCCGGGCGATTTGGTGGAAAGCGCGTACAGCAAGCCATCCTATCCATCAAAGTGTCAACA
TCCCTGGGTAAGGACCCGGTGCTGACTATTCCACCTAATACAATCACACTCATGGGAGCC
GAAGGCAGAATCCTCACAGTAGGGACATCTCACTTCTTGTACCAACGAGGGTCTTCATAT
TTCTCCCCTGCCTTATTGTATCCCATGACAGTAAATAACAAAACGGCTACACTCCATAGT
CCTTACATGTTTAATGCTTTCACTCGGCCGGGTAGTGTCCCTTGCCAGGCATCAGCAAGA
TGCCCCAACTCATGCATCACTGGGGTCTATACCGATCCATATCCCTTAATCTTCCATAGG
AATCATACTCTACGAGGGGTCTTCGGGACGATGCTTGATGATGAACAAGCGAGGCTTAAC
CCCGTATCTGCAGTATTTGACAGCATATCTCGCAGTCGTGTCACCCGGGTGAGTTCAAGC
AGCACCAAGGCAGCATACACGACATCGACATGTTTTAAAGTTGTCAAGACCAATAAAGCT
TATTGTCTTAGTATCGCAGAAATATCCAATACTCTATTCGGGGAATTTAGGATCGTTCCC
TTACTAGTTGAGATCCTCAAGGATGATAGAGTT
>2006/China/HN-7-06-Ch
ATGGACCGCGCGGTTAACAGAGTCGTGCTGGAGAATGAGGAAAGAGAAGCAAAGAACACA
TGGCGCCTAGTTTTCCGGATCGCAGTCTTACTTTTAATGGTAATGACTCTAGCTATCTCC
GCGGCTGCCCTGGCATACAGCATGGGGGCCAGTACGCCGCACGACCTCGCAGGCATATCG
ACTGTGATCTCCAAGACAGAAGATAAGGTTACGTCTTTACTCAGTTCAAGTCAAGATGTG
ATAGATAGGATATACAAGCAGGTAGCTCTTGAATCCCCGCTGGCACTACTAAACACCGAA
TCTATAATTATGAATGCAATAACCTCTCTTTCTTATCAAATTAACGGGGCTGAGAACAAT
AGCGGATGTGGTGCGCCTGTTCATGACCCAGATTATATCGGGGGGATAGGCAAAGAACTC
ATAGTGGACGACATCAGTAATGTCACATCATTTTATCCTTCTGCATATCAAGAACACCTG
AATTTCATCCCGGCGCCTACTACAGGATCCGGCTGCACTCGGATACCCTCATTTGACATG
AGCACCACCCATTATTGTTATACTCACAATGTGATACTATCCGGTTGCAGAGATCACTCA
CACTCACATCAATACTTAGCACTTGGTGTACTTCGGACATCTGCAACAGGGAGGGTATCT
TTTTCTACTCTGCGCTCCATCAACTTAGATGACACCCAAAATCGGAAGTCCTGCAGTGTG
AGTGCAACCCCTTTAGGTTGTGATATGCTGTGCTCTAAGGTCACAGGGACTGAAGAGGAG
GATTACAAGTCAGTTGCCCCCACATCAATGGTGCACGGAAGGCTAGGGTTTGACGGTCAA
TACCATGAGAAGGACTTAGACACCACGGTCTTATTTAAGGATTGGGTGGCAAATTACCCG
GGAGTGGGAGGAGGGTCTTTTATTGACGGCCGTGTATGGTTCCCAGTTTACGGAGGGCTC
AAACCCAATTCACCCAGTGACACTGCACAAGAAGGGAAATATGTAATATACAAGCGCCAT
AACAACACATGCCCCGATGAACAAGGTTACCAAATTCGGATGGCTAAGTCCTCATATAAA
CCCGGGCGATTTGGTGGAAAGCGCGTACAGCAAGCCATCCTATCCATCAAAGTGTCAACA
TCCCTGGGTAAGGACCCGGTGCTGACTATTCCACCTAATACAATCACACTCATGGGAGCC
GAAGGCAGAATCCTCACAGTAGGGACATCTCACTTCTTGTACCAACGAGGGTCTTCATAT
TTCTCCCCTGCCTTATTGTATCCCATGACAGTGAATAACAAAACGGCTACACTCCATAGT
CCTTACATGTTGAATGCTTTCACTCGGCCAGGTAGTGTCCCTTGCCAGGCATCAGCAAGA
TGCCCCAACTCATGCATTACTGGGGTCTATACCGATCCATATCCCTTAATCTTCCATAGG
AATCATACTCTACGAGGGGTCTTCGGGACGATGCTTGATGATGAACAAGCGAGGCTTAAC
CCCGTATCTGCAGTATTTGACAACATATCTCGCAGTCGTGTCACCCGGGTGAGTTCAAGC
AGCACCAAGGCAGCATACACGACATCGACATGTTTTAAAGTTGTCAAGACCAATAAAGCT
TATTGTCTTAGTATCGCAGAAATATCCAATACCCTATTCGGGGAATTTAGGATCGTTCCC
TTACTAGTTGAGATCCTCAAGGATGATAGAGTT
>2008/China/JS-18-08-Go
ATGGACCGCGCGGTTAACAGAGTCGTGCTGGAGAATGAGGAAAAAGAAGCAAAGAACACA
TGGCGCCTAGTTTTCCGGATCGCAGTCTTACTTTTAATGGTAATGATTCTAGCTATCTCC
GCGGCTGCCCTGGCATACAGCATAGGGGCCAGTACGCCGCACGACCTCGCAGGCATATCG
ACTGTGATCTCCAAGACAGAAGATAAGGTTACGTCTTTACTCAGTTCAAGTCAAGATGTG
ATAGATAGGATATACAAGCAGGTAGCTCTTGAATCCCCGCTGGCACTACTAAACACCGAA
TCTATAATTATGAATGCAATAACCTCTCTTTCTTATCAAATTAACGGGGCTGAGAACAAT
AGCGGATGTGGTGCGCCTGTTCATGACCCAGATTATATCGGGGGGATAGGCAAAGAACTC
ATAGTGGACGACATCAGTGATGTCACATCATTTTATCCTTCTGCATATCAAGAACACTTG
AATTTCATCCCGGCGCCTACTACAGGATCTGGTTGCACTCGGATACCCTCATTTGACATG
AGCACCACCCATTATTGTTATACTCACAATGTGATACTATCTGGTTGCAGAGATCACTCA
CACTCACATCAATACTTAGCACTTGGTGTGCTTCGGACATCTGCAACAGGGAGGGTATTC
TTTTCTACTCTGCGCTCCATCAATTTAGATGACACCCAAAATCGGAAGTCCTGCAGTGTG
AGTGCGACCCCTTTAGGTTGTGATATGCTGTGCTCTAAGGTCACAGGGACTGAAGAGGAG
GATTACAAGTCAGTTGCCCCCACATCAATGGTGCACGGAAGGCTAGGGTTTGACGGTCAA
TACCATGAGAAGGACTTAGACACCACGGTCTTATTTAAGGATTGGGTGGCAAATTACCCG
GGAGTGGGAGGAGGGTCTTTTATTGACGGCCGTGTATGGTTCCCAGTTTACGGAGGGCTC
AAACCCAATTCACCCAGTGACACTGCACAAGAAGGGAAATATGTAATATACAAGCGCCAT
AACAACACATGCCCCGATGAACAAGATTACCAAATTCGGATGGCTAAGTCCTCATATAAA
CCCGGGCGATTTGGTGGAAAGCGCGTACAGCAGGCCATCCTATCCATAAAAGTGTCAACA
TCCCTGGGTAAGGACCCGGTGCTGACTATTCCACCTAATACAGTCACACTCATGGGAGCC
GAAGGCAGAATCCTCACAGTAGGGACATCTCACTTCTTGTACCAACGAGGGTCTTCATAT
TTCTCCCCCGCCTTATTGTATCCCATGACAGTAAATAACAAAACGGCTACACTCTATAGT
CCTTACATGTTTAATGCTTTCACTCGGCCAGGTAGTGTCCCTTGCCAGGCATCAGCAAGA
TGCCCCAACTCATGCATCACTGGGGTCTATACCGATCCATATCCCTTAATCTTCCATAGG
AATCATACTTTACGAGGGGTCTTCGGGACGATGCTTGATGATGAACAAGCGAGGCTTAAC
CCCGTATCTGCAGTATTTGACAACATATCTCGCAGTCGTGTCACCCGGGTGAGTTCAAGC
AGCACCAAGGCAGCATACACGACATCGACATGTTTTAAAGTTGTCAAGACCAATAAAGCT
TATTGTCTTAGTATCGCAGAAATATCCAATACCCTATTCGGGGAATTTAGGATCGTTCCC
TTACTAGTTGAGATCCTCAAGGATGATAGAGTT
>2008/China/SD-15-08- Pi
ATGGACCGCGCGGTTAGCAGAGTCGTGTTGGAGAACGAGGAAAGAGAAGCAAAGAACACA
TGGCGCCTAGTTTTCCGGATCGCAGTCTTACTTCTAATGGTAATGACTCTAGCTATCTCC
GCGGCTGCCCTGGCATACAGCATGGGGGCCAGTACGCCGCACGACCTCGCAGGCATATCG
ACTGTGATCTCCAAGACAGAAGATAAGGTTACGTCTTTACTCAGTTCAAGTCAAGATGTG
ATAGATAGGATATACAAGCAGGTAGCTCTTGAATCCCCGCTGGCACTACTAAACACCGAA
TCCATAATTATGAATGCAATAACCTCTCTTTCTTATCAAATTAACGGGGCTGAGAACAAT
AGCGGATGTGGTGCGCCTGTTCATGACCCAGATTATATCGGGGGGATAGGCAAAGAACTC
ATAGTGGACGACATCAGTGATGTCACATCATTTTATCCTTCTGCATATCAAGAACACTTG
AATTTCATCCCGGCGCCTACTACAGGATCCGGTTGCACTCGGATACCCTCATTTGACATG
AGCACCACCCATTATTGTTATACTCACAATGTGATACTATCCGGTTGCAGAGATCACTCA
CACTCACATCAATACTTAGCACTTGGTGTGCTTCGGACATCTGCAACAGGGAGGGTATTC
TTTTCTACTCTGCGCTCCATCAATTTAGATGACACCCAAAATCGGAAGTCCTGCAGTGTG
AGTGCAACCCCTTTAGGTTGTGATATGCTGTGCTCTAAGGTCACAGGGACTGAAGAGGAG
GATTACAAGTCAGTTGCCCCCACATCAATGGTGCACGGAAGGCTAGGGTTTGACGGTCAA
TACCATGAGAAGGACTTAGACACCACGGTCTTATTTAAGGATTGGGTGGCAAATTACCCG
GGAGTGGGAGGAGGGTCTTTTATTGACGGCCGTGTATGGTTCCCAGTTTACGGAGGGCTC
AAACCCAATTCACCCAGTGACACTGCACAAGAAGGGAAATATGTAATATACAAGCGCCAT
AACAACACATGCCCCGATGAACAAGATTACCAAGTTCGGATGGCTAAGTCCTCATATAAA
CCCGGGCGATTTGGTGGAAAGCGCGTACAGCAAGCCATCCTATCCATCAAAGTGTCAACA
TCCCTGGGTAAGGACCCGGTGCTGACTATTCCACCTAATACAATCACACTCATGGGAGCC
GAAGGCAGAATCCTCACAGTAGGGACATCTCACTTCTTGTACCAACGAGGGTCTTCATAT
TTCTCCCCTGCCTTATTGTATCCCGTGACAGTGAATAACAAAACGGCTACACTCCATAGT
CCTTACATGTTTAATGCTTTCACTCGGCCAGGTAGTGTCCCTTGTCAGGCATCAGCAAGA
TGCCCCAACTCATGCATTACTGGGGTCTATACCGATCCATATCCCTTAATCTTCCATAGG
AATCATACTCTACGAGGGGTCTTCGGGACGATGCTTGATGATGAACAAGCGAGGCTTAAC
CCCGTATCTGCAGTATTTGACAACATATCTCGCAGTCGTGTCACCCGGGTGAGTTCAAGC
AGCACCAAGGCAGCATACACGACATCGACATGTTTTAAAGTTGTCAAGACCAATAAAGTT
TATTGTCTTAGTATCGCAGAAATATCCAATACCCTATTCGGGGAATTTAGGATCGTTCCC
TTACTAGTCGAGATCCTCAAGGATGATGGAGTT
>2008/China/SY-1-08-Ch
ATGGACCACGCGGTTAACAGAGTCGTGCTGGAGAATGAGGAAAGAGAAGCAAAGAACACA
TGGCGCCTAGTTTTCAGGATCGCAGTCTTACTCTTAATGGTAATGACTCTAGCTATCTCC
GCGGCTGCCCTGGCATACAGCATAGGGGCCAGTACGCCGCACGACCTCGCAGGCATATCG
ACTGTGATCTCCAAGACAGAAGATAAGGTTACGTCTTTACTCAGTTCAAGTCAAGATGTG
ATAGACAGGATATACAAGCAGGTAGCTCTTGAATCCCCGCTGGCACTACTAAACACCGAA
TCTATAATTATGAATGCAATAACCTCTCTTTCTTATCAAATTAACGGGGCTGAGAACAAT
AGCGGATGTGGTGCGCCTGTTCATGACCCAGATTATATCGGGGGGATAGGCAAAGAACTC
ATAGTAGACGACATCAGTGATGTCACATCATTTTATCCTTCTGCATATCAAGAACACTTG
AATTTCATCCCGGCGCCTACTACAGGATCCGGTTGCACTCGGATACCCTCATTTGACATG
AGCACCACCCATTATTGTTATACTCACAATGTGATACTATCCGGTTGCAGAGATCACTCA
CACTCACATCAATACTTAGCACTTGGTGTGCTTCGGACATCTGCAACAGGGAGGGTATTC
TTTTCTACTCTGCGCTCCATCAATTTAGATGACACCCAAAATCGGAAGTCCTGCAGTGTA
AGTGCAACCCCTTTAGGTTGTGATATGCTGTGCTCTAAGGTCACAGGGACTGAAGAGGAG
GATTACAAGTCAGTTGCCCCCACATCAATGGTGCACGGAAGGCTAGGGTTTGACGGTCAA
TACCATGAGAAGGACTTAGACACCACGGTCTTATTTAAGGATTGGGTGGCAAATTACCCG
GGAGTGGGAGGAGGGTCTTTTATTGACGGCCGTGTATGGTTCCCAGTTTACGGAGGGCTC
AAACCCAATTCACCCAGTGACATTGCACAAGAAGGGAAATATGTAATATACAAGCGCCAT
AATAACACATGCCCCGATGAACAAGATTACCAAATTCGGATGGCTAAGTCCTCATATAAA
CCCGGGCGATTTGGTGGAAAGCGCGTACAGCAAGCCATCCTATCCATCAAAGTGTCAACG
TCCCTGGGTAAGGACCCGGTGCTGACTATTCCACCTAATACAATCACACTCATGGGAGCC
GAAGGCAGAATCCTCACAGTAGGGACATCTCACTTCTTGTACCAACGAGGGTCTTCATAC
TTCTCCCCTGCCCTATTGTATCCCATGACAGTAAATAACAAAACGGCTACACTCCATAGT
CCTTACATGTTTAATGCTTTCACCCGGCCAGGTAGTGTCCCTTGCCAGGCATCAGCAAGA
TGCCCCAACTCATGCATTACTGGGGTCTATACCGATCCATATCCCTTAGTCTTCCATAGG
AATCATACTCTACGAGGGGTCTTCGGGACGATGCTTGATGATGAACAAGCGAGGCTTAAC
CCCGTATCTGCAGTATTTGACAACATATCTCGCAGTCGTGTCACCCGGGTGAGTTCAAGC
AGCACCAAGGCAGCATACACGACATCGACATGTTTTAAAGTTGTCAAGACCAATAAAGTT
TATTGTCTTAGTATCGCAGAAATATCCAATACCCTATTCGGGGAATTTAGGATCGTTCCC
TTACTAGTTGAGATCCTCAAGGATGATAGAGTT
>2008/China/XY-11-08-Ch
ATGGACCGCGCGGTTAACAGAGTCGTGCTGGAGAATGAGGAAAGAGAAGCAAAGAACACA
TGGCGCCTAGTTTTCCGGATCGCAGTCTTACTTTTAATGGTAATGATTCTAGCTATCTCC
GCGGCTGCCCTGGCATACAGCATGGGGGCCAGTACGCCGCACGACCTCGCAGGCATATCG
ACTGTGATCTCCAAGACAGAAGATAAGGTTACGTCTTTACTCAGTTCAAGTCAAGATGTG
ATAGATAGGATATACAAGCAGGTAGCTCTTGAATCCCCACTGGCACTACTAAACACCGAA
TCTATAATTATGAATGCAATAACCTCTCTTTCTTATCAAATTAACGGGGCTGAGAACAAT
AGCGGATGTGGTGCGCCTGTTCATGACCCAGATTATATCGGGGGGATAGGCAAAGAACTC
ATAGTGGACGACATCAGTGATGTCACATCATTTTATCCTTCTGCATATCAAGAACACTTG
AATTTCATCCCGGCGCCTACTACAGGATCTGGTTGCACTCGGATACCCTCATTTGACATG
AGCACCACCCATTATTGTTATACTCACAATGTGATACTATCTGGTTGCAGAGATCACTCA
CACTCATATCAATACTTAGCACTTGGTGTGCTTCGGACATCTGCAACAGGGAGGGTATTC
TTTTCTACTCTGCGCTCCATCAATTTAGATGACACCCAAAATCGGAAGTCCTGCAGTGTG
AGTGCAACCCCTTTAGGTTGTGATATGCTGTGCTCTAAGGTCACAGGGACTGAAGAGGAG
GATTACAAGTCAGTTGCCCCCACATCAATGGTGCACGGAAGGCTAGGGTTTGACGGTCAA
TACCATGAGAAGGACTTAGACACCACGGTCTTATTTAAGGATTGGGTGGCAAATTACCCG
GGAGTGGGAGGAGGGTCTTTTATTGACGGCCGTGTATGGTTCCCAGTTTACGGAGGGCTC
AAACCCAATTCACCCAGTGACACTGCACAAGAAGGGAAATATGTAATATACAAGCGCCAT
AACAACACATGCCCCGATGAACAAGATTACCAAATTCGGATGGCTAAGTCCTCATATAAA
CCCGGGCGATTTGGTGGAAAGCGCGTACAGCAAGCCATCCTATCCATCAAAGTGTCAACA
TCCCTGGGTAAGGACCCGGTGCTGACTATTCCACCTAATACAATCACACTCATGGGAGCC
GAAGGCAGAATCCTCACAGTAGGGACATCTCACTTCTTGTACCAACGAGGGTCTTCATAT
TTCTCCCCTGCCTTATTGTATCCCATGACAATAAATAACAAAACGGCTACACTCCATAGT
CCTTACATGTTTAATGCTTTCACTCGGCCAGGTAGTGTCCCTTGCCAGGCATCAGCAAGA
TGCCCCAACTCATGCATCACTGGGGTCTATACCGATCCATATCCCTTAATCTTCCATAGG
AATCATACTCTACGAGGGGTCTTCGGGACGATGCTTGATGATGAACAAGCGAGGCTTAAC
CCCGTATCTGCAGTATTTGACAGCATATCTCGCAGTCGTGTCACCCGGGTGAGTTCAAGC
AGCACCAAGGCAGCATACACGACATCGACATGTTTTAAAGTTGTCAAGACCAATAAAGCT
TATTGTCTTAGTATCGCAGAAATATCCAATACCCTATTCGGGGAATTTAGGATCGTTCCC
TTACTAGTTGAGATCCTCAAGGATGATAGAGTT
>2007/China/XY-31-07-Ch
ATGGACCGCGCGGTTAACAGAGTCGTGCTGGAGAATGAGGAAAGAGAAGCAAAGAACACA
TGGCGCCTAGTTTCCCGGATCGCAGTCTTACTTTTAATGGTAATGATTCTAGCTATCTCC
GCGGCTGCCCTGGCATACAGCATGGGGGCCAGTACGCCGCACGACCTCGCAGGCATATCG
ACTGTGATCTCCAAGACAGAAGATAAGGTTACGTCTTTACTCAGTTCAAGTCAAGATGTG
ATAGATAGGATATACAAGCAGGTAGCTCTTGAATCCCCGCTGGCACTACTAAACACCGAA
TCTATAATTATGAATGCAATAACCTCTCTTTCTTATCAAATTAACGGGGCTGAGAACAAT
AGCGGATGTGGTGCGCCTGTTCATGACCCAGATTATATCGGGGGGATAGGCAAAGAACTC
ATAGTGGACGACATCAGTGATGTCACATCATTTTATCCTTCTGCATATCAAGAACACTTG
AATTTCATCCCGGCGCCTACTACAGGACCTGGTTGCACTCGGATACCCTCATTTGACATG
AGCACCACCCATTATTGTTATACTCACAATGTGATACTATCTGGTTGCAGAGATCACTCA
CACTCACATCAATACTTAGCACTTGGTGTGCTTCGGACATCTGCAACAGGGAGGGTATTC
TTTTCTACTCTGCGCTCCATCAATTTAGATGACACCCAAAATCGGAAGTCCTGCAGTGTG
AGTGCAACCCCTTTAGGTTGTGATATGCTGTGCTCTAAGGTCACAGGGACTGAAGAGGAG
GATTACAAGTCAGTTGCCCCCACATCAATGGTGCACGGAAGGCTAGGGTTTGACGGTCAA
TACCATGAGAAGGACTTAGACACCACGGTCTTATTTAAGGATTGGGTGGCAAATTACCCG
GGAGTGGGAGGAGGGTCTTTTATTGACGGCCGTGTATGGTTCCCAGTTTACGGAGGGCTC
AAACCCAATTCACCCAGTGACACTGCACAAGAAGGGAAATATGTAATATACAAGCGCCAT
AACAACACATGCCCCGATGAACAAGATTACCAAATTCGGATGGCTAAGTCCTCATATAAA
CCCGGGCGATTTGGTGGAAAGCGCGTACAGCAAGCCATCCTATCCATCAAAGTGTCAACA
TCCCTGGGTAAGGACCCGGTGCTGACTATTCCACCTAATACAATCACACTCATGGGAGCC
GAAGGCAGAATCCTCACAGTAGGGACATCTCACTTCTTGTACCAACGAGGGTCTTCATAT
TTCTCCCCTGCCTTATTGTATCCCATGACAGTAAATAACAAAACGGCTACACTCCATAGT
CCTTACATGTTTAATGCTTTCACTCGGCCAGGTAGTGTCCCTTGCCAGGCATCAGCAAGA
TGCCCCAACTCATGCATCACTGGGGTCTATACCGGTCCATATCCCTTAATCTTCCATAGG
AATCATACTCTACGAGGGGTCTTCGGGACGATGCTTGATGATGAACAAGCGAGGCTTAAC
CCCGTATCTGCAGTATTTGACAGCATATCTCGCAGTCGTGTCACTCGGGTGAGTTCAAGC
AGCACCAAGGCAGCATACACGACATCGACATGTTTTAAAGTTGTCAAGACCAATAAAGCT
TATTGTCTTAGTATCGCAGAAATATCCAATACCCTATTCGGGGAATTTAGGATCGTTCCC
TTACTAGTTGAGATCCTCAAGGATGATAGAGTT
>2008/China/XZ-7-08-Ch
ATGGACCGCGCGGTTAACAGAGTCGTGCTGGAGAATGAGGAAAGAGAAGCAAAGAACACA
TGGCGCCTAGTTTTCCGGATCGCAGTCTTACTTTTAATGGTAATGATTCTAGCTATCTCC
GCGGCTGCCCTGGCATACAGCATGGGGGCCAGTACGCCGCACGACCTCGCAGGCATATCG
ACTGTGATCTCCAAGACAGAAGATAAGGTTACGTCTTTACTCAGTTCAAGTCAAGATGTG
ATAGATAGGATATACAAGCAGGTAGCTCTTGAATCCCCGCTGGCACTACTAAGCACCGAA
TCTATAATTATGAAAGCAATAACCTCTCTTTCTTATCAAATTAATGGGGCTGAGAACAAT
AGCGGATGTGGTGCGCCTGTTCATGACCCAGATTATATCGGGGGGATAGGCAAAGAACTC
ATAGTGGACGACATCAGTGATGTCACATCATTTTATCCTTCTGCATATCAAGAACACTTG
AATTTCATCCCGGCGCCTACTACAGGATCTGGTTGCACTCGGATACCCTCATTTGACATG
AGCACCACCCATTATTGTTATACTCACAATGTGATACTATCTGGTTGCAGAGATCACTCA
CACTCACATCAATACTTAGCACTTGGTGTGCTTCGGACATCTGCAACAGGGAGGGTATTC
TTTTCTACTCTGCGCTCCATCAATTTAGATGACACCCAAAATCGGAAGTCCTGCAGTGTG
AGTGCAACCCCTTTAGGTTGTGATATGCTGTGCTCTAAGGTCACAGGGACTGAAGAGGAG
GATTACAAGTCAGTTGCCCCCACATCAATGGTGCACGGAAGGCTAGGGTTTGACGGTCAA
TACCATGAGAAGGACTTAGACACCACGGTCTTATTTAAGGATTGGGTGGCAAATTACCCG
GGAGTGGGAGGAGGGTCTTTTATTGACGGCCGTGTATGGTTCCCAGTTTACGGAGGGCTC
AAACCCAATTCACCCAGTGACACTGCACAAGAAGGGAAATATGTAATATACAAGCGCCAT
AACAACACATGCCCCGATGAACAAGATTACCAAATTCGGATGGCTAAGTCCTCATATAAA
CCCGGGCGATTTGGTGGAAAGCGCGTACAGCAAGCCATCCTATCCATCAGAGTGTCAACA
TCCCTGGGTAAGGACCCGGTGCTGACTATTCCACCTAATACAATCACACTCATGGGAGCC
GAAGGCAGAATCCTCACAGTAGGGACATCTCACTTCTTGTACCAACGAGGGTCTTCATAT
TTCTCCCCTGCCTTATTGTATCCCATGACAGTAAATAACAAAACGGCTACACTCCATAGT
CCTTACATGTTTAATGCTTTCACTCGGCCGGGTAGTGTCCCTTGCCAGGCATCAGCAAGA
TGCCCCAACTCATGCATCACTGGGGTCTATACCGATCCATATCCCTTAATCTTCCATAGG
AATCATACTCTACGAGGGGTCTTCGGGACGATGCTTGATGATGAACAAGCGAGGCTTAAC
CCCGTATCTGCAGTATTTGACAGCATATCTCGCGGTCGTGTCACCCGGGTGAGTTCAAGC
AGCACCAAGGCAGCATACACGACATCGACATGTTTTAAAGTTGTCAAGACCAATAAAGCT
TATTGTCTTAGTATCGCAGAAATATCCAATACTCTATTCGGGGAATTTAGGATCGTTCCC
TTACTAGTTGAGATCCTCAAGGATGATAGAGTT
>2007/China/XZ-8-07-Ch
ATGGACCGCGCGGTTAACAGAGTCGTGCTGGAGAATGAGGAAAGAGAAGCAAAGAACACA
TGGCGCCTAGTTTTCAGGATCGCAGTCTTACTTTTAATGGTAATGACTCTAGCTATCTCC
GCGGCTGCCCTGGCATACAGCATGGGGGCCAGTACGCCGCACGACCTCGCAGGCATATCG
ACTGTGATCTCCAAGACAGAAGATAAGGTTACGTCTTTACTCAGTTCAAGTCAAGATGTG
ATAGACAGGATATACAAGCAGGTAGCTCTTGAATCCCCGCTGGCACTACTAAACACCGAA
TCTATAATTATGAATGCAATAACCTCTCTTTCTTATCAAATTAACGGGGCTGAGAACAAT
AGCGGATGTGGTGCGCCTGTTCATGACCCAGATTATATCGGGGGGATAGGCAAGGAACTC
ATAGTAGACGACATCAGTGATGTCACATCATTTTATCCTTCTGCATATCAAGAACACTTG
AACTTCATCCCGGCGCCTACTACAGGATCCGGTTGCACTCGGATACCCTCATTTGACATG
AGCACCACCCATTATTGTTATACTCACAATGTGATACTATCCGGTTGCAGAGATCACTCA
CACTCACATCAATACTTAGCACTTGGTGTGCTTCGGACATCTGCAACAGGGAGGGTATTC
TTTTCTACTCTGCGCTCCATCAATTTAGATGACACCCAAAATCGGAAGTCCTGCAGTGTG
AGTGCAACCCCTTTAGGTTGTGATATGCTGTGCTCTAAGGTCACAGGGACTGAAGAGGAG
GATTACAAGTCAGTTGCCCCCACATCAATGGTGCACGGAAGGCTAGGGTTTGACGGTCAA
TACCATGAGAAGGACTTAGACACCACGGTCTTATTTAAGGATTGGGTGGCAAATTACCCG
GGAGTGGGAGGAGGGTCTTTTATTGACGGCCGTGTATGGTTCCCAGTTTACGGAGGGCTC
AAACCCAATTCACCCAGTGACACTGCACAAGAAGGGAAATATGTAATATACAAGCGCCAT
AACAACACATGCCCCGATGAACAAGATTACCAAATTCGGATGGCTAAGTCCTCATATAAA
CCCGGGCGATTTGGTGGAAAGCGCGTACAGCAAGCCATCCTATCCATCGAAGTGTCAACA
TCCCTGGGTAAGGATCCGGTGCTGACTATTCCACCTAATACAATCACACTCATGGGAGCC
GAAGGCAGAATCCTCACAGTAGGGACATCTCACTTCTTGTACCAACGAGGGTCTTCATAC
TTCTCCCCTGCCTTATTGTATCCCATGACAGTAAATAACAAAACGGCTACACTCCATAGT
CCTTACATGTTTAATGCTTTCACTCGGCCAGGTAGTGTCCCTTGCCAGGCATCAGCAAGA
TGCCCCAACTCATGCATTACTGGGGTCTATACCGATCCATATCCCTTAATCTTCCATAGG
AATCATACTCTACGAGGGGTCTTCGGGACGATGCTTGATGATGAACAGGCGAGGCTTAAC
CCCGTATCTGCAGTATTTGACAACATATCTCGCAGTCGTGTCACCCGGGTGAGTTCAAGC
AGCACCAAGGCAGCATACGCGACATCGACATGTTTTAAAGTTGTCAAGACCAATAAAGCT
TATTGTCTTAGTATCGCAGAAATATCCAATACCCTATTCGGGGAATTTAGGATCGTTCCC
TTACTAGTTGAGATCCTCAAGGATGATAGAGTT
>2008/China/XZ-13-08-Ch
ATGGACCGCGCGGTTAACAGAGTCGTGCTGGAGAATGAGGAAAGAGAAGCAAAGAACACA
TGGCGCTTAGTTTTCAGGATCGCAGTCTTACTTTTAACGGTAATGACTCTAGCTATCTCT
GCGGCTGCCCTGGCATACAGCATGGGGGCCAGTACGCCGCACGACCTCGCAGGCATATCG
ACTGTGATCTCCAAGACAGAAGATAAGGTTACGTCTTTACTCAGTTCAAGTCAAGATGTG
ATAGACAGGATATACAAGCAGGTAGCTCTTGAATCCCCGCTGGCATTACTAAACACCGAA
TCTATAATTATGAATGCGATAACCTCTCTTTCTTATCAAATTAACGGGGCTGAGAACAAT
AGCGGATGTGGTGCGCCTGTTCATGACCCAGATTATATCGGGGGGATAGGCAAAGAACTC
ATAGTAGACGACATCAGTGATGTCACATCATTTTATCCTTCTGCATATCAAGAACACTTG
AATTTCATCCCGGCGCCTACTACAGGATCCGGTTGCACTCGGATACCCTCATTTGACATG
AGCACCACCCATTATTGTTATACTCACAATGTGATACTATCCGGTTGCAGAGATCACTCA
CACTCATATCAATACTTAGCACTTGGTGTGCTTCGGACATCTGCAACAGGGAGGGTATTC
TTTTCTACTCTGCGCTCCATCAATTTAGATGACACCCAAAATCGGAAGTCCTGCAGTGTG
AGTGCAACCCCTTTAGGTTGTGATATGCTGTGCTCTAAGGTCACAGGGACTGAAGAGGAG
GATTACAAGTCAGTTGCCCCCACATCAATGGTGCACGGAAAGCTAGGGTTTGACGGTCAA
TACCATGAGAAGGACTTAGACACCACGGTCTTATTTAAGGATTGGGTGGCAAATTACCCG
GGAGTGGGAGGAGGGTCTTTTATTGACGGCCGTGTATGGTTCCCTGTTTACGGAGGGCTC
AAACCCAATTCACCCAGTGACACTGCACAAGAAGGGAAATATGTAATATACAAGCGCCAT
AACAACACATGCCCCGATGAACAAGATTACCAAATTCGGATGGCTAAGTCCTCATATAAA
CCCGGGCGATTTGGTGGAAAGCGCGTACAGCAAGCCATCCTATCCATCAAAGTGTCAACA
TCCCTGGGTAAGGACCCGGTGCTGACTATTCCACCTAATACACTCACACTCATGGGAGCC
GAAGGTAGAATCCTCACAGTAGGGACATCTCACTTCTTGTACCAACGAGGGTCTTCATAC
TTCTCCCCTGCCTTATTGTATCCCATGACAGTAAATAACAAAACGGCTACACTCCATAGT
CCTTACATGTTTAATGCTTTCACTCGGCCAGGTAGTGTCCCTTGCCAGGCATCAGCAAGA
TGCCCCAACTCATGCATTACTGGGGTCTATACCGATCCATATCCCTTAGTCTTCCATAGG
AATCATACTCTACGAGGGGTCTTCGGGACGATGCTTGATGATGAACAAGCGAGGCTTAAC
CCCGTATCTGCAGTATTTGACAACATATCTCGCAGTCGTGTCACCCGGGTGAGTTCAAGC
AGCACCAAGGCAGCATACACGACATCGACATGTTTTAAAGTTGTCAAGACCAATAAAGCT
TATTGTCTTAGTATCGCAGAAATATCCAATACCCTATTCGGGGAATTTAGGATCGTTCCC
TTACTAGTTGAGATCCTCAAGGATGATAGAGTT
>2007/China/XZ-16-07-Ch
ATGGACCGCGCGGTTAACAGAGTCGTGCTGGAGAATGAGAAAAGAGAAGCAAAGAACACA
TGGCGCCTAGTTTTCAGGATCGCAGTCTTACTTTTAATGGTAATGACTCTAGCTATCTCC
GCGGCTGCCCTGGCATACAGCATGGGGGCCAGTACGCCGCACGACCTCGCAGGCATATCG
ACTGTGATCTCCAAGACAGGAGATAAGGTTACGTCTTTACTCGGTTCAAGTCAAGATGTG
ATAGACAGGATATACAAGCAGGTAGCTCTTGAATCCCCGCTGGCACTACTAAACACCGAA
TCTATAATTATGAATGCAATAACCTCTCTTTCTTATCAAATTAACGGGGCTGAGAACAAT
AGCGGATGTGGTGCGCCTGTTCATGACCCAGATTATATCGGGGGGATAGGCAAAGAACTC
ATAGTAGACGACATCAGTGATGTCACATCATTTTATCCTTCTGCATATCAAGAACACTTG
AATTTCATCCCGGCGCCTACTACAGGATCCGGTTGCACTCGGATACCCTCATTTGACATG
AGCACCACCCATTATTGTTATACTCACAATGTGATACTATCCGGTTGCAGAGATCACTCA
CACTCACATCAATACTTAGCACTTGGTGTGCTTCGGACATCTGCAACAGGGAGGGTATTC
TTTTCTACTCTGCGCTCCATCAATTTAGATGACACCCAAAATCGGAAGTCCTGCAGTGTG
AGTGCAACCCCTTTAGGTTGTGATATGCTGTGCTCTAAGGTCACAGGGACTGAAGAGGAG
GATTACAAGTCAGTTGCCCCCACATCAATGGTGCACGGAAGGCTAGGGTTTGACGGTCAA
TACCATGAGAAGGACTTAGACACCACGGTCTTATTTAAGGATTGGGTGGCAAATTACCCG
GGAGTGGGAGGAGGGTCTTTTATTGACGGCCGTGTATGGTTCCCAGTTTACGGAGGGCTC
AAACCCAATTCACCCAGTGACACTGCACAAGAAGGGAAATATGTAATATACAAGCGCCAT
AACAACACATGCCCCGATGAACAAGATTACCAAATTCGGATGGCTAAGTCCTCATATAAA
CCCGGGCGATTTGGTGGAAAGCGCGTACAGCAAGCCATCCTATCCATCAAAGTGTCAACA
TCCCTGGGTAAGGATCCGGTGCTGACTATTCCACCTAATACAATCACACTCATGGGAGCC
GAAGGCAGAATCCTCACAGTAGGGACATCTCACTTCTTGTACCAACGAGGGTCTTCATAC
TTCTCCCCTGCCTTATTGTATCCCATGACAGTAAATAACAAAACGGCTACACTCCATAGT
CCTTACATGTTTAATGCTTTCACTCGGCCAGGTAGTGTCCCTTGCCAGGCATCAGCAAGA
TGCCCCAACTCATGCATTACTGGGGTCTATACCGATCCATATCCCTTAATCTTCCATAGG
AATCATACTCTACGAGGGGTCTTCGGGACGATGCTTGATGATGAACAGGCGAGGCTTAAC
CCCGTATCTGCAGTATTTGACAACATATCTCGCAGTCGTGTCACCCGGGTGAGTTCAAGT
AGCACCAAGGCAGCATACACGACATCGACATGTTTTAAAGTTGTCAAGACCAATAAAGCT
TATTGTCTTAGTATCGCAGAAATATCCAGTACCCTATTCGGGGAATTTAGGATCGTTCCC
TTACTAGTTGAGATCCTCAAGGATGATAGAGTT
>2007/China/YZ-22-07-Os
ATGGACCGCGCGGTTAACAGAGTCGTGCTGGAGAATGAGGAAAGAGAAGCAAAGAACACA
TGGCGCCTAGTTTTCCGGATCGCAGTCTTACTTTTAATGGTAATGACTCTAGCTATCTCC
GCGGCTGCCCTGGCACACAGCATGGGGGCCAGTACGCCGCACGACCTCGCAGGCATATCG
ACTGTGATCTCCAAGACAGAAGACAAGGTTACGTCTTTACTCAGTTCAAGTCAAGATGTG
ATAGATAGGATATACAAGCAGGTAGCTCTTGAATCCCCGCTGGCACTACTAAACACCGAA
TCTATAATTATGAATGCAATAACCTCTCTTTCTTATCAAATTAACGGGGCTGAGAACAAT
AGCGGATGTGGTGCGCCTGTTCATGACCCAGATTATATCGGGGGGATAGGCAAAGAACTC
ATAGTGGACGACATCAGTGATGTCACATCATTTTATCCTTCTGCATATCAAGAACACTTG
AATTTCATCCCGGCGCCTACTACAGGATCCGGTTGCACTCGGATACCCTCATTTGACATG
AGCACCACCCATTATTGTTATACTCACAATGTGATACTATCTGGTTGCAGAGATCACTCA
CACTCACATCAATACTTAGCACTTGGTGTGCTTCGGACATCTGCAACAGGGAGGGTATTC
TTTTCTACTCTGCGCTCCATCAATTTAGATGACACCCAAAATCGGAAGTCCTGCAGTGTG
AGTGCAACCCCTTTAGGTTGTGATATGCTGTGCTCTAAGGTCACAGGGACTGAAGAGGAG
GATTACAAGTCAGTTGCCCCCACATCAATGGTGCACGGAAGGCTAGGGTTTGACGGTCAA
TACCATGAGAAGGACTTAGACACCACGGTCTTATTTAAGGATTGGGTGGCAAATTACCCG
GGAGTGGGAGGAGGGTCTTTTATTGACGGCCGTGTATGGTTCCCAGTTTACGGAGGGCTC
AAACCCAATTCACCCAGTGACGCTGCACAAGAAGGGAAATATGTAATATACAAGCGTCAT
AACAACACATGCCCCGATGAACAAGATTACCAAATTCGGATGGCTAAGTCCTCATATAAA
CCCGGGCGATTTGGTGGAAAGCGCGTACAGCAAGCCATCTTATCCATCAAAGTGTCAACA
TCCCTGGGTAAGGACCCGGTGCTGACTATTCCACCTAATACAATCACACTCATGGGAGCT
GAAGGCAGAATCCTCACAGTAGGGACATCTCACTTCTTGTACCAACGAGGGTCTTCATAT
TTCTCCCCTGCCTTATTGTACCCCATGACAGTAAATAACAAAACGGCTACACTCCATAGT
CCTTACATGTTTAATGCTTTCACTCGGCCAGGTAGTGTCCCTTGCCAGGCATCAGCAAGA
TGCCCCAACTCATGCATTACTGGGGTCTATACCGATCCATATCCCTTAATCTTCCATAGG
AATCATACTCTACGAGGGGTCTTCGGGACGATGCTTGATGATGAACAAGCGAGGCTTAAC
CCCGTATCTGCAGTATTTGACAACATATCTCGCAGTCGTGTCACCCGGGTGAGTTCAAGC
AGCACCAAGGCAGCATACACGATATCGACATGTTTTAAAGTTGTCAAGACCAATAAAGCT
TATTGTCTTAGTATCGCAGAAATATCCAATACCCTATTCGGGGAATTTAGGATCGTTCCC
TTACTAGTTGAGATCCTCAAGGATGATAGAGTT
>2008/China/ZJ-17-08-Ch
ATGGACCGCGCGGTTAACAGAGTCGTGCTGGAGAATGAGGAAAGAGAAGCAAAGAACACA
TGGCGCCTAGTTTTCCGGATCGCAGTCTTACTTTTAATGGTAATGATTCTAGCTATCTCC
GCGGCTGCCCTGGCATACAGCATAGGGGCCAGTACGCCGCACGACCTCGCAGGCATATCG
ACTGTGATCTCCAAGACAGAAGATAAGGTTACGTCTTTACTTAGTTCAAGTCAAGATGTG
ATAGATAGGATATACAAGCAGGTAACTCTTGAATCCCCGCTGGCACTACTAAACACCGAA
TCTATAATTATGAATGCAATAACCCCTCTTTCTTATCAAATTAACGGGGCTGAGAACAAT
AGCGGATGTGGTGCGCCTGTTCATGACCCAGATTATATCGGGGGGATAGGCAAAGAACTC
ATAGTGGACGACATCAGTGATGTCACATCATTTTATCCTTCTGCATATCAAGAACACTTG
AATTTCATCCCGGCGCCTACTACGGGATCTGGTTGCACTCGGATACCCTCATTTGACATG
AGCACCACCCATTATTGTTATACTCACAATGTGATACTATCTGGTTGCAGAGATCACTCA
CACTCACATCAATACTTAGCACTTGGTGTGCTTCGGACATCTGCAACAGGGAGGGTATTC
TTTTCTACTCTGCGCTCCATCAATTTAGATGACACCCAAAATCGGAAGTCCTGCAGTGTG
AGTGCGACCCCTTTAGGTTGTGATATGCTGTGTTCTAAGGTCACAGGGACTGAAGAGGAG
GATTACAAGTCAGTTGCCCCCACATCAATGGTGCACGGAAGGCTAGGGTTTGACGGTCAA
TACCATGAGAAGGACTTAGACACCACGGTCTTATTTAAGGATTGGGTGGCAAATTACCCG
GGAGTGGGAGGAGGGTCTTTTATTGACGGCCGTGTATGGTTCCCAGTTTACGGAGGGCCC
AAACCCAATTCACCCAGTGACACTGCACAAGAAGGGAAATATGTAATATACAAGCGCCAT
AACAACACATGCCCCGATGAACAAGATTACCAAATTCGGATGGCTAAGTCCTCATATAAA
CCCGGACGATTTGGTGGAAAGCGCGTACAGCAAGCCATCCTATCCATCAAAGTGTCAACA
TCCCTGGGTAAGGACCCGGTGCTGACTATTCCACCTAATACAGTCACACTCATGGGAGCC
GAAGGCAGAATCCTCACAGTAGGGACATCTCACTTCTTGTACCAACGAGGGTCTTCATAT
TTCTCCCCTGCCTTATTGTATCCCATGACAGTAAATAACAAAACGGCTACACTCCATAGT
CCTTACATGTTTAATGCTTTCACTCGGCCAGGTAGTGTCCCTTGCCAGGCATCAGCGAGA
TGCCCCAACTCATGTATCACCGGGGTCTATACCGATCCATATCCCTTAATCTTCCATAGG
AATCATACTTTACGAGGGGTCTTCGGGACGATGCTTGATGATGAACAAGCGAGGCTTAAC
CCCGTATCTGCAGTATTTGACAACATATCTCGCAGTCGTGTCACCCGGGTGAGTTCAAGC
AGCACCAAGGCAGCATACACGACATCGACATGTTTTAAAGTTGTCAAGACCAATAAAGCT
TATTGTCTTAGTATCGCAGAAATATCCAATACCCTATTCGGGGAATTTAGGATCGTTCCC
TTACTAGTTGAGATCCTCAAGGATGATAGAGTT
>2004/USA/04-411a
ATGGACCGCGCAGTTAGCCAAGTCGCACTAGAGAATGATGAAAGAGAGGCAAAGAATACA
TGGCGCTTGGTATTCAGGATCGCAATTCTACTTTTAACAGTAGTGACTCTAGCCATATCT
GCAGCCGCCCTTGCATACAGTATGGAGGCCAGCACACCCAGCGACCTTGTAGGCATACCG
ACTGCGATCTTGAGGGCTGAGGAAAAGATTACATCTGCACTAGGTTCCAACCAGGATGTA
GTAGATAGGATATACAAGCAGGTGGCCCTTGAGTCTCCGTTGGCATTGTTAAACACCGAA
TCCACAATCATGAACGCAATAACATCTCTCTCGTATCAGATCAATGGAGCTGCAAACAGC
AGCGGGTGTGGTGCACCCATTCATGACCCAGATTATATCGGGGGAATAGGTAAAGAGCTC
ATTGTAGATGATGCTAGTGACGTCACATCATTCTATCCCTCTGCATTTCAAGAACACCTG
AACTTTATCCCGGCGCCTACTACAGGATCAGGTTGCACTCGAATACCCTCATTTGACATG
AGCGCTACTCATTACTGTTACACCCACAACGTGATACTGTCTGGATGCAGAGATCACTCA
CACTCATATCAGTATTTAGCACTCGGTGTGCTCCGGACATCAGCAACAGGGAGGGTATTC
TTTTCTACTCTGCGCTCCATCAATCTGGATGACACCCAAAATCGGAAGTCTTGCAGTGTG
AGTGCAACTCCTTTAGGTTGTGATATGCTATGCTCTAAAGTCACGGAGACTGAAGAAGAG
GATTATAATTCAGCTGTCCCAACACCGATGGTACATGGAAGGCTAGGGTTCGACGGCCAG
TATCACGAGAAGGACCTAGACGTCACAACATTATTTGGGGACTGGGTGGCAAACTATCCA
GGAGTAGGGGGTGGGTCCTTTATTGACAACCGCGTATGGTTCCCTGTCTATGGAGGGCTT
AAACCCAATTCGCCTAGTGACACTGCACAAGAAGGGAAGTATGTTATATACAAGCGATAC
AATGACACATGCCCAGATGAACAAGACTACCAGATTCGAATGGCCAAATCTTCATATAAG
CCTGGGCGGTTTGGCGGGAAACGCGTTCAGCAGGCCATCTTGTCTATCAAGGTGTCAACA
TCCCTGGGCGAGGACCCGGTGCTGACTATACCGCCCAACACAGTTACACTTATGGGGGCC
GAAGGCAGAGTTCTCACAGTAGGAACATCGCATTTCTTGTATCAGCGAGGGTCATCATAC
TTCTCCCCTGCTCTATTATATCCTATGACTGTCAGCAACAAAACAGCCTCTCTTCATAGT
CCTTACATGTTCAATGCCTTCACTAGGCCAGGTAGTGTCCCTTGCCAGGCTTCAGCAAGA
TGCCCCAACTCATGTGTTACCGGAGTCTATACTGATCCATATCCCTTAATCTTCTATAGG
AACCATACCTTGCGGGGAGTATTCGGGACAATGCTTGATGATGAACAGGCAAGACTTAAC
CCCGTGTCTGCAGTATTTGATAGCATATCCCGCAGTCGCATAACCCGGGTGAGTTCAAGC
AGTACCAAAGCAGCATACACGACATCAACATGTTTTAAAGTTGTCAAGACTAATAAAACC
TATTGTCTCAGCATTGCTGAGATATCTAATACTCTCTTCGGGGAGTTCAGAATCGTCCCT
TTACTAGTTGAGATCCTTAAAGATGATGGGGTT
>1987/USA/OH/northern pintail/US_OH_/87-486
ATGGACCGCGCAGTTAGCCAAGTGGCGCTAGAGAATGATGAAAGAGAGGCAAAGAATACA
TGGCGCTTGGTATTCAGGATCGCAATTCTACTTTCAACAGTAGTGACCCTAGCCATATCT
GCAGCCGCCCTTGCATACAGTATGGAGGCTAGCAAACCTAGCGACCTTGTAGGCATACCG
ACTGCGATATCGAAGGCTGAGGAAAAGATTACATCTGCACTAGGTTCCAACCAAGATGTA
GTAGATAGGATATACAAGCAGGTGGCCCTTGAGTCTCCATTGGCATTGCTAAACACCGAA
TCCACAATCATGAACGCAATAACATCTCTCTCGTATCAAATCAATGGAGCTGCAAATAGC
AGCGGGTGTGGGGCACCCATTCATGACCCAGATTATATTGGGGGGATAGGTAAAGAACTC
ATTGTAGATGATGCTAGTGACGTCACATCATTCTATCCCTCTGCATTTCAAGAACACCTG
AATTTTATCCCGGCGCCTACTACAGGATCAGGTTGCACTCGGATACCCTCATTTGACATG
AGCGCTACCCATTACTGCTATACTCACAACGTAATACTGTCTGGATGCAGAGATCACTCA
CACTCACATCAGTATTTAGCACTTGGTGTGCTCCGGACATCAGCAACAGGGAGGGTATTC
TTTTCTACTCTGCGTTCCATCAATCTGGATGATACCCAAAATCGGAAGTCTTGCAGTGTG
AGTGCAACTCCCTTAGGCTGTGATATGCTATGCTCTAAAGTCACGGAGACTGAGGAAGAG
GATTATAATTCAGCCGTCCCAACATCGATGGTACATGGAAGGTTAGGGTTTGACGGCCAA
TACCACGAGAAGGACCTAGATGTCACAACTTTATTTGGGGACTGGGTGGCAAACTATCCA
GGAGTAGGGGGTGGGTCCTTTATTGACAACCGCGTATGGTTCCCAGTCTACGGAGGACTC
AAACCTAATTCGCCTAGTGATACTGCACAAGAAGGGAAGTATGTAATATACACGCGGTAC
AATGACACATGCCCAGATGAACAAGACTACCAGATTCGAATGGCCAAATCTTCATATAAG
CCTGGGAGGTTTGGTGGGAAACGCGTTCAGCAGGCCATCTTGTCTATCAAGGTGTCAACA
TCCCTGGGCGAGGACCCGGTGCTGACTATACCGCCCAACACAGTTACACTTATGGGGGCC
GAAGGCAGAATTCTCACAGTAGGGACATCGAATTTCTTGTATCAGCGAGGGTCATCATAC
TTCTCCCCTGCTCTATTATACCCTATGACTGTCAGCAACAAAACAGCCACTCTTCATAGT
CCTTATATGTTCAATGCCTTCACTCGGCCAGGTAGTGTCCCTTGCCAGGCTTCAGCAAGA
TGCCCCAACTCATGTGTTACCGGAGTCTATACTGATCCATATCCCTTAATCTTCCATAGG
AATCACACCTTGCGAGGGGTATTCGGGACAATGCTTGATGATGAACAGGCAAGACTTAAC
CCCGTGTCTGCAGTATTTGATAGCATATCCCGCAGTCGCATAACCCGGGTGAGTTCAAGT
AGCACCAAAGCAGCATACACGACATCAACATGTTTTAAGGTTGTCAAGACTAATAAAACC
TATTGTCTTAGCATTGCCGAAATATCCAATACCCTCTTCGGGGAGTTCAGAATCGTCCCT
TTACTAGTTGAGATTCTCAAAGATGATGGGGCT
>2003/USA/03-632a
ATGGACCGCGCAGTTAGCCAAGTCGCACTAGAGAATGATGAAAGAGAGGCAAAGAATACA
TGGCGCTTGGTATTCAGGATCGCAATTCTACTTTTAACAGTAGTGACTCTAGTCATATCT
GCAGCCGCCCTTGCATACAGTATGGAGGCCAGCACACCCAGCGACCTTGTAGGCATACCG
ACTGCGATCTTGAGGGCTGAGGAAAGGATTACATCTGCACTAGGTTCCAACCAAGATGTA
GTAGATAGGATATACAAGCAGGTGGCCCTTGAGTCTCCGTTGGCATTGTTAAACACCGAA
TCCACAATCATGAACGCAATAACATCTCTCTCGTATCAGATCAATGGAGCTGCGAACAGC
AGCGGGTGTGGTGCACCCATTCATGACCCAGATTATATCGGGGGAATAGGTAAAGAGCTC
ATTGTAGATGATGCTAGTGACGTCACATCATTCTATCCCTCTGCATTTCAAGAACACCTG
AACTTTATCCCGGCGCCTACTACAGGATCAGGTTGCACTCGAATACCCTCATTTGACATG
AGCGCTACTCATTACTGTTACACCCACAACGTGATACTGTCTGGATGCAGAGATCACTCA
CACTCACATCAGTATTTAGCACTCGGTGTGCTCCGGACATCAGCAACAGGGAGGGTATTC
TTTTCTACTCTGCGTTCCATCAATCTGGATGACACCCAAAATCGGAAGTCTTGCAGTGTG
AGTGCAACTCCCTTAGGTTGTGATATGCTATGCTCTAAAGTCACGGAGACTGAAGAAGAG
GATTATAATTCAGCTGTCCCAACACCGATGGTACATGGAAGGCTAGGGTTCGACGGCCAG
TATCACGAGAAGGACCTAGACGTCACAACATTATTTGAGGACTGGGTGGCAAACTATCCA
GGAGTAGGGGGTGGGTCCTTTATTGACAACCGCGTATGGTTCCCTGTCTATGGAGGGCTT
AAACCCAATTCGCCTAGTGACACTGCACAAGAAGGGAAGTATGTTATATACAAGCGATAC
AATGACACATGCCCAGATGAACAAGACTACCAGATTCGAATGGCCAAATCTTCATATAAG
CCTGGACGGTTTGGCGGGAAACGCGTCCAGCAGGCCATCTTGTCTATCAAGGTGTCAACA
TCCCTGGGCGAGGACCCGGTGCTGACTATACCGCCCAACACAGTTACACTTATGGGGGCC
GAAGGCAGAGTTCTCACAGTAGGGACATCGCATTTCTTGTATCAGCGAGGGTCATCATAC
TTCTCCCCTGCTCTATTATATCCTATGACTGTCAGCAACAAAACAGCCTCTCTTCATAGT
CCTTACATGTTCAATGCCTTCACCAGGCCAGGTAGTGTCCCTTGCCAGGCTTCAGCAAGA
TGCCCCAACTCATGTGTTACCGGAGTCTATACTGATCCATATCCCTTAATCTTCTATAGG
AACCATACCTTGCGGGGAGTATTCGGGACAATGCTTGATGATGAACAGGCAAGACTTAAC
CCCGTGTCTGCAGTATTTGATAGCATATCCCGCAGTCGCATAACCCGGGTGAGTTCAAGC
AGTACCAAAGCAGCATACACGACATCAACATGTTTTAAAGTTGTCAAGACTAATAAAACC
TATTGTCTCAGCATTGCTGAGATATCTAATACTCTCTTCGGGGAGTTCAGAATCGTCCCT
TTACTAGTTGAGATCCTTAAAGATGATGGGGTT
>1986/USA/OH/mallard/US_OH_/86-233
ATGGACCGCGCAGTTAGCCAAGTTGCGCTAGAGAATGATGAAAGAGAGGCAAAGAATACA
TGGCGCTTGGTATTCAGGATCGCAATTCTACTTTTAACAGTAGTGACCCTAGCCATATCT
GCAGCCGCCCTTGCATACAGTATGGAGGCTAGCACACCTAGCGACCTTGTAGGCATACCG
ACTGCGATCTTGAGGGCTGAGGAAAAAATTACATCTGCACTAGGTTCCAACCAAGATGTA
GTAGATAGGATATACAAGCAGGTGGCCCTTGAGTCTCCGTTGGCATTGCTAAACACCGAA
TCCACAATCATGAACGCAATAACATCTCTCTCGTATCAGATCAATGGAGCTGCGAACAGC
AGCGGGTGTGGTGCACCCATTCATGACCCAGATTATATCGGGGGGATAGGTAAAGAACTC
ATTGTAGATGATGCTAGTGACGTCACATCATTCTATCCCTCTGCATTTCAAGAACACCTG
AACTTTATCCCGGCGCCTACTACAGGATCAGGTTGCACTCGAATACCCTCATTCGACATG
AGCGCTACCCATTACTGCTACACTCACAACGTGATACTGTCTGGATGCAGAGATCGCTCA
CACTCACATCAGTATTTAGCACTCGGTGTGCTCCGGACATCAGCAACAGGGAGGGTATTC
TTTTCTACTCTGCGTTCCATCAATCTGGATGACACCCAAAATCGGAAGTCTTGCAGTGTG
AGTGCAACTCCCTTAGGTTGTGATATGCTATGCTCTAAAGTCACGGAGACTGAGGAAGAG
GATTATAATTCAGCTGTCCCAACATCGATGGTACATGGAAGGTTAGGGTTCGACGGCCAA
TATCACGAGAAGGACCTAGACGTCACAACATTATTTGGGGACTGGGTGGCAAACTATCCA
GGAGTAGGGGGTGGGTCCTTTATTGACAACCGCGTATGGTTCCCTGTCTATGGAGGGCTT
AAACCCAATTCGCCTAGTGACACTGCACAAGAAGGGAAGTATGTTATATACAAGCGATTC
AATGACACATGCCCAGATGAACAAGACTACCAGATTCGAATGGCCAAATCTTCATATAAG
CCTGGGCGGTTTGGCGGGAAACGCGTTCAGCAGGCCATCTTGTCTATCAAGGTGTCAACA
TCCCTGGGCGAGGACCCGGTGCTGACTATACCGCCCAACACAGTTACACTTATGGGGGCC
GAAGGCAGAGTTCTCACAGTAGGAACATCGCATTTCTTGTATCAGCGAGGGTCATCATAC
TTCTCCCCTGCTCTATTATACCCTATGACTGTCAGCAACAAAACAGCCTCTCTTCATAGT
CCTTATATGTTCAATGCCTTCACCAGGCCAGGTAGTGTCCCTTGCCAGGCTTCAGCAAGA
TGCCCCAACTCATGTGTTACCGGAGTCTATACTGATCCATATCCCTTAGTCTTCTATAGG
AACCATACCTTGCGAGGAGTATTCGGGACAATGCTTGATGATGAACAGGCAAGACTTAAC
CCCGTGTCTGCAGTATTTGATAGCATATCCCGCAGTCGCATAACCCGGGTGAGTTCAAGC
AGCACCAAAGCAGCATACACGACATCAACATGTTTTAAAGTTGTAAAGACTAATAAAACC
TATTGTCTCAGCATTGCTGAGATATCTAATACTCTCTTCGGGGAGTTCAGAATCGTCCCT
TTACTAGTTGAGATCCTTAAAGATGATGGGGTT
>1997/USA/D9704285
ATGGATCGTGTAGTTAGCAGAGTTGTACTAGAGAACGAAGAAAGGGAAGCAAAGAACACA
TGGCGCTTGGTTTTTCGGATCACAGTCTTATCTCTAATAGTAATGACTTTAGCCATCTCT
GTAGCCGCCCTGATTTACAGCATGGGGGCTAGCATACCGAGCGATCTCACAGGCATATCG
ACAGTGATCTCTAAGGCAGAAGATAGGGTTACATCTTTACTCAGTTTGAATCAAGACGTG
GTGGATAGGATATATAAACAAGTGGCCCTTGAGTCCCCGCTGGCATTGCTAAATACTGAA
TCCATAATTATGAATGCAATAACGTCTCTCTCTTATCAAATTAATGGGGCTGCAAATAAT
AGTGGGTGTGGGGCACCTGTTCATGACCCAGATTATATTGGGGGGGTAGGCAAAGAACTC
ATAGTAGATGACACAAGTGATGTCACATCATTTTATCCTTCAGCATACCAAGAACACCTG
AATTTCATCCCGGCGCCTACCACAGGATCAGGCTGCACTCGGATACCCTCATTCGACATG
AGTGCTACCCATTACTGTTATACCCATAATGTGATATTATCTGGTTGTAGAGATCACTCA
CATTCGCATCAGTATTTGGCGCTAGGTGTACTTCGGACATCTGCAACAGGGAGGGTATTC
TTTTCTACTCTGCGTTCCATCAATTTAGATGACACCCAAAATCGGAAGTCTTGCAGTGTG
AGTGCAACTCCTTTAGGCTGTGATATGCTGTGCGCCAAAGTTATAGAGACTGAGGAGGAG
GATTATAAGTCAGCTACCCCTACATCAATGGTGCACGGAAGGTTAGGGTTTGACGGTCAA
TACCGTGAGAAGGACTTAGACGTCACAGTCTTATTTAAGGATTGGGTTGCAAATTACCCG
GGAGTGGGAGGGGGGTCCCTTATTGACGATCGTGTATGGTTCCCAGTTTATGGAGGGCTA
AAACCCAATTCGCCCAGCGACACTGCACAAGAAGGAAGATATGTAATATACAAGCGCTAT
AATAACACATGTCCTGATGAACAAGACTACCAAGTTCGGATGGCCAAGTCCTCGTATAAG
CCTGGATGGTTTGGTGGAAAACGCGTACAGCAAGCCATCTTATCTATCAAAGTATCGACA
TCTTTGGGCGAGGACCCGGTGCTGACTGTACCGCCGAACACAGTTACACTCATGGGGGCT
GAAGGCAGAGTCCTCACAGTAGGGACATCTCATTTCTTATACCAACGAGGGTCCTCATAC
TTCTCCCCTGCCTTATTATATCCTATGACAGTACACAATAAAACAGCTACTCTTCATAGT
CCTTATATATTTAATGCTTTCACTCGACCAGGTAGTGTCCCTTGCCAGGCATCAGCAAGG
TGCCCTAACTCATGTATCACTGGAGTCTATACTGATCCATATCCTGTAGTCTTTCATAGG
AATCACACCTTGCGAGGGGTGTTTGGGACAATGCTTGATAATGAGCAAGCAAGGCTCAAC
CCCGTATCTGCAGTATTTGATTACACATCTCGCAGTCGCATAACCCGGGTAAGCTCAAGC
AACACTAAGGCAGCATACACGACATCGACATGTTTTAAAGTTGTTAAGACTAATAAAATT
TATTGCCTTAGCATTGTGGAAATATCCAATACCCTATTTGGGGAATTCAGGATTGTCCCG
CTACTGGTCGAGATCCTCAAGGAAGACAGGGTT
>1998/Canada/cormorant/Canada/98CNN3-V1125
ATGGATCGTGTAGTTAGCAGAGTTGTACTAGAGAACGAAGAAAGGGAAGCAAAGAACACA
TGGCGCTTGGTTTTTCGGATCACAGTCTTATCTCTAATGGTAATGACTTTAGCCATCTCT
GTAGCCGCCCTGATTTACAGCATGGGGGCTAGCATACCGAGCGATCTCACAGGCATATCG
ACAGTGATCTCTAAGGCAGAAGATAGGGTTACATCTTTACTCAGTTTGAATCAAGACATG
GTGGATAGGATATATAAACAAGTAGCCCTTGAGTCCCCGCTGGCGTTGCTAAATACTGAA
TCCATAATTATGAATGCAATAACGTCTCTCTCTTATCAAATTAATGGGGCTGCAAATAAT
AGTGGGTGTGGGGCACCTGTTCATGACCCAGATTATATTGGGGGGGTAGGCAAAGAACTC
ATAGTAGATGACACAAGTGATGTCACATCATTTTATCCTTCAGCATACCAAGAACACCTG
AATTTCATCCCGGCGCCTACCACAGGATCAGGCTGCACTCGGATACCCTCATTCGACATG
AGTGCTACCCATTACTGTTATACCCACAATGTGATATTATCTGGTTGTAGAGATCACTCA
CATTCACATCAGTATTTGGCGCTAGGTGTACTTCGGACATCTGCAACAGGGAGGGTATTC
TTTTCTACTCTGCGTTCCATCAATTTAGATGACACCCAAAATCGGAAGTCTTGCAGTGTG
AGTGCAACTCCTTTAGGCTGTGATATGCTGTGCGCTAAAGTTATAGAGACTGAGGAGGAG
GATTATAAGTCAGCTACCCCTACATCAATGGTGCATGGAAGGTTAGGGTTTGACGGTCAA
TACCGTGAGAAGGACTTAGACGTCACAGTCTTATTTAAGGATTGGGTTGCAAATTACCCG
GGAGTGGGAGGGGGGTCCCTTATTGACGATCGTGTATGGTTCCCAGTTTATGGAGGGCTA
AAACCCAATTCGCCCAGCGACACTGCACAAGAAGGAAGATATGTAATATACAAGCGCTAT
AATAACACATGTCCCGATGAACAAGATTACCAAGTTCGGATGGCCAAGTCTTCGTATAAG
CCTGGATGGTTTGGTGGAAAACGCGTACAGCAAGCCATCTTATCTATCAAAGTATCGACA
TCTTTGGGCGAGGACCCGGTGCTGACTGTACCGCCAAACACAGTTACACTCATGGGGGCT
GAAGGCAGAGTCCTCACAGTAGGGACATCTCATTTCTTATACCAGCGAGGGTCCTCATAC
TTCTCCCCTGCCTTATTATATCCTATGACAGTACACAATAAAACAGCTACTCTTCATAGT
CCTTATATATTTAATGCTTTCACTCGACCAGGTAGTGTCCCTTGCCAAGCATCAGCAAGG
TGCCCTAACTCATGTATCACTGGAGTCTATACTGATCCATATCCTATAGTCTTTCATAGG
AATCACACCTTGCGAGGGGTGTTTGGGACAATGCTTGATAATGGGCAAGCAAGGCTCAAC
CCCGTATCTGCAGTATTTGATTACACATCTCGCAGTCGCATAACCCGGGTAAGTTCAAGC
GACACTAAGGCAGCATACACGACATCGACATGTTTTAAAGTTGTTAAGACTAATAAAGTT
TATTGCCTTAGCATTGTGGAAATATCCAATACCCTATTTGGGGAATTCAGGATTGTCCCT
CTACTGGTCGAGATCCTCAAGGAAGACAGGGTT
>1995/Canada/95DC02150
ATGGATCGTGTAGTCAGCAGAGTTGTACTAGAGAACGAAGAAAGGGAAGCAAAGAACACA
TGGCGCTTGGTTTTTCGGATCACAGTCTTATCTCTAATAGTAATGACTTTAGCCATCTCT
GTAGCCGCCCTGATTTACAGCATGGGGGCTAGCATACCGAGCGATCTCACAGGCATATCG
ACAGTGATCTCTAAGGCAGAAGATAGGGTTACATCTTTACTCAGTTTGAATCAAGACGTG
GTGGATAGGATATATAAACAAGTGGCCCTTGAGTCCCCGCTGGCGTTGCTAAATACTGAA
TCCATAATTATGAATGCAATAACGTCTCTCTCTTATCAAATTAATGGGGCTGCAAATAAT
AGTGGGTGTGGGGCACCTGTTCATGACCCAGATTATATTGGGGGGGTAGGCAAAGAACTC
ATAGTAGATGACACAAGTGATGTCACATCATTTTATCCTTCAGCATACCAAGAACACCTG
AATTTCATCCCGGCGCCTACCACAGGATCAGGCTGCACTCGGATACCCTCATTCGACATG
AGTGCTACCCATTACTGTTATACCCACAATGTGATATTATCTGGTTGTAGAGATCACTCA
CATTCACATCAGTATTTGGCGCTAGGTGTACTTCGGACATCTGCAACAGGGAGGGTATTC
TTTTCTACTCTGCGTTCCATCAATTTAGATGACACCCAAAATCGGAAGTCTTGCAGTGTG
AGTGCAACTCCTTTAGGCTGTGATATGCTGTGCGCTAAAGTTATAGAGACTGAGGAGGAG
GATTATAAGTCAGCTACCCCTACATCAATGGTGCATGGAAGGTTAGGGTTTGACGGTCAA
TACCGTGAGAAGGACTTAGACGTCACAGTCTTATTTAAGGATTGGGTTGCAAATTACCCG
GGAGTGGGAGGGGGGTCCCTTATTGACGATCGTGTATGGTTCTCAGTTTATGGAGGGCTA
AAACCCAATTCGCCCAGCGACACTGCACAAGAAGGAAGATATGTAATATACAAGCGCTAT
AATAACACATGTCCCGATGAACAAGATTACCAAGTTCGGATGGCCAAGTCTTCGTATAAG
CCTGGATGGTTTGGTGGAAAACGCGTACAGCAAGCCATCTTATCTATCAAAGCATCGACA
TCTTTGGGCGAGGACCCGGTGCTGACTGTACCGCCAAACACAGTTACACTCATGGGGGCT
GAAGGCAGAGTCCTCACAGTAGGGACATCTCATTTCTTGTACCAACGAGGGTCCTCATAC
TTCTCCCCTGCCTTATTATATCCTATGACAGTACACAATAAAACAGCTACTCTTCATAGT
CCTTATATATTTAATGCTTTCACTCGACCAGGTAGTGTCCCTTGCCAGGCATCAGCAAGG
TGCCCTAACTCATGTATCACTGGGGTCTATACTGATCCATATCCTGTAGTCTTTCATAGG
AATCACACCTTGCGAGGGGTGTTTGGGACAATGCTTGATAATGAGCAAGCAAGGCTCAAC
CCCGTATCTGCAGTATTTGATTACACATCTCGCAGTCGCATAACCCGGGTAAGTTCAAGC
AACACTAAGGCAGCATACACGACATCGACATGTTTTAAAGTTGTTAAGACTAATAAAATT
TATTGCCTTAGCATTGTGGAAATATCCAATACCCTATTTGGGGAATTCAGGATTGTCCCT
CTACTGGTCGAGATCCTCAAGAAAGACAGGGTT
>1995/Canada/95DC2345
ATGGATCGTGTAGTTAGCAGAGTTGTACTAGAGAACGAAGAAAGGGAAGCAAAGAACACA
TGGCGCTTGGTTTTTCGGATCACAGTCTTATCTCTAATAGTAATGACTTTAGCCATCTCT
GTAGCCGCCCTGATTTACAGCATGGGGGCTAGCATACCGAGCGATCTCACAGGCATATCG
ACAATGATCTCTAAGGCAGAAGATAGGGTTACATCTTTACTCAGTTTGAATCAAGACGTG
GTGGATAGGATATATAAACAAGTGGCCCTTGAGTCCCCGCTGGCGTTGCTAAATACTGAA
TCCATAATTATGAATGCAATAACGTCTCTCTCTTATCAAATTAATGGGGCTGCAAATAAT
AGTGGGTGTGGGGCACCTGTTCATGACCCAGATTATATTGGGGGGGTAGGCAAAGAACTC
ATAGTAGATGACACAAGTGATGTCACATCATTTTATCCTTCAGCATACCAAGAACACCTG
AATTTCATCCCGGCGCCTACCACAGGATCAGGCTGCACTCGGATACCCTCATTCGACATG
AGTGCTACCCATTACTGTTATACCCACAATGTGATATTATCTGGTTGTAGAGATCACTCA
CATTCACATCAGTATTTGGCGCTAGGTGTACTTCGGACATCTGCAACAGGGAGGGTATTC
TTTTCTACTCTGCGTTCCATCAATTTAGATGACACCCAAAATCGGAAGTCTTGCAGTGTG
AGTGCAACTCCTTTAGGCTGTGATATGCTGTGCGCTAAAGTTATAGAGACTGAGGAGGAG
GATTATAAGTCAGCTACCCCTACATCAATGGTGCATGGAAGGTTAGGGTTTGACGGTCAA
TACCGTGAGAAGGACTTAGACGTCACAGTCTTATTTAAGGATTGGGTTGCAAATTACCCG
GGAGTGGGAGGGGGGTCCCTTATTGACGATCGTGTATGGTTCCCAGTTTATGGAGGGCTA
AAACCCAATTCGCCCAGCGACACTGCACAAGAAGGAAGATATGTAATATACAAGCGCTAT
AATAACACATGTCCCGATGAACAAGATTACCAAGTTCGGATGGCCAAGTCTTCGTATAAG
CCTGGATGGTTTGGTGGAAAACGCGTACAGCAAGCCATCTTATCTATCAAAGCATCGACA
TCTTTGGGCGAGGACCCGGTGCTGACTGTACCGCCAAACACAGTTACACTCATGGGGGCT
GAAGGCAGAGTCCTCACAGTAGGGACATCTCATTTCTTATACCAACGAGGGTCCTCATAC
TTCTCCCCTGCCTTATTATATCCTATGACAGTACACAATAAAACAGCTACTCTTCATAGT
CCTTATATATTTAATGCTTTCACTCGACCAGGTAGTGTCCCTTGCCAGGCATCAGCAAGG
TGCCCTAACTCATGTATCACTGGAGTCTATACTGATCCATATCCTATAGTCTTTCATAGG
AATCACACCTTGCGAGGGGTGTTTGGGACAATGCTTGATAATAAGCAAGCAAGGCTCAAC
CCCGTATCTGCAGTATTTGATTACACATCTCGCAGTCGCATAACCCGGGTAAGTTCAAGC
AACACTAAGGCAGCATACACGACATCGACATGTTTTAAAGTTGTTAAGACTAATAAAATT
TATTGCCTTAGCATTGTGGAAATATCCAATACCCTATTTGGGGAATTCAGGATTGTCCCT
CTACTGGTCGAGATCCTCAAGGAAGACAGGGTT
>2003/USA/18719-03_GS
ATGGATCGTGTAGTTAGCAGAGTTGTACTAGAGAGCGAAGAAAGGGAAGCAAAGAACACA
TGGCGCTTGGTTTTTCGGATCACAGTCTTATCTCTAATGGTAATGACTTTAGCCATCTCT
GTAGCCGCCCTGATTTACAGCATGGGGGCTAGCATACCGAGCGATCTCACAGGTATGTCG
ACAGTGATCTCTAAGGCAGAAGATAGGGTTACATCGTTACTCAGTTTGAATCAAGACATG
GTGAATAGGATATATAAGCAAGTAGCCCTTGAGTCCCCGCTGGCGTTGCTAAACACTGAA
TCCATAATTATGAATGCAATAACGTCTCTCTCTTATCAAATTAATGGGGCTGCAAATAAT
AGTGGGTGTGGGGCACCTGTTCATGACCCAGATTATATTGGGGGGGTAGGCAAAGAACTC
ATAGTAGATGACACAAGTGATGTCACATCATTTTATCCTTCAGCATACCAAGAACACCTG
AATTTCATCCCAGCGCCTACTACAGGATCAGGCTGCACTCGGATACCCTCATTCGACATG
AGTGCTACCCATTACTGTTATACCCACAATGTGATATTATCTGGTTGTAGAGATCACTCA
CATTCACATCAGTATTTAGCGCTAGGTGTACTTCGGATATCTGCAACAGGGAGGGTATTC
TTTTCTACTCTGCGTTCCATCAATTTAGATGACACCCAAAATCGGAAGTCTTGTAGTGTG
AGTGCAACTCCTTTAGGCTGTGATATGCTGTGCGCTAAAGTTATAGAGACTGAGGAGGAG
GATTATAAGTCAGCTACCCCTACATCAATGGTGCATGGAAGGTTAGGGTTTGACGGTCAA
TACCGTGAGAAGGACTTAGATGTCACAGTCTTATTTAAGGATTGGGTTGCAAATTACCCG
GGAGTGGGAGGGGGGTCCCTTATTGACGATCGTGTATGGTTCCCAGTTTATGGAGGGCTA
AAACCCAATTCGCCCAGCGACACTGCACAAGAAGGAAGATATGTAATATACAAGCGCTAT
AATAACACATGTCCCGATGAACAAGATTACCAAGTTCGGATGGCCAAGTCTTCGTATAAG
CCTGGATGGTTTGGTGGAAAACGCGTACAGCAAGCCATCTTATCTATCAAAGTATCGACA
TCTTTGGGCGAGGACCCGGTGCTGACTGTACCGCCAAACACAGTTACACTCATGGGGGCT
GAAGGCAGAGTCCTCACAGTAGGGACATCTCATTTCTTATACCAGCGAGGGTCCTCATAC
TTCTCCCCTGCCTTATTATATCCTATGACAGTACACAATAAAACAGCTACTCTTCATAGT
CCTTACATATTTAATGCTTTCACTCGACCAGGTAGCGTCCCTTGCCAGGCATCAGCAAGG
TGCCCCAACTCATGTATCACTGGAGTCTATACTGATCCATATCCTATAGTCTTTCATAGG
AATCACACCTTGCGAGGGGTGTTTGGGACAATGCTTGATAATGGGCAAGCAAGGCTCAAC
CCCGTATCTGCAGTATTTGATTACACATCTCGCAGTCGCATAACCCGGGTAAGTTCAAGC
GATACTAAGGCAGCATACACGACATCGACATGTTTTAAAGTTGTTAAGACTAATAAAATT
TATTGCCTTAGCATTGTGGAAATATCCAATACCCTATTTGGGGAATTCAGGATTGTCCCT
CTACTGGTCGAGATCCTCAAGGAAGACAGGGTT
>2005/USA/19529-04_GS
ATGGATCGTGTAGTTAGCAGAGTTGTACTAGAGAATGAAGAAAGGGAAGCAAAAAACACA
TGGCGCTTGGTTTTTCGGATCACAGTCTTATCTCTAATAGTAATGACTTTAGCCATCTCT
ATAGCCGCCCTGATTTACAGCATGGGGGCTAGCATACCGAGCGATCTCACAGGCATATCG
ACAGTGATCTCTAAGGCAGAAGATAGGGTTACAACTTTACTCAGTTTGAATCAAGACGTG
GTGGATAGGATATATAAACAAGTAGCCCTTGAGTCCCCGCTGGCGTTGCTAAATACTGAA
TCCATAATTATGAATGCAATAACGTCTCTCTCTTATCAAATTAACGGGGCTGCAAATAAT
AGTGGGTGTGGGGCACCTGTTCATGACCCAGATTATATTGGGGGGGTAGGCAAAGAACTC
ATAGTAGATGACACAAGTGATGTCACATCATTTTATCCTTCAGCATACCAAGAACACCTG
AATTTCATCCCGGCGCCTACCACAGGATCAGGCTGTACTCGGATACCCTCTTTCGACATG
AGTGCTACCCATTACTGTTATACCCATAATGTGATATTATCTGGTTGTAGAGATCATTCA
CATTCGCATCAGTACTTGGCGCTAGGTGTACTTCGGACATCTGCAACAGGGAGGGTATTC
TTTTCTACTCTGCGTTCCATCAATTTAGATGACACCCAAAATCGGAAGTCTTGCAGTGTG
AGTGCAACTCCTTTAGGCTGTGATATGCTGTGCGCCAAAGTTATAGAGACTGAGGAGGAG
GACTATAAGTCAGCTACCCCTACATCAATGGTACACGGAAGGTTAGGGTTTGACGGTCAA
TACCATGAGAAGGACTTAGACGTCGCAGTCTTATTTAAGGATTGGGTTGCAAATTACCCG
GGAGTGGGAGGGGGGTCCCTTATTGACGATCGTGTATGGTTCCCAGTTTATGGAGGGCTA
AAACCCAATTCGCCCAGCGACACTGCGCAAGAAGGAAGATATGTAATATACAAGCGCTAT
AATAACACATGTCCCGACGAACAAGACTACCAAATTCGGATGGCCAAGTCCTCGTATAAG
CCTAGATGGTTTGGTGGAAAACGTGTACAGCAAGCTATCTTATCTATCAAAGTATCGACA
TCTTTGGGCGAGGACCCGGTGCTGACTGTACCGCCGAATACAGTTACACTCATGGGGGCT
GAAGGTAGAGTCCTCACAGTAGGGACATCTCATTTCTTATATCAACGAGGGTCCTCATAC
TTCTCCCCTGCCTTATTATATCCTATGACAGTGCACAATAAAACAGCTACTCTTCATAGT
CCTTATATATTTAATGCTTTTACTCGACCAGGTAGTGTCCCTTGCCAGGCATCAGCAAGG
TGCCCTAATTCATGTATCACTGGAGTCTATACTGATCCATATCCTGTAGTCTTTCATAGG
AATCACACCTTGCGAGGGGTGTTTGGGACAATGCTTGATAATGAGCAAGCAAGGCTCAAC
CCCGTATCTGCAGTATTTGATTACACATCTCGCAGTCGAATAACCCGAGTAAGCTCAAGC
AACACTAAGGCAGCGTACACAACATCGACATGTTTTAAGGTTGTTAAGACTAATAAAATT
TATTGCCTTAGCATTGTGGAAATATCCAATACCCTATTTGGGGAATTCAGGATTGTCCCT
CTACTGGTCGAGATCCTCAAGGAAGACAGGGTT
>1992/USA/MN/cormorant/US_MN_/92-40140
ATGGATCATGTAGTTAGCAGAGTTGTACTAGAGAATGAAGAAAGGGAAGCAAAAAACACA
TGGCGCTTGGTTTTTCGGATCACAGTCTTATCTCTAATAGTAATGACTTTAGCCATCTCT
GTAGCCGCCCTGATTTACAGCATGGGGGCTAGCATACCGAGTGATCTTGCAGGCATATCG
ACAGTGATCTCTAAGGCAGAAGATAGGGTTACATCTTTACTCAGTCTGAATCAAGACGTG
GTGGACAGGATATATAAACAAGTGGCCCTAGAGTCCCCACTAGCGTTGCTAAATACTGAA
TCCATAATTATGAATGCAATAACGTCTCTCTCTTATCAAATTAATGGGGCTGCAAATAAT
AGTGGGTGTGGGGCACCTGTTCATGACCCAGATTATATTGGGGGGGTAGGCAAAGAACTC
ATAGTAGATGACACAAGTGATGTCACATCATTCTATCCTTCAGCATACCAAGAACACCTG
AATTTTATCCCAGCGCCCACCACAGGATCAGGCTGCACTCGGATACCTTCATTCGACATG
AGCGCCACCCATTACTGTTATACCCACAATGTGATACTATCTGGTTGTAGGGATCACTCA
CATTCACATCAGTATTTAGCATTAGGTGTACTTCGGACATCTGCAACAGGAAGAGTATTC
TTTTCTACTCTGCGTTCCATCAATTTAGATGACACCCAAAATCGGAAGTCTTGCAGTGTG
AGTGCAACTCCTTTAGGCTGTGATATGCTGTGCTCTAAAGTCATTGAGACTGAGGAGGAG
GATTATAAGTCAGTTACCCCTACATCAATGGTGCATGGAAGGTTAGGGTTTGACGGTCAA
TACCATGAGAAGGACTTAGACGTCACAGTCTTGTTTAAGGATTGGGTTGCAAATTACCCG
GGAGTGGGAGGAGGGTCTCTTATTGACGACCGTGTATGGTTCCCAGTTTATGGAGGGCTA
AGACCCAATTCGCCCAGCGACACTGCACAAGAAGGGAGATATGTAATATACAAGCGCTAT
AATAACACATGTCCCGATGAACAAGATTACCAAGTTCGGATGGCCAAGTCTTCGTATAAG
CCTGGGCGGTTTGGTGGAAAACGCGTACAGCAAGCCATCTTATCTATCAAAGTATCAACA
TCTTTGGGCGAGGATCCGGTGCTGACTGTACCGCCAAATACAGTTACACTCATGGGGGCT
GAAGGCAGAGTCCTCACAGTAGGGACATCTCATTTCTTATACCAACGAGGGTCTTCATAC
TTCTCGCCTGCCTTATTATACCCTATGACAGTACACAATAAAACAGCTACTCTTTATAGT
CCTTATACATTTAATGCTTTCACTCGCCCAGGTAGTGTCCCTTGCCAGGCATCAGCAAGG
TGCCCTAACACATGTATCACTGGAGTCTATACTGATCCGTATCCTGTAGTCTTTCATAGG
AATCACACCTTGCGAGGGGTGTTTGGGACAATGCTTGATAATGAGCGAGCAAGGCTCAAC
CCCGTATCTGCAGTATTTGATTACACATCTCGCAGTCGCATAACCCGGGTAAGTTCAAGC
AGCACTAAGGCAGCATACACGACATCGACATGTTTTAAAGTTGTTAAGACTAATAAAATT
TATTGCCTTAGCATTGCAGAAATATCCAATACCCTATTTGGGGAATTTAGGATTGTCCCT
CTACTGGTCGAGATCCTCAAGGAAGACAGGGTT
>1992/USA/92-23071
ATGGATCGTGTAGTTAGCAGAGTTGTACTAGAGAACGAAGAAAGGGAAGCAAAGAACACA
TGGCGCTTGGTTTTTCGGATCACAGTCTTATCTCTAATAGTAATGACTTTAGCCATCTCT
GTAGCCGCCCTGATTTACAGCATGGGGGCTAGCATACCGAGCGATCTCACAGGCATATCG
ACAGTGATCTCTAAGGCAGAAGATAGGGTTACATCTTTACTCAGTTTGAATCAAGACGTG
GTGGATAGGATATATAAACAAGTGGCCCTTGAGTCCCCGCTGGCATTGCTAAATACTGAA
TCCATAATTATGAATGCAATAACGTCTCTCTCTTATCAAATTAATGGGGCTGCAAATAAT
AGTGGGTGTGGGGCACCTGTTCATGACCCAGATTATATTGGGGGGGTAGGCAAAGAACTC
ATAGTAGATGACACAAGTGATGTCACATCATTTTATCCTTCAGCATACCAAGAACACCTG
AATTTCATCCCGGCGCCTACCACAGGATCAGGCTGCACTCGGATACCCTCATTCGACATG
AGTGCTACCCATTACTGTTATACCCATAATGTGATATTATCTGGTTGTAGAGATCACTCA
CATTCGCATCAGTATTTGGCGCTAGGTGTACTTCGGACATCTGCAACAGGGAGGGTATTC
TTTTCTACTCTGCGTTCCATCAATTTAGATGACACCCAAAATCGGAAGTCTTGCAGTGTG
AGTGCAACTCCTTTAGGCTGTGATATGCTGTGCGCCAAAGTTATAGAGACTGAGGAGGAG
GATTATAAGTCAGCTACCCCTACATCAATGGTGCACGGAAGGTTAGGGTTTGACGGTCAA
TACCGTGAGAAGGACTTAGACGTCACAGTCTTATTTAAGGATTGGGTTGCAAATTACCCG
GGAGTGGGAGGGGGGTCCCTTATTGACGATCGTGTATGGTTCCCAGTTTATGGAGGGCTA
AAACCCAATTCGCCCAGCGACACTGCACAAGAAGGAAGATATGTAATATACAAGCGCTAT
AATAACACATGTCCTGATGAACAAGACTACCAAGTTCGGATGGCCAAGTCCTCGTATAAG
CCTGGATGGTTTGGTGGAAAACGCGTACAGCAAGCCATCTTATCTATCAAAGTATCGACA
TCTTTGGGCGAGGACCCGGTGCTGACTGTACCGCCGAACACAGTTACACTCATGGGGGCT
GAAGGCAGAGTCCTCACAGTAGGGACATCTCATTTCTTATACCAACGAGGGTCCTCATAC
TTCTCCCCTGCCTTATTATATCCTATGACAGTACACAATAAAACAGCTACTCTTCATAGT
CCTTATATATTTAATGCTTTCACTCGACCAGGTAGTGTCCCTTGCCAGGCATCAGCAAGG
TGCCCTAACTCATGTATCACTGGAGTCTATACTGATCCATATCCTGTAGTCTTTCATAGG
AATCACACCTTGCGAGGGGTGTTTGGGACAATGCTTGATAATGAGCAAGCAAGGCTCAAC
CCCGTATCTGCAGTATTTGATTACACATCTCGCAGTCGCATAACCCGGGTAAGCTCAAGC
AACACTAAGGCAGCATACACGACATCGACATGTTTTAAAGTTGTTAAGACTAATAAAATT
TATTGCCTTAGCATTGTGGAAATATCCAATACCCTATTTGGGGAATTCAGGATTGTCCCG
CTACTGGTCGAGATCCTCAAGGAAGACAGGGTT
>1999/USA/99-376a
ATGGACCGCGCAGTTAGCCAAGTCGCACTAGAGAATGATGAAAGAGAGGCAAAGAATACA
TGGCGCTTGGTATTCAGGATCGCAATTCTACTTTTAACAGTAGTGACTCTAGCCATATCT
GCAGCCGCCCTTGCATACAGTATGGAGGCCAGCACACCCAGCGACCTTGTAGGCATACCG
ACTGCGATCTTGAGGGCTGAGGAAAAGATTACATCTGCACTAGGTTCCAACCAAGATGTA
GTAGATAGGATATACAAGCAGGTGGCCCTTGAGTCTCCGTTGGCATTGCTAAACACCGAA
TCCACAATCATGAACGCAATAACATCTCTCTCGTATCAGATCAATGGAGCTGCGAACAGC
AGCGGGTGTGGTGCACCCATTCATGACCCAGATTATATCGGGGGGATAGGTAAAGAGCTC
ATTGTAGATGATGCCAGTGACGTCACATCATTCTATCCCTCTGCATTTCAAGAACACCTG
AACTTTATCCCGGCGCCTACTACAAGATCAGGTTGCACTCGAATACCCTCATTCGACATG
AGCGCTACCCATTACTGTTACACCCACAACGTGATACTGTCTGGATGCAGAGATCACTCA
CACTCACATCAGTATTTAGCACTCGGTGTGCTCCGGACATCAGCAACAGGGAGGGTATTC
TTTTCTACTCTGCGTTCCATCAATCTGGATGACACCCAAAATCGGAAGTCTTGCAGTGTG
AGTGCAACTCCCTTAGGTTGTGATATGCTATGCTCTAAAGTCACGGAGACTGAAGAAGAG
GATTATAATTCAGCTGTCCCAACACCGATGGTACATGGAAGGCTAGGGTTCGACGGCCAG
TATCACGAGAAGGACCTAGACGTCACAACATTATTTGGGGACTGGGTGGCAAATTATCCA
GGAGTAGGGGGTGGGTCCTTTATTGACAACCGCGTATGGTTCCCTGTCTATGGAGGGCTT
AAACCCAATTCGCCTAGTGACACTGCACAAGAAGGGAAGTATGTTATATACAAGCGATAC
AATGACACATGCCCAGATGAACAAGACTACCAGATTCGAATGGCCAAATCTTCATATAAG
CCTGGGCGGTTTGGCGGGAAACGCGTTCAGCAGGCCATCTTGTCTATCAAGGTGTCAACA
TCCCTGGGCGAGGACCCGGTGCTGACTATACCGCCCAACACAGTTACACTTATGGGGGCC
GAAGGCAGAGTTCTCACAGTAGGAACATCGCATTTCTTGTATCAGCGAGGGTCATCATAC
TTCTCCCCTGCTCTATTATACCCTATGACTGTCAGCAACAAAACAGCCTCTCTTCATAGT
CCTTACATGTTCAATGCCTTCACCAGGCCAGGTAGTGTCCCTTGCCAGGCTTCAGCAAGA
TGCCCCAACTCATGTGTTACCGGAGTCTATACTGATCCATATCCCTTAGTCTTCTATAGG
AACCATACCTTGCGAGGAGTATTCGGGACAATGCTTGATGATGAACAGGCAAGACTTAAC
CCCGTGTCTGCAGTATTTGATAGCATATCCCGCAGTCGCATAACCCGGGTGAGTTCAAGC
AGTACCAAAGCAGCATACACGACATCAACATGTTTTAAAGTTGTCAAGACTAATAAAACC
TATTGTCTCAGCATTGCTGAGATATCTAATACTCTCTTCGGGGAGTTCAGAATCGTCCCT
TTACTAGTTGAGATCCTTAAAGATGATGGGGTT
>2000/USA/00-32
ATGGACCGCGCAGTTAGCCAAGTCGCACTAGAGAATGATGAAAGAGAGGCAAAGAATACA
TGGCGCTTGGTATTCAGGATCGCAATTCTACTTTTAACAGTAGTGACTCTAGCCATATCT
GCAGCTGCCCTTGCATACAGTATGGAGGCCAGCACACCCAGCGACCTTGTAGGCATACCG
ACTGCGATCTTGAGGGCTGAGGAAAAGATTACATCTGCACTAGGTTCCAACCAAGATGTA
GTAGATAGGATATACAAGCAGGTGGCCCTTGAGTCTCCGTTGGCATTGCTAAACACCGAA
TCCACAATCATGAACGCAATAACATCTCTCTCGTATCAGATCAATGGAGCTGCGAACAGC
AGCGGGTGTGGTGCACCCATTCATGACCCAGATTATATCGGGGGGATAGGTAAAGAGCTC
ATTGTAGATGATGCTAGTGACGTCACATCATTCTATCCCTCTGCATTTCAAGAACACCTG
AACTTTATCCCGGCGCCTACTACAGGATCAGGTTGCACTCGAATACCCTCATTCGACATG
AGCGCTACCCATTACTGTTACACCCACAACGTGATACTGTCTGGATGCAGAGATCACTCA
CACTCACATCAGTATTTAGCACTCGGTGTACTCCGGACATCAGCAACAGGGAGGGTATTC
TTTTCTACTCTGCGTTCCATCAATCTGGATGACACCCAAAATCGGAAGTCTTGCAGTGTG
AGTGCAACTCCCTTAGGTTGTGATATGCTATGCTCTAAAGTCACGGAGACTGAAGAAGAG
GATTATAATTCAGCTGTCCCAACACCGATGGTACATGGCAGGCTAGGGTTCGACGGCCAG
TATCACGAGAAGGACCTAGACGTCACAACATTATTTGGGGACTGGGTGGCAAGCTATCCA
GGAGTAGGGGGTGGGTCCTTTATTGACAACCGCGTATGGTTCCCTGTCTATGGAGGGCTT
AAACCCAATTCGCCTAGTGACACTGCACAAGAAGGGAAGTATGTTATATACAAGCGATAC
AATGACACGTGCCCAGATGAACAAGACTACCAGATTCGAATGGCCAAATCTTCATATAAG
CCTGGGCGGTTTGGCGGGAAACGCGTTCAGCAGGCCATCTTGTCTATCAAGGTGTCAACA
TCCCTGGGCGAGGACCCGGTGCTGACTATACCGCCCAACACAGTTACACTTATGGGGGCC
GAAGGCAGAGTTCTCACAGTAGGAACATCGCATTTCTTGTATCAGCGAGGGTCATCATAC
TTCTCCCCTGCTCTATTATACCCTATGACTGTCAGCAACAAAACAGCCTCTCTTCATAGT
CCTTACATGTTCAATGCCTTCACCAGGCCAGGTAGTGTCCCTTGCCAGGCTTCAGCAAGA
TGCCCCAACTCATGTGTTACCGGAGTCTATACTGATCCATATCCCTTAGTCTTCTATAGG
AACCATACCTTGCGAGGAGTATTCGGGACAATGCTTGATGATGAACAGGCAAGACTTAAC
CCCGTGTCTGCAGTATTTGATAGCATATCCCGCAGTCGCATAACCCGGGTGAGTTCAAGC
AGTACCAAAGCAGCATACACGACATCAACATGTTTTAAAGTTGTCAAGACTAATAAAACC
TATTGTCTCAGCATTGCTGAGATATCTAATACTCTCTTCGGGGAGTTCAGAATCGTCCCT
TTACTAGTTGAGATCCTTAAAGATGATGGGGTT
>2000/USA/MN/mallard/US_MN_/MN00-39
ATGGACCGCGCAGTTAGCCAAGTCGCACTAGAGAATGATGAAAGAGAGGCAAAGAATACA
TGGCGCTTGGTATTCAGGATCGCAATTCTACTTTTAACAGTAGTGACTCTAGCCATATCT
GCAGCCGCCCTTGCATACAGTATGGAGGCCAGCACACCCAGCGACCTTGTAGGCATACCG
ACTGCGATCTTGAGGGCTGAGGAAAAGATTACATCTGCACTAAGTTCCAACCAAGATGTA
GTAGATAGGATATACAAGCAGGTGGCCCTTGAGTCTCCGTTGGCATTGCTAAACACCGAA
TCCACAATCATGAACGCAATAACATCTCTCTCGTATCAGATCAATGGAGCTGCGAACAGC
AGCGGGTGTGGTGCACCCATTCATGACCCAGATTATATCGGGGGGATAGGTAAAGAGCTC
ATTGTAGATGATGCTAGTGACGTCACATCATTCTATCCCTCTGCATTTCAAGAACACCTG
AACTTTATCCCGGCGCCTACTACAGGATCAGGTTGCACTCGAATACCCTCATTCGACATG
AGCGCTACCCATTACTGTTACACCCACAACGTGATACTGTCTGGATGCAGAGATCACTCA
CACTCACATCAGTATTTAGCACTCGGTGTGCTCCGGACATCAGCAACAGGGAGGGTATTC
TTTTCTACTCTGCGTTCCATCAATCTGGATGACACCCAAAATCGGAAGTCTTGCAGTGTG
AGTGCAACTCCCTTAGGTTGTGATATGCTATGCTCTAAAGTCACGGAGACTGAAGAAGAG
GATTATAATTCAGCTGTCCCAACACCGATGGTACATGGAAGGCTAGGGTTCGACGGCCAG
TATCACGAGAAGGACCTAGACGTCACAACATTATTTGAGGACTGGGTGGCAAACTATCCA
GGAGTAGGGGGTGGGTCCTTTATTGACAACCGCGTATGGTTCCCTGTCTATGGAGGGCTT
AAACCCAATTCGCCTAGTGACACTGCACAAGAAGGGAAGTATGTTATATACAAGCGATAC
AATGACACATGCCCAGATGAACAAGACTACCAGATTCGAATGGCCAAATCTTCATATAAG
CCTGGACGGTTTGGCGGGAAACGCGTCCAGCAGGCCATCTTGTCTATCAAGGTGTCAACA
TCCCTGGGCGAGGACCCGGTGCTGACTATACCGCCCAACACAGTTACACTTATGGGGGCC
GAAGGCAGAGTTCTCACAGTAGGAACATCGCATTTCTTGTATCAGCGAGGGTCATCATAC
TTCTCCCCTGCTCTATTATACCCTATGACTGTCAGCAACAAAACAGCCTCTCTTCATAGT
CCTTACATGTTCAATGCCTTCACCAGGCCAGGTAGTGTCCCTTGCCAGGCTTCAGCAAGA
TGCCCCAACTCATGTGTTACCGGAGTCTATACTGATCCATATCCCTTAGTCTTCTATAGG
AACCATACCTTGCGAGGAGTATTCGGGACAATGCTTGATGATGAACAGGCAAGACTTAAC
CCCGTGTCTGCAGTATTTGATAGCATATCCCGCAGTCGCATAACCCGGGTGAGTTCAAGC
AGTACCAAAGCAGCATACACGACATCAACATGTTTTAAAGCTGTCAAGACTAATAAAACC
TATTGTCTCAGCATTGCTGAGATATCTAATACTCTCTTCGGGGAGTTCAGAATCGTCCCT
TTACTAGTTGAGATCCTTAAAGATGATAGGGTT
>2003/China/ND/03/018
ATGGACCGCACGGTTAACAGAGTCGTGCTAGAGAATGAGGAAAGAGAAGCAAAGAACACA
TGGCGCCTGGTTTTCCGGATCGCAGTCTTACTTTTAATGATAATGACTCTAGCTATCTCC
GCAGCTGCCTTGGCATACAGCATGGGGGCCATTACGCCGCGCGACCTCGCAGGCATATCG
ACTGTGATCTCCAAGACAGAAGATAAGGTGACATCTTTACTCAGTTCAAGTCAAGATGTG
ATAGATAGGATATATAAGCAGGTGGCTCTTGAATCTCCGCTGGCGCTACTAAACACTGAA
TCTATAATTATGAATGCAATAACCTCTCTTTCCTATCAAGTCAGCGGGGCTGCGAATAAT
AGCGGGTGTGGGGCGCCTGTTCATGACCCAGATTATATCGGGGGGATAGGCAAGGAACTC
ATAGTGGATGACATTAGTGATGTCACATCATTTTATCCTTCTGCATATCAAGAACACTTG
AATTTCATCCCGGCACCTACTACGGGATCCGGTTGCACTCGGATACCCTCATTTGACATG
AGCACCACTCACTACTGTTATACTCACAATGTGATATTATCTGGTTGCAGAGATCACTCA
CACTCACATCAATACTTAGCACTTGGTGTGCTTCGAACATCTGCAACAGGGAGGGTATAC
TTTTCTACTCTGCGTTCTATCAATTTAGATGACACCCAAAATCGGAAGTCCTGCAGTGTG
AGTGCAACCCCTTTAGGTTGTGATATGCTGTGCTCTAAAGTTACAGAGACTGAGGAGGAG
GATTACAAGTCAGTTACCCCCACATCAATGGTGCACGGAAGGCTAGGGTTTGACGGTCAA
TACCATGAGAAGGACTTAGACACCACAGTCTTATTTAAGGATTGGGTGGCAAATTACCCA
GGAGTGGGAGGAGGGTCTTTTATTAATGACCGTGTATGGTTCCCAGTTTACGGAGGGCTA
AAACCCAATTCACCCAGTGACACTGCACAAGAAGGGAAATATGTAATATACAAGCGCCAT
AACAACACATGCCCCGATGGACAAGATTACCAAATTCGGATGGCTAAGTCTTCATATAAA
CCCGGGCGATTTGGTGGAAGGCGCGTTCAGCAAGCCATCTTATCTATCAAAGTGTCAACA
TCTTTGGGTAAGGACCCAGTGCTAACTATTCCACCTAATACAATTACACTCATGGGGGCC
GAAGGCAGAATTCTCACAGTAGGGACATCTCACTTCTTGTACCAACGAGGGTCTTCATAT
TTCTCCCCTGCCTTATTATATCCCATGACAGTAAATAACAAAACAGCTACACTTCACAGT
CCTTATATGTTTAATGCCTTCACTCGGCCAGGTAGTGTCCCTTGCCAGGCATCAGCAAGA
TGCCCCAACTCATGCATCACTGGAGTCTATACTGATCCATATCCCTTAATCTTCCATAGG
AATCATACCCTACGAGGGGTCTTCGGGACGATGCTTGATGATGAACAAGCAAGACTTAAC
CCCGTATCTGCAGTATTCGACAACATATCCCGCAGTCGTGTAACCCGGGTGAGTTCAAGC
AGCACCAAGGCAGCATACACGACATCGACATGTTTTAAAGTTGTCAAGACCAATAAAGCT
TATTGTCTTAGTATTGCAGAAATATCCAATACCCTATTCGGGGAATTTAGGATTGTTCCC
TTACTAGTCGAGATCCTCAAGGATGGTAGGGTT
>2003/China/ND/03/044
ATGGACCGCACGGTTAACAGAGTCGTGCTAGAGAATGAGGAAAGAGAAGCAAAGAACACA
TGGCGCCTGGTTTTCCGGATCGCAGTCTTACTTTTAATGGTAATGACTCTAGCTATCTCC
GCAGCTGCCTTGGCATACAGCATGGGGGCCAGTACGCCGCGCGACCTCGCAGGCATATCG
ACTGTGATCTCCAAGACAGAAGATAAGGTGACATCTTTACTCAGTTCAAGTCAAGATGTG
ATAGATAGGATATATAAGCAGGTGGCTCTTGAATCTCCGCTGGCACTACTAAACACTGAA
TCTATAATTATGAATGCAATAACCTCTCTTTCCTATCAAATCAACGGGGCTGCGAATAAT
AGCGGGTGTGGGGCGCCTGTTCATGACCCAGATTATATCGGGGGGATAGGCAAAGAACTC
ATAGTGGATGACATTAGTGATGTCACATCATTTTATCCTTCTGCATATCAAGAACACTTG
AATTTCATCCCGGCACCTACTACAGGATCCGGTTGCACTCGGATACCCTCATTTGATATG
AGCACCACTCACTACTGTTATACTCACAATGTGATATTATCTGGTTGCAGAGATCACTCA
CACTCACATCAATACTTAGCACTTGGTGTGCTTCGAACATCTGCAACAGGGAGGGTATAC
TTTTCTACTCTGCGTTCTATTAACTTAGATGACACCCAAAATCGGAAGTCCTGCAGTGTG
AGTGCAACCCCTTTAGGTTGTGATATGCTGTGCTCTAAAGTCACAGAGACTGAGGAGGAG
GATTACAAGTCAGTTACCCCCACATCAATGGTGCACGGAAGGCTAGGGTTTGACGGTCAA
TACCATGAGAAGGACTTAGACACCACAGTCTTATTTAAGGATTGGGTGGCAAATTACCCA
GGAGTGGGAGGAGGGTCTTTTATTAACGACCGTGTATGGTTCCCAGTTTACGGAGGGCTA
AAACCCAATTCACCCAGTGACACTGCACAAGAAGGGAAATATGTAATATACAAGCGCCAT
AACAACACATGCCCCGATGAACAAGATTACCAAATTCGGATGGCTAAGTCTTCATATAAA
CCCAGGCGATTTGGTGGAAGGCGCGTTCAGCAAGCCATCTTATCTATCAAAGTGTCAACA
TCTTTGGGTAAGGACCCAGTGCTAACTATTCCACCTAATACAATTACACTCATGGGGGCC
GAAGGCAGAATTCTCACAGTACGGACATCTCACTTCTTGTACCAACGAGGGTCTTCATAT
TTCTCCCCTGCCTTATTATATCCCATGACAGTAAATAACAAAACAGCTACACTTCACAGT
CCTTATATGTTTAATGCCTTCACTCGGCCAGGTAGTGTCCCTTGCCAGGCATCAGCAAGA
TGCCCCAACTCATGCATCACTGGAGTCTATACTGATCCATATCCCTTAATCTTCCATAGG
AATCATACCCTACGAGGGGTCTTCGGGACGATGCTTGATGATGAACAAGCAAGACTTAAC
CCCGTATCTGCAGTATTCGACAACATATCCCGCAGTCGTGTAACCCGGGTGAGTTCAAGC
AGCACCAAGGCAGCATACACGACGTCGACATGTTTTAAAGTTGTCAAGACCAATAAAGCT
TATTGTCTTAGTATTGCAGAAATATCCAATACCCTATTCGGGGAATTTAGGATTGTTCCC
TTACTAGTCGAGATCCTCAAGGATGGTAGGGTT
>XXXX/China/ND/05/028
ATGGACCATGCAGTTAGCAGAGTTGCGCTAGAGAATGAAAAAAGAGAGGCAAAGAACACA
TGGCGCTTGGTTTTCCGGATCGCAGTTTTACTTTTAATAATAGTGACCTTAGTTATCTCC
GCAGCCGCCTTGGCGTACAGCATGGGGGCTAGTACGCCGCGCGACCTCATAGGCATATCG
ACTGTGATCTCTAAGACGGAGGACAGGATTACGTCTTTACTCAGTTCGAATCAAGATGTA
GTAGATAGAATATATAAGCAAGTGGCCCTTGAATCTCCGCTAGCATTGCTAAATACTGAA
TCTATAATCATGAATGCAATAACGTCTCTCTCTCATCAAATTAACGGGGCTGCCAATAGT
AGCAGATGTGGGGCACCCGTTCATGACCCAGATTATATCGGGGGGATAGGTAAAGAACTC
ATAGTAGACGACACCAGTGATGTCACATCATTCTATCCATCTGCATACCAAGAACACCTG
AATTTTATCCCGGCGCCCACTACAGGATCAGGTTGCACCCGGATACCCTCATTTGACATG
AGTGCTACCCACTACTGTTATACTCACAATGTGATATTGTCTGGTTGCAGAGATCACTCA
CACTCACACCAATATTTAGCACTTGGTGTGCTTCGGACATCTGCAACGGGGAGGGTATTC
TTTTCTACTCTGCGTTCCATCAATTTAGATGACACCCAGAATCGGAAGTCTTGCAGTGTG
AGTGCGACTCCTCTAGGTTGCGATATACTGTGCTCTAAAGTCACAGAGACTGAAGAAGAG
GATTATAAGTCAATTTCCCCAACATTAATGGTGCACGGAAGGTTAGGTTTTGACGGTCAA
TACCATGAGAAAGACTTAGACATCACTGTCTTATTCAAGGATTGGGTGGCAAATTACCCG
GGAGTGGGAAGCGGATCCTTTATTGATGACCGCGTATGGTTCCCAGTTTATGGAGGGCTA
AAGCCTAATTCGCCTATCGACACTGCACAAGAGGGGAAATATGTAATATACAAGCGCTAT
AATAACACATGCCCCGATGGACAAGAATATCAAATCCGGATGGCTAAGTCTTCGTACAAA
CCTGGGCGGTTCAGTGGAAAGCGCGTACAGCAAGCCATCTTATCTATCAAAGTGTCAACA
TCTTTAGGTGAGGACCCGGTGTTGACTGTCCCGCCTAATACAATCACACTCATGGGGGCC
GAAGGCAGAGTTCTCACAGTAGGGACATCTCATTTCTTGTACCAACGAGGGTCTTCGTAT
TTCTCCCCCGCCTTATTATACCCTATGACAGTCTACAACAAAACAGCTACTCTTCATAGT
CCTTATACATTTAATGCTTTCACCCGGCCAGGTATTGTCCCTTGTCAGGCATCAGCAAGG
TGCCCCAACCCATGTATCACTGGAGTCTATACTGATCCGTACCCCTTGGTCTTCCATAGG
AATCATACCTTGCGAGGGGTCTTCGGGACAATGCTTGATGATGAACAAGCAAGGCTCAAC
CCCGCATCTGCAGTATTCGGTAGCATATCCCGCAGTCGTGTAACCCGGGTGAGTTCAAGC
AGCACCAAGGCAGCATACACGACATCGACATGTTTTAAAGTTGTCAAGACCAATAAAGTT
TATTGTCTTAGCATTGCAGAAATATCTAATACCCTATTTGGGGAATTCAGGATCGTTCCT
TTACTAGTTGAGATTCTTAAGGATGATAGGGTT
>1996/Ireland/AV32496
ATGGACCACGCAGTCAGCAAGGTTGCGTCAGAGAATGAAGAAAGAGAAGCAAAGAACACA
TGGCGCTTGGTATTCCGGATCGCAGTTTTACTTTTAACAGTGGTGACCTTAGCTATCTCT
GCAGCTGCCCTGGTATACAGCACGGGGGCTAGTACGCCCCGCGACCTCGTAGGCATATCA
ACTGTGGTCTCTAAGGTGGAGGACAAGATTACTTCTTTACTCAGTTCAAATCAAGATGTA
GTAGATAGAATATATAAGCAAGTGGCCCTTGAATCTCCGCTGGCACTACTAAATACTGAG
TCTATAATCATGAATGCAATAACGTCTCTCTCTCATCAAATCAATGGGGCTGCAAACAAT
AGCAGGTGCGGGGCGCCCGTTCATGACCCGGACTACATCGGGGGGATAGGCAAAGAACTC
ATAGTAGACGACATCAGTGGTGTCACATCATTCTACCCATCTGCATACCAAGAACACCTG
AATTTTATCCCGGCGCCCACTACAGGATCAGGTTGCACTCGGATACCCTCATTTGATATG
AGTGCTACCCACTACTGTTATACTCACAACGTGATATTGTCTGGCTGCAGAGATCATTCA
CACTCACATCAATACTTAGCACTTGGTGTGCTTCGGACATCTGCAACAGGGAGGGTATTC
TTTTCTACTCTTCGTTCCATCAATTTAGATGACACCCAAAATCGGAAGTCTTGCAGTGTG
AGTGCAACTCCTCTAGGTTGTGATATACTGTGCTCTAAAGTCACAGAAGCTGAAGAAGAG
GATTATAAGTCAGTTACCCCAACATCAATGGTGCACGGAAGGTTAGGTTTTGACGGTCAA
TACCATGAGAAGGACTTAGACATCACAGTCTTATTCAAGGATTGGGTGGCAAATTACCCG
GGAGTTGGGAGCGGATCTTTTATTGATGACCGTGTATGGTTCCCAGTTTACGGAGGGTTA
AAACCTAATTCGCCCAGCGACACTGCACAAGAAGGGAAATATGTAATATACAAGCGATAT
AACAACACATGCCCCGACGGACAAGAATATCAAATCCGGATGGCTAAGTCTTCGTACAAG
CCTGGACGATTCGGTGGAAAGCGTGTACAGCAAGCCATCTTATCCATCAAGGTGTCAACA
TCTTTGGGTGAAGACCCGGTGCTGACTGTTCCACCTAATACAATTACACTCATGGGGGCC
GAAGGCAGAGTTCTCACAGTAGGGACATCTCACTTCTTGTACCAACGAGGGTCTTCGTAT
TTCTCCCCTGCCCTATTATATCCTATGACAGTCTATAACAAAACAGCTACTCTTCATAGT
CCTTATACATTTAATGCTTTCACCCGGCCAGGTATTGTCCCTTGTCAGGCATCAGCAAGA
TGCCCCAATCCATGTATCACTGGAGTCTATACTGATCCGTACCCTTTGGTCTTCTATAGG
AATCATACCTTGCGAGGGGTCTTCGGGACAATGCTTGATGATGAACAAGAAAGACTCAAT
CCCGTATCTGCAGTATTCGACAACATATCTCGCAGTCGTGTAACCCGAGTAAGTTCAAGC
AGCACCAAGGCAGCATACACGACATCAACATGCTTTAAAGTTGTCAAGACCAATAAAGTT
TATTGTCTTAGCATTGCAGAAATATCCAACACCCTATTTGGGGAATTCAGAATCGTTCCT
TTATTAGTTGAGATTCTTAAGGATGATAGGGTT
>2000/Italy/dove/Italy/2736/00
ATGGACCATGCAGTCAGCAAGGTTGCATTAGAGAACGAAGAAAGAGAAGCAAAGAACACA
TGGCGCTTAGTATTCCGGATCGCAGTTTTAATTTTAATAGTGGTGACCTTGGCTATCTCT
GCAGTTACCCTGGTATACAGCACGGGAGCTAGCACGCCCCGCGACCTCGTAGGCATATCG
ACTGTAGTCTCTAAGGTGGAGGACAAGATTACGTCTTTACTCAGTTCAAATCAAGATGTA
GTAGATAGAATATATAAGCAAGTAGCCCTTGAATCTCCGCTGGCACTACTAAATACTGAA
TCTATAATCATGAATGCAATAACGTCTCTCTCTCATCAAATCAATGGAGCTGCAAACAAT
AGCAGGTGCGGGGCGCCCGTTCATGACCCAGACTACATTGGGGGGATAGGCAAAGAACTC
ATAGTAGACGACATCAGTGGTGTCACATCATTCTACCCATCTGCATACCAAGAACACCTG
AATTTTATCCCGGCACCCACTACAGGATCAGGTTGCACTCGGATACCCTCATTTGATATG
AGTGCTACCCACTACTGTTATACTCACAACGTGATATTGTCTGGCTGCAGAGATCACTCA
CACTCACATCAATACTTAGCACTTGGTGTGCTTCGGACATCTGCAACAGGGAGGGTATTC
TTTTCTACTCTGCGTTCCATCAATTTAGATGACACCCAAAATCGGAAGTCTTGCAGTGTG
AGTGCAACTCCTCTAGGTTGTGATATACTGTGCTCTAAAGTCACAGAGGCTGAAGAAGAG
GATTATAAGTCAGTTACCCCAACATCAATGGTGCACGGAAGGTTAGGTTTTGACGGTCAA
TACCATGAGAAGGACTTAGACATCACAGTCTTATTTAAAGATTGGGTGGCAAATTACCCA
GGAGTCGGGAGCGGATCTTTTATTGATGACCGTGTATGGTTCCCAATTTACGGAGGGTTA
AAACCTAATTCGCCCAGCGACACTGCACAAGAAGGGAAATATGTAATATACAAGCGCTAT
AACAACACATGCCCCGACGGACAAGAATATCAAATCCGGATGGCTAAGTCTTCGTACAAG
CCTGGGCGATTCGGTGGAAAACGTGTACAGCAAGCCATCTTATCCATCAAGGTGTCAACA
TCTTTGGGTGAGGACCCGGTGCTGACTGTTCCGCCTAATACAATTACACTCATGGGGGCC
GAAGGCAGAGTTCTCACAGTAGGGACATCTCACTTCTTGTACCAACGGGGGTCTTCGTAT
TTCTCCCCTGCCTTATTATATCCTATGACAGTCTATAACAAAACAGCTACTCTTCATAGT
CCTTATACATTTAATGCTTTCACCCGGCCAGGTATTGTCCCTTGTCAGGCATCGGCAAGA
TGCCCCAATCCATGTATCACTGGAGTCTATACTGATCCGTACCCTTTGGTCTTCTATAGG
AATCATACCTTGCGAGGGGTCTTCGGGACAATGCTTGATGATGAACAAGAAAGACTCAAT
CCCGTATCTGCAGTATTCGACAACATATCTCGCAGTCGTGTAACCCGAGTAAGTTCAAGC
AGCACCAAGGCAGCATACACGACATCAACATGCTTTAAAGTTGTCAAGACCAATAAAGTT
TATTGTCTGAGCATTGCAGAAATATCCAACACCCTATTTGGAGAATTCAGAATCGTTCCT
TTATTAGTTGAGATTCTTAAGGATGACAGAGCT
>1989/South Korea/Kr-10289
ATGGACCGTGCAGTTAGCAGAGTTGTGCTAGAGAATGAAGAAAGAGAAGCAAAGAACACA
TGGCGCTTGGTTTTCCGGATCGCAGTTTTACTGTTAATAGTAATGACTTTAGCTATCTCT
GCAGCTGCTCTGGTATACAGCATGGGGGCCAGTACGCCGCGCGACCTCGTAGGCATGTCA
ACTGTGATCTCTAAGACGGAAGACAAGATTACGTCCTTACTCAGTTCAAATCAAGATGTA
GTAGATAGAATATATAAGCAGGTGGCCCTTGAATCCCCGCTGGCATTGCTAAATACTGAA
TCTATAATTATGAATGCAATAACGTCTCTCTCTTATCAAATTAACGGGGCTGCGAATAAT
AGCGGGTGTGGGGCGCCTGTTCATGACCCAGATTATATAGGAGGGATAGGCAAAGAACTC
ATAGTAGACGACACTAGTGATGTCACATCATTCTATCCTTCTGCATACCAAGAACACCTG
AATTTTATCCCGGCGCCTACTACAGGTTCAGGTTGCACTCGGATACCCTCATTTGACATG
AGTGCTACCCACTACTGTTATACCCACAATGTGATATTGTCTGGCTGCAGAGATCACTCA
CACTCACATCAATACTTAGCACTTGGTGTGCTCCGGACATCTGCAACAGGGAGGGTATTC
TTTTCTACTCTGCGTTCCATCAATTTAGATGACACCCAAAATCGGAAGTCTTGCAGTGTG
AGTGCAACTCCTCTAGGTTGTGATATGCTGTGCTCTAAAGTCACAGAAACTGAAGAAGAG
GACTATAAGTCAGTTACCCCCACATCAATGGTGCATGGAAGGTTAGGCTTTGACGGTCAA
[truncated: 170,395 more chars]
