# Supplementary material for: New Avian Paramyxoviruses Type I Strains Identified in Africa Provide New Outcomes for Phylogeny Reconstruction and Genotype Classification
Source: PLoS One. 2013 Oct 18;8(10):e76413. doi: 10.1371/journal.pone.0076413 (PMC3799739; doi:10.1371/journal.pone.0076413)
Supplement: Table S7 — Multiple sequence alignments in Fasta format of 741 F gene sequences, 110 full genome, 1921 F partial sequences –372 nt, 796 F partial sequences – 445 nt and 323 HN sequences. (ZIP) [file pone.0076413.s007.zip › Align_F_complete_1653nt_741seq.fas]

>1932/Australia/Australia/32
ATGGGCCCCAGATCTTCTACCAGGATCCCAATACCTCTGATGTTGACCATCCGGATCGCGCTGGCACTGAGTTGTGTCCATCTGGCAAGTTCTCTTGATGGCAGGCCTCTTGCAGCTGCAGGGATCGTGGTAACAGGGGATAAAGCAGTCAACATATACACCTCATCCCAGACAGGGTCAATCATAGTCAAGTTACACCCAAATATGCCCAAGGATAAAGAGGCGTGTGCAAAAGCCCCGTTGGAGGCATACAACAGGACACTGACTACTTTGCTCACCCCCCTTGGTGATTCTATCCGCAGGATACAAGAGTCTGTGACTACATCCGGAGGAAGGAGACAGAAACGCTTTATAGGTGCTATTATCGGCAGTGTAGCTCTTGGGGTTGCAACAGCTGCACAGATAACAGCAGCCTCGGCCCTGATACAAGCCAATCAGAATGCTGCCAACATCCTCCGGCTTAAGGAGAGCATTACTGCAACCATTGAAGCTGTACATGAGGTCACTGACGGATTATCACAACTAGCAGTGGCAGTTGGGAAGATGCAGCAGTTTGTTAATGACCAGTTTAATAACACAGCTCAGGAATTGGACTGTATAAAAATTACACAGCAGGTTGGTGTAGAACTCAACCTGTACCTAACTGAATTGACTACAGTATTCGGGCCACAAATAACTTCCCCTGCCTTAACTCAGCTGACTATCCAGGCGCTTTACAACCTAGCTGGTGGTAATATGGATTACTTGTTGACTAAGTTAGGTGTAGGGAACAACCAACTCAGCTCATTAATTGGTAGCGGCTTGATCACCGGCAACCCTATTCTGTACGACTCACAGACTCAACTCTTGGGTATACAGGTAACTTTACCCTCAGTCGGAAACCTAAATAATATGCGTGCCACCTACCTGGAGACCTTGTCTGTAAGCACAACCAAGGGATTTGCCTCAGCACTCGTCCCAAAAGTGGTGACACAGGTCGGTTCTGTGATAGAAGAACTTGACACTTCATACTGTATAGAGACCGATTTGGATTTGTATTGTACAAGAATAGTGACATTCCCTATGTCTCCTGGTATTTATTCCTGTTTGAACGGCAATACATCGGCTTGCATGTATTCAAAGACTGAAGGCGCACTTACTACGCCATACATGACTCTCAAAGGCTCAGTTATTGCCAATTGCAAGATGACAACATGCAGATGTGCAGACCCCCCGGGTATCATATCGCAAAATTATGGAGAAGCTGTGTCTCTAATAGATAGGCACTCATGCAATGTCTTATCCTTGGACGGGATAACTTTGAGGCTCAGTGGGGAATTTGATGCAACTTATCAAAAGAATATCTCAATACTAGATTCTCAAGTAATAGTGACAGGCAATCTCGATATCTCAACTGAGCTTGGGAATGTCAACAACTCGATAAGTAATGCTTTGGATAAGTTAGAGGAAAGCAACAGCAAACTAGACAAAGTCAATGTCAAACTGACCAGCACATCTGCTCTCATTACCTATATCGCTTTAACTGCCATATCTCTTGTTTGCGGTATACTTAGTCTGGTTCTAGCATGCTACCTAATGTACAAGCAAAAGGCGCAACAAAAGACCTTGTTATGGCTTGGGAATAATACCCTGGGTCAGATGAGAGCCACTACA
>1932/Australia/Victoria
ATGGGCCCCAGATCTTCTACCAGGATCCCAATACCTCTGATGTTGACCATCCGGATCGCGCTGGCACTGAGTTGTGTCCATCTGGCAAGTTCTCTTGATGGCAGGCCTCTTGCAGCTGCAGGGATCGTGGTAACAGGGGATAAAGCAGTCAACATATACACCTCATCCCAGACAGGGTCAATCATAGTCAAGTTACTCCCAAATATGCCCAAGGATAAAGAGGCGTGTGCAAAAGCCCCGTTGGAGGCATACAACAGGACACTGACTACTTTGCTCACCCCCCTTGGTGATTCTATCCGCAGGATACAAGAGTCTGTGACTACATCCGGAGGAAGGAGACAGAAACGCTTTATAGGTGCTATTATCGGCAGTGTAGCTCTTGGGGTTGCAACAGCTGCACAGATAACAGCAGCCTCGGCCCTGATACAAGCCAATCAGAATGCTGCCAACATCCTCCGGCTTAAGGAGAGCATTACTGCAACCAATGAAGCTGTACATGAGGTCACTGACGGATTATCACAACTAGCAGTGGCAGTTGGGAAGATGCAGCAGTTTGTTAATGACCAGTTTAATAACACAGCTCAGGAATTGGACTGTATAAAAATTACACAGCAGGTTGGTGTAGAACTCAACCTGTACCTAACTGAATTGACTACAGTATTCGGGCCACAAATAACTTCCCCTGCCTTAACTCAGCTGACTATCCAGGCGCTTTACAACCTAGCTGGTGGTAATATGGATTACTTGTTGACTAAGTTAGGTGTAGGGAACAACCAACTCAGCTCATTAATTGGTAGCGGCTTGATCACCGGCAACCCTATTCTGTACGACTCACAGACTCAACTCTTGGGTATACAGGTAACTTTACCCTCAGTCGGAAACCTAAATAATATGCGTGCCACCTACCTGGAGACCTTGTCTGTAAGCACAACCAAGGGATTTGCCTCAGCACTCGTCCCAAAAGTGGTGACACAGGTCGGTTCTGTGATAGAAGAACTTGACACTTCATACTGTATAGAGACCGATTTGGATTTGTATTGTACAAGAATAGTGACATTCCCTATGTCTCCTGGTATTTATTCCTGTTTGAACGGCAATACATCGGCTTGCATGTATTCAAAGACTGAAGGCGCACTTACTACGCCATACATGACTCTCAAAGGCTCAGTTATTGCCAATTGCAAGATGACAACATGCAGATGTGCAGACCCCCCGGGTATCATATCGCAAAATTATGGAGAAGCTGTGTCTCTAATAGATAGGCACTCATGCAATGTCTTATCCTTGGACGGGATAACTTTGAGGCTCAGTGGGGAATTTGATGCAACTTATCAAAAGAATATCTCAATACTAGATTCTCAAGTAATAGTGACAGGCAATCTCGATATCTCAACTGAGCTTGGGAATGTCAACAACTCGATAAGTAATGCTTTGGATAAGTTAGAGGAAAGCAACAGCAAACTAGACAAAGTCAATGTCAAACTGACCAGCACATCTGCTCTCATTACCTATATCGCTTTAACTGCCATATCTCTTGTTTGCGGTATACTTAGTCTGGTTCTAGCATGCTACCTAATGTACAAGCAAAAGGCGCAACAAAAGACCTTGTTATGGCTTGGGAATAATACCCTGGGTCAGATGAGAGCCACTACA
>1933/UK/Herts/33
ATGGGCTCCAGATCTTCTACCAGGATCCCGGTTCCTCCAATGCTGATCATCCGAATTGTGCTGACGCTGAGTTGTATCCGTCTGACAAGCTCTCTTGATGGCAGGCCTCTTGCAGCTGCAGGGATCGTGGTAACAGGAGATAAAGCAGTCAACATATACACCTCATCCCAGACAGGGTCAATCATAGTCAAGTTACTCCCAAATATGCCCAAGGACAAAGAGGCGTGTGCAAAAGCCCCATTGGAGGCATACAACAGGACACTGACTACTTTGCTCACCCCCCTTGGTGATTCTATCCGCAGGATACAAGAGTCTGTGACTACTTCCGGAGGAAGGAGACAGAGACGCTTTATAGGTGCCATTATCGGCAGTGTAGCTCTTGGGGTTGCAACAGCTGCACAGATAACGGCAGCCTCGGCCCTGATACAAGCCAACCAGAATGCTGCCAACATCCTCCGGCTTAAGGAGAGCATTGCTGCAACCAATGAAGCTGTGCACGAGGTCACTGACGGATTATCACAACTAGCAGTGGCAGTAGGGAAGATGCAGCAGTTTGTTAATGACCAGTTTAATAATACAGCGCAAGAATTGGACTGTATAAAAATTACACAGCAGGTAGGTGTAGAACTCAACTTGTACCTAACTGAATTGACTACAGTATTCGGGCCACAAATCACTTCCCCTGCCTTAACTCAGCTGACTATCCAGGCGCTTTACAATTTAGCTGGTGGTAATATGGATTACTTGCTGACTAAGTTAGGTGTAGGGAACAACCAACTCAGCTCATTAATCGGTAGCGGCTTGATCACCGGCAACCCTATTCTGTACGACTCACAGACTCAGATCTTGGGTATACAGGTAACTTTGCCTTCAGTCGGGAACCTAAATAATATGCGTGCCACCTACTTGGAGACCTTATCTGTAAGCACAACCAAGGGATTTGCCTCAGCACTTGTCCCAAAAGTGGTGACACAGGTCGGTTCCGTGATAGAAGAACTTGACACCTCATACTGTATAGGGACCGACTTGGATTTATACTGTACAAGAATAGTGACATTCCCTATGTCTCCTGGTATTTATTCCTGTCTGAGCGGTAATACATCGGCTTGCATGTATTCAAAGACTGAAGGCGCACTTACTACGCCATATATGGCTCTCAAAGGCTCAGTTATTGCCAATTGCAAGATGACAACATGTAGATGTGCAGACCCTCCGGGTATCATATCGCAAAATTATGGAGAAGCTGTGTCCTTAATAGATAGGCACTCATGCAATGTCTTATCCTTAGACGGGATAACTCTGAGGCTCAGTGGGGAATTTGATGCAACCTATCAAAAGAATATCTCAATACTAGATTCTCAAGTTATAGTGACAGGCAATCTCGATATATCAACTGAGCTTGGGAATGTCAACAACTCAATAAGTAATGCCCTGAATAAGTTAGAGGAAAGCAACAGCAAACTAGACAAAGTCAATGTCAGACTGACCAGCACATCTGCTCTCATTACTTACATCGTTTTAACTGTCATATCTCTTGTTTTTGGTGTACTTAGCCTGGTTCTAGCATGCTACCTGATGTACAAGCAAAAGGCACAACAAAAGACCTTATTATGGCTTGGGAATAATACCCTTGATCAGATGAGAGCCACTACA
>1933/XXXX/Her33
ATGGGCTCCAGATCTTCTACCAGGATCCCGGTTCCTCCAATGCTGATCATCCGAATTGTGCTGACACTGAGTTGTATCCGTCTGACAAGCTCTCTTGATGGCAGGCCTCTTGCAGCTGCAGGGATCGTGGTAACAGGAGATAAAGCAGTCAACATATACACCTCATCCCAGACAGGGTCAATCATAGTCAAGTTACTCCCAAATATGCCCAAGGACAAAGAGGCGTGTGCAAAAGCCCCATTGGAGGCATACAACAGGACACTGACTACTTTGCTCACCCCCCTTGGTGATTCTATCCGCAGGAAACAAGAGTCTGTGACTACTTCCGGAGGAAGGAGACAGAGACGCTTTATAGGTGCCATTATCGGCAGTGTAGCTCTTGGGGTTGCAACAGCTGCACAGATAACGGCAGCCTCGGCCCTGATACAAGCCAACCAGAATGCTGCCAACATCCTCCGGCTTAAGGAGAGCATTGCTGCAACCAATGAAGCTGTGCACGAGGTCACTGACGGATTATCACAAATAGCAGTGGCAGTAGGAAAGATGCAGCAGTTTGTTAATGACCAGTTTAATAATACAGCGCAAGAATTGGACTGTATCAAAATTACACAGCAGGTAGGTGTAGAACTCAACTTGTACCTAACTGAATTGACTACAGTATTTGGGCCACAGATCACTTCCCCTGCCTTAACTCAGCTGACTATCCAGGCGCTTTACAATTTAGCTGGTGGTAATATGGATTACTTGCTGACTAAGTTAGGTGTAGGGAACAACCAACTCAGCTCATTAATCGGTAGCGGCTTGATCACCGGCAACCCTATTCTGTACGACTCACAGACTCAGATCTTGGGTATACAGGTAACTTTGCCTTCAGTCGGGAACCTAAATAATATGCGTGCCACCTACTTGGAGACCTTATCTGTAAGCACAACCAAGGGATTTGCCTCAGCACTTGTCCCAAAAGTGGTGACACAGGTCGGTTCCGTGATAGAAGAACTTGACACCTCATACTGTATAGGGACCGACTTGGATTTATACTGTACAAGAATAGTGACATTCCCTATGTCTCCTGGTATTTATTCCTGTCTGAGCGGTAATACATCGGCTTGCATGTATTCAAAGACTGAAGGCGCACTTACTACGCCATATATGGCTCTCAAAGGCTCAGTTATTGCCAATTGCAAGATGACAACATGTAGATGTGCAGACCCCCCGGGTATCATATCGCAAAATTATGGAGAAGCTGTGTCCTTAATAGATAGGCACTCATGCAATGTCTTATCCTTAGACGGGATAACTCTGAGGCTCAGTGGGGAATTTGATGCAACCTATCAAAAGAATATCTCAATACTAGATTCTCAAGTTATAGTGACAGGCAATCTCGATATATCAACTGAGCTTGGGAATGTCAACAACTCAATAAGTAATGCCCTGAATAAGTTAGAGGAAAGCAACAGCAAACTAGACAAAGTCAATGTCAGACTGACCAGCACATCTGCTCTCATTACTTACATCGTTTTAACTGTCATATCTCTTGTTTTTGGTGTACTTAGCCTGGTTCTAGCATGCTACCTGATGTACAAGCAAAAGGCACAACAAAAGACCTTATTATGGCTTGGGAATAATACCCTAGATCAGATGAGAGCCACTACA
>1940s/India/Mukteswar
ATGGGCCCCAGATCTTCTACCAGGATCCCAGTACCTCTAATGCTGACCATACGGATCACGCTGGCACTGAGTTATGTCCGTCTGACAAGTTCTCTTGATGGCAGGCCTCTTGCAGCCGCAGGGATCGTGGTAACAGGGGATAAAGCAGTTAACATATACACCTCATCCCAGACAGGGTCAATCATAGTCAAGTTACTCCCAAATATGCCCAAGGACAAAGAGGCATGTGCAAAAGCCCCATTGGAGGCTTACAACAGGACACTGACTACTTTGCTTACCCCCCTTGGTGATTCTATCCGCAGGATACAAGAGTCTGTGACTACATCCGGAGGAAGGAGACAGAGACGCTTTATAGGTGCCATTATTGGCAGTGTAGCTCTAGGGGTTGCAACAGCTGCACAGATAACGGCAGCCTCGGCTCTGATACAAGCCAACCAGAATGCTGCTAACATCCTCCGGCTTAAGGAGAGCATTGCTGCAACCAATGAAGCTGTACACGAGGTCACTGGCGGATTGTCACAGTTAGCAGTGGCAGTTGGAAAGATGCAGCAATTTGTTAATGACCAGTTTAATAACACAGCTCAAGAGTTGGACTGTATAAAAATTGCACAGCAGGTTGGTGTAGAACTCAACTTATACTTAACTGAATTGACTACAGTGTTCGGGCCACAAATCACTTCCCCTGCCTTAACTCAGTTGACTGTTCAGGCTCTTTACAATCTGGCTGGTGGTAATGTAGATTACTTGTTGACTAAGTTAGGTGTAGGGAACAACCAGCTCAGCTCATTGATTGGTAGCGGCTTGATCACCGGTAACCCTATTTTTTACGACTCACAGACTCAACTCTTGGGTATACAGGTGACTTTACCCTCAGTCGGGAACCTAAATAATATGCGTGCCACCTACTTGGAGACCTTGTCTGTAAGCACAACAAAGGGATTTGCCTCAGCACTTGTCCCAAAAGTAGTGACACAGGTCGGTTCTGTGATAGAAGAGCTTGACACCTCATACTGTATAGAAGCTGATTTGGATTTATATTGTACAAGAATAGTGACATTCCCTATGTCCCCTGGTATTTATTCCTGTTTGAGCGGCAATACATCGGCTTGCATGTATTCAAAGACTGAAGGCGCACTTACTACACCATACATGACTCTCAAAGGCTCAGTTGTTGCCAATTGCCAGATGACAACATGTAGATGTGCAGACCCCCCGGGTATCATATCACAAAATTATGGAGAGGCTGTGTCTCTAATAGATAAGCACTCATGCAATGTCGTATCCTTAGACGGGATAACTTTGAGGCTCAGTGGGGAATTTGATGCAACTTATCAAAAGAATATCTCAATATTAGATTCTCAAGTACTAGTGACAGGCAATCTCGATATCTCAACTGAGCTTGGGAATGTCAACCACTCAATAAGTAATGCTTTGGATAAGTTAGAGGAAAGCAACAGCAAACTAGACAAAGTCAATGTCAGACTGACCAGCACATCTGCTCTCATTACCTATATTGTTTTAACTGTCATATCTCTTGTTCTTGGTATGCTTAGCCTGGTTCTAGCATGCTATCTGATGTACAAGCAAAAAGCGCAACGAAAGACCTTGTTGTGGCTTGGAAATAATACCCTAGATCAGATGAGAGCTACTACA
>1944/China/Italien
ATGGGCTCCAGATCTTCTACCAGGATCCCGGTACCTCTAATGCTGATCATCCGAATTGCGCTGACACTGAGCTGTATCCGTCTGACAAGCTCTCTTGATGGCAGGCCTCTTGCAGCTGCAGGGATCGTGGTAACAGGAGATAAAGCAGTCAACATATACACCTCATCCCAGACAGGGTCAATCATAGTCAAGTTACTCCCAAATATGCCCAAGGACAAAGAGGCGTGTGCAAAAGCCCCATTAGAGGCATACAACAGGACACTGACTACTTTGCTCACCCCCCTTGGCAATTCTATCCGCAGGATACAAGAGTCTGTGACTACTTCCGGAGGAAGGAGACAGAGACGCTTTATAGGTGCCATTATCGGCAGTGTAGCTCTTGGGGTTGCAACAGCTGCACAGATAACAGCAGCCTCGGCCCTGATACAAGCCAACCAGAATGCTGCCAACATCCTCCGGCTTAAGGAGAGCATTGCTGCAACCAATGAAGCTGTGCACGAGGTCACTGACGGATTATCACAACTAGCAGTGGCAGTAGGGAAGATGCAGCAGTTTGTTAATGACCAGTTTAATAATACAGCGCAAGAATTGGACTGTATAAAAATTACACAGCAGGTCGGTGTAGAACTCAACTTGTACCTAACTGAATTGACTACAGTATTCGGGCCACAAATCACTTCCCCTGCCTTAACTCCGCTGACTATCCAGGCGCTTTACAATTTAGCTGGTGGTAATATGGATTACTTGCTGACTAAGTTAGGTGTAGGGAACAACCAACTCAGCTCATTAATTGGTAGCGGCTTGATCACCGGCAACCCTATTCTGTACGACTCACAGACTCAGATCTTGGGTATACAGATAACTTTGCCTTCAGTAGGGAACCTAAATAATATGCGTGCCACCTACTTGGAGACCTTATCTGTAAGCACAACCAAGGGATTTGCCTCAGCACTTGTCCCAAAAGTGGTGACACAGGTCGGTTCCGTGATAGAAGAACTTGACACCTCATACTGTATGGAGACCGACTTGGATCTATACTGTACAAGAATAGTGACATTCCCTATGTCTCCTGGTATTTATTCCTGTCTGAGCGGTAATACATCGGCTTGCATGTATTCAAAGACTGAAGGCGCACTTACTACGCCATATATGGCTCTCAAAGGCTCAGTTATCGCCAATTGCAAGATGACAACATGTAGATGTGCAGACCCCCCGGGTATCATATCGCAAAATTATGGAGAAGCTGTGTCCTTAATAGATAGGCACTCATGCAATGTCTTATCCTTAGACGGGATAACTCTGAGGCTCAGTGGGGAATTTGATGCAACCTATCAAAAGAATATCTCAATACTAGATTCTCAAGTTATAGTGACAGGCAATCTCGATATATCAACTGAGCTTGGGAATGTCAACAACTCAATAAGTAATGCCCTGAATAAGTTAGAGGAAAGCAACAGCAAACTAGACAAAGTCAATGTCAAACTGACCAGCACATCTGCTCTCATTACCTACATCGTTTTAACTGTCATATCTCTTGTTTTTGGTGTACTTAGCCTGGTTCTAGCATGCTACCTGATGTACAAGCAAAAGGCACAACAAAAGACCTTATTATGGCTTGGGAATAATACCCTTGATCAGATGAGAGCCACTACA
>1945/USA/BEA/45
ATGGGCCCCAGACCTTCTACCAAGAACCCAGTACCTATGATGCTGACTGTCCGAGTCGCGCTGGTACTGAGTTGCATCTGTCCGGCAAACTCCATTGATGGCAGGCCTCTTGCGGCTGCAGGAATTGTGGTAACAGGAGACAAAGCAGTCAACATATACACCTCATCCCAGACAGGATCAATCATAGTTAAGCTCCTCCCAAACCTGCCCAAGGATAAGGAGGCATGTGCGAAAGCCCCCTTGGATGCATACAACAGGACATTGACCACTTTGCTCACCCCCCTTGGTGACTCTATCCGTAGGATACAAGAGTCTGTAACTACATCTGGAGGGAGGAGACAGAAACGCTTTATAGGCGCCATTATTGGCGGTGTGGCTCTTGGGGTTGCAACTGCTGCACAAATAACAGCGGCCGCAGCTCTGATACAAGCCAAACAAAATGCTGCCAACATCCTCCGACTTAAAGAGAGCATTGCCGCAACCAATGAGGCCGTGCATGAGGTCACTGACGGATTATCGCAACTAGCAGTGGCAGTTGGGAAGATGCAGCAGTTTGTTAATGACCAATTTAATAAAACAGCTCAGGAATTAGGCTGCATCAGAATTGCACAGCAAGTTGGTGTAGAGCTCAACCTGTACCTAACCGAATTGACTACAGTATTCGGACCACAAATCACTTCACCTGCCTTAAACAAGCTGACTATTCAGGCACTTTACAATCTAGCTGGTGGGAATATGGATTACTTGTTGACTAAGTTAGGTGTAGGGAACAATCAACTCAGCTCATTAATCGGTAGCGGCTTAATCACCGGCAACCCTATTCTGTACGACTCACAGACTCAACTCTTGGGTATACAGGTAACTCTACCTTCAGTCGGGAACCTAAATAATATGCGTGCCACCTACTTGGAAACCTTATCTGTAAGCACAACCAGGGGATTTGCCTCGGCACTTGTCCCAAAAGTGGTGACACAGGTCGGTTCTGTGATAGAAGAACTTGACACCTCATATTGTATAGAAACCGACTTGGATTTATATTGTACAAGAATAGTAACATTCCCTATGTCCCCTGGTATTTATTCCTGCTTGAGCGGCAATACATCGGCCTGTATGTACTCAAAGACCGAAGGCGCACTCACTACGCCATACATGACTATCAAAGGCTCAGTCATCGCTAACTGCAAGATGACAACATGTAGATGTGTAAACCCCCCGGGTATCATATCGCAAAACTATGGAGAAGCCGTGTCTCTAATAGATAAGCAATCATGCAATGTTTTATCCTTAGACGGGATAACTTTAAGGCTCAGTGGGGAATTCGATGCAACTTATCAGAAGAATATCTCAATACAAGATTCTCAAGTAATAATAACAGGCAATCTTGATATCTCAACTGAGCTTGGGAATGTCAACAACTCGATCAGTAATGCTTTGAATAAGTTAGAGGAAAGCAACAGCAAACTAGACAAAGTCAATGTCAAACTGACCAGCACATCTGCTCTCATTACCTATATCGTTTTGACTATCATATCTCTTGTTTTTGGTATACTTAGCCTGGTTCTAGCATGCTACCTAATGTATAAGCAAAAGGCGCAACAAAAGACCTTATTATGGCTTGGGAATAATACCCTAGATCAGATGAGAGCCACTACA
>1946/China/F48E8
ATGGGCCCCAAATCTTCTACCAATGTCCCAGCACCTCTGATGCTGACCGTCAGGATTGCGCTGGCACTGAGCTGTGTCCGTCTGACAAATTCTCTCGATGGAAGGCCTCTTGCAGCTGCAGGGATTGTAGTAACGGGAGACAAAGCAGTCAACATATACACCTCATCTCAGACAGGGTCAATAATAGTCAAGTTACTCCCAAATATGCCTAAGGATAAAGAGGCGTGTGCAAAAGCCCCGTTGGAGGCATACAACAGGACACTGACTACTTTGCTCACCCCCCTTGGTGATTCTATCCGCAGGATACAAGAGTCTGCGACTACGTCCGGAGGAAGGAGGCAGAGACGCTTTATAGGTGCCATTATCGGCAGTGTAGCTCTTGGGGTTGCCACAGCTGCACAGATAACAGCAGCCTCAGCTCTGATACAAGCCAACCAGAATGCTGCCAACATCCTCCGGCTTAAAGAGAGCATTGCTGCAACTAATGAAGCTGTACATGAAGTCACTGACGGATTATCGCAACTAGCAGTGGCAGTTGGGAAGATGCAGCAGTTTGTTAATGACCAGTTTAATAACACAGCTCAGGAATTGGACTGTATAAAAATTACACAGCAGGTTGGTGTAGAACTCAACCTGTACCTAACTGAATTGACTACAGTATTCGGGCCACAAATCACTTCCCCTGCCTTAACTCAGCTGACTATCCAGGCGCTTTACAATCTAGCTGGTGGTAATATGGATTATTTGTTGACTAAGTTAGGTGTTGGGAACAACCAACTCAGCTCATTAATCGGTAGCGGCTTGATCACCGGTAACCCTATTCTGTACGATTCACAGACTCAACTCTTGGGTATACAGGTAACTTTACCCTCAGTCGGTAACCTAAATAATATGCGTGCTACCTACTTGGAGACCTTGTCTGTAAGCACAACCAAGGGATTTGCCTCAGCACTTGTCCCAAAAGTGGTGACACAGGTCGGGTCTGTGATAGAGGAACTTGACACCTCATACTGTGTAGAGACCGATTTGGATTTATATTGTACAAGAATAGTGACATTCCCTATGTCTCCTGGTATTTATTCCTGTCTGAGCGGTAATACATCAGCTTGCATGTATTCAAAGACTGAAGGTGCACTTACTACGCCATATATGACTATCAAGGGCTCAGTTATTGCCAATTGCAAGATGACAACATGCAGATGTGCAGACCCTCCGGGTATCATATCGCAAAATTATGGAGAAGCTGTGTCTCTAATAGATAGGCACTCATGCAATGTCTTATCCTTAGACGGGATAACTTTGAGGCTCAGTGGAGAATTTGACGTAACTTATCAAAAGAATATCTCAATATTAGATTCTCAGGTAATAGTGACAGGCAATCTCGATATCTCAACTGAACTTGGGAATGTCAACAACTCGATAAGTAATGCTTTGGATAAGTTAGAGGAAAGCAATAGCAAACTTGACAAAGTCAATGTCAAGCTGACCGGCACGTCTGCTCTCATTACCTATATAGTTTTAACTATCATATCTCTTGTTTGTGGTATACTTAGCCTGGTTCTAGCATGCTATCTGATGTATAAGCAAAAGGCGCAACAAAAGACCTTATTATGGCTTGGGAATAATACCCTAAATCAGATGAGGGCCACTACA
>1946/USA/Lasota
ATGGGCTCCAGACCTTCTACCAAGAACCCAGCACCTATGATGCTGACTATCCGGGTTGCGCTGGTACTGAGTTGCATCTGTCCGGCAAACTCCATTGATGGCAGGCCTCTTGCAGCTGCAGGAATTGTGGTTACAGGAGACAAAGCCGTCAACATATACACCTCATCCCAGACAGGATCAATCATAGTTAAGCTCCTCCCGAATCTGCCCAAGGATAAGGAGGCATGTGCGAAAGCCCCCTTGGATGCATACAACAGGACATTGACCACTTTGCTCACCCCCCTTGGTGACTCTATCCGTAGGATACAAGAGTCTGTGACTACATCTGGAGGGGGGAGACAGGGGCGCCTTATAGGCGCCATTATTGGCGGTGTGGCTCTTGGGGTTGCAACTGCCGCACAAATAACAGCGGCCGCAGCTCTGATACAAGCCAAACAAAATGCTGCCAACATCCTCCGACTTAAAGAGAGCATTGCCGCAACCAATGAGGCTGTGCATGAGGTCACTGACGGATTATCGCAACTAGCAGTGGCAGTTGGGAAGATGCAGCAGTTTGTTAATGACCAATTTAATAAAACAGCTCAGGAATTAGACTGCATCAAAATTGCACAGCAAGTTGGTGTAGAGCTCAACCTGTACCTAACCGAATTGACTACAGTATTCGGACCACAAATCACTTCACCTGCTTTAAACAAGCTGACTATTCAGGCACTTTACAATCTAGCTGGTGGAAATATGGATTACTTATTGACTAAGTTAGGTGTAGGGAACAATCAACTCAGCTCATTAATCGGTAGCGGCTTAATCACCGGTAACCCTATTCTATACGACTCACAGACTCAACTCTTGGGTATACAGGTAACTCTACCTTCAGTCGGGAACCTAAATAATATGCGTGCCACCTACTTGGAAACCTTATCCGTAAGCACAACCAGGGGATTTGCCTCGGCACTTGTCCCAAAAGTGGTGACACAGGTCGGTTCTGTGATAGAAGAACTTGACACCTCATACTGTATAGAAACTGACTTAGATTTATATTGTACAAGAATAGTAACGTTCCCTATGTCCCCTGGTATTTATTCCTGCTTGAGCGGCAATACGTCGGCCTGTATGTACTCAAAGACCGAAGGCGCACTTACTACACCATACATGACTATCAAAGGTTCAGTCATCGCCAACTGCAAGATGACAACATGTAGATGTGTAAACCCCCCGGGTATCATATCGCAAAACTATGGAGAAGCCGTGTCTCTAATAGATAAACAATCATGCAATGTTTTATCCTTAGGCGGGATAACTTTAAGGCTCAGTGGGGAATTCGATGTAACTTATCAGAAGAATATCTCAATACAAGATTCTCAAGTAATAATAACAGGCAATCTTGATATCTCAACTGAGCTCGGGAATGTCAACAACTCGATCAGTAATGCTTTGAATAAGTTAGAGGAAAGCAACAGAAAACTAGACAAAGTCAATGTCAAACTGACTAGCACATCTGCTCTCATTACCTATATCGTTTTGACTATCATATCTCTTGTTTTTGGTATACTTAGCCTGATTCTAGCATGCTACCTAATGTACAAGCAAAAGGCGCAACAAAAGACCTTATTATGGCTTGGGAATAATACTCTAGATCAGATGAGAGCCACTACA
>1946/USA/Lasota_AF
ATGGGCTCCAGACCTTCTACCAAGAACCCAGCACCTATGATGCTGACTATCCGGGTTGCGCTGGTACTGAGTTGCATCTGTCCGGCAAACTCCATTGATGGCAGGCCTCTTGCAGCTGCAGGAATTGTGGTTACAGGAGACAAAGCCGTCAACATATACACCTCATCCCAGACAGGATCAATCATAGTTAAGCTCCTCCCGAATCTGCCCAAGGATAAGGAGGCATGTGCGAAAGCCCCCTTGGATGCATACAACAGGACATTGACCACTTTGCTCACCCCCCTTGGTGACTCTATCCGTAGGATACAAGAGTCTGTGACTACATCTGGAGGGGGGAGACAGGGGCGCCTTATAGGCGCCATTATTGGCGGTGTGGCTCTTGGGGTTGCAACTGCCGCACAAATAACAGCGGCCGCAGCTCTGATACAAGCCAAACAAAATGCTGCCAACATCCTCCGACTTAAAGAGAGCATTGCCGCAACCAATGAGGCTGTGCATGAGGTCACTGACGGATTATCGCAACTAGCAGTGGCAGTTGGGAAGATGCAGCAGTTTGTTAATGACCAATTTAATAAAACAGCTCAGGAATTAGACTGCATCAAAATTGCACAGCAAGTTGGTGTAGAGCTCAACCTGTACCTAACCGAATTGACTACAGTATTCGGACCACAAATCACTTCACCTGCTTTAAACAAGCTGACTATTCAGGCACTTTACAATCTAGCTGGTGGAAATATGGATTACTTATTGACTAAGTTAGGTGTAGGGAACAATCAACTCAGCTCATTAATCGGTAGCGGCTTAATCACCGGTAACCCTATTCTATACGACTCACAGACTCAACTCTTGGGTATACAGGTAACTCTACCTTCAGTCGGGAACCTAAATAATATGCGTGCCACCTACTTGGAAACCTTATCCGTAAGCACAACCAGGGGATTTGCCTCGGCACTTGTCCCCAAAGTGGTGACACAGGTCGGTTCTGTGATAGAAGAACTTGACACCTCATACTGTATAGAAACTGACTTAGATTTATATTGTACAAGAATAGTAACGTTCCCTATGTCCCCTGGTATTTATTCCTGCTTGAGCGGCAATACGTCGGCCTGTATGTACTCAAAGACCGAAGGCGCACTTACTACACCATACATGACTATCAAAGGTTCAGTCATCGCCAACTGCAAGATGACAACATGTAGATGTGTAAACCCCCCGGGTATCATATCGCAAAACTATGGAGAAGCCGTGTCTCTAATAGATAAACAATCATGCAATGTTTTATCCTTAGGCGGGATAACTTTAAGGCTCAGTGGGGAATTCGATGTAACTTATCAGAAGAATATCTCAATACAAGATTCTCAAGTAATAATAACAGGCAATCTTGATATCTCAACTGAGCTTGGGAATGTCAACAACTCGATCAGTAATGCTTTGAATAAGTTAGAGGAAAGCAACAGAAAACTAGACAAAGTCAATGTCAAACTGACTAGCACATCTGCTCTCATTACCTATATCGTTTTGACTATCATATCTCTTGTTTTTGGTATACTTAGCCTGATTCTAGCATGCTACCTAATGTACAAGCAAAAGGCGCAACAAAAGACCTTATTATGGCTTGGGAATAATACTCTAGATCAGATGAGAGCCACTACA
>1946/USA/Lasota_AY
ATGGGCTCCAGACCTTCTACCAAGAACCCAGCACCTATGATGCTGACTATCCGGGTTGCGCTGGTACTGAGTTGCATCTGTCCGGCAAACTCCATTGATGGCAGGCCTCTTGCAGCTGCAGGAATTGTGGTTACAGGAGACAAAGCCGTCAACATATACACCTCATCCCAGACAGGATCAATCATAGTTAAGCTCCTCCCGAATCTGCCCAAGGATAAGGAGGCATGTGCGAAAGCCCCCTTGGATGCATACAACAGGACATTGACCACTTTGCTCACCCCCCTTGGTGACTCTATCCGTAGGATACAAGAGTCTGTGACTACATCTGGAGGGGGGAGACAGGGGCGCCTTATAGGCGCCATTATTGGCGGTGTGGCTCTTGGGGTTGCAACTGCCGCACAAATAACAGCGGCCGCAGCTCTGATACAAGCCAAACAAAATGCTGCCAACATCCTCCGACTTAAAGAGAGCATTGCCGCAACCAATGAGGCTGTGCATGAGGTCACTGACGGATTATCGCAACTAGCAGTGGCAGTTGGGAAGATGCAGCAGTTTGTTAATGACCAACTTAATAAAACAGCTCAGGAATTAGACTGCATCAAAATTGCACAGCAAGTTGGTGTAGAGCTCAACCTGTACCTAACCGAATTGACTACAGTATTCGGACCACAAATCACTTCACCTGCTTTAAACAAGCTGACTATTCAGGCACTTTACAATCTAGCTGGTGGAAATATGGATTACTTATTGACTAAGTTAGGTGTAGGGAACAATCAACTCAGCTCATTAATCGGTAGCGGCTTAATCACCGGTAACCCTATTCTATACGACTCACAGACTCAACTCTTGGGTATACGGGTAACTCTACCTTCAGTCGGGAACCTAAATAATATGCGTGCCACCTACTTGGAAACCTTATCCGTAAGCACAACCAGGGGATTTGCCTCGGCACTTGTCCCCAAAGTGGTGACACAGGTCGGTTCTGTGATAGAAGAACTTGACACCTCATACTGTATAGAAACTGACTTAGATTTATATTGTACAAGAATAGTAACGTTCCCTATGTCCCCTGGTATTTATTCCTGCTTGAGCGGCAATACGTCGGCCTGTATGTACTCAAAGACCGAAGGCGCACTTACTACACCATACATGACTATCAAAGGTTCAGTCATCGCCAACTGCAAGATGACAACATGTAGATGTGTAAACCCCCCGGGTATCATATCGCAAAACTATGGAGAAGCCGTGTCTCTAATAGATAAACAATCATGCAATGTTTTATCCTTAGGCGGGATAACTTTAAGGCTCAGTGGGGAATTCGATGTAACTTATCAGAAGAATATCTCAATACAAGATTCTCAAGTAATAATAACAGGCAATCTTGATATCTCAACTGAGCTTGGGAATGTCAACAACTCGATCAGTAATGCTTTGAATAAGTTAGAGGAAAGCAACAGAAAACTAGACAAAGTCAATGTCAAACTGACTAGCACATCTGCTCTCATTACCTATATCGTTTTGACTATCATATCTCTTGTTTTTGGTATACTTAGCCTGATTCTAGCATGCTACCTAATGTACAAGCAAAAGGCGCAACAAAAGACCTTATTATGGCTTGGGAATAATACTCTAGATCAGATGAGAGCCACTACA
>1946/USA/Lasota_clone30a
ATGGGCCCCAGACCTTCTACCAAGAACCCAGTACCTATGATGCTGACTATCCGGGTTGCGCTGGTACTGAGTTGCATCTGTCCGGCAAACTCCATTGATGGCAGGCCTCTTGCAGCTGCAGGAATTGTGGTTACAGGAGACAAAGCCGTCAACATATACACCTCATCCCAGACAGGATCAATCATAGTTAAGCTCCTCCCGAATCTGCCCAAGGATAAGGAGGCATGTGCGAAAGCCCCCTTGGATGCATACAACAGGACATTGACCACTTTGCTCACCCCCCTTGGTGACTCTATCCGTAGGATACAAGAGTCTGTGACTACATCTGGAGGGGGGAGACAGGGGCGCCTTATAGGCGCCATTATTGGCGGTGTGGCTCTTGGGGTTGCAACTGCCGCACAAATAACAGCGGCCGCAGCTCTGATACAAGCCAAACAAAATGCTGCCAACATCCTCCGACTTAAAGAGAGCATTGCCGCAACCAATGAGGCTGTGCATGAGGTCACTGACGGATTATCGCAACTAGCAGTGGCAGTTGGGAAGATGCAGCAGTTTGTTAATGACCAATTTAATAAAACAGCTCAGGAATTAGACTGCATCAAAATTGCACAGCAAGTTGGTGTAGAGCTCAACCTGTACCTAACCGAATTGACTACAGTATTCGGACCACAAATCACTTCACCTGCTTTAAACAAGCTGACTATTCAGGCACTTTACAATCTAGCTGGTGGAAATATGGATTACTTATTGACTAAGTTAGGTGTAGGGAACAATCAACTCAGCTCATTAATCGGTAGCGGCTTAATCACCGGTAACCCTATTCTATACGACTCACAGACTCAACTCTTGGGTATACAGGTAACTCTACCTTCAGTCGGGAACCTAAATAATATGCGTGCCACCTACTTGGAAACCTTATCCGTAAGCACAACCAGGGGATTTGCCTCGGCACTTGTCCCAAAAGTGGTGACACAGGTCGGTTCTGTGATAGAAGAACTTGACACCTCATACTGTATAGAAACTGACTTAGATTTATATTGTACAAGAATAGTAACGTTCCCTATGTCCCCTGGTATTTATTCCTGCTTGAGCGGCAATACGTCGGCCTGTATGTACTCAAAGACCGAAGGCGCACTTACTACACCATACATGACTATCAAAGGTTCAGTCATCGCCAACTGCAAGATGACAACATGTAGATGTGTAAACCCCCCGGGTATCATATCGCAAAACTATGGAGAAGCCGTGTCTCTAATAGATAAACAATCATGCAATGTTTTATCCTTAGGCGGGATAGCTTTAAGGCTCAGTGGGGAATTCGATGTAACTTATCAGAAGAATATCTCAATACAAGATTCTCAAGTAATAATAACAGGCAATCTTGATATCTCAACTGAGCTTGGGAATGTCAACAACTCGATCAGTAATGCTTTGAATAAGTTAGAGGAAAGCAACAGAAACTTAGACAAAGTCAATGTCAAACTGACTAGCACATCTGCTCTCATTACCTATATCGTTTTGACTATCATATCTCTTGTTTTTGGTATACTTAGCCTGATTCTAGCATGCTACCTAATGTACAAGCAAAAGGCGCAACAAAAGACCTTATTATGGCTTGGGAATAATACTCTAGATCAGATGAGAGCCACTACA
>1946/USA/Lasota_clone30b
ATGGGCTCCAGACCTTCTACCAAGAACCCAGCACCTATGATGCTGACTATCCGGGTTGCGCTGGTACTGAGTTGCATCTGTCCGGCAAACTCCATTGATGGCAGGCCTCTTGCAGCTGCAGGAATTGTGGTTACAGGAGACAAAGCCGTCAACATATACACCTCATCCCAGACAGGATCAATCATAGTTAAGCTCCTCCCGAATCTGCCCAAGGATAAGGAGGCATGTGCGAAAGCCCCCTTGGATGCATACAACAGGACATTGACCACTTTGCTCACCCCCCTTGGTGACTCTATCCGTAGGATACAAGAGTCTGTGACTACATCTGGAGGGGGGAGACAGGGGCGCCTTATAGGCGCCATTATTGGCGGTGTGGCTCTTGGGGTTGCAACTGCCGCACAAATAACAGCGGCCGCAGCTCTGATACAAGCCAAACAAAATGCTGCCAACATCCTCCGACTTAAAGAGAGCATTGCCGCAACCAATGAGGCTGTGCATGAGGTCACTGACGGATTATCGCAACTAGCAGTGGCAGTTGGGAAGATGCAGCAGTTTGTTAATGACCAATTTAATAAAACAGCTCAGGAATTAGACTGCATCAAAATTGCACAGCAAGTTGGTGTAGAGCTCAACCTGTACCTAACCGAATTGACTACAGTATTCGGACCACAAATCACTTCACCTGCTTTAAACAAGCTGACTATTCAGGCACTTTACAATCTAGCTGGTGGAAATATGGATTACTTATTGACTAAGTTAGGTGTAGGGAACAATCAACTCAGCTCATTAATCGGTAGCGGCTTAATCACCGGTAACCCTATTCTATACGACTCACAGACTCAACTCTTGGGTATACAGGTAACTCTACCTTCAGTCGGGAACCTAAATAATATGCGTGCCACCTACTTGGAAACCTTATCCGTAAGCACAACCAAGGGATTTGCCTCGGCACTTGTCCCAAAAGTGGTGACACAGGTCGGTTCTGTGATAGAAGAACTTGACACCTCATACTGTATAGAAACTGACTTAGATTTATATTGTACAAGAATAGTAACGTTCCCTATGTCCCCTGGTATTTATTCCTGCTTGAGCGGCAATACGTCGGCCTGTATGTACTCAAAGACCGAAGGCGCACTTACTACACCATACATGACTATCAAAGGTTCAGTCATCGCCAACTGCAAGATGACAACATGTAGATGTGTAAACCCCCCGGGTATCATATCGCAAAACTATGGAGAAGCCGTGTCTCTAATAGATAAACAATCATGCAATGTTTTATCCTTAGGCGGGATAACTTTAAGGCTCAGTGGGGAATTCGATGTAACTTATCAGAAGAATATCTCAATACAAGATTCTCAAGTAATAATAACAGGCAATCTTGATATCTCAACTGAGCTTGGGAATGTCAACAACTCGATCAGTAATGCTTTGAATAAGTTAGAGGAAAGCAACAGAAAACTAGACAAAGTCAATGTCAAACTGACTAGCACATCTGCTCTCATTACCTATATCGTTTTGACTATCATATCTCTTGTTTTTGGTATACTTAGCCTGATTCTAGCATGCTACCTAATGTACAAGCAAAAGGCGCAACAAAAGACCTTATTATGGCTTGGGAATAATACTCTAGATCAGATGAGAGCCACTACA
>1947/USA/B1
ATGGGCTCCAGACCTTTTACCAAGAACCCAGCACCTATGATGCTGACTATCCGGGTCGCGCTGGTATTGAGTTGCATCTGTCCGGCAAACTCCATTGATGGCAGGCCTTTTGCAGCTGCAGGAATTGTGGTTACAGGAGACAAAGCAGTCAACATATACACCTCATCCCAGACAGGATCAATCATAGTTAAGCTCCTCCCGAATCTGCCCAAGGATAAGGAGGCATGTGCGAAAGCCCCCTTGGATGCATACAACAGGACATTGACCACTTTGCTCACCCCCCTTGGTGACTCTATCCGTAGGATACAAGAGTCTGTGACTACATCTGGAGGGGGGAGACAGGGGCGCCTTATAGGCGCCATTATTGGCGGTGTGGCTCTTGGGGTTGCAACTGCCGCACAAATAACAGCGGCCGCAGCTCTGATACAAGCCAAACAAAATGCTGCCAACATCCTCCGACTTAAAGAGAGCATTGCCGCAACCAATGAGGCTGTGCATGAGGTCACTGACGGATTATCCCAACTAGCAGTGGCAGTTGGGAAGATGCAGCAGTTTGTTAATGACCAATTTAATAAAACAGCTCAGGAATTAGACTGCATAAAAATTGCACAGCAAGTTGGTGTAGAGCTCAACCTGTACCTAACCGAATTGACTACAGTATTCGGACCACAAATCACTTCACCTGCCTTAAACAAGCTGACTATTCAGGCACTTTACAATCTAGCTGGTGGGAATATGGATTACTTATTGACTAAGTTAGGTATAGGGAACAATCAACTCAGCTCATTAATCGGTAGCGGCTTAATCACCGGTAACCCTATTCTATACGACTCACAGACTCAACTCTTGGGTATACAGGTAACTCTACCTTCAGTCGGGAACCTAAATAATATGCGTGCCACCTACTTGGAAACCTTATCCGTAAGCACAACCAGGGGATTTGCCTCGGCACTTGTCCCAAAAGTGGTGACACAGGTCGGTTCTGTGATAGAAGAACTTGACACCTCATACTGTATAGAAACTGACTTAGATTTATATTGTACAAGAATAGTAACGTTCCCTATGTCCCCTGGTATTTACTCCTGCTTGAGCGGCAATACATCGGCCTGTATGTACTCAAAGACCGAAGGCGCACTTACTACACCATATATGACTATCAAAGGCTCAGTCATCGCTAACTGCAAGATGACAACATGTAGATGTGTAAACCCCCCGGGTATCATATCGCAAAACTATGGAGAAGCCGTGTCTCTAATAGATAAACAATCATGCAATGTTTTATCCTTAGGCGGGATAACTTTAAGGCTCAGTGGGGAATTCGATGTAACTTATCAGAAGAATATCTCAATACAAGATTCTCAAGTAATAATAACAGGCAATCTTGATATCTCAACTGAGCTTGGGAATGTCAACAACTCGATCAGTAATGCTTTGAATAAGTTAGAGGAAAGCAACAGAAAACTAGACAAAGTCAATGTCAAACTGACCAGCACATCTGCTCTCATTACCTATATCGTTTTGACTATCATATCTCTTGTTTTTGGTATACTTAGCCTGATTCTAGCATGCTACCTAATGTACAAGCAAAAGGCGCAACAAAAGACCTTATTATGGCTTGGGAATAATACCCTAGATCAGATGAGAGCCACTACA
>1947/USA/B1-Takaski
ATGGGCTCCAGACCTTCTACCAAGAACCCAGCACCTATGATGCTGACTATCCGGGTCGCGCTGGTACTGAGTTGCATCTGCCCGGCAAACTCCATTGATGGCAGGCCTCTTGCAGCTGCAGGAATTGTGGTTACAGGAGACAAAGCAGTCAACATATACACCTCATCCCAGACAGGATCAATCATAGTTAAGCTCCTCCCGAATCTGCCCAAGGATAAGGAGGCATGTGCGAAAGCCCCCTTGGATGCATACAACAGGACATTGACCACTTTGCTCACCCCCCTTGGTGACTCTATCCGTAGGATACAAGAGTCTGTGACTACATCTGGAGGGGGGAGACAGGGGCGCCTTATAGGCGCCATTATTGGCGGTGTGGCTCTTGGGGTTGCAACTGCCGCACAAATAACAGCGGCCGCAGCTCTGATACAAGCCAAACAAAATGCTGCCAACATCCTCCGACTTAAAGAGAGCATTGCCGCAACCAATGAGGCTGTGCATGAGGTCACTGACGGATTATCGCAACTAGCAGTGGCAGTTGGGAAGATGCAGCAGTTTGTTAATGACCAATTTAATAAAACAGCTCAGGAATTAGACTGCATCAAAATTGCACAGCAAGTTGGTGTAGAGCTCAACCTGTACCTAACCGAATTGACTACAGTATTCGGACCACAAATCACTTCACCTGCCTTAAACAAGCTGACTATTCAGGCACTTTACAATCTAGCTGGTGGGAATATGGATTACTTATTGACTAAGTTAGGTATAGGGAACAATCAACTCAGCTCATTAATCGGTAGCGGCTTAATCACCGGTAACCCTATTCTATACGACTCACAGACTCAACTCTTGGGTATACAGGTAACTCTACCTTCAGTCGGGAACCTAAATAATATGCGTGCCACCTACTTGGAAACCTTATCCGTAAGCACAACCAGGGGATTTGCCTCGGCACTTGTCCCAAAAGTGGTGACACAGGTCGGTTCTGTGATAGAAGAACTTGACACCTCATACTGTATAGAAACTGACTTAGATTTATATTGTACAAGAATAGTAACGTTCCCTATGTCCCCTGGTATTTACTCCTGCTTGAGCGGCAATACATCGGCCTGTATGTACTCAAAGACCGAAGGCGCACTTACTACACCATATATGACTATCAAAGGCTCAGTCATCGCTAACTGCAAGATGACAACATGTAGATGTGTAAACCCCCCGGGTATCATATCGCAAAACTATGGAGAAGCCGTGTCTCTAATAGATAAACAATCATGCAATGTTTTATCCTTAGGCGGGATAACTTTAAGGCTCAGTGGGGAATTCGATGTAACTTATCAGAAGAATATCTCAATACAAGATTCTCAAGTAATAATAACAGGCAATCTTGATATCTCAACTGAGCTTGGGAATGTCAACAACTCGATCAGTAATGCTTTGAATAAGTTAGAGGAAAGCAACAGAAAACTAGACAAAGTCAATGTCAAACTGACCAGCACATCTGCTCTCATTACCTATATCGTTTTGACTATCATATCTCTTGTTTTTGGTATACTTAGCCTGATTCTAGCATGCTACCTAATGTACAAGCAAAAGGCGCAACAAAAGACCTTATTATGGCTTGGGAATAATACCCTAGATCAGATGAGAGCCACTACA
>1947/USA/BI/47
ATGGGCTCCAGACCTTCTACCAAGATCCCAGCACCTATGATGCTGACTATCCGGGTCGCGCTGGTACTGAGTTGCATCTGTCCGGCAAACTCCATTGATGGCAGGCCTCTTGCAGCTGCAGGAATTGTGGTTACAGGAGACAAAGCAGTCAACATATACACCTCATCTCAGACAGGATCAATCATAGTTAAGCTCCTCCCGAACCTGCCCAAGGATAAGGAGGCATGTGCGAAAGCCCCCTTGGATGCATACAACAGGACATTGACCACTTTGCTCACCCCCCTTGGTGACTCTATCCGTAGGATACAAGAGTCTGTAACTACATCTGGAGGGGGGAGACAGGGTCGCCTTATAGGCGCCATTATTGGCGGTGTGGCTCTTGGGGTTGCAACTGCCGCACAAATAACAGCGGCCGCAGCTCTGATACAAGCCAAACAAAATGCTGCCAACATCCTCCGACTTAAAGAGAGCATTGCCGCAACCAATGAGGCTGTGCATGAGGTCACTGACGGATTATCGCAACTAGCAGTGGCAGTTGGGAAGATGCAGCAGTTTGTTAATGACCAATTTAATAAAACAGCTCAGGAATTAGACTGCATAAAAATTGCACAGCAAGTTGGTGTAGAGCTCAACCTGTACCTAACCGAATTGACTACAGTATTCGGACCACAAATCACTTCACCTGCCTTAAACAAGCTGACTATTCAGGCACTTTACAATCTAGCTGGTGGGAATATGGATTACTTATTGACTAAGTTAGGTATAGGGAACAATCAACTCAGCTCATTAATCGGTAGCGGCTTAATCACCGGTAACCCTATTCTATACGACTCACAGACTCAACTCTTGGGTATACAGGTAACTCTACCTTCAGTCGGGAACCTAAATAATATGCGTGCCACCTACTTGGAAACCTTATCCGTAAGCACAACCAGGGGATTTGCCTCGGCACTTGTCCCAAAAGTGGTGACACAGGTCGGTTCTGTGATAGAAGAACTTGACACCTCATACTGTATAGAAACTGACTTAGATTTATATTGTACAAGAATAGTAACGTTCCCTATGTCCCCTGGTATTTACTCCTGCTTGAGCGGCAATACATCGGCCTGTATGTACTCAAAGACCGAAGGCGCACTTACTACACCATATATGACTATCAAAGGCTCAGTCATCGCTAACTGCAAGATGACAACATGTAGATGTGTAAACCCCCCGGGTATCATATCGCAAAACTATGGAGAAGCCGTGTCTCTAATAGATAAACAATCATGCAATGTTTTATCCTTAGGCGGGATAACTTTAAGGCTCAGTGGGGAATTCGATGTAACTTATCAGAAGAATATCTCAATACAAGATTCTCAAGTAATAATAACAGGCAATCTTGATATCTCAACTGAGCTTGGGAATGTCAACAACTCGATCAGTAATGCTTTGAATAAGTTAGAGGAAAGCAACAGAAAACTAGACAAAGTCAATGTCAAACTGACCAGCACATCTGCTCTCATTACCTATATCGTTTTGACTATCATATCTCTTGTTTTTGGTATACTTAGCCTGATTCTAGCATGCTACCTAATGTACAAGCAAAAGGCGCAACAAAAGACCTTATTATGGCTTGGGAATAATACCCTAGATCAGATGAGAGCCACTACA
>1947/USA/Lasota_F_mutant
ATGGGCTCCAGACCTTCTACCAAGAACCCAGCACCTATGATGCTGACTATCCGGGTTGCGCTGGTACTGAGTTGCATCTGTCCGGCAAACTCCATTGATGGCAGGCCTCTTGCAGCTGCAGGAATTGTGGTTACAGGAGACAAAGCCGTCAACATATACACCTCATCCCAGACAGGATCAATCATAGTTAAGCTCCTCCCGAATCTGCCCAAGTATAAGGAGGCATGTGCGAAAGCCCCCTTGGATGCATACAACAGGACATTGACCACTTTGCTCACCCCCCTTGGTGACTCTATCCGTAGGATACAAGAGTCTGTGACTACATCTGGAGGGGGGAGACAGGGGCGCCTTATAGGCGCCATTATTGGCGGTGTGGCTCTTGGGGTTGCAACTGCCGCACAAATAACAGCGGCCGCAGCTCTGATACAAGCCAAACAAAATGCTGCCAACATCCTCCGACTTAAAGAGAGCATTGCCGCAACCAATGAGGCTGTGCATGAGGTCACTGACGGATTATCGCAACTAGCAGTGGCAGTTGGGAAGATGCAGCAGTTTGTTAATGACCAATTTAATAAAACAGCTCAGGAATTAGACTGCATCAAAATTGCACAGCAAGTTGGTGTAGAGCTCAACCTGTACCTAACCGAATTGACTACAGTATTCGGACCACAAATCACTTCACCTGCTTTAAACAAGCTGACTATTCAGGCACTTTACAATCTAGCTGGTGGAAATATGGATTACTTATTGACTAAGTTAGGTGTAGGGAACAATCAACTCAGCTCATTAATCGGTAGCGGCTTAATCACCGGTAACCCTATTCTATACGACTCACAGACTCAACTCTTGGGTATACAGGTAACTCTACCTTCAGTCGGGAACCTAAATAATATGCGTGCCACCTACTTGGAAACCTTATCCGTAAGCACAACCAGGGGATTTGCCTCGGCACTTGTCCCAAAAGTGGTGACACAGGTCGGTTCTGTGATAGAAGAACTTGACACCTCATACTGTATAGAAACTGACTTAGATTTATATTGTACAAGAATAGTAACGTTCCCTATGTCCCCTGGTCTTTATTCCTGCTTGAGCGGCAATACGTCGGCCTGTATGTACTCAAAGACCGAAGGCGCACTTACTACACCATACATGACTATCAAAGGTTCAGTCATCGCCAACTGCAAGATGACAACATGTAGATGTGTAAACCCCCCGGGTATCATATCGCAAAACTATGGAGAAGCCGTGTCTCTAATAGATAAACAATCATGCAATGTTTTATCCTTAGGCGGGATAACTTTAAGGCTCAGTGGGGAATTCGATGTAACTTATCAGAAGAATATCTCAATACAAGATTCTCAAGTAATAATAACAGGCAATCTTGATATCTCAACTGAGCTTGGGAATGTCAACAACTCGATCAGTAATGCTTTGAATAAGTTAGAGGAAAGCAACAGAAAACTAGACAAAGTCAATGTCAAACTGACTAGCACATCTGCTCTCATTACCTATATCGTTTTGACTATCATATCTCTTGTTTTTGGTATACTTAGCCTGATTCTAGCATGCTACCTAATGTACAAGCAAAAGGCGCAACAAAAGACCTTATTATGGCTTGGGAATAATACTCTAGATCAGATGAGAGCCACTACA
>1948/USA/APMV-1U.S.TX
ATGGGCCCCAGACCCTCTACCAAGAACTCAGCACCTATGATGCTGACTGTCCGAGTCGCGCTGGTACTGAGTTGCATCTGTCCGGCAAACTCTATTGATGGCAGGCCTCTTGCGGCTGCAGGAATTGTGGTAACAGGAGATAAAGCAGTCAACATATACACCTCATCCCAGACAGGATCAATCATAGTTAAGCTCCTCCCGAACCTGCCCAAGGATAAGGAGGCATGTGCGAAAGCCCCCTTGGATGCATACAACAGGACATTGACCACTTTGCTCACCCCCCTTGGTGACTCTATCCGTAGGATACAAGAGTCTGTAACTACATCTGGAGGGAGGAGACAGAAACGATTTATAGGCGCCATTATTGGCGGTGTGGCTCTTGGGGTTGCAACTGCTGCACAAATAACAGCGGCCGCAGCTCTGATACAAGCCAAACAAAATGCTGCCAACATCCTCCGACTTAAAGAGAGCATTGCCGCAACCAATGAGGCCGTGCATGAGGTCACTGATGGATTATCGCAACTAGCAGTGGCAGTTGGGAAGATGCAGCAGTTTGTTAATGACCAATTTAATAAAACAGCTCAGGAATTAGGCTGCATCAGAATTGCACAGCAAGTTGGTGTAGAGCTCAACCTGTACCTAACCGAATTGACTACAGTATTCGGACCACAAATCACTTCACCTGCCTTAAACAAGCTGACTATCCAGGCACTTTACAATCTAGCTGGTGGGAATATGGATTACTTGTTGACTAAGTTAGGTGTAGGGAACAATCAACTCAGCTCATTAATCAGTAGCGGCTTAATCACCGGCAACCCTATTCTGTACGACTCACAGACTCAACTCTTGGGTATACAGGTAACTCTACCTTCAGTCGGGAACCTAAATAATATGCGTGCCACCTACTTGGGAACCTTATCCGTAAGCACAACCAGGGGATTTGCCTCGGCACTTGTCCCAAAAGTGGTGACACAGGTCGGTTCTGTGATAGAAGAACTTGACACCTCATATTGTATAGAAACCGACTTGGATTTATATTGTACAAGAATAGTAACATTCCCTATGTCCCCTGGTATTTATTCCTGCTTGAGCGGCAATACATCGGCCTGTATGTACTCAAAGACCGAAGGCGCACTCACTACGCCATATATGACTATCAAAGGCTCAGTCATCGCTAACTGCAAGATGACAACATGTAGATGTGTAAACCCCCCGGGTATCATATCGCAAAACTATGGAGAAGCCGTGTCTCTAATAGATAAGCAATCATGCAATGTTTTATCCTTAGACGGGATAACTTTAAGGCTCAGTGGGGAATTCGATGCAACTTATCAGAAGAATATCTCAATACAAGATTCTCAAGTAATAACAACAGGCAATCTTGATATCTCAACTGAGCTTGGGAATGTCAACAACTCGATCAGTAATGCTTTGAATAAGTTAGAGGAAAGCAACAGCAAACTAGACAAAGTCAATGTCAAACTGACCAGCACATCTGCTCTCATTACCTATATCGTTTTGACTATCACATCTCTTGTTTTTGGTATACTTAGCCTGGCTCTAGCATGCTACCTAATGTATAAGCAAAAGGCGCAACAAAAGACCTTATTATGGCTTGGGAATAATACCCTAGATCAGATGAGAGCCGCTACA
>1948/USA/Roakin/48
ATGGGCCCCAGACCTTCTACCAAGAACCCAACACCTATGATGCTGACTGTCCGGGTCGCGCTGGTACTGAGTTGCATCTGTCCGGCAAACTCCATTGATGGCAGGCCTCTTGCGGCTGCAGGAATTGTGGTAACAGGAGACAAAGCAGTCAACATATACACCTCATCCCAGACAGGATCAATCATAGTTAAGCTCCTCCCAAACCTGCCCAAGGATAAGGAGGCATGTGCGAAAGCCCCCTTGGATGCATACAACAGGACATTGACCACTTTGCTCACCCCCCTTGGTGACTCTATCCGTAGGATACAAGAGTCTGTAACTACATCTGGAGGGAGGAGACAGAAACGCTTTATAGGCGCCATTATTGGCGGTGTGGCTCTTGGGGTGGCAACTGCTGCACAAATAACAGCGGCCGCAGCTCTGATACAAGCCAAACAAAATGCTGCCAACATCCTCCGACTTAAAGAGAGCATTGCCGCAACCAATGAGGCCGTGCATGAAGTCACTGACGGATTATCGCAACTAGCAGTGGCAGTTGGGAAGATGCAGCAGTTTGTTAATGACCAATTTAATAAAACAGCTCAGGAATTAGGCTGCATCAGAATTGCACAGCAAGTTGGTGTAGAGCTCAATCTGTACCTAACCGAATTGACTACAGTATTCGGACCACAAATCACTTCACCTGCCTTAAACAAGCTGACTATTCACGCACTTTACAATCTAGCTGGTGGGAATATGGATTACTTGTTGACTAAGTTAGGTGTAGGGAACAATCAACTCAGCTCATTAATCGGTAGCGGCTTAATCACCGGCAACCCTATTCTGTACGACTCACAGACTCAACTCTTGGGTATACAGGTAACTCTACCTTCAGTCGGGAACCTAAATAATATGCGTGCCACCTACTTGGAAACCTTATCCGTAAGCACAACCAGGGGATTTGCCTCGGCACTTGTCCCAAAAGTGGTGACACAGGTCGGTTCTGTGATAGAAGAACTTGACACCTCATATTGTATAGAAACCGACTTGGATTTATATTGTACAAGAATAGTAACATTCCCTATGTCCCCTGGTATTTATTCCTGCTTGAGCGGCAATACATCGGCCTGTATGTACTCAAAGACCGAAGGCGCACTCACTACGCCATACATGACTATCAAAGGCTCAGTCATCGCTAACTGCAAGATGACAACATGTAGATGTGTAAACCCCCCGGGTATCATATCGCAAAACTATGGAGAAGCCGTGTCTCTAATAGATAAGCAATCATGCAATGTTTTATCCTTAGACGGGATAACTTTAAGGCTCAGTGGGGAATTCGATGCAACTTATCAGAAGAATATCTCAATACAAGATTCTCAAGTAATAATAACAGGCAATCTTGATATCTCAACTGAGCTTGGGAATGTCAACAACTCGATCAGTAATGCTTTGAATAAGTTAGAGGAAAGCAACAGCAAACTAGACAAAGTCAATGTCAAACTGACCAGCACATCTGCTCTCATTACCTATATCGTTTTGACTATCATATCTCTTGTTTTTGGTATACTTAGCCTGGTTCTAGCATGCTACCTAATGTACAAGCAAAAGGCGCAACAAAAGACCTTATTATGGCTTGGGAATAATACCCTAGATCAGATGAGAGCCACTACA
>1948/USA/TEX/48
ATGGGCCCCAGACCTTCTACCAAGAACCCAACACCTATGATGCTGACTGTCCGGGTCGCGCTGGTACTGAGTTGCATCTGTCCGGCAAACTCCATTGATGGCAGGCCTCTTGCGGCTGCAGGAATTGTGGTAACAGGAGACAAAGCAGTCAACATATACACCTCATCCCAGACAGGATCAATCATAGTTAAGCTCCTCCCAAACCTGCCCAAGGATAAGGAGGCATGTGCGAAAGCCCCCTTGGATGCATACAACAGGACATTGACCACTTTGCTCACCCCCCTTGGTGACTCTATCCGTAGGATACAAGAGTCTGTAACTACATCTGGAGGGAGGAGACAGAAACGCTTTATAGGCGCCATTATTGGCGGTGTGGCTCTTGGGGTTGCAACTGCTGCACAAATAACAGCGGCCGCAGCTCTGATACAAGCCAAACAAAATGCTGCCAACATCCTCCGACTTAAAGAGAGCATTGCCGCAACCAATGAGGCCGTGCATGAGGTCACTGACGGATTATCGCAACTAGCAGTGGCAGTTGGGAAGATGCAGCAGTTTGTTAATGACCAATTTAATAAAACAGCTCAGGAATCAGGCTGCATCAGAATTGCACAGCAAGTTGGTGTAGAGCTCAATCTGTACCTAACCGAATTGACTACAGTATTCGGACCACAAATCACTTCACCTGCCTTAAACAAGCTGACTATTCAGGCACTTTACAATCTAGCTGGTGGGAATATGGATTACTTGTTGACTAAGTTAGGTGTAGGGAACAATCAACTCAGCTCATTAATCGGTAGCGGCTTAATCACCGGCAACCCTATTCTGTACGACTCACAGACTCAACTCTTGGGTATACAGGTAACTCTACCTTCAGTCGGGAACCTAAATAATATGCGTGCCACCTACTTGGAAACCTTATCCGTAAGCACAACCAGGGGATTTGCCTCGGCACTTGTCCCAAAAGTGGTGACACAGGTCGGTTCTGTGATAGAAGAACTTGACACCTCATATTGTATAGAAACCGACTTGGATTTATATTGTACAAGAATAGTAACATTCCCTATGTCCCCTGGTATTTATTCCTGCTTGAGCGGCAATACATCGGCCTGTATGTACTCAAAGACCGAAGGCGCACTCACTACGCCATACATGACTATCAAAGGCTCAGTCATCGCTAACTGCAAGATGACAACATGTAGATGTGTAAACCCCCCGGGTATCATATCGCAAAACTATGGAGAAGCCGTGTCTCTAATAGATAAGCAATCATGCAATGTTTTATCCTTAGACGGGATAACTTTAAGGCTCAGTGGGGAATTCGATGCAACTTATCAGAAGAATATCTCAATACAAGATTCTCAAGTAATAATAACAGGCAATCTTGATATCTCAACTGAGCTTGGGAATGTCAACAACTCGATCAGTAATGCTTTGAATAAGTTAGAGGAAAGCAACAGCAAACTAGACAAAGTCAATGTCAAACTGACCAGCACATCTGCTCTCATTACCTATATCGTTTTGACTATCATATCTCTTGTTTTTGGTATACTTAGCCTGGTTCTAGCATGCTACCTAATGTACAAGCAAAAGGCGCAACAAAAGACCTTATTATGGCTTGGGAATAATACCCTAGATCAGATGAGAGCCACTACA
>1950/USA/Lasota
ATGGGCTCCAGACCTTCTACCAAGAACCCAGCACCTATGATGCTGACTATCCGGGTTGCGCTGGTACTGAGTTGCATCTGTCCGGCAAACTCCATTGATGGCAGGCCTCTTGCAGCTGCAGGAATTGTGGTTACAGGAGACAAAGCCGTCAACATATACACCTCATCCCAGACAGGATCAATCATAGTTAAGCTCCTCCCGAATCTGCCCAAGGAAAAGGAGGCATGTGCGAAAGCCCCCTTGGATGCATACAACAGGACATTGACCACTTTGCTCACCCCCCTTGGTGACTCTATCCGTATGATACAAGAGTCTGTGACTACATCTGGAGGGGGGAGACAGGGGCGCCTTATAGGCGCCATTATTGGCGGTGTGGCTCTTGGGGTTGCAACTGCCGCACAAATAACAGCGGCCGCAGCTCTGATACAAGCCAAACAAAATGCTGCCAACATCCTCCGACTTAAAGAGAGCATTGCCGCAACCAATGAGGCTGTGCATGAGGTCACTGACGGATTATCGCAACTAGCAGTGGCAGTTGGGAAGATGCAGCAGTTTGTTAATGACCAATTTAATAAAACAGCTCAGGAATTAGACTGCATCAAAATTGCACAGCAAGTTGGTGTAGAGCTCAACCTGTACCTAACCGAATTGACTACAGTATTCGGACCACAAATCACTTCACCTGCTTTAAACAAGCTGACTATTCAGGCACTTTACAATCTAGCTGGTGGAAATATGGGTTACTTATTGACTAAGTTAGGTGTAGGGAACAATCAACTCAGCTCATTAATCGGTAGCGGCTTAATCACCGGTAACCCTATTCTATACGACTCACAGACTCAACTCTTGGGTATACAGGTAACTCTACCTTCAGTCGGGAACCTAAATAATATGCGTGCCACCTACTTGGAAACCTTATCCGTAAGCACAACCAGGGGATTTGCCTCGGCACTTGTCCCAAAAGTGGTGACACAGGTCGGTTCTGTGATAGAAGAACTTGACACCTCATACTGTATAGAAACTGACTTAGACTTATATTGTACAAGAATAGTAACGTTCCCTATGTCCCCTGGTATTTATTCCTGCTTGAGCGGCAATACGTCGGCCTGTATGTACTCAAAGACCGAAGGCGCACTTACTACACCATACATGACTATCAAAGGTTCAGTCATCGCCAACTGCAAGATGACAACATGTAGATGTGTAAACCCCCCGGGTATCATATCGCAAAACTATGGAGAAGCCGTGTCTCTAATAGATAAACAATCATGCAATGTTTTATCCTTAGGCGGGATAACTTTAAGGCTCAGTGGGGAATTCGATGTAACTTATCAGAAGAATATCTCAATACAAGATTCTCAAGTAATAATAACAGGCAATCTTGATATCTCAACTGAGCTTGGGAATGTCAACAACTCGATCAGTAATGCTTTGAATAAGTTAGAGGAAAGCAACAGAAAACTAGACAAAGTCAATGTCAAACTGACTAGCACATCTGCTCTCATTACCTATATCGTTTTGACTATCATATCTCTTGTTTTTGGAATACTTAGCCTGATTCTAGCATGCTACCTAATGTACAAGCAAAAGGCGCAACAAAAGACCTTATTATGGCTTGGGAATAATACTCTAGATCAGATGAGAGCCACTACA
>1960s/Malaysia/AF2240
ATGGGCTCCAAGTCTTCTACCAGGATCCCAACACCTCTGATGCTGATCACCCGGATTACGCTGATACTGAGCTGTATCTGTCTGACAAGCTCTCTAGACGGCAGGCCACTTGCAGCTGCAGGGATTGTGGTAACAGGAGATAAAGCAGTCAACATATACACCTCATCTCAGACAGGGTCAATCATAGTCAAGTTGCTCCCAAATATGCCCAAGGATAAAGAGGCGTGTGCAAAACCCCCGGTTGAGGCATACAACAGAACACTGACTACTTTACTCACCCCCCTTGGTGATTCCATCCGCAGGATACAAGGGTCTGTGACTACATCTGGAGGGAGGAGACAGAAACGCTTTATAGGTGCTGTTATTGGCAGTGTAGCTCTTGGGGTTGCAACAGCTGCACAGATAACAGCAGCCGCGGCTCTGATACAGGCCAAGCAGAATGCCGCCAACATCCTCCGGCTTAAGGAGAGCATTGCTGCAACCAATGAAGCTGTGCACGAGGTTACTGACGGATTATCACAACTAGCAGTGGCAGTTGGGAAGATGCAGCAGTTTGTTAATGACCAGTTTAATAATACAGCGCGAGAATTAGACTGTATAAAAATTGCACAGCAGGTTGGTGTAGAACTCAACTTGTACCTAACTGAATTGACTACAGTATTCGGGCCACAAATCACTTCCCCTGCCTTAACTCAGCTGACTATTCAGGCACTTTATAATTTAGCTGGTGGCAATATGGATTACTTGTTGACTAAGTTAGGTGTAGGGAACAATCAACTCAGCTCATTAATTAGTAGCGGCTTGATCACTGGCTACCCTATACTGTATGACTCACAGACTCAACTCTTGGGTATACAAGTAAATTTACCCTCAGTCGGGCACCTAAATAATATGCGTGCCACCTACTTGGAGACATTATCTGTAAGTACAACCAAAGGGTTTGCCTCGGCACTTGTCCCGAAAGTAGTGACACAAGTTGGTTCTGTGATAGAAGAGCTTGACACCTCATACTGTATAGAGTCCGATCTGGATTTATACTGTACAAGAATAGTGACATTCCCCATGTCTCCAGGTATTTATTCCTGTCTGAGCGGTAATGCATCAGCTTGCATGTATTCAAAGACTGAAGGCGCACTCACTACGCCATACATGGCCCTCAAAGGCTCAGTTATCGCCACTTGCAAGATGACAACATGTAGATGTGCAGACCCCCCGGGTATCATATCGCAAAATTATGGAGAAGCTGTATCTCTCATAGATAGGCACGCATGCAATGTCTTATCCTTAGATGGGATAACTTTAAGGCTCAGTGGGGAATTTGATGCAACTTATCAAAAGAATATCTCAATACTAGATTCTCAAGTAATAGTGACAGGCAATCTCGATATCTCAACTGAGCTTGGGAATGTCAACAACTCAATCAGCAATGCTTTGGATAAGTTGGCAGAAAGCAACAGCAAACTAGACAAAGTCAATGTCAGACTGACCAGCACATCTGCTCTCATTACCTATATCGTTCTAACTGTCATATCTCTTGTTTCCGGTGTAGTTAGCCTGGTTCTAGCATGTTACCTAATGTATAATCAAAAGGCACAACAAAAGACCTTACTATGGCTTGGGAATAATACCCTCGATCAGATGAGAGCCACCACA
>1962/Japan/Ishi/62
ATGGGCTCCAGATCTTCTACCAGGATCCCAGTACCTCTGATGCTGACCGTCCGATTTGTGCTGGCACTGAGTTGCATCTGTCCGACTAGCTCCCTTGATGGCAGGCCTCTTGCAGCTGCAGGGATTGTGGTAACAGGAGACAAAGCAGTCAACATATACACCTCATCTCAGACAGGGTCAATCATAGTCAAGTTACTCCCAAATATGCCCAAAGATAAAGAGGCGTGTGCAAAAGCCCCGTTGGAGGCGTACAACAGGACATTGACCACTTTGCTCACCCCCCTTGGTGATTCTATCCGTAGGATACAAGAGTCCGTGACCACATCTGGAGGAGGGAAACAAGGACGCCTTATAGGCGCCATTATCGGTGGTGCAGCTCTCGGGGTTGCAACCGCTGCACAGATAACAGCAGCCTCGGCTCTGATACAAGCCAATCAAAATGCTGCCAACATCCTCCGGCTTAAAGAGAGCATTGCTGCAACCAATGAGGCTGTGCACGAGGTCACTGACGGATTATCACAACTAGCAGTGGCAGTTGGGAAGATGCAGCAATTTGTTAATGACCAGTTTAATAAAACAGCTCAGGAATTGGACTGTATAAAAATTACACAGCAGGTTGGTGTAGAACTCAACCTGTACCTAACTGAATTGACTACAGTATTCGGGCCACAAATAACTTCCCCTGCCTTAACTCAGCTGACTATCCAGGCGCTTTACAATCTAGCTGGTGGGAATATGGATTACTTGTTGACTAAGTTAGGTGTAGGGAACAACCAACTCAGCTCATTAATTGGTAGCGGCCTGATCACCGGCAACCCTATTCTGTACGACTCACAGACTCAGCTTTTGGGTATACAGGTAACCCTACCCTCAGTCGGGAACCTAAATAATATGCGTGCCACCTACCTGGAAACCTTGTCTGTAAGTACAACCAAAGGATTTGCCTCAGCACTTGTCCCAAAGGTGGTGACACAGGTCGGTTCCGTGATAGAAGAACTTGACACCTCGTATTGTATAGAGACCGATTTGGATTTATATTGTACAAGAATAGTGACATTCCCTATGTCTCCTGGTATTTATTCCTGTTTGAGCGGCAATACATCGGCTTGCATGTACTCAAAGACTGAAGGTGCACTTACTACGCCGTACATGACCCTCAAAGGCTCAGTTATTGCCAACTGTAAGATGACAACATGTAGATGTGCAAACCCCCCGGGTATCATATCGCAAAATTATGGAGAAGCTGTGTCTCTAATAGATAGGCAATCATGCAATGTCTTATCCTTAGACGGGATAACTTTGAGGCTCAGTGGGGAATTTGATGCGACTTACAAAAAGAATATCTCAATACAAGATTCTCAAGTAATAGTGACAGGTAATCTCGATATCTCGACTGAGCTTGGGAATGTCAACAACTCGGTAAGTAATGCTTTGGATAAGTTAGAGGAAAGCAACAACAAACTAGACAAGGTCAATGTCAAACTGACCAGCACATCTGCTCTCATTACCTATATCGTCTTAACTGTCATATCTCTTGTTTGTGGTATACTTAGCCTGGTTCTAGCATGCTACCTGATGTACAAGCAAAAGGCACAACAGAAGACCTTGTTGTGGCTTGGGAATAATACCCTGGACCAGATGAGGGCCACTACA
>XXXX/XXXX/PHY-LMV42
ATGGGCCCCAGATCTTCTACCAGGACCCCAGCACATTTGATGCTGACCGTCCGACTCGTGCTGGCACTGAGTTGCGTCTGTCCGACCAGCTCCCTTGATGGCAGGCCTCTTGCAGCTGCAGGGATTGTGGTAACAGGAGACAAAGCAGTCAACATATACACCTCATCCCAGACAGGGTCAATCATAGTCAAGTTACTCCCAAATATGCCCAAAGATAAAGAGGCGTGTGCAAAAGCCCCGTTGGAGGCGTACAACAGGACATTGACTACTTTGCTCACCCCCCTTGGTGATTCTATCCGTAGGATACAAGAGTCTGTGACCACATCTGGAGGAGGGAAACAGGGACGCCTTATAGGCGCCATTATCGGTGGTGTAGCTCTCGGGGTTGCAACCGCTGCACAGATAACAGCGGCCTCGGCTTTGATACAAGCCAATCAAAATGCTGCCAACATTCTCCGGCTTAAAGAGAGCATTGCTGCAACTAATGAGGCTGTGCATGAGGCCACTGACGGATTATCACAACTAGCAGTGGCAGTCGGGAAAATGCAGCAATTTGTTAATGACCGGTTTAATAAAACAGCTCAGGAATTGGACTGTGTAAAAATTACACAGCAGGTTGGTGTGGAACTCAACCTGTACCTAACTGAATTGACTACAGTATTCGGGCCACAGATCACTTCCCCTGCCTTAACTCAGCTGACTATCCAGGCGCTTTACAATCTAGCTGGTGGGAATATGGATTACTTGTTGACTAAGTTAGGTGGAGGGAACAACCAACTCAGCTCATTAATTGGTAGCGGCCTGATCACCGGCAACCCTATTCTGTACGACTCGCAGACTCAACTCTTGGGTATACAGATAACCCTACCCTCAGTCGGGAACCTAAATAATATGCGTGCCACCTACCTGGAAACCTTGTCTGTAAGTACAACCAAAGGATTTGCCTCAGCACTTGTCCCAAAGGTAGTGACACAGGTCGGTTCCGTGATAGAAGAACTTGACACCTCGTATTGTATAGAGACCGATTTGGATCTATATTGTACAAGAATAGTGACATTCCCTATGTCTCCTGGTATTTATTCCTGTTTGAGCGGCAATACTTCGGCTTGCATGTACTCAAAGACTGAAGGCGCACTCACTACGCCGTACATGGCCCTCAAAGGCTCAGTTATTGCCAACTGTAAGATGACAACCTGTAGATGTGCAGACCCCCCGGGTATCATATCGCAGAATTATGGAGAAGCTGTGTCTCTAATAGATAGACAATCATGCAATGTCTTATCCTTAGACGGGATAACTCTGAGGCTCAGTGGGGAATTTGATGCGACTTACCAAAAGAATATCTCAATACAAGATTCTCAAGTAATAGTGACAGGTAATCTTGATATCTCGACTGAACTTGGGAATGTCAACAACTCGATAAGTAATGCTTTGGATAAGTTAGAGGAAAGCAACAGCAAGCTAGACAAGGTCAATGTCAAACTGACCAGCACATCTGCGCTCATTACCTATATCGTTCTAACTGTCGTATCCCTTGTTTGTGGTATACTTAGCCTGGTTCTAGCATGCTACCTGATGTACAAGCAAAAGGCACAACAGAAGACCTTGTTGTGGCTTGGGAATAATACCCTGGACCAGATGAGGGCCACTACA
>1966/Australia/QueenslandV4/66
ATGGGCTCCAGATCTTCTACCAGGATCCCAGTACCTCTTATGCTGACCGTCCGAGTCATGTTGGCACTAAGTTGCGTCTGTCCGACCAGCGCCCTTGATGGCAGGCCTCTTGCAGCTGCAGGGATTGTGGTAACAGGAGACAAAGCAGTCAACATATACACCTCATCTCAGACAGGGTCAATCATAATCAAGTTACTCCCAAATATGCCCAAGGATAAAGAGGCGTGTGCAAAAGCCCCGTTGGAGGCATACAACAGGACATTGACTACTTTGCTCACCCCCCTTGGTGATTCTATCCGTAGGATACAAGAGTCTGTGACCACGTCCGGAGGAGGGAAACAGGGACGTCTTATAGGCGCCATTATCGGTGGTGTAGCTCTCGGGGTTGCAACCGCTGCACAGATAACAGCAGCCTCGGCTCTGATACAAGCCAATCAAAATGCTGCCAACATCCTCCTGCTCAAAGAGAGCATTGCTGCAACCAATGAGGCTGTGCACGAGGTCACTAATGGATTATCACAACTAGCAGTGGCAGTTGGGAAGATGCAGCAATTTGTTAATGACCAGTTTAATAAAACAGCTCAGGAATTGGACTGTATAAAAATTACACAGCAGGTTGGTGTAGAACTCAACCTGTACCTAACTGAATTGACTACAGTATTCGGGCCACAAATCACTTCCCCTGCCTTAACTCAGCTGACTATCCAGGCGCTTTACAATCTAGCTGGTGGGAATATGGATTACTTGTTGACTAAGTTAGGTGTGGGGAACAACCAACTCAGCTCATTAATTAGTAGTGGCCTGATCACCGGCAACCCTATTCTGTACGACTCACAGACTCAACTCTTGGGTATACAGGTAACCCTACCCTCAGTCGGGAATCTAAATAATATGCGTGCCACCTACCTGGAAACCTTGTCTGTAAGTACAACCAAAGGATTTGCCTCAGCACTTGTCCCAAAAGTAGTGACACAGGTCGGTTCCGTGATAGAAGAGCTTGACACCTCGTACTGTATAGAGACCGATTTGGATCTATTTTTTTCAAGAATAGTGACATTCCCTATGTCTCCTGGTATTTATTCCTGTTTGAGTGGCAATACATCTGCTTGCATGTACTCAAAGACTGAAGGCGCACTCACTACGCCGTATATGACCCTCAAAGGCTCAGTTATTGCTAACTGTAAGATGACAACATGTAGATGTGCAGACCCCCCGGGTATCATATCGCAAAATTATGGAGAAGCTGTGTCTCTAATAGATAGGCAATCATGCAATATGTTCTCCTTAGACGGGATAACTTTGAGGCTCAGTGGGGAATTTGATGCAACTTATCAAAAGAATATCTCAATACAAGATTCTCAAGTAATAGTGACAGGCAATCTTGATATCTCGACTGAGCTTGGGAATGTCAACAACTCGATAAGTAATGCTTTGGATAAGTTAGAGGAAAGCAACAGCAAACTAGATAAGGTCAATGTCAAACTGACCAGCACATCCGCTCTTATTACCTATATCGTTTTAACTGTCATATCTCTTGTATGTGGTATACTTAGCCTGGTTCTAGCATGCTACCTGATGTACAAGCAAAAGGCGCAACAGAAGACCTTGTTGTGGCTTGGGAATAACACCCTAGACCAGATGAGGGCCACTACA
>1966/Australia/V4Vaccine
ATGGGCTCCAGATCTTCTACCAGGATCCCAGTACCTCTTATGCTGACCGTCCGAGTCATGTTGGCACTGAGTTGCGTCTGTCCGACCAGCGCCCTTGATGGCAGGCCTCTTGCAGCTGCAGGGATTGTGGTAACAGGAGACAAAGCAGTCAACATATACACCTCATCTCAGACAGGGTCAATCATAATCAAGTTACTCCCAAATATGCCCAAGGATAAAGAGGCGTGTGCAAAAGCCCCGTTGGAGGCATACAACAGGACATTGACTACTTTGCTCACCCCCCTTGGTGATTCTATCCGTAGGATACAAGAGTCTGTGACCACGTCCGGAGGAGGGAAACAGGGACGTCTTATAGGCGCCATTATCGGTGGTGTAGCTCTCGGGGTTGCAACCGCTGCACAGATAACAGCAGCCTCGGCTCTGATACAAGCCAATCAAAATGCTGCCAACATACTCCGGCTAAAAGAGAGCATTGCTGCAACCAATGAGGCTGTGCACGAGGTCACTAATGGATTATCACAACTAGCAGTGGCAGTTGGGAAGATGCAGCAATTTGTTAATGACCAGTTTAATAAAACAGCTCAGGAATTGGACTGTATAAAAATTACACAGCAGGTTGGTGTAGAACTCAACCTGTACCTAACTGAATTGACTACAGTATTCGGGCCACAAATCACTTCCCCTGCCTTAACTCAGCTGACTATCCAGGCGCTTTACAATCTAGCTGGTGGGAATATGGATTACTTGTTGACTAAGTTAGGTGTGGGGAACAACCAACTCAGCTCATTAATTAGTAGTGGCCTGATCACCGGCAACCCTATTCTGTACGACTCACAGACTCAACTCTTGGGTATACAGGTAACCCTACCCTCAGTCGGGAACCTAAATAATATGCGTGCCACCTACCTGGAAACCTTGTCTGTAAGTACAACCAAAGGATTTGCCTCAGCACTTGTCCCAAAAGTAGTGACACAGGTCGGTTCCGTGATAGAAGAGCTTGACACCTCGTACTGTATAGAGACCGATTTGGATCTATATTGTACAAGAATAGTGACATTCCCTATGTCTCCTGGTATTTATTCCTGTTTGAGTGGCAATACATCTGCTTGCATGTACTCAAAGACTGAAGGCGCACTCACTACGCCGTATATGACCCTCAAAGGCTCAGTTATTGCTAACTGTAAGATGACAACATGTAGATGTGCAGACCCCCCGGGTATCATATCGCAAAATTATGGAGAAGCTGTGTCTCTAATAGATAGGCAATCATGCAATATCTTATCCTTAGACGGGATAACTTTGAGGCTCAGTGGGGAATTTGATGCAACTTATCAAAAGAATATCTCAATACAAGATTCTCAAGTAATAGTGACAGGCAATCTTGATATCTCGACTGAGCTTGGGAATGTCAACAACTCGATAAGTAATGCTTTGGATAAGTTAGAGGAAAGCAACAGCAAACTAGATAAGGTCAATGTCAAACTGACCAGCACATCCGCTCTTATTACCTATATCGTTTTAACTGTCATATCTCTTGTATGTGGTATACTTAGCCTGGTTCTAGCATGCTACCTGATGTACAAGCAAAAGGCGCAACAGAAGACCTTGTTGTGGCTTGGGAATAATACCCTAGACCAGATGAGGGCCACTACA
>1967/Ireland/Uls/67
ATGGGCTCCAGATCTTCTACCAGGATCCCAGTACCTCTGATGCTGACCGTCCGGGTCGCGCTGGCACTGAGTTGCGTCTGTCCGACAAGCTCCCTTGATGGCAGGCCTCTTGCAGCTGCAGGGATTGTGGTGACAGGAGACAAAGCAGTCAACATATACACCTCATCTCAGACAGGGTCAATCATAGTCAAGTTACTCCCAAATATGCCCAAAGATAAAGAGGCGTGTGCAAAAGCCCCGTTGGAGGCGTACAACAGGACATTGACTACTTTGCTCACCCCCCTTGGTGATTCTATTCGTAGGATACAAGAGTCTGTGACTACATCTGGAGGAGGGAAACAGGGACGCCTTATAGGCGCCATTATCGGCGGTGCAGCTCTCGGGGTTGCAACCGCTGCACAGATAACAGCAGCTTCGGCTCTGATACTTGCCAACCAAAATGCTGCTAACATCCTCCGGCTTAAAGAGAGCATTGCTGCAACCAATGAGGCTGTGCACGAGGTCACTGATGGATTATCACAACTAGCAGTGGCAGTTGGGAAGATGCAGCAATTTGTTAATGACCAGTTTAATAAAACAGCTCAGGAATTGGACTGTATAAAAATTACCCAGCAGGTTGGTGTAGAACTCAACCTGTATCTAACTGAATTGACTACAGTATTCGGGCCACAAATCACTTCCCCTGCCTTAACCCAGCTGACTATCCAGGCGCTTTACAATCTAGCTGGTGGGAATATGGATTACTTGTTGACTAAGTTAGGTGTAGGGAACAACCAACTCAGCTCATTAATTGGTAGCGGCCTGATCACCGGCAACCCTATTCTGTACGACTCACAGACTCAGCTCTTGGGTATACAGGTAACCCTACCCTCAGTCGGGAACCTGAATAATATGCGTGCCACCTACTTGGAAACCTTGTCTGTAAGTACAACCAAAGGATTTGCCTCAGCACTCGTCCCAAAGGTGGTGACACAGGTCGGTTCCGTGATAGAAGAACTTGACACCTCATACTGTATAGAGACCGATTTGGATCTATATTGTACAAGAATAGTGACATTCCCTATGTCTCCTGGTATTTATTCCTGTTTGAGCGGCAATACATCGGCTTGCATGTACTCGAAGACTGAAGGCGCACTCACTACGCCGTATATGACTCTCAAAGGCTCAGTTATTGCCAACTGTAAGATGACAACATGTAGATCTGCAGACCCCCCGGGTATCATATCGCAAAATTATGGAGAAGCTGTGTCTCTAATAGATAGGCAATCATGCAATGTCCTATCCTTAGACGGAATAACTTTGAGGCTCAGTGGGGAATTTGATGCAACTTATCAAAAGAATATCTCAATACAAGATTCTCAAGTAATCGTGACAGGCAATCTTGATATCTCGACTGAGCTTGGGAATGTCAACAACTCGATAAGTAATGCTTTAGATAAGTTAGAGGAAAGCAACAGCAAACTAGACAAGGTCAATGTCAAACTGACCAGCACATCCGCTCTCATCACCTATATCGTTTTAACTGTCATATCTCTTGTTTGTGGTATACTTAGCCTGGTTCTAGCATGCTACCTGATGTACAAGCAAAAGGCGCAACAGAAGACCTTGTTATGGCTTGGGAATAATACCCTGGATCAGATGAGAGCCACTACG
>1967/Ireland/Ulster
ATGGGCTCCAGATCTTCTACCAGGATCCCAGTACCTCTGATGCTGACCGTCCGGGTCGCGCTGGAACTGAGTTGCGTCTGTCCGACAAGCTCCCTTGATGGCAGGCCTCTTGCAGCTGCAGGGATTGTGGTGACAGGAGACAAAGCAGTCACCATTTCCACCTCATCTCAGACAGGGTCAATCATAGTCAAGTTACTCCCAAATTTGCCCAAAGATAAAGAGGCGTTTGCAAAAGCCCCGCTGGAGGCGTTCAACAGGACATTGACTACTTGGCTCACCCCCCTTGGTGATTCTATCCGTAGGATACAAGAGTCTGTGACTACATCTGGAGGAGGGAAACAGGGACGCCTTATAGGCGCCATTATCGGCGGTGCAGCTCTCGGGGTTGCAACCGCTGCACAGATAACAGCAGCTTCGGCTCTGATACAAGCCAACCAAAATGCTGCCAACATCCTCCGGCTTAAAGAGAGCATTGCTGCAACCAATGAGGCTGTGCACGAGGTCACTGATGGATTATCCCAACTAGCAGTGGCAGTTGGGAAGATGCAGCAATTTGTTAATGACCAGTTTAATAAAACAGCTCAGGAATTGGACTGTATAAAAATTACCCAGCAGGTTGGTGTAGAACTCAACCTGTATCTAACTGAATTGACTACAGTATTCGGGCCACAAATCACTTCCCCTGCCTTAACCCAGCTGACTATCCAGGCGCTTTACAATCTAGCTGGTGGGAATATGGATTACTTGTTGACTAAGTTAGGTGTAGGGAACAACCAACTCAGCTCATTAATTGGTAGCGGCCTGATCACCGGCAACCCTATTCTGTACGACTCACAGACTCAGCTCTTGGGTATACAGGTAACCCTACCCTCAGTCGGGAACCTGAATAATATGCGTGCCACCTACTTGGAAACCTTGTCTGTAAGTACAACCAAAGGATTTGCCTCAGCACTCGTCCCAAAGGTGGTGACACAGGTCGGTTCCGTGATAGAAGAACTTGACACCTCATACTGTATAGAGACCGATTTGGATCTATATTGTACAAGAATAGTGACATTCCCTATGTCTCCTGGTATTTATTCCTGTTTGAGCGGCAATACATCGGCTTGCATGTACTCGAAGACTGAAGGCGCACTCACTACGCCGTACATGACTCTCAAAGGCTCAGTTATTGCCAACTGTAAGATGACAACATGTAGATCTGCAGACCCCCCGGGTATCATATCGCAAAATTATGGAGAAGCTGTGTCTCTAATAGATAGGCAATCATGCAATGTCCTATCCTTAGACGGAATAACTTTGAGGCTCAGTGGGGAATTTGATGCAACTTATCAAAAGAATATCTCAATACAAGATTCTCAAGTAATCGTGACAGGCAATCTTGATATCTCGACTGAGCTTGGGAATGTCAACAACTCGATAAGTAATGCTTTAGATAAGTTAGAGGAAAGCAACAGCAAACTAGACAAGGTCAATGTCAAACTGACCAGCACATCCGCTCTCATCACCTATATCGTTTTAACTGTCATATCTCTTGTTTGTGGTATACTTAGCCTGGTTCTAGCATGCTACCTGATGTACAAGCAAAAGGCGCAACAGAAGACCTTGTTATGGCTTGGGAATAATACCCTGGATCAGATGAGAGCCACTACG
>1967/Ireland/Ulster/67
ATGGGCTCCAGATCTTCTACCAGGATCCCAGTACCTCTGATGCTGACCGTCCGGGTCGCGCTGGCACTGAGTTGCGTCTGTCCGACAAGCTCCCTTGATGGCAGGCCTCTTGCAGCTGCAGGGATTGTGGTGACAGGAGACAAAGCAGTCAACATATACACCTCATCTCAGACAGGGTCAATCATAGTCAAGTTACTCCCAAATATGCCCAAAGATAAAGAGGCGTGTGCAAAAGCCCCGTTGGAGGCGTACAACAGGACATTGACTACTTTGCTCACCCCCCTTGGTGATTCTATTCGTAGGATACAAGAGTCTGTGACTACATCTGGAGGAGGGAAACAGGGACGCCTTATAGGCGCCATTATCGGCGGTGCAGCTCTCGGGGTTGCAACCGCTGCACAGATAACAGCAGCTTCGGCTCTGATACTTGCCAACCAAAATGCTGCCAACATCCTCCGGCTTAAAGAGAGCATTGCTGCAACCAATGAGGCTGTGCACGAGGTCACTGATGGATTATCACAACTAGCAGTGGCAGTTGGGAAGATGCAGCAATTTGTTAATGACCAGTTTAATAAAACAGCTCAGGAATTGGACTGTATAAAAATTACCCAGCAGGTTGGTGTAGAACTCAACCTGTATCTAACTGAATTGACTACAGTATTCGGGCCACAAATCACTTCCCCTGCCTTAACCCAGCTGACTATCCAGGCGCTTTACAATCTAGCTGGTGGGAATATGGATTACTTGTTGACTAAGTTAGGTGTAGGGAACAACCAACTCAGCTCATTAATTGGTAGCGGCCTGATCACCGGCAACCCTATTCTGTACGACTCACAGACTCAGCTCTTGGGTATACAGGTAACCCTACCCTCAGTCGGGAACCTGAATAATATGCGTGCCACCTACTTGGAAACCTTGTCTGTAAGTACAACCAAAGGATTTGCCTCAGCACTCGTCCCAAAGGTGGTGACACAGGTCGGTTCCGTGATAGAAGAACTTGACACCTCATACTGTATAGAGACCGATTTGGATCTATATTGTACAAGAATAGTGACATTCCCTATGTCTCCTGGTATTTATTCCTGTTTGAGCGGCAATACATCGGCTTGCATGTACTCGAAGACTGAAGGCGCACTCACTACGCCGTACATGACTCTCAAAGGCTCAGTTATTGCCAACTGTAAGATGACAACATGTAGATCTGCAGACCCCCCGGGTATCATATCGCAAAATTATGGAGAAGCTGTGTCTCTAATAGATAGGCAATCATGCAATGTCCTATCCTTAGACGGAATAACTTTGAGGCTCAGTGGGGAATTTGATGCAACTTATCAAAAGAATATCTCAATACAAGATTCTCAAGTAATCGTGACAGGCAATCTTGATATCTCGACTGAGCTTGGGAATGTCAACAACTCGATAAGTAATGCTTTAGATAAGTTAGAGGAAAGCAACAGCAAACTAGACAAGGTCAATGTCAAACTGACCAGCACATCCGCTCTCATCACCTATATCGTTTTAACTGTCATATCTCTTGTTTGTGGTATACTTAGCCTGGTTCTAGCATGCTACCTGATGTACAAGCAAAAGGCGCAACAGAAGACCTTGTTATGGCTTGGGAATAATACCCTGGATCAGATGAGAGCCACTACG
>1967/Ireland/Ulster/mutant
ATGGGCTCCAGATCTTCTACCAGGATCCCAGTACCTCTGATGCTGACCGTCCGGGTCGCGCTGGCACTGAGTTGCGTCCGTCCGACAAGCTCCCTTGATGGCAGGCCTCTTGCAGCTGCAGGGATTGTGGTGACAGGAGACAAAGCAGTCAACATATACACCTCATCTCAGACAGGGTCAATCATAATCAAGTTACTCCCAAATATGCCCAAAGATAAAGAGGCGTGTGCAAAAGCCCCGTTGGAGGCGTACAACAGGACATTGACTACTTTGCTCACCCCCCTTGGTGATTCTATTCGTAGGATACAAGAGTCTGTGACTACATCTGGAGGAGGGACACAGGGACGCCTTATAGGCCAAATTATCGGCGGTGTAGCTCTCGGGGTTGCAACCGCTGCACAGATAACAGCAGCTTCGGCTCTGATACAAGCCAAGCAAAATGCTGCCAACATCCTCCGGCTTAAAGAGAGCATTGCTGCAACCAATGAGGCTGTGCACGAGGTCACTGATGGATTATCACAACTAGCAGTGGCAGTTGGGAAGATGCAGCAATTTGTTAATGACCAGTTTAATAAAACAGCTCAGGAATTGGACTGTATAAAAATTACCCAGCAGGTTGGTGTAGAACTCAACCTGTATCTAACTGAATTGACTACAGTATTCGGGCCACAAATCACTTCCCCTGCCTTAAACCAGCTGACTATCCAGGCGCTTTACAATCTAGCTGGTGGGAATATGGATTACTTGTTGACTAAGTTAGGTGTAGGGAACAACCAACTCAGCTCATTAATTGGTAGCGGCCTGATCACCGGCAACCCTATTCTGTACGACTCACAGACTCAGCTCTCGGGTATACAGGTAACCCTACCCTCAGTCGGGAACCTGAATAATATGCGTGCCACCTACTTGGAAACCTTGTCTGTAAGTACAACCAAAGGATTTGCCTCAGCACGTGTCCCAAAGGTGGTGACACAGGTCGGTTCCGTGATAGGAGAACTTGACACCTCATACTGTATAGAGACCGATTTGGATTTATATTGTACAAGAATAGTGACATTCCCTATGTCTCCTGGTATTTATTCCTGTTTGAGCGGCAATACATCGGCTTGCATGTACTCGAAGACTGAAGGCGCACTCACTACGCCGTACATGACTCTCAAAGGCTCAGTTATTGCCAACTGTAAGATGACAACATGTAGATGTGCAGACCCCCCGGGTATCATATCGCAAAATTATGGAGAAGCTGTGTCTCTAATAGATAGGCAATCATGCAATGTCCTATCCTTAGACGGAATAACTTTGAGGCTCAGTGGGGAATTTGATGCAACTTATCAAAAGAATATCTCAATACAAGATTCTCAAGTAATCGTGACAGGCAATCTCGATATCTCGACTGAGCTTGGGAATCGCAACAACTCGATAAGTAATGCTTTAGATAAGTTAGAGGAAAGCAACAGCAAACTAGACAAGGTCAATGTCAAACTGACCAGCACATTCGCTCTCATCACCTATATCGTTTTAACTGTCATATCTCTTGTTTGTGGTATACTTAGCCTGGTTCTAGCATGCTACCTGATGTACAAGCAAAAGGCGCAACAGAAGACCTTGTTATGGCTTGGGAATAATACCCTGGATCAGATGAGAGCCACTACG
>1971/USA/Lar
ATGGGCTCTAAACCTTCTACCAGGCTCCCAGTACCTCTGATGCTGATCACCCGGATTACGCTGATACTGAGCTGTATCTGTCTGGCAAGCTCTCTTGACGGCAGACCTCTTGCAGCTGCAGGGATTGTGGTAACGGGAGATAAAGCAGTCAATATATACACTTCATCTCAAACGGGGTCGATCATAGTCAAGTTACTCCCAAATATGCCCAAGGATAAAGAGGCGTGCGCAAAAGCCCCATTGGAGGCATACAATAGAACACTGACCACTTTACTCACCCCTCTTGGTGACTCCATCCGCAGGATACAAGGGTCTGCGACTACATCTGGAGGAAGGAGACAGAAACGCTTTGTAGGTGCCATTATCGGTAGTGTGGCTCTTGGGGTTGCAACAGCTGCACAGATAACAGCGGCCGCGGCTCTGATACAAGCCAACCAGAACGCTGCCAACATCGTCCGGCTTAAGGAGAGCATTGCTGCAACCAATGAAGCTGTGCACGAGGTCACTGACGGATTATCACAACTAGCAGTGGCGGTTGGGAAGATGCAGCAGTTTGTTAATGACCAGTTTAATAATACGGCGCGAGAATTGGACTGCATCAAAATTACACAACAGGTTGGTGTCGAACTCAATTTGTACCTAACTGAATTGAGTACAGTGTTCGGGCCACAAATCACTTCCCCTGCTTTAACTCAGCTGACCATCCAGGCACTTTATAATTTAGTTGGTGGCAATATGGATTACTTGTTGACTAAGTTAGGTGTAGGGAACAATCAACTCAGCTCATTAATTGGTAGTGGCTTGATCAGTGGCAACCTTATACTATATGACTCACAGACCCAACTCTTGGGCATACAGGTAAATTTACCCTCAGTCGGGAACCTAAATAATATGCGTGCCACCTACTTGGAGACCTTATCCGTAAGCACAACCAAAGGGTTCGCTTCAGCACTTGTCCCGAAAGTTGGGACGCAAGTAGGTTCTGTGATAGAAGAACTTGACACCTCATATTGTATAGAATCCGATCTGGATTTATATTGTACAAGGGTAGTGACATTCCCCATGTCTCCTGGTATTTATTCCTGTCTGAGCGGCAATACGTCAGCTTGTATGTATTCAAAGACTGAAGGTGCACTCAGTACACCATACATGGCCCTCAAAGGATCAGTTATTGCCAATTGCAAGATGACTACATGTAGATGTGCAGATCCCCCAGGTATCATATCGCAAAATTACGGGGAAGCTGTGTCCCTAATAGATAAACATTCATGCAATGTCTTATCCTTAGACGGGATAACCCTGAGGCTCAGTGGGGAATTTGATGCGATTTATCAAAAGAACATCTCAATACTAGACTCTCAAGTCATTGTGACAGGCAATCTCGATATATCAACTGAGCTTGGGAATGTCAACAACTCGATAAGCAGTGCCCTGGACAAATTAGCGGAAAGCAACAACAAGCTAAACAAAGTCAATGTCAACCTAACTAGCACATCTGCTCTCATTACTTATATTGTTTTAGCTGTCATATCTCTTGTTTTCGGCGTAATTAGCCTGGTTCTAGCGTGCTACCTGATGTATAAACAAAAAGCACAACAAAAGACCTTAATATGGTTTGGGAACAATACCCTCGATCAGATGAGAGCCACTACA
>1971/USA/Largo/71
ATGGGCTCTAAACCTTCTACCAGGCTCCCAGTACCTCTGATGCTGATCACCCGGATTACGCTGATACTGAGCTGTATCTGTCTGGCAAGCTCTCTTGACGGCAGACCTCTTGCAGCTGCAGGGATTGTGGTAACGGGAGATAAAGCAGTCAATATATACACTTCATCTCAAACGGGGTCGATCATAGTCAAGTTACTCCCAAATATGCCCAAGGATAAAGAGGCGTGCGCAAAAGCCCCATTGGAGGCATACAATAGAACACTGACCACTTTACTCACCCCTCTTGGTGACTCCATCCGCAGGATACAAGGGTCTGCGACTACATCTGGAGGAAGGAGACAGAAACGCTTTGTAGGTGCCATTATCGGTAGTGTGGCTCTTGGGGTTGCAACAGCTGCACAGATAACAGCGGCCGCGGCTCTGATACAAGCCAACCAGAACGCTGCCAACATCGTCCGGCTTAAGGAGAGCATTGCTGCAACCAATGAAGCTGTGCACGAGGTCACTGACGGATTATCACAACTAGCAGTGGCGGTTGGGAAGATGCAGCAGTTTGTTAATGACCAGTTTAATAATACGGCGCGAGAATTGGACTGCATCAAAATTACACAACAGGTTGGTGTCGAACTCAATTTGTACCTAACTGAATTGAGTACAGTGTTCGGGCCACAAATCACTTCCCCTGCTTTAACTCAGCTGACCATCCAGGCACTTTATAATTTAGTTGGTGGCAATATGGATTACTTGTTGACTAAGTTAGGTGTAGGGAACAATCAACTCAGCTCATTAATTGGTAGTGGCTTGATCAGTGGCAACCTTATACTATATGACTCACAGACCCAACTCTTGGGCATACAGGTAAATTTACCCTCAGTCGGGAACCTAAATAATATGCGTGCCACCTACTTGGAGACCTTATCCGTAAGCACAACCAAAGGGTTCGCTTCAGCACTTGTCCCGAAAGTTGGGACGCAAGTAGGTTCTGTGATAGAAGAACTTGACACCTCATATTGTATAGAATCCGATCTGGATTTATATTGTACAAGGGTAGTGACATTCCCCATGTCTCCTGGTATTTATTCCTGTCTGAGCGGCAATACGTCAGCTTGTATGTATTCAAAGACTGAAGGTGCACTCAGTACACCATACATGGCCCTCAAAGGATCAGTTATTGCCAATTGCAAGATGACTACATGTAGATGTGCAGATCCCCCAGGTATCATATCGCAAAATTACGGGGAAGCTGTGTCCCTAATAGATAAACATTCATGCAATGTCTTATCCTTAGACGGGATAACCCTGAGGCTCAGTGGGGAATTTGATGCGATTTATCAAAAGAACATCTCAATACTAGACTCTCAAGTCATTGTGACAGGCAATCTCGATATATCAACTGAGCTTGGGAATGTCAACAACTCGATAAGCAGTGCCCTGGACAAATTAGCGGAAAGCAACAACAAGCTAAACAAAGTCAATGTCAACCTAACTAGCACATCTGCTCTCATTACTTATATTGTTTTAGCTGTCATATCTCTTGTTTTCGGCGTAATTAGCCTGGTTCTAGCGTGCTACCTGATGTATAAACAAAAAGCACAACAAAAGACCTTAATATGGTTTGGGAACAATACCCTCGATCAGATGAGAGCCACTACA
>1972/USA/1083
ATGGGCTCCAAACCTTCTACCAGGATCCCAGTACCTCTGATGCTGATCACCCAGATTATGTTGATATTGAGCTGTATCTGTCTGGCAAGCTCTCTTGACGGCAGGCCTCTTGCAGCTGCAGGGATTGTGGTAACAGGAGATAAAGCAGTCAATATATACACCTCATCTCAGACGGGGTCAATCATAGTCAAGTTGCTCCCAAATATGCCCAAGGACAAAGAGGCGTGTGCGAAAGCCCCGTTAGAAGCATACAACAGAACACTGACTACTTTACTCACCCCCCTTGGTGATTCCATCCGGAGGATACAAGGGTCTGTGTCTACATCAGGAGGAAGGAGACAGAAACGCTTTATAGGTGCTATTATCGGCAGTGTAGCTCTCGGGGTTGCAACAGCGGCACAGATCACAGCAGCTGCGGCCCTAATACAAGCCAACCAAAATGCCGCCAACATCCTCCGGCTTAAGGAGAGCATTGCTGCAACCAATGAGGCTGTGCATGAGGTCACCGACGGATTATCCCAACTAGCAGTGGCAGTTGGGAAGATGCAGCAGTTTGTTAATGACCAGTTTAATAATACGGCGCGTGAATTGGACTGTATAAAAATTACACAACAAGTTGGTGTAGAACTCAACCTATACCTAACTGAACTGACTACAGTGTTCGGGCCACAAATCACTTCCCCTGCCCTGACTCAGCTGACTATCCAGGCACTTTATAATTTAGCTGGTGGCAACATGGATTACTTATTGACTAAGTTAGGTGTAGGGAACAATCAACTCAGCTCATTAATTGGTAGCGGCTTGATCACCGGCAACCCTATACTGTATGACTCACAGACTCAACTCTTGGGCATACAGGTGAATTTACCCTCAGTCGGGAACCTGAATAATATGCGTGCCACCTACTTGGAGACCTTATCTGTAAGCACAACCAAAGGGTTTGCCTCAGCACTTGTCCCAAAGGTAGTGACACAAGTCGGTTCCGTGATAGAAGAACTTGACACCTCATACTGTGTCGAATCCGATTTGGATTTATATTGTACAAGAATAGTGACATTCCCCATGTCTCCTGGTATTTATTCCTGTTTGAGCGGTAATACATCAGCTTGCATGTATTCAAAGACTGAGGGCGCACTCACTACGCCATATATGGCCCTCAAAGGCTCAGTTATTGCCAATTGCAAGATGACAACATGTAGATGTGCAGACCCCCCAGGCATCATATCACAAAATTATGGAGAAGCTGTATCTCTGATAGATAGACATTCATGCAATGTCTTATCATTAGATGGGATAACCCTGAGGCTCAGTGGGGAATTTGATGCAACTTATCAAAAGAATATCTCAATACTAGATTCTCAAGTCATCGTGACAGGCAATCTTGATATATCAACTGAGCTTGGGAATGTCAACAATTCAATAAGCGATGCCTTGGACAGGTTAGCGGAAAGCAACAGCAAGCTAGACAAAGTCAACGTCAGACTAACCAGCACATCTGCTCTCATTACTTATATCGTTCTAACTGTCATATCTCTTGTTTTCGGTGCACTTAGCCTGGTTTTAGCATGCTACCTGATGTACAAGCAAAAGGCACAACAAAAGACCTTACTATGGCTTGGGAATAATACCCTCGATCAGATGAGAGCCACTACA
>1972/USA/1083_Fontana
ATGGGCTCCAAACCTTCTACCAGGATCCCAGTACCTCTGATGCTGATCACCCAGATTATGTTGATATTGAGCTGTATCTGTCTGGCAAGCTCTCTTGACGGCAGGCCTCTTGCAGCTGCAGGGATTGTGGTAACAGGAGATAAAGCAGTCAATATATACACCTCATCTCAGACGGGGTCAATCATAGTCAAGTTGCTCCCAAATATGCCCAAGGACAAAGAGGCGTGTGCGAAAGCCCCGTTAGAAGCATACAACAGAACACTGACTACTTTACTCACCCCCCTTGGTGATTCCATCCGGAGGATACAAGGGTCTGTGTCTACATCAGGAGGAAGGAGACAGAAACGCTTTATAGGTGCTATTATCGGCAGTGTAGCTCTCGGGGTTGCAACAGCGGCACAGATCACAGCAGCTGCGGCCCTAATACAAGCCAACCAAAATGCCGCCAACATCCTCCGGCTTAAGGAGAGCATTGCTGCAACCAATGAGGCTGTGCATGAGGTCACCGACGGATTATCCCAACTAGCAGTGGCAGTTGGGAAGATGCAGCAGTTTGTTAATGACCAGTTTAATAATACGGCGCGTGAATTGGACTGTATAAAAATTACACAACAAGTTGGTGTAGAACTCAACCTATACCTAACTGAACTGACTACAGTGTTCGGGCCACAAATCACTTCCCCTGCCCTGACTCAGCTGACTATCCAGGCACTTTATAATTTAGCTGGTGGCAACATGGATTACTTATTGACTAAGTTAGGTGTAGGGAACAATCAACTCAGCTCATTAATTGGTAGCGGCTTGATCACCGGCAACCCTATACTGTATGACTCACAGACTCAACTCTTGGGCATACAGGTGAATTTACCCTCAGTCGGGAACCTGAATAATATGCGTGCCACCTACTTGGAGACCTTATCTGTAAGCACAACCAAAGGGTTTGCCTCAGCACTTGTCCCAAAGGTAGTGACACAAGTCGGTTCCGTGATAGAAGAACTTGACACCTCATACTGTGTCGAATCCGATTTGGATTTATATTGTACAAGAATAGTGACATTCCCCATGTCTCCTGGTATTTATTCCTGTTTGAGCGGTAATACATCAGCTTGCATGTATTCAAAGACTGAGGGCGCACTCACTACGCCATATATGGCCCTCAAAGGCTCAGTTATTGCCAATTGCAAGATGACAACATGTAGATGTGCAGACCCCCCAGGCATCATATCACAAAATTATGGAGAAGCTGTATCTCTGATAGATAGACATTCATGCAATGTCTTATCATTAGATGGGATAACCCTGAGGCTCAGTGGGGAATTTGATGCAACTTATCAAAAGAATATCTCAATACTAGATTCTCAAGTCATCGTGACAGGCAATCTTGATATATCAACTGAGCTTGGGAATGTCAACAATTCAATAAGCGATGCCTTGGACAGGTTAGCGGAAAGCAACAGCAAGCTAGACAAAGTCAACGTCAGACTAACCAGCACATCTGCTCTCATTACTTATATCGTTCTAACTGTCATATCTCTTGTTTTCGGTGCACTTAGCCTGGTTTTAGCATGCTACCTGATGTACAAGCAAAAGGCACAACAAAAGACCTTACTATGGCTTGGGAATAATACCCTCGATCAGATGAGAGCCACTACA
>1974/Pakistan/Pakistan/ND1
ATGGGCCCCAGATCTTCTACCAGGATCCCAGTACCTCTAATGCTGACCATACGGATCACGCTGGCACTGAGTTATGTCCGTCTGACAAGTTCTCTTGATGGCAGGCCTCTTGCAGCCGCAGGGATCGTGGTAACAAGGGATAAAGCAGTTAACATATACACCTCATCCCAGACAGGGTCAATCATAGTCAAGTTACTCCCAAATATGCCCAAGGACAAAGAGGCATGTGCAAAAGCCCCATTGGAGGCTTACAACAGGACACTGACTACTTTGCTTACCCCCCTTGGTGATTCTATCCGCAGGATACAAGAGTCTGTGACTACATCCGGAGGAAGGAGACAGAGACGCTTTATAGGTGCCATTATTGGCAGTGTAGCTCTAGGGGTTGCAACAGCTGCACAAATAACGGCAGCCTCGGCTTCGATACAAGCCAACCAGAATGCTGCTAACATCCTCCGGCTTAAGGAGAGCATTGCTGCAACCAATGAAGCTGTACACGAGGTCACTGGCGGATTGTCACAGTTAGCAGTGGCAGTTGGAAAGATGCAGCAATTTGTTAATGACCAGTTTAATAACACAGCTCAAGAGTTGGACTGTATAAAAATTACACAGCAGGTTGGTGTAGAACTCAACTTATACTTAACTGAATTGACTACAGTGTTCGGGCCACAAATCACTTCCCCTGCCTTAACTCAGTTGACTGTTCAGGCTCTTTACAATCTGGCTGGTGGTAATGTAGATTACTTGTTGACTAAGTTAGGTATAGGGAACAACCAGCTCAGCTCATTGATTGGTAGCGGCTTGATCACCGGTAACCCTATTTTTTACGACTCACAGACTCAACTCTTGGGTATACAGGTGACTTTACCCTCAGTCGGGAACCTAAATAATATGCGTGCCACCTACTTGGAGACCTTGTCTGTAAGCACAACCGAAGGATTTGCCTCAGCACTTGTCCCAAAAGTAGTGACACAGGTCGGTTCTGTGATAGAAGAGCTTGACACCTCATACTGTATAGAAGCTGATTTGGATTTATATTGTACAAGAATAGTGACATTCCCTATGTCCCCTGGTATTTATTCCTGTTTGAGCGGCAATACATCGGCTTGCATGTATTCAAAGACTGAAGGCGCACTTACTACACCATACATGACTCTCAAAGGCTCAGTTGTTGCCAATTGCCAGATGACAACATGTAGATGTGCAGACCCCCCGGGTATCATATCACAAAATTATGGAGAGGCTGTGTCTCTAATAGATAAGCACTCATGCAATGTCGTATCCTTAGACGGGATAACTTTGAGGCTCAGTGGGGAATTTGATGCAACTTATCAAAAGAATATCTCAATATTAGATTCTCAAGTACTAGTGACAGGCAATCTCGATATCTCAACTGAGCTTGGGAATGTCAACCACTCAATAAGTAATGCTTTGGATAAGTTAGAGGAAAGCAACAGCAAACTAGACAAAGTCAATGTCAAACTGACCAGCACATCTGCTCTCATTACCTATATTGTTTTAACTGTCATATCTCTTGTTCTTGGTATGCTTAGCCTGGTTCTAGCATGCTATCTGATGTACAAGCAAAAAGCGCAACGAAAGACCTTGTTGTGGCTTGGAAATAATACCCTAGATCAGATGAGAGCTGTTACA
>1976/Japan/D2676
ATGGGCTCCAGATCTTCTACCAGGATCCCAGTACCTCTGATGCTGACCGTCCGAATCATGTTGGCACTGAGTTGCGTCTGTCCGACCAGCTCCCTTGATGGCAGGCCTCTTGCAGCTGCAGGGATTGTGGTAACAGGAGACAAAGCAGTCAACATATACACCTCATCTCAGACAGGGTCAATCATAATCAAGTTACTCCCAAATATGCCCAAGGATAAAGAGGCGTGTGCAAAAGCCCCATTGGAAGCATACAACAGGACATTGACTACTTTGCTCACCCCCCTTGGTGATTCTATCCGTAGGATACAAGAGTCTGTGACCACATCCGGAGGAGGGAAACAGGGACGTCTTATAGGCGCCATTATCGGTGGTGTAGCTCTCGGGGTTGCAACCGCTGCACAGATAACAGCAGCCTCGGCTCTGATACAAGCCAATCAAAATGCTGCCAACATCCTCCGGCTCAAAGAGAGCATTGCTGCAACCAATGAGGCTGTGCACGAGGTCACTGACGGATTATCACAACTAGCAGTGGCAGTTGGGAAGATGCAGCAATTTGTTAATGACCAGTTTAATAAAACAGCTCAGGAATTGGACTGTATAAAAATTACACAGCAGGTTGGTGTAGAACTCAACCTGTACCTAACTGAATTGACTACAGTATTCGGGCCACAAATCACTTCCCCTGCCTTAACTCAGCTGACTATCCAGGCGCTTTACAATCTAGCTGGTGGGAATATGGATTACTTGTTGACTAAGTTAGGTGTAGGAAACAACCAACTCAGCTCATTAATTGGTAGTGGCCTGATTACCGGCAACCCTATCCTGTACGACTCACAGACTCAACTCTTGGGTATACAGGTCACCCTACCCTCAGTCGGGAATCTAAATAATATGCGTGCCACCTACCTGGAAACCTTGTCTGTAAGTACAACCAAAGGATTTGCCTCAGCACTTGTCCCAAAAGTAGTGACACAGGTTGGTTCCGTGATAGAAGAGCTTGACACCTCGTACTGTATCGAGACCGATTTGGACCTATATTGTACAAGAATAGTGACATTCCCTATGTCTCCTGGTATTTATTCCTGTTTGAGTGGCAATACATCTGCTTGCATGTATTCAAAGACTGAAGGCGCACTCACTACGCCGTATATGACCCTCAAAGGCTCAGTTATTGCCAACTGTAAGATGACAACATGTAGATGTGCAGACCCCCCGGGTATCATATCGCAGAATTATGGAGAAGCTGTGTCTCTAATAGATAGGCAATCATGCAATATCTTATCCTTAGACGGGATAACTTTGAGGCTCAGTGGGGAATTTGATGCAACTTATCAAAAGAATATCTCAATACAAGATTCTCAAGTAATAGTTACAGGCAATCTTGACATCTCGACTGAGCTTGGGAATGTCAACAACTCGATAAGTAATGCTTTGGATAAGTTAGAGGAAAGCAACAGCAAACTAGACAAGGTCAATGTTAAACTGACCAGCACATCCGCTCTTATTACCTATATCTTTTTAACTGTCATATCTCTTGTATGTGGTATACTTAGCCTGGTTCTAGCATGCTACCTGATGTACAAGCAAAAGGCGCAACAGAAGACCTTGTTGTGGCTTGGGAATAATACCCTAGACCAGATGAGGGCCACTACA
>1979/China/QH1
ATGGGTTCCAAATCTTCTACCAGGTTCTTAACACCCTCGATGTTGATCACCCGGATTATGCTGATACTGAGTTGTATCTGTCCGACAGGCTCTTTAGACGGCAGGCCTCTTGCAGCTGCAGGGATTGTGGTAACAGGGGATAAAGCAGTCAACATATACACCTCATCTCAGACGGGGTCAATCATAGTCAAGTTGCTCCCAAATATGCCCAAGGATAAAGAGGCGTGTGCAAGAACTCCGTTGGAGGCATACAACAGAACACTGACTACTTTACTCACCCCCCTTGGTGATTCCATCCGCAGGATACAAGGGTCTGTGACTACATCTGGTGGGAGGAGACAGAAGCGCTTTATAGGTGCCGTTATTGGTAGTGTAGCCCTTGGAGTTGCAACAGCTGCACAGATAACAGCAGCCGCGGCTCTGATACAGGCCAACCAGAATGCCGCCAACATCCTCCGGCTTAAGGAGAGCATTGCTGCAACCAATGAAGCTGTGCACGAGGTCACTGACGGATTATCACAACTAGCAGTGGCAGTTGGGAAGATGCAGCAGTTTGTTAACGACCAATTTAATAATACCGCACGAGAATTGGACTGTATAAAGATTGCGCAGCAGGTTGGTGTAGAACTCAACTTGTACCTAACTGAATTGACTACAGTATTCGGGCCACAAATCACTTCCCCTGCCTTAACTCAGCTGACTGTCCAGGCACTTTATAATTTAGCTGGTGGCAACATGGATTACTTGTTGACTAAATTAGGTGTAGGGAACAATCAGCTCAGCTCATTAATTGGTAGTGGCTTGATCACCGGCAACCCTATACTATATGACTCACAGACTCAACTTTTAGGCATACAGGTAACTTTACCCTCAGTCGGGAACCTAAATAATATGCGTGCCACCTACCTGGAGACCTTATCTGTAAGCACAACCAAAGGGTTTGCCTCAGCACTTGTCCCGAAGGTAGTGACACAAGTCGGTTCCGTGATAGAAGAACTTGACACCTCATACTGTATAGAGTCTGATCTGGATTTATACTGTACAAGGATAGTGACATTCCCCATGTCTCCAGGTATTTATTCCTGTCTGAGTGGTAATACATCAGCTTGCATGTATTCAAAGACTGAAGGTGCACTCACCACTCCATATATGGCCCTCAAAGGCTCAGTCATCGCCAACTGCAAGATGACAACATGTAGATGTGCAGACCCTCCGGGTATCATCTCGCAAAACTATGGAGAAGCTGTATCTCTAATAGATAAACATTCATGCAATGTCTTGTCTTTAGACGGGATAACTCTGAGGCTCAGTGGGGAATTTGATGCAACTTATCAAAAGAATATCTCAATCCTAGACTCTCAAGTCATCGTGACAGGCAATCTCGATATATCAACAGAGCTTGGGAATGTCAACAACTCAATAAGCAATGCCCTGGATAAGTTATCAGAAAGTAACAGCAAACTAGACAAAGTCAATGTCAAGCTAACTAGCACATCTGCTCTCATTATCTATATTGTCTTAATTGTCATATCTCTTGTTTCCGGTGTACTTAGCCTGGTTCTAACATGTTATCTGATGTACAAACAAAAGGCACAGCAAAAGACCTTATTATGGCTTGGGAATAATACCCTCGATCAGATGAGAGCCACCACA
>1982/Italy/22782
ATGGGCTCCAAACCTTCTACCAGGATCCCAGTACCTCTGACACTGATCACCCGAACCATGCTGATATTGAGCTGCATCTGCCCGACGAGCTCTCTTGACGGCAGGCCTCTTGCAGCTGCGGGGATTGTGGTAACAGGAGATAAAGCAGTCAATATATACACCTCATCCCAGACAGGGTCAATCATAGTCAAGTTGCTCCCGAATATGCCCAAGGACAAAGAGGCATGTGCAAAAGCCCCGTTAGAAGCATACAACAGAACACTGACCACTTTACTCACCCCCCTTGGTGATTCCATCCGCAGGATACAAGGGTCTGTGTCCACATCAGGAGGAGGGAGGCAGAAACGCTTTATAGGTGCCATTATCGGCAGTGTAGCTCTTGGGGTCGCGACATCGGCACAGATAACAGCAGCTGCGGCCCTAATACAAGCCAACCAGAACGCCGCCAACATACTCCGGCTTAAGGAGAGCATTGCTGCAACCAATGAAGCTGTGCATGAAGTCACCGACGGATTATCGCAACTAGCAGTGGCAGTTGGGAAGATGCAGCAGTTTGTTAATGACCAATTTAATAATACGGCACGAGAATTGGACTGTATAAAAATTACACAACAAGTCGGTATAGAACTCAACCTATACCTAACTGAACTGACTACAGTGTTCGGGCCACAAATCACTTCTCCTGCCCTAACTCAGCTGACTATCCAGGCGCTTTATAATTTAGCTGGTGGCAACATGGATTACTTGTTGACTAAGTTAGGTGTAGGGAACAATCACCTCAGCTCATTAATTGGTAGTGGCTTGATCACAGGCAACCCTATACTGTATGACTCACAGACTCAACTCTTGGGCATACAGGTAAATTTACCCTCAGTCGGGAACCTTAACAATATGCGTGCCACCTACCTGGAGACTTTATCTGTAAGCACAACCAAAGGGTTTGCCTCGGCACTTGTCCCGAAGGTAGTGACACAAGTCGGCTCCGTGATAGAAGAACTCGACACCTCATACTGTATAGAGTCTGATCTGGATTTATACTGTACAAGAATAGTGACATTCCCCATGTCTCCAGGTATTTATTCCTGCCTGAGCGGCAATACATCAGCTTGTATGTACTCAAAGACTGAAGGCGCACTCACTACACCATATATGGCCCTCAGAGGCTCAGTTATTGCCAATTGCAAAATAACAACATGCAGGTGTGCAGACCCCCCAAGTATCATATCGCAAAACTATGGAGAAGCTGTATCTCTGATAGATAGACATTCATGCAATGTCTTATCATTAGACGGGATAACTCTGAGGCTCAGTGGGGAATTTGATGCAACTTATCAAAAGAATATCTCAATACTAGATTCTCAAGTCATCGTGACAGGCAACCTTGATATATCAACCGAGCTTGGAAATGTCAACAATTCAATAAGCAATGCCCTGGACAGGTTAGCAGAAAGTAACAGAAAACTAGACAAAGTCAATGTCAAACTAACCAGCACATCTGCTCTCATTACCTATATTGTTCTAACCGTCATATCTCTTGTTCTCGGTGCACTTAGCTTGGTTTTAGCATGCTACCTGATGTACAAACAAAAGGCACAACAAAAGACTTTACTATGGCTTGGGAATAATACCCTCGATCAGATGAGAGCCACTACA
>1984/USA/NewYork/1984
ATGGGCTCCAAACCTTCTACCAGGATCCCAGTACCTCTGACACTGATCACCCGAACCATGCTGATATTGAGCTGCATCTGCCCGACGAGCTCTCTTGACGGCAGGCCTCTTGCAGCTGCGGGGATTGTGGTAACAGGAGATAAAGCAGTCAATATATACACCTCATCCCAGACAGGGTCAATCATAGTCAAGTTGCTCCCGAATATGCCCAAGGACAAAGAGGCATGTGCAAAAGCCCCGTTAGAAGCATACAACAGAACACTGACCACTTTACTCACCCCCCTTGGTGATTCCATCCGCAGGATACAAGGGTCTGTGTCCACATCAGGAGGAAGGAGGCAGAAACGCTTTATAGGTGCCATTATCGGCAGTGTAGCTCTTGGGGTCGCGACGTCGGCACAGATAACAGCAGCTGCGGCCCTAATACAAGCCAACCAGAACGCCGCCAACATACTCCGGCTTAAGGAGAGCATTGCTGCAACCAATGAAGCTGTGCATGAAGTCACCGACGGATTATCGCAACTAGCAGTGGCAGTTGGGAAGATGCAGCAGTTTGTTAATGACCAATTTAATAATACGGCACGAGAATTGGATTGTATAAAAATTACACAACAAGTCGGTATAGAACTCAACCTATACCTAACTGAACTGACTACAGTGTTCGGGCCACAAATCACTTCTCCTGCCCTAACTCAGCTGACTATCCAGGCGCTTTATAATTTAGCTGGTGGCAATATGGATTACTTGTTGACTAAGTTAGGTGTAGGGAACAATCACCTCAGCTCATTAATTGGTAGTGGCTTGATCACAGGCAACCCTATACTGTATGACTCACAGACTCAACTCTTGGGCATACAGGTAAATTTACCCTCAGTCGGGAACCTTAACAATATGCGTGCCACCTACCTGGAAACTTTATCTGTAAGCACAACCAAAGGGTTTGCCTCGGCACTTGTCCCGAAGGTAGTGACACAAGTCGGCTCCGTGATAGAAGAACTCGACACCTCATACTGTATAGAGTCTGATCTGGATTTATACTGTACAAGAATAGTGACATTCCCCATGTCTCCAGGTATTTATTCCTGTCTGAGCGGCAATACATCAGCTTGTATGTACTCAAAGACTGAAGGCGCATTCACCACACCATATATGGCCCTCAGAGGCTCAGTTATTGCCAATTGCAAAATAACAACATGCAGGTGTGCAGACCCCCCAAGTATCATATCGCAAAACTATGGAGAAGCTGTATCTCTGATAGATAGACATTCATGCAATGTCTTATCATTAGACGGGATAACTCTGAGGCTCAGTGGGGAATTTGATGCAACTTATCAAAAGAATATCTCAATACTAGATTCTCAAGTCATCGTGACAGGCAACCTTGATATATCAACCGAGCTTGGAAATGTCAACAATTCAATAAGCAATGCCCTGGACAGGCTAGCAGAAAGTAACAGAAAACTAGACAAAGTCAATGTCAAACTAACCAGTACATCTGCTCTCATTACCTATATTGTTCTAACCGTCATATCTCTTGTTCTCGGTGCACTTAGCTTGGTTTTAGCATGCTACCTGATGTACAAACAAAAGGCACAACAAAAGACTTTACTATGGCTTGGGAATAATACCCACGATCAGATGAGAGCCACTACA
>1984/USA/NY1984
ATGGGCTCCAAACCTTCTACCAGGATCCCAGTACCTCTGACACTGATCACCCGAACCATGCTGATATTGAGCTGCATCTGCCCGACGAGCTCTCTTGACGGCAGGCCTCTTGCAGCTGCGGGGATTGTGGTAACAGGAGATAAAGCAGTCAATATATACACCTCATCCCAGACAGGGTCAATCATAGTCAAGTTGCTCCCGAATATGCCCAAGGACAAAGAGGCATGTGCAAAAGCCCCGTTAGAAGCATACAACAGAACACTGACCACTTTACTCACCCCCCTTGGTGATTCCATCCGCAGGATACAAGGGTCTGTGTCCACATCAGGAGGAAGGAGGCAGAAACGCTTTATAGGTGCCATTATCGGCAGTGTAGCTCTTGGGGTCGCGACGTCGGCACAGATAACAGCAGCTGCGGCCCTAATACAAGCCAACCAGAACGCTGCCAACATACTCCGGCTTAAGGAGAGCATTGCTGCAACCAATGAAGCTGTGCATGAAGTCACCGACGGATTATCGCAACTAGCAGTGGCAGTTGGGAAGATGCAGCAGTTTGTTAATGACCAATTTAATAATACGGCACGAGAATTGGATTGTATAAAAATTACACAACAAGTCGGTATAGAACTCAACCTATACCTAACTGAACTGACTACAGTGTTCGGGCCACAAATCACTTCTCCTGCCCTAACTCAGCTGACTATCCAGGCGCTTTATAATTTAGCTGGTGGCAATATGGATTACTTGTTGACTAAGTTAGGTGTAGGGAACAATCACCTCAGCTCATTAATTGGTAGTGGCTTGATCACAGGCAACCCTATACTGTATGACTCACAGACTCAACTCTTGGGCATACAGGTAAATTTACCCTCAGTCGGGAACCTTAACAATATGCGTGCCACCTACCTGGAAACTTTATCTGTAAGCACAACCAAAGGGTTTGCCTCGGCACTTGTCCCGAAGGTAGTGACACAAGTCGGCTCCGTGATAGAAGAACTCGACACCTCATACTGTATAGAGTCTGATCTGGATTTATACTGTACAAGAATAGTGACATTCCCCATGTCTCCAGGTATTTATTCCTGTCTGAGCGGCAATACATCAGCTTGTATGTACTCAAAGACTGAAGGCGCATTCACCACACCATATATGGCCCTCAGAGGCTCAGTTATTGCCAATTGCAAAATAACAACATGCAGGTGTGCAGACCCCCCAAGTATCATATCGCAAAACTATGGAGAAGCTGTATCTCTGATAGATAGACATTCATGCAATGTCTTATCATTAGACGGGATAACTCTGAGGCTCAGTGGGGAATTTGATGCAACTTATCAAAAGAATATCTCAATACTAGATTCTCAAGTCATCGTGACAGGCAACCTTGATATATCAACCGAGCTTGGAAATGTCAACAATTCAATAAGCAATGCCCTGGACAGGCTAGCAGAAAGTAACAGAAAACTAGACAAAGTCAATGTCAAACTAACCAGTACATCTGCTCTCATTACCTATATTGTTCTAACCGTCATATCTCTTGTTCTCGGTGCACTTAGCTTGGTTTTAGCATGCTACCTGATGTACAAACAAAAGGCACAACAAAAGACTTTACTATGGCTTGGGAATAATACCCTCGATCAGATGAGAGCCACTACA
>1984/USA/PPMV-1
ATGGGCTCCAAACCTTCTACCAGGATCCCAGTACCTCTGACACTGATCACCCGAACCATGCTGATATTGAGCTGCATCTGCCCGACGAGCTCTCTTGACGGCAGGCCTCTTGCAGCTGCGGGGATTGTGGTAACAGGAGATAAAGCAGTCAATATATACACCTCATCCCAGACAGGGTCAATCATAGTCAAGTTGCTCCCGAATATGCCCAAGGACAAAGAGGCATGTGCAAAAGCCCCGTTAGAAGCATACAACAGAACACTGACCACTTTACTCACCCCCCTTGGTGATTCCATCCGCAGGATACAAGGGTCTGTGTCCACATCAGGAGGAAGGAGGCAGAAACGCTTTATAGGTGCCATTATCGGCAGTGTAGCTCTTGGGGTCGCGACGTCGGCACAGATAACAGCAGCTGCGGCCCTAATACAAGCCAACCAGAACGCCGCCAACATACTCCGGCTTAAGGAGAGCATTGCTGCAACCAATGAAGCTGTGCATGAAGTCACCGACGGATTATCGCAACTAGCAGTGGCAGTTGGGAAGATGCAGCAGTTTGTTAATGACCAATTTAATAATACGGCACGAGAATTGGATTGTATAAAAATTACACAACAAGTCGGTATAGAACTCAACCTATACCTAACTGAACTGACTACAGTGTTCGGGCCACAAATCACTTCTCCTGCCCTAACTCAGCTGACTATCCAGGCGCTTTATAATTTAGCTGGTGGCAATATGGATTACTTGTTGACTAAGTTAGGTGTAGGGAACAATCACCTCAGCTCATTAATTGGTAGTGGCCTGATCACAGGCAACCCTATACTGTATGACTCACAGACTCAACTCTTGGGCATACAGGTAAATTTACCCTCAGTCGGGAACCTTAACAATATGCGTGCCACCTACCTGGAAACTTTATCTGTAAGCACAACCAAAGGGTTTGCCTCGGCGCTTGTCCCGAAGGTAGTGACACAAGTCGGCTCCGTGATAGAAGAACTCGACACCTCATACTGTATAGAGTCTGATCTGGATTTATACTGTACAAGAATAGTGACATTCCCCATGTCTCCAGGTATTTATTCCTGTCTGAGCGGCAATACATCAGCTTGTATGTACTCAAAGACTGAAGGCGCACTCACCACACCATATATGGCCCTCAGAGGCTCAGTTATTGCCAATTGCAAAATAACAACATGCAGGTGTGCAGACCCCCCAAGTATCATATCGCAAAACTATGGAGAAGCTGTATCTCTGATAGATAGACATTCATGCAATGTCTTATCATTAGACGGGATAACTCTGAGGCTCAGTGGGGAATTTGATGCAACTTATCAAAAGAATATCTCAATACTAGATTCTCAAGTCATCGTGACAGGCAACCTTGATATATCAACCGAGCTTGGAAATGTCAACAATTCAATAAGCAATGCCCTGGACAGGCTAGCAGAAAGTAACAGAAAACTAGACAAAGTCAATGTCAAACTAACCAGTACATCTGTTCTCATTACCTATATTGTTCTAACCGTCATATCTCTTGTTCTCGGTGCACTTAGCTTGGTTTTAGCATGCTACCTGATGTACAAACAAAAGGCACAACAAAAGACTTTACTATGGCTTGGGAATAATACCCTCGATCAGATGAGAGCCACTACA
>1985/China/FJ01/85
ATGGGCCCCAAATCTTCTACCAATGTCCCAGCACCTCTGATGCTGACCGTCAGGATTGCGCTGGCACTGAGCTGTGTCCGTCTGACAAATTCTCTCGATGGAAGGCCTCTTGCAGCTGCAGGGATTGTAGTAACGGGAGACAAAGCAGTCAACATATACACCTCATCTCAGACAGGGTCAATAATAGTCAAGTTACTCCCAAATATGCCTAAGGATAAAGAGGCGTGTGCAAAAGCCCCGTTGGAGGCATACAACAGGACACTGACTACTTTGCTCACCCCCCTTGGTGATTCTATCCGCAGGATACAAGAGTCTGCGACTACGTCCGGAGGAAGGAGGCAGAGACGCTTTATAGGTGCCATTATCGGCAGTGTAGCTCTTGGGGTTGCCACAGCTGCACAGATAACAGCAGCCTCAGCTCTGATACAAGCCAACCAGAATGCTGCCAACATCCTCCGGCTTAAAGAGAGCATTGCTGCAACTAATGAAGCTGTACATGAAGTCACTGACGGATTATCGCAACTAGCAGTGGCAGTTGGGAAGATGCAGCAGTTTGTTAATGACCAGTTTAATAACACAGCTCAGGAATTGGACTGTATAAAAATTACACAGCAGGTTGGTGTAGAACTCAACCTGTACCTAACTGAATTGACTACAGTATTCGGGCCACAAATCACTTCCCCTGCCTTAACTCAGCTGACTATCCAGGCGCTTTACAATCTAGCTGGTGGTAATATGGATTATTTGTTGACTAAGTTAGGTGTTGGGAACAACCAACTCAGCTCATTAATCGGTAGCGGCTTGATCACCGGTAACCCTATTCTGTACGATTCACAGACTCAACTCTTGGGTATACAGGTAACTTTACCCTCAGTCGGTAACCTAAATAATATGCGTGCTACCTACTTGGAGACCTTGTCTGTAAGCACAACCAAGGGATTTGCCTCAGCACTTGTCCCAAAAGTGGTGACACAGGTCGGGTCTGTGATAGAGGAACTTGACACCTCATACTGTGTAGAGACCGATTTGGATTTATATTGTACAAGAGTAGTGACATTCCCTATGTCTCCTGGTATTTATTCCTGTCTGAGCGGTAATACATCAGCTTGCATGTATTCAAAGACTGAAGGTGCACTTACTACGCCATATATGACTATCAAGGGCTCAGTTATTGCCAATTGCAAGATGACAACATGCAGATGTGCAGACCCTCCGGGTATCATATCGCAAAATTATGGAGAAGCTGTGTCTCTAATAGATAGGCACTCATGCAATGTCTTATCCTTAGACGGGATAACTTTGAGGCTCAGTGGAGAATTTGACGTAACTTATCAAAAGAATATCTCAATATTAGATTCTCAGGTAATAGTGACAGGCAATCTCGATATCTCAACTGAACTTGGGAATGTCAACAACTCGATAAGTAATGCTTTGGATAAGTTAGAGGAAAGCAATAGCAAACTTGACAAAGTCAATGTCAAGCTGACCGGCACGTCTGCTCTCATTACCTATATAGTTTTAACTATCATATCTCTTGTTTGTGGTATACTTAGCCTGGTTCTAGCATGCTATCTGATGTATAAGCAAAAGGCGCAACAAAAGACCTTATTATGGCTTGGGAATAATACCCTAAATCAGATGAGGGCCACTACA
>1985/China/FJ-1/85
ATGGGCCCCAAATCTTCTACCAATGTCCCAGCACCTCTGATGCTGACCGTCAGGATTGCGCTGGCACTGAGCTGTGTCCGTCTGACAAATTCTCTCGATGGAAGGCCTCTTGCAGCTGCAGGGATTGTAGTAACGGGAGACAAAGCAGTCAACATATACACCTCATCTCAGACAGGGTCAATAATAGTCAAGTTACTCCCAAATATGCCTAAGGATAAAGAGGCGTGTGCAAAAGCCCCGTTGGAGGCATACAACAGGACACTGACTACTTTGCTCACCCCCCTTGGTGATTCTATCCGCAGGATACAAGAGTCTGCGACTACGTCCGGAGGAAGGAGGCAGAGACGCTTTATAGGTGCCATTATCGGCAGTGTAGCTCTTGGGGTTGCCACAGCTGCACAGATAACAGCAGCCTCAGCTCTGATACAAGCCAACCAGAATGCTGCCAACATCCTCCGGCTTAAAGAGAGCATTGCTGCAACTAATGAAGCTGTACATGAAGTCACTGACGGATTATCGCAACTAGCAGTGGCAGTTGGGAAGATGCAGCAGTTTGTTAATGACCAGTTTAATAACACAGCTCAGGAATTGGACTGTATAAAAATTACACAGCAGGTTGGTGTAGAACTCAACCTGTACCTAACTGAATTGACTACAGTATTCGGGCCACAAATCACTTCCCCTGCCTTAACTCAGCTGACTATCCAGGCGCTTTACAATCTAGCTGGTGGTAATATGGATTATTTGTTGACTAAGTTAGGTGTTGGGAACAACCAACTCAGCTCATTAATCGGTAGCGGCTTGATCACCGGTAACCCTATTCTGTACGATTCACAGACTCAACTCTTGGGTATACAGGTAACTTTACCCTCAGTCGGTAACCTAAATAATATGCGTGCTACCTACTTGGAGACCTTGTCTGTAAGCACAACCAAGGGATTTGCCTCAGCACTTGTCCCAAAAGTGGTGACACAGGTCGGGTCTGTGATAGAGGAACTTGACACCTCATACTGTGTAGAGACCGATTTGGATTTATATTGTACAAGAATAGTGACATTCCCTATGTCTCCTGGTATTTATTCCTGTCTGAGCGGTAATACATCAGCTTGCATGTATTCAAAGACTGAAGGTGCACTTACTACGCCATATATGACTATCAAGGGCTCAGTTATTGCCAATTGCAAGATGACAACATGCAGATGTGCAGACCCTCCGGGTATCATATCGCAAAATTATGGAGAAGCTGTGTCTCTAATAGATAGGCACTCATGCAATGTCTTATCCTTAGACGGGATAACTTTGAGGCTCAGTGGAGAATTTGACGTAACTTATCAAAAGAATATCTCAATATTAGATTCTCAGGTAATAGTGACAGGCAATCTCGATATCTCAACTGAACTTGGGAATGTCAACAACTCGATAAGTAATGCTTTGGATAAGTTAGAGGAAAGCAATAGCAAACTTGACAAAGTCAATGTCAAGCTGACCGGCACGTCTGCTCTCATTACCTATATAGTTTTAACTATCATATCTCTTGTTTGTGGTATACTTAGCCTGGTTCTAGCATGCTATCTGATGTATAAGCAAAAAGCGCAACAAAAGACCTTATTATGGCTTGGGAATAATACCCTAGATCAGATGAGAGCCACTACA
>1985/China/QH4
ATGGGTTCCAAATCTTCTACCAGGTTCTTAACACCCTCGATGTTGATCACCCGGATTATGCTGATACTGAGTTGTATCTGTCCGACAGGCTCTTTAGACGGCAGGCCTCTTGCAGCTGCAGGGATTGTGGTAACAGGGGATAAAGCAGTCAACATATACACCTCATCTCAGACGGGGTCAATCATAGTCAAGTTGCTCCCAAATATGCCCAAGGATAAAGAGGCGTGTGCAAGAACTCCGTTGGAGGCATACAACAGAACACTGACTACTTTACTCACCCCCCTTGGTGATTCCATCCGCAGGATACAAGGGTCTGTGACTACATCTGGTGGGAGGAGACAGAAGCGCTTTATAGGTGCCGTTATTGGTAGTGTAGCCCTTGGAGTTGCAACAGCTGCACAGATAACAGCAGCCGCGGCTCTGATACAGGCCAACCAGAATGCCGCCAACATCCTCCGGCTTAAGGAGAGCATTGCTGCAACCAATGAAGCTGTGCACGAGGTCACTGACGGATTATCACAACTAGCAGTGGCAGTTGGGAAGATGCAGCAGTTTGTTAACGACCAATTTAATAATACCGCACGAGAATTGGACTGTATAAAGATTGCGCAGCAGGTTGGTGTAGAACTCAACTTGTACCTAACTGAATTGACTACAGTATTCGGGCCACAAATCACTTCCCCTGCCTTAACTCAGCTGACTGTCCAGGCACTTTATAATTTAGCTGGTGGCAACATGGATTACTTGTTGACTAAATTAGGTGTAGGGAACAATCAGCTCAGCTCATTAATTGGTAGTGGCTTGATCACCGGCAACCCTATACTATATGACTCACAGACTCAACTTTTAGGCATACAGGTAACTTTACCCTCAGTCGGGAACCTAAATAATATGCGTGCCACCTACCTGGAGACCTTATCTGTAAGCACAACCAAAGGGTTTGCCTCAGCACTTGTCCCGAAGGTAGTGACACAAGTCGGTTCCGTGATAGAAGAACTTGACACCTCATACTGTATAGAGTCTGATCTGGATTTATACTGTACAAGGATAGTGACATTCCCCATGTCTCCAGGTATTTATTCCTGTCTGAGTGGTAATACATCAGCTTGCATGTATTCAAAGACTGAAGGTGCACTCACCACTCCATATATGGCCCTCAAAGGCTCAGTCATCGCCAACTGCAAGATGACAACATGTAGATGTGCAGACCCTCCGGGTATCATCTCGCAAAACTATGGAGAAGCTGTATCTCTAATAGATAAACATTCATGCAATGTCTTGTCTTTAGACGGGAAAACTCTGAGGCTCAGTGGGGAATTTGATGCAACTTATCAAAAGAATATCTCAATCCTAGACTCTCAAGTCATCGTGACAGGCAATCTCGATATATCAACAGAGCTTGGGAATGTCAACAACTCAATAAGCAATGCCCTGGATAAGTTATCAGAAAGTAACAGCAAACTAGACAAAGTCAAAGTCAAGCTAACTAGCACATCTGCTCTCATTATCTATATTGTCTTAATTGTCATATCTCTTGTTTCCGGTGTACTTAGCCTGGTTCTAACATGTTATCTGATGTACAAACAAAAGGCACAGCAAAAGACCTTATTATGGCTTGGGAATAATACCCTCGATCAGATGAGAGCCACCACA
>1985/China/ZhJ-1/85
ATGGGCCCCAAATCTTCTACCAATGTCCCAGCACCTCTGATGCTGACCGCCAGGATTGCGCTGGCACTGAGCTGTGTCCGTCTGACAAATTCTCTCGATGGAAGGCCTCTTGCAGCTGCAGGGATTGTAGTAACGGGAGACAAAGCAGTCAACATATACACCTCATCTCAGACAGGGTCAATAATAGTCAAGTTACTCCCAAATATGCCTAAGGATAAAGAGGCGTGTGCAAAAGCCCCGTTGGAGGCATACAACAGGACACTGACTACTTTGCTCACCCCCCTTGGTGATTCTATCCGCAGGATACAAGAGTCTGCGACTACGTCCGGAGGAAGGAGGCAGAGACGCTTTATAGGTGCCATTATCGGCAGTGTAGCTCTTGGGGTTGCCACAGCTGCACAGATAACAGCAGCCTCAGCTCTGATACAAGCCAACCAGAATGCTGCCAACATCCTCCGGCTTAAAGAGAGCATTGCTGCAACTAATGAAGCTGTACATGAAGTCACTGACGGATTATCGCAACTAGCAGTGGCAGTTGGGAAGATGCAGCAGTTTGTTAATGACCAGTTTAATAACACAGCTCAGGAATTGGACTGTATAAAAATTACACAGCAGGTTGGTGTAGAACTCAACCTGTACCTAACTGAATTGACTACAGTATTCGGGCCGCAAATCACTTCCCCTGCCTTAACTCAGCTGACTATCCAGGCGCTTTACAATCTAGCTGGTGGTAATATGGATTATTTGTTGACTAAGTTAGGTGTTGGGAACAACCAACTCAGCTCATTAATCGGTAGCGGCTTGATCACCGGTAACCCTATTCTGTACGATTCACAGACTCAACTCTTAGGTATACAGGTAACTTTACCCTCAGTCGGTAACCTAAATAATATGCGTGCTACCTACTTGGAGACCTTGTCTGTAAGCACAACCAAGGGATTTGCCTCAGCACTTGTCCCAAAAGTGGTGACACAGGTCGGGTCTGTGATAGAGGAACTTGACACCTCATACTGTGTAGAGACCGATTTGGATTTATATTGTACAAGAATAGTGACATTCCCTATGTCTCCTGGTATTTATTCCTGTCTGAGCGGTAATACATCAGCTTGCATGTATTCAAAGACTGAAGGTGCACTTACTACGCCATATATGACTATCAAGGGCTCAGTTATTGCCAATTGCAAGATGACAACATGCAGATGTGCAGACCCTCCGGGTATCATATCGCAAAATTATGGAGAAGCTGTGTCTCTAATAGATAGGCACTCATGCAATGTCTTATCCTTAGACGGGATAACTTTGAGGCTCAGTGGAGAATTTGATGTAACTTATCAAAAGAATATCTCAATATTAGATTCTCAGGTAATAGTGACAGGCAATCTCGATATCTCAACTGAACTTGGGAATGTCAACAACTCGATAAGTAATGCTTTGGATAAGTTAGAGGAAAGCAATAGCAAACTTGACAAAGTCAATGTCAAGCTGACCGGCACGTCTGCTCTCATTACCTATATAGTTTTAACTATCATATCTCTTGTTTGTGGTATACTTAGCCTGGTTCTAGCATGCTATCTGATGTATAAGCAAAAGGCGCAACAAAAGGCCTTATTATGGCTTGGGAATAATACCCTAGATCAGATGAGAGCCACTACA
>1985/Japan/Ibaraki/85
ATGGGCTCCAAACCTTCTACCAGGATCTTAGTACCTCCGATGCTAATTACCCGAATCACGTTGATATTGAGCTGTATCTGTCTGACTAGCTCTCTTGACGGCAGGCCTCTTGCAGCTGCGGGGATTGTGGTAACAGGAGATAAAGCAGTCAATATATACACCTCATCTCAGACGGGGTCAATCATAATCAAGTTGCTCCCAAATATGCCCAAGGATAAAGAGGCGTGTGCAAAAGCCCCATTAGAAGCATACAACAGAACACTGACCACTTTACTCTCCCCACTTGGTGATTCCATCCGCAGGATACAAGGGTCTGTGTCTACATCAGGAGGGAGGAGACAGAAACGCTTTATAGGTGCCATTATCGGTAGTGTAGCTCTTGGGGTCGCAACAGCGGCACAGATAACAGCAGCTGCAGCCTTAATACAAGCCAACCAAAATGCCGCCAACATCCTCCGGCTTAAGGAGAGCATTGCTGCGACCAATGAAGCTGTGCATGAGGTCACCGACGGATTATCACAACTAGCAGTGGCAGTTGGGAAGATGCAGCAGTTTGTTAATGACCAATTTAATAATACGGCGCGAGAATTGGACTGTATAAAAATTACACAACAAGTCGGTGTAGAACTCAATCTATACCTAACTGAATTGACTACAGTGTTCGGGCCGCAAATCACTTCCCCTGCCCTCACTCAGCTGACTATCCAGGCACTTTATAATTTAGCTGGTGGCAACATGGATTACTTGTTGACCAAGTTAGGTGTAGGGAACAATCAACTCAGCTCATTAATTGGTAGCGGCTTGATTACCGGCAACCCTATACTGTATGACTCACAGACTCAACTCTTGGGTATACAGGTAAATTTACCCTCAGTCGGGAACCTTAATAATATGCGTGCTACCTACTTGGAGACTTTATCTGTAAGCACAACCAAAGGGTTTGCCTCAGCACTTGTCCCAAAGGTAGTAACACAAGTCGGCTCCGTGATAGAAGAACTTGACACCTCATACTGTATAGAGTCCGATTTGGATTTATATTGTACAAGAATAGTGACATTCCCCATGTCTCCAGGTATTTATTCCTGTCTGAGCGGCAATACATCAGCTTGCATGTATTCAAAGACTGAAGGCGCACTCACTACGCCATATATGGCCCTCAAAGGCTCAGTTATTGCCAATTGCAAAATAACGACATGTAGATGTGCGGACCCCCCAGGTATCATATCGCAAAATTATGGAGAAGCTGTATCTCTGATAGATAGACATTCATGCAATGTCTTATCATTAGACGGGATAACTCTGAGGCTCAGTGGGGAATTTGATGCAACTTATCAAAAGAATATCTCGATACTAGATTCTCAAGTCATTGTGACAGGCAACCTTGATATATCAACCGAGCTTGGAAATGTAAATAATTCAATAAGTAATGCCCTGGACAGGTTAGCGGAGAGTAATAGCAAACTAGACAAAGTCAATGTCAAACTGACCAGCACGTCTGCTCTCATTACCTATATCGTCCTAACTGTCATATCTCTTGTTTCCGGTGCACTTAGCCTGGTTTTAGCATGCTACCTGATGTACAAACAAAAGGCACAACAAAAGACTTTACTATGGCTTGGGAATAACACCCTTGATCAGATGAGAGCCACTGCA
>1986/China/ZhJ-286
ATGGGCTCCAAACCTTCTACCAGGATCTCAGTACCTCCGATGCTAATCACCCAAATCACGTTGATATTGAGCTGTATCTGTTTGACTAGCTCTCTTGACGGCAGGCCTCTTGCAGCTGCGGGGATTGTGGTAACAGGAGATAAAGCAGTCAATATATACACCTCATCTCAGACGGGGTCAATCATAATCAAGTTGCTCCCAAATATGCCCAAGGATAAAGAGGCGTGTGCAAAAGCCCCGTTAGAAGCATACAACAGAACACTGACCACTTTACTCTCCCCACTTGGTGATTCCATCCGCAGGATACAAGGGTCTGTGTCTACATCAGGAGGAAGGAGACAGAAACGCTTTATAGGTGCCATTATCGGTAGTGTAGCTCTTGGGGTCGCAACAGCGGCACAGATAACAGCAGCTGCAGCCTTAATACAAGCCAACCAAAATGCCGCCAACATCCTCCGGCTTAAGGAGAGCATTGCTGCGACCAATGAAGCTGTGCATGAGGTCACCGACGGATTATCACAACTAGCAGTGGCAGTTGGGAAGATGCAGCAATTTGTTAATGACCAATTTAATAATACGGCGCGAGAATTGGACTGTATAAAAATTACACAACAAGTCGGTGTGGAACTCAATCTATATCTAACTGAATTGACTACAGTGTTCGGGCCGCAAATCACCTCCCCTGCCCTCACTCAGCTGACTATCCAGGCACTTTATAATTTAGCTGGTGGCAACATGGATTACTTGTTGACCAAGTTAGGTGTAGGGAACAATCAACTCAGCTCATTAATTGGTAGCGGCTTGATCACCGGCAACCCTATTCTGTACGACTCACAGACTCAACTCTTGGGTATACAGGTAAATTTACCCTCAGTCGGGAACCTTAATAATATGCGTACCACCTACTTGGAGACTTTATCTGTAAGCACAACCAAAGGGTTTGCCTCAGCACTTGTCCCAAAGGTAGTAACACAAGTCGGCTCCGTGATAGAAGAACTTGACACCTCATACTGTATAGAGTCCGATTTGGATTTATATTGTACAAGAATAGTGACATTCCCCATGTCTCCAGGTATTTATTCTTGTCTGAGCGGCAATACATCAGCTTGCATGTATTCAAAGACTGAAGGCGCACTCACTACGCCATATATGGCCCTCAAAGGCTCAGTTATTGCCAATTGCAAAATAACGACATGTAGATGTGCGGACCCCCCAGGTATCATATCGCAAAATTATGGAGAAGCTGTATCTCTGATAGATAGACATTCATGCAATGTCTTATCATTAGACGGGATAACTCTGAGGCTCAGTGGGGAATTTGATGCAACTTATCAAAAGAATATCTCGATACTAGATTCTCAAGTCATTGTGACAGGCAACCTTGATATATCAACCGAGCTTGGAAATGTCAATAATTCAATAAGTAATGCCCTGGACAGGTTAGCGGAAAGTAACAGCAAACTAGACAAAGTCAATGTCAAACTAACCAGCACGTCTGCTCTCATTACCTATATCGTCCTAACTGTCATATCTCTTGTTTCCGGTGCACTTAGCCTGGTTTTAGCATGCTACCTGATGTACAAACAAAAGGCACAACAAAAGACTTTACTATGGCTTGGGAATAACACCCTTGATCAGATGAGAGCCACTACA
>1986/China/ZJ/1/86Ch
ATGGGCCCCAAATCTTCTACCAATGTCCCAGCACCTCTGATGCTGACCGTCAGGATTGCGCTGGCACTGAGCTGTGTCCGTCTGACAAATTCTCTCGATGGAAGGCCTCTTGCAGCTGCAGGGATTGTAGTAACGGGAGACAAAGCAGTCAACATATACACCTCATCTCAGACAGGGTCAATAATAGTCAAGTTACTCCCAAATATGCCTAAGGATAAAGAGGCGTGTGCAAAAGCCCCGTTGGAGGCATACAACAGGACACTGACTACTTTGCTCACCCCCCTTGGTGATTCTATCCGCAGGATACAAGAGTCTGCGACTACGTCCGGAGGAAGGAGGCAGAGACGCTTTATAGGTGCCATTATCGGCAGTGTAGCTCTTGGGGTTGCCACAGCTGCACAGATAACAGCAGCCTCAGCTCTGATACAAGCCAACCAGAATGCTGCCAACATCCTCCGGCTTAAAGAGAGCATTGCTGCAACTAATGAAGCTGTACATGAAGTCACTGACGGATTATCGCAACTAGCAGTGGCAGTTGGGAAGATGCAGCAGTTTGTTAATGACCAGTTTAATAACACAGCTCAGGAATTGGACTGTATAAAAATTACACAGCAGGTTGGTGTAGAACTCAACCTGTACCTAACTGAATTGACTACAGTATTCGGGCCACAAATCACTTCCCCTGCCTTAACTCAGCTGACTATCCAGGCGCTTTACAATCTAGCTGGTGGTAATATGGATTATTTGTTGACTAAGTTAGGTGTTGGGAACAACCAACTCAGCTCATTAATCGGTAGCGGCTTGATCACCGGTAACCCTATTCTGTACGATTCACAGACTCAACTCTTGGGTATACAGGTAACTTTACCCTCAGTCGGTAACCTAAATAATATGCGTGCTACCTACTTGGAGACCTTGTCTGTAAGCACAACCAAGGGATTTGCCTCAGCACTTGTCCCAAAAGTGGTGACACAGGTCGGGTCTGTGATAGAGGAACTTGACACCTCATACTGTGTAGAGACCGATTTGGATTTATATTGTACAAGAATAGTGACATTCCCTATGTCCCCTGGTATTTATTCCTGTCTGAGCGGTAATACATCAGCTTGCATGTATTCAAAGACTGAAGGTGCACTTACTACGCCATATATGACTATCAAGGGCTCAGTTATTGCCAATTGCAAGATGACAACATGCAGATGTGCAGACCCTCCGGGTATCATATCGCTAAATTATGGAGAAGCTGTGTCTCTAATAGATAGGCACTCAAGCAATGTCTTATCCTTAGACGGGATAACTTTGAGGCTCAGTGGAGAATTTGACGTAACTTATCAAAAGAATATCTCAATATTAGATTCTCAGGTAATAGTGACAGGCAATCTCGATATCTCAACTGAACTTGGGAATGTCAACAACTCGATAAGTAATGCTTTGGATAAGTTAGAGGAAAGCAATAGCAAACTTGACAAAGTCAATGTCAAGCTGACCGGCACGTCTGCTCTCATTACCTATATAGTTTTAACTATCATATCTCTTGTTTGTGGTATACTTAGCCTGGTTCTAGCATGCTATCTGATGTATAAGCAAAAGGCGCAACAAAAGACCTTATTATGGCTTGGGAATAATACCCTAAATCAGATGAGGGCCACTACA
>1986/USA/86-233
ATGGGCTCCGGATCTTCTACCAGGATCCCAGTACCTCTGATGCTGACCATCCGGGTTGCACTGGCACTAAGTTGCATCCGTCTGACAAGCTCTCTTGATGGCAGGCCTCTAGCAGCTGCAGGAATTGTGGTAACAGGAGACAAGGCAGTCAACATATATACCTCATCTCAGACAGGGTCAATCATAGTCAAGCTACTCCCGAATATGCCCAAGGATAAAGAGGCATGTGCAAAAGCCCCCTTGGAGGCATACAACAGAACATTGACCACTTTGCTCACCCCCCTTGGTGATTCTATTCGTAGGATACAAGAGTCTGTGACCACATCTGGAGGAGAGAAGCAGGGGCGCCTTATAGGTGCTATTATTGGCGGTGTAGCTCTTGGGGTTGCAACTGCTGCACAGATAACAGCAGCCTCGGCTCTGATACAGGCCAACCAAAATGCTGCCAACATCCTCCGGCTTAAAGAAAGCATTGCCGCAACCAATGAGGCCGTGCATGAGGTCACTGACGGATTATCGCAGCTCGCAGTGGCCGTTGGGAAGATGCAGCAATTTGTTAATGACCAATTTAATAAAACAGCTCAGGAACTAGACTGTATCAAAATTGCCCAGCAGGTTGGTGTAGAGCTCAACTTGTACCTAACTGAATTGACTACAGTATTCGGGCCACAAATCACTTCTCCTGCCTTAACCCAGCTGACTATCCAGGCACTTTACAATCTAGCTGGTGGGAATATGGATTATTTGCTGACTAAGTTAGGTGTGGGGAACAATCAGCTCAGTTCATTAATTGGTAGCGGCTTGATCACCGGCAACCCTATTCTGTATGACTCACAAACTCAACTCTTGGGTATACAGGTAACCTTACCCTCAGTCGGGAACCTAAATAATATGCGTGCCACTTACCTAGAAACTTTGTCCGTAAGTACAACCAAGGGATTTGCCTCAGCACTCGTTCCTAAAGTGGTGACTCAGGTCGGTTCTGTGATAGAAGAACTTGACACCTCATATTGTATAGAAACCGACTTGGATTTATATTGTACAAGAATAGTGACATTCCCTATGTCTCCTGGTATTTATTCTTGCCTGAGCGGCAATACATCGGCCTGCATGTACTCAAAGACTGAAGGCGCACTTACTACACCATATATGACTCTCAAAGGCTCAGTCATTGCCAACTGTAAGATGACAACATGTAGATGCGCAGACCCCCCGGGTATCATATCGCAAAATTATGGCGAAGCCGTGTCTCTAATAGATAAGCAGTCATGCAATATCTTATCCTTAGACGGGATAACTCTGAGGCTCAGTGGAGAATTTGATGCAACTTATCAGAAGAATATCTCAATACAGGACTCTCAAGTAATAGTAACAGGCAATCTTGATATCTCAACTGAGCTTGGGAATGTCAACAACTCGATAAGTAATGCTTTGGATAAATTAGAAGAAAGTAACAGCAAACTAGACAAAGTCAACGTCAAATTGACCAGCACATCTGCTCTCATTACCTATATCATTTTAACTGTCATATCTCTTGTCTGTGGTATACTTAGTCTAGTTCTAGCGTGCTACTTGATGTACAAGCAGAAGGCACAACAAAAGACCTTGTTATGGCTTGGGAATAATACCCTAGATCAGATGAGAGCCACTACA
>1987/India/TamilNadu/NDV-2
ATGGGCTCCAGATCTTCTACCAGGACCCCAGCACATCTAGTGCTGATCATCCGAACTGCATTGACACTGAGCTGGATCCGTCTGGCAAACTCTCTTGATGGCAGGCCCCTTGCAGCTGCAGGAATCGTAGTAACGGGAGATAAAGCAGTCAACATCTACACCTCATCCCAGACAGGTTCAATCATAGTCAAGTTACTTCCGAGTATGCCCAAGGATAAAGAGGCGTGTGCAAAAGCTCCATTGGAGGCATATAACAGGACGCTGACCACTTTGCTCACTCCCCTTGGTGACTCTATCCGCAGGATACAAGAATCTGTGACCACATCCGGAGGGAGGAGACAGAGACGCTTTATAGGTGCTGTTATTGGCAGTGTAGCTCTTGGGGTCGCAACAGCTGCACAGATAACAGCAGCCTCGGCTCTTATACAAGCCAACCAGAATGCTGCCAACATCCTCCGGCTTAAGGAGAGCATTGCAGCAACCAATGAGGCTGTGCACGAGGTCACCGACGGATTATCACAACTAGCAGTAGCAGTCGGGAAGATGCAGCAGTTTGTTAATGACCAGTTTAATAATACAGCGCAAGAATTGGACTGTATAAAAATTACACAACAGGTCGGTGTAGAACTCAACTTGTACCTAACTGAATTGACTACAGTATTTGGGCCACAAATCACATCCCCCGCCCTAACTCAGCTGACTGTCCAGGCGCTTTACAATTTAGCTGGTGGCAATATGGATTACTTGTTGACTAAATTAGGTGTAGGGAACAACCAACTCAGCTCATTAATTGGTAGCGGCTTGGTCACCGGCAACCCTATTCTGTATGACTCACAGACTCAGCTCTTGGGTATACAAGTAAATTTACCTTCAGTCGGTAACCTAAATAATATGCGAGCCACTTACTTGGAGACCCTATCTGTAAGTACGACCAAGGGATTTGCCTCAGCACTTGTCCCAAAGGTGGTGACACAGGTCGGTTCTGTGATAGAAGAACTTGATACCTCATACTGTATAGGGACCGATCTGGATCTATACTGTACAAGAATAGTGACATTCCCTATGTCTCCTAGTATTTATTCTTGTCTGAGCGGTAATACATCAGCCTGTATGTATTCAAAGACTGAAGGCGCACTTACTACACCATATATGGCTCTCAAAGGCTCGGTCATTGCCAATTGCAAGATGACAACATGTAGATGTGTAGACCCCCCAGGCATCATATCGCAAAATTACGGAGAAGCTGTATCTCTAATAGATAGGCACTCATGCAATGTCTTATCCTTAGACGGGATAACTCTGAGGCTCAGTGGGGAATTTGACGCAACCTATCAAAAGAATATTTCAATACTAGATTCTCAAGTCATAGTGACAGGCAATCTCGATATATCAACTGAGCTTGGGAATGTCAACAACTCAATAAGTAATGCTCTGGATAAGTTAGAGGAAAGCAACAGCAAACTGGACAAAGTCAATGTTAAACTTACTAGCACGTCTGCTCTCATTACTTACATTATTTTGACTGTAATATCTCTTGCTCTTGGTGCACTCAGCCTTGCACTAGCATGCCACCTGATGTACAAACAAAGGGCACAACAAAAGACCTTACTATGGCTTGGGAATAATACCCTAGATCAGATGAGGGCCGCTACC
>1987/USA/87-486
ATGGGCTCCGGATCTTCTACCAGGATCCCAGTGCCTCTGATGCTGACCGTCCGGGTCGCACTGACACTAAGTTGCATCCGTCTGACAAGCTCTCTTGATGGCAGGCCTCTCGCAGCTGCAGGAATTGTGGTAACGGGGGACAAGGCAGTCAACATATATACCTCATCTCAGACAGGGTCAATCATAGTCAAGCTACTCCCAAATATGCCCAAGGATAAAGAGGCATGTGCAAAAGCACCTTTAGAGGCATACAACAGGACATTGACCACTCTGCTCACCCCCCTTGGTGATTCTATTCGTAGGATACAAGAGTCTGTGACCACATCTGGAGGAGGGAAACAGGGGCGTCTTATAGGTGCCATTATTGGCGGTGTAGCCCTTGGGGTTGCAACTGCTGCACAGATAACAGCAGCCTCGGCTCTGATACAAGCCAACCAAAATGCTGCCAACATCCTCCGGCTTAAAGAGAGCATTGCCGCAACCAATGAGGCCGTGCATGAGGTCACTGACGGATTATCGCAACTCGCAGTGGCCGTTGGGAAGATGCAGCAATTTGTTAATGACCAATTTAATAAAACAGCTCAGGAACTAGACTGTATCAAAATTGCCCAGCAGGTTGGTGTAGAGCTCAACCTATACCTAACTGAATTGACTACAGTATTCGGGCCACAAATCACTTCTCCTGCCTTAACCCAGCTGACTATCCAGGCACTTTACAATCTAGCTGGTGGGAATATGGATTATTTGCTGACTAAGTTAGGTGTGGGGAACAATCAGCTCAGTTCATTAATTGGTAGCGGCTTGATCACCGGCAACCCTATTTTGTACGACTCACAAACTCAACTCTTGGGCATACAAGTAACCTTACCCTCAGTCGGGAACCTAAATAATATGCGTGCCACCTACCTGGAAACCTTGTCCGTAAGTACAACCAAGGGATTTGCCTCAGCACTCGTCCCTAAAGTGGTAACCCAGGTCGGTTCTGTGATAGAAGAACTTGACACCTCATATTGTATAGAAACCGACTTGGATTTATATTGTACAAGAATAGTGACATTCCCTATGTCTCCTGGTATTTATTCCTGCCTGAGCGGCAATACATCAGCTTGCATGTACTCAAAGACTGAAGGCGCACTTACTACGCCATATATGACTCTCAAAGGCTCAGTTATTGCCAACTGTAAGATGACAACATGTAGATGTGCAGACCCCCCGGGTATCATATCACAAAATTATGGAGAAGCCGTGTCTCTAATAGATAGGCAGTCATGCAATATCTTATCTTTGGACGGGATAACGTTGAGGCTCAGTGGGGAGTTTGATGCAACTTATCAGAAGAATATCTCAATACAGGACTCTCAAGTAATAGTAACAGGCAATCTTGATATCTCAACTGAACTTGGGAATGTCAACAACTCGATAAGTAATGCTTTAGATAAATTAGAAGAAAGTAACAGCAAACTAGACAAAGTCAATGTCAAATTGACCAGCACATCTGCTCTCATTACCTATATCGTTTTGACTGTCATATCTCTTGTTTGTGGTATACTTAGTCTAGTTCTAGCGTGCTACTTGATGTACAAGCAGAAGGCACAACAAAAGACCTTGTTATGGCTTGGGAATAATACCCTAGATCAGATGAGAGCCACCACA
>1987/USA/VG/GA
ATGGGCTCCAGACCTTCTACCAAGAACCCAGCACCTATGATGCTGACTATCCGGGTCGCGCTGGTACTGAGTTGCATCTGTCCGGCAAACTCCATTGATGGCAGGCCTCTTGCAGCTGCAGGAATTGTGGTTACAGGAGACAAAGCAGTCAACATATACACCTCATCCCAGACAGGATCAATCATAGTTAAGCTCCTCCCGAATCTGCCCAAGGATAAGGAGGCATGTGCGAAAGCCCCCTTGGATGCATATAACAGGACATTGACCACTTTGCTCACCCCCCTTGGTGACTCTATCCGTAGAATACAAGAGTCTATGACTACATCTGGAGGGGGGAGACAGGGGCGCCTTATAGGCGCCATTATTGGCGGTGTGGCTCTTGGGGTTGCAACTGCCGCACAAATGGCAGCGGCCGCAGCTCTGATACAAGCCAAACAAAATGCTGCCAACATCCTCCGACTTAAAGAGAGCATTGCCGCAACCAATGAGGCTGTGCATGAGGTCACTGACGGATTATCGCAACTAGCAGTGGCAGTTGGGAAGATGCAGCAGTTTGTTAATGACCAATTTAATAAAACAGCTCAGGAATTAGACTGCATCAAAATTGCACAGCAAGTTGGTGTAGAGCTCAACCTGTACCTAACCGAATTGACTACAGTATTCGGACCACAAATCACTTCACCTGCCTTAAACAAGCTGACTATTCAGGCACTTTACAATCTAGCTGGTGGGAATATGGATTACTTATTGACTAAGTTAGGTATAGGGAACAATCAACTCAGCTCATTAATCGGTAGCGGCTTAATCACCGGTAACCCTATTCTATACGACTCACAGACTCAACTCTTGGGTATACAGGTAACTCTACCTTCAGTCGGGAACCTAAATAATATGCGTGCCACCTACTTGGAAACCTTATCCGTAAGCACAACCAGGGGATTTGCCTCGGCACTTGTCCCAAAAGTGGTGACACAGGTCGGTTCTGTGATAGAAGAACTTGACACCTCATACTGTATAGAAACTGACTTAGATTTATATTGTACAAGAATAGTAACGTTCCCTATGTCCCCTGGTATTTACTCCTGCTTGAGCGGCAATACATCGGCCTGTATGTACTCAAAGACCGAAGGCGCACTTACTACACCATATATGACTATCAAAGGCTCAGTCATCGCTAACTGCAAGATGACAACATGTAGATGTGTAAACCCCCCGGGTATCATATCGCAAAACTATGGAGAAGCCGTGTCTCTAATAGATAAACAATCATGCAATGTTTTATCCTTAGGCGGGATAACTTTAAGGCTCAGTGGGGAATTCGATGTAACTTATCAGAAGAATATCTCAATACAAGATTCTCAAGTAATAATAACAGGCAATCTTGATATCTCAACTGAGCTTGGGAATGTCAACAACTCGATCAGTAATGCTTTGAATAAGTTAGAGGAAAGCAACAGAAAACTAGACAAAGTCAATGTCAAACTGACCAGCACATCTGCTCTCATTACCTATATCGTTTTGACTATCATATCTCTTGTTTTTGGTATACTTAGCCTGATTCTAGCATGCTACCTAATGTACAAGCAAAAGGCGCAACAAAAGACCTTATTATGGCTTGGGAATAATACCCTAGATCAGATGAGAGCCACTACA
>1988/Mexico/458/1988
ATGGGCTCCAAACCTTCTACCAGGATCTCAGTAACTCTGATGCTGATCACTCGGACCATGCTGATACTGAGCTGTATCTGTCCGACAAGCTCTCTTGACGGTAGACCTCTCGCAGCCGCAGGGATTGTGGTGACGGGAGATAAAGCAGTCAATATATACACTTCATCTCAAACAGGGTCAATCATCATCAAGTTACTCCCAAATATGCCCAAGGATAAAGAAGCGTGCGCAAAAGCCCCATTGGAAGCATACAATAGAACACTGACCACTTTACTCACCCCTCTTGGTGACTCTATCCGCAGAATACAAGGGTCTGCGACTACATCTGGAGGAAGGAGACAGAAACGCTTTGTAGGTGCCATTATCGGCAGTGTAGCTCTTGGGGTTGCAACAGCTGCACAGATAACAGCAGCCGCAGCTCTGATACAAGCCAACCAAAATGCTGCCAACATCCTCCGGCTTAAGGAGAGCATTGCTGCAACCAATGACGCTGTACACGAGGTCACTAACGGATTATCACAACTAGCGGTGGCGGTCGGGAAGATGCAGCAGTTTGTTAATAACCAGTTTAATAATACGGCGCGAGAATTGGACTGCATAAAAATTGCACAACAGGTAGGTGTCGAACTCAATTTGTATCTAACTGAATTGACCACAGTGTTCGGGCCACAAATCACCTCCCCTGCTTTAACTCAGCTGACTATCCAGGCACTTTATAATTTAGCCGGTGGCAATATGGATTACCTGTTGACTAAGTTGGGTGTAGGGAATAATCAACTCAGTTCGTTAATTGGTAGTGGCTTGATAACTGGCAACCCTATACTATATGACTCACAGACCCAACTCTTAGGCATACAGATAAATTTACCCTCAGTCGGGAGCCTAAATAATATGCGTGCCACCTACTTGGAGACCTTATCCGTAAGCACAACCAAAGGGTTCGCCTCAGCACTTGTCCCGAAAGTTGTGACGCAAGTCGGCTCTGTGATAGAAGAACTTGACACCTCATATTGTATAGAATCCGATATAGATCTATATTGTACAAGGGTAGTGACATTCCCCATGTCTCCTGGTATTTACTCCTGTCTGAGCGGCAATACGTCAGCTTGTATGTATTCAAAGACTGAAGGTGCACTCACTACACCATACATGGCCTTCAAAGGCTCAGTTATTGCCAATTGCAAGATGACTACATGCAGATGCGCAGATCCCCCAGGTATCATATCACAAAATTATGGGGAAGCTGTGTCTCTAATAGATAAACATTCATGCAATGTCTTGTCCCTAGACGGGATAACCCTGAGGCTCAGTGGGGAATTTGATGCGACCTATCAAAAGAACATCTCAATACTAGATTCTCAAGTCATCGTGACAGGAAATCTCGATATATCAACTGAGCTTGGGAATGTTAACAACTCGATAAGCAGTACCCTGGACAAATTAGCAGAAAGCAACAACAAGCTAAACAAAGTCAATGTCAACCTAACCAGCACATCTGCTCTCATCACTTATATTGTTTTAGCTGTCGTATCTCTTGCTTTCGGCGTAATTAGCCTGGTTCTAGCATGCTACCTGATGTATAAACAAAGAGCACAACAAAAGACCTTACTATGGCTTGGGAACAACACCCTTGATCAGATGAGAGCCACTACA
>1988/USA/VG/GA-clone5
ATGGGCTCCAGACCTTCTACCAAGAACCCAGCACCTATGATGCTGACTATCCGGGTCGCGCTGGTACTGAGTTGCATCTGTCCGGCAAACTCCATTGATGGCAGGCCTCTTGCAGCTGCAGGAATTGTGGTTACAGGAGACAAAGCAGTCAACATATACACCTCATCCCAGACAGGATCAATCATAGTTAAGCTCCTCCCGAATCTGCCCAAGGATAAGGAGGCATGTGCGAAAGCCCCCTTGGATGCATACAACAGGACATTGACCACTTTGCTCACCCCCCTTGGTGACTCTATCCGTAGGATACAAGAGTCTGTGACTACATCTGGAGGGGGGAGACAGGGGCGCCTTATAGGCGCCATTATTGGCGGTGTGGCTCTTGGGGTTGCAACTGCCGCACAAATAACAGCGGCCGCAGCTCTGATACAAGCCAAACAAAATGCTGCCAACATCCTCCGACTTAAAGAGAGCATTGCCGCAACCAATGAGGCTGTGCATGAGGTCACTGACGGATTATCGCAACTAGCAGTGGCAGTTGGGAAGATGCAGCAGTTTGTTAATGACCAATTTAATAAAACAGCTCAGGAATTAGACTGCATCAAAATTGCACAGCAAGTTGGTGTAGAGCTCAACCTGTACCTAACCGAATTGACTACAGTATTCGGACCACAAATCACTTCACCTGCCTTAAACAAGCTGACTATTCAGGCACTTTACAATCTAGCTGGTGGGAATATGGATTACTTATTGACTAAGTTAGGTATAGGGAACAATCAACTCAGCTCATTAATCGGTAGCGGCTTAATCACCGGTAACCCTATTCTATACGACTCACAGACTCAACTCTTGGGTATACAGGTAACTCTACCTTCAGTCGGGAACCTAAATAATATGCGTGCCACCTACTTGGAAACCTTATCCGTAAGCACAACCAGGGGATTTGCCTCGGCACTTGTCCCAAAAGTGGTGACACAGGTCGGTTCTGTGATAGAAGAACTTGACACCTCATACTGTATAGAAACTGACTTAGATTTATATTGTACAAGAATAGTAACGTTCCCTATGTCCCCTGGTATTTACTCCTGCTTGAGCGGCAATACATCGGCCTGTATGTACTCAAAGACCGAAGGCGCACTTACTACACCATATATGACTATCAAAGGCTCAGTCATCGCTAACTGCAAGATGACAACATGTAGATGTGTAAACCCCCCGGGTATCATATCGCAAAACTATGGAGAAGCCGTGTCTCTAATAGATAAACAATCATGCAATGTTTTATCCTTAGGCGGGATAACTTTAAGGCTCAGTGGGGAATTCGATGTAACTTATCAGAAGAATATCTCAATACAAGATTCTCAAGTAATAATAACAGGCAATCTTGATATCTCAACTGAGCTTGGGAATGTCAACAACTCGATCAGTAATGCTTTGAATAAGTTAGAGGAAAGCAACAGAAAACTAGACAAAGTCAATGTCAAACTGACCAGCACATCTGCTCTCATTACCTATATCGTTTTGACTATCATATCTCTTGTTTTTGGTATACTTAGCCTGATTCTAGCATGCTACCTAATGTACAAGCAAAAGGCGCAACAAAAGACCTTATTATGGCTTGGGAATAATACCCTAGATCAGATGAGAGCCACTACA
>1989/South Korea/Kr-10289
ATGGGCTCCAAACCTTCTACCAGGATTCCAGTACCTCCGATGCTGATCACCCGAATCACGTTGATATTGAGCTGTATCTGTCTGACGAACTCTCTCGATGGCAGGCCTCTCGCAGCTGCAGGGATTGTGGTAACAGGAGATAAAGCAGTCAATATATACACCTCATCCCAGACAGGGTCAATCATAGTCAAGCTGCTCCCAAATATGCCCAAGGATAAAGAGGCGTGTGCAAAAGCCCCGTTAGAAGCATACAACAGAACACTGACCACTTTACTCACCCCACTTGGTGATTCCATCCGCAAGATACAAGGGTCTGTGTCGACATCAGGAGGAAGGAGACGGAAACGCTTTATAGGTGCCATTATCGGTAGTGTGGCTCTCGGGGTCGCAACAGCGGCACAGATAACAGCAGCCGCAGCCCTAATACAAGCCAACCAGAATGCCGCCAACATCCTCCGGCTTAAGGAGAGCATTGCTGCAACCAATGAAGCTGTGCATGAGGTCACCGACGGATTATCGCAACTAGCAGTGGCAGTTGGGAAGATGCAGCAGTTTGTTAATGACCAATTTAATAATACGGCGCGAGAATTAGACTGTATCAAAATTACACAACAGGTCGGTGTAGAACTCAACCTATACCTAACTGAATTGACTACAGTGTTCGGGCCACAAATTACTTCCCCTGCCCTAACTCAGCTGACTATCCAGGCACTTTATAATTTAGCTGGTGGCAACATGGATTACTTGTTGACTAAGTTGGGTGTAGGGAACAATCAACTCAGCTCATTAATTGGTAGTGGCTTGATCACTGGCAACCCTATATTGTATGACTCACAGACTCAACTCTTGGGCATACAGGTAAATTTACCCTCAGTCGGGAACCTTAATAGTATGCGTGCTACCTACTTGGAGACTTTATCTGTAAGCACATCCAAAGGATTCGCCTCAGCACTTGTCCCGAAGGTAGTAACACAAGTTGGCTCCGTGATAGAAGAACTTGACACTTCATACTGTATAGAATCAGATCTGGATTTATATTGTACAAGAATAGTGACATTCCCCATGTCTCCAGGTATTTATTCTTGTCTGAGCGGCAATACATCAGCTTGCATGTATTCAAAGACTGAAGGCGCACTCACCACGCCATATATGGCCCTCAAAGGCTCAGTTATTGCCAATTGCAAAATAACGACATGTAGATGTGCAGACCCCCCAGGCATCATATCGCAAAATTATGGAGAAGCTGTATCTCTGATAGATAGACATTCATGCAATGTCTTATCATTAGACGGGATAACTCTGAGGCTCAGTGGGGAATTTGATGCATCTTATCAAAAGAATATCTCAATACTAGATTCTCAAGTCATCGTGACAGGCAACCTTGACATATCAACCGAGCTTGGAAATGTCAACAATTCAATAAGTAAGGCCCTAGACAGGTTAGCGGAAAGTAACAGCAAACTAGACAAAGTCAATGTCAAACTAACCAGCACATCTGCTCTCATTACCTATATCGTTCTAACTACCATATCTCTTGTTTCCGGTGCACTTAGCCTGGGTTTAGCATGCTACTTGATGTACAAACAAAAGGCACAACAAAAGACCTTACTATGGCTTGGGAATAACACCCTCGATCAGATGAGGGCCACTACA
>1989/USA/VGGA/89
ATGGGCTCCAGACCTTCTACCAAGAACCCAGCACCTATGATGCTGACTATCCGGGTCGCGCTGGTACTGAGTTGCATCTGTCCGGCAAACTCCATTGATGGCAGGCCTCTTGCAGCTGCAGGAATTGTGGTTACAGGAGACAAAGCAGTCAACATATACACCTCATCCCAGACAGGATCAATCATAGTTAAGCTCCTCCCGAATCTGCCCAAGGATAAGGAGGCATGTGCGAAAGCCCCCTTGGATGCATACAACAGGACATTGACCACTTTGCTCACCCCCCTTGGTGACTCTATCCGTAGGATACAAGAGTCTGTGACTACATCTGGAGGGGGGAGACAGGGGCGCCTTATAGGCGCCATAATTGGCGGTGTGGCTCTTGGGGTTGCAACTGCCGCACAAATAACCGCGGCCGCAGTTCTGATACAAGCCAAGCAAAATGCTGCCAACATCCTCCGACTTAAAGACAGCATTGCCGCCACCAATGAGGCTGTGCATGAGGTCACTGACGGATTATCGCAACTAGCAGTGGCAGTTGGGAAGATGCAGCAGTTTGTTAATGACCAATTTAATAAAACAGCTCAGGAATTAGACTGCATCAAAATTGCACAGCAAGTTGGTGTAGAGCTCAACCTGTACCTAACCGAATTGACTACAGTATTCGGACCACAAATCACTTCACCTGCCTTAAACAAGCTGACTATTCAGGCACTTTACAATCTAGCTGGTGGGAATATGGATTACTTATTGACTAAGTTAGGTATAGGGAACAATCAACTCAGCTCATTAATCGGTAGCGGCTTAATCACCGGTAACCCTATTCTATACGACTCACAGACTCAACTCTTGGGTATACAGGTAACTCTACCTTCAGTCGGGAACCTAAATAATATGCGTGCCACCTACTTGGAAACCTTATCCGTAAGCACAACCAGGGGATTTGCCTCGGCACTTGTCCCAAAAGTGGTGACACAGGTCGGTTCTGTGATAGAAGAACTTGACACCTCATACTGTATAGATACTGACTTAGATTTATATTGTACTAGAATAGTAACGTTCCCTTTGTCCCCTGGTATTTACTCCTGCTTGAGCGGCAATACATCGGCCTGTATGTACTCAAAGACCGAAGGCGCACTTACTACACCATATTTGACTATCAAAGGTTCAGTCATCGCTAACTGCAAGATGACAACATGTAGATGTGTAAACCCCCCGGGTATCATATCGCAAAACTATGGAGAAGCCGTGTCTCTAATAGATAAACAATCATGCAATGTTTTATCCTTAGGCGGGATAACTTTAAGGCTCAGTGGGGAATTCGATGTAACTTATCAGAAGAATATCTCAATACAAGATTCTCAAGTAATAATAACAGGCAATCTTGATATCTCAACTGAGCTTGGGAATGTCAACAACTCGATCAGTAATGCTTTGAATAAGTTAGAGGAAAGCAACAGAAAACTAGACAAAGTCAATGTCAAACTGACCAGCACATCTGCTCTCATTACCTATATCGTTTTGACTATCATATCTCTTGTTTTTGGTATACTTAGCCTGATTCTAGCATGCTACCTAATGTACAAGCAAAAGGCGCAACATAAGACCTTATTATGGCTTGGGAATAATACCCTAGATCAGATGAGAGCCACTACC
>1990/Indonesia/14698/90
ATGGGCTCCAAACCTTCTACCAGGATCCCAGTACCTCTAATGCTGATCACTCGGATTATGCTGATATTAAGCTGTATCTGTCTGACAAGCTCTCTTGACGGCAGGCCTCTTGCAGCTGCAGGGATTGTAGTAACAGGAGATAAGGCAGTCAATATATACACCTCATCTCAGACGGGGTCAATCATAGTCAAGTTGCTCCCGAATATGCCCAAGGATAAAGAGGCGTGTGCAAAAGCCCCATTAGAGGCATATAACAGAACACTGACTACCTTGCTCACTCCCCTTGGCGATTCCATCCGCAAGATTCAAGGGTCTGTATCCACGTCTGGAGGAAGGAGACAGAAACGCTTTATAGGTGCCGTTATTGGCAGTGTAGCTCTTGGGGTTGCAACAGCGGCACAGATAACAGCAGCTGCGGCCCTAATACAAGCCAACCAGAATGCCGCCAACATCCTCCGGCTTAAGGAGAGCATTGCTGCAACCAATGAAGCTGTGCATGAAGTCACCGACGGATTATCACAACTATCAGTGGCAGTTGGGAAGATGCAGCAGTTTGTCAATGACCAGTTTAATAATACGGCGCGAGAATTGGACTGTATAAAAATTACACAACAGGTTGGTGTAGAACTCAACCTATACCTAACTGAATTGACTACAGTGTTCGGGCCACAAATCACTTCCCCTGCCTTGACTCAGCTGACTATCCAGGCACTTTATAATCTAGCTGGTGGCAATATGGATTACTTGTTAACTAAGTTAGGTGTAGGGAACAATCAACTCAGCTCATTAATTGGTAGCGGCTTGATCACTGGCTACCCTATACTGTATGACTCACAGACTCAACTCTTGGGCATACAAGTAAATTTGCCCTCAGTCGGGAACCTAAATAATATGCGTGCCACCTACTTGGAGACCTTATCTGTAAGTACAACCAAAGGGTTTGCCTCAGCACTTGTCCCGAAAGTGGTGACACAAGTCGGATCTGTGATAGAAGAACTTGACACCTCATACTGTATAGAGTCTGATCTGGATTTATATTGTACAAGAATAGTGACATTCCCCATGTCCCCAGGTATTTATTCCTGTTTGAGCGGCAACACATCAGCTTGCATGTATTCAAAGACTGAAGGCGCACTCACTACGCCATATATGGCCCTTAAGGGCTCAGTTGTTGCCAATTGTAAGATAACAACATGTAGATGTGCAGACCCTCCTGGTATCATATCACAAAATTATGGAGAAGCTGTATCTCTGATAGACAGACATTCGTGCAATGTCTTATCATTAGACGGGATAACTCTGAGGCTCAGTGGGGAATTTGATACAACTTATCAAAAGAATATCTCAATACTAGACTCTCAAGTCATCGTGACAGGCAATCTCGATATATCAACTGAGCTTGGAAATGTCAACAATTCAATCAGCAATGCCTTGGACAAGTTGGCAGAAAGCAACAGCAAGCTAGACAAAGTCAACGTCAAATTAACCAGCACATCTGCTCTCATTACCTATATCGTTCTAACTGTCATTTCTCTTGTTTTCGGTGCACTTAGTCTGGTTTTAGCATGTTACCTGATGTACAAACAGAAGGCACAACAAAAGACCTTACTATGGCTTGGGAATAATACTCTCGATCAGATGAGAGCCACCACA
>1990/Kenya/13990
ATGGGCTCCAAACCTTCTACCAGGATCCCAGTACCTCTAATGCTGATTGCCCGAGTCATGCTGATATTGAGCTGTATCTGCCTGACGAGTTCTCTTGACGGTAGGCCTCTTGCAGCTGCAGGGATTGTGGTAACAAGAGATAAAGCAGTCAATATATACACCTCATCCCAGACAGGGTCAATCATAGTCAAGCTGCTTCCAAATATACCCAAGGACAAGGAGGCGTGTGCAAAAGCACCGTTGGAAGCATACAACAGAACACTGACCACTTTACTCACCCCCCTAGGTGATTCCATCCGCAGAATACAAGGGTCAGTGTCCACATCAGGAGGAAGGAGGCAGAAACGCTTTATAGGTGCCATTATCGGCAGTGTAGCTCTTGGGGTCGCGACATCGGCACAGATAACAGCGGCTGCGGCCCTAATACAAGCCAACCAGAATGCCGCCAACATCCTCCGGCTTAAGGAGAGCATTGCTGCAACCAATGATGCTGTGCATGAGGTCACCGACGGATTATCGCAACTAGCAGTGGCAGTTGGGAAGATGCAGCAGTTCGTTAATGACCAATTTAATAATACGGCGCGAGAATTGGACTGTATAAAAATTACACAACAAGTCGGTATAGAACTCAATCTATACCTAACTGAACTGACTACAGTGTTCGGGCCACAAATCACTTCCCCTGCCCTAACTCAGCTGACTATCCAGGCGCTTTATAATTTAGCTGGTGGCAACATGGATTATTTGTTGACTAAGTTAGGTGTGGGGAACAGTCAACTCAGCTCATTGATTGGTAGTGGCTTGATCACAGGCAACCCTATACTGTATGACTCACAGACTCAACTCTTGGGTATACAGGTAAATTTGCCCTCAGTCGGGAACCTTAATAATATGCGCGCCACATACTTGGAGACTTTATCTGTAAGCACAACCAGAGGGTTTGCCTCGGCACTTGTCCCGAAGGTCGTGACACAAGTAGGCTCCGTGATAGAAGAACTTGACACCTCATACTGTATAGAGACAGATCTGGATTTATACTGTACAAGAATAGTGACATTCCCCATGTCTCCAGGTATTTATTCTTGTCTGAGCGGCAATACATCAGCTTGCATGTATTCAAAGACTGAAGGCGCGCTCACTACACCATATATGGCCCTCAAAGGCTCAGTCATTGCCAATTGCAAAATAACAACGTGTAGATGTACAGACCCCCCAGGTATCATATCGCAGAACTATGGAGAAGCTGTATCTCTGATAGATAGACATTCATGCAATGTCTTATCATTAGACGGGATAACTCTGAGGCTCAGTGGGGAATTTGACGCAACTTATCAAAAGAATATCTCAATACTAGATTCTCAAGTCATCGTAACAGGCAACCTTGATATATCAACCGAACTTGGAAATGTCAACAATTCAATAAGCAATGCACTGGACAGGTTAGCAGAAAGTAACAGCAAACTAGACAAAGTCAACGTCAACCTAACTAGCACGTCTGCTCTCATTACCTATATAGTTCTAACCATCATATCTCTTGTTTTCGGTGCACTTAGCCTGGCCTTAGCATGTTACCTGATGCACAAACAAAAGGCACAACAAAAGACCTTACTATGGCTTGGGAACAATACCCTCGATCAGATGAGAGCCACCACA
>1991/China/ZJ-1/91
ATGGGCTCCAAACCTTCTACCAGGACCCCAATACCTCCGATGCTGATCACTCGAATCATGTTGATATTGAGTTGTATCTGTCTAACGAGCTCCCTTGATGGCAGGCCTCTTGCAGCTGCGGGAATCGTGGTAACAGGAGATAAAGCAGTCAATATATACACCTCATCTCAGACAGGGTCAATCATAGTCAAGTTGCTCCCAAATATGCCCAAGGATAAAGAAGCGTGTGCAAAAGCCCCGTTAGAAGCATACAACAGAACACTGACCACTTTACTCACCCCACTTGGTGATTCCATCCGCAGGATACAAGGGTCTGTGTCTACATCAGGAGGGAGGAGACAGAAACGCTTTGTAGGTGCTATTATCGGTAGTGTGGCTCTCGGGGTCGCAACAGCGGCACAGATAACAGCAGCTGCAGCCCTAATACAAGCCAACCAGAATGCCGCCAACATCCTCCGGCTTAAGGAGAGCATTGCTGCAACTAATGAAGCTGTGCATGAGGTCACCGACGGATTATCGCAACTAGCAGTGGCAGTTGGGAAGATGCAGCAGTTTGTTAATGACCAATTTAATAATACGGCGCGAGAATTGGACTGTATAAAAATTACACAACAAGTCGGTGTAGAACTCAACCTATACCTAACTGAATTGACTACAGTGTTCGGGCCACAAATCACTTCCCCTGCCTTAACCCAGCTGACTATCCAGGCACTTTATAGCTTAGCCGGTGGCAACATGGATTACTTGTTGACTAAGTTAGGTGTAGGGAACAATCAACTCAGCTCATTAATTGGGAGCGGCTTGATCACCGGCAACCCTATTCTGTACGACTCACAGACTCAACTCTTGGGCATACAGGTAAATTTACCCTCAGTCGGGAACCTTAATAATATGCGTGCCACCTACTTGGAGACTTTATCTGTAAGCACAACCAAAGGATTTGCCTCAGCACTTGTCCCGAAGGTAGTAACACAAGTCGGCTCTGTGATAGAAGAACTTGACACCTCATACTGTATAGAGTCCGATCTGGATTTATATTGTACAAGAATAGTGACATTCCCCATGTCTCCAGGTATTTACTCCTGTCTGAGCGGCAATACATCAGCTTGCATGTATTCAAAGACTGAAGGCGCACTCACTACGCCATATATGGCCCTCAAAGGTTCGGTTATTGCCAATTGCAAAATAACGACATGTAGATGTGCAGACCCCCCAGGTATCATATCGCAAAATTATGGAGAAGCTGTATCTCTGATAGATAGACATTCATGCAATGTCTTATCATTAGACGGGATAACGCTGAGGCTCAGTGGGGAGTTTGATGCAACTTATCAAAAGAATATCTCAATACTAGATTCTCAAGTCATCGTGACAGGCAACCTTGATATATCAACCGAGCTTGGGAATGTCAACAATTCAATAAGTAGTGCTCTGGACAGGTTAGCAGAGAGTAACAGCAAATTAGACAAAGTCAATGTCAAACTAACCAGCACATCTGCTTTCATTACCTATATCGTTCTAACTATCATATCTCTTGTTTCCGGTGTACTTAGCCTGGTTTTAGCATGCTACCTGATGTACAAGCAGAAGGCACAACAAAAGACTTTACTATGGCTTGGGAATAACACCCTCGATCAGATGAGAGCCACTACA
>1992/Madagascar/MG_1992
ATGGGCTCTAAATCTTCTACTTGGATCCCGATATCTCCAATGCCGACCATCCTAATTGCATTGGCATTGGGCTGTGTCCGTTTGACAAGCTCTCTTGATGGCAGGCCGCTTGCAGCTGCGGGGATCGTGGTAACAGGAGATAAAGCAGTCAACATATACACCTCATCCCAGACAGGATCAATCATAGTCAAGTTACTCCCAAACATGCCCAAAGATAAAGAGGCGTGCGCAAAAGCCCCAGTGGAAGCATACAACCGGACACTGACCACTCTGCTCACCCCCCTTGGCGATTCCATCCGTAGGATACAAGAGTCTGCGACTACCTCCGGAGGAAGGAGACGGAGACGCTTTGTAGGTGCCGTCATCGGCAGTGTGGCTCTTGGGGTTGCGACAGCTGCACAGATAACAGCAGCCGCAGCTCTAATACAAGCCAAGCAGAACGCTGCCAACATCCTCCGACTCAAGGAGAGCATTGCTGCAACCAATGAAGCTGTGCACGAGGTCACTGATGGGTTATCACAGTTAGCGGTGGCAGTAGGGAAGATGCAACAGTTTGTTAATGACCAGTTCAATAAAACAGCGCAAGAACTGGACTGTGTAAAGATTGCACAGCAAGTCGGTGTCGAACTCAGCTTGTATCTAACTGAATTGACTACAGTATTCGGGCCACAAATCACCTCCCCGGCCTTAACTCAGCTGACTATCCAGGCGCTTTATAATTTGGCTGGTAGTAATATGGATTATCTGTTGACTAAGTTAGGTGTGGGGAACAACCAGCTCAGCTCATTAATCGGTAGCGGATTGATCACTGGCAGCCCTATCCTGTACGATTCCCAGACTCAGATCTTGGGTATACAGGTCACTATGCCTTCAGTCGGGAGCCTAAATAATATGCGTGCCACTTACTTGGAGACCCTATCTGTAAGCACATCCAAAGGATTTGCCTCGGCACTTGTTCCAAAAGTGGTGACACAAGTCGGTTCCGTGATAGAGGAACTCGACACCTCATACTGTATAGGAACCGACTTGAATTTGTACTGTACAAGAGTCGTGACATTCCCTATGTCTCCTGGCATTTACTCCTGTCTGAGAGGTAATACTTCAGCATGCACGTATTCAAAGACTGAAGGTGCACTTACTACACCATACCTGACTCTTAAGGGCTCAGTCATTGCCAATTGCAAGATGATAACGTGTAGATGTGCGGACCCCCCGGGCATCATAACGCAACATTATGGAGAAGCTGTGTCCTTAATAGATAGGCACTCATGTAATATCTTATCCCTGGATGGGATAACTCTGAGGCTCAGTGGGGAATTTGATTCAACCTATCAGAAGAATATCTCAATACTAGATTCTCAAGTTATAGTGACAGGCAATCTCGATATATCAACTGAGCTCGGGAATGTTAACAACTCAATAAGCAAGGCCTTGAATAAGTTAGAGGAAAGCAACAGCAAACTAGACAAAGTTAATGTCAAACTGGCCAGCACATCCGCCCTTATTACCTATATAGTTTTGACTGTTGTATCTCTTGTGTTTGGTGTGCTTAGCTTAGTCTTAATCTGCTACCTGATGTACAAGCAGAAGGCACAGCAAAAGACTTTATTATGGCTTGGGAATAATACCCTTGATCAGATGAGAGCCACTACA
>1992/USA/92-23071
ATGGGCCCCAAACCCTCCACCAGGACCCCAGCACCCCTGATGCTGATCACCCGGACCACGTTGATATTGAGCTGTATCTGTCTGACAAGCTCTCTTGACGGCAGACCTCTTGCAGCTGCAGGGATTGTGGTAACGAGAGATAAAGCAGTCAATGTATACACTTCATCTCAAACAGGGTCAATCATAGTCAAGTTGCTCCCAAATATGCCCAAGGATAAAGAGGCGTGCGCAAAAGCCCCATTGGAGGCATACAACAGAACACTGACCACTTTACTCACTCCTCTTGGTGACTCCATCCGCAGGATACAAGGGTCTGCAACTACATCTAGAGGAAGGAGACAGAAACGTTTTGTAGGTGCTATTATCGGCAGTATAGCTCTTGGGGTTGCAACAGCTGCACAGATAACAGCAGCTGCAGCTCTGATACAAGCCAACCAGAACGCTGCCAACATCCTCCGACTTAAGGAGAGCATTGCTGCAACCAATGAAGCTGTACACGAGGTCACTGATGGATTATCACAACTAGCGATGGCGATTGGGAAGATGCAGCAGTTTGTTAATGACCAGTTCAATAATACGGCGCGAGAATTGGACTGTATCAAAATTACACAACAGGTTGGCGTCGAACTCAATTTGTATCTGACTGAACTGACTACAGTATTCGGGCCACAAATCACTTCTCCTGCTTTAACTCAGCTAACCATCCAGGCACTTTATAGTTTAGCTGGTGGCAATATGGATTACTTATTGACTAAGTTAGGTGTAGGGAACAATCAACTCAGCTCATTAATTAGTAGTGGCCTGATCACTGGCAACCCTATTTTATACGACTCACAGACCCAACTCTTAGGCATACAGATAAATTTACCCTCAGTCGGGAGCCTAAATAATATGCGTGCCACCTACTTGGAGACCTTATCCGTAAGCACAACCAGAGGGTTTGCCTCAGCACTTGTCCCGAAAGTTGTGACGCAAATTGGTTCTGTGATAGAAGAACTTGACACCTCTTATTGTATAGAATCTGATCTGGACTTATACTGTACAAGGATAGTGACATACCCCATGTCTCCTGGTATTTATTCCTGTCTGAGCGGCAATACGTCAGCTTGTATGTATTCAAAGACTGAGGGTGCACTCACTACACCATACATGGCCCTCAAAGGCTCAGTTATTGCTAATTGCAAGATGACTACATGCAGATGTGCAGACCCCCCAGGTATCATATCGCAAAATTACGGAGAAGCTGTGTCCCTGATAGATAAACATTCATGCAATGTCTTATCTCTAGATGGGATAACCCTGAGGCTCAGCGGGGAATTTGATGCGACCTATCAAAAGAACATCTCAATACTAGACTCTCAGGTCATCGTGACAGGAAGTCTCGATATATCAACTGAACTTGGGAATGTCAACAATTCGATAAGCAGTGCCCTGGACAAATTAGCGGAAAGTAACAGCAAGCTAAAAAAAGTCAATGTCAACCTAACTAGCACATCTGCTCTCATTACTTATATTGTTTTAGCTGTCACATCTCTTGTTTTTGGCATAATTAGCCTGGTTCTAGCGTGCTACTTGATGTACAAACAAAAAGCACAACAAAAGACCTTACTATGGCTTGGGAACAATACCCTCGATCAGATGAGAGCCGCCACA
>1992/USA/92-40140/92
ATGGGCCCCAAACCCCCCACCGGGACCCCAGCGCCTCTGGTGCTGATCGCCCGGACCGCGTTGGTGTTGGGCTGTGTCTGTCCGGCGGGCTCTCTTGACGGCAGACCTCTTGCAGCTGCAGGGATTGTGGTAACGAGAGATAAAGCAGTCAATATATACACTTCATCTCAAACGGGGTCAATCATAGTCAAGTTACTCCCAAATATGCCCAAGGACAAGGAGGCGTGCGCAAAAGCCCCATTAGAGGCATACAATAGAACACTGACCACTTTACTCACTCCTCTTGGTGACTCCATCCGCAGGATACAAGGGTCTGCAACTACATCTAGAGGAAGGAGACAGAAACGTTTTGTAGGTGCTATCATTGGCAGTATAGCTCTTGGGGTTGCGACAGCTGCACAGATAACAGCAGCTGCAGCTCTGATACAAGCCAACCAGAACGCTGCCAACATCCTCCGGCTTAAGGAGAGCATTGCTGCAACCAATGAAGCTGTGCACGAGGTCACTGACGGATTATCACAACTAGCGATGGCGATTGGGAAGATGCAGCAGTTTGTTAATGACCAGTTTAATAATACGGCGCGAGAATTGGACTGCATCAAAATTACACAACAGGTTGGTGTCGAACTCAATTTGTATCTAACTGAACTGACTACAGTATTCGGGCCACAAATCACTTCCCCTGCTTTAACTCAGCTAACCATCCAGGCACTTTATAATTTAGCTGGTGGCAATATGAATTACTTATTGACTAAGTTAGGTGTAGGGAACAATCAACTCAGCTCATTAATTAGTAGTGGCCTGATCACTGGCAACCCCATTTTATATGACTCACAGACCCAACTCTTAGGCATACAGATAAATCTACCCTCAGTCGGGAGCCTAAATAATATGCGTGCCACCTACTTGGAGACCTTATCCGTAAGCACAACCAGGGGGTTCGCCTCAGCACTTGTCCCGAAAGTTGTGACGCAAGTTGGTTCTGTGATAGAAGAACTTGACACCTCATATTGTATAGAATCTAATCTGGATTTATATTGTACAAGGATAGTGACATTCCCCATGTCTCCTGGCATTTATTCCTGTCTGAGCGGTAATACGTCAGCTTGTATGTATTCAAAGACTGAGGGTGCACTCACTACACCATACATAGCTCTCAAGGGCTCAGTTATTGCTAATTGCAAGATGACTACATGTAGATGTGCAGACCCCCCAGGTATCATATCGCAAAATTACGGAGAAGCTGTGTCCCTAATAGATAAACATTCATGTAATGTCTTATCCCTAGACGGAATAACCCTGAGGCTCAGTGGGGAATTTGATGCGACCTATCAAAAGAACATCTCAATACTAGATTCCCAGGTCATCGTAACAGGCAATCTCGATATATCAACTGAACTTGGGAATGTCAACAACTCGATAAGCAGTGCTCTGGACAAATTAGCGGAAAGTAACAGCAAGTTAAACAAAGTCAATGTCAACCTAACTAGCACATCTGCTCTCATTACTTATATTGTTCTAGCTGTCATATCTCTTGTTTTCGGCGTAATTAGCCTGATTCTAGCGTGCTACTTGATGTATAAACAAAAAGCACAACAAAAGACCTTACTATGGCTTGGGAACAATACCCTCGATCAGATGAGAGCCACCACA
>1993/USA/anhinga
ATGGGCTCCAGACCTTCTACCAGGCTCTCAGTACCTCTGATGCTGACCACCCGGATTACGCTGATACTGAGCTGTATCTGTCTGACAAGCTCTCTTGACGGCAGACCTCTTGCAGCTGCAGGGATTGTGGTAACGAGAGATAAAGCAGTCAATATATACACTTCATCTCAAACGGGGTCAATCATAGTCAAGTTACTCCCAAATATGCCCAAGGACAAGGAGGCGTGCGCAAAAGCCCCATTAGAGGCATACAATAGAACACTGACCACTTTACTCACTCCTCTTGGTGACTCCATCCGGAGGATACAAGGGTCTGCAACTACATCTAGAGGAAGGAGACAGAAACGTTTTGTAGGTGCTATCATTGGCAGTATAGCTCTTGGGGTTGCGACAGCTGCACAAGTAACAGCAGCTGCAGCTCTGATACAAGCCAACCAGAACGCTGCCAACATCCTCCGGCTTAAGGAGAGCATTGCTGCAACCAATGAAGCTGTGCACGAGGTCACTGACGGATTATCCCAACTAGCAGTGGCGATTGGGAAGATGCAGCAGTTTGTTAATGACCAGTTTAATAATACGGCGCGAGAATTGGACTGCATCAAAATTACACAACAGGTTGGTGTCGAACTCAATTTGTATCTAACTGAACTGACTACAGTATTCGGGCCACAAATCACTTCCCCTGCTTTAACTCAGCTAACTATCCAGGCACTTTATAATTTAGCTGGTGGCAATATGAATTACTTATTGACTAAGTTAGGTGTAGGGAACAATCAACTTAGCTCATTAATTAGTAGTGGCCTGATCACTGGCAACCCCATTTTATATGACTCACAGACCCAACTCTTAGGCATACAGATAAATGTACCCTCAGTCGGGAGCCTAAATAATATGCGTGCCACCTACTTGGAGACCTTATCCGTAAGCACAACCAGGGGGTTCGCCTCAGCACTTGTCCCGAAAGTTGTGACGCAAGTTGGTTCTGTGATAGAAGAACTTGACACCTCATATTGTATAGAATCTAATCTGGATTTATATTGTACAAGGATAGTGACATTCCCCATGTCTCCTGGCATTTATTCCTGTCTGAGCGGTAATACGTCAGCTTGTATGTATTCAAAGACTGAGGGTGCACTCACTACACCATACATAGCTCTCAAGGGCTCAGTTATTGCTAATTGCAAGATGATTACATGTAGATGTGCAGACCCCCCAGGTATCATATCGCAAAATTACGGAGAAGCTGTGTCCCTAATAGATAAACATTCATGTAATGTCTTATCCCTAGACGGAATAACCCTGAGGCTCAGTGGGGAATTTGATGCGACCTATCAAAAGAACATCTTAATACTAGATTCCCAGGTCATCGTAACAGGCAATCTCGATATATCAACTGAACTTGGGAATGTCAACAACTCGATAAGCAGTGCTCTGGACAAATTAGCGGAAAGTAACAGCAAGTTAAACAAAGTCAATGTCAACCTAACTAGCACATCTGCTCTCATTACTTATATTGTTCTAGCTGTCATATCTCTTGTTTTCGGCGTAATTAGCCTGATTCTAGCGTGCTACTTGATGTATAAACAAAAAGCACAACAAAAGACCTTACTATGGCTTGGGAACAATACCCTCGATCAGATGAGAGCCACCACA
>1994/China/JX-1/94
ATGGGTTCCAAACCTTCTACCAGGATCCCAGTACCTCCGATGCTGATCACCCGAATCATGTTGATATTGAGCTGTATCTGTCAGACGAGCTCTCTTGATGGCAGGCCTCTCGCAGCTGCAGGGATTGTGGTAACAGGAGATAAAGCAGTCAATATATACACCTCATCCCAGACAGGGTCGATCATAGTCAAGCTGCTCCCAAATATGCCCAAGGATAAAGAGGCGTGTGCAAAAGCCCCATTAGAGGCATACAACAGAACACTGACCACTTTACTCACCCCACTCGGTGATTCCATCCGCAAGATACAAGGGTCCGTGTCGACATCAGGAGGAAGGAGACGGAAACGCTTTATAGGTGCCATTATCGGTAGTGTGGCCCTCGGGGTCGCAACAGCAGCACAGACAACAGCAGCCGCAGCTCTAATACAAGCCAACCAGAATGCCGCCAACATCCTCCGGCTTAAGGAGAGCATTGCTGCAACCAATGAGGCTGTGCATGAGGTTACTGAAGGATTATCGCAACTAGCAGTGGCAGTTGGGAAGATGCAGCAGTTTGTTAATGACCAATTTAACAATACGGCGCGAGAATTAGACTGTATCAAAATTACACAACAGATCGGTGTAGAACTCAACCTATACCTAACTGAATTGACTACAGTGTTCGGGCCGCAAATTACTTCCCCTGCCCTAACTCAGCTGACTATCCAGGCACTTTATAATTTAGCTGGTGGCAACATGGATTACTTGTTGACTAAGTTAGGTGTAGGGAACAATCAACTCAGCTCATTAATTGGTAGCGGCTTGATCACTGGCAACCCTATTCTGTACGACTCACAGACTCAACTCTTAGCCATCCAGGTAAATTTACCCTCAGTCGGGAACCTTAATAGTATGCGTGCTACCTACTTGGGGACTTTGTCTGTAAGCACATCCAAAGGATTCGCCTCAGCACTTGTCCCAAGGGTAGTAACACAAGTTGGCTCCGTGATAGAAGAACTTGACACTTCATATTGTATAGAATCAGATCTGGATTTATATTGTACAAGAATAGTGACATTCCCCATGTCTCCAGGTATTTACTCCTGTCTGAGCGGCAATACATCAGCTTGCATGTATTCAAAGACTGAAGGCGCACTCACCACGCCATATATGGCCCTCAAAGGCTCGGTTATTGCCAATTGCAAAATAACGACATGTAGATGTGCAGACCCCCCAGGTATCATATCGCAAAATTATGGAGAAGCTGTATCTCTGATAGATAGACATTCATGCAATGTCTTATCATTAGACGGGATAACTCTGAGGCTCAGTGGGGAATTTGATGCATCTTACCAAAAGAATATCTCAATACTAGATTCTCAAGTTATCGTGACAGGCAACCTTGATATATCAACCGAGCTTGGAAACGTCAACAACTCAATAAGTAATGCCCTGGACAGGTTAGTGGAAAGTAACAGAAAACTAGACGAAGTCAATGTCAAACTAACCAGCACATCTGCTCTCATTACCTATATTGTTCTAACTACCATATCTCTTGTTTCCGGTGCACTTAGCCTGGTTTTAGTATGCTACCTGATGTACAAACAAAAGGCACAACAAAAGACCTTACTATGGCTTGGGAATAACACCCTTGATCAGATGAGAGCCACTACA
>1994/Sweden/BHG
ATGGGCTCCAGATCTTCTACCAAGATCCCAGTACCTCCGATGCTGATTGTTCGATTCGTGCTAGCACTGAGCTGCATCTGTCCGACCGGCTCTCTTGATGGCAGGCCTCTTGCAGCTGCAGGAATTGTGGTAACAGGAGACAAAGCGGTCAACATATACACTTCATCTCAGACAGGGTCAATCGTAGTCAAGTTACTCCCAAACATGCCCAAAGACAAAGAGGCGTGTGCAAAATCCCCATTGGAGGCGTACAACAGGACATTGACTACTTTACTCACCCCCCTTGGTGATTCTATCCGTAGGATACAAGAGTCTGTGACCACATCTGAAGGAGGGAAACAGGGACGCCTCATAGGCGCCATTATCGGTGGTGTAGCTCTCGGGGTTGCAACTGCTGCACAGATAACAGCAGCTTCGGCTCTGATACAAGCCAATCAAAATGCTGCCAACATCCTCCGGCTTAAAGAGAGCATTGCTGCAACCAATGAGGCTGTGCACGAGGTCACTAGCGGATTATCACAACTAACAGTGGCAGTTGGGAAGATGCAGCAATTCGTTAATGACCAGTTTAACAAAACAGCTCAGGAACTAGACTGTATAAAAATTACACAGCAGATTGGCGTAGAACTCAACCTGTACCTAACTGAGTTGACTACAGTATTCGGGCCACAGATCACTTCCCCTGCATTATCTCAGCTGACTATCCAGGCGCTTTATAATTTAGCTGGTGGGAATATGGACTACTTGTTGACTAAGTTGGGTGTAGGGAACAAACAACTCAGCTCATTAATTGGTAGCGGCCTGATCACCGGCAACCCTATTCTGTACGACTCACAGACTCAACTCCTGGGTATACAGGTAACCCTACCCTCGATCGGGAACTTAAATAATATGCGTGCCACTTACCTAGAAACCTTGTCTGTAAGTACAACCAAAGGGTTCGCCTCAGCGCTTGTCCCAAAAATAGTGACACAGGTCGGTTCCGTGATAGAAGAACTTGACACTTCGTATTGTATAGAGACCGATTTGGATCTATACTGTACGAGAATAGTGACATTCCCTATGTCTCCTGGTATTTACTCCTGTTTGAGTGGCAATACATCAGCTTGCATGTATTCAAAGACTGAAGGCGCACTCACTACGCCGTATATGACCCTCAGAGGTTCGGTTATTGCCAACTGTAAGATGACAACCTGTAGATGTGTAGACCCCCCGGGTATCATATCACAAAATTATGGAGAAGCTGTGTCTCTAATAGATAGGCAATCATGCAATGTCTTATCCTTAGACGGGATAACTTTGAGGCTCAGTGGGGAATTTGATGCGACTTACCAAAAGAATATCTCAATACAGGATTCTCAAGTAATAGTGACAGGTAATCTCGATATCTCGACTGAGCTTGGGAATGTCAACAACTCGATAAGTAATGCTCTGGATAAGTTAGAGGAAAGCAACAGCAAACTAGACAAGGTAAATGTCAAACTGACCAGCACATCTGCTCTCATTACCTATATCGTTCTAACTGTCATATCTCTCATTTGTGGTATATTAAGCTTGGTTTTAGCATGCTACCTGATGTACAAGCAAAAGGCACAACAGAAGACCTTGTTGTGGCTTGGGAATAATACCCTGGACCAGATGAGGGCCACTACA
>1995/Canada/95DC02150
ATGGGCCCCAAACCCTCCACCAGGACCCCAGCACCCCTGATGCTGATCACCCGGACCACGTTGATATTGAGCTGTATCTGTCGGACAAGCTCTCTTGACGGCAGACCTCTTGCAGCTGCAGGGATCGTGGTAACGAGAGATAAAGCAGTCAATGTATACACTTCATCTCAAACAGGGTCAATCATAGTCAAGTTGCTCCCAAATATGCCCAAGGATAAAGAGGCGTGCGCAAAAGCCCCTTTGGAGGCATACAACAGAACACTGACCACTTTACTCACTCCTCTTGGTGACTCCATCCGCAGGATACAAGGGTCTGCAACTACATCTAGAGGAAGGAGACAGAAACGTTTTGTAGGTGCTATTATCGGCAGTATAGCTCTTGGGGTTGCAACAGCTGCACAGATAACAGCAGCTGCAGCTCTGATACAAGCCAACCAGAACGCTGCCAACATCCTCCGACTTAAGGAGAGCATTGCTGCAACCAATGAAGCTGTACACGAGGTCACTGACGGATTATCACAACTGGCGATGGCGATTGGGAAGATGCAGCAGTTTGTTAATGACCAGTTCAATAATACGGCGCGAGAATTGGACTGTATCAAAATTACACAACAGGTTGGCGTCGAACTCAATTTGTATCTGACTGAACTGACTACAGTATTCGGGCCACAAATCACTTCTCCTGCTTTAACTCAGCTAACCATCCAGGCACTTTATAATTTAGCTGGTGGCAATATGGATTACTTATTGACTAAGTTAGGTGTAGGGAACAATCAACTCAGCTCATTAATTAGTAGTGGCCTGATCACTGGCAACCCCATTTTATATGACTCACAGACCCAACTCTTAGGCATACAGATAAATTTACCCTCAGTCGGGAGCCTAAATAATATGCGTGCCACCTACTTGGAGACCTTATCCGTAAGCACAACCAGAGGGTTCGCCTCAGCACTTGTCCCGAAAGTTGTGACGCAAATTGGTTCTGTGATAGAAGAACTTGACACCTCTTATTGTATAGAATCTGATCTGGACTTATACTGTACAAGGATAGTGACATACCCCATGTCTCCTGGTATTTATTCCTGTCTGAGCGGCAATACGTCAGCTTGTATGTATTCAAAGACTGAGGGTGCACTCACTACACCATACATGGCCCTCAAAGGCTCAGTTATTGCTAATTGCAAGATGACTACATGCAGATGTGCAGACCCCCCAGGTATCATATCGCAAAATTACGGAGAAGCTGTGTCCCTGATAGATAAACATTCATGCAATGTCTTATCTCTAGATGGGATAACCCTGAGGCTCAGTGGGGAATTTGATGCGACCTATCAAAAGAACATCTCAATACTAGACTCTCAGGTCATCGTGACAGGCAATCTCGATATATCAACTGAACTTGGGAATGTCAACAATTCGATAAGCAGTGCCCTGGACAAATTAGCGGAAAGTAACAACAAGCTAAAAAAAGTCAATGTCAACTTAACTAGCACATCTGCTCTCATTACTTATATTGTTTTAGCTGTCACATCTCTTGTTTTTGGCATAATTAGCCTGGTTCTAGCGTGCTACTTGATGTACAAACAAAAAGCACAACAAAAGACCTTACTATGGCTTGGGAACAATACCCTCGATCAGATGAGAGCCACCACA
>1995/Canada/95DC2345
ATGGGCCCCAAACCCTCCACCAGGACCCCAGCACCCCTGATGCTGATCATCCGGACCACGTTGATATTGAGCTGTATCTGTCGGACAAGCTCTCTTGACGGCAGACCTCTTGCAGCTGCAGGGATTGTGGTAACGAGAGATAAAGCAGTCAATGTATACACTTCATCTCAAACAGGGTCAATCATAGTCAAGTTGCTCCCAAATATGCCCAAGGATAAAGAGGCGTGCGCAAAAGCCCCATTGGAGGCATACAACAGAACACTGACCACTTTACTCGCTCCTCTTGGTGACTCCATCCGCAGGATACAAGGGTCTGCAACTACATCTAGAGGAAGGAGACAGAAACGTTTTGTAGGTGCTATTATCGGCAGTATAGCTCTTGGGGTTGCAACAGCTGCACAGATAACAGCAGCTGCAGCTCTGATACAAGCCAACCAGAACGCTGCCAACATCCTCCGACTTAAGGAGAGCATTGCTGCAACCAATGAAGCTGTACACGAGGTCACTGACGGATTATCACAACTGGCGATGGCGATTGGGAAGATGCAGCAGTTTGTTAATGACCAGTTCAATAATACGGCGCGAGAATTGGACTGTATCAAAATTACACAACAGGTTGGCGTCGAACTCAATTTGTATCTGACTGAACTGACTACAGTATTCGGGCCACAAATCACTTCTCCTGCTTTAACTCAGCTAACCATCCAGGCACTTTATAATTTAGCTGGTGGCAATATGGATTACTTATTGACTAAGTTAGGTGTAGGGAACAATCAACTCAGCTCATTAATTAGTAGTGGCCTGATCACTGGCAACCCCATTTTATATGACTCACAGACCCAACTCTTAGGCATACAGATAAATCTACCCTCAGTCGGGAGCCTAAATAATATGCGTGCCACCTACTTGGAGACCTTATCCGTAAGCACAACCAGAGGGTTCGCCTCAGCACTTGTCCCGAAAGTTGTAACGCAAATTGGTTCTGTGATAGAAGAACTTGACACCTCTTATTGTATAGAATCTGATCTGGACTTATACTGTACAAGGATAGTGACATACCCCATGTCTCCTGGTATTTATTCCTGTCTGAGCGGCAATACGTCAGCTTGTATGTATTCAAAGACTGAGGGTGCACTCACTACACCATACATGGCCCTCAAAGGCTCAGTTATTGCTAATTGCAAGATGACTACATGCAGATGTGCAGACCCCCCAGGTATCATATCGCAAAATTACGGAGAAGCTGTGTCCCTGATAGATAAACATTCATGCAATGTCTTATCTCTAGATGGGATAACCCTGAGGCTCAGTGGGGAATTTGATGCGACCTATCAAAAGAACATCTCAATACTAGACTCTCAGGTCATCGTGACAGGCAATCTCGATATATCAACTGAACTTGGGAATGTCAACAATTCGATAAGCAGTGCCCTGGACAAATTAGCGGAAAGTAACAGCAAGCTAAAAAAAGTCAATGTCAACTTAACTAGCACATCTGCTCTCATTACTTATATTGTTTTAGCTGTCACATCTCTTGTTTTTGGCATAATTAGCCTGGTTCTAGCGTGCTACTTGATGTACAAACAAAAAGCACAACAAAAGACCTTACTATGGCTTGGGAACAATACCCTCGATCAGATGAGAGCCACCACA
>1995/Japan/Met/95
ATGGGCTCCAGACCTTCTACCAAGAACCCAGCACCTATGATGCTGACTATCCGAGTCGCGCTGGTACTGAGTTGCATCTGTCCGGCAAACTCCATTGATGGCAGGCCTCTTGCAGCTGCAGGAATTGTGGTTACAGGAGACAAAGCAGTCAACATATACACCTCATCCCAGACAGGATCAATCATAGTTAAGCTCCTCCCGAATCTGCCCAAGGATAAGGAGGCATGTGCGAAAGCCCCCTTGGATGCATACAACAGGACATTGACCACTTTGCTCACCCCCCTTGGTGACTCTATCCGTAGGATACAAGAGTCTGTGACTACATCTGGAGGGGGGAGACAGGGGCGCCTTATAGGCGCCATTATTGGCGGTGTGGCTCTTGGGGTTGCAACTGCCGCACAAATAACAGCGGCCGCAGCTCTGATACAAGCCAAACAAAATGCTGCCAACATCCTCCGACTTAAAGAGAGCATTGCCGCAACCAATGAGGCTGTGCATGAGGTCACTGACGGATTATCGCAACTAGCAGTGGCAGTTGGGAAGATGCAGCAGTTTGTTAATGACCAATTTAATAAAACAGCTCAGGAATTAGACTGCATCAAAATTGCACAGCAAGTTGGTGTAGAGCTCAACCTGTACCTAACCGAATTGACTACAGTATTCGGACCACAAATCACTTCACCTGCCTTAAACAAGCTGACTATTCAGGCACTTTACAATCTAGCTGGTGGGAATATGGATTACTTATTGACTAAGTTAGGTATAGGGAACAATCAACTCAGCTCATTAATCGGTAGCGGCTTAATCACCGGTAACCCTATTCTATACGACTCACAGACTCAACTCTTGGGTATACAGGTAACTCTACCTTCAGTCGGGAACCTAAATAATATGCGTGCCACCTACTTGGAAACCTTATCCGTAAGCACAACCAGGGGATTTGCCTCGGCACTTGTCCCAAAAGTGGTGACACAGGTCGGTTCTGTGATAGAAGAACTTGACACCTCATACTGTATAGAAACTGACTTAGATTTATATTGTACAAGAATAGTAACGTTCCCTATGTCCCCTGGTATTTACTCCTGCTTGAGCGGCAATACATCGGCCTGTATGTACTCAAAGACCGAAGGCGCACTTACTACACCATATATGACTATCAAAGGCTCAGTCATCGCTAACTGCAAGATGACAACATGTAGATGTGTAAACCCCCCGGGTATCATATCGCAAAACTATGGAGAAGCCGTGTCTCTAATAGATAAACAATCATGCAATGTTTTATCCTTAGGCGGGATAACTTTAAGGCTCAGTGGGGAATTCGATGTAACTTATCAGAAGAATATCTCAATACAAGATTCTCAAGTAATAATAACAGGCAATCTTGATATCTCAACTGAGCTTGGGAATGTCAACAACTCGATCAGTAATGCTTTGAATAAGTTAGAGGAAAGCAACAGAAAACTAGACAAAGTCAATGTCAAACTGACCAGCACATCTGCTCTCATTACCTATATCGTTTTGACTATCATATCTCTTGTTTTTGGTATACTTAGCCTGATTCTAGCATGCTACCTAATGTACAAGCAAAAGGCGCAACAAAAGACCTTATTATGGCTTGGGAATAATACCCTAGATCAGATGAGAGCCACTGCA
>1995/Sweden/Sweden_95
ATGGGCTCTAAACCTTCTACCAGGGTCTCAGTACCTCCGATGCTAATCACCCGAATCACGTTGATATTGAGCTGTATCTGTCTGACTAGCTCTCTTGACGGCAGGCCTCTTGCAGCTGCGGGGATTGTGGTAACAGGGGATAAAGCAGTCAATATATACACCTCATCTCAGACGGGGTCAATCATAATCAAGTTGCTCCCAAACATGCCCAAGGATAAGGAGGCGTGTGCAAAAGCCCCCTTAGAAGCATACAACAGAACACTGACCACTTTACTCTCCCCACTTGGTGATTCCATCCGCAGGATACAAGGGTCTGTGTCTACATCAGGAGGAAGGAGACAGAAACGCTTTATAGGTGCCATCATCGGTAGTGTAGCTCTTGGGGTCGCAACAGCGGCACAGATAACAGCAGCTGCAGCCTTAATACAAGCCAACCAAAATGCCGCCAACATCCTCCGGCTTAAGGAGAGCATTGCTGCGACCAATGAAGCTGTGCATGAGATCACCGACGGATTATCACAACTAGCAGTGGCAGTTGGGAAGATGCAGCAGTTTGTTAATGACCAATTTAATAATACAGCACGAGAATTGGACTGTATAAAAATTACACAACAAGTCGGTGTAGAACTCAATCTATACCTAACTGAATTGACTACAGTATTCGGGCCGCAAATCACTTCCCCTGCCCTCACTCAGCTGACTATCCAGGCACTTTATAATTTAGCTGGTGGCAACATGGATTACTTATTGACCAAGTTAGGTGTAGGGAACAATCAACTCAGCTCATTAATTGGTAGCGGCTTGATCACCGGCAACCCTATACTGTATGATTCACAGACTCAACTCTTGGGTATACAGGTAAATTTACCCTCAGTCGGGAACCTTAATAATATGCGTGCCACCTACTTGGAGACTTTATCTGTAAGCACAACCAAAGGTTTTGCCTCAGCACTTGTCCCAAAGGTAGTAACACAAGTCGGCTCCGTGATAGAAGAACTTGACACCTCATACTGTATAGAGTCCGATTTGGATTTATATTGTACAAGAATAGTGACATTCCCCATGTCTCCAGGTATTTATTCCTGTCTGAGCGGCAATACATCAGCTTGCATGTATTCAAAGACTGAAGGCGCACTCACCACGCCATATATGGCCCTCAAAGGCTCAGTTATTGCCAATTGCAAAATAACGACATGTAGATGTGCGGACCCCCCAGGTATCATATCGCAAAATTATGGAGAAGCTGTATCTCTGATAGATAGACATTCATGCAATGTCTTATCATTAGACGGGATAACTCTGAGGCTTAGTGGGGAATTTGATGCAACTTATCAAAAGAATATCTCGATACTAGACTCTCAAGTCATTGTGACAGGCAACCTTGATATATCAACCGAGCTCGGCAATGTCAATAATTCAATAAGTAATGCCCTGGACAGGTTAGCAGAAAGTAACAGCAAACTAGACAAAGTCAATGTCAAACTAACCAGCACTTCTGTTCTCATTACCTATATTGTCCTAACTGTCATATCTCTTGTTTCCGGCGCACTCAGCCTGGTCCTAGCATGCCACCTGATGTACAAACAAAAGGCACAACAAAAGACTTTACTCTGGCTTGGGAATAACACCCTTGATCAGATGAGAGCCACTACA
>1996/China/CH-A796
ATGGGCTCTACATCTTCTACCAGGATCCCAGCACCTCCGATGCTGATCACTCGGATTATGCTGATATTGAGCTGTATCTGTCTGGCAAGCTCTCTCGACGGCAGGCCTCTTGCAGCTGCAGGGATTGTAGTAACAGGAGATAAGGCGGTCAATATATACACCTCTTCTCAGACAGGGTCAATCATAGTCAAGTTGCTCCCGAATATGCCCAAGGATAAAGAGGCGTGTGCAAAAGCCCCATTAGAGGCATATAACAGAACACTGACTACTTTGCTCACTCCTCTTGGTGATTCCATCCGCAAGATCCAAGGGTCTGTGTCCACTTCTGGAGGAAAGAGACAGAAACGCTTTATAGGTGCCGTTATTGGCAGTGTAGCTCTTGGGGTTGCAACAGCGGCACAGATAACAGCAGCTGCGGCCCTTATACAAGCCAACCAGAATGCCGCCAACATCCTCCGGCTTAAAGAGAGCATTGCTGCAACCAATGAAGCTGTGCATGAAGTCACCGACGGATTATCACAACTATCAGTGGCAGTTGGGAAGATGCAGCAGTTTGTCAATGACCAGTTTAATAACACGGCGCGAGAATTGGACTGTTTAAAAATTACGCAACAGGTTGGTGTAGAACTCAACCTATACCTAACTGAATTGACTACAGTATTCGGGCCACAGATCACCTCCCCTGCATTAACTCAGCTGACCATCCAGGCACTTTATAATTTAGCTGGTGGCAATATGGATTACTTATTAACTAAGTTAGGTATAGGGAACAATCAACTCAGCTCATTAATTGGTAGCGGCTTGATCACTGGCTACCCTATATTGTACGACTCACAGACTCAACTCTTGGGCATACAAGTGAATTTGCCCTCAGTTGGGAACTTAAAAAATATGCGTGCCACCTATCTGGAGACCTTATCTGTAAGTACAACCAAAGGATATGCCTCAGCACTTGTCCCGAAAGTAGTGACACAAGTCGGTTCTGTGATAGAAGAGCTTGACACCTCATACTGTATAGAGTCCGATCTAGATTTATATTGTACAAGAATAGTGACATTCCCCATGTCCCCAGGTATTTATTCCTGTTTGAGCGGCAACACATCAGCTTGCATGTATTCAAAGACTGAAGGCGCACTCACTACGCCATATATGGCCCTTAAAGGCTCAGTTATTGCCAATTGTAAGATAACAACATGTAGATGTGCAGACCCTCCTGGTATCATATCGCAAAATTATGGAGAAGCTGTGTCCCTGATAGATAGACATTCGTGCAATGTCTTATCACTAGATGGGATAACTCTGAGGCTCAGCGGAGAATTTGATGCAACTTATCAAAAGAACATCTCAATACTAGATTCTCAAGTCATCGTGACAGGCAATCTCGATATATCAACTGAGCTTGGAAATGTCAACAATTCAATAAGCAATGCCTTGGACAGGCTGGCAGAAAGCAACAGCAAGCTAGACAAAGTCAATGTCAGACTAACCAGCACATCTGCTCTCATTACCTATATCGTTCTAACTGTCACTTCTCTAGTTTTCGGTGCACTTAGTCTGGTTTTAGCGTGTTACCTGATGTACAAACAGAAGGCACAACAAAAGACCTTACTATGGCTTGGGAATAACACCCTCGATCAGATGAGAGCCACTACA
>1996/China/STP96
ATGGGCTCCAAACCTTCTACCAGGATCCCAGTACCTCCGATGCTGATCACCCGAATCATGCTGATATTGAGCTGCATCTGCCCGACGGGCTCTCTTGACGGCAGGCCTCTTGCAGCTGCAGGGATTGTGGTAACAGGAGATAAAGCAATCAATATATACACCTCATCTCAGACAGGGTCAATCATAGTCAAGTTGCTCCCGAATATGCCCAAGGACAAAGAGGCATGTGCAAAAGCCCCTCTAGAAGCATACAACAGAACACTGACCACTTTACTCACCCCCCTAGGTGATTCCATCCGCAGGATACAAGGGTCTGTGTCCACATCAGGGGAAAAGAGGCAGAAACGGTTTATAGGTGCCATTATCGGCAGTGTAGCTCTTGGGGTCGCGACATCGGCACAGATAACAGCAGCTGCGGCCCTAATACAAGCCAATCAGAATGCCGCCAATATTCTCCGGCTTAAAGAGAGCATTGCTGCAACTAATGAAGCTGTGCATGAGGTCACCGATGGATTATCGCAACTAGCAGTGGCAGTTGGGAAGATGCAGCAGTTTGTTAATGACCAATTTAATAATACGGCGCGAGAATTGGACTGCGTAAAAATTACACAACAGGTCGGTGTAGAACTCAACCTATACCTAACTGAACTGACTACAGTGTTCGGGCCACAAATCACTTCCCCTGCCCTAACTCAGCTGACTATCCAAGCACTTTATAATTTAGCTGGTGGCAATATGGATTACTTGTTGACTAAATTAGGTATAGGGAACAATCATCTCAGCTCATTAATTGGTAGTGGCTTGATCACAGGCAACCCTATACTGTATGACTCACAGACTCAACTCTTGGGCATCCAGGTAAATTTACCCTCAGTCGGGAACCTTAACAACATGCGTGCCACCTACTTGGAGACTTTATCCGTAAGCACAACCAAAGGGTTTGCCTCAGCACTTGTCCCGAAGGTGGTGACACAAGTCGGCTCCGTGATAGAAGAACTCGACACCTCATACTGCATAGAGACTGATCTGGATTTATATTGTACAAAAATAGTGACATTCCCCATGTCTCCAGGTATTTATTCCTGTCTGAGCGGCAATACATCAGCCTGCATGTATTCAAAGACTGAAGGCGCGCTCACTACGCCATATATGGCCCTCAAAGGCTCAATTATTGCCAATTGCAAAATAACAACATGCAGGTGTGCAGACCCCCCAGGTATCATATCGCAAAACTATGGAGAAGCTGTATCTTTAATAGATAGACATTCATGCAATGTCTTGTCATTAGACGGGATAACTCTGAGGCTCAGTGGGGAGTTTGATGCAACTTATCAAAAGAATATCTCAATACTAGATTCTCAAGTCATTGTGACAGGCAATCTTGATATATCAACCGAGCTTGGAAATGTCAACAATTCAATAAGCAATGCCCTGGACAGATTAGCAGAGAGTAATGGCAAACTAGACAAGGTCAATGTCAGACTAATCAACACATCTGCTCTCATTACCTATATCGTTCTAACCGTCATATCCCTTGTTTTCAGTGCACTTGGTTTGATTTTAGGATGCTACCTGATGTACAAACAAAAGGCACAACAAAAGACCTTACTATGGCTTGGGAACAACACCCTCGATCAGATGAGAGCCACTACA
>1996/Ireland/AV32496
ATGGGCTCCAAACCCTCCACCAGGATCCCGGCACCTCTGATGCTGATTACCCGAATCACTCTGATACTGAGCTGCATCTGCCTGACGAGCTCTCTTGATGGCAGGCCTCTTGCAGCTGCGGGGATTGTGGTAACAGGAGATAAAGTGATCAATATATACACCTCATCTCAGACAGGGTCAATCATAGTCAAGTTGCTCCCGAATATGCCCAAGGACAAAGAGGCATGTGCAAAAGCCCCCTTAGAGGCATACAACAGAACACTGACCACTTTACTCACCCCCCTTGGTGATTCCATCCGCAGGATACAAGGGTCTGTGTCCACATCAGGAGTAAGGAGGAAGAAGCGCTTTATAGGTGCCATTATAGGCAGTGTAGCTCTTGGGGTTGCGACATCGGCACAGATAACAGCGGCTGCGGCCCTAATACAAGCCAACCAGAACGCCGCCAACATCCTCCGGCTTAAGGAGAGCATCGCTGCAACCAATGAAGCCGTGCACGAGGTCACCGACGGATTATCGCAACTAGCAGTAGCAGTTGGGAAGATGCAACAGTTTGTCAATGACCAATTTAATAATACAGCGCGAGAATTGGACTGTATAAAAGTTGCACAACAAGTCGGTATAGAACTCAACCTATACCTAACTGAACTGACTACAGTGTTCGGGCCACAAATTACTTCCCCTGCCCTAACTCAGCTGACCATCCAAGCGCTTTATAATTTAGCTGGCAGCAACATGGATTACTTGTTGACTAAATTAGGTATAGGGAACGGTCATCTCAGCTCATTAATAGGTAGTGGCTTGATCACAGGCAACCCTATACTGTATGACTCACAGACTCAAATCCTGGGCATCCAGGTAAATTTACCTTCAGTCGGGAACCTTAATAATATGCGTGCCACCTACTTGGAGACTTTATCTGTAAGCACAACCAAAGGGTTTGCCTCAGCGCTTGTCCCGAAGGTAGTGACACAAGTCGGCTCTGTGATAGAAGAACTCGACACCTCATACTGTATAGAGTCTGATCTGGATTTATACTGTACAAGAATAGTGACATTCCCCATGTCTCCAGGTATTTATTCTTGTCTGAGCGGCAATACATCAGCCTGCATGTACTCAAAGACTGAAGGCGCACTCAATACGCCATATATGGCCCTCAAAGGCTCAGTCATTGCCAATTGCAAAATAACAACCTGCAGGTGTGCAGACCCCCCGGGTATCATATCGCAAAACTATGGAGAAGCTGTATCTCTGATAGATAGACATTCATGCAATGTCTTATCATTAGATGGGATAACTCTGAGGCTCAGTGGGGAGTTTGATGCAACTTATCGAAAGAATATCTCAATACTAGATTCTCAAGTCATCGTGACAGGCAACCTTGATATATCAACCGAGCTTGGAAGTGTCAACAATTCAATAAGCAATGCCCTGGACAGGTTAGCAGAAAGTAACAGCAAACTAGACAAAGTCAATGTCAAATTAACCAGCACATCTGCTCTCATTACCTATATCGTTCTAACCATCATATCTCTTGTTTTCGGTACACTTAGCTTGGTTCTAGCATGCTACTTGATGTACAAACAAAAGGCACAACAAAAGACTTTACTATGGCTTGGGAACAATACCCTCGATCAGATGAGAGCCACTACA
>1996/Mexico/37821/96
ATGGGCTCCAAACCTTCTACCAGGATCTCAGTAACTCTGATGCTGATCACTCGGACCATGCTGATACTGAGCTGTATCTGTCCGACAAGCTCTCTTGACGGTAGACCTCTCGCAGCTGCAGGGATTGTGGTGACGGGAGATAAAGCAGTCAATATATACACTTCATCTCAAACAGGGTCAATCATCATCAAGTTACTCCCAAATATGCCCAAGGATAAAGAAGCGTGCGCAAAAGCCCCATTGGAAGCATACAATAGAACACTGACCACTTTACTCACCCCTCTTGGTGACTCTATCCGGAGGATACAAGGGTCTGCGACTACATCTGGAGGAAGGAGACAGAAACGCTTTGTAGGTGCCATTATCGGCAGTGTAGCTCTTGGGGTTGCAACAGCTGCACAGATAACAGCAGCCGCAGCTCTGATACAAGCCAACCAAAACGCTGCCAACATCCTCCGGCTTAAGGAGAGCATTGCTGCAACCAATGAAGCTGTACACGAGGTCACTAACGGATTATCCCAACTAGCAGTGGCGGTCGGGAAGATGCAGCAGTTTGTTAATAACCAGTTTAATAATACGGCGCGAGAATTGGACTGCATAAAAATTACACAACAGGTAGGTGTCGAGCTCAATTTGTATCTAACTGAATTGACCACAGTGTTCGGGCCACAAATCACCTCCCCTGCTTTAACTCAGCTGACTATCCAGGCACTTTATAATTTAGCCGGTGGCAATATGGATTACCTGTTGACTAAGTTGGGTGTAGGGAATAATCAACTCAGTTCGTTAATTGGTAGTGGCTTGATCACTGGCAACCCTATACTATATGACTCACAGACCCAACTCTTAGGCATACAGGTAAATTTACCCTCAGTCGGGAGCCTAAATAATATGCGTGCCACCTACTTGGAGACCTTATCCGTAAGCACAACCAAAGGGTTCGCCTCAGCACTTGTCCCGAAAGTTGTGACGCAAGTCGGCTCTGTGATAGAAGAACTTGACACCTCATATTGTATAGAATCCGATATAGATCTATATTGTACAAGGGTAGTGACATTCCCCATGTCTCCTGGTATTTACTCCTGTCTGAGCGGCAATACGTCAGCTTGTATGTATTCAAAGACTGAAGGTGCACTCACTACACCATACATGGCCCTCAAAGGCTCAGTTATTGCCAATTGCAAGATGACTACATGCAGATGCGCAGATCCCCCAGGTATCATATCACAAAATTATGGGGAAGCTGTGTCTCTAATAGATAAACATTCATGCAATGTCTTGTCCCTAGACGGGATAACCCTGAGGCTCAGTGGGGAATTTGATGCGACCTATCAAAAGAACATCTCAATACTAGATTCTCAAGTCATCGTGACAGGAAATCTCGATATATCAACTGAGCTTGGGAATGTCAACAACTCGATAAGCAGTACCCTGGACAAATTAGCGGAAAGCAACAACAAGCTAAACAAAGTCAATGTCAACCTAACCAGCACATCTGCTCTCATCACTTATATTGTTTTAGCTGTCGTATCTCTTGCTTTCGGCGTAATCAGTCTGGTTCTAGCATGCTACCTGATGTATAAACAAAAAGCACAACAAAAGACCTTACTATGGCTTGGGAACAACACCCTTGATCAGATGAGAGCCACTACA
>1997/Argentina/Capital3/97
ATGGGCTCCAAACCCTCCACCAGGATCCCAGCAACTCTGATGCTGATCACCAGGATTACGCTGATACTGAGCTGCATCTGTTCGACGAGCTCTCTTGACGGCAGGCCTCTTGCAGCTGCGGGGATTGTGGTAACAGGAGATAAGGCAATCAATATATACACCTCATCTCAGACAGGATCAATCATAGTCAAGTTGCTCCCGAATATGCCCAAGACTAAGGAGGCATGTGCGAAAGCCCCGTTAGAAGCATACAACAGAACACTGACCACTTTACTCACCCCCCTTGGTGACTCCATCCGCAGGATACAAGGGTCTGTGTCCACATCAGGAGGAAGGAGGCAGAAGCGTTTTATAGGTGCCATTATAGGCAGTGTAGCTCTTGGGGTTGCGACGTCGGCACAGATAACAGCAGCCGCGGCCCTAATACAAGCCAACCAAAATGCAGCCAACATCCTCCGACTCAAAGAGAGCATCGCTGCAACCAATGAAGCTGTACATGAGGTCACCGACGGACTATCGCAACTAGCAGTAGCGGTTGGGAAGATGCAACAGTTTGTCAATGACCAGTTTAATAATACGGCGCGAGAATTGGACTGTATCAAAATTACACAACAAGTCGGTATAGAACTCAACCTATACCTAACTGAACTGACTACAGTGTTCGGGCCACAAATCACCTCCCTCCTGCCTAACAAGCTGACTATCCAAGCACTTTATAATTTAGCTGGCGGCAACATGGATTACCTGTTGACTAAATTAGGTATAGGGAACAATCATCTCAGCTCATTAATTGGTAGTGGCTTGATCACAGGCAACCCTATACTGTATGACTCACAGACTCAACTCTTGGGCATCCAGGTAAATTTACCCTCGGTCGGGAACCTTAATAATATGCGCGCCACCTACTTGGAGACTTTATCTGTAAGCACGACCAAAGGGTTTGCCTCAGCACTTGTCCCGAAGGTAGTGACACAAGTTGGCTCTGTGATAGAAGAACTCGACACTTCATACTGTATAGAGTCTGATCTAGATTTATATTGTACAAGAATAGTGACATTCCCCATGTCTCCTGGTATGTATTCCTGTCTGAGCGGCAATACATCAGCTTGTATGTACTCAAAAACTGAAGGCGCGCTCAATACGCCATACATGGCCCTCAGAGGCTCAGTCATTGCCAATTGCAAAATAACAACCTGCAGGTGTGCAGACCCCCCAGGTATCATATCGCAAAACTATGGAGAAGCTGTATCTCTGATAGATAGACATTCATGCAATGTCTTATCATTAGACGGGATAACTCTGAGGCTCAGTGGGGAGTTTGATGCAACTTATCAGAAGAATATCTCAATACTAGATTCTCAAGTCATCTTGACAGGCAACCTTGATATATCAACCGAGCTTGGAAATGTCAACAACTCAATAAGCAATGCCCTGGACAAATTAGCAGAAAGTAACAGCAAACTAGACAAAGTCGATGTCAAGCTAACCAGCACATCTGCTCTCATTACCTATATTGTTCTAACCGTCATATCTCTTGTTCTCGGTGCACTTAGCTTGGTTTTAGCATGCTACCTGATGTACAAACAAAAGGCACAACAAAAGTCTCTACTATGGCTTGGGAATAATACCCTCGATCAGATGAGAGCCACTACA
>1997/China/GPMY/QY97-1
ATGGGCTCCAAACCTTCTACCAGGATCCCAGCACCTCTGATGCTGATCACTCGGATTATGCTGATATTGAGCTGTATCCGTCTGACAAGCTCTCTTGACGGCAGGCCTCTTGCAGCTGCAGGAATTGTAGTAACAGGAGATAAGGCAGTCAATGTATACACCTCGTCTCAGACAGGGTCAATCATAGTCAAATTGCTCCCGAATATGCCCAAGGATAAGGAGGCGTGTGCAAAAGCCCCATTAGAGGCATATAACAGAACACTGACTACTTTGCTCACTCCTCTTGGCGATTCCATCCGCAAGATCCAAGGGTCTGTGTCCACGTCTGGAGGAAGGAGACAAAAACGCTTTATAGGTGCCGTTATTGGCAGTGTAGCTCTTGGGGTTGCAACAGCGGCACAGATAACAGCAGCTGCGGCCCTAATACAGGCCAACCAGAATGCCGCCAACATCCTCCGGCTTAAGGAGAGCATTGCTGCAACCAATGAAGCTGTGCATGAAGTCACCGACGGATTATCACGACTATCAGTGGCAGTTGGGAAGATGCAGCAGTTTGTCAATGACCAGTTTAATAATACGGCGCGAGAATTGGACTGTATAAAAATCACACAACAGGTTGGTGTAGAACTCAACCTATACCTAACTGAATTGACTACAGTATTCGGGCCACAGATCACCTCCCCTGCATTAACTCAGCTGACCATCCAGGCACTTTATAATTTAGCTGGTGGCAATATGGATTACTTATTAACTAAGTTAGGTATAGGGAACAATCAACTCAGCTCATTAATTGGTAGTGGCCTGATCACTGGCTACCCTATACTGTATGACTCACAGACTCAACTCTTGGGCATACAAGTGAATTTGCCCTCAGTTGGGAACTTAAACAATATGCGTGCCACCTATTTGGAGACCTTATCTGTAAGTACAACCAAAGGATATGCCTCAGCACTTGTCCCGAAAGTAGTGACACAAGTTGGTTCTGTGATAGAAGAGCTTGACACCTCATACTGTATAGAGTCCGATCTGGATTTATATTGTACAAGAATAGTGACATTCCCCATGTCCCCAGGTATTTATTCCTGTTTGAGCGGCAACACATCAGCTTGCATGTATTCAAAGACTGAAGGTGCACTCACTACGCCGTATATGGCCCTTAAAGGCTCAGTTATTGCCAATTGTAGGATAACAACATGTAGATGTGCAGACCCTCCTGGTATCATATCGCAGAATTATGGAGAAGCTGTATCCCTGATAGATAGACATTCGTGCAATGTCTTATCATTAGACGGGATAACTCTGAGGCTCAGTGGGGAATTTGATGCAACTTATCAAAAGAACATCTCAATACTAGATTCTCAAGTCATCGTGACAGGTAATCTTGATATATCAACTGAACTTGGAAACGTCAACAATTCAATCAGCAATGCCTTGGATAGGTTGGCAGAAAGCAACAGCAAGCTAGACAAAGTCAATGTCAGACTAACCAGCACATCTGCTCTTATTACCTATATCGTCCTAACTGTCATTTCTCTAGTTTTTGGTGCACTTAGTCTGGTTTTAGCGTGTTACCTGATGTACAAACAGAAGGCACAACAAAAGACCTTGCTATGGCTTGGGAATAATACCCTCGATCAGATGAGAGCCACTACA
>1997/China/JL01
ATGGGCTCCAGATCTTCTACCAGGATCCCAGTACCTCTTATGCTGACCGTCCGAGTCATGTTGGCACTGAGTTGCGTCTGTCCGACCAGCGCCCTTGATGGCAGGCCTCTTGCAGCTGCAGGGATTGTGGTAACAGGAGACAAAGCAGTCAATATATACACCTCATCTCAGACAGGGTCAATCATAATCAAGTTACTCCCAAATATGCCCAAGGATAAAGAGGCGTGTGCAAAAGCCCCGTTGGAGGCATACAACAGGACATTGACTACTTTGCTCACCCCCCTTGGTGATTCTATCCGTAGGATACAAGAGTCTGTGACCACGTCCGGAGGAGGGAAACAGGGACGTCTTATAGGCGCCATTATCGGTGGTGTAGCTCTCGGGGTTGCAACCGCTGCACAGATAACAGCAGCCTCGGCTCTGATACAAGCCAATCAAAATGCTGCCAACATACTCCGGCTAAAAGAGAGCATTGCTGCAACCAATGAGGCTGTGCACGAGGTCACTAATGGATTATCACAACTAGCAGTGGCAGTTGGGAAGATGCAGCAATTTGTTAATGACCAGTTTAATAAAACAGCTCAGGAATTGGACTGTATAAAAATTACACAGCAGGTTGGTGTAGAACTCAACCTGTACCTAACTGAATTGACTACAGTATTCGGGCCACAAATCACTTCCCCTGCCTTAACTCAGCTGACTATCCAGGCGCTTTACAATCTAGCTGGTGGGAATATGGATTACTTGTTGACTAAGTTAGGTGTGGGGAACAACCAACTCAGCTCATTAATTAGTAGTGGCCTGATCACCGGCAACCCTATTCTGTACGACTCACAGACTCAACTCTTGGGTATACAGGTAACCCTACCCTCAGTCGGGAACCTAAATAATATGCGTGCCACCTACCTGGAAACCTTGTCTGTAAGTACAACCAAAGGATTTGCCTCAGCACTTGTCCCAAAAGTAGTGACACAGGTCGGTTCCGTGATAGGAGAGCTTGACACCTCGTACTGTATAGAGACCGATTTGGATCTATATTGTACAAGAATAGTGACATTCCCTATGTCTCCTGGTATTTATTCCTGTTTGAGTGGCAATACATCTGCTTGCATGTACTCAAAGACTGAAGGCGCACTCACTACGCCGTATATGACCCTCAAAGGCTCAGTTATTGCTAACTGTAAGATGACAACATGTAGATGTGCAGACCCCCCGGGTATCATATCGCAAAATTATGGAGAAGCTGTGTCTCTAATAGATAGGCAATCATGCAATATCTTATCCTTAGACGGGATAACTTTGAGGCTCAGTGGGGAATTTGATGCAACTTATCAAAAGAATATCTCAATACAAGATTCTCAAGTAATAGTGACAGGCAATCTTGATATCTCGACTGAGCTTGGGAATGTCAACAACTCGATAAGTAATGCTTTGGATAAGTTAGAGGAAAGCAACAGCAAACTAGATAAGGTCAATGTCAAACTGACCAGCACATCCGCTCTTATTACCTATATCGTTTTAACTGTCATATCTCTTGTATGTGGTATACTTAGCCTGGTTCTAGCATGCTACCTGATGTACAAGCAAAAGGCGCAACAGAAGACCTTGTTGTGGCTTGGGAATAATACCCTAGACCAGATGAGGGCCACTACA
>1997/China/JS-1/97a
ATGGGCCCCAAATCTTCTACCAATGTCCCAGCACCTCTGATGCTGACCGTCAGGATTGCGCTGGCACTGAGCTGTGTCCGTCTGACAAATTCTCTCGATGGAAGGCCTCTTGCAGCTGCAGGGATTGTAGTAACGGGAGACAAAGCAGTCAACATATACACCTCATCTCAGACAGGGTCAATAATAGTCAAGTTACTCCCAAATATGCCTAAGGATAAAGAGGCGTGTGCAAAAGCCCCGTTGGAGGCATACAACAGGACACTGACTACTTTGCTCACCCCCCTTGGTGATTCTATCCGCAGGATACAAGAGTCTGCGACTACGTCCGGAGGAAGGAGGCAGAGACGCTTTATAGGTGCCATTATCGGCAGTGTAGCTCTCGGGGTTGCCACAGCTGCACAGATAACAGCAGCCTCAGCTCTGATACAAGCCAACCAGAATGCTGCCAACATCCTCCGGCTTAAAGAGAGCATTGCTGCAACTAATGAAGCTGTACATGAAGTCACTGACGGATTATCGCAACTAGCAGTGGCAGTTGGGAAGATGCAGCAGTTTGTTAATGACCAGTTTAATAACACAGCTCAGGAATTGGACTGTATAAAAATTACACAGCAGGTTGGTGTAGAACTCAACCTGTACCTAACTGAATTGACTACAGTATTCGGGCCACAAATCACTTCCCCTGCCTTAACTCAGCTGACTATCCAGGCGCTTTACAATCTAGCTGGTGGTAATATGGATTATTTGTTGACTAAGTTAGGTGTTGGGAACAACCAACTCAGCTCATTAATCGGTAGCGGCTTGATCACCGGTAACCCTATTCTGTACGATTCACAGACTCAACTCTTGGGTATACAGGTAACTTTACCCTCAGTCGGTAACCTAAATAATATGCGTGCTACCTACTTGGAGACCTTGTCTGTAAGCACAACCAAGGGATTTGCCTCAGCACTTGTCCCAAAAGTGGTGACACAGGTCGGGTCTGTGATAGAGGAACTTGACACCTCATACTGTGTAGAGACCGATTTGGATTTATATTGTACAAGAATAGTGACATTCCCTATGTCTCCTGGTATTTATTCCTGTCTGAGCGGTAATACATCAGCTTGCATGTATTCAAAGACTGAAGGTGCACTTACTACGCCATATATGACTATCAAGGGCTCAGTTATTGCCAATTGCAAGATGACAACATGCAGATGTGCAGACCCTCCGGGTATCATATCGCAAAATTATGGAGAAGCTGTGTCTCTAATAGATAGGCACTCATGCAATGTCTTATCCTTAGACGGGATAACTTTGAGGCTCAGTGGAGAATTTGACGTAACTTATCAAAAGAATATCTCAATATTAGATTCTCAGGTAATAGTGACAGGCAATCTCGATATCTCAACTGAACTTGGGAATGTCAACAACTCGATAAGTAATGCTTTGGATAAGTTAGAGGAAAGCAATAGCAAACTTGACAAAGTCAATGTCAAGCTGACCGGCACGTCTGCTCTCATTACCTATATAGTTTTAACTATCATATCTCTTGTTTGTGGTATACTTAGCCTGGTTCTAGCATGCTATCTGATGTATAAGCAAAAGGCGCAACAAAAGACCTTATTATGGCTTGGGAATAATACCCTAGATCAGATGAGAGCCACTACA
>1997/China/JS/1/97Ch
ATGGGCCCCAAATCTTCTACCAATGTCCCAGCACCTCTGATGCTGACCGTCAGGATTGCGCTGGCACTGAGCTGTGTCCGTCTGACAAATTCTCTCGATGGAAGGCCTCTTGCAGCTGCAGGGATTGTAGTAACGGGAGACAAAGCAGTCAACATATACACCTCATCTCAGACAGGGTCAATAATAGTCAAGTTACTCCCAAATATGCCTAAGGATAAAGAGGCGTGTGCAAAAGCCCCGTTGGAGGCATACAACAGGACACTGACTACTTTGCTCACCCCCCTTGGTGATTCTATCCGCAGGATACAAGAGTCTGCGACTACGTCCAGAGGAAGGAGGCAGAGACGCTTTATAGGTGCCATTATCGGCAGTGTAGCTCTTGGGGTTGCCACAGCTGCACAGATAACAGCAGCCTCAGCTCTGATACAAGCCAACCAGAATGCTGCCAACATCCTCCGGCTTAAAGAGAGCATTGCTGCAACTAATGAAGCTGTACATGAAGTCACTGACGGATTATCGCAACTAGCAGTGGCAGTTGGGAAGATGCAGCAGTTTGTTAATGACCAGTTTAATAACACAGCTCAGGAATTGGACTGTATAAAAATTACACAGCAGGTTGGTGTAGAACTCAACCTGTACCTAACTGAATTGACTACAGTATTCGGGCCACAAATCACTTCCCCTGCCTTAACTCAGCTGACTATCCAGGCGCTTTACAATCTAGCTGGTGGTAATATGGATTATTTGTTGACTAAGTTAGGTGTTGGGAACAACCAACTCAGCTCATTAATCGGTAGCGGCTTGATCACCGGTAACCCTATTCTGTACGATTCACAGACTCAACTCTTGGGTATACAGGTAACTTTACCCTCAGTCGGTAACCTAAATAATATGCGTGCTACCTACTTGGAGACCTTGTCTGTAAGCACAACCAAGGGGTTTGCCTCAGCACTTGTCCCAAAAGTGGTGACACAGGTCGGGTCTGTGATAGAGAAACTTGACACCTCATACTGTGTAGAGACCGATTTGGATTTATATTGTACAAGAATAGTGACATTCCCTATGTCTCCTGGTATTTATTCCTGTCTGAGCGGTAATACATCAGCTTGCATGTATTCAAAGACTGAAGGTGCACTTACTACGCCATATATGACTATCAAGGGCTCAGTTATTGCCAATTGCAAGATGACAACATGCAGATGTGCAGACCCTCCGGGTATCATATCGCAAAATTATGGAGAAGCTGTGTCTCTAATAGATAGGCACTCATGCAATGTCTTATCCTTAGACGGGATAACTTTGAGGCTCAGTGGAGAATTTGACGTAACTTATCAAAAGAATATCTCAATATTAGATTCTCAGGTAATAGTGACAGGCAATCTCGATATCTCAACTGAACTTGGGAATGTCAACAACTCGATAAGTAATGCTTTGGATAAGTTAGAGGAAAGCAATAGCAAACTTGACAAAGTCAATGTCAAGCTGACCGGCACGTCTGCTCTCATTACCTATATAGTTTTAACTATCATATCTCTTGTTTGTGGTATACTTAGCCTGGTTCTAGCATGCTATCTGATGTATAAGCAAAAGGCGCAACAAAAGACCTTATTATGGCTTGGGAATAATACCCTAAATCAGATGAGGGCCACTACA
>1997/China/JS-1/97b
ATGGGCCCCAAATCTTCTACCAATGTCCCAGCACCTCTGATGCTGACCGTCAGGATTGCGCTGGCACTGAGCTGTGTCCGTCTGACAAATTCTCTCGATGGAAGGCCTCTTGCAGCTGCAGGGATTGTAGTAACGGGAGACAAAGCAGTCAACATATACACCTCATCTCAGACAGGGTCAATAATAGTCAAGTTACTCCCAAATATGCCTAAGGATAAAGAGGCGTGTGCAAAAGCCCCGTTGGAGGCATACAACAGGACACTGACTACTTTGCTCACCCCCCTTGGTGATTCTATCCGCAGGATACAAGAGTCTGCGACTACGTCCGGAGGAAGGAGGCAGAGACGCTTTATAGGTGCCATTATCGGCAGTGTAGCTCTCGGGGTTGCCACAGCTGCACAGATAACAGCAGCCTCAGCTCTGATACAAGCCAACCAGAATGCTGCCAACATCCTCCGGCTTAAAGAGAGCATTGCTGCAACTAATGAAGCTGTACATGAAGTCACTGACGGATTATCGCAACTAGCAGTGGCAGTTGGGAAGATGCAGCAGTTTGTTAATGACCAGTTTAATAACACAGCTCAGGAATTGGACTGTATAAAAATTACACAGCAGGTTGGTGTAGAACTCAACCTGTACCTAACTGAATTGACTACAGTATTCGGGCCACAAATCACTTCCCCTGCCTTAACTCAGCTGACTATCCAGGCGCTTTACAATCTAGCTGGTGGTAATATGGATTATTTGTTGACTAAGTTAGGTGTTGGGAACAACCAACTCAGCTCATTAATCGGTAGCGGCTTGATCACCGGTAACCCTATTCTGTACGATTCACAGACTCAACTCTTGGGTATACAGGTAACTTTACCCTCAGTCGGTAACCTAAATAATATGCGTGCTACCTACTTGGAGACCTTGTCTGTAAGCACAACCAAGGGATTTGCCTCAGCACTTGTCCCAAAAGTGGTGACACAGGTCGGGTCTGTGATAGAGGAACTTGACACCTCATACTGTGTAGAGACCGATTTGGATTTATATTGTACAAGAATAGTGACATTCCCTATGTCTCCTGGTATTTATTCCTGTCTGAGCGGTAATACATCAGCTTGCATGTATTCAAAGACTGAAGGTGCACTTACTACGCCATATATGACTATCAAGGGCTCAGTTATTGCCAATTGCAAGATGACAACATGCAGATGTGCAGACCCTCCGGGTATCATATCGCAAAATTATGGAGAAGCTGTGTCTCTAATAGATAGGCACTCATGCAATGTCTTATCCTTAGACGGGATAACTTTGAGGCTCAGTGGAGAATTTGACGTAACTTATCAAAAGAATATCTCAATATTAGATTCTCAGGTAATAGTGACAGGCAATCTCGATATCTCAACTGAACTTGGGAATGTCAACAACTCGATAAGTAATGCTTTGGATAAGTTAGAGGAAAGCAATAGCAAACTTGACAAAGTCAATGTCAAGCTGACCGGCACGTCTGCTCTCATTACCTATATAGTTTTAACTATCATATCTCTTGTTTGTGGTATACTTAGCCTGGTTCTAGCATGCTATCTGATGTATAAGCAAAAGGCGCAACAAAAGACCTTATTATGGCTTGGGAATAATACCCTAGATCAGATGAGAGCCACTACA
>1997/China/Sh-1/97
ATGGGCTCCAAACCTTCTACCAGGATCTCAGTACCTCCGATGCTAATCACCAGAATCACGTTGATATTGAGCTGTATCTGTCTGACTAGCTCTCTTGACGGCAGGCCTCTCGCAGCTGCGGGGATTGTGGTAACAGGAGATAAAGCAGTCAATATATACACCTCATCTCAGACGGGGTCAATCATAATCAAGTTGCTCCCAAATATGCCCAAGGATAAAGAGGCGTGTGCAAAAGCCCCGTTAGAAGCATACAACAGAACACTGACCACTTTACTCTCCCCACTTGGTGATTCCATCCGCAGGATTCAAGGGTCTGTGTCTACATCAGGAGGAAGGAGACAGAAACGCTTTATAGGTGCCATTATCGGTAGTGTAGCTCTTGGGGTCGCAACAGCGGCACAGATAACAGCAGCTGCAGCCTTAATACAAGCCAACCAAAATGCTGCCAACATCCTCCGGCTTAAGGAGAGCATTGCTGCGACCAATGAAGCTGTGCATGAGGTCACCGACGGATTATCACAACTAGCAGTGGCGGTTGGGAAGATGCAGCAGTTTGTTAATGACCAATTTAATAATACAGCGCGAGAATTGGACTGCATAAAAATTACACAACAAGTCGGTGTAGAACTCAATCTATACCTAACTGAATTGACTACAGTGTTCGGGCCGCAAATCACTTCCCCTGCCCTCACTCAGCTGACTATCCAGGCACTTTATAATTTAGCTGGTGGCAACATGGATTACTTGTTGACCAAGTTAGGTGTAGGGAACAATCAGCTCAGCTCATTAATTGGTAGTGGCTTGATCACCGGTAACCCTATTCTGTACGACTCACAGACTCAACTCTTGGGTATACAGGTAAATTTACCCTCAGTCGGGAACCTTAATAATATGCGTGCCACCTACTTGGAGACTTTATCTGTAAGCACAACCAAAGGGTTTGCCTCAGCACTTGTCCCAAAGGTAGTAACACAAGTCGGCTCCGTGATAGAAGAACTTGACACCTCATACTGTATAGAGTCCGATTTGGATTTATATTGTACAAGAATAGTGACATTCCCCATGTCTCCGGGTATTTATTCTTGTCTGAGCGGCAATACATCAGCTTGCATGTATTCAAAGACTGAAGGCGCACTCACTACGCCATATATGGCCCTCAAAGGCTCAGTTATTGCCAATTGCAAAATAACGACATGTAGATGTGCGGACCCCCCAGGTATCATATCGCAAAATTATGGAGAAGCTGTATCTCTGATAGATAGACATTCATGCAGTGTCTTATCATTAGACGGGATAACTCTGAGGCTCAGTGGGGAATTTGATGCAACTTATCAAAAGAATATCTCGATACTAGATTCTCAAGTCATTGTGACAGGCAACCTTGATATATCAACCGAGTTTGGAAATGTCAATAATTCAATAAGTAATGCCCTGGACAGGTTAGCGGAAAGTAACAGCAAACTAGACAAAGTCAATGTCAAACTAACCAGCACGTCTGCTCTCATTACCTATATCGTCCTAACTGTCACATCTCTTGTTTCCGGTGCACTTAGCCTGGTTTTAGCATGCTACCTGATGTACAAACAAAAGGCACAACAAAAGACTTTACTATGGCTTGGGAATAACACCCTTGATCAGATGAGAGCCACTACA
>1997/China/XJ-3/97
ATGGGCTCCAAACCTTCTACCAGGACCCCAATACCTCCGATGCTGATCACTCGAATCATGTTGATATTGAGTTGTATCTGTCTAACGAGCTCCCTTGATGGCAGGCCTCTTGCAGCTGCGGGAATCGTGGTAACAGGAGATAAAGCAGTCAATATATACACCTCATCTCAGACAGGGTCAATCATAGTCAAGTTGCTCCCAAATATGCCCAAGGATAAAGAAGCGTGTGCAAAAGCCCCGTTAGAAGCATACAACAGAACACTGACCACTTTACTCACCCCACTTGGTGATTCCATCCGCAGGATACAAGGGACTGTGTCTACATCAGGAGGGAGGAGACAGAAACGCTTTGTAGGTGCTATTATCGGTAGTGTGGCTCTCGGGGTCGCAACAGCGGCACAGATAACAGCAGCTGCAGCCCTAATACAAGCCAACCAGAATGCCGCCAACATCCTCCGGCTTAAGGAGAGCATTGCTGCAACTAATGAAGCTGTGCATGAGGTCACCGACGGATTATCGCAACTAGCAGTGGCAGTTGGGAAGATGCAGCAGTTTGTTAATGACCAATTTAATAATACGGCGCGAGAATTGGACTGTATAAAAATTACACAACAAGTCGGTGTAGAACTCAACCTATACCTAACTGAATTGACTACAGTGTTCGGGCCACAAATCACTTCCCCTGCCTTAACCCAGCTGACTATCCAGGCACTTTATAGCTTAGCCGGTGGCAACATGGATTACTTGTTGACTAAGTTAGGTGTAGGGAACAATCAACTCAGCTCATTAATTGGGAGCGGCTTGATCACCGGCAACCCTATTCTGTACGACTCACAGACTCAACTCTTGGGCATACAGGTAAATTTACCCTCAGTCGGGAACCTTAATAATATGCGTGCCACCTACTTGGAGACTTTATCTGTAAGCACAACCAAAGGATTTGCCTCAGCACTTGTCCCGAAGGTAGTAACACAAGTCGGCTCTGTGATAGAAGAACTTGACACCTCATACTGTATAGAGTCCGATCTGGATTTATATTGTACAAGAATAGTGACATTCCCCATGTCTCCAGGTATTTACTCCTGTCTGAGCGGCAATACATCAGCTTGCATGTATTCAAAGACTGAAGGCGCACTCACTACGCCATATATGGCCCTCAAAGGTTCGGTTATTGCCAATTGCAAAATAACGACATGTAGATGTGCAGACCCCCCAGGTATCATATCGCAAAATTATGGAGAAGCTGTATCTCTGATAGATAGACATTCATGCAATGTCTTATCATTAGACGGGATAACGCTGAGGCTCAGTGGGGAGTTTGATGCAACTTATCAAAAGAATATCTCAATACTAGATTCTCAAGTCATCGTGACAGGCAACCTTGATATATCAACCGAGCTTGGGAATGTCAACAATTCAATAAGTAGTGCTCTGGACAGGTTAGCAGAGAGTAACAGCAAATTAGACAAAGTCAATGTCAAACTAACCAGCACATCTGCTCTCATTACCTATATCGTTCTAACTATCATATCTCTTGTTTCCGGTGTACTTAGCCTGGTTTTAGCATGCTACCTGATGTACAAGCAGAAGGCACAACAAAAGACTTTACTATGGCTTGGGAATAACACCCTCGATCAGATGAGAGCCACTACA
>1997/China/ZhJ-3/97
ATGGGCTCCAAACCTTCTACCAGGATCTCAGTACCTCCGATGCTAATCACCCAAATCACGTTGATATTGAGCTGTATCTGTTTGACTAGCTCTCTTGACGGCAGGCCTCTTGCAGCTGCGGGGATTGTGGTAACAGGAGATAAAGCAGTCAATATATACACCTCATCTCAGACGGGGTCAATCATAATCAAGTTGCTCCCAAATATGCCCAAGGATAAAGAGGCGTGTGCAAAAGCCCCGTTAGAAGCATACAACAGAACACTGACCACTTTACTCTCCCCACTTGGTGATTCCATCCGCAGGATACAAGGGTCTGTGTCTACATCAGGAGGAAGGAGACAGAAACGCTTTATAGGTGCCATTATCGGTAGTGTAGCTCTTGGGGTCGCAACAGCGGCACAGATAACAGCAGCTGCAGCCTTAATACAAGCCAACCAAAATGCCGCCAACATCCTCCGGCTTAAGGAGAGCATTGCTGCGACCAATGAAGCTGTGCATGAGGTCACCGACGGATTATCACAACTAGCAGTGGCAGTTGGGAAGATGCAGCAATTTGTTAATGACCAATTTAATAATACGGCGCGAGAATTGGACTGTATAAAAATTACACAACAAGTCGGTGTGGAACTCAATCTATATCTAACTGAATTGACTACAGTGTTCGGGCCGCAAATCACCTCCCCTGCCCTCACTCAGCTGACTATCCAGGCACTTTATAATTTAGCTGGTGGCAACATGGATTACTTGCTGACCAAGTTAGGTGTAGGGAACAATCAACTCAGCTCATTAATTGGTAGCGGCTTGATCACCGGCAACCCTATTCTGTACGACTCACAGACTCAACTCTTGGGTATACAGGTAAATTTACCCTCAGTCGGGAACCTTAATAATATGCGTGCCACTTACTTAGAGGCTTTATCTGTAAGCACAACCAAAGGGTTTGCCTCAGCACTTGTCCCAAAGGTAGTAACACAAGTCGGCTCCGTGATAGAAGAACTTGACACCTCATACTGTATAGAGTCCGATTTGGATTTATATTGTACAAGAATAGTGACATTCCCCATGTCTCCAGGTATTTATTCCTGTCTGAGCGGCAATACATCAGCTTGCATGTATTCAAAGACTGAAGGCGCACTCACTACGCCATATATGGCTCTCAAAGGCTCAGTTATTGCCAATTGCAAAATAACGACATGTAGATGTGCGGACCCCCCAGGTATCATATCGCAAAATTATGGAGAAGCTGTATCTCTGATAGATAGACATTCATGCAATGTCTTATCATTAGACGGGATAACTCTGAGGCTCAGTGGGGAATTTGATGCAACTTATCAAAAGAATATCTCGATACTAGATTCTCAAGTCATCGTGACAGGCAACCTTGATATATCAACCGAGCTTGGAAATGTCAATAATTCGATAAGTAATGCTCTGGACAGGTTAGCGGAGAGTAACAGCAAACTAGACAAAGTCAATGTCAAACTAACCAGCACGTCTGCTCTCATCACCTATATCGTCCTAACTGTCATATCTCTTGTTTCCGGTGCACTTAGCCTGGTTTTAGCATGCTACCTGATGTACAAACAAAAGGCACAACAAAAGACTTTACTATGGCTTGGGAATAACACCCTTGATCAGATGAGAGCCACTACA
>1997/GreatBritain/GB1168/84
ATGGGCTCCAAACCTTCTACCAGGATCCCAGTACCTCTGACACTGATCACCCGAACTATGCTGATATTGAGCTGCATCTGCCCGACGAGCTCTCTTGACGGCAGGCCTCTTGCAGCTGCGGGGATTGTGGTAACAGGAGATAAAGCAGTCAATATATACACCTCATCTCAGACAGGATCAATCATAGTCAAGTTGCTCCCGAATATGCCCAAGGACAAGGAGGCATGTGCAAAAGCCCCGTTAGAAGCATACAACAGAACACTGACCACTTTACTCACCCCCCTTGGTGATTCCATCCGCAGGATACAAGGGTCTGTGTCCACATCAGGAGGAGGGAGGCAGAAACGCTTTATAGGTGCCATTATCGGCAGTGTAGCTCTTGGGGTCGCGACATCAGCACAGATAACAGCAGCTGCGGCCCTAATACAAGCCAACCAGAACGCCGCCAACATACTCCGGCTTAAGGAGAGCATTGCTGCAACCAATGAAGCTGTGCATGAAGTCACCGACGGATTATCGCAACTAGCAGTGGCAGTTGGGAAGATGCAGCAGTTTGTTAATGACCAATTTAATAATACGGCACGAGAATTGGACTGTATAAAAATTACACAACAAGTCGGTATAGAACTCAACCTATACCTAACTGAACTGACTACAGTTTTTGGGCCACAAATCACTTCTCCTGCCCTAACTCAGCTGACTATCCAGGCGCTTTATAATTTAGCTGGTGGCAACATGGATTACTTGTTGACTAAGTTAGGTGTAGGGAACAATCACCTCAGCTCATTAATTGGCAGTGGCTTGATCACAGGCAACCCTATACTGTATGACTCACAGACTCAACTCTTGGGCATACAGGTAAATTTACCCTCAGTCGGGAACCTTAACAATATGCGTGCCACCTACTTGGAGACTTTATCTGTAAGCACAACCAAAGGGTTTGCCTCGGCACTTGTCCCGAAGGTAGTGACACAAGTCGGCTCCGTGATAGAAGAACTCGACACCTCATACTGTATAGAGTCTGATCTGGATTTATACTGTACAAGAATAGTGACATTCCCCATGTCTCCAGGTATTTATTCCTGTCTGAGCGGCAATACATCAGCTTGCATGTACTCAAAGACTGAAGGCGCACTCACTACACCATATATGGCCCTTAAAGGATCAGTTATTGCCAATTGCAAAATAACAACATGCAGGTGTGCAGACCCCCCAAGTATCATATCGCAAAACTATGGAGAAGCTGTATCTCTGATAGATAGACATTCATGCAATGTCTTATCATTAGACGGGATAACTCTGAGGCTCAGTGGGGAATTTGATGCAACGTATCAAAAGAATATCTCAATACTAGATTCTCAAGTCATCGTGACAGGCAACCTTGATATATCAACCGAGCTTGGAAATGTCAACAATTCAATAAGCAATGCCCTGGACAGGTTAGCAGAAAGTAACAGCAAACTAGACAAAGTCAATGTCAAACTAACCAGCACATCTGCTCTTATTACCTATATTGTTCTAACCGTCATATCTCTTGTTCTCGGTGCAATTAGCTTGGTTTTAGCATGCTACCTGATGTACAAACAAAAGGCACAACAAAAGACTTTACTATGGCTTGGGAATAATACCCTCGATCAGATGAGAGCCACTATA
>1997/India/Bareilly
ATGGGCTCCAAACCTTCTACCAGGATCCCAGTACCCCTGATGCTGATCACTCGAGTTATGCTAATCTTAAGCTGCATCCGTTCGATAAGTTCCCTTGATGGCAGGCCTCTTGCAGCTGCAGGGATTGTAGTGACAGGAGATAAGGCAGTCAATATATACACCTCATCTCAGACAGGGTCAATCATAGTCAAATTGCTCCCGAATATGCCCAAGGATCAAGAGTCGTGTGCAAAACCCCTATCAGAGGCATACAACAGAACACTGACCACTTTACTCACTCCCCTTGGCGAATCTATCCGTAGGATACAAGGGTCTGTGTCCACATCGGGAGGAAGGAGACAGAAACGCTTTATAGGTGCCGTTATTGGCAGTGTAGCTCTTGGGGTTGCAACAGCGGCACAGATAACAGCAGCTGCGGCTCTAATACAAGCCAACCAGAATGCTGCTAACATCCTCCGGCTTAAAGAGAGTATTGCTGCAACCAATGAAGCTGTGCATGAGGTCACCGACGGATTATCACAACTAGCAGTGGCAGTTGGGAAGATGCAACAGTTTGTTAATGACCAGTTTAATAATACAGCACGAGAGTTGGACTGTATAAAAATTACACAACAGGTTGGCGTGGAACTCAACCTATACCTAACTGAACTGACTACAGTATTCGGGCCACAGATCACTTCCCCTGCCTTGACTCAACTGACTATCCAGGCACTTTATAATTTAGCTGGCGGCAATATGGACTATTTGTTAACTAAGTTAGGTGTAGGGAACAATCAACTCAGCTCACTAATTGGTAGTGGCTTGATCGCTGGCTACCCTATACTGTATGACTCACAGACTCGACTCTTGGGCATACAAGTAAATTTACCCTCAGTCGGGAACCTAAATAATATGCGCGCCACATACTTGGAGACCTTATCGGTAAGCACAACCAAAGGGTTTGCCTCAGCACTTGTCCCGAAGGTAGTGACACAAGTTGGTTCTGTGATAGAGGAACTCGACACCTCATACTGTATAGAGTCCGATCTAGATCTATATTGTACAAGAATAGTGACATTCCCCATGTCTCCAGGTATTTATTCCTGTTTAAGCGGCAACACGTCAGCTTGCATGTATTCAAAGACTGAAGGTGCACTTACTACGCCATATATGGCCCTCAAAGGCTCAGTTATTGCCAATTGTAAGATAACAACATGTAGGTGTGCAGACCCTCCAGGTATCATATCGCAAAATTACGGAGAGGCTGTATCCCTGATAGACAGACATTCGTGCAATGTCTTATCACTAGACGGGATAACTCTGAGGCTCAGTGGAGAATTTGATGCAACTTATCAAAAGAATATCTCAATACTAGATTCTCAAGTCATTGTGACAGGCAATCTCGATATATCAACTGAGCTCGGAAATGTCAACAACTCAATAAGCAATGCCTTAGACAAGTTGGCAGAGAGCAACAGCAAGCTAGACAAAGTCAATGTCAGACTAACCAGCACATCTGCTCTCATTACCTATATCGTTCTAACTGTCATATCTCTTGTTTTCGGTGCGCTTAGCCTGGTTTTTGCATGTTACCTGATGTATAAACAAAAAGCACAACAAAAGACCTTACTATGGCTTGGGAATAATACCCTTAATCAGATGAGAGCCACCACA
>1997/India/NDVCUL97
ATGGGCTCCAGACCTTTTACCAAGAACCCAGCACCTATGATGCTGACTATCCGGGTTGCGCTGGTACTGAGTTGCATCTGTCCGGCAAACTCCATTGATGGCAGGCCTCTTGCAGCTGCAGGAATTGTGGTTACAGGAGACAAAGCCGTCAACATATACACCTCATCCCAGACAGGATCAATCATAGTTAAGCTCCTCCCGAATCTGCCCAAGGATAAGGAGGCATGTGCGAAAGCCCCCTTGGATGCATACAACAGGACATTGACCACTTTGCTCACCCCCCTTGGTGACTCTATCCGTAGGATACAAGAGTCTGTGACTACATCTGGAGGGGGGAGACAGGGGCGCCTTATAGGCGCCATTATTGGCGGTGTGGCTCTTGGGGTTGCAACTGCCGCACAAATAACAGCGGCCGCAGCTCTGATACAAGCCAAACAAAATGCTGCCAACATCCTCCGACTTAAAGAGAGCATTGCCGCAACCAATGAGGCTGTGCATGAGGTCACTGACGGATTATCGCAACTAGCAGTGGCAGTTGGGAAGATGCAGCAGTTTGTTAATGACCAATTTAATAAAACAGCTCAGGAATTAGACTGCATCAAAATTGCACAGCAAGTTGGTGTAGAGCTCAACCTGTACCTAACCGAATTGACTACAGTATTCGGACCACAAATCACTTCACCTGCTTTAAACAAGCTGACTATTCAGGCACTTTACAATCTAGCTGGTGGAAATATGGATTACTTATTGACTAAGTTAGGTGTAGGGAACAATCAACTCAGCTCATTAATCGGTAGCGGCTTAATCACCGGTAACCCTATTCTATACGACTCACAGACTCAACTCTTGGGTATACAGGTAACTCTACCTTCAGTCGGGAACCTAAATAATATGCGTGCCACCTACTTGGAAACCTTATCCGTAAGCACAACCAGGGGATTTGCCTCGGCACTTGTCCCAAAAGTGGTGACACAGGTCGGTTCTGTGATAGAAGAACTTGACACCTCATACTGTATAGAAACTGACTTAGATTTATATTGTACAAGAATAGTAACGTTCCCTATGTCCCCTGGTATTTATTCCTGCTTGAGCGGCAATACGTCGGCCTGTATGTACTCAAAGACCGAAGGCGCACTTACTACACCATACATGACTATCAAAGGTTCAGTCATCGCCAACTGCAAGATGACAACATGTAGATGTGTAAACCCCCCGGGTATCATATCGCAAAACTATGGAGAAGCCGTGTCTCTAATAGATAAACAATCATGCAATGTTTTATCCTTAGGCGGGATAACTTTAAGGCTCAGTGGGGAATTCGATGTAACTTATCAGAAGAATATCTCAATACAAGATTCTCAAGTAATAATAACAGGCAATCTTGATATCTCAACTGAGCTTGGGAATGTCAACAACTCGATCAGTAATGCTTTGAATAAGTTAGAGGAAAGCAACAGAAAACTAGACAAAGTCAATGTCAAACTGACTAGCACATCTGCTCTCATTACCTATATCGTTTTGACTATCATATCTCTTGTTTTTGGTATACTTAGCCTGATTCTAGCATGCTACCTAATGTACAAGCAAAAGGCGCAACAAAAGACCTTATTATGGCTTGGGAATAATACTCTAGATCAGATGAGAGCCACTACA
>1997/Sweden/Sweden_97
ATGGGCTCCAAACCTTCTACCAGGATCCCAGTACCCCTGATGCTGATCACTCGAGTTATGCTAATCTTAAGCTGCATCCGTTCGATAAGTTCCCTTGATGGCAGGCCTCTTGCAGCTGCAGGGATTGTAGTGACAGGAGATAAGGCAGTCAATATATACACCTCATCTCAGACAGGGTCAATCATAGTCAAATTGCTCCCGAATATGCCCAAGGATAAAGAGGCGTGTGCAAAAGCCCCATTAGAGGCATATAACAGAACACTGACCACCTTACTCACTCCCCTTGGCGATTCTATCCGTAGGATACAAGGGTCTGTGTCCACATCGGGAGGAAGGAGACAGAGACGTTTTATAGGTGCCGTTATCGGCAGTGTAGCTCTTGGGGTTGCAACAGCGGCACAGATAACAGCAGCTGCGGCTCTAATACAAGCCAACCAAAATGCTGCTAACATCCTCCGGCTTAAAGAGAGTATTGCTGCAACCAATGAAGCTGTGCATGAGGTCACCGACGGATTATCACAACTAGCAGTGGCAGTTGGGAAGATGCAACAGTTTGTTAATGACCAGTTTAATAATACAGCACGAGAATTGGACTGTATAAAAATTACACAACAGGTTGGCGTGGAACTCAACCTATATCTAACTGAACTGACTACAGTATTCGGGCCACAGATCACTTCCCCTGCCTTGACTCAACTGACTATCCAGGCACTTTATAATTTAGCTGGCGGCAATGTGGACTATTTGTTAACTAAGTTAGGTGTGGGGAACAATCAACTCAGCTCACTAATTGGTAGTGGCTTGATTACTGGCTACCCTATACTGTATGACTCACAGACTCAACTCTTGGGTATACAAGTAACTTTACCTTCAGTCGGGAACCTGAATAATATGCGTGCCACCTACTTGGAGACTTTATCAGTAAGCACAACCAAAGGGTTTGCCTCAGCACTTGTCCCAAAGGTAGTGACACAAGTTGGTTCTGTGATAGAGGAACTCGACACCTCATACTGTATAGAGTCCGATCTAGATCTATATTGTACAAGAATAGTGACATTCCCCATGTCTCCAGGTATTTATTCCTGTTTAAGCGGCAACACGTCAGCTTGCATGTATTCAAAGACTGAAGGCGCACTTACTACGCCATATATGGCCCTCAAAGGCTCAGTTATTGCCAATTGTAAGATAACAACATGTAGATGTGCAGACCCTCCAGGTATCATATCGCAAAATTATGGAGAGGCTATATCCCTGATAGACAGACATTCATGCAATGTCTTGTCACTAGACGGAATAACTCTGAGGCTCAATGGGGAATTTGATGCAACTTATCAAAAGAATATCTCAATACTAGATTCTCAAGTCATTGTGACAGGCAATCTCGATATATCGACTGAGCTCGGAAATGTCAACAACTCAATAAGCAATGCCTTAGACAAGTTGGCAGAGAGCAACAGCAAGCTAAACAAAGTCAATGTCAGACTAATCAGCACATCTGCTCTCATTACCTATATCGCTCTAACTGTCATATCTCTTGTTTTCGGTGCACTTAGCCTGGTTTTAGCATGTTACCTGATGTATAAACAAAAAGCACAACAAAAGACCTTACTATGGCTTGGAAATAATACTCTTAGTCAGATGAGAGCCACCACT
>1997/USA//92-23071/
ATGGGCCCCAAACCCTCCACCAGGACCCCAGCACCCCTGATGCTGATCACCCGGACCACGTTGATATTGAGCTGTATCTGTCTGACAAGCTCTCTTGACGGCAGACCTCTTGCAGCTGCAGGGATTGTGGTAACGAGAGATAAAGCAGTCAATGTATACACTTCATCTCAAACAGGGTCAATCATAGTCAAGTTGCTCCCAAATATGCCCAAGGATAAAGAGGCGTGCGCAAAAGCCCCATTGGAGGCATACAACAGAACACTGACCACTTTACTCACTCCTCTTGGTGACTCCATCCGCAGGATACAAGGGTCTGCAACTACATCTAGAGGAAGGAGACAGAAACGTTTTGTAGGTGCTATTATCGGCAGTATAGCTCTTGGGGTTGCAACAGCTGCACAGATAACAGCAGCTGCAGCTCTGATACAAGCCAACCAGAACGCTGCCAACATCCTCCGACTTAAGGAGAGCATTGCTGCAACCAATGAAGCTGTACACGAGGTCACTGATGGATTATCACAACTAGCGATGGCGATTGGGAAGATGCAGCAGTTTGTTAATGACCAGTTCAATAATACGGCGCGAGAATTGGACTGTATCAAAATTACACAACAGGTTGGCGTCGAACTCAATTTGTATCTGACTGAACTGACTACAGTATTCGGGCCACAAATCACTTCTCCTGCTTTAACTCAGCTAACCATCCAGGCACTTTATAGTTTAGCTGGTGGCAATATGGATTACTTATTGACTAAGTTAGGTGTAGGGAACAATCAACTCAGCTCATTAATTAGTAGTGGCCTGATCACTGGCAACCCTATTTTATACGACTCACAGACCCAACTCTTAGGCATACAGATAAATTTACCCTCAGTCGGGAGCCTAAATAATATGCGTGCCACCTACTTGGAGACCTTATCCGTAAGCACAACCAGAGGGTTTGCCTCAGCACTTGTCCCGAAAGTTGTGACGCAAATTGGTTCTGTGATAGAAGAACTTGACACCTCTTATTGTATAGAATCTGATCTGGACTTATACTGTACAAGGATAGTGACATACCCCATGTCTCCTGGTATTTATTCCTGTCTGAGCGGCAATACGTCAGCTTGTATGTATTCAAAGACTGAGGGTGCACTCACTACACCATACATGGCCCTCAAAGGCTCAGTTATTGCTAATTGCAAGATGACTACATGCAGATGTGCAGACCCCCCAGGTATCATATCGCAAAATTACGGAGAAGCTGTGTCCCTGATAGATAAACATTCATGCAATGTCTTATCTCTAGATGGGATAACCCTGAGGCTCAGCGGGGAATTTGATGCGACCTATCAAAAGAACATCTCAATACTAGACTCTCAGGTCATCGTGACAGGAAGTCTCGATATATCAACTGAACTTGGGAATGTCAACAATTCGATAAGCAGTGCCCTGGACAAATTAGCGGAAAGTAACAGCAAGCTAAAAAAAGTCAATGTCAACCTAACTAGCACATCTGCTCTCATTACTTATATTGTTTTAGCTGTCACATCTCTTGTTTTTGGCATAATTAGCCTGGTTCTAGCGTGCTACTTGATGTACAAACAAAAAGCACAACAAAAGACCTTACTATGGCTTGGGAACAATACCCTCGATCAGATGAGAGCCGCCACA
>1997/USA/D9704285
ATGGGCCCCAAACCCTCCACCAGGACCCCAGCACCCCTGATGCTGATCACCCGGACCACGTTGATATTGAGCTGTATCTGTCTGACAAGCTCTCTTGACGGCAGACCTCTTGCAGCTGCAGGGATTGTGGTAACGAGAGATAAAGCAGTCAATGTATACACTTCATCTCAAACAGGGTCAATCATAGTCAAGTTGCTCCCAAATATGCCCAAGGATAAAGAGGCGTGCGCAAAAGCCCCATTGGAGGCATACAACAGAACACTGACCACTTTACTCACTCCTCTTGGTGACTCCATCCGCAGGATACAAGGGTCTGCAACTACATCTAGAGGAAGGAGACAGAAACGTTTTGTAGGTGCTATTATCGGCAGTATAGCTCTTGGGGTTGCAACAGCTGCACAGATAACAGCAGCTGCAGCTCTGATACAAGCCAACCAGAACGCTGCCAACATCCTCCGACTTAAGGAGAGCATTGCTGCAACCAATGAAGCTGTACACGAGGTCACTGATGGATTATCACAACTAGCGATGGCGATTGGGAAGATGCAGCAGTTTGTTAATGACCAGTTCAATAATACGGCGCGAGAATTGGACTGTATCAAAATTACACAACAGGTTGGCGTCGAACTCAATTTGTATCTGACTGAACTGACTACAGTATTCGGGCCACAAATCACTTCTCCTGCTTTAACTCAGCTAACCATCCAGGCACTTTATAGTTTAGCTGGTGGCAATATGGATTACTTATTGACTAAATTAGGTGTAGGGAACAATCAACTCAGCTCATTAATTAGTAGTGGCCTGATCACTGGCAACCCTATTTTATACGACTCACAGACCCAACTCTTAGGCATACAGATAAATTTACCCTCAGTCGGGAGCCTAAATAATATGCGTGCCACCTACTTGGAGACCTTATCCGTAAGCACAACCAGAGGGTTTGCCTCAGCACTTGTCCCGAAAGTTGTGACGCAAATTGGTTCTGTGATAGAAGAACTTGACACCTCTTATTGTATAGAATCTGATCTGGACTTATACTGTACAAGGATAGTGACATACCCCATGTCTCCTGGTATTTATTCCTGTCTGAGCGGCAATACGTCAGCTTGTATGTATTCAAAGACTGAGGGTGCACTCACTACACCATACATGGCCCTCAAAGGCTCAGTTATTGCTAATTGCAAGATGACTACATGCAGATGTGCAGACCCCCCAGGTATCATATCGCAAAATTACGGAGAAGCTGTGTCCCTGATAGATAAACATTCATGCAATGTCTTATCTCTAGATGGGATAACCCTGAGGCTCAGCGGGGAATTTGATGCGACCTATCAAAAGAACATCTCAATACTAGACTCTCAGGTCATCGTGACAGGAAGTCTCGATATATCAACTGAACTTGGGAATGTCAACAATTCGATAAGCAGTGCCCTGGACAAATTAGCGGAAAGTAACAGCAAGCTAAAAAAAGTCAATGTCAACCTAACTAGCACATCTGCTCTCATTACTTATATTGTTTTAGCTGTCACATCTCTTGTTTTTGGCATAATTAGCCTGGTTCTAGCGTGCTACTTGATGTACAAACAAAAAGCACAACAAAAGACCTTACTATGGCTTGGGAACAATACCCTCGATCAGATGAGAGCCGCCACA
>1997/USA/D970428597
ATGGGCCCCAAACCCTCCACCAGGACCCCAGCACCCCTGATGCTGATCACCCGGACCACGTTGATATTGAGCTGTATCTGTCTGACAAGCTCTCTTGACGGCAGACCTCTTGCAGCTGCAGGGATTGTGGTAACGAGAGATAAAGCAGTCAATGTATACACTTCATCTCAAACAGGGTCAATCATAGTCAAGTTGCTCCCAAATATGCCCAAGGATAAAGAGGCGTGCGCAAAAGCCCCATTGGAGGCATACAACAGAACACTGACCACTTTACTCACTCCTCTTGGTGACTCCATCCGCAGGATACAAGGGTCTGCAACTACATCTAGAGGAAGGAGACAGAAACGTTTTGTAGGTGCTATTATCGGCAGTATAGCTCTTGGGGTTGCAACAGCTGCACAGATAACAGCAGCTGCAGCTCTGATACAAGCCAACCAGAACGCTGCCAACATCCTCCGACTTAAGGAGAGCATTGCTGCAACCAATGAAGCTGTACACGAGGTCACTGATGGATTATCACAACTAGCGATGGCGATTGGGAAGATGCAGCAGTTTGTTAATGACCAGTTCAATAATACGGCGCGAGAATTGGACTGTATCAAAATTACACAACAGGTTGGCGTCGAACTCAATTTGTATCTGACTGAACTGACTACAGTATTCGGGCCACAAATCACTTCTCCTGCTTTAACTCAGCTAACCATCCAGGCACTTTATAGTTTAGCTGGTGGCAATATGGATTACTTATTGACTAAATTAGGTGTAGGGAACAATCAACTCAGCTCATTAATTAGTAGTGGCCTGATCACTGGCAACCCTATTTTATACGACTCACAGACCCAACTCTTAGGCATACAGATAAATTTACCCTCAGTCGGGAGCCTAAATAATATGCGTGCCACCTACTTGGAGACCTTATCCGTAAGCACAACCAGAGGGTTTGCCTCAGCACTTGTCCCGAAAGTTGTGACGCAAATTGGTTCTGTGATAGAAGAACTTGACACCTCTTATTGTATAGAATCTGATCTGGACTTATACTGTACAAGGATAGTGACATACCCCATGTCTCCTGGTATTTATTCCTGTCTGAGCGGCAATACGTCAGCTTGTATGTATTCAAAGACTGAGGGTGCACTCACTACACCATACATGGCCCTCAAAGGCTCAGTTATTGCTAATTGCAAGATGACTACATGCAGATGTGCAGACCCCCCAGGTATCATATCGCAAAATTACGGAGAAGCTGTGTCCCTGATAGATAAACATTCATGCAATGTCTTATCTCTAGATGGGATAACCCTGAGGCTCAGCGGGGAATTTGATGCGACCTATCAAAAGAACATCTCAATACTAGACTCTCAGGTCATCGTGACAGGAAGTCTCGATATATCAACTGAACTTGGGAATGTCAACAATTCGATAAGCAGTGCCCTGGACAAATTAGCGGAAAGTAACAGCAAGCTAAAAAAAGTCAATGTCAACCTAACTAGCACATCTGCTCTCATTACTTATATTGTTTTAGCTGTCACATCTCTTGTTTTTGGCATAATTAGCCTGGTTCTAGCGTGCTACTTGATGTACAAACAAAAAGCACAACAAAAGACCTTACTATGGCTTGGGAACAATACCCTCGATCAGATGAGAGCCGCCACA
>1997/XXXX/NDV-JL-1/97
ATGGGCTCCAGACCTTCTACCAAGAACCCAGCACCTATGATGCTGACTATCCGGGTCGCGCTGCTACTGAGTTGCATCTGTCCGGCAAACTCCATTGATGGTAGGCCTCTTGCAGCTGCAGGAATTGTGGTTACAGGAGACAAAGCAGTCAACATATACACCTCATCCCAGACAGGATCAATCATAGTTAAGCTCCTCCCGAATCTGCCCAAGGATAAGGAGGCATGTGCGAAAGCCCCCTTGGATGCATACAACAGGACATTGACCACTTTGCTCACCCCCCTTGGTGACTCTATCCGTAGGATACAAGAGTCTGTGACTACATCTGGAGGGGGGAGACAGGGGCGCCTTATAGGCGCCATTATTGGCGGTGTGGCTCTTGGGGTTGCAACTGCCGCACAAATAACAGCGGCCGCAGCTCTGATACAAGCCAAACAAAATGCTGCCAACATCCTCCGACTTAAAGAGAGCATTGCCGCAACCAATGAGGCTGTGCATGAGGTCACTGACGGATTATCGCAACTAGCAGTGGCAGTTGGGAAGATGCAGCAGTTTGTTAATGACCAATTTAATAAAACAGCTCAGGAATTAGACTGCATCAAAATTGCACAGCAAGTTGGTGTAGAGCTCAACCTGTACCTAACCGAATTGACTACAGTATTCGGACCACAAATCACTTCACCTGCCTTAAACAAGCTGACTATTCAGGCACTTTACAATCTAGCTGGTGGGAATATGGATTACTTATTGACTAAGTTAGGTATAGGGAACAATCAACTCAGCTCATTAATCGGTAGCGGCTTAATCACCGGTAACCCTATTCTATACGACTCACAGACTCAACTCTTGGGTATACAGGTAACTCTACCTTCAGTCGGGAACCTAAATAATATGCGTGCCACCTACTTGGAAACCTTATCCGTAAGCACAACCAGGGGATTTGCCTCGGCACTTGTCCCAAAAGTGGTGACACAGGTCGGTTCTGTGATAGAAGAACTTGACACCTCATACTGTATAGAAACTGACTTAGATTTATATTGTACAAGAATAGTAACGTTCCCTATGTCCCCTGGTATTTACTCCTGCTTGAGCGGCAATACATCGGCCTGTATGTACTCAAAGACCGAAGGCGCACTTACTACACCATATATGACTATCAAAGGCTCAGTCATCGCTAACTGCAAGATGACAACATGTAGATGTGTAAACCCCCCGGGTACCATATCGCAAAACTATGGAGAAGCCGTGTCTCTAATAGATAAACAATCATGCAATGTTTTATCCTTAGGCGGGATAACTTTAAGGCTCAGTGGGGAATTCGATGTATCTTATCAGAAGAATATCTCAATACAAGATTCTCAAGTAATAATAACAGGTAATCTTGATATCTCAACTGAGCTTGGGAATGTCAACAACTCGATCAGTAATGCTTTGAATAAGTTAGAGGAAAGCAACAGAAAACTAGACAAAGTCAATGTCAAACTGACCAGCACATCTGCTCTCATTACCTATATCGTTTTGACTATCATATCTCTTGTTTTTGGTATACTTAGCCTGATTCTAGCATGCTACCTAATGTACAAGCAAAAGGCGCAACAAAAGACCTTATTATGGCTTGGGAATAATACCCTAGATCAGATGAGAGCCACTACA
>1998/Argentina/32C/T.98
ATGGGCTCCGGATCTTCTACCAGGATTCCGATACCTCTGATGCTGACCATCCGGGTCGCACTGGCACTAAGTTGCGTCTGTCTGGCAAGCTCTCTTGATGGCAGGCCTCTTGCAGCTGCAGGAATTGTGGTGACAGGAGACAAGGCAGTCAACATATATACCTCGTCTCAGACTGGGTCAATCATAGTCAAGCTACTCCCGAATATGCCCAAGGATAAAGAGGCATGTGCAAAAGCCCCCTTAGAGGCATACAACAGGACATTGACCACTTTGCTCACCCCCCTTGGTGATTCCATTCATAGGATACAGGAGTCTGTGACCACATCTGGAGGAGGGAAACAGGGACGCCTGATAGGCGCTATTATTGGCGGTGTAGCTCTTGGGGTTGCAACTGCCGCACAAATAACAGCAGCCTCGGCTTTGATACAAGCAAACCAAAATGCTGCTAACATCCTCCGGCTTAAAGAAAGCATTGCCGCTACCAATGAGGCTGTGCATGAGGTCACTGACGGATTATCCCAACTAGCAGTGGCAGTTGGGAAGATGCAGCAGTTTGTTAATGACCAATTTAATAAAACAGCTCAGGAACTAGACTGTATCAAAATTGCCCAGCAGGTTGGTGTAGAGCTCAACCTGTACCTAACTGAATTGACTACGGTATTCGGGCCACAAATCACTTCACCTGCCTTAACCCAGCTGACTATCCAGGCACTTTATAATCTAGCTGGTGGGAATATGGACTACCCGTTGACTAAGTTAGGTGTGGGAAACAATCAGCTCAGCTTATTAATTGGTAGCGGCTTAATCACTGGTCACCCTATTCTGTATGACTCACAAACTCAACTCTTGGGTATACAGGTGACCTTACCCTCAGTCGGGAACCTAAATAATATGCGTGCCACCTACTTGGAGACCTTGTCCGTAAGTACAACCAGGGGATTTGCCTCAGCACTCGTACCTAAAGTGGTGACTCAGGTCGGCTCTGTGATAGAAGAACTTGACACCTCATATTGTATAGAAACCGACTTAGATTTATATTGTACAAGGATAGTGACATTCCCTATGTCTCCTGGTATCTATTCCTGCCTGAGCGGCAATACATCGGCTTGCATGTACTCGCAGACTGAAGGTGCACTTACCACGCCATATATGACTCTCAAAGGCGCAGTTATTGCCAACTGTAAGATGACAACATGTAGATGTGCGGACCCCCCGGGTATCATATCACAGAATTATGGAGAAGCCGTGTCTCTGATAGATAAGCAGTCATGCAGTATCCTATCCTTAGACGGGATAACTTTGAGGCTCAGTGGGGAATTTGACGCTACTTATCAGAAGAATATCTCAATACAGGACTCTCAAGTAATAGTAACAGGTAATCTTGATATCTCAACTGAACTTGGGAATGTTAACAACTCGATAAGTAATGCTTTAGATAAATTAGAAGAAAGCAACAGCAAACTAGACAAAGTCAACGTCAAATTGACTAGCACATCTGCTCTCATTACCTATATCGTTTTAACTGTCATATCTCTTGTTTGTGGTATACTTAGTCTAGTTCTAGCGTGCTACTTAATGTACAAGCAGAAGGCACAACAAAAGACCTTATTATGGCTTGGGAATAATACTCTAGATCAGATGAGAGCCACCACA
>1998/Australia/98-1154
ATGGGCTTCAGATTTTCTACCAGGATCTCAGTACCTCTTATGCTGACCGTTCGAGTCATGTTGGCACTGAGTTGCGTCTGTCCGACCAGCGCCCTTGATGGCAGGCCTCTTGCAGCTGCAGGGATTGTGGTAACAGGAGACAAAGCAGTCAACATATACACCTCATCTCAGACAGGGTCAATCATAATCAAGTTACTCCCAAATATGCCCAAGGATAAAGAGGCGTGTGCAAAAGCCCCGTTGGAGGCATACAACAGGACATTGACTACTCTACTCACCCCTCTTGGTGATTCTATCCGTAGGATACAAGAGTCTGTGACCACGTCCGGAGGAAGGAGACAGGGGCGTCTTATAGGCGCCATTATCGGTGGTGTAGCTCTCGGGGTGGCAACCGCTGCACAGATAACAGCAGCCTCGGCTCTGATACAAGCCAATCAAAATGCTGCCAACATACTCCGGCTAAAGGAGAGCATTGCTGCAACCAATGAGGCTGTGCACGAGGTCACTAATGGATTATCACAACTAGCAGTGGCAGTTGGGAAGATGCAGCAATTTGTTAATGACCAGTTTAATAAAACAGCTCAAGAATTGGACTGTATAAAAATTACACAGCAGGTTGGTGTAGAACTCAACCTGTACCTAACTGAATTGACTACAGTATTCGGGCCACAAATCACTTCCCCTGCCTTAACTCAGCTGACTATCCAGGCGCTTTACAATCTAGCTGGTGGGAATATGGATTACTTGTTGACTAAGTTAGGTGTGGGGAACAGACAACTCAGCTCATTAATTAGTAGTGGCCTGATCACCGGCAACCCTATTCTGTACGACTCACAGACTCAACTCTTGGGTATACAGGTAACCCTACCCTCAGTCGGGAACCTAAATAATATGCGTGCCACCTACCTGGAAACCTTGTCTGTAAGTACAACCAAAGGATTTGCCTCAGCACTTGTCCCAAAAGTAGTGACACAGGTCGGTTCCGTGATAGAAGAGCTTGACACCTCGTACTGTATAGAGACCGATTTGGATCTATATTGTACAAGAATAGTGACATTCCCTATGTCTCCTGGTATTTATTCCTGTTTGAGTGGCAATACATCTGCTTGCATGTACTCAAAGACTGAAGGCGCACTCACTACGCCGTATATGACCCTCAAAGGCTCAGTTATTGCTAACTGTAAGATGACAACATGTAGATGTGCAGACCCCCCGGGTATCATATCGCAAAATTATGGAGAAGCTGTGTCTCTAATAGATAGGCAATCATGCAATATCTTATCCTTAGACGGGATAACTTTGAGGCTCAGTGGGGAATTTGATGCAACTTATCAAAAGAATATCTCAATACAAGATTCTCAAGTAATAGTGACAGGCAATCTTGATATCTCGACTGAGCTTGGGAATGTCAACAACTCGATAAGTAATGCTTTGGATAAGTTAGAGGAAAGCAACAGCAAATTAGATAAGGTCAATGTCAAACTGGCCAGCACATCCGCTCTTATTACCTATATCGTTTTAACTGTCATATCTCTTGTATGTGGTATACTTAGCCTGGTTCTAGCATGCTACCTGATGTACAAGCAAAAGGCGCAACAGAAGACCTTGTTGTGGCTTGGGAATAATACCCTAGACCAGATGAGGGCCACTACA
>1998/Australia/98-1249
ATGGGCTTCAGATCTTCTACCAGGATCCCAGTACCTCTTATGCTGACCGTTCGAGTCATGTTGGCACTGAGTTGCGTCTGTCCGACCAGCGCCCTTGATGGCAGGCCTCTTGCAGCTGCAGGGATTGTGGTAACAGGAGACAAAGCAGTCAACATATACACCTCATCTCAGACAGGGTCAATCATAATCAAGTTACTCCCAAATATGCCCAAGGATAAAGAGGCGTGTGCAAAAGCCCCGTTAGAGGCATACAACAGGACATTGACTACTCTACTCACCCCTCTTGGTGATTCTATCCGTAGGATACAAGAGTCTGTGACCACGTCCGGAGGAAGGAGACAGAGGCGTTTTATAGGCGCCATTATCGGTGGTGTAGCTCTTGGGGTGGCAACCGCTGCACAGATAACAGCAGCCTCGGCTTTGATACAAGCCAATCAAAATGCTGCCAACATACTCCGGCTAAAGGAGAGCATTGCTGCAACCAATGAGGCTGTGCACGAGGTCACTAATGGATTATCACAACTAGCAGTGGCAGTTGGGAAGATGCAGCAATTTGTTAATGACCAGTTTAATAAAACAGCTCAAGAATTGGACTGTATAAAAATTACACAGCAGGTTGGTGTAGAACTCAACCTGTACCTAACTGAATTGACTACAGTATTCGGGCCACAAATCACTTCCCCTGCCTTAACTCAACTGACTATCCAGGCGCTTTACAATCTAGCTGGTGGGAATATGGATTACTTGTTGACTAAGTTAGGTGTGGGGAGCAGACAACTCAGCTCATTAATTAGTAGTGGCCTGATCACCGGCAACCCTATTCTGTACGACTCACAGACTCAACTCTTGGGTATACAGGTAACCCTACCCTCAGTCGGGAACCTAAATAATATGCGTGCCACCTACCTGGAAACCTTGTCTGTAAGTACAACCAAAGGATTTGCCTCAGCACTTGTCCCAAAAGTAGTGACACAGGTCGGTTCCGTGATAGAAGAGCTTGACACCTCGTACTGTATAGAGACCGATTTGGATCTATATTGTACAAGAATAGTGACATTCCCTATGTCTCCTGGTATTTATTCCTGTTTGAGTGGCAATACATCTGCTTGTATGTACTCAAAGACTGAAGGCGCACTCACTACGCCGTATATGACCCTCAAAGGCTCAGTTATTGCTAACTGTAAGATGACAACATGTAGATGTGCAGACCCCCCGGGTATCATATCGCAAAATTATGGAGAAGCTGTGTCTCTAATAGATAGGCAATCATGCAATATCTTATCCTTAGACGGGATAACTTTGAGGCTCAGTGGGGAATTTGATGCAACTTATCAAAAGAATATCTCAATACTAGATTCTCAAGTAATAGTGACAGGCAATCTTGATATCTCGACTGAGCTTGGGAATGTCAACAACTCGATAAGTAATGCTTTGGATAAGTTAGAGGAAAGCAACAACAAATTAGATAAGGTCAATGTCAAACTGACCAGCACATCCGCTCTTATTACCTATATCGTTTTAACTGTCATATCTCTTGTATGTGGTATACTTAGCCTGGTTCTAGCATGCTACCTGATGTACAAGCAAAAGGCGCAACAGAAGACCTTGTTGTGGCTTGGGAATAATACCCTAGACCAGATGAGGGCCACTACA
>1998/Australia/98-1252
ATGGGCTTCAGATCTTCTACCAGGATCCCAGTACCTCTTATGCTGACCGTTCGAGTCATGTTGGCACTGAGTTGCGTCTGTCCGACCAGCGCCCTTGATGGCAGGCCTCTTGCAGCTGCAGGGATTGTGGTAACAGGAGACAAAGCAGTCAACATATACACCTCATCTCAGACAGGGTCAATCATAATCAAGTTACTCCCAAATATGCCCAAGGATAAAGAGGCGTGTGCAAAAGCCCCGTTGGAGGCATACAACAGGACATTGACTACTCTACTCACCCCTCTTGGTGATTCTATCCGTAGGATACAAGAGTCTGTGACCACGTCCGGAGGAAGGAGACAGAGGCGTTTTATAGGCGCCATTATCGGTGGTGTAGCTCTTGGGGTGGCAACCGCTGCACAGATAACAGCAGCCTCGGCTTTGATACAAGCCAATCAAAATGCTGCCAACATACTCCGGCTAAAGGAGAGCATTGCTGCAACCAATGAGGCTGTGCACGAGGTCACTAATGGATTATCACAACTAGCAGTGGCAGTTGGGAAGATGCAGCAATTTGTTAATGACCAGTTTAATAAAACAGCTCAAGAATTGGACTGTATAAAAATTACACAGCAGGTTGGTGTAGAACTCAACCTGTACCTAACTGAATTGACTACAGTATTCGGGCCACAAATCACTTCCCCTGCCTTAACTCAGCTGACTATCCAGGCGCTTTACAATCTAGCCGGTGGGAATATGGATTACTTGTTGACTAAGTTAGGTGTGGGGAACAGACAACTCAGCTCATTAATTAGTAGTGGCCTGATCACCGGCAACCCTATTCTATACGACTCACAGACTCAACTCTTGGGTATACAGGTAACCCTACCCTCAGTCGGGAACCTAAATAATATGCGTGCCACCTACCTGGAAACCTTGTCTGTAAGTACAACCAAAGGATTTGCCTCAGCACTTGTACCAAAAGTAGTGACACAGGTCGGTTCCGTGATAGAAGAGCTTGACACCTCGTACTGTATAGAGACCGATTTGGATCTATATTGTACAAGAATAGTGACATTCCCTATGTCTCCTGGTATTTATTCCTGTTTGAGTGGCAATACATCTGCTTGCATGTACTCAAAGACTGAAGGTGCACTCACTACGCCGTATATGACCCTCAAAGGCTCAGTTATTGCTAACTGTAAGATGACAACATGTAGATGTGCAGACCCCCCGGGTATCATATCGCAAAATTATGGAGAAGCTGTGTCTCTAATAGATAGGCAATCATGTAATATCTTATCCTTAGACGGGATAACTTTGAGGCTCAGTGGGGAATTTGATGCAACTTATCAAAAGAATATCTCAATACTAGATTCTCAAGTAATAGTGACAGGCAATCTTGATATCTCGACTGAGCTTGGGAATGTCAACAACTCGATAAGTAATGCTTTGGATAAGTTAGAGGAAAGCAACAACAAATTAGATAAGGTCAATGTCAAACTGACCAGCACATCCGCTCTTATTACCTATATCGTTTTAACTGTCATATCTCTTGTATGTGGTATACTTAGCCTGGTTCTAGCATGCTACCTGATGTACAAGCAAAAGGCGCAACAGAAGACCTTGTTGTGGCTTGGGAATAATACCCTAGACCAGATGAGGGCCACTACA
>1998/Belgium/248VB
ATGGGCTCCAAACCCTACACCAGGATCCCAGCACCTCTGATGCTGATCACTCGAATTACTCTGGTACTGAGCTGCATCTGCCTGACGAGCTCTCTTGACGGCAGGCCACTTGCAGCTGCGGGGATTGTGGTAACAGGAGATAAAGCAATCAATATATACACCTCATCTCAGACAGGGTCAATCATAGTCAAGTTGCTCCCGAATATGCCCAAGGACAAAGAGGCATGTGCGAAAGCCCCGTTAGAGGCATACAACAGAACACTGACCACTTTACTCACCCCCCTTGGTGATTCCATCCGCAGGATACAAGGATCTGTGTCCACATCAGGAGGAAGGAGGCAGAAGCGCTTTATAGGTGCCATTATAGGCAGTGTAGCTCTTGGGGTTGCGACATCGGCACAGATAACAGCGGCTGCGGCCCTAATACAAGCCAACCAGAATGCCGCCAACATCCTCCGGCTTAAGGAGAGCATCGCTGCAACCAATGAAGCTGTGCATGAGGTCACTGACGGATTATCGCAACTAGCAGTGGCAGTTGGGAAGATGCAACAGTTTGTCAATGACCAATTTAATAATACAGCGCGAGAATTGGACTGTATAAAAATTACACAACAAGTCGGCATAGAACTCAACCTATACCTAACTGAACTGACTACAGTGTTCGGGCCACAAATCACTTCCCCTGCCCTAACTCAGCTGACCATCCAAGCGCTTTATAATTTAGCTGGCGGCAACATGGATTACTTATTGACTAAATTAGGTATAGGGAACAATCATCTCAGCTCATTAATAGGCAGTGGCTTGATCACAGGCAACCCTATACTGTATGACTCACAGACTCAACTCTTGGGCATCCAGGTAAATTTACCCTCAGTCGGGAACCTTAATAATATGCGTGCCACCTACCTGGAGACTTTATCTGTAAGCACAACCAAAGGATTTGCCTCAGCACTTGTCCCGAAGGTAGTGACACAAGTCGGCTCTGTGATAGAAGAACTCGACACCTCATACTGTATAGAGTCTGATCTGGATTTATACTGTACAAGGATAGTGACATTCCCCATGTCTCCAGGTATTTATTCTTGTCTGAGCGGCAATACATCAGCCTGCATGTATTCAAAGACTGAAGGCGCACTCAATACGCCATATATGGCCCTCAAAGGCTCAGTCATTGCCAATTGCAAAATAACAACTTGCAGGTGTGCAGACCCCCCGGGTATCATATCGCAAAACTATGGGGAAGCTGTATCTCTGATAGATAGACATTCATGCAATGTCTTATCATTAGATGGGGTAACTCTGAGGCTCAGTGGGGAGTTTGATGCAACTTATCAAAAGAATATCTCAATACTAGATTCTCAAGTCATCGTGACAGGCAACCTTGATATATCAACCGAGCTTGGAAATGTCAACAATTCAATAAGCAATGCCCTGGACAGGTTAGCAGAAAGTAACAGCAAACTAGACAAAGTCAATGTCAAATTAACCAGCACATCTGCTCTCATTACCTATATCGTTCTAACCATCATATCTCTTGTTTTCGGTGCACTTAGCTTGGTTTTAGCATGCTACCTGATGTACAAACAAAAGGCACAACAAAAGACCTTACTGTGGCTTGGGAACAACACCCTCGATCAGATGAGAGCCACTACA
>1998/Belgium/248VB/0.025
ATGGGCTCCAAACCCTACACCAGGATCCCAGCACCTCTGATGCTGATCACTCGAATTACTCTGGTACTGAGCTGCATCTGCCTGACGAGCTCTCTTGACGGCAGGCCACTTGCAGCTGCGGGGATTGTGGTAACAGGAGATAAAGCAATCAATATATACACCTCATCTCAGACAGGGTCAATCATAGTCAAGTTGCTCCCGAATATGCCCAAGGACAAAGAGGCATGTGCGAAAGCCCCGTTAGAGGCATACAACAGAACACTGACCACTTTACTCACCCCCCTTGGTGATTCCATCCGCAGGATACAAGGATCTGTGTCCACATCAGGAGGAAGGAGGCAGAAGCGCTTTATAGGTGCCATTATAGGCAGTGTAGCTCTTGGGGTTGCGACATCGGCACAGATAACAGCGGCTGCGGCCCTAATACAAGCCAACCAGAATGCCGCCAACATCCTCCGGCTTAAGGAGAGCATCGCTGCAACCAATGAAGCTGTGCATGAGGTCACTGACGGATTATCGCAACTAGCAGTGGCAGTTGGGAAGATGCAACAGTTTGTCAATGACCAATTTAATAATACAGCGCGAGAATTGGACTGTATAAAAATTACACAACAAGTCGGCATAGAACTCAACCTATACCTAACTGAACTGACTACAGTGTTCGGGCCACAAATCACTTCCCCTGCCCTAACTCAGCTGACCATCCAAGCGCTTTATAATTTAGCTGGCGGCAACATGGATTACTTATTGACTAAATTAGGTATAGGGAACAATCATCTCAGCTCATTAATAGGCAGTGGCTTGATCACAGGCAACCCTATACTGTATGACTCACAGACTCAACTCTTGGGCATCCAGGTAAATTTACCCTCAGTCGGGAACCTTAATAATATGCGTGCCACCTACCTGGAGACTTTATCTGTAAGCACAACCAAAGGATTTGCCTCAGCACTTGTCCCGAAGGTAGTGACACAAGTCGGCTCTGTGATAGAAGAACTCGACACCTCATACTGTATAGAGTCTGATCTGGATTTATACTGTACAAGGATAGTGACATTCCCCATGTCTCCAGGTATTTATTCTTGTCTGAGCGGCAATACATCAGCCTGCATGTATTCAAAGACTGAAGGCGCACTCAATACGCCATATATGGCCCTCAAAGGCTCAGTCATTGCCAATTGCAAAATAACAACTTGCAGGTGTGCAGACCCCCCGGGTATCATATCGCAAAACTATGGGGAAGCTGTATCTCTGATAGATAGACATTCATGCAATGTCTTATCATTAGATGGGGTAACTCTGAGGCTCAGTGGGGAGTTTGATGCAACTTATCAAAAGAATATCTCAATACTAGATCCTCAAGTCATCGTGACAGGCAACCTTGATATATCAACCGAGCTTGGAAATGTCAACAATTCAATAAGCAATGCCCTGGACAGGTTAGCAGAAAGTAACAGCAAACTAGACAAAGTCAATGTCAAATTAACCAGCACATCTGCTCTCATTACCTATATCGTTCTAACCATCATATCTCTTGTTTTCGGTGCACTTAGCTTGGTTTTAGCATGCTACCTGATGTACAAACAAAAGGCACAACAAAAGACCTTACTGTGGCTTGGGAACAACACCCTCGATCAGATGAGAGCCACTACA
>1998/Belgium/248VB/0.49
ATGGGCTCCAAACCCTACACCAGGATCCCAGCACCTCTGATGCTGATCACTCGAATTACTCTGGTACTGAGCTGCATCTGCCTGACGAGCTCTCTTGACGGCAGGCCACTTGCAGCTGCGGGGATTGTGGTAACAGGAGATAAAGCAATCAATATATACACCTCATCTCAGACAGGGTCAATCATAGTCAAGTTGCTCCCGAATATGCCCAAGGACAAAGAGGCATGTGCGAAAGCCCCGTTAGAGGCATACAACAGAACACTGACCACTTTACTCACCCCCCTTGGTGATTCCATCCGCAGGATACAAGGATCTGTGTCCACATCAGGAGGAAGGAGGCAGAAGCGCTTTATAGGTGCCATTATAGGCAGTGTAGCTCTTGGGGTTGCGACATCGGCACAGATAACAGCGGCTGCGGCCCTAATACAAGCCAACCAGAATGCCGCCAACATCCTCCGGCTTAAGGAGAGCATCGCTGCAACCAATGAAGCTGTGCATGAGGTCACTGACGGATTATCGCAACTAGCAGTGGCAGTTGGGAAGATGCAACAGTTTGTCAATGACCAATTTAATAATACAGCGCGAGAATTGGACTGTATAAAAATTACACAACAAGTCGGCATAGAACTCAACCTATACCTAACTGAACTGACTACAGTGTTCGGGCCACAAATCACTTCCCCTGCCCTAACTCAGCTGACCATCCAAGCGCTTTATAATTTAGCTGGCGGCAACATGGATTACTTATTGACTAAATTAGGTATAGGGAACAATCATCTCAGCTCATTAATAGGCAGTGGCTTGATCACAGGCAACCCTATACTGTATGACTCACAGACTCAACTCTTGGGCATCCAGGTAAATTTACCCTCAGTCGGGAACCTTAATAATATGCGTGCCACCTACCTGGAGACTTTATCTGTAAGCACAACCAAAGGATTTGCCTCAGCACTTGTCCCGAAGGTAGTGACACAAGTCGGCTCTGTGATAGAAGAACTCGACACCTCATACTGTATAGAGTCTGATCTGGATTTATACTGTACAAGGATAGTGACATTCCCCATGTCTCCAGGTATTTATTCTTGTCTGAGCGGCAATACATCAGCCTGCATGTATTCAAAGACTGAAGGCGCACTCAATACGCCATATATGGCCCTCAAAGGCTCAGTCATTGCCAATTGCAAAATAACAACTTGCAGGTGTGCAGACCCCCCGGGTATCATATCGCAAAACTATGGGGAAGCTGTATCTCTGATAGATAGACATTCATGCAATGTCTTATCATTAGATGGGGTAACTCTGAGGCTCAGTGGGGAGTTTGATGCAACTTATCAAAAGAATATCTCAATACTAGATCCTCAAGTCATCGTGACAGGCAACCTTGATATATCAACCGAGCTTGGAAATGTCAACAATTCAATAAGCAATGCCCTGGACAGGTTAGCAGAAAGTAACAGCAAACTAGACAAAGTCAATGTCAAATTAACCAGCACATCTGCTCTCATTACCTATATCGTTCTAACCATCATATCTCTTGTTTTCGGTGCACTTAGCTTGGTTTTAGCATGCTACCTGATGTACAAACAAAAGGCACAACAAAAGACCTTACTGTGGCTTGGGAACAACACCCTCGATCAGATGAGAGCCACTACA
>1998/Belgium/248VB/1.3
ATGGGCTCCAAACCCTACACCAGGATCCCAGCACCTCTGATGCTGATCACTCGAATTACTCTGGTACTGAGCTGCATCTGCCTGACGAGCTCTCTTGACGGCAGGCCACTTGCAGCTGCGGGGATTGTGGTAACAGGAGATAAAGCAATCAATATATACACCTCATCTCAGACAGGGTCAATCATAGTCAAGTTGCTCCCGAATATGCCCAAGGACAAAGAGGCATGTGCGAAAGCCCCGTTAGAGGCATACAACAGAACACTGACCACTTTACTCACCCCCCTTGGTGATTCCATCCGCAGGATACAAGGATCTGTGTCCACATCAGGAGGAAGGAGGCAGAAGCGCTTTATAGGTGCCATTATAGGCAGTGTAGCTCTTGGGGTTGCGACATCGGCACAGATAACAGCGGCTGCGGCCCTAATACAAGCCAACCAGAATGCCGCCAACATCCTCCGGCTTAAGGAGAGCATCGCTGCAACCAATGAAGCTGTGCATGAGGTCACTGACGGATTATCGCAACTAGCAGTGGCAGTTGGGAAGATGCAACAGTTTGTCAATGACCAATTTAATAATACAGCGCGAGAATTGGACTGTATAAAAATTACACAACAAGTCGGCATAGAACTCAACCTATACCTAACTGAACTGACTACAGTGTTCGGGCCACAAATCACTTCCCCTGCCCTAACTCAGCTGACCATCCAAGCGCTTTATAATTTAGCTGGCGGCAACATGGATTACTTATTGACTAAATTAGGTATAGGGAACAATCATCTCAGCTCATTAATAGGCAGTGGCTTGATCACAGGCAACCCTATACTGTATGACTCACAGACTCAACTCTTGGGCATCCAGGTAAATTTACCCTCAGTCGGGAACCTTAATAATATGCGTGCCACCTACCTGGAGACTTTATCTGTAAGCACAACCAAAGGATTTGCCTCAGCACTTGTCCCGAAGGTAGTGACACAAGTCGGCTCTGTGATAGAAGAACTCGACACCTCATACTGTATAGAGTCTGATCTGGATTTATACTGTACAAGGATAGTGACATTCCCCATGTCTCCAGGTATTTATTCTTGTCTGAGCGGCAATACATCAGCCTGCATGTATTCAAAGACTGAAGGCGCACTCAATACGCCATATATGGCCCTCAAAGGCTCAGTCATTGCCAATTGCAAAATAACAACTTGCAGGTGTGCAGACCCCCCGGGTATCATATCGCAAAACTATGGGGAAGCTGTATCTCTGATAGATAGACATTCATGCAATGTCTTATCATTAGATGGGGTAACTCTGAGGCTCAGTGGGGAGTTTGATGCAACTTATCAAAAGAATATCTCAATACTAGATTCTCAAGTCATCGTGACAGGCAACCTTGATATATCAACCGAGCTTGGAAATGTCAACAATTCAATAAGCAATGCCCTGGACAGGTTAGCAGAAAGTAACAGCAAACTAGACAAAGTCAATGTCAAATTAACCAGCACATCTGCTCTCATTACCTATATCGTTCTAACCATCATATCTCTTGTTTTCGGTGCACTTAGCTTGGTTTTAGCATGCTACCTGATGTACAAACAAAAGGCACAACAAAAGACCTTACTGTGGCTTGGGAACAACACCCTCGATCAGATGAGAGCCACTACA
>1998/Canada/CNN3-V1125
ATGGGCCCCAAACCCTCCACCAGGACCCTAGCACCCCTGATGCTGATCACCCGGACCACGTTGATATTGAGCTGTATCTGTCGGACAAGCTCTCTTGACGGCAGACCTCTTGCAGCTGCAGGGATTGTGGTAACGAGAGATAAAGCAGTCAATGTATACACTTCATCTCAAACAGGGTCAATCATAGTCAAGTTGCTCCCAAATATGCCCAAGGATAAAGAGGCGTGCGCAAAAGCCCCATTGGAGGCATACAACAGAACACTGACCACTTTACTCACTCCTCTTGGTGACTCCATCCGCAGGATACAAGGGTCTGCAACTACATCTAGAGGAAGGAGACAGAAACGTTTTGTAGGTGCTATTATCGGCAGTATAGCTCTTGGGGTTGCAACAGCTGCACAGATAACAGCAGCTGCAGCTCTGATACAAGCCAACCAGAACGCTGCCAACATCCTCCGACTTAAGGAGAGCATTGCTGCAACCAATGAAGCTGTACACGAAGTCACTGACGGATTATCACAACTGGCGATGGCGATTGGGAAGATGCAGCAGTTTGTTAATGACCAGTTCAATAATACGGCGCGAGAATTGGACTGTATCAAAATTACACAACAGGTTGGCGTCGAACTCAATTTGTATCTGACTGAACTGACTACAGTATTCGGGCCACAAATCACTTCTCCTGCTTTAACTCAGCTAACCATCCAGGCACTTTATAATTTAGCTGGTGGCAATATGGATTACTTATTGACTAAGTTAGGTGTAGGGAACAATCAACTCAGCTCACTAATTAGTAGTGGCCTGATCACTGGCAACCCCATTTTATATGACTCACAGACCCAGCTCTTAGGCATACAGATAAATTTACCCTCAGTCGGGAGCCTAAATAATATGCGTGCCACCTACTTGGAGACCTTATCCGTAAGCACAACCAGAGGGTTCGCCTCAGCACTTGTCCCGAAAGTTGTGACGCAAATTGGTTCTGTGATAGAAGAACTTGACACCTCTTATTGTATAGAATCTGATCTGGACTTATACTGTACAAGGATAGTGACATACCCCATGTCTCCTGGCATTTATTCCTGTCTGAGCGGCAATACGTCAGCTTGTATGTATTCAAAGACTGAGGGTGCACTCACTACACCATACATGGCCCTCAAAGGCTCAGTTATTGCTAATTGCAAGATGACTACATGCAGATGTGCAGACCCCCCAGGTATCATATCGCAAAATTACGGAGAAGCTGTGTCCCTGATAGATAAACATTCATGCAATGTCTTATCTCTCGATGGGATAACCCTGAGGCTCAGTGGGGAATTTGATGCGACCTATCAAAAGAACATCTCAATACTAGACTCTCAGGTCATCGTGACAGGCAATCTCGATATATCAACTGAACTTGGGAATGTCAACAATTCGATAAGCAGTGCCCTGGACAAATTAGCAGAAAGTAACAGCAAGCTAAAAAAAGTCAATGTCAACTTAACTAGCACATCTGCTCTCATTACTTATATTGTTTTAGCTGTCACATCTCTTGTTTTTGGCGTAATTAGCCTGGTTCTAGCGTGCTACTTGATGTACAAACAAAAAGCACAACAAAAGACCTTACTATGGCTTGGGAACAATACCCTCGATCAGATGAGAGCCACCACA
>1998/China/Ch/98-1
ATGGGCTCTACATCTTCTACCAGGATCCCAGTACCTCCGATGCTGATCACCCGAATTATGCTGATATTGAGCTGCATCTGCCCGACGGGCTCTCTTGACGGCAGGCCTCTTGCAGCTGCAGGGATTGTGGTAACAGGAGATAAAGCAATCAATATATACACCTCATCTCAGACAGGGTCAATCATAGTCAAGTTGCTCCCGAATATGCCCAAGGACAGAGAGGCATGTGCAAAAGCCCCTCTAGAAGCATACAACAGAACACTGACCACTTTACTCACCCCCCTAGGTGATTCCATCCGCAGGATACAAGGGTCTGTGTCCACATCTGGGGAAAAGAGGCAGAAACGATTTATAGGTGCCATTATCGGCAGTGTAGCTCTTGGGGTCGCGACATCGGCACAGATAACAGCAGCTGCGGCCCTTATACAAGCCAATCAGAATGCCGCCAATATTCTCCGGCTTAAAGAGAGCATTGCTGCAACTAATGAAGCTGTGCATGAGGTCACCGATGGATTATCGCAACTAGCAGTGGCAGTTGGGAAGATGCAGCAGTTTGTTAATGACCAATTTAATAATACGGCGCGAGAATTGGACTGCTTAAAAATTACACAACAAGTCGGTGTAGAACTCAACCTATATCTAACTGAACTGACTACAGTGTTCGGGCCACAGATCACTTCCCCTGCCCTAACTCAGCTGACTATCCAAGCACTTTATAATTTAGCTGGTGGCAATATGGATTACTTGTTGACTAAATTAGGTATAGGGAACAATCATCTCAGCTCATTAATTGGTAGTGGCTTGATCACAGGCAACCCTATACTGTATGACTCACAGACTCAACTCTTGGGCATCCAGGTAAATTTACCCTCAGTCGGGAACCTTAACAACATGCGTGCCACCTACTTGGAGACTTTATCCGTAAGCACAACCAAGGGGTTTGCCTCAGCACTTGTCCCGAAGGTAGTGACACAAGTCGGCTCCGTGATAGAAGAACTCGACACCTCATACTGCATAGAGACTGATCTGGATTTATATTGTACAAAAATAGTGACATTCCCCATGTCTCCAGGTATTGATTCCTGTCTGAGCGGCAATACATCAGCCTGCATGTATTCAAAGACTGAAGGCGCGCTCACTACGCCATATATGGCCCTCAAAGGCTCAATTATTGCCAATTGCAAAATAACAACATGCAGGTGTGCAGACCCCCCAGGTATCATATCGCAAAACTATGGAGAAGCTGTATCTTTAATAGATAGACATTCATGCAATGTCTTATCATTAGACGGGATAACTCTGAGGCTCAGTGGGGAGTTTGATGCAACTTATCAAAAGAATATCTCAATACTAGATTCTCAAGTCATTGTGACAGGCAATCTTGATATATCAACCGAGCTTGGAAATGTCAACAATTCAATAAGCAATGCCCTGGACAAATTAGCAGAGAGTAATGGCAAACTAGACAAAGTCAATGTCAGACTAATCAACACATCTGCTCTCATTACCTATATCGTTCTAACCGTCATATCCCTTGTTTTCAGTGCACTTGGTTTGATTTTAGGATGCTACCTGATGTACAAACAAAAGGCACAACAAAAGACCTTACTATGGCTTGGGAACAACACCCTCGATCAGATGAGAGCCACTACA
>1998/China/Ch/98-3
ATGGGCTCTACATCTTCTACCAGGATCCCAGCACCCCTGATGCTGATCACCCGGATTATGCTGACATTGGGCTGTATCCGTCCGACAGGCTCTCTTGACGGCAGGCCTCTTGCAGCTGCAGGAATTGTAGTAACAGGAGATAAGGCAGTCAATGTATACACCTCGTCTCAGACAGGGTCAATCATAGTCAAGTTGCTCCCGAATATGCCCAGGGATAAGGAGGCGTGTGCGAAAGCCCCATTAGAGGCATATAACAGAACACTGACTACTTTGCTCACTCCTCTTGGCGACTCCATCCGCAAGATCCAAGGGTCTGTGTCCACGTCTGGAGGAAGGAGACAAAAACGCTTTATAGGTGCTGTTATTGGCAGTGTAGCTCTTGGGGTTGCAACAGCGGCACAGATAACAGCAGCTGCGGCCCTTATACAAGCCAACCAGAATGCTGCCAACATCCTTCGGCTTAAAGAGAGCATTGCTGCAACCAATGAAGCTGTGCATGAAGTCACCGACGGATTATCACAACTATCAGTGGCAGTTGGGAAGATGCAGCAGTTTGTCAATGACCAGTTTAATAATACGGCGCGAGAATTGGACTGTTTAAAAATCACACAACAGGTTGGTGTAGAACTCAACCTATACCTAACTGAATTGACTACAGTATTCGGGCCACAGATCACCTCCCCTGCATTAACTCAGCTGACCATCCAGGCACTTTATAATTTAGCTGGTGGCAATATGGATTACTTATTAACTAAGTTAGGTATAGGGAACAATCAACTCAGCTCATTAATTGGTAGCGGCCTGATCACTGGTTACCCTATACTGTATGACTCACAGACTCAACTCTTGGGCATACAAGTGAATTTGCCCTCAGTCGGGAACTTAAATAATATGCGTGCCACCTATTTGGAGACCTTATCTGTAAGTACAACCAAAGGATATGCCTCAGCACTTGTCCCGAAAGTAGTGACACAAGTCGGTTCTGTGATAGAAGAGCTTGACACCTCATACTGTATAGAGTCCGATCTGGATTTATATTGTACTAGAATAGTGACATTCCCCATGTCCCCAGGTATTTATTCCTGTTTGAGCGGCAACACATCAGCTTGCATGTATTCAAAGACTGAAGGCGCACTCACTACGCCGTATATGGCCCTTAAAGGCTCAGTTATTGCCAATTGTAAGATAACAACATGTAGATGTACAGACCCTCCTGGTATCATATCGCAAAATTATGGAGAAGCTGTATCCCTGATAGATAGACATTCGTGCAACGTCTTATCATTAGACGGGATAACTCTGAGGCTCAGTGGGGAATTTGATGCAACTTATCAAAAGAACATCTCAATACTAGATTCTCAAGTCATCGTGACAGGCAATCTTGATATATCAACTGAACTTGGAAACGTCAACAATTCAATCAGCAATGCCTTGGATAGGTTGGCAGAAAGCAACAGCAAGCTAGAAAAAGTCAATGTCAGACTAACCAGCACATCTGCTCTCATTACCTATATTGTTCTAACTGTCATTTCTCTAGTTTTCGGTGCACTTAGTCTGGGTTTAGCGTGTTACCTGATGTACAAACAGAAGGCACAACAAAAGACCTTGCTATGGCTTGGGAATAATACCCTCGATCAGATGAGAGCCACTACA
>1998/China/GD/1/98
ATGGGCTCCAAACCTTCTACCAGGATCCCAGCACCTCTGATGCTGATCACTCGGATTATGCTGATATTGAGCTGTATCCGTCTGACAAGCTCTCTTGACGGCAGGCCTCTTGCAGCTGCAGGAATTGTAGTAACAGGAGATAAGGCAGTCAATGTATACACCTCGTCTCAGACAGGGTCAATCATAGTCAAATTGCTCCCGAATATGCCCAAGGATAAGGAGGCGTGTGCAAAAGCCCCATTAGAGGCATATAACAGAACACTGACTACTTTGCTCACTCCTCTTGGCGATTCCATCCGCAAGATCCAAGGGTCTGTGTCCACGTCTGGAGGAAGGAGACAAAAACGCTTTATAGGTGCCGTTATTGGCAGTGTAGCTCTTGGGGTTGCAACAGCGGCACAGATAACAGCAGCTGCGGCCCTAATACAGGCCAACCAGAATGCCGCCAACATCCTCCGGCTTAAGGAGAGCATTGCTGCAACCAATGAAGCTGTGCATGAAGTCACCGACGGATTATCACAACTATCAGTGGCAGTTGGGAAGATGCAGCAGTTTGTCAATGACCAGTTTAATAATACGGCGCGAGAATTGGACTGTATAAAAATCACACAACAGGTTGGTGTAGAACTCAACCTATACCTAACTGAATTGACTACAGTATTCGGGCCACAGATCACCTCCCCTGCATTAACTCAGCTGACCATCCAGGCACTTTATAATTTAGCTGGTGGCAATATGGATTACTTATTAACTAAGTTAGGTATAGGGAACAATCAACTCAGCTCATTAATTGGTAGTGGCCTGATCACTGGCTACCCTATACTGTACGACTCACAGACTCAACTCTTGGGCATACAAGTGAATTTGCCCTCAGTTGGGAACTTAAACAATATGCGTGCCACCTATTTGGAGACCTTATCTGTAAGTACAACCAAAGGATATGCCTCAGCACTTGTCCCGAAAGTAGTGACACAAGTTGGTTCTGTGATAGAAGAGCTTGACACCTCATACTGTATAGAGTCCGATCTGGATTTATATTGTACAAGAATAGTGACATTCCCCATGTCCCCAGGTATTTATTCCTGTTTGAGCGGCAACACATCAGCTTGCATGTATTCAAAGACTGAAGGTGCACTCACTACGCCGTATATGGCCCTTAAAGGCTCAGTTATTGCCAATTGTAGGATAACAACATGTAGATGTGCAGACCCTCCTGGTATCATATCGCAGAATTATGGAGAAGCTGTATCCCTGATAGATAGACATTCGTGCAATGTCTTATCATTAGACGGGATAACTCTGAGGCTCAGTGGGGAATTTGATGCAACTTATCAAAAGAACATCTCAATACTAGATTCTCAAGTCATCGTGACAGGTAATCTTGATATATCAACTGAACTTGGAAACGTCAACAATTCAATCAGCAATGCCTTGGATAGGTTGGCAGAAAGCAACAGCAAGCTAGACAAAGTCAATGTCAGACTAACCAGCACATCTGCTCTTATTACCTATATCGTCCTAACTGTCATTTCTCTAGTTTTTGGTGCACTTAGTCTGGTTTTAGCGTGTTACCTGATGTACAAACAGAAGGCACAACAAAAGACCTTGCTATGGCTTGGGAATAATACCCTCGATCAGATGAGAGCCACTACA
>1998/China/JS/3/98
ATGGGCTCCAAACCTTCTACCAGGATCCCAGCACCTCTGATGCTGATCACCCGGATTATGCTGATATTGGGCTGTATCCGTCCGACAAGCTCTCTTGACGGCAGGCCTCTTGCAGCTGCAGGAATTGTAGTAACAGGAGATAAGGCAGTCAATGTATACACCTCGTCTCAGACAGGGTCAATCATAGTCAAGTTGCTCCCGAATATGCCCAGGGATAGGGAGGCGTGTGCAAAAGCCCCATTAGAGGCATATAACAGAACACTGACTGCTTTGCTCACTCCTCTTGGCGACTCCATCCGCAAGATCCAAGGGTCTGTGTCCACGTCTGGAGGAAGGAGACAAAAACGCTTTATAGGTGCTGTTATTGGCAGTGTAGCTCTTGGGGTTGCAACAGCGGCACAGATAACAGCAGCTGCGGCCCTAATACAAGCCAACCAGAATGCCGCCAACATCCTCCGGCTTAAGGAGAGCATTGCTGCAACCAATGAAGCTGTGCATGAAGTCACCGACGGATTATCACAACTATCAGTGGCAGTTGGGAAGATGCAGCAGTTTGTCAATGACCAGTTTAATAATACGGCGCGAGAATTGGACTGTATAAAAATCACACAACAGGTTGGTGTAGAACTCAACCTATACCTAACTGAATTGACTACAGTATTCGGGCCACAGATCACCTCCCCTGCATTAACTCAGCTGACCATCCAGGCACTTTATAATTTAGCTGGTGGCAATATGGATTACTTATTAACTAAGTTAGGTATAGGGAACAATCAACTCAGCTCATTAATTGGTAGCGGCCTGATCACTGGTTACCCTATACTGTATGACTCACAGACTCAACTCTTGGGCATACAAGTGAATTTGCCCTCAGTCGGGAACTTAAATAATATGCGTGCCACCTATTTGGAGACCTTATCTGTGAGTACAACCAAAGGATATGCCTCAGCACTTGTCCCGAAAGTAGTGACACAAGTCGGTTCTGTGATAGAAGAGCTTGACACCTCATACTGTATAGAGTCTGATCTGGATTTATATTGTACTAGAATAGTGACATTCCCCATGTCCCCAGGTATTTATTCCTGTTTGAGCGGCAACACATCAGCTTGCACGTATTCAAAGACTGAAGGCGCACTCACTACGCCGTATATGGCCCTTAAAGGCTCAGTTATTGCCAATTGTAAGATAACAACATGTAGATGTACAGACCCTCCTGGTATCATATCGCAAAATTATGGAGAAGCTGTATCCCTGATAGATAGACATTCGTGCAATGTCTTATCATTAGACGGGATAACTCTGAGGCTCAGTGGGGAATTTGATGCAACTTATCAAAAGAACATCTCAATACTAGATTCTCAAGTCATCGTGACAGGCAATCTTGATATATCAACTGAACTTGGAAACGTCAACAATTCAATCAGCAATGCCTTGGATAGGTTGGCAGAAAGCAATAGCAAGCTAGAAAAAGTCAATGTCAGACTAACCAGCACATCTGCTCTCATTACCTATATTGTTCTAACTGTCATTTCTCTAGTTTTCGGTGCACTTAGTCTGGGTTTAGCGTGTTACCTGATGTACAAACAGAAGGCACAACAAAAGACCTTGCTATGGCTTGGGAATAATACCCTCGATCAGATGAGAGCCACTACA
>1998/China/JS-298
ATGGGCTCCAAACCTTCTACCAGGATCCCAGTACCTCTGATGCTGATCACTCGGATTATGCTGATATTGAGCTGTATCTGTCTGACAAGCTCCCTTGACGGCAGGCCTCTTGCAGCTGCAGGGATTGTAGTAACAGGAGATAAGGCAGTCAATATATACACCTCGTCTCAGACAGGGTCAATCATAGTCAAGTTGCTCCCGAATATGCCCAAGGATAAAGAGGCGTGTGCAAAAGCCCCATTAGAGGCATATAACAGAACACTGACTACTTTGCTCACTCCTCTTGGCGATTCCATCCGCAAGATCCAAGGGTCTGTGTCCACGTCTGGAGGAAGGAGACAGAAACGCTTCATAGGTGCCGTTATTGGCAGTGTAGCTCTGGGGGTTGCAACAGCGGCACAGATAACAGCAGCTGCGGCCCTAATACAAGCCAACCAGAATGCCGCCAACATCCTCCGGCTTAAGGAGAGCATTGCTGCAACAAATGAAGCTGTGCATGAAGTCACCGACGGATTATCACAACTATCAGTGGCAGTTGGGAAGATGCAGCAGTTTGTCAATGACCAGTTTAATAATACGGCGCGAGAATTGGACTGTATAAAAATTACACAACAGATTGGTGTAGAACTCAACCTATACCTAACTGAATTGACCACAGTATTCGGGCCACAGATCACCTCCCCTGCATTAACTCAGCTGACCATCCAGGCACTTTATAATTTAGCTGGTGGCAATATGGATTACTTATTAACTAAGTTAGGTATAGGGAACAATCAACTCAGCTCATTAATTGGTAGCGGCTTGATCACTGGCTACCCTATACTGTACGACTCACAGACTCAACTCTTGGGTATACAAGTGAATTTGCCCTCAGTCGGGAACTTAAATAATATGCGTGCCACCTATTTGGAGACCTTATCTGTAAGTACAACCAAAGGATATGCCTCAGCACTTGTCCCGAAAGTAGTGACACAAGTCGGTTCTGTGATAGAAGAGCTTGACACCTCGTACTGTATAGAGTCCGATCTGGATTTATATTGCACAAGAATAGTGACATTCCCCATGTCCCCAGGTATTTATTCCTGTTTGAGCGGCAACACATCAGCTTGCATGTATTCAAAGACTGAAGGCGCACTTACTACGCCGTATATGGCCCTTAAAGGCTCAGTTATCGCCAATTGTAAGATAACAACATGTAGATGTGCAGACCCTCCTGGTATCATATCGCAAAATTATGGGGAAGCTGTATCCCTGATAGATAGACATTCGTGCAATGTCTTATCATTAGACGGGATAACTCTGAGGCTCAGTGGGGAATTTGATGCAACTTATCAAAAGAACATCTCAATACTAGATTCTCAAGTCATCGTGACAGGCAATCTCGATATATCAACTGAGCTTGGAAATGTCAACAATTCAATCAGCAATGCCTTGGACAAGTTGGCAGAAAGCAACAGCAAGCTAGACAAAGTCAATGTCAGACTAACCAGCACATCTGCTCTCATTACCTATATCGCTCTAACTGTCATTTCTCTAGTTTTCGGTGCACTTAGTCTGGTTTTAGCGTGTTACCTGATGTACAAACAGAAGGCACAACAAAAGACCTTACTATGGCTTGGGAATAATACCCTCGATCAGATGAGAGCCACTACA
>1998/China/ND98
ATGGGCTCCAGATCTTCTACCAGGATCCCAGCACCTCTAATGCTGATCACTCGGATTATGCTGATATTGAGCTGTATCCGTCTGACAAGCTCTCTTGACGGCAGGCCTCTTGCAGCTGCAGGAATTGTAGTAACAGGAGATAAGGCAGTTAATGTATACACCTCGTCTCAGACAGGGTCAATCATAGTCAAGTTGCTCCCGAATATGCCCAGAGATAAGGAGGCGTGTGCAAAAGCCCCATTAGAGGCATATAACAGAACACTGACTACTTTGCTCACTCCTCTTGGCGACTCCATCCGCAAGATCCAAGGGTCTGTGTCCACGTCTGGAGGAAGGAGACAAAAACGCTTTATAGGTGCTGTTATTGGCAGTGTAGCTCTTGGGGTTGCAACAGCGGCGCAGATAACAGCAGCTGCGGCCCTAATACAAGCCAACCAGAATGCCGCCAACATCCTCCGGCTCAAGGAGAGCATTGCTGCAACCAATGAAGCTGTGCATGAAGTCACCGACGGATTATCACAACTATCAGTGGCAGTTGGGAAGATGCAGCAGTTTGTCAATGACCAGTTTAATAATACGGCGCGAGAATTGGACTGTATAAAAATCACACAACAGGTTGGTGTAGAACTCAACCTATACCTAACTGAATTGACTACAGTATTCGGGCCACAGATTACCTCCCCTGCATTAACTCAGCTGACCATCCAGGCACTTTATAATTTAGCTGGTGGCAATATGGATTACTTATTAACTAAGTTAGGTATAGGGAACAATCAACTCAGCTCATTAATTGGTAGCGGCCTGATCACTGGTTACCCTATACTGTATGACTCACAGACTCAACTCTTGGGCATACAAGTGAATTTGCCCTCAGTCGGGAACTTAAATAATATGCGTGCCACCTATTTGGAGACCTTATCTGTAAGTACAACCAAAGGATATGCCTCAGCACTTGTCCCGAAAGTAGTAACACAAGTCGGTTCTGTGATAGAAGAGCTTGACACCTCATACTGTATAGAGTCCGATCTGGATTTATATTGTACTAGAATAGTGACATTCCCCATGTCCCCAGGTATTTATTCCTGTTTGAGCGGCAACACATCAGCTTGCATGTATTCAAAGACTGAAGGCGCACTCACTACGCCGTATATGGCCCTTAAAGGCTCAGTTATTGCCAATTGTAAGATAACAACATGTAGATGTACAGACCCTCCTGGTATCATATCGCAAAATTATGGAGAAGCTGTATCCCTGATAGATAGACATTTATGCAATGTCTTATCATTAGACGGGATAACTCTGAGGCTCAGTGGGGAATTTGATGCAACTTATCAAAAGAACATCTCAATACTAGATTCTCAAGTCATTGTGACAGGTAATCTTGATATATCAACTGAACTTGGAAACGTCAACAATTCAATCAGCAATGCCTTGGATAGGTTGGCAGAAAGCAACAGCAAGCTAGAAAAAGTCAATGTCAGACTAACCAGCACATCTGCTCTCATTACCTATATTGTTCTAACTGTCATTTCTCTAATTTTCGGTGCACTTAGTCTGGTTTTAGCGTGTTACCTGATGTACAAACAGAAGGCACAACAAAAGACCTTGCTATGGCTTGGGAATAATACCCTCGATCAGATGAGAGCCACTACA
>1998/China/Sh-298
ATGGGCTCCAAACCTTCTACCAGGATCTCAGTACCTCCGATGCTAATCACCAGAATCACGTTGATATTGAGCTGTATCTGTCTGACTAGCTCTCTTGACGGCAGGCCTCTCGCAGCTGCGGGGATTGTGGTAACAGGAGATAAAGCAGTCAATATATACACCTCATCTCAGACGGGGTCAATCATAATCAAGTTGCTCCCAAATATGCCCAAGGATAAAGAGGCGTGTGCAAAAGCCCCGTTAGAAGCATACAACAGAACACTGACCACTTTACTCTCCCCACTTGGTGATTCCATCCGCAGGATTCAAGGGTCTGTGTCTACATCAGGAGGAAGGAGACAGAAACGCTTTATAGGTGCCATTATCGGTAGTGTAGCTCTTGGGGTCGCAACAGCGGCACAGATAACAGCAGCTGCAGCCTTAATACAAGCCAACCAAAATGCTGCCAACATCCTCCGGCTTAAGGAGAGCATTGCTGCGACCAATGAAGCTGTGCATGAGGTCACCGACGGATTATCACAACTAGCAGTGGCGGTTGGGAAGATGCAGCAGTTTGTTAATGACCAATTTAATAATACAGTGCGAGAATTGGACTGCATAAAAATTACACAACAAGTCGGTGTAGAACTCAATCCATACCTAACTGAATTGACTACAGTGTTCGGGCCGCAAATCACTTCCCCTGCCCTCACTCAGCTGACTATCCAGGCACTTTATAATTTAGCTGGTGGCAACATGGATTACTTGTTGACCAAGTTAGGTGTAGGGAACAATCAACTCAGCTCATTAATTGGTAGTGGCTTGATCACCGGTAACCCTATATTGTACGACTCACAGACTCAACTCTTGGGTATACAGGTAAATTTACCCTCAGTCGGGAACCTTAATAATATGCGTGCCACCTACTTGGAGACTTTATCTGTAAGCACAACCAAAGGGTTTGCCTCAGCACTTGTCCCAAAGGTAGTAACACAAGTCGGCTCCGTGATAGAAGAACTTGACACCTCATACTGTATAGAGTCCGATTTGGATTTATATTGTACAAGAATAGTGACATTCCCCATGTCTCCAGGTATTTATTCTTGTCTGAGCGGCAATACATCAGCTTGCATGTATTCAAAGACTGAAGGCGCACTCACTACGCCATATATGGCCCTCAAAGGCTCAGTTATTGCCAATTGCAAAATAACGACATGTAGATGTGCGGACCCCCCAGGTATCATATCGCAAAATTATGGAGAAGCTGTATCTCTGATAGATAGACATTCATGCAATGTCTTATCATTAGACGGGATAACTCTGAGGCTCAGTGGGGAATTTGATGCAACTTATCAAAAGAATATCTCGATACTAGATTCTCAAGTCATTGTGACAGGCAACCTTGATATATCAACCGAGTTTGGAAATGTCAATAATTCAATAAGTAATGCCCTGGACAGGTTAGCGGAAAGTAACAGCAAACTAGACAAAGTCAATGTCAAACTAACCAGCACGTCTGCTCTCATTACCTATATCGTCCTAACTGTCATATCTCTTGTTTCCGGTGCACTTAGCCTGGTTTTAGCATGCTACCTGATGTACAAACAAAAGGCACAACAAAAGACTTTACTATGGCTTGGGAATAACACCCTTGATCAGATGAGAGCCACTACA
>1998/India/NDV2K17
ATGGGCCCCAGACCTTCTACCAAGAACCCAACACCTATGATGCTGACTGTCCGGGTCGCGCTGGTACTGAGTTGCATCTGTCCGGCAAACTCCATTGATGGCAGGCCTCTTGCGGCTGCAGGAATTGTGGTAACAGGAGACAAAGCAGTCAACATATACACCTCATCCCAGACAGGATCAATCATAGTTAAGCTCCTCCCAAACCTGCCCAAGGATAAGGAGGCATGTGCGAAAGCCCCCTTGGATGCATACAACAGGACATTGACCACTTTGCTCACCCCCCTTGGTGACTCTATCCGTAGGATACAAGAGTCTGTAACTACATCTGGAGGGAGGAGACAGAAACGCTTTATAGGCGCCATTATTGGCGGTGTGGCTCTTGGGGTGGCAACTGCTGCACAAATAACAGCGGCCGCAGCTCTGATACAAGCCAAACAAAATGCTGCCAACATCCTCCGACTTAAAGAGAGCATTGCCGCAACCAATGAGGCCGTGCATGAGGTCACTGACGGATTATCGCAACTAGCAGTGGCAGTTGGGAAGATGCAGCAGTTTGTTAATGACCAATTTAATAAAACAGCTCAGGAATTAGGCTGCATCAGAATTGCACAGCAAGTTGGTGTAGAGCTCAATCTGTACCTAACCGAATTGACTACAGTATTCGGACCACAAATCACTTCACCTGCCTTAAACAAGCTGACTATTCAGGCACTTTACAATCTAGCTGGTGGGAATATGGATTACTTGTTGACTAAGTTAGGTGTAGGGAACAATCAACTCAGCTCATTAATCGGTAGCGGCTTAATCACCGGCAACCCTATTCTGTACGACTCACAGACTCAACTCTTGGGTATACAGGTAACTCTACCTTCAGTCGGGAACCTAAATAATATGCGTGCCACCTACTTGGAAACCTTATCCGTAAGCACAACCAGGGGATTTGCCTCGGCACTTGTCCCAAAAGTGGTGACACAGGTCGGTTCTGTGATAGAAGAACTTGACACCTCATATTGTATAGAAACCGACTTGGATTTATATTGTACAAGAATAGTAACATTCCCTATGTCCCCTGGTATTTATTCCTGCTTGAGCGGCAATACATCGGCCTGTATGTACTCAAAGACCGAAGGCGCACTCACTACGCCATACATGACTATCAAAGGCTCAGTCATCGCTAACTGCAAGATGACAACATGTAGATGTGTAAACCCCCCGGGTATCATATCGCAAAACTATGGAGAAGCCGTGTCTCTAATAGATAAGCAATCATGCAATGTTTTATCCTTAGACGGGATAACTTTAAGGCTCAGTGGGGAATTCGATGCAACTTATCAGAAGAATATCTCAATACAAGATTCTCAAGTAATAATAACAGGCAATCTTGATATCTCAACTGAGCTTGGGAATGTCAACAACTCGATCAGTAATGCTTTGAATAAGTTAGAGGAAAGCAACAGCAAACTAGACAAAGTCAATGTCAAACTGACCAGCACATCTGCTCTCATTACCTATATCGTTTTGACTATCATATCTCTTGTTTTTGGTATACTTAGCCTGGTTCTAGCATGCTACCTAATGTACAAGCAAAAGGCGCAACAAAAGACCTTATTATGGCTTGGGAATAATACCCTAGATCAGATGAGAGCCGCTACA
>1998/USA/AK/196
ATGGATCCCAAGCCTTCTACCAGCTATTTGCACACTTTCCCACTGATCTTCGTGGCTATCATTTTAGTATTCATGGCTGGAAGGGCATCGGCACTGGATGGGCGGCCGCTCGCTGCCGCAGGAATAGTAGTCACAGGAGACAAGGCAGTTAATATATACACATCGTCGCAAACAGGGACAATTATCATCAAATTATTACCCAATATGCCCAAAGACAAAGAACAATGTACTAAGGGCCCCCTAGACGCATACAATAGGACCCTTACAACCCTCCTTGCCCCGCTCGGCGATTCGATTAGGAGGATCCAAGAGTCGGTAACCACATCAGGAGGAGAACGGCAGGAGCGTTTGGTAGGGGCAATAATAGGAGGTGTCGCATTAGGTGTAGCCACCGCAGCGCAGATCACAGCGGCTTCTGCCCTCATACAAGCCAACCAGAATGCTGCAAACATACTGAAATTAAAGGAGAGTATTGCCGCTACCAATGAAGCAGTACATGAGGTCACAAGCGGGCTGTCCCAGCTGGCTGTTGCCGTAGGTAAGATGCAGCAGTTTGTTAACGACCAATTCAATAAGACAGCACAAGAGATCGACTGTATTAAGATCACACAACAGGTTGGGGTGGAGTTGAATCTATACTTGACCGAACTGACAACCGTGTTCGGACCGCAAATCACATCCCCTGCACTCACGCAGTTGACCATCCAGGCCTTATATAATCTGGCGGGTGGGAACATGGACTACATGCTGACAAAGCTGGGAGTGGGTAATAATCAGCTCAGTTCTCTGATTAGTAGTGGCCTAATATCAGGGAATCCAATTCTCTATGACTCGCAAACTCAGCTTCTGGGTATACAGGTGACTCTCCCCTCTGTGGGCAATTTGAACAACATGCGCGCCACATATCTGGAAACCCTCTCTGTAAGTACGAACAAGGGATTTGCATCTGCATTAGTGCCTAAGGTGGTAACTCAGGTAGGCTCCGTAATTGAAGAGCTGGATACGTCATATTGCATAGAGACAGACCTGGATCTGTACTGCACTAGAATTGTAACATTCCCCATGTCTCCAGGTATCTTCTCCTGTCTCGGTGGAAACACTTCAGCGTGCATGTATTCTAAGACTGAAGGGGCACTCACCACACCATATATGACACTCAAAGGATCAGTCATAGCAAATTGCAAGATGACAACGTGTAGGTGCGCAGATCCCCCGGGGATAATCTCACAGAATTATGGAGAGGCTGTCTCCCTAATAGACAAAAAGGTATGTAACATTCTGACTCTTGACGGGATCACCTTGCGCCTTAGCGGGGAATTCGATGCAACCTATCAGAAAAATATCTCAATTCAGGATTCCCAGGTGGTGATTACTGGGAATCTAGATATATCCACTGAGTTAGGGAATGTGAATAATTCAATCAGCAATGCTCTAGACAAGCTAGAGGAGAGTAACAGCAAGCTGGACAAAGTTAATGTGAGGCTTACCAGTACATCTGCCCTAATCACATACATTGTCTTGACAACAATAGCACTGATATGCGGGATAGTCAGCTTAGTCCTCGCCTGCTATATAATGTACAAACAAAAGGCCCAGCAGAAAACACTGCTATGGCTCGGGAACAACACCTTGGATCAGATGAGAGCAACGACA
>1998/USA/Texas
ATGGGTTCCAAACCCTCCACCAGGACCCCAGCAAATCCGATGCTAATCACCCGAATCATGCTGATATTGAGCTGCATCTGCCAGACGAGTTCTCTTGACGGCAGGCCTCTTGCAGCTGCAGGGATTGTGGTAACAGGAGATAAAGCAATCAATATATACACCTCATCTCAGACAGGGTCAATTATAGTCAAGTTGCTCCCGAATATGCCCAAGGACAAAGAGGCGTGTGCAAAAGCTCCGTTAGAAGCATACAACAGAACACTGACCACTTTACTCACCCCCCTTGGTGATTCCATCCGCAGGATACAAGGGTCTGTGTCCACATCAGGGGAAAGGAGGCAGAAACGCTTTATAGGTGCCATTATCGGCAGTGTAGCTCTTGGGGTCGCGACATCGGCACAGATAACAGCAGCTGCGGCCCTAATACAAGCCAACCAGAATGCCGCCAATATCCTCCGGCTTAAGGAGAGTATTGCTGCAACCAATGAAGCTGTGCATGAGGTCACCGATGGATTATCGCAACTAGCAGTGGCAGTTGGGAAGATGCAGCAGTTTGTTAATGACCAACTTAATAATACGGCGCGAGAATTGGACTGCATAAAAATTACACAACAAGTCGGTATAGAACTCAACCTATACTTAACTGAACTGACTACAGTGTTCGGGCCGCAAATCACTTCCCCTGCCCTAACTCAGCTGACTATTCAAGCGCTTTATAATCTAGCTGGCGGCAATATGGATTACTTGTTGACTAAATTAGGTATAGGGAACAATCATCTCAGCTCATTAATTGGCAGTGGCTTGATCACAGGCAACCCTATACTGTATGACTCACAGACTCAATTATTGGGCATCCAGGTAAATTTACCCTCAGTCGGGAACCTTAATAATATGCGTGCCACCTACTTGGAGACTTTATCTGTAAGCACAACCAAAGGGTTTGCCTCAGCACTTGTCCCGAAGGTAGTGACACAAGTCGGCTCCGTGATCGAAGAACTCGACACCTCATACTGTATAGAGTCCGATCTGGATTTATACTGTACAAAAATAGTGACATTCCCCATGTCACCAGGTATTTATTCCTGCCTGAGCGGCAATACATCAGCTTGCATGTATTCAAAGACTGAGGGCGCACTAACAACGCCATATATGGCCCTCAAAGGCTCAGTTATTGCCAATTGCAAAATAACAACATGCAGGTGTGCAGACCCCCCAAGTATCATATCGCAAAACTATGGAGAAGCTGTATCTTTGATAGATAGACATTCATGCAATGTCTTATCATTAGATGGGGTAACTCTGAGACTCAGTGGGGAGTTTGATGCAACTTATCAAAAGAACATCTCAATACTAGATTCTCAAGTCATCGTGACAGGCAACCTTGATATATCAACTGAGCTTGGAAATGTCAACAATTCAGTAAGCAATGCCCTGGACAGGTTGGCAGAAAGTAACAGCAAACTAGACAAAGTCGATGTCAAACTAACCAGCACATCTGCTCTCATTACCTATATCATTCTAACCGTCATATCTCTTGTTTTCAGTGCACTCGGCTTGGTTTTAGCATGCTACCTGATGTACAAACAAAAGGCACAACAGAAGACTTTACTATGGCTTGGGAATAATACCCTCGATCAGATGAGAGCCACTACA
>1998/XXXX/Y98
ATGGGCTCCAGATCTTCTACCAGGATCCCAGCACCTCCAATGCTGATCACTCGGATTATGCTAATATTGAGCTGTATCCGTCTGACAAGCTCTCTTGACGGCAGGCCCCTTGCAGCTGCAGGAATTGTAGTAACAGGAGATAAGGCAGTCAATGTATACACCTCGTCTCAGACAGGGACAATCATAGTCAAGTTGCTCCCGAATATGCCCAGAGATAAGGAGGCGTGTGCAAAAACCCCATTAGAGGCATATAACAGAACACTGACTACTTTGCTCACTCCTCTTGGCGACTCCATCCGCAAGATCCAAGGGTCTGTGTCCACGTCTGGAGGAAGGAGACAAAAACGCTTTATAGGTGCTGTTATTGGCAGTGTAGCTCTTGGGGTTGCAACAGCGGCACAGATAACAGCAGCTGCGGCCCTAATACAAGCCAACCAGAATGCCGCCAACATCCTCCGGCTTAAGGAGAGCATTGCTGCAACCAATGAAGCTGTGCATGAAGTCACCGACGGATTATCACAACTATCAGTGGCAGTTGGGAAGATGCAGCAGTTTGTCAATGACCAGTTTAATAATACGGCGCGAGAATTGGACTGTATAAAAATCACACAACAGGTCGGTGTAGAACTCAACCTATACCTAACTGAATTGACTACAGTATTCGGGCCACAGATCACCTCCCCTGCATTAACTCAGCTGACCATCCAGGCACTTTATAATTTAGCTGGTGGCAATATGGATTACTTATTAACTAAGTTAGGTATAGGGAACAATCAACTCAGCTCATTAATTGGTAGCGGCCTGATCACTGGTTACCCTATACTGTATGACTCACAGACTCAACTCTTGGGCATACAAGTGAATTTGCCCTCAGTCGGGAACTTAAATAATATGCGTGCCACCTATTTGGAGACCTTATCTGTAAGTACAACCAAAGGATATGCCTCAGCACTTGTCCCGAAAGTGGTGACACAAGTCGGTTCAGTGATAGAAGAGCTTGACACCTCATACTGTATAGAGTCCGATCTGGATTTATATTGTACTAGAATAGTGACATTCCCCATGTCCCCAGGTATTTATTCCTGTTTGAGCGGCAACACATCAGCTTGCATGTATTCAAAGACTGAAGGCGCACTAACTACGCCGTATATGGCCCTTAAAGGCTCAGTTATTGCCAATTGTAAGATAACAACATGTAGATGTACAGACCCTCCTGGTATCATATCGCAAAATTATGGAGAAGCTGTATCCCTGATAGATAGACATTCATGCAATGTCTTATCATTAGACGGGATAACTCTGAGGCTCAGCGGGGAATTTGATGCAACTTATCAAAAGAACATCTCAATATTAGATTCTCAAGTCATCGTGACAGGCAATCTTGATATATCAACTGAACTTGGAAACGTCAACAATTCAATCAGCAATGCCTTGGATAGGTTGGCAGAAAGCAACAGCAAGCTAGAAAAAGTCAATGTCAGACTAACCAGCACATCTGCTCTCATTACCTATATTGTTCTAACTGTCATTTCTCTAATTTTCGGTGCACTTAGTCTGGTTTTAGCGTGTTACCTGATGTACAAACAGAAGGCACAACAAAAGACCTTGCTATGGCTAGGGAATAATACCCTCGATCAGATGAGAGCCACTACA
>1999/Argentina/Tigre699
ATGGGCTCCAAACCTTCTACCAGGATCCCAGTACCTCTTGCATTGGTCACCCGAACCATGCTGATATTGAGCTGCATCTGCCCGACGAGCTCACTTGACGGCAGGCCTCTTGCAGCTGCGGGGATTGTGGTAACAGGGGATAAAGCAGTCAATATTTACACCTCATCCCAGACAGGGTCAATCATAGTCAAGTTGCTCCCGAATATGCCCAAGGACAAGGAGGCATGTGCAAAAGCCCCGTTAGAAGCATACAACAGGACACTAACTACTTTACTCACCCCCCTTGGTGAGTCTATCCGGAGGATACAAGGGTCTGTGTCCACATCAGGAGGAGGGAGACAGAAACGCTTTATAGGTGCCGTTATCGGCAGTGTAGCCCTTGGGGTCGCAACATCGGCACAGATAACAGCAGCTGCGGCCCTAATACAAGCCAACCAGAACGCCGCCAACATACTCCGGCTTAAGGAGAGCATTGCTGCAACCAATGAAGCTGTGCATGAAGTCACCGACGGATTATCGCAACTAGCAGTGGCAGTTGGGAAGATGCAGCAGTTTGTTAATGACCCATCTAATAATACGGCACGAGAATTGGACTGTATAAAAATTACACAACAAGTCGGTATAGAACTCAACCTCTACCTAACTGAACTGACTACAGTGTTCGGGCCACAAATCACTTCTCCTGCCCTAACTCAGCTGACTATCCAGGCACTTTATAATTTGGCTGGTGGCAACATGGATTACTTGTTGACTAAGTTAGGTGTAGGGAATCATCACCTCAGTTCGTTAATTGGTAGTGGCTTAATCACAGGCCACCCTATACTATATGACTCACAGACTCAACTCTTGGGCATACAGGTAACTTTACCTTCAGTCGGGAACCTTAACAATATGCGTGCCACTTACCTGGAGACTTTATCTGTAAGCACAACAAAAGGGTTTGCCTCGGCACTTGTCCCGAAGGTAGTGACACAAGTCGGCTCCGTGATAGAAGAACTCGACACCTCATACTGTATAGAGTCTGATCTGGATTTATACTGTACAAGAATAGTGACATTCCCCATGTCTCCAGGTATTTATTCCTGTCTGAGCGGCAATACATCAGCTTGTATGTACTCAAAGACTGAAGGCGCACTCACTACATCATATATGGCCCTCAGAGGCTCAGTTATTGCCAATTGCAAAATAACAACATGCAGGTGTGCAGACCCCCCAAGTATCATATCGCAAAACTATGGAGAAGCTGTGTCTCTGATAGATAGACTATCATCGAATGTCTTATCATTAGACGGGATAACTCTGAGGCTCAGTGGGGAATTTGATGTAACTTATCAAAAGAATATCTCAATACTAGATTCTCAAGTCACGCTGACAGGCAACCTTGATATATCAGCCAAGCTTGGAAATGTCAACAATTCAATAAGCAATGCCCTGGACAGGTTAGCAGAAAGTAGCAGAAAACTAGACAAAGTCAATGTAAAACTAGCCAGCACATCTGCTCTCATTACCTATATTGTTCTAACCGTCATATCTCTTGTTCTCGGTGCACTTAGCTTGGTTTTAGCATGCTACCTGATGTACAAACAAAAGGCACAACAAAAGTCTCTACTATGGCTTGGGAATAATACCCTCGATCAGATGAGAGCCACTACA
>1999/Australia/0868-hi
ATGGGCTTCAGATCCTCTACCAGGATCTCAGTACCTCTTATGCTGACCGTTCGAGTCATGTTGGCATTGAGTTGCGTCTGTCCGACCAGCGCCCTTGATGGCAGGCCTCTTGCAGCTGCAGGGATTGTGGTAACAGGAGACAAAGCAGTCAACATATACACCTCATCTCAGACAGGGTCAATCATAATCAAGTTACTCCCAAATATGCCCAAGGATAAAGAGGCGTGTGCAAAAGCCCCGTTGGAGGCATACAACAGGACATTGACTACTCTACTCACCCCTCTTGGTGATTCTATCCGTAGGATACAAGAGTCTGTGACCACGTCCGGAGGAAGGAGACAGGGGCGTCTTATAGGCGCCATTATCGGTGGTGTAGCTCTCGGGGTGGCAACCGCTGCACAGATAACAGCAGCCTCGGCTCTGATACAAGCCAATCAAAATGCTGCCAACATACTCCGGCTAAAGGAGAGCATTGCTGCAACCAATGAGGCTGTGCACGAGGTCACTAATGGATTATCACAACTAGCAGTGGCAGTTGGGAAGATGCAGCAATTTGTTAATGACCAGTTTAATAAAACAGCTCAAGAATTGGACTGTATAAAAATTACACAGCAGGTTGGTGTAGAACTCAACCTGTACCTAACTGAATTGACTACAGTATTCGGGCCACAAATCACTTCCCCTGCCTTAACTCAGCTGACTATCCAGGCGCTTTACAATCTAGCTGGTGGGAATATGGATTACTTGTTGACTAAGTTAGGTGTGGGGAGCAGACAACTCAGCTCATTAATTAGTAGTGGCCTGATCACCGGCAACCCTATTCTGTACGACTCACAGACTCAACTCTTGGGTATACAGGTAACCCTACCCTCAGTCGGGAACCTAAATAATATGCGTGCCACCTACCTGGAAACCTTGTCTGTAAGTACAACCAAAGGATTTGCCTCAGCACTTGTCCCAAAAGTAGTGACACAGGTCGGTTCCGTGATAGAAGAGCTTGACACCTCGTACTGTATAGAGACCGATTTGGATCTATATTGTACAAGAATAGTGACATTCCCTATGTCTCCTGGTATTTATTCCTGTTTGAGTGGCAATACATCTGCTTGTATGTACTCAAAGACTGAAGGCGCACTCACTACGCCGTATATGACCCTCAAAGGCTCAGTTATTGCTAACTGTAAGATGACAACATGTAGATGTGCAGACCCCCCGGGTATCATATCGCAAAATTATGGAGAAGCTGTGTCTCTAATAGATAGGCAGTCATGCAATATCTTATCCTTAGACGGGATAACTTTGAGGCTCAGTGGGGAATTTGATGCAACTTATCAAAAGAATATCTCAATACAAGATTCTCAAGTAATAGTGACAGGCAATCTTGATATCTCGACTGAGCTTGGGAATGTCAACAACTCGATAAGTAATGCCTTGGATAAGTTAGAGGAAAGCAACAGCAAATTAGATAAGGTCAATGTCAAACTGGCCAGCACATCCGCTCTTATTACCTATATCGTTTTAACTGTCATATCTCTTGTATGTGGTATACTCAGCCTGGTTCTAGCATGCTACCTGATGTACAAGCAAAAGGCGCAACAGAAGACCTTGTTGTGGCTTGGGAACAATACCCTAGACCAGATGAGGGCCACTACA
>1999/Australia/0868-lo
ATGGGCTTCAGATCCTCTACCAGGATCTCAGTACCTCTTATGCTGACCGTTCGAGTCATGTTGGCATTGAGTTGCGTCTGTCCGACCAGCGCCCTTGATGGCAGGCCTCTTGCAGCTGCAGGGATTGTGGTAACAGGAGACAAAGCAGTCAACATATACACCTCATCTCAGACAGGGTCAATCATAATCAAGTTACTCCCAAATATGCCCAAGGATAAAGAGGCGTGTGCAAAAGCCCCGTTGGAGGCATACAACAGGACATTGACTACTCTACTCACCCCTCTTGGTGATTCTATCCGTAGGATACAAGAGTCTGTGACCACGTCCGGAGGAAGGAGACAGAGGCGTCTTATAGGCGCCATTATCGGTGGTGTAGCTCTCGGGGTGGCAACCGCTGCACAGATAACAGCAGCCTCGGCTCTGATACAAGCCAATCAAAATGCTGCCAACATACTCCGGCTAAAGGAGAGCATTGCTGCAACCAATGAGGCTGTGCACGAGGTCACTAATGGATTATCACAACTAGCAGTGGCAGTTGGGAAGATGCAGCAATTTGTTAATGACCAGTTTAATAAAACAGCTCAAGAATTGGACTGTATAAAAATTACACAGCAGGTTGGTGTAGAACTCAACCTGTACCTAACTGAATTGACTACAGTATTCGGGCCACAAATCACTTCCCCTGCCTTAACTCAGCTGACTATCCAGGCGCTTTACAATCTAGCTGGTGGGAATATGGATTACTTGTTGACTAAGTTAGGTGTGGGGAGCAGACAACTCAGCTCATTAATTAGTAGTGGCCTGATCACCGGCAACCCTATTCTGTACGACTCACAGACTCAACTCTTGGGTATACAGGTAACCCTACCCTCAGTCGGGAACCTAAATAATATGCGTGCCACCTACCTGGAAACCTTGTCTGTAAGTACAACCAAAGGATTTGCCTCAGCACTTGTCCCAAAAGTAGTGACACAGGTCGGTTCCGTGATAGAAGAGCTTGACACCTCGTACTGTATAGAGACCGATTTGGATCTATATTGTACAAGAATAGTGACATTCCCTATGTCTCCTGGTATTTATTCCTGTTTGAGTGGCAATACATCTGCTTGTATGTACTCAAAGACTGAAGGCGCACTCACTACGCCGTATATGACCCTCAAAGGCTCAGTTATTGCTAACTGTAAGATGACAACATGTAGATGTGCAGACCCCCCGGGTATCATATCGCAAAATTATGGAGAAGCTGTGTCTCTAATAGATAGGCAGTCATGCAATATCTTATCCTTAGACGGGATAACTTTGAGGCTCAGTGGGGAATTTGATGCAACTTATCAAAAGAATATCTCAATACAAGATTCTCAAGTAATAGTGACAGGCAATCTTGATATCTCGACTGAGCTTGGGAATGTCAACAACTCGATAAGTAATGCCTTGGATAAGTTAGAGGAAAGCAACAGCAAATTAGATAAAGTCAATGTCAAACTGGCCAGCACATCCGCTCTTATTACCTATATCGTTTTAACTGTCATATCTCTTGTATGTGGTATACTCAGCCTGGTTCTAGCATGCTACCTGATGTACAAGCAAAAGGCGCAACAGAAGACCTTGTTGTGGCTTGGGAACAATACCCTAGACCAGATGAGGGCCACTACA
>1999/Australia/1435
ATGGGCTTCAGATCCTCTACCAGGATCTCAGTACCTCTTATGCTGACCGTTCGAGTCATGTTGGCACTGAGTTGCGTCTGTCCGACCAGCGCCCTTGATGGCAGGCCTCTTGCAGCTGCAGGGATTGTGGTAACAGGAGACAAAGCAGTCAACATATACACCTCATCTCAGACAGGGTCAATCATAATCAAGTTACTCCCAAATATGCCCAAGGATAAAGAGGCGTGTGCAAAAGCCCCGTTGGAGGCATACAACAGGACATTGACTACTCTACTCACCCCTCTTGGTGATTCTATCCGTAGGATACAGGAGTCTGTGACCACGTCCGGAGGAAGGAGACAGAGGCGTTTTATAGGCGCCATTATCGGTGGTGTAGCTCTCGGGGTGGCAACCGCTGCACAGATAACAGCAGCCTCGGCTCTGATACAAGCCAATCAAAATGCTGCCAACATACTCCGGCTAAAGGAGAGCATTGCTGCAACCAATGAGGCTGTGCACGAGGTCACTAATGGATTATCACAACTAGCAGTGGCAGTTGGGAAGATGCAGCAATTTGTTAATGACCAGTTTAATAAAACAGCTCAAGAATTGGACTGTATAAAAATTACACAGCAGGTTGGTGTAGAACTCAACCTGTACCTAACTGAATTGACTACAGTATTCGGGCCACAAATCACTTCCCCTGCCTTAACTCAGCTGACTATCCAGGCGCTTTACAATCTAACTGGTGGGAATATGGATTACTTATTGACTAAGTTAGGTGTGGGGAACAGACAACTCAGCTCATTAATTAGTAGTGGCCTGATCACCGGCAACCCTATTCTGTACGACTCACAGACTCAACTCTTGGGTATACAGGTAACCCTACCCTCAGTCGGGAACCTAAATAATATGCGTGCCACCTACCTGGAAACCTTGTCTGTAAGTACAACCAAAGGATTTGCCTCAGCACTTGTCCCAAAAGTAGTGACACAGGTCGGTTCCGTGATAGAAGAGCTTGACACCTCGTACTGTATAGAGACCGATTTGGATCTATATTGTACAAGAATAGTGACATTCCCTATGTCTCCTGGTATTTATTCCTGTTTGAGTGGCAATACATCTGCTTGTATGTACTCAAAGACTGAAGGCGCACTCACTACGCCGTATATGACTCTCAAAGGGTCAGTTATTGCTAACTGTAAGATGACAACATGTAGATGTGCAGACCCCCCGGGTATCATATCGCAAAATTATGGAGAAGCTGTGTCTCTAATAGATAGGCAATCATGCAATATCTTATCCTTAGACGGGATAACTTTGAGGCTCAGTGGGGAATTTGATGCAACTTATCAAAAGAATATCTCAATACAAGATTCTCAAGTAATAGTGACAGGCAATCTTGATATCTCGACTGAGCTTGGGAATGTCAACAACTCGATAAGTAATGCCTTGGATAAGTTAGAGGAAAGCAACAGCAAATTAGATAAGGTCAATGTCAAACTGGCCAGTACATCCGCTCTTATTACCTATATCGTTTTAACTGTCATATCTCTTGTATGTGGTATACTCAGCCTGGTTCTAGCATGCTACCTGATGTACAAGCAAAAGGCGCAACAGAAGACCTTGTTGTGGCTTGGGAACAATACCCTAGACCAGATGAGGGCCACTACA
>1999/Australia/99-655
ATGGGCTTCAGATCCTCTACCAGGATCTCAGTACCTCTTATGCTGACCGTTCGAGTCATGTTGGCACTGAGTTGCGTCTGTCCGACCAGCGCCCTTGATGGCAGGCCTCTTGCAGCTGCAGGGATTGTGGTAACAGGAGACAAAGCAGTCAACATATACACCTCATCTCAGACAGGGTCAATCATAATCAAGTTACTCCCAAATATGCCCAAGGATAAAGAGGCGTGTGCAAAAGCCCCGTTGGAGGCATACAACAGGACATTGACTACTCTACTCACCCCTCTTGGTGATTCTATCCGTAGGATACAAGAGTCTGTGACCACGTCCGGAGGAAGGAGACAGAGGCGTTTTATAGGCGCCATTATCGGTGGTGTAGCTCTCGGGGTGGCAACCGCTGCACAGATAACAGCAGCCTCGGCTCTGATACAAGCCAATCAAAATGCTGCCAACATACTCCGGCTAAAGGAGAGCATTGCTGCAACCAATGAGGCTGTGCACGAGGTCACTAATGGATTATCACAACTAGCAGTGGCAGTTGGGAAGATGCAGCAATTTGTTAATGACCAGTTTAATAAAACAGCTCAAGAATTGGACTGTATAAAAATTACACAGCAGGTTGGTGTAGAACTCAACCTGTACCTAACTGAATTGACTACAGTATTCGGGCCACAAATCACTTCCCCTGCCTTAACTCAGCTGACTATCCAGGCGCTTTACAATCTAGCTGGTGGGAATATGGATTACTTGTTGACTAAGTTAGGTGTGGGGAGCAGACAACTCAGCTCATTAATTAGTAGTGGCCTGATCACCGGCAACCCTATTCTGTACGACTCACAGACTCAACTCTTGGGTATACAGGTAACCCTACCCTCAGTCGGGAACCTAAATAATATGCGTGCCACCTACCTGGAAACCTTGTCTGTAAGTACAACCAAAGGATTTGCCTCAGCACTTGTCCCAAAAGTAGTGACACAGGTCGGTTCCGTGATAGAAGAGCTTGACACCTCGTACTGTATAGAGACCGATTTGGATCTATATTGTACAAGAATAGTGACATTCCCTATGTCTCCTGGTATTTATTCCTGTTTGAGTGGCAATACATCTGCTTGTATGTACTCAAAGACTGAAGGCGCACTCACTACGCCGTATATGACCCTCAAAGGCTCAGTTATTGCTAACTGTAAGATGACAACATGTAGATGTGCAGACCCCCCGGGTATCATATCGCAAAATTATGGAGAAGCTGTGTCTCTAATAGATAGGCAATCATGCAATATCTTATCCTTAGACGGGATAACTTTGAGGCTCAGTGGGGAATTTGATGCAACTTATCAAAAGAATATCTCAATACAAGATTCTCAAGTAATAGTGACAGGCAATCTTGATATCTCGACTGAGCTTGGGAATGTCAACAACTCGATAAGTAATGCCTTGGATAAGTTAGAGGAAAGCAACAGCAAATTAGATAAGGTCAATGTCAAACTGGCCAGTACATCCGCTCTTATTACCTATATCGTTTTAACTGTCATATCTCTTGTATGTGGTATACTCAGCCTGGTTCTAGCATGCTACCTGATGTACAAGCAAAAGGCGCAACAGAAGACCTTGTTGTGGCTTGGGAACAATACCCTAGACCAGATGAGGGCCACTACA
>1999/Australia/PR-32
ATGGGCTTCAGATCCTCTACCAGGATCTCAGTACCTCTTATGCTGACCGTTCGAGTCATGTTGGCACTGAGTTGCGTCTGTCCGACCAGCGCCCTTGATGGCAGGCCTCTTGCAGCTGCAGGGATTGTGGTAACAGGAGACAAAGCAGTCAACATATACACCTCATCTCAGACAGGGTCAATCATAATCAAGTTACTCCCAAATATGCCCAAGGATAAAGAGGCGTGTGCAAAAGCCCCGTTGGAGGCATACAACAGGACATTGACTACTCTACTCACCCCTCTTGGTGATTCTATCCGTAGGATACAAGAGTCTGTGACCACGTCCGGAGGAAGGAGACAGGGGCGTTTTATAGGCGCCATTATCGGTGGTGTAGCTCTCGGGGTGGCAACCGCTGCACAGATAACAGCAGCCTCGGCTCTGATACAAGCCAATCAAAATGCTGCCAACATACTCCGGCTAAAGGAGAGCATTGCTGCAACCAATGAGGCTGTGCACGAGGTCACTAATGGATTATCACAACTAGCAGTGGCAGTTGGGAAGATGCAGCAATTTGTTAATGACCAGTTTAATAAAACAGCTCAAGAATTGGACTGTATAAAAATTACACAGCAGGTTGGTGTAGAACTCAACCTGTACCTAACTGAATTGACTACAGTATTCGGGCCACAAATCACTTCCCCTGCCTTAACTCAGCTGACTATCCAGGCGCTTTACAATCTAGCTGGTGGGAATATGGATTACTTGTTGACTAAGTTAGGTGTGGGGAACAGACAACTCAGCTCATTAATTAGTAGTGGCCTGATCACCGGCAACCCTATTCTGTACGACTCACAGACTCAACTCTTGGGTATACAGGTAACCCTACCCTCAGTCGGGAACCTAAATAATATGCGTGCCACCTACCTGGAAACCTTGTCTGTAAGTACAACCAAAGGATTTGCCTCAGCACTTGTCCCAAAAGTAGTGACACAGGTCGGTTCCGTGATAGAAGAGCTTGACACCTCGTACTGTATAGAGACCGATTTGGATCTATATTGTACAAGAATAGTGACATTCCCTATGTCTCCTGGTATTTATTCCTGTTTGAGTGGCAATACATCTGCTTGTATGTACTCAAAGACTGAAGGCGCACTCACTACGCCGTATATGACCCTCAAAGGGTCAGTTATTGCTAACTGTAAGATGACAACATGTAGATGTGCAGACCCCCCGGGTATCATATCGCAAAATTATGGAGAAGCTGTGTCTCTAATAGATAGGCAATCATGCAATATCTTATCCTTAGACGGGATAACTTTGAGGCTCAGTGGGGAATTTGATGCAACTTATCAAAAGAATATCTCAATACAAGATTCTCAAGTAATAGTGACAGGCAATCTTGATATCTCGACTGAGCTTGGGAATGTCAACAACTCGATAAGTAATGCCTTGGATAAGTTAGAGGAAAGCAACAGCAAATTAGATAAGGTCAATGTCAAACTGGCCAGTACATCCGCTCTTATTACCTATATCGTTTTAACTGTCATATCTCTTGTATGTGGTATACTCAGCCTGGTTCTAGCATGCTACCTGATGTACAAGCAAAAGGCGCAACAGAAGACCTTGTTGTGGCTTGGGAACAATACCCTAGACCAGATGAGGGCCACTACA
>1999/Belgium/248VB/0.55
ATGGGCTCCAAACCCTACACCAGGATCCCAGCACCTCTGATGCTGATCACTCGAATTACTCTGGTACTGAGCTGCATCTGCCTGACGAGCTCTCTTGACGGCAGGCCACTTGCAGCTGCGGGGATTGTGGTAACAGGAGATAAAGCAATCAATATATACACCTCATCTCAGACAGGGTCAATCATAGTCAAGTTGCTCCCGAATATGCCCAAGGACAAAGAGGCATGTGCGAAAGCCCCGTTAGAGGCATACAACAGAACACTGACCACTTTACTCACCCCCCTTGGTGATTCCATCCGCAGGATACAAGGATCTGTGTCCACATCAGGAGGAAGGAGGCAGAAGCGCTTTATAGGTGCCATTATAGGCAGTGTAGCTCTTGGGGTTGCGACATCGGCACAGATAACAGCGGCTGCGGCCCTAATACAAGCCAACCAGAATGCCGCCAACATCCTCCGGCTTAAGGAGAGCATCGCTGCAACCAATGAAGCTGTGCATGAGGTCACTGACGGATTATCGCAACTAGCAGTGGCAGTTGGGAAGATGCAACAGTTTGTCAATGACCAATTTAATAATACAGCGCGAGAATTGGACTGTATAAAAATTACACAACAAGTCGGCATAGAACTCAACCTATACCTAACTGAACTGACTACAGTGTTCGGGCCACAAATCACTTCCCCTGCCCTAACTCAGCTGACCATCCAAGCGCTTTATAATTTAGCTGGCGGCAACATGGATTACTTATTGACTAAATTAGGTATAGGGAACAATCATCTCAGCTCATTAATAGGCAGTGGCTTGATCACAGGCAACCCTATACTGTATGACTCACAGACTCAACTCTTGGGCATCCAGGTAAATTTACCCTCAGTCGGGAACCTTAATAATATGCGTGCCACCTACCTGGAGACTTTATCTGTAAGCACAACCAAAGGATTTGCCTCAGCACTTGTCCCGAAGGTAGTGACACAAGTCGGCTCTGTGATAGAAGAACTCGACACCTCATACTGTATAGAGTCTGATCTGGATTTATACTGTACAAGGATAGTGACATTCCCCATGTCTCCAGGTATTTATTCTTGTCTGAGCGGCAATACATCAGCCTGCATGTATTCAAAGACTGAAGGCGCACTCAATACGCCATATATGGCCCTCAAAGGCTCAGTCATTGCCAATTGCAAAATAACAACTTGCAGGTGTGCAGACCCCCCGGGTATCATATCGCAAAACTATGGGGAAGCTGTATCTCTGATAGATAGACATTCATGCAATGTCTTATCATTAGATGGGGTAACTCTGAGGCTCAGTGGGGAGTTTGATGCAACTTATCAAAAGAATATCTCAATACTAGATCCTCAAGTCATCGTGACAGGCAACCTTGATATATCAACCGAGCTTGGAAATGTCAACAATTCAATAAGCAATGCCCTGGACAGGTTAGCAGAAAGTAACAGCAAACTAGACAAAGTCAATGTCAAATTAACCAGCACATCTGCTCTCATTACCTATATCGTTCTAACCATCATATCTCTTGTTTTCGGTGCACTTAGCTTGGTTTTAGCATGCTACCTGATGTACAAACAAAAGGCACAACAAAAGACCTTACTGTGGCTTGGGAACAACACCCTCGATCAGATGAGAGCCACTACA
>1999/China/BP01
ATGGGCTCCAAACCTTCTACCAGGATCCCAGCACCTCTGATGCTGATCACCCGGATTATGCTGATATTGGGCTGTATCCGTCCGACAAGCTCTCTTGACGGCAGGCCTCTTGCAGCTGCAGGAATTGTAGTAACAGGAGATAAGGCAGTCAATGTATACACCTCGTCTCAGACAGGGTCAATCATAGTCAAGTTGCTCCCGAATATGCCCAGGGATAAGGAGGCGTGTGCGAAAGCCCCATTAGAGGCATATAACAGAACACTGACTGCTTTGCTCACTCCTCTTGGCGACTCCATCCGCAAGATCCAAGGGTCTGTGTCCACGTCTGGAGGAAGGAGACAAAAACGCTTTTTAGGTGCTGTTATTGGCAGTGTAGCTCTTGGGGTTGCAACAGCGGCACAGATAACAGCAGCTGCGGCCCTAATACAAGCCAACCAGAATGCTGCCAACATCCTCCGGCTTAAGGAGAGCATTGCTGCAACCTATGAAGCTGTGCATGAAGTCACCGACGGATTATCACAACTATCAGTGGCAGTTGGGAAGATGCAGCAGTTTGTCAATGACCAGTTTAATAATACGGCGCGAGAATTGGACTGTATAAAAATCACACAACAGGTTGGTGTAGAACTCATCCTATACCTAACTGAATTGACTACAGTATTCGGGCCACAGATCACCTCCCCTGCATTAACTCAGCTGACCATCCAGGCACTTTATAATTTAGCTGGTGGCAATATGGATTACTTATTAACTAAGTTAGGTATAGGGAACAATCAACTCAGCTCATTAATTGGTAGCGGCCTGATCACTGGTTACCCTATACTGTATGACTCACAGACTCAACTCTTGGGCATACAAGTGAATTTGCCCTCAGTCGGGAACTTAAATGATATGCGTGCCACCTATTTGGAGACCTTATCTGTAAGTACAACCAAAGGATATGCCTCAGCACTTGTCCCGAAAGTAGTGACACAAGTCGGTTCTGTGATAGAAGAGCTTGACACCTCATACTGTATAGAGTCCGATCTGGATTTATATTGTACTAGAATAGTGACATTCCCCATGTCCCCAGGTATTTATTCCTGTTTGAGCGGCAACACATCAGCTTGCATGTATTCAAAGACTGAAGGCGCACTCACTACGCCGTATATGGCCCTTAAAGGCTCAGTTATTGCCAATTGTAAGATAACAACATGTAGATGTACAGACCCTCCTGGTATCATATCGCAAAATTATGGAGAAGCTGTATCCCTGATAGATAGACATTCGTGCAATGTCTTATCATTAGACGGGATAACTCTGAGGCTCAGTGGGGAATTTGATGCAACTTATCAAAAGAACATCTCAATACTAGATTCTCAAGTCATCGTGACAGGCAATCTTGATATATCAACTGAACTTGGAAACGTCAACAATCCAATCAGCAATGCCTTGGATAGGTTGGCAGAAAGCAACAGCAAGCTAGAAAAAGTCAATGTCAGACTAACCAGCACATCTGCTCTCATTACCTATATTGTTCTAACTGTCATTTCTCTAGTTTTCGGTGCACTTAATCTGGGTTTAGCGTGTTACCTGATGTACAAACAGAAGGCACAACAAAAGACCTTGCTATGGCTTGGGAATAATACCCTCGATCAGATGAGAGCCACTACA
>1999/China/Ch/99
ATGGGCTCTACATCTTCTACCAGGATCCCAGCACCTCTGATGCTGATCACCCGGATTATGCTGATATTGGGCTGTATCCGTCCGACAAGCTCTCTTGACGGCAGGCCTCTTGCAGCTGCAGGAATTGTAGTAACAGGAGATAAGGCAGTCAATGTATACACCTCGTCTCAGACAGGGTCAATCATAGTCAAGTTGCTCCCGAATATGCCCAGGGATAAGGAGGCGTGTGCGAAAGCCCCATTAGAGGCATATAACAGAACACTGACTACTTTGCTCACTCCTCTTGGCGACTCCATCCGCAAGATCCAAGGGTCTGTGTCCACGTCTGGAGGAAGGAGACAAAAACGCTTTATAGGTGCTGTTATTGGCAGTGTAGCTCTTGGGGTTGCAACAGCGGCACAGATAACAGCAGCTGCGGCCCTTATACAAGCCAACCAGAATGCCGCCAACATTCTTCGGCTTAAAGAGAGCATTGCTGCAACCAATGAAGCTGTGCATGAAGTCACCGACGGATTATCACAACTATCAGTGGCAGTTGGGAAGATGCAGCAGTTTGTCAATGACCAGTTTAATAATACGGCGCGAGAATTGGACTGTTTAAAAATCACACAACAGGTTGGTGTAGAACTCAACCTATACCTAACTGAATTGACTACAGTATTCGGGCCACAGATCACCTCCCCTGCATTAACTCAGCTGACCATCCAGGCACTTTATAATTTAGCTGGTGGCAATATGGATTACTTATTAACTAAGTTAGGTATAGGGAACAATCAACTCAGCTCATTGATTGGTAGCGGCCTGATCACTGGTTACCCTATACTGTATGACTCACAGACTCAACTCTTGGGCATACAAGTGAATTTGCCCTCAGTCGGGAACTTAAATAATATGCGTGCCACCTATTTGGAGACCTTATCTGTAAGTACAACCAAAGGATATGCCTCAGCACTTGTCCCGAAAGTAGTGACACAAGTCGGTTCTGTGATAGAAGAGCTTGACACCTCATACTGTATAGAGTCCGATCTGGATTTATATTGTACTAGAATAGTGACACTCCCCATGTCCCCAGGTATTTATTCCTGTTTGAGCGGCAACACATCAGCTTGCATGTATTCAAAGACTGAAGGCGCACTCACTACGCCGTATATGGCCCTTAAAGGCTCAGTTATTGCCAATTGTAAGATAACAACATGTAGATGTACAGACCCTCCTGGTATCATATCGCAAAATTATGGAGAAGCTGTATCCCTGATAGATAGACATTTGTGCAATGTCTTATCATTAGACGGGATAACTCTGAGGCTCAGTGGGGAATTTGATGCAACTTATCAAAAGAACATCTCAATACTAGATTCTCAAGTCATCGTGACAGGCAATCTTGATATATCAACTGAACTTGGAAACGTCAACAATTCAATCAGCAATGCCTTGGATAGGTTGGCAGAAAGCAACAGCAAGCTAGAAAAAGTCAATGTCAGACTAACCAGCACATCTGCTCTCATTACCTATATTGTTCTAACTGTCATTTCTCTAGTTTTCGGTGCACTTAGTCTGGGTTTAGCGTGTTACCTGATGTACAAACAGAAGGCACAACAAAAGACCTTGCTATGGCTTGGGAATAATACCCTCGATCAGATGAGAGCCACTACA
>1999/China/JS02
ATGGGCTCCAAACCTTCTACCAGGATCCCGGCACCTCTGATGCTGATTACTCGGATTATGCTGATATTGAGTTGCATCTGTCCGGCAAGCTCTCTCGACGGCAGGCCTCTTGCAGCTGCAGGGATTGTAGTAACAGGAGACAAGGCGATCAATATATACACCTCGTCTCAGACAGGGTCAATCATAGTCAAGTTGCTCCCGAATATGCCCAAGGATAAAGAGGCGTGTGCAAAAGCCCCATTAGAGGCATATAACAGAACACTGACTACTTTGCTTACTCCTCTTGGCGATTCTATCCGCAAGATCCAAGGGTCTGTGTCCACATCTGGAGGAAGGAGACAGAAACGCTTTATAGGTGCCGTTATTGGCAGTGTAGCTCTTGGGGTTGCAACAGCGGCACAGATAACAGCAGCTGCGGCCCTAATACAAGCCAACCAGAATGCCGCCAACATCCTCCGGCTTAAAGAGAGCATTGCTGCAACTAATGAAGCTGTGCATGAAGTCACCGACGGATTATCACAACTATCAGTGGCAGTTGGGAAGATGCAGCAGTTTGTCAATGACCAGTTTAATAATACGGCGCGAGAATTGGACTGTATAAAAATTACACAACAGGTTGGTGTAGAACTCAACCTATACCTAACTGAATTGACTACAGTATTCGGGCCACAGATCACCTCCCCTGCCTTAACTCAACTGACCATCCAGGCACTTTATAATCTAGCTGGTGGCAATATGGATTACTTATTAACTAAGTTAGGTATAGGGAACAATCAACTCAGCTCATTAATTGGTAGCGGCTTGATCACTGGCTACCCTATACTGTATGACTCACAGACTCAACTCTTGGGCATACAAGTGAATTTGCCCTCAGTCGGGAACTTAAATAATATGCGTGCCACCTATTTGGAGACCTTATCTGTAAGTACAACCAAAGGATATGCCTCAGCACTTGTCCCGAAAGTAGTGACACAAGTCGGTTCTGTGATAGAAGAGCTTGACACCTCATACTGTATAGAGTCCGATCTGGATTTATATTGTACAAGAATAGTGACACTCCCCATGTCCCCAGGTATTTATTCCTGTTTGAGCGGTAACACATCAGCTTGCATGTATTCAAAGACTGAAGGCGCACTCACTACGCCATACATGGCCCTTAAAGGCTCAGTCATTGCCAATTGCAAGATAACAACATGTAGATGTGCAGACCCTCCTGGTATCATATCGCAAAATTATGGAGAAGCTGTATCCCTGATAGATAGACATTCGTGCAATGTCTTATCATTAGACGGGATAACTCTGAGGCTCAGCGGGGAATTTGATGCAACCTATCAAAAGAACATCTCAATACTAGATTCTCAAGTCATCGTGACAGGCAATCTTGATATATCAACTGAGCTTGGGAATGTCAACAATTCAATCAGCAATGCCTTGGACAGGTTGGCAGAAAGCAACAGCAAGCTAGACAAAGTCAATGTCAGACTAACCAGCACATCTGCTCTCATTACCTATATCGTTCTAACTGTCATTTCTCTAGTTTTCGGTGCACTTAGTCTGGTTTTAGCGTGTTATCTGATGTACAAACAGAAGGCACAACAAAAGACCTTACTATGGCTTGGGAATAATGCCCTCGATCAGATGAGAGCCACAATC
>1999/China/NA1
ATGGGCTCCAAACCTTCTACCAGGATCCCAGCACCTCTGATGCTGATCACTCGGATTATGTTGATATTGGGCTGTATCCGTCTGACAAGCTCTCTTGACGGCAGGCCTCTTGCAGCTGCAGGAATTGTAGTAACAGGAGATAAGGCAGTCAATGTATACACCTCGTCTCAGACAGGGTCAATCATAGTCAAGTTGCTCCCAAATATGCCCAAGGATAAGGAGGCGTGTGCAAGAGCTCCATTAGAGGCATATAACAGAACACTGACTACTCTGCTCACTCCTCTTGGCGACTCCATCCGCAAGATCCAAGGGTCTGTGTCCACGTCTGGAGGAAGGAGACAAAAACGCTTTATAGGTGCCGTTATTGGCAGTGTAGCTCTTGGGGTTGCAACAGCGGCACAGATAACAGCAGCCGCGGCCCTAATACAAGCTAACCAGAATGCCGCCAACATCCTCCGGATTAAGGAGAGCATTGCTGCAACCAATGAAGCTGTGCATGAAGTCACCGACGGATTATCACAACTATCAGTGGCAGTTGGGAAGATGCAGCAGTTTGTCAATGACCAGTTTAATAATACGGCGCGAGAATTGGACTGTATAAAAATCACACAACAGGTTGGTGTAGAACTCAACCTATACCTAACTGAATTGACTACAGTATTCGGGCCACAGATCACCTCCCCTGCATTAACTCAGCTGACCATCCAGGCACTTTATAATTTAGCTGGTGGCAATATGGATTACTTATTAACTAAGTTGGGTATAGGGAACAATCAACTCAGCTCATTAATTGGTAGCGGCCTGATCACTGGTTACCCTATACTGTATGACTCACAGACTCAACTCTTGGGCATACAAGTGAATTTGCCCTCAGTCGGGAACTTAAATAATATGCGTGCCACCTATCTGGAGACCTTATCTGTAAGTACAACCAAAGGATATGCCTCCGCACTTGTCCCGAAAGTAGTGACACAAGTCGGTTCTGTGATAGAAGAGCTTGACACCTCATACTGTATAGAGTCCGATCTGGATTTATATTGTACAAGAATAGTGACATTCCCCATGTCCCCAGGTATTTATTCCTGTTTGAGCGGCAATACATCAGCTTGCATGTATTCAAAGACTGAAGGCGCACTCACTACGCCGTATATGGCTCTTAAAGGCTCAGTTATTGCCAATTGTAAGATAACAACATGTAGATGTGCAGACCCTCCTGGTATCATATCGCAAAATTATGGAGAAGCTGTATCCCTGATAGATAGACATTCATGCAATGTCTTATCATTAGACGGGATAACTCTGAGGCTCAGTGGGGAATTTGATGCAACTTATCAAAAGAACATCTCAATACTAGATTCTCAAGTCATCGTGACAGGCAATCTTGATATATCAACTGAACTTGGAAACGTCAACAATTCAATCAGCAATGCCTTGGATAGGTTGGCAGAAAGCAACAGCAAGCTAGACAAAGTCAATGTCAGACTAACCAGCACATCTGCTCTCATTACCTATATCGTTCTAACTGTCATTTCTCTAGTTTTCGGTGCACTTAGTCTGGTTTTAGCGTGTTACCTGATGTACAAACAGAAGGCACAACAAAAGACCTTGCTATGGCTTGGGAATAATACCCTTGATCAGATGAGAGCCACTACA
>1999/China/QE01
ATGGGCTCCAGACCTTCTACCAAGAACCCAGCACCTATGATGCTGACTATCCGGGTTGCGCTGGTACTGAGTTGCATCTGTCCGGCAAACTCCATTGATGGCAGGCCTCTTGCAGCTGCAGGAATTGTGGTTACAGGAGACAAAGCCGTCAACATATACACCTCATCCCAGACAGGATCAATCATAGTTAAGCTCCTCCCGAATCTGCCCAAGGATAAGGAGGCATGTGCGAAAGCCCCCTTGGATGCATACAACAGGACATTGACCACTTTGCTCACCCCCCTTGGTGACTCTATCCGTAGGATACAAGAGTCTGTGACTACATCTGGAGGGGGGAGACAGGGGCGCCTTATAGGCGCCATTATTGGCGGTGTGGCTCTTGGGGTTGCAACTGCCGCACAAATAACAGCGGCCGCAGCTCTGATACAAGCCAAACAAAATGCTGCCAACATCCTCCGACTTAAAGAGAGCATTGCCGCAACCAATGAGGCTGTGCATGAGGTCACTGACGGATTATCGCAACTAGCAGTGGCAGTTGGGAAGATGCAGCAGTTTGTTAATGACCAATTTAATAAAACAGCTCAGGAATTAGACTGCATCAAAATTGCACAGCAAGTTGGTGTAGAGCTCAACCTGTACCTAACCGAATTGACTACAGTATTCGGACCACAAATCACTTCACCTGCTTTAAACAAGCTGACTATTCAGGCACTTTACAATCTAGCTGGTGGAAATATGGATTACTTATTGACTAAGTTAGGTGTAGGGAACAATCAACTCAGCTCATTAATCGGTAGCGGCTTAATCACCGGTAACCCTATTCTATACGACTCACAGACTCAACTCTTGGGTATACAGGTAACTCTACCTTCAGTCGGGAACCTAAATAATATGCGTGCCACCTACTTGGAAACCTTATCCGTAAGCACAACCAGGGGATTTGCCTCGGCACTTGTCCCAAAAGTGGTGACACAGGTCGGTTCTGTGATAGAAGAACTTGACACCTCATACTGTATAGAAACTGACTTAGATTTATATTGTACAAGAATAGTAACGTTCCCTATGTCCCCTGGTATTTATTCCTGCTTGAGCGGCAATACGTCGGCCTGTATGTACTCAAAGACCGAAGGCGCACTTACTACACCATACATGACTATCAAAGGTTCAGTCATCGCCAACTGCAAGATGACAACATGTAGATGTGTAAACCCCCCGGGTATCATATCGCAAAACTATGGAGAAGCCGTGTCTCTAATAGATAAACAATCATGCAATGTTTTATCCTTAGGCGGGATAACTTTAAGGCTCAGTGGGGAATTCGATGTAACTTATCAGAAGAATATCTCAATACAAGATTCTCAAGTAATAATAACAGGCAATCTTGATATCTCAACTGAGCTTGGGAATGTCAACAACTCGATCAGTAATGCTTTGAATAAGTTAGAGGAAAGCAACAGAAAACTAGACAAAGTCAATGTCAAACTGACTAGCACATCTGCTCTCATTACCTATATCGTTTTGACTATCATATCTCTTGTTTTTGGTGTACTTAGCCTGATTCTAGCGTGCTACCTAATGTACAAGCAAAAGGCGCAACAAAAGACCTTATTATGGCTTGGGAATAATACTCTAGATCAGATGAGAGCCACTACA
>1999/USA/99-376a
ATGGGCTCCGGGTCTTCTACCAGGATCCCAGTACCTCTGATGCTGACCGTCCGGGTTGCACTGGCACTAAGTTGCATCCGTTTGACAAGCTCTCTTGATGGCAGGCCTCTAGCAGCTGCAGGAATTGTGGTAACAGGAGACAAGGCAGTCAACATATATACCTCATCTCAGACAGGATCAATCATAGTCAAGCTACTCCCGAATATGCCCAAGGATAAAGAGGCATGTGCAAAAGCCCCCTTGGAGGCATACAACAGAACATTGACCACTTTGCTCACCCCCCTTGGTGATTCTATTCGTAGGATACAAGAGTCTGTGACCACATCTGGAGGAGAGAAGCAGGGGCGCCTTATAGGTGCTATTATTGGCGGTGTAGCTCTTGGGGTTGCAACTGCTGCACAGATAACAGCAGCCTCGGCTCTGATACAGGCCAACCAAAATGCTGCCAACATCCTCCGGCTTAAAGAAAGCATTGCCGCAACCAATGAGGCCGTGCATGAGGTCACTGACGGATTATCGCAGCTCGCAGTGGCCGTTGGGAAGATGCAGCAATTTGTTAATGACCAATTTAATAAAACAGCTCAGGAACTAGACTGTATCAAAATTGCCCAGCAGGTTGGTGTAGAGCTCAACTTGTACCTAACTGAATTGACTACAGTATTCGGGCCACAAATCACTTCTCCCGCCTTAACCCAGCTGACTATCCAGGCACTTTACAATCTAGCTGGTGGGAATATGGATTATTTGCTGACTAAGTTAGGTGTGGGGAACAATCAGCTCAGTTCATTAATTGGTAGCGGCTTGATCACCGGCAACCCTATTCTGTATGACTCACAAACTCAACTCTTGGGTATACAGGTAACCCTACCCTCAGTCGGGAACCTAAATAATATGCGTGCCACTTACCTAGAAACTTTGTCCGTAAGTACAACCAAGGGATTTGCCTCAGCACTCGTTCCTAAAGTGGTGACTCAGGTCGGTTCTGTGATAGAAGAACTTGACACCTCATATTGTATAGAAACCGACTTGGACTTATATTGTACAAGAATAGTGACATTCCCTATGTCTCCTGGTATTTATTCTTGCCTGAGCGGCAATACATCGGCCTGCATGTACTCAAAGACTGAAGGCGCACTTACTACACCATATATGACTCTCAAAGGCTCAGTCATTGCCAACTGTAAGATGACAACATGTAGATGCGCAGACCCCCCGGGTATCATATCGCAAAATTATGGTGAAGCCGTGTCTCTAATAGATAGGCAGTCATGCAATATCTTATCCTTAGACGGGATAACTCTGAGGCTCAGTGGAGAATTTGATGCAACTTATCAGAAGAATATCTCAATACAGGACTCTCAAGTAATAGTAACAGGCAATCTTGATATCTCAACTGAACTTGGGAATGTCAACAACTCGATAAGTAATGCTTTGGATAAATTAGAAGGAAATAACAGCAAACTAGACAAAGTCAACGTCAAATTGACCAGCACATCTGCTCTCATTACCTATATCATTTTAACTGTCGTATCTCTTGTCTGTGGTATACTTAGTCTAGTTCTAGCGTGCTACTTGATGTACAAGCAGAAGGCACAACAAAAGACCTTGTTATGGCTTGGGAATAATACCCTAGATCAGATGAGAGCCACTACA
>1999/USA/99-376b
ATGGGCTCCGGGTCTTCTACCAGGATCCCAGTACCTCTGATGCTGACCGTCCGGGTTGCACTGGCACTAAGTTGCATCCGTTTGACAAGCTCTCTTGATGGCAGGCCTCTAGCAGCTGCAGGAATTGTGGTAACAGGAGACAAGGCAGTCAACATATATACCTCATCTCAGACAGGATCAATCATAGTCAAGCTACTCCCGAATATGCCCAAGGATAAAGAGGCATGTGCAAAAGCCCCCTTGGAGGCATACAACAGAACATTGACCACTTTGCTCACCCCCCTTGGTGATTCTATTCGTAGGATACAAGAGTCTGTGACCACATCTGGAGGAGAGAAGCAGGGGCGCCTTATAGGTGCTATTATTGGCGGTGTAGCTCTTGGGGTTGCAACTGCTGCACAGATAACAGCAGCCTCGGCTCTGATACAGGCCAACCAAAATGCTGCCAACATCCTCCGGCTTAAAGAAAGCATTGCCGCAACCAATGAGGCCGTGCATGAGGTCACTGACGGATTATCGCAGCTCGCAGTGGCCGTTGGGAAGATGCAGCAATTTGTTAATGACCAATTTAATAAAACAGCTCAGGAACTAGACTGTATCAAAATTGCCCAGCAGGTTGGTGTAGAGCTCAACTTGTACCTAACTGAATTGACTACAGTATTCGGGCCACAAATCACTTCTCCCGCCTTAACCCAGCTGACTATCCAGGCACTTTACAATCTAGCTGGTGGGAATATGGATTATTTGCTGACTAAGTTAGGTGTGGGGAACAATCAGCTCAGTTCATTAATTGGTAGCGGCTTGATCACCGGCAACCCTATTCTGTATGACTCACAAACTCAACTCTTGGGTATACAGGTAACCCTACCCTCAGTCGGGAACCTAAATAATATGCGTGCCACTTACCTAGAAACTTTGTCCGTAAGTACAACCAAGGGATTTGCCTCAGCACTCGTTCCTAAAGTGGTGACTCAGGTCGGTTCTGTGATAGAAGAACTTGACACCTCATATTGTATAGAAACCGACTTGGACTTATATTGTACAAGAATAGTGACATTCCCTATGTCTCCTGGTATTTATTCTTGCCTGAGCGGCAATACATCGGCCTGCATGTACTCAAAGACTGAAGGCGCACTTACTACACCATATATGACTCTCAAAGGCTCAGTCATTGCCAACTGTAAGATGACAACATGTAGATGCGCAGACCCCCCGGGTATCATATCGCAAAATTATGGTGAAGCCGTGTCTCTAATAGATAGGCAGTCATGCAATATCTTATCCTTAGACGGGATAACTCTGAGGCTCAGTGGAGAATTTGATGCAACTTATCAGAAGAATATCTCAATACAGGACTCTCAAGTAATAGTAACAGGCAATCTTGATATCTCAACTGAACTTGGGAATGTCAACAACTCGATAAGTAATGCTTTGGATAAATTAGAAGGAAATAACAGCAAACTAGACAAAGTCAACGTCAAATTGACCAGCACATCTGCTCTCATTACCTATATCATTTTAACTGTCGTATCTCTTGTCTGTGGTATACTTAGTCTAGTTCTAGCGTGCTACTTGATGTACAAGCAGAAGGCACAACAAAAGACCTTGTTATGGCTTGGGAATAATACCCTAGATCAGATGAGAGCCACTACA
>2000/Argentina/126C.00
ATGGGCTCCGGATCTTCTACCAAGATTCCGATACCTCTGATGCTGACCGTCCGGGTCGCACTGGCACTAAGTTGCGCCCGTCTGGCAAGCTCTCTTGATGGCAGGCCTCTTGCCGCTGCGGGAATTGTGGTGACAGGAGACAAGGCAGTCAACATATATACCTCATCTCAGACTGGGTCAATCATAGTCAAGCTACTCCCGAATATGCCCAAGGATAAAGAGGCATGTGCAAAAGCCCCCTTAGAGGCATACAACAGGACATTGACCACTTTGCTCACCCCCCTTGGTGATTCCATTCATAGGATACAAGAGTCTGTGACCACATCTGGAGGAGGGAAACAGGGACGCCTGATAGGTGCTATTATTGGCGGTGTAGCTCTTGGGGTTGCAACTGCCGCACAAATAACAGCAGCCTCGGCTCTGATACAAGCAAACCAAAATGCTGCTAACATCCTCCGGCTTAAAGAAAGCATTGCCGCTACCAATGAGGCTGTGCATGAGGTCACTGACGGATTATCCCAACTAGCAGTGGCAGTTGGGAAGATGCAGCAGTTTGTTAATGACCAATTTAATAAAACAGCTCAGGAACTAGACTGTATCAAAATTGCCCAGCAGGTTGGTGTAGAGCTCAACCTGTACCTAACTGAATTGACTACGGTATTTGGGCCACAAATCACTTCTCCTGCCCTAACCCAGCTGACTATCCAGGCACTTTATAATCTAGCTGGTGGGAATATGGATTATTTGTTGACTAAGTTAGGTGTGGGAAACAATCAACTCAGTTCATTAATTGGTACCGGCTTAATCACTGGCAACCCTATTCTGTATGACTCACAAACTCAACTCTTGGGTATACAGGTGACCTTACCCTCAGTCGGGAACCTAAATAATATGCGTGCCACCTACTTAGAGACCCTGTCCGTAAGTACAACCAAAGGATTTGCCTCAGCACTCGTGCCTAAAGTGGTGACTCAGGTCGGTTCTGTGATAGAAGAACTTGACACCTCATATTGTATAGAAACCGACTTAGATTTATATTGTACAAGGATAGTGACATTCCCTATGTCTCCTGGTATCTATTCCTGCCTGAGCGGCAATACATCGGCTTGCATGTACTCGCAGACTGAAGGTGCACTTACCACGCCATATATGACTCTCAAAGGTTCAGTTATTGCCAAGTCTAAGATGACAACATGTAGATGTGCGGACCCCCCGGGTATCATATCACAGAATTATGGAGAAGCCGTGTCTCTGATAGATAAGCAGTCATGCAGTATCCTATCTTTAGACGGGATAACTTTGAGGCTCAGTGGGGAATTTGACGCTACTTATCAGAAGAATATCTCAATACAGGACTCTCAAGTAATAGTAACAGGTAATCTTGATATCTCAACTGAACTTGGGAATGTTAACAACTCGATAAGTAATGCTTTAGATAAATTAGAAGAAAGCAACAGCAAACTAGACAAAGTCAACGTCAAATTGACTAGCACATCTGCTCTCATTACCTATATCGTTTTAACTGTCATATCTCTTATTTGTGGTATACTTAGTCTAGTTCTAGCGTGCTACTTAATGTACAAGCAGAAGGCACAACAAAAGACCTTATTATGGCTTGGGAATAATACTCTAGATCAGATGAGAGCCACCACA
>2000/Belgium/248VB/1.01
ATGGGCTCCAAACCCTACACCAGGATCCCAGCACCTCTGATGCTGATCACTCGAATTACTCTGGTACTGAGCTGCATCTGCCTGACGAGCTCTCTTGACGGCAGGCCACTTGCAGCTGCGGGGATTGTGGTAACAGGAGATAAAGCAATCAATATATACACCTCATCTCAGACAGGGTCAATCATAGTCAAGTTGCTCCCGAATATGCCCAAGGACAAAGAGGCATGTGCGAAAGCCCCGTTAGAGGCATACAACAGAACACTGACCACTTTACTCACCCCCCTTGGTGATTCCATCCGCAGGATACAAGGATCTGTGTCCACATCAGGAGGAAGGAGGCAGAAGCGCTTTATAGGTGCCATTATAGGCAGTGTAGCTCTTGGGGTTGCGACATCGGCACAGATAACAGCGGCTGCGGCCCTAATACAAGCCAACCAGAATGCCGCCAACATCCTCCGGCTTAAGGAGAGCATCGCTGCAACCAATGAAGCTGTGCATGAGGTCACTGACGGATTATCGCAACTAGCAGTGGCAGTTGGGAAGATGCAACAGTTTGTCAATGACCAATTTAATAATACAGCGCGAGAATTGGACTGTATAAAAATTACACAACAAGTCGGCATAGAACTCAACCTATACCTAACTGAACTGACTACAGTGTTCGGGCCACAAATCACTTCCCCTGCCCTAACTCAGCTGACCATCCAAGCGCTTTATAATTTAGCTGGCGGCAACATGGATTACTTATTGACTAAATTAGGTATAGGGAACAATCATCTCAGCTCATTAATAGGCAGTGGCTTGATCACAGGCAACCCTATACTGTATGACTCACAGACTCAACTCTTGGGCATCCAGGTAAATTTACCCTCAGTCGGGAACCTTAATAATATGCGTGCCACCTACCTGGAGACTTTATCTGTAAGCACAACCAAAGGATTTGCCTCAGCACTTGTCCCGAAGGTAGTGACACAAGTCGGCTCTGTGATAGAAGAACTCGACACCTCATACTGTATAGAGTCTGATCTGGATTTATACTGTACAAGGATAGTGACATTCCCCATGTCTCCAGGTATTTATTCTTGTCTGAGCGGCAATACATCAGCCTGCATGTATTCAAAGACTGAAGGCGCACTCAATACGCCATATATGGCCCTCAAAGGCTCAGTCATTGCCAATTGCAAAATAACAACTTGCAGGTGTGCAGACCCCCCGGGTATCATATCGCAAAACTATGGGGAAGCTGTATCTCTGATAGATAGACATTCATGCAATGTCTTATCATTAGATGGGGTAACTCTGAGGCTCAGTGGGGAGTTTGATGCAACTTATCAAAAGAATATCTCAATACTAGATTCTCAAGTCATCGTGACAGGCAACCTTGATATATCAACCGAGCTTGGAAATGTCAACAATTCAATAAGCAATGCCCTGGACAGGTTAGCAGAAAGTAACAGCAAACTAGACAAAGTCAATGTCAAATTAACCAGCACATCTGCTCTCATTACCTATATCGTTCTAACCATCATATCTCTTGTTTTCGGTGCACTTAGCTTGGTTTTAGCATGCTACCTGATGTACAAACAAAAGGCACAACAAAAGACCTTACTGTGGCTTGGGAACAACACCCTCGATCAGATGAGAGCCACTACA
>2000/China/Ch/2000
ATGGGCTCTACATCTTCTACCAGGATCCCAGCACCTCTTATGCTAATCACCCGGATTATGCTGATATTGGGCTGTATCCGTCCGACAAGCTCTCTTGACGGCAGGCCTCTTGCAGCTGCAGGAATTGTAGTAACAGGAGATAAGGCAGTCAATGTATACACCTCGTCTCAGACAGGGTCAATCATAGTCAAGTTGCTCCCGAATATGCCCAGGGATAAGGAGGCATGTGCGAAAGCCCCATTAGAGGCATATAACAGAACACTGACTACTTTGCTCACTCCTCTTGGCGACTCCATCCGCAAGATCCAAGGGTCTGTGTCCACGTCTGGAGGAAGGAGACAAAAACGCTTTATAGGTGCTGTTATTGGCAGTGTAGCTCTTGGGGTTGCAACAGCGGCACAGATAACAGCAGCTGCGGCCCTTATACAAGCCAACCAGAATGCCGCCAACATCCTCCGGCTTAAAGAGAGCATTGCTGCAACCAATGAAGCTGTGCATGAAGTCACCGACGGATTATCACAACTATCAGTGGCAGTTGGGAAGATGCAGCAGTTTGTCAATGACCAGTTTAATAATACGGCGCGAGAATTGGACTGTTTAAAAATCACACAACAGGTTGGTGTAGAACTCAACCTATACCTAACTGAATTGACTACAGTATTCGGGCCACAGATCACCTCCCCTGCATTAACTCAGCTGACCATCCAGGCACTTTATAATTTAGCTGGTGGCAATATGGATTACTTATTAACTAAGTTAGGTATAGGGAACAATCAACTCAGCTCATTAATTGGTAGCGGCCTGATCACTGGTTACCCTATACTGTATGACTCACAGACTCAACTCTTGGGCATACAAGTGAATTTGCCCTCAGTCGGGAACTTAAATAATATGCGTGCCACCTACTTGGAGACCTTATCTGTAAGTACAACCAAAGGATATGCCTCAGCACTTGTCCCGAAAGTAGTGACACAAGTTGGTTCTGTGATAGAAGAGCTTGACACCTCATACTGTATAGAGTCTGATCTGGACTTATATTGTACTAGAATAGTGACATTCCCCATGTCCCCAGGTATTTATTCCTGTTTGAGCGGCAACACATCAGCTTGCATGTATTCAAAGACTGAAGGCGCACTCACTACGCCGTATATGGCCCTTAAAGGCTCAGTTATTGCCAATTGTAAGATAACAACATGTAGATGTACAGACCCTCCTGGTATCATATCGCAAAATTATGGAGAAGCTGTATCCCTGATAGATAGACATTCGTGCAATGTCTTATCATTAGACGGGATAACTCTGAGGCTCAGTGGGGAATTTGATGCAACTTATCAAAAGAACATCTCAATACTAGAGTCTCAAGTCATCGTGACAGGCAATCTTGATATATCAACTGAACTTGGAAACGTCAACAATTCAATCAGCAATGCCTTGGATAGGTTGGCAGAAAGCAACAGCAAGCTAGAAAAAGTCAATGTCAGACTAACCAGCACATCTGCTCTCATTACCTATATTGTTCTAACTGTCATTTCTCTAGTTTTCGGTGCGCTCAGTCTGGGTTTAGCGTGTTACCTGATGTACAAACAGAAGGCACAACAAAAGACCTTGCTATGGCTTGGGAATAATACCCTCGATCAGATGAGAGCCACTACA
>2000/China/Guangxi2
ATGGGCTCCACATCTTCTACCAGGATCCCAGCACCTCTGATGCTGATCACTCGGATTATGCTGATATTGAGCTGTATCCGTCTGACAAGCTCCCTTGACGGCAGGCCTCTTGCAGCTGCAGGAATTGTAGTAACAGGAGATAAGGCAGTCAATGTATACACCTCGTCTCAGACAGGGTCAATCATAGTCAAATTGCTCCCGAATATGCCCAAGGATAAGGAGGCGTGTGCAAAAGCCCCATTAGAGGCATATAACAGAACACTGACTACTTTGCTCACTCCTCTTGGCGATTCCATCCGCAAGATCCAAGGGTCTGTGTCCACGTCTGGAAGAAGGAGACAAAAACGCTTTATAGGTGCCGTTATTGGCAGTGTAGCTCTTGGGGTTGCAACAGCGGCACAGATAACAGCAGCTGCAGCCCTAATACAGGCCAACCAGAATGCCGCCAACATCCTCCGGCTTAAGGAGAGTATTGCTGCAACCAATGAAGCTGTGCATGAAGTCACCGACGGATTATCACAACTATCAGTGGCAGTTGGGAAGATGCAGCAGTTTGTCAATGACCAGTTTAATAACACGGCGCGAGAATTGGACTGTATAAAAATCACACAACAGGTTGGTGTAGAACTCAACCTATACCTAACTGAATTGACTACAGTATTCGGGCCACAGATCACCTCCCCTGCATTAACTCAGCTGACCATCCAGGCACTTTATAATTTAGCTGGTGGCAATATGGATTACTTATTAACTAAGTTAGGTATAGGGAACAATCAACTCAGCTCATTAATTGGTAGTGGCCTGATCACTGGCTACCCTATACTGTATGACTCACAGACTCAACTCTTGGGCATACAAGTGAATTTGCCCTCAGTCGGGAACTTAAATAATATGCGCGCCACCTATTTGGAGACCTTATCTGTGAGTACAACCAAAGGATATGCCTCAGCACTTGTCCCGAAAGTAGTGACACAAGTTGGTTCTGTGATAGAAGAGCTTGACACCTCATACTGTATAGAGTCCGATCTGGATTTATATTGTACAAGAATAGTGACACTCCCAATGTCCCCAGGTATTTATTCCTGTTTGAGCGGCAACACATCAGCTTGCATGTATTCAAAGACTGAAGGTGCACTCACTACGCCGTATATGGCCCTTAAAGGCTCAGTTATTGCCAATTGTAAGATAACAACATGTAGATGTGCAGACCCTCCTGGTATCATATCGCAGAATTATGGAGAAGCTGTTTCCCTGATAGATAGACATTCGTGCAATGTCTTATCATTAGACGGGATAACTCTGAGGCTCAGTGGGGAATTTGATGCAACTTATCAAAAGAACATCTCAATACTAGATTCTCAAGTCATCGTGACAGGTAATCTTGATATATCAACTGAGCTTGGAAACGTCAACAACTCAATCAGCAATGCCTTGGATAGGTTGGCAGAAAGCAACAGCAAGCTAGACAAAGTCAATGTCAGACTAACCAGCACATCTGCTCTTATTACCTATATCGTTCTAACTGTCATTTCTCTAGTTTTTGGTGCACTTAGTCTGGTTTTAGCGTGTTACCTGATGTACAAACAGAAGGCGCAACAAAAGACCTTGCTATGGCTTGGGAATAATACCCTCGATCAAATGAGAGCCACTACA
>2000/China/Guangxi4
ATGGGCTCCACATCTTCTACCAGGATCCCAGCACCTCTGATGCTGATCACTCGGATTATGCTGATATTGAGCTGTATCCGTCTGACAAGCTCCCTTGACGGCAGGCCTCTTGCAGCTGCAGGAATTGTAGTAACAGGAGATAAGGCAGTCAATGTATACACCTCGTCTCAGACAGGGTCAATCATAGTCAAATTGCTCCCGAATATGCCCAAGGATAAGGAGGCGTGTGCAAAAGCCCCATTAGAGGCATATAACAGAACACTGACTACTTTGCTCACTCCTCTTGGCGATTCCATCCGCAAGATCCAAGGGTCTGTGTCCACGTCTGGAAGAAGGAGACAAAAACGCTTTATAGGTGCCGTTATTGGCAGTGTAGCTCTTGGGGTTGCAACAGCGGCACAGATAACAGCAGCTGCAGCCCTAATACAGGCCAACCAGAATGCCGCCAACATCCTCCGGCTTAAGGAGAGTATTGCTGCAACCAATGAAGCTGTGCATGAAGTCACCGACGGATTATCACAACTATCAGTGGCAGTTGGGAAGATGCAGCAGTTTGTCAATGACCAGTTTAATAACACGGCGCGAGAATTGGACTGTATAAAAATCACACAACAGGTTGGTGTAGAACTCAACCTATACCTAACTGAATTGACTACAGTATTCGGGCCACAGATCACCTCCCCTGCATTAACTCAGCTGACCATCCAGGCACTTTATAATTTAGCTGGTGGCAATATGGATTACTTATTAACTAAGTTAGGTATAGGGAACAATCAACTCAGCTCATTAATTGGTAGTGGCCTGATCACTGGCTACCCTATACTGTATGACTCACAGACTCAACTCTTGGGCATACAAGTGAATTTGCCCTCAGTCGGGAACTTAAATAATATGCGCGCCACCTATTTGGAGACCTTATCTGTGAGTACAACCAAAGGATATGCCTCAGCACTTGTCCCGAAAGTAGTGACACAAGTTGGTTCTGTGATAGAAGAGCTTGACACCTCATACTGTATAGAGTCCGATCTGGATTTATATTGTACAAGAATAGTGACACTCCCAATGTCCCCAGGTATTTATTCCTGTTTGAGCGGCAACACATCAGCTTGCATGTATTCAAAGACTGAAGGTGCACTCACTACGCCGTATATGGCCCTTAAAGGCTCAGTTATTGCCAATTGTAAGATAACAACATGTAGATGTGCAGACCCTCCTGGTATCATATCGCAGAATTATGGAGAAGCTGTTTCCCTGATAGATAGACATTCGTGCAATGTCTTATCATTAGACGGGATAACTCTGAGGCTCAGTGGGGAATTTGATGCAACTTATCAAAAGAACATCTCAATACTAGATTCTCAAGTCATCGTGACAGGTAATCTTGATATATCAACTGAACTTGGAAACGTCAACAACTCAATCAGCAATGCCTTGGATAGGTTGGCAGAAAGCAACAGCAGGCTAGACAAAGTCAATGTCAGACTAACCAGCACGTCTGCTCTTATTACCTACATCGTTCTAACTGTCATTTCTCTAGTTTTTGGTGCACTTAGTATGGTTTTAGCGTGTTACCTGATGTACAAACAGAAGGCACAACAAAAGACCTTGCTATGGCTTGGGAATAATACCCTCGATCAAATGAGAGCCACTACA
>2000/China/Guangxi5
ATGGGCTCCACATCTTCTACCAGGATCCCAGTACCTCTAATGCTGACCATACGGATCACGCTGGCACTGAGTTATGTCCGTCTGACAAGTTCTCTTGATGGCAGGCCTCTTGCAGCCGCAGGGATCGTGGTAACAGGGGATAAAGCAGTTAACATATACACCTCATCCCAGACAGGGTCAATCATAGTCAAGTTACTCCCAAATATGCCCAAGGACAAAGAGGCATGTGCAAAAGCCCCATTGGAGGCTTACAACAGGACACTGACTACTTTGCTTACCCCCCTTGGTGATTCTATCCGCAGGATACAAGAGTCTGTGACTACATCCGGAGGAAGGAGACAGAGACGCTTTATAGGTGCCATTATTGGCAGTGTAGCTCTAGGGGTTGCAACAGCTGCACAGATAACGGCAGCCTCGGCTCTGATACAAGCCAACCAGAATGCTGCTAACATCCTCCGGCTTAAGGAGAGCATTGCTGCAACCAATGAAGCTGTACACGAGGTCACTGGCGGATTGTCACAGTTAGCAGTGGCAGTTGGAAAGATGCAGCAATTTGTTAATGACCAGTTTAATAACACAGCTCAAGAGTTGGACTGTATAAAAATTACACAGCAGGTTGGTGTAGAACTCAACTTATACTTAACTGAATTGACTACAGTGTTCGGGCCACAAATCACTTCCCCTGCCTTAACTCAGTTGACTGTTCAGGCTCTTTACAATCTGGCTGGTGGTAATGTAGATTACTTGTTGACTAAGTTAGGTGTAGGGAACAACCAGCTCAGCTCATTGATTGGTAGCGGCTTGATCACCGGTAACCCTATTTTTTACGACTCACAGACTCAACTCTTGGGTATACAGGTGACTTTACCCTCAGTCGGGAACCTAAATAATATGCGTGCCACCTACTTGGAGACCTTGTCTGTAAGCACAACAAAGGGATTTGCCTCAGCACTTGTCCCAAAAGTAGTGACACAGGTCGGTTCTGTGATAGAAGAGCTTGACACCTCATACTGTATAGAAGCTGATTTGGATTTATATTGTACAAGAATAGTGACATTCCCTATGTCCCCTGGTATTTATTCCTGTTTGAGCGGCAATACATCGGCTTGCATGTATTCAAAGACTGAAGGCGCACTTACTACACCATACATGACTCTCAAAGGCTCAGTTGTTGCCAATTGCCAGATGACAACATGTAGATGTGCAGACCCCCCGGGTATCATATCACAAAATTATGGAGAGGCTGTGTCTCTAATAGATAAGCACTCATGCAATGTCGTATCCTTAGACGGGATAACTTTGAGGCTCAGTGGGGAATTTGATGCAACTTATCAAAAGAATATCTCAATATTAGATTCTCAAGTACTAGTGACAGGCAATCTCGATATCTCAACTGAGCTTGGGAATGTCAACCACTCAATAAGTAATGCTTTGGATAAGTTAGGAGAAAGCAACAGCAAGCTAGACAAAGTCAATGTCAGACTGACCAGCACATCTGCTCTCATTACCTATATTGTTTTAACTGTCATATCTCTTGTTCTTGGTATGCTTAGCCTGGTTCTAGCATGCTATCTGATGTACAAGCAAAAAGCGCAACGAAAGACCTTGTTGTGGCTTGGAAATAATACCCTAGATCAGATGAGAGCTACTACA
>2000/China/GX1/00
ATGGGCTCCACATCTTCTACCAGGATCCCAGCACCTCTGATGCTGATTACTCGGATTATGCTGATATTGAGCTGCATCCGTCTGACAAGCTCCCTTGACGGCAGGCCTCTTGCAGCTGCAGGAATTGTAGTAACAGGAGATAAGGCAGTCAATGTATACACCTCGTCTCAGACAGGGTCAATCATAGTCAAATTGCTCCCGAATATGCCCAAGGATAAGGAGGCGTGTGCAAAAGCCCCATTAGAGGCATATAACAGAACACTGACCACTTTGCTCACTCCTCTTGGCGATTCCATCCGCAAGATCCAAGGGTCTGTGTCCACATCTGGAAGAAGGAGACAAAAACGCTTTATAGGTGCCGTTATTGGCAGTGTAGCTCTTGGGGTTGCAACAGCGGCACAGATAACAGCAGCTGCAGCCCTAATACAGGCCAACCAGAATGCCGCCAACATCCTCCGGCTTAAGGAGAGTATTGCTGCGACCAATGAAGCTGTGCATGAAGTCACCGACGGATTATCACAACTATCAGTGGCAGTTGGGAAGATGCAGCAGTTTGTCAATGACCAGTTTAATAATACGGCACGAGAATTGGACTGTATAAAAATCACACAACAGGTTGGTGTAGAACTCAACCTATACCTAACTGAATTGACTACAGTATTCGGGCCACAGATCACCTCCCCTGCATTAACTCAGCTGACCATCCAGGCACTTTATAATTTAGCTGGTGGCAATATGGATTACTTATTAACTAAGTTAGGTATAGGGAACAATCAACTCAGCTCATTAATTGGTAGTGGCCTGATCACTGGCTACCCTATACTGTATGACTCACAGACTCAACTCTTGGGCATACAAGTGAATTTGCCCTCAGTCGGGAACTTAAATAATATGCGTGCCACCTATTTGGAGACCTTATCTGTGAGTACAACCAAAGGATATGCCTCAGCACTTGTCCCGAAGGTAGTGACACAAGTTGGTTCCGTGATAGAAGAGCTTGACACCTCATACTGTATAGAGTCCGATCTGGATTTATATTGTACAAGAATAGTGACACTCCCAATGTCCCCAGGTATTTATTCCTGTTTGAGCGGCAACACATCAGCTTGTATGTATTCAAAGACTGAAGGTGCACTCACTACGCCGTATATGGCCCTTAAAGGCTCAGTTATTGCCAATTGTAAGATAACAACATGTAGATGTGCAGACCCTCCTGGTATCATATCGCAGAATTATGGAGAAGCTGTTTCCCTGATAGATAGACATTCGTGCAATGTCTTATCATTAGACGGGATAACTCTGAGGCTCAGTGGGGAATTTGATGCAACTTATCAAAAGAACATCTCAATACTAGATTCTCAAGTCATCGTGACAGGTAATCTTGATATATCAACTGAACTTGGAAACGTCAACAACTCAATCAGCAATGCCTTGGATAGGTTGGCAGAAAGCAACAGCAAGCTAGACAAAGTCAATGTCAGACTAACCAGCACATCTGCTCTTATTACCTATATCGTTCTAACTGTCATTTCTCTAGTTTTTGGTACACTTAGTCTGGTTTTAGCGTGTTACCTGATGTACAAACAGAAGGCACAACGAAAGACCTTGCTATGGCTTGGGAATAATACCCTCGATCAGATGAGAGCCACTACA
>2000/China/JL-1
ATGGGCTCCAAACCTTCTACCAAGAACCCAGCACCTATGATGCTGACTATCCGGGTTGCGCTGGTACTGAGTTGCATCCGTCCGGCAAACTCCATTGATGGCAGGCCTCTTGCAGCTGCAGGAATTGTGGTTACAGGAGACAAAGCCGTCAACATATACACCTCATCCCAGACAGGATCAATCATAGTTAAGCTCCTCCCGAATCTGCCCAAGGATAAGGAGGCATGTGCGAAAGCCCCCTTGGATGCATACAACAGGACATTGACCACTTTGCTCACCCCCCTTGGTGACTCTATCCGTAGGATACAAGAGTCTGTGACTACATCTGGAGGGGGGAGACAGGGGCGCCTTATAGGCGCCATTATTGGCGGTGTGGCTCTTGGGGTTGCAACTGCCGCACAAATAACAGCGGCCGCAGCTCTGATACAAGCCAAACAAAATGCTGCCAACATCCTCCGACTTAAAGAGAGCATTGCCGCAACCAATGAGGCTGTGCATGAGGTCACTGACGGATTATCGCAACTAGCAGTGGCAGTTGGGAAGATGCAGCAGTTTGTTAATGACCAATTTAATAAAACAGCTCAGGAATTAGACTGCATCAAAATTGCACAGCAAGTTGGTGTAGAGCTCAACCTGTACCTAACCGAATTGACTACAGTATTCGGACCACAAATCACTTCACCTGCTTTAAACAAGCTGACTATTCAGGCACTTTACAATCTAGCTGGTGGAAATATGGATTACTTATTGACTAAGTTAGGTGTAGGGAACAATCAACTCAGCTCATTAATCGGTAGCGGCTTAATCACCGGTAACCCTATTCTATACGACTCACAGACTCAACTCTTGGGTATACAGGTAACTCTACCTTCAGTCGGGAACCTAAATAATATGCGTGCCACCTACTTGGAAACCTTATCCGTAAGCACAACCAGGGGATTTGCCTCGGCACTTGTCCCAAAAGTGGTGACACAGGTCGGTTCTGTGATAGAAGAACTTGACACCTCATACTGTATAGAAACTGACTTAGATTTATATTGTACAAGAATAGTAACGTTCCCTATGTCCCCTGGTATTTATTCCTGCTTGAGCGGCAATACGTCGGCCTGTATGTACTCAAAGACCGAAGGCGCACTTACTACACCATACATGACTATCAAAGGTTCAGTCATCGCCAACTGCAAGATGACAACATGTAGATGTGTAAACCCCCCGGGTATCATATCGCAAAACTATGGAGAAGCCGTGTCTCTAATAGATAAACAATCATGCAATGTTTTATCCTTAGGCGGGATAACTTTAAGGCTCAGTGGGGAATTCGATGTAACTTATCAGAAGAATATCTCAATACAAGATTCTCAAGTAATAATAACAGGCAATCTTGATATCTCAACTGAGCTTGGGAATGTCAACAACTCGATCAGTAATGCTTTGAATAAGTTAGAGGAAAGCAACAGAAAACTAGACAAAGTCAATGTCAAACTGACTAGCACATCTGCTCTCATTACCTATATCGTTTTGACTATCATATCTCTTGTTTTTGGTATACTTAGCCTGATTCTAGCATGCTACCTAATGTACAAGCAAAAGGCGCAACAAAAGACCTTATTATGGCTTGGGAATAATACTCTAGATCAGGTGAGAGCCACTACA
>2000/China/JS-3/00
ATGGGCTCCAAATCTTCTACCAGGATCCCAGTACCTCCGATGCTGATCACTCGGATTATGCTGATATTGAGCTGTATCTGTCTGGCAAGCTCTCTCGACGGCAGGCCTCTTGCAGCTGCAGGGATTGTAGTAACAGGAGATAAGGCGGTCAATATATACACCTCTTCTCAGACAGGGTCAATCATAGTCAAGTTGCTCCCGAATATGCCCAAGGATAAAGAGGCGTGTGCAAAAGCCCCATTAGAGGCATATAACAGAACACTGACTACTTTGCTCACTCCTCTTGGTGATTCCATCCGCAAGATCCAAGGGTCTGTGTCCACTTCTGGAGGAAAGAGACAGAAACGCTTTATAGGTGCCGTTATTGGCAGTGTAGCTCTTGGGGTTGCAACAGCGGCACAGATAACAGCAGCTGCGGCCCTAATACAAGCCAACCAGAATGCCGCCAACATCCTCCGGCTTAAGGAGAGCATTGCTGCAACCAATGAAGCTGTGCATGAAGTCACCGACGGATTATCACAACTATCAGTGGCAGTTGGGAAGATGCAGCAGTTTGTCAATGACCAGTTTAATAACACGGCGCGAGAATTGGACTGTATAAAAATTACGCAACAGGTTGGTGTAGAACTCAACCTATACCTAACTGAATTGACTACAGTATTCGGGCCACAGATCACCTCCCCTGCATTAACTCAGCTGACCATCCAGGCACTTTATAATTTAGCTGGTGGCAATATGGATTACTTATTAACTAAGTTAGGTATAGGGAACAATCAACTCAGCTCATTAATTGGTAGCGGCTTGATCACTGGCTACCCTATATTGTACGACTCACAGACTCAACTCTTGGGCATACAAGTGAATTTGCCCTCAGTTGGGAACTTAAAAAATATGCGTGCCACCTATCTGGAGACCTTATCTGTAAGTACAACCAAAGGATATGCCTCAGCACTTGTCCCGAAAGTAGTGACACAAGTCGGTTCTGTGATAGAAGAGCTTGACACCTCATACTGTATAGAGTCCGATCTAGATTTATATTGTACAAGAATAGTGACATTCCCCATGTCCCCAGGTATTTATTCCTGTTTGAGGGGCAACACATCAGCTTGCATGTATTCAAAGACTGAAGGCGCACTCACTACGCCATATATGGCCCTTAAAGGCTCAGTTATTGCCAATTGTAAGATAACAACATGTAGATGTGCAGACCCTCCTGGTATCATATCGCAAAATTATGGAGAAGCTGTGTCCCTGATAGATAGACATTCGTGCAATGTCTTATCACTAGATGGGATAACTCTGAGGCTCAGCGGAGAATTTGATGCAACTTATCAAAAGAACATCTCAATACTAGATTCTCAAGTCATCGTGACAGGCAATCTCGATATATCAACTGAGCTTGGAAATGTCAACAATTCAATAAGCAATGCCTTGGACAGGCTGGCAGAAAGCAACAGCAAGCTAGACAAAGTCAATGTCAGACTAACCAGCACATCTGCTCTCATTACCTATATCGTTCTAACTGTCACTTCTCTAGTTTTCGGTGCACTTAGTCTGGTTTTAGCGTGTTACCTGATGTACAAACAGAAGGCACAACAAAAGACCTTACTATGGCTTGGGAATAACACCCTCGATCAGATGAGAGCCACTACA
>2000/China/WF00C
ATGGGCTCCAGACCTTCTACCAGGATCCCAGCACCTCTAATGCTGATCACTCGGATTATGCTGATATTGAGCTGTATCTGTCTGACAAGCTCTCTTGACGGCAGGCCCCTTGCAGCTGCAGGAATTGTAGTAACAGGAGATAAGGCAGTCAATGTATACACCTCGTCTCAGACAGGGTCAATCATAGTTAAGTTGCTCCCGAATATGCCCAGAGATAAGGAGGCGTGTGCAAAAGCCCCATTAGAGGCATATAACAGAACACTGACTACTTTGCTCACTCCTCTTGGCGACTCTATCCGCAAGATCCAAGGGTCTGCGTCCTTGTCTGGAGGAAGGAGACAAAAACGTTTTATAGGTGCTGTTATTGGCAGTGTAGCTCTTGGGGTTGCAACAGCGGCACAGATAACAGCAGCTGCGGCTCTAATACAAGCCAACCAGAATGCCGCCAACATCCTCCGGCTTAAGGAGAGCATTGCTGCAACCAATGAAGCTGTGCATGAAGTCACCGACGGATTATCACAACTATCAGTGGCAGTTGGGAAGATGCAGCAGTTTGTCAATGACCAGTTTAATAATATGGCACGAGAATTGGACTGTATAAAAATCACACAACAGGTCGGTGTAGAACTCAACCTATACCTAACTGAATTGACTACAGTATTCAGGCCACAGATCACCTCCCCTGCATTAACTCAGCTGACCATCCAGGCACTTTATAATTTAGCTGGTGGCAATATGGATTACTTACTAACTAAGTTAGGTATAGGGAACAATCAACTCAGCTCATTAATTGGTAGCGGCCTGATCACTGGTTATCCTATACTGTACGACTCACAGACTCAACTCTTGGGCATACAAGTGAATTTGCCCTCAGTCGGGAACTTAAATAATATGCGTGCCACCTATTTGGAGACCTTATCGGTAAGTACAACCAAAGGATATGCCTCAGCACTTGTCCCGAAAGTAGTAACTCAAGTCGGTTCTGTGATAGAAGAGCTTGACACCTCATACTGTATAGAGTCCGATCTGGATTTATATTGTACTAGAATAGTGACATTCCCCATGTCCCCAGGTATCTATTCCTGTTTGAGCGGCAACACATCAGCTTGCATGTATTCAAAGACTGAAGGCGCACTCACTACGCCGTATATGGCCCTTAAAGGCTCAGTTATTGCCAATTGTAAGATAACAACATGTAGATGTACAGACCCTCCTGGTATCATATCGCAAAATTATGGAGAAGCTGTATCCCTGATAGATAGACATTCATGCAGTGTCTTATCATTAGACGGGATAACTCTGAGGCTCAGTGGGGAATTTGATGCAACTTATCAAAAGAACATCTCAATATTAGATTCTCAAGTCATCGTGACAGGCAATCTTGATATATCAACTGAACTTGGAAACGTCAACAATTCAATCAGCAATGCCTTGGATAGGTTGACAGAAAGCAACAGCAAGCTAGAAAAAGTCAATGTCAGACTAACCAGCACATCTGCTCTCATTACCTATATTGTTCTAACTGTCATTTCTCTAATTTTCGGTGCACTTAGTCTGGTTTTGGCGTGTTACCTGATATACAAACAGAAGGCACAACAAAAGACCTTGCTATGGCTTGGGAATAATACCCTCGATCAGATGAGAGCCACTACA
>2000/China/WF00D
ATGGGCTCTAGACCTTCTACCAGGATCCCAGCACCTCTGATGCTGATCACCCGGATTATGCTGATATTGGGCTGTATCCGTCCGACAAGCTCTCTTGACGGCAGGCCTCTTGCAGCTGCAGGAATTGTAGTAACAGGAGATAAGGCAATTAATGTATACACCTCGTCTCAGACGGGATCAATCATAGTCAAGTTGCTCCCGAATATGCCCAGGGATAAGGAGGCGTGTGTGAAAGCCCCATTAGAGGCATATAACAGAACACTGACTACTTTGCTCACTCCTCTTGGCGACTCCATCCGCAAGATCCAAGGGTCTGTGTCCACGTCTGGAGGAAGGAGACAAAAACGCTTTATAGGTGCTGTTATTGGCAGTGTAGCTCTTGGGGTTGCAACAGCGGCACAGATAACAGCAGCTGCGGCCCTAATACAAGCCAACCAGAATGCTGCCAACATCCTCCGGCTTAAGGAGAGCATTGCAGCAACCAATGAAGCTGTGCATGAAGTCACCGACGGATTATCACAACTGTCAGTGGCAGTTGGGAAGATGCAGCAGTTTGTCAATGACCAGTTTAATAATAGGGCGCGAGAATTGGACTGTATAAAAATCACACAACAGGTTGGTGTAGAACTCAACCTATACCTAACTGAATTGACTACAGTATTCGGGCCACAGATCACCTCCCCTGCATTAACTCAGCTGACCATCCAGGCACTTTATAATTTAGCTGGTGGCAATATGGATTACTTATTAACTAAGTTAGGTATAGGGAACAATCAACTCAGCTCATTAATTGGTAGCGGCCTGATCACTGGTTACCCTATACTGTATGACTCACAGACTCAACTCTTGGGCATACAAGTGAATTTGCCCTCAGTCGGGAACTTAAATAATATGCGTGCCACCTATTTGGAGACCTTATCTGTAAGTACAACCAAAGGATATGCCTCAGCACTTGTCCCGAAAGTAGTGACACAAGTCGGTTCTGTGATAGAAGAGCTTGACACCTCATACTGTATAGAGTCCGATCTGGATTTATATTGTACTAGAATAGTGACATTCCCCATGTCCCCAGGTATTTATTCCTGTTTGAGCGGCAACACATCAGCTTGCATGTATTCAAAGACTGAAGGCGCACTCACTACGCCGTATATGGCCCTTAAAGGCTCAGTTATTGCCAATTGTAAGATGACAACATGTAGATGTACAGACCCTCCTGGTATCATATCGCAAAATTATGGAGAAGCTGTATCCCTGATAGATAGACATTCGTGTAATGTCTTATCATTAGACGGGATAACTCTGAGGCTCAGTGGGGAATTTGATGCAACTTATCAAAAGAACATCTCAATACTAGATTCTCAAGTCATCGTGACAGGCAATCTTGGTATATCAACTGAACTTGGAAACGTCAACAATTCAATCAGCAATGCCTTGGATAGGTTGGCAGAAAGCAACAGCAAGCTAGAAAAAGTCAATGTCAGACTAACTAGCACATCTGCTCTCATTACCTATATTGTTCTAACTGTCATTTCTCTAGTTTTCGGTGCACTTAGTCTGGGTTTAGCGTGTTACCTGATGTACAAACAGAAGGCACAACAAAAGACCTTGCTATGGCTTGGGAATAATACCCTCGATCAGATGAGAGCCACTACA
>2000/China/WF00G
ATGGGCTCCAGACCTTCTACCAGGATCCCAGCACCTCTGATGCTGATCACCCGGATTATGCTGATATTGGGCTGTATCCGTCCGACAAGCTCTCTTGACGGCAGGCCTCTTGCAGCTGCAGGAATTGTAGTAACAGGAGATAAGGCAATCAATGTATACACCTCGTCTCAGACAGGATCAATCATAGTCAAGTTGCTCCCGAATATGCCCAGGGATAAGGAGGCGTGTGCGAAAGCCCCATTAGAGGCATATAACAGAACACTGACTACTTTGCTCACTCCTCTTGGCGACTCCATCCGCAAGATCCGAGGGTCTGTGTCCACGTCTGGAGGAAGGAGACAAAAACGCTTTATAGGTGCTGTTATTGGCAGTGTAGCTCTTGGGGTTGCAACAGCGGCACAGATAACAGCAGCTGCGGCCCTAATACAAGCCAACCAGAATGCTGCCAACATCCTCCGGCTTAAGGAGAGCATCGCTGCGACCAATGAAGCTGTGCATGAAGTCACCGACGGATTATCACAACTGTCAGTGGCAGTTGGGAAGATGCAGCAGTTTGTCAATGACCAGTTTAATAATACGGCGCGAGAATTGGACTGTATAAAAATCACACAACAGGTTGGTGTAGAACTCAACCTATACCTAACTGAATTGACTACAGTATTCGGGCCACAGATCACCTCCCCTGCATTAACTCAGCTGACCATCCAGGCACTTTATAATTTAGCTGGTGGCAATATGGATTACTTATTAACTAAGTTAGGTATAGGGAACAATCAACTCAGCTCATTAATTGGTAGCGGCCTGATCACTGGTTACCCTATACTGTATGACTCACAGACTCAACTCTTGGGCATACAAGTGAATTTGCCCTCAGTCGGGAACTTAAATAATATGCGTGCCACCTATTTGGAGACCTTATCTGTAAGTACAACCAAAGGATATGCCTCAGCACTTGTCCCGAAAGTAGTGACACAAGTCGGTTCTGTGATAGAAGAGCTTGACACCTCATACTGTATAGAGTCCGATCTGGATTTATATTGTACTAGAATAGTGACATTCCCCATGTCCCCAGGTATTTATTCCTGTTTGAGCGGCAACACATCAGCTTGCATGTATTCAAAGACTGAAGGCGCACTCACTACGCCGTATATGGCCCTTAAAGGCTCAGTTATTGCCAATTGTAAGATAACAACATGTAGATGTACAGACCCTCCTGGTATCATATCGCAAAATTATGGAGAAGCTGTATCCCTGATAGATAGACATTCGTGTAATGTCTTATCATTAGACGGGATAACTCTGAGGCTCAGTGGGGAATTTGATGCAACTTATCAAAAGAACATCTCAATACTAGATTCTCAAGTCATCGTGACAGGCAATCTTGATATATCAACTGAACTTGGAAACGTCAACAATTCAATCAGCAATGCCTTGGATAGGTTGGCAGAAAGCAACAGCAAGCTAGAAAAAGTCAATGTCAGACTAACTAGCACATCTGCTCTCATTACCTATATTGTTCTAACTGTCATTTCTCTAGTTTTCGGTGCACTTAGTCTGGGTTTAGCGTGTTACCTGATGTACAAACAGAAGGCACAACAAAAGACCTTGCTATGGCTTGGGAATAATACCCTCGATCAGATGAGAGCCACTACA
>2000/China/ZJ
ATGGGCTCCAGACCTTCTACCAAGAACCCAGCACCTATGATGCTGACTATCCGGGTTGCGCTGGTACTGAGTTGCATCTGTCCGGCAAACTCCATTGATGGCAGGCCTCTTGCAGCTGCAGGAATTGTGGTTACAGGAGACAAAGCCGTCAACATATACACCTCATCCCAGACAGGATCAATCATAGTTAAGCTCCTCCCGAATCTGCCCAAGGATAAGGAGGCATGTGCGAAAGCCCCCTTGGATGCATACAACAGGACATTGACCACTTTGCTCACCCCCCTTGGTGACTCTATCCGTAGGATACAAGAGTCTGTGACTACATCTGGAGGGGGGAGACAGGGGCGCCTTATAGGCGCCATTATTGGCGGTGTGGCTCTTGGGGTTGCAACTGCCGCACAAATAACAGCGGCCGCAGCTCTGATACAAGCCAAACAAAATGCTGCCAACATCCTCCGACTTAAAGAGAGCATTGCCGCAACCAATGAGGCTGTGCATGAGGTCACTGACGGATTATCGCAACTAGCAGTGGCAGTTGGGAAGATGCAGCAGTTTGTTAATGACCAATTTAATAAAACAGCTCAGGAATTAGACTGCATCAAAATTGCACAGCAAGTTGGTGTAGAGCTCAACCTGTACCTAACCGAATTGACTACAGTATTCGGACCACAAATCACTTCACCTGCTTTAAACAAGCTGACTATTCAGGCACTTTACAATCTAGCTGGTGGAAATATGGATTACTTATTGACTAAGTTAGGTGTAGGGAACAATCAACTCAGCTCATTAATCGGTAGCGGCTTAATCACCGGTAACCCTATTCTATACGACTCACAGACTCAACTCTTGGGTATACAGGTAACTCTACCTTCAGTCGGGAACCTAAATAATATGCGTGCCACCTACTTGGAAACCTTATCCGTAAGCACAACCAGGGGATTTGCCTCGGCACTTGTCCCAAAAGTGGTGACACAGGTCGGTTCTGTGATAGAAGAACTTGACACCTCATACTGTATAGAAACTGACTTAGATTTATATTGTACAAGAATAGTAACGTTCCCTATGTCCCCTGGTATTTATTCCTGCTTGAGCGGCAATACGTCGGCCTGTATGTACTCAAAGACCGAAGGCGCACTTACTACACCATACATGACTATCAAAGGTTCAGTCATCGCCAACTGCAAGATGACAACATGTAGATGTGTAAACCCCCCGGGTATCATATCGCAAAACTATGGAGAAGCCGTGTCTCTAATAGATAAACAATCATGCAATGTTTTATCCTTAGGCGGGATAACTTTAAGGCTCAGTGGGGAATTCGATGTAACTTATCAGAAGAATATCTCAATACAAGATTCTCAAGTAATAATAACAGGCAATCTTGATATCTCAACTGAGCTTGGGAATGTCAACAACTCGATCAGTAATGCTTTGAATAAGTTAGAGGAAAGCAACAGAAAACTAGACAAAGTCAATGTCAAACTGACTAGCACATCTGCTCTCATTACCTATATCGTTTTGACTATCATATCTCTTGTTTTTGGTATACTTAGCCTGATTCTAGCATGCTACCTAATGTACAAGCAAAAGGCGCAACAAAAGACCTTATTATGGCTTGGGAATAATACTCTAGATCAGATGAGAGCCACTACA
>2000/China/ZJ/1/00/
ATGGGCTCCAAACTTTCTACCAGGATCCCAGCACCTCTGATGCTGATCACCCGGATTATGCTGATATTGGGCTGTATCCGTCCGACAAGCTCTCTTGACGGCAGGCCTCTTGCAGCTGCAGGAATTGTAGTAACAGGAGATAAGGCAGTCAATGTATACACCTCGTCTCAGACAGGGTCAATCATAGTCAAGTTGCTCCCGAATATGCCCAGGGATAAGGAGGCGTGTGCGAAAGCCCCATTAGAGGCATATAACAGAACACTGACTACTTTGCTCACTCCTCTTGGCGACTCCATCCGCAAGATCCAAGGGTCTGTGTCCACGTCTGGAGGAAGGAGACAAAAACGCTTTATAGGTGCTGTTATTGGCAGTGTAGCTCTTGGGGTTGCAACAGCGGCACAGATAACAGCAGCTGCGGCCCTAATACAAGCCAACCGGAATGCCGCCAACATCCTCCGGCTTAAGGAGAGCATTGCTGCAACCAATGAAGCTGTGCATGAAGTCACCGACGGATTATCGCAACTATCAGTGGCAGTTGGGAAGATGCAGCAGTTTGTCAATGACCAGTTTAATAATACGGCGCGAGAATTGGACTGTATAAAAATCACACAACAGGTTGGTGTAGAACTCAACCTATACCTAACTGAATTGACTACAGTATTCGGGCCACAGATCACCTCCCCTGCATTAACTCAGCTGACCATCCAGGCACTTTATAATTTAGCTGGTGGCAATATGGATTACTTATTAACTAGGTTAGGTATAGGGAACAATCAACTCAGCTCATTGATTGGTAACGGCCTGATCACTGGTTACCCTATACTGTACGACTCACAGACTCAACTCTTGGGCATACAAGTGAATTTGCCCTCAGTCGGGAACTTAAATAATATGCGTGCCACCTATTTGGAGACCTTATCTGTAAGTACAACCAAAGGATATGCCTCAGCACTTGTCCCGAAAGTAGTAACACAAGTCGGTTCTGTGATAGAAGAGCTTGACACCTCATACTGTATAGAGTCCGATCTGGATTTATATTGTACTAGAATAGTGACACTCCCCATGTCCCCAGGTATTTATTCCTGTTTGAGCGGCAACACATCAGCTTGCATGTACTCAAAGACTGAAGGCGCACTCACTACGCCGTATATGGCCCTTAAAGGCTCAGTTATTGCCAATTGTAAGATAACAACATGTAGATGTACAGACCCTCCTGGTATCATATCGCAAAATTATGGAGAAGCTGTATTCCTGATAGATAGACATTTGTGCAATGTCTTATCATTAGACGGGATAACTCTGAGGCTCAGTGGGGAATTTGATGCAACTTATCAAAAGAACATCTCAATACTAGATTCTCAAGTCATCGTGACAGGCAATCTTGATATATCAACTGAACTTGGAAACGTCAACAATTCAATCAGCAATGCCTTGGATAGGTTGGCAGAAAGCAACAGCAAGCTAGAAAAAGTCAATGTCAGACTAACCAGCACATCTGCTCTCATTACCTATATTGTTCTAACTGTCATTTCTCTAGTTTTCGGTGCACTTAGTCTGGGTTTAGCGTGTTACCTGATGTACAAACAGAAGGCACAACAAAAGACCTTGCTATGGCTTGGGAATAATACCCTCGATCAGATGAGAGCCACTACA
>2000/China/ZJ1
ATGGGCTCCAAACTTTCTACCAGGATCCCAGCACCTCTGATGCTGATCACCCGGATTATGCTGATATTGGGCTGTATCCGTCCGACAAGCTCTCTTGACGGCAGGCCTCTTGCAGCTGCAGGAATTGTAGTAACAGGAGATAAGGCAGTCAATGTATACACCTCGTCTCAGACAGGGTCAATCATAGTCAAGTTGCTCCCGAATATGCCCAGGGATAAGGAGGCGTGTGCGAAAGCCCCATTAGAGGCGTATAACAGAACACTGACTACTTTGCTCACTCCTCTTGGCGACTCCATCCGCAAGATCCAAGGGTCTGTGTCCACGTCTGGAGGAAGGAGACAAAAACGCTTTATAGGTGCTGTTATTGGCAGTGTAGCTCTTGGGGTTGCAACAGCGGCACAGATAACAGCAGCTGCGGCCCTAATACAAGCCAACCGGAATGCCGCCAACATCCTCCGGCTTAAGGAGAGCATTGCTGCAACCAATGAAGCTGTGCATGAAGTCACCGACGGATTATCGCAACTATCAGTGGCAGTTGGGAAGATGCAGCAGTTTGTCAATGACCAGTTTAATAATACGGCGCGAGAATTGGACTGTATAAAAATCACACAACAGGTTGGTGTAGAACTCAACCTATACCTAACTGAATTGACTACAGTATTCGGGCCACAGATCACCTCCCCTGCATTAACTCAGCTGACCATCCAGGCACTTTATAATTTAGCTGGTGGCAATATGGATCACTTATTAACTAGGTTAGGTATAGGGAACAATCAACTCAGCTCATTGATTGGCAGCGGCCTGATCACTGGTTACCCTATACTGTATGACTCACAGACTCAACTCTTGGGCATACAAGTGAATTTGCCCTCAGTCGGGAACTTAAATAATATGCGTGCCACCTATTTGGAGACCTTATCTGTAAGTACAACCAAAGGATATGCCTCAGCACTTGTCCCGAAAGTAGTAACACAAGTCGGTTCTGTGATAGAAGAGCTTGACACCTCATACTGTATAGAGTCCGATCTGGATTTATATTGTACTAGAATAGTGACACTCCCCATGTCCCCAGGTATTTATTCCTGTTTGAGCGGCAACACATCAGCTTGCATGTACTCAAAGACTGAAGGCGCGCTCACTACGCCGTATATGGCCCTTAAAGGCTCAGTTATTGCCAATTGTAAGATAACAACATGTAGATGTACAGACCCTCCTGGTATCATATCGCAAAATTATGGAGAAGCTGTATCCCTGATAGATAGACATTTGTGCAATGTCTTATCATTAGACGGGATAACTCTGAGGCTCAGTGGGGAATTTGATGCAACTTATCAAAAGAACATCTCAATACTAGATTCTCAAGTCATCGTGACAGGCAATCTTGATATATCAACTGAACTTGGAAACGTCAACAATTCAATCAGCAATGCCTTGGATAGGTTGGCAGAAAGCAACAGCAAGCTAGAAAAAGTCAATGTCAGACTAACCAGCACATCTGCTCTCATTACCTATATTGTTCTAACTGTCATTTCTCTAGTTTTCGGTGCACTTAGTCTGGGTTTAGCGTGTTACCTGATGTACAAACAGAAGGCACAACAAAAGACCTTGCTATGGCTTGGGAATAATACCCTCGATCAGATGAGAGCCACTACA
>2000/Honduras/1500
ATGGGCTCCAAACCTTCTACCAGGATCCCAGCACCTCTGATGCTGATCACTTGGACTACGCTGATACTGAGCTGTATCTGCCCGACAAGCTCTCTTGATGGCAGACTTCTTGCAGCTGCAGGGATTGTGGTGACAGGGGATAAAGCAGTCAATATATACACTTCATCTCAGACAGGGTCGATCATCATCAAGTTAATCCCAAATATGCCCAAGGATAAAGAGGCGTGCGCAAAAGCCCCATTGGAGGCATACAATAGAACACTGACCACTCTACTCACCCCTCTTGGTGATTCCATCCGCAGAATACAAGGGTCTGCGACTACATCTGGAGGAAGAAGACAGAAACGCTTTGTAGGTGCCATTATTGGCAGTGTGGCTCTCGGGGTCGCAACAGCTGCACAGATAACAGCAGCCGCGGCTCTGATACAAGCCAAACAGAACGCTGCTAACATCCTCCGGCTTAAGGAGAGCATTGCTGCAACCAATGAAGCCGTACACGAGGTCACTGATGGATTATCCCAACTAGCAGTGGCAGTTGGGAAGATGCAGCAGTTTGTTAATGACCAGTTTAATAATACGGCGCGAGAATTGGACTGTATAAAAATTACACAACAGGTCGGTGTCGAGCTCAATTTGTATCTAACTGAATTGACTACAGTGTTCGGGCCACAAATCACCTCCTCTGCTTTAACTCAGCTAACTATCCAGGCACTTTATAATCTAGCTGGTGGCAATATGGATTACCTGTTGACTAAGTTGGGTGTAGGGAATAATCAACTCAGCTCGTTAATTGGTAGTGGCTTGATCACTGGCAACCCTATACTATATGACCCACAAACCCAACTCTTGGGCATACAGGTAAATTTACCCTCAGTCGGGAACCTAAATAATATGCGTGCCACCTACTTGGAGACCTTATCCGTAAGCACAACCAAAGGATTCGCCTCAGCACTTGTCCCGAAAGTTGTGACGCAAGTCGGGTCTGTGATAGAAGAACTTGACACCTCATATTGTATAGAATCTGATCTGGATCTATACTGTACAAGGGTAGTGACATTCCCTATGTCTCCTGGTATTTATTCCTGTCTGAGCGGCAATACGTCAGCTTGTATGTACTCAAAGACTGAAGGTGCACTCACTACACCATACATGGCCCTCAAAGGCTCAGTTATTGCCAATTGCAAGATGACTACATGCAGATGCGCAGATCCCCCAGGTATCATATCACAAAATTACGGGGAAGCTGTGTCCCTAATAGATAAACATTCATGCAGTGTACTATCCCTAGACGGGATAACCCTGAGGCTCAGTGGGGAGTTTGATGCGACTTATCAAAAGAACATCTCGATACTAGACTCTCAAGTCATAGTGACAGGCAATCTCGATATATCAACTGAGCTTGGGAGTGTTAACAACTCGATAAGCAGTGCCCTGGACAAATTAGCGGAAAGCAACAGCAGGCTAAACAAGGTCAATGTCAACCTAACCAGCACATCTGCTCTCATTACTTATATTGTTCTAGCTGTCATATCTCTTGCCTTCGGCGTAATTAGCCTGGTTCTAGCGTGCTACCTGATGTATAAACAAAAAGCACAACAAAAGACTTTACTATGGCTTGGGAACAACACCCTCGATCAGATGAGAGCCACTACA
>2000/India/2K3/Chennai/Tamil_nadu
ATGGGCTCCAGATCTTCTACCAGGACCCCAGCACATCTAGTGCTGATCATCCGAACTGCATTGACACTGAGCTGGATCCGTCTGGCAAGCTCTCTTGATGGCAGGCCTCTTGCAGCTGCAGGGATCGTAGTAACAGGAGATAAAGCAGTCAACATCTACACCTCATCCCAGACAGGGTCAATCATAGTCAAGTTACTCCCAAATATGCCCAAGGACAAAGAGGCGTGTGCAAAAGCTCCATTGGAGGCATATAACAGGACGCTGACCACTTTGCTCACTCCCCTTGGTGACTCTATCCGCAGGATACAAGAATCTGTGACCACATCCGGAGGGAGGAGACAGAGACGCTTAATAGGTGCTGTTATTGGCGGTGTAGCTCTTGGGGTCGCACCAGCTGCACAGATAACAGCAGCCTCGGCTCTTATTCAAGCCAACCAGAATGCTGCCAACATTCTCCCGCTTAAGGAGAGCATTGCAGCAACCAATGAGGCTGTGCACGAGGTCACCGACGGATTATCACAACTAGCAGTAGCAGTCGGGAAGATGCAGCAGTTTGTTAATGACCAGTTTAATAATACAGCGCAAGAATTGGACTGTATAAAAATTACACAACAGGTCGGTGTAGAACTCAACTTGTACCTAACTGAATTGACTACAGTATTTGGGCCACAAATCACATCCCCCGCCCTAACTCAGCTGACTGTCCAGGCGCTTTACAATTTAGCTGGTGGCAATATGGATTACTTGTTGACTAAATTAGGTGTAGGGAACAACCAACTCAGCTCATTAATTGGTAGCGGCTTGGTCACCGGCAACCCTATTCTGTATGACTCACAGACTCAGCTCTTGGGTATACAAGTAAATTTACCTTCAGTCGGTAACCTAAATAATATGCGAGCCACTTACTTGGAGACCCTATCTGTAAGTACGACCAAGGGATTTGCCTCAGCACTTGTCCCAAAGGTGGTGACACAGGTCGGTTCTGTGATAGAAGAACTTGATACCTCATACTGTATAGGGACCGATCTGGATCTATACTGTACAAGAATAGTGACATTCCCTATGTCTCCTAGTATTTATTCTTGTCTGAGCGGTAATACATCAGCCTGTATGTATTCAAAGACTGAAGGCGCACTTACTACACCATATATGGCTCTCAAAGGCTCGGTCATTGCCAATTGCAAGATGACAACATGTAGATGTGTAGACCCCCCAGGCATCATATCGCAAAATTACGGAGAAGCTGTATCTTTAATAGATAGGCACTCATGCAATGTCTTATCCTTAGACGGGATAACTCTGAGGCTCAGTGGGGAATTTGACGCAACCTATCAAAAGAATATTTCAATACTAGATTCTCAAGTCATAGTGACAGGCAATCTCGATATATCAACTGAGCTTGGGAATGTCAACAACTCAATAAGTAATGCTCTGGATAAGTTAGAGGAAAGCAACAGCAAACTGGACAAAGTCAATGTTAAACTTACTAGCACGTCTGCTCTCATTACTTACATTATTTTGACTGTAATATCTCTTGCTCTTGGTGCACTCAGCCTTGCACTAGCATGCCACCTGATGTACAAACAAAGGGCACAACAAAAGACCTTACTATGGCTTGGGAATAATACCCTAGATCAGATGAGGGCCGCTACC
>2000/Italy/116600
ATGGGCTCCAAACCTTCTACCAGGATCCCAGCACCTCTGATGCTGATCACTTGGATTACTCTGATACTGAGCTGCATCTGCCTGACGAGCTCTCTTGACGGCAGGCCACTTGCAGCTGCGGGGATTGTGGTAACAGGAGATAAAGCAATCAATATATACACCTCATCTCAGACAGGGTCAATCATAGTCAAGTTGCTCCCGAATATGCCCAAGGACAAAGAGGCATGTGCGAAAGCCCCGTTAGAGGCATACAACAGAACACTGACCACTTTACTCACCCCCCTTGGTGATTCCATCCGCAGGATACAAGGATCTGTGTCCACATCAGGAGGAAGGAGGCAGAAGCGCTTTATAGGTGCCATTATAGGCAGTGTAGCTCTTGGGATTGCGACATCGGCACAGATAACAGCAGCTGCGGCCCTAATACAAGCCAACCAGAATGCCGCCAACATCCTCCGGCTTAAGGAGAGCATCGCTGCAACCAATGAAGCTGTGCATGAGGTCACTGACGGATTATCGCAACTAGCAGTGGCAGTTGGGAAGATGCAACAGTTTGTCAATGACCAATTTAATAATACAGCGCGAGAATTGGACTGTATAAAAATTACACAACAAGTCGGCATAGAACTCAACCTATACCTAACTGAACTGACTACAGTGTTCGGGCCACAAATCACTTCTCCTGCCCTAACTCAGCTGACCATCCAAGCGCTTTATAATTTAGCTGGCGGCAACATGGATTACTTATTGACTAAATTAGGTATAGGGAACAATCATCTCAGCTCATTAATAGGCAGTGGCTTGATCACAGGCAACCCTATACTGTATGACTCACAGACTCAACTCTTGGGCATCCAGGTAAATTTACCCTCAGTCGGGAACCTTAATAATATGCGTGCCACCTACCTGGAGACTTTATCTGTAAGCACAACCAAAGGATTTGCCTCAGCACTTGTCCCGAAGGTAGTGACACAAGTCGGCTCTGTAATAGAAGAACTCGACACCTCATACTGTATAGAGTCTGATCTGGATTTATACTGTACAAGGATAGTGACATTCCCCATGTCTCCAGGTATTTATTCTTGTCTGAGCGGCAATACATCAGCCTGCATGTATTCAAAGACTGAAGGCGCACTCAATACGCCATATATGGCCCTCAAAGGCTCAGTCATTGCCAATTGCAAAATAACAACTTGTAGGTGTGCAGACCCCCCGGGTATCATATCGCAAAACTATGGGGAAGCTGTATCTCTGATAGATAGACATTCATGCAATGTCTTATCATTAGATGGGGTAACTCTGAGGCTCAGTGGGGAGTTTGATGCAACTTATCAAAAGAATATCTCAATACTAGATTCTCAAGTCATCGTGACAGGCAACCTTGATATATCAACCGAGCTTGGAAATGTCAACAATTCAATAAGCGATGCCCTGGACAGGTTAGCAGAAAGTAACAGCAAACTAGACAAAGTCAATGTCAAATTAACCAGCACATCTGCTCTCATTACCTATATCGTTCTAACCATCATATCTCTTGTTTTCGGTGCACTTAGCTTGGTTTTAGCATGCTACCTGATGTACAAACAAAAGGCACAACAAAAGACCTTACTGTGGCTTGGGAACAACACCCTCGATCAGATGAGAGCCACTACA
>2000/Italy/2736
ATGGGCTCCAAACCCTCCACCAGGATCCCGGCACCTCTGATGCTGATCACTCGAATTACTCTGATACTGAGCTGCATCTGCCTGACGAGCTCTCTTGATGGCAGGCCTCTTGCAGCTGCGGGGATTGTAGTAACAGGAGATAAAGTGATCAATATATACACCTCATCTCAGACAGGGTCAATCATCGTCAAGTTGCTCCCGAATATGCCCAAGGACAAAGAGGCATGTGCAAAAGCCCCGTTAGAGGCATACAACAGAACACTGACCACTTTACTCACCCCCCTTGGTGATTCCATCCGCAGGATACAAGGGTCTGTGTCCACATCAGGAGTAAGGAGGAAGAAACGCTTTATAGGTGCCATTATAGGCAGTGTAGCTCTTGGGGTTGCGACATCGGCACAGATAACAGCGGCCGCGGCCCTAATACAAGCCAACCAGAATGCCGCCAACATCCTCCGGCTTAAGGAGAGCATCGCTGCAACCAATGAAGCTGTGCATGAGGTCACCGATGGATTATCCCAACTAGCAGTGGCAGTTGGGAAGATGCAACAGTTTGTCAATGACCAATTTAATAATACAGCGCGAGAATTGGACTGTATAAAAATTGCACAACAAGTCGGTATAGAACTCAACCTATATCTAACTGAACTGACTACAGTGTTCGGGCCACAAATTACTTCCCCTGCCCTAACTCAGCTGACCATCCAAGCGCTTTATAATTTAGCTGGCGGCAACATGGATTACTTGTTGACTAAATTAGGTATAGGGAACAGTCATCTCAGCTCATTAATAGGTAGTGGCTTGATCACAGGCAACCCTATACTGTATGACTCACAGACTCAAATCCTGGGCATCCAGGTAAATTTACCTTCAGTCGGGAACCTTAATAATATGCGTGCCACCTACTTGGAGACTTTATCTGTAAGCACAACCAAAGGGCTTGCCTCAGCACTTGTCCCGAAGGTAGTGACACAAGTCGGCTCTGTGATAGAAGAACTCGACACCTCATACTGTATAGAGTCTGATCTGGATTTATACTGTACAAGAATAGTGACACTCCCCATGTCTCCAGGTATTTATTCTTGTCTGAGCGGCAATACATCAGCCTGCATGTACTCAAAGACTGAAGGCGCACTCAATACACCATATATGGCCCTCAAAGGCTCAGTCATTGCCAATTGCAAAATAACAACCTGCAGGTGTGCAGACCCCCCAGGCATCATATCGCAAAACTATGGAGAAGCTGTATCTCTGATAGATAGACATTCATGCAATGTCTTATCATTAGATGGGATAACTCTGAGGCTCAGTGGGGAGTTTGATGCAACTTATCAAAAGAATATCTCAATACTAGATTCTCAAGTCATCGTGACAGGCAACCTTGATATATCAACCGAGCTCGGAAGTGTCAACAATTCAATAAGCAATGCCCTGGACAGGTTAGCAGAAAGTAACAGCAAACTAGACAAAGTCAATGTCAAATTAACCAGCACATCTGCTCTCATTACCTATATCGTTCTAACCATCATATCTCTTGTTTTCGGTACACTTAGCTTGGTTCTAGCATGCTACTTGATGTACAAACAAAAGGCACAACAAAAGACTTTACTATGGCTTGGGAACAATACCCTCGATCAGATGAGAGCCACTACA
>2000/Italy/2736-00
ATGGGCTCCAAACCCTCCACCAGGATCCCGGCACCTCTGATGCTGATCACTCGAATTACTCTGATACTGAGCTGCATCTGCCTGACGAGCTCTCTTGATGGCAGGCCTCTTGCAGCTGCGGGGATTGTAGTAACAGGAGATAAAGTGATCAATATATACACCTCATCTCAGACAGGGTCAATCATCGTCAAGTTGCTCCCGAATATGCCCAAGGACAAAGAGGCATGTGCAAAAGCCCCGTTAGAGGCATACAACAGAACACTGACCACTTTACTCACCCCCCTTGGTGATTCCATCCGCAGGATACAAGGGTCTGTGTCCACATCAGGAGTAAGGAGGAAGAAACGCTTTATAGGTGCCATTATAGGCAGTGTAGCTCTTGGGGTTGCGACATCGGCACAGATAACAGCGGCCGCGGCCCTAATACAAGCCAACCAGAATGCCGCCAACATCCTCCGGCTTAAGGAGAGCATCGCTGCAACCAATGAAGCTGTGCATGAGGTCACCGATGGATTATCCCAACTAGCAGTGGCAGTTGGGAAGATGCAACAGTTTGTCAATGACCAATTTAATAATACAGCGCGAGAATTGGACTGTATAAAAATTGCACAACAAGTCGGTATAGAACTCAACCTATATCTAACTGAACTGACTACAGTGTTCGGGCCACAAATTACTTCCCCTGCCCTAACTCAGCTGACCATCCAAGCGCTTTATAATTTAGCTGGCGGCAACATGGATTACTTGTTGACTAAATTAGGTATAGGGAACAGTCATCTCAGCTCATTAATAGGTAGTGGCTTGATCACAGGCAACCCTATACTGTATGACTCACAGACTCAAATCCTGGGCATCCAGGTAAATTTACCTTCAGTCGGGAACCTTAATAATATGCGTGCCACCTACTTGGAGACTTTATCTGTAAGCACAACCAAAGGGCTTGCCTCAGCACTTGTCCCGAAGGTAGTGACACAAGTCGGCTCTGTGATAGAAGAACTCGACACCTCATACTGTATAGAGTCTGATCTGGATTTATACTGTACAAGAATAGTGACACTCCCCATGTCTCCAGGTATTTATTCTTGTCTGAGCGGCAATACATCAGCCTGCATGTACTCAAAGACTGAAGGCGCACTCAATACACCATATATGGCCCTCAAAGGCTCAGTCATTGCCAATTGCAAAATAACAACCTGCAGGTGTGCAGACCCCCCAGGCATCATATCGCAAAACTATGGAGAAGCTGTATCTCTGATAGATAGACATTCATGCAATGTCTTATCATTAGATGGGATAACTCTGAGGCTCAGTGGGGAGTTTGATGCAACTTATCAAAAGAATATCTCAATACTAGATTCTCAAGTCATCGTGACAGGCAACCTTGATATATCAACCGAGCTCGGAAGTGTCAACAATTCAATAAGCAATGCCCTGGACAGGTTAGCAGAAAGTAACAGCAAACTAGACAAAGTCAATGTCAAATTAACCAGCACATCTGCTCTCATTACCTATATCGTTCTAACCATCATATCTCTTGTTTTCGGTACACTTAGCTTGGTTCTAGCATGCTACTTGATGTACAAACAAAAGGCACAACAAAAGACTTTACTATGGCTTGGGAACAATACCCTCGATCAGATGAGAGCCACTACA
>2000/Mexico/453
ATGGGCTCCAAACCTTCTACCAGGATCTCAGTAACTCTGATGCTGATCACTCGGACCATGCTGATACTGAGCTGTATCTGTCCGACAAGCTCTCTTGACGGTAGACCTCTCGCAGCCGCAGGGATTGTGGTGACGGGAGATAAAGCAGTCAATATATACACTTCATCTCAAACAGGGTCAATCATCATCAAGTTACTCCCAAATATGCCCAAGGATAAAGAAGCGTGCGCAAAAGCCCCATTGGAAGCATACAATAGAACACTGACCACTTTACTCACCCCTCTTGGTGACTCTATCCGCAGAATACAAGGGTCTGCGACTACATCTGGAGGAAGGAGACAGAAACGCTTTGTAGGTGCCATTATCGGCAGTGTAGCTCTTGGGGTTGCAACAGCTGCACAGATAACAGCAGCCGCAGCTCTGATACAAGCCAACCAAAATGCTGCCAACATCCTCCGGCTTAAGGAGAGCATTGCTGCAACCAATGACGCTGTACACGAGGTCACTAACGGATTATCACAACTAGCGGTGGCGGTCGGGAAGATGCAGCAGTTTGTTAATAACCAGTTTAATAATACGGCGCGAGAATTGGACTGCATAAAAATTGCACAACAGGTAGGTGTCGAACTCAATTTGTATCTAACTGAATTGACCACAGTGTTCGGGCCACAAATCACCTCCCCTGCTTTAACTCAGCTGACTATCCAGGCACTTTATAATTTAGCCGGTGGCAATATGGATTACCTGTTGACTAAGTTGGGTGTAGGGAATAATCAACTCAGTTCGTTAATTGGTAGTGGCTTGATAACTGGCAACCCTATACTATATGACTCACAGACCCAACTCTTAGGCATACAGATAAATTTACCCTCAGTCGGGAGCCTAAATAATATGCGTGCCACCTACTTGGAGACCTTATCCGTAAGCACGACCAAAGGGTTCGCCTCAGCACTTGTCCCGAAAGTTGTGACGCAAGTCGGCTCTGTGATAGAAGAACTTGACACCTCATATTGTATAGAATCCGATATAGATCTATATTGTACAAGGGTAGTGACATTCCCCATGTCTCCTGGTATTTACTCCTGTCTGAGCGGCAATACGTCAGCTTGTATGTATTCAAAGACTGAAGGTGCACTCACTACACCATACATGGCCTTCAAAGGCTCAGTTATTGCCAATTGCAAGATGACTACATGCAGATGCGCAGATCCCCCAGGTATCATATCACAAAATTATGGGGAAGCTGTGTCTCTAATAGATAAACATTCATGCAGTGTCTTGTCCCTAGACGGGATAACCCTGAGGCTCAGTGGGGAATTTGATGCGACCTATCAAAAGAACATCTCAATACTAGATTCTCAAGTCATCGTGACAGGGAATCTCGATATATCAACTGAGCTTGGGAATGTTAACAACTCGATAAGCAGTACCCTGGACAAATTAGCAGAAAGCAACAACAAGCTAAACAAAGTCAATGTCAACCTAACCAGCACATCTGCTCTCATCACTTATATTGTTTTAGCTGTCGTATCTCTTGCTTTCGGCGTAATTAGCCTGGTTCTAGCATGCTACCTGATGTATAAACAAAGAGCACAACAAAAGACCTTACTATGGCTCGGGAACAACACCCTTGATCAGATGAGAGCCACTACA
>2000/Mexico/459
ATGGGCTCCAAACCTTCTACCAGGATCTCAGTAACTCTGATGCTGATCACTCGGACCATGCTGATACTGAGCTGTATCTGTCCGACAAGCTCTCTTGACGGTAGACCTCTCGCAGCCGCAGGGATTGTGGTGACGGGAGATAAAGCAGTCAATATATACACTTCGTCTCAAACAGGGTCAATCATCATCAAGTTACTCCCAAATATGCCCAAGGATAAAGAAGCGTGCGCAAAAGCCCCATTGGAAGCATACAATAGAACACTGACCACTTTACTCACCCCTCTTGGTGACTCTATCCGCAGAATACAAGGGTCTGCGACTACCTCTGGAGGAAGGAGACAGAAACGCTTTGTAGGTGCCATTATCGGCAGTGTAGCTCTTGGGGTTGCAACAGCTGCACAGATAACAGCAGCCGCAGCTCTGATACAAGCCAACCAAAATGCTGCCAACATCCTCCGGCTTAAGGAGAGCATTGCTGCAACCAATGACGCTGTACACGAGGTCACTAACGGATTATCACAACTAGCGGTGGCGGTCGGGAAGATGCAGCAGTTTGTTAATAACCAGTTTAATAATACGGCGCGAGAATTGGACTGCATAAAAATTGCACAACAGGTAGGTGTCGAACTCAATTTGTATCTAACTGAATTGACCACAGTGTTCGGGCCACAAATCACCTCCCCTGCCTTAACTCAGCTGACTATCCAGGCACTTTATAATTTAGCCGGTGGCAATATGGATTACCTGTTGACTAAGTTGGGTGTAGGGAATAATCAACTCAGTTCGTTAATTGGTAGTGGCTTGATAACTGGCAACCCTATACTATATGACTCACAGACCCAACTCTTAGGCATACAGATAAATTTACCCTCTGTCGGGAGCCTAAATAATATGCGTGCCACCTACTTGGAGACCTTATCCGTAAGCACGACCAAAGGGTTCGCCTCAGCACTTGTCCCGAAAGTTGTGACGCAGGTCGGCTCTGTGATAGAAGAACTTGACACCTCATATTGTATAGAATCCGATATAGATCTATATTGTACAAGGGTAGTTACATTCCCCATGTCTCCTGGTATTTACTCCTGTCTGAGCGGCAATACGTCAGCTTGTATGTATTCAAAGACTGAAGGTGCACTCACTACACCATACATGGCCTTCAAAAGCTCAGTTATTGCCAATTGCAAGATGACTACATGCAGATGCGTAGATCCTCCAGGTATCATATCACAAAATTATGGGGAAGCTGTGTCTCTAATAGATAAACATTCATGCAGTGTCTTGTCCCTAGACGGGATAACCCTGAGGCTCAGTGGGGAATTTGATGCGACCTATCAAAAGAACATCTCAATACTAGATTCTCAAGTCATCGTGACAGGAAATCTCGATATATCAACTGAGCTTGGGAATGTTAACAACTCGATAAGCAGTACCCTGGACAAATTAGCAGAAAGCAACAACAAGCTAAACAAAGTCAATGTCAACCTAACCAGCACATCTGCTCTCATCACTTATATTGTTTTAGCTGTCGTATCTCTTGCTTTCGGCGTAATTAGCCTGGTTCTAGCATGCTACCTGATGTATAAACAAAGAGCACAACAAAAGACCTTACTATGGCTCGGGAATAACACCCTTGATCAGATGAGAGCCACTACA
>2000/South Korea/SNU-0202
ATGGGCTCCAAACCTTCTACCAGGATCCCAGCACCTCTGATGCTGATCACCCGGATTACGCTGATATTGAGCTGTATCCGTCCGACAAGCTCTCTTGACGGCAGGCCTCTTGCAGCTGCAGGAATTGTAGTAACAGGAGATAAGGCAGTCAATGTATACACCTCGTCTCAGGCAGGGTCAATCATAGTCAAGTTGCTCCCGAATATGCCCAGGGATAAGGAGGCGTGTGCAAAAGCCCCATTAGAGGCATATAACAGAACACTGACTACTTTGCTCACTCCTCTTGGCGACTCCATCCGCAAGATCCAAGGGTCTGTGTCCACGTCTGGAGGAAGGAGACAAAAACGCTTTATAGGTGCTGTTATTGGCAGTGTAGCTCTTGGGGTTGCAACAGCGGCACAGATAACAGCAGCTGCGGCCCTAATACAAGCCAACCAGAATGCCGCCAACATCCTCCGGCTTAAGGAGAGCATTGCTGCAACCAATGAAGCTGTGCATGAAGTCACCGACGGATTATCACAACTATCAGTGGCAGTTGGGAAGATGCAGCAGTTCGTCAATGACCAGTTTAATAATACGGCGCGAGAATTGGACTGTATAAAAATCACACAACAGGTTGGTGTAGAACTCAACCTATACCTAACTGAATTGACTACAGTATTCGGGCCACAGATCACCTCCCCTGCATTAACTCAGCTGACCATCCAGGCACTTTATAATCTAGCTGGTGGCAATATGGATTACTTATTAACTAAGTTAGGTATAGGGAACAATCAACTCAGCTCATTAATTGGTAGCGGCCTGATCACTGGTTACCCTATACTGTATGACTCACAGACTCAACTCTTGGGCATACAAGTGAATTTGCCCTCAGTCGGGAACTTAAATAATATGCGTGCCACCTATTTGGAGACCTTATCTGTAAGTACAACCAAAGGATATGCCTCAGCACTTGTCCCGAAAGTAGTGACACAGGTCGGTTCTGTGATAGAAGAGCTTGACACCTCATACTGCATAGAGTCCGATCTGGATTTATATTGTACTAGAATAGTGACATTCCCCATGTCCCCAGGTATTTATTCCTGTTTGAGCGGCAACACATCAGCTTGCATGTATTCAAAGACTGAAGGCGCACTCACTACGCCGTATATGGCCCTTAAAGGCTCGGTTATTGCCAATTGTAAGATAACAACATGTAGATGTACAGACCCTCCTGGTATCATATCGCAAAATTATGGAGAAGCCGTATCCCTGATAGATAGACATTCGTGCAACGTCTTATCATTAGACGGGATAACTCTGAGGCTCAGTGGGGAATTTGATGCAACTTATCAAAAGAACATCTCAATACTAGATTCTCAAGTCATCGTGACAGGCAATCTTGATATCTCAACTGAGCTTGGAAACGTCAACAATTCAATCAGCAATGCCTTGGATAGGTTGGCAGAAAGCAACAGCAAGCTGGAAAAAGTCAATGTCAGACTAACCAGCACATCTGCTCTCATTACCTATATTGTTCTAACTGTCATTTCTCTAGTTTTCGGTGCATTTAGTCTGGGTTTAGCGTGTTACCTGATGTACAAGCAGAAGGCACAACAAAAGACCTTGCTATGGCTTGGGAATAATACCCTCGATCAGATGAGAGCCACTACA
>2000/Taiwan/TW
ATGGGCTCTAGATCTTCTACCAGGATCCCAGCACCTCTGACGCTGATCACTCGGATTATGCTGATATTGAGCTGTATCCATTTGACAAGCTCCCTTGACGGCAGGCCTCTTGCAGCTGCAGGAATTGTAGTAACAGGAGATAAGGCAGTCAATGTATACACCTCATCTCAAACAGGGTCAATCATAGTCAAATTGCTCCCGAATATGCCCAAGGATAAGGAGGCGTGTGCAAAAGCCCCATTAGAGGCATATAACAGAACACTGACTACTTTGCTCACTCCTCTTGGCGATTCCATCCGCAAGATCCAAGGGTCTGTGTCCACGTCTGGAGGAAGGAGACAAAAACGCTTTATCGGTGCCGTTATTGGCAGTGTAGCTCTTGGGGTTGCAACAGCGGCACAGATAACAGCAGCTGCGGCCCTAATACAGGCCAACCAGAATGCCGCCAACATCCTCCGGCTTAAAGAGAGCATTGCTGCAACCAATGAAGCTGTGCATGAAGTCACCGACGGATTATCACAACTATCAGTGGCAGTTGGGAAGATGCAGCAGTTTGTCAATGACCAGTTTAATAATACGGCGCGAGAATTGGACTGTATAAAAATCACACAACAGGTTGGTGTAGAACTCAACCTATACCTAACTGAATTGACTACAGTATTCGGGCCACAGATCACCTCCCCTGCATTAACTCAGCTGACCATCCAGGCACTTTATAATTTAGCTGGTGGCAATATGGATTACTTATTAACTAAGTTAGGTATAGGGAACAATCAACTCAGCTCATTAATTGGTAGTGGCCTGATTACTGGCTATCCTATACTGTATGACTCACAGACTCAACTCTTGGGCATACAGGTGAATTTGCCCTCAGTCGGGAACTTAAATAATATGCGTGCCACTTATTTGGAGACCTTATCTGTAAGTACAACCAAAGGATATGCCTCAGCACTTGTCCCGAAAGTAGTGACACAAGTTGGTTCTGTGATAGAAGAGCTTGACACCTCATACTGTATAGAGTCCGATCTGGATTTATATTGTACAAGAATAGTGACATTCCCCATGTCCCCAGGTATTTATTCCTGTTTGAGCGGCAACACATCAGCTTGCATGTATTCAAAGACTGAAGGTGCACTCACTACGCCGTATATGGCTCTTAAAGGCTCAGTTATTGCCAATTGTAAGATAACAACATGTAGATGTGCAGACCCTCCTGGTATCATATCGCAGAATTATGGAGAAGCTGTTTCCCTGATAGATAGACATTCGTGCAATGTCTTATCATTAGACGGGATAACTCTGAGGCTCAGTGGGGAATTTGACGCAACTTATCAAAAGAACATCTCAATACTAGACTCTCAAGTCATCGTGACAGGTAATCTTGATATATCAACTGAACTTGGAAACGTTAACAACTCAATCAGCAATGCCTTGGATAGGTTGGCAGAAAGCAACAGCAAGCTAGACAAAGTCAATGTCAGACTAACCAGCACATCTGCTCTTATTACCTATATCGTTCTAACTGTCATTTCTCTAGTTTTTGGTGCACTTAGTCTGGTTTTAGCGTGTTACCTGATGTACAAACAGAAGGCACAACAAAAGACCTTGCTATGGCTTGGGAATAATACCCTCGATCAGATGAGAGCCACTACA
>2000/USA/00-32
ATGGGCTCCGGGTCTTCTACCAGGATCCCAGTACCTCTGATGCTGACCGTCCGGGTTGCATTGGCGCTAAGTTGCATCCGTCTGACAAGCTCTCTTGATGGCAGGCCTCTAGCAGCTGCAGGAATTGTGGTAACAGGAGACAAGGCAGTCAACATATATACCTCATCTCAGACAGGGTCAATCATAGTCAAGCTACTCCCGAATATGCCCAAGGATAAAGAGGCATGTGCAAAAGCCCCCTTGGAGGCATACAACAGAACATTGACCACTTTGCTCACCCCCCTTGGTGATTCTATTCGTAGGATACAAGAGTCTGTGACCACATCTGGAGGAGAGAAGCAGGGGCGCCTTATAGGTGCTATTATTGGCGGTGTAGCTCTTGGGGTTGCAACTGCTGCACAGATAACAGCAGCCTCGGCTCTGATACAGGCCAACCAAAATGCTGCCAACATCCTCCGGCTTAAAGAAAGCATTGCCGCAACCAATAAGGCCGTGCATGAGGTCACTGACGGATTATCGCAGCTCGCAGTGGCCGTTGGGAAGATGCAGCAATTTGTTAATGACCAATTTAATAAAACAGCTCAGGAACTAGACTGTATCAAAGTTGCCCAGCAGGTTGGTGTAGAGCTCAACTTGTACCTAACTGAATTGACTACAGTATTCGGGCCACAAATCACTTCTCCCGCCTTAACCCAGCTGACTATCCAGGCACTTTACAATCTAGCTGGTGGGAATATGGATTATTTGCTGACTAAGTTAGGTGTGGGGAACAATCAGCTCAGTTCATTAATTGGTAGCGGCTTGATCACCGGCAACCCTATTCTGTATGACTCACAAACTCAACTCTTGGGTATACAGGTAACCTTACCCTCAGTCGGGAACCTAAATAATATGCGTGCCACTTACCTAGAAACTTTGTCCGTAAGTACAACCAAGGGATTTGCCTCAGCACTCGTTCCTAAAGTGGTGACTCAGGTCGGTTCTGTGATAGAAGAACTTGACACCTCATATTGTATAGAAACCGACTTGGATTTATATTGTACAAGAATAGTGACATACCCTATGTCTCCTGGTATTTATTCTTGCCTGAGCGGCAATACATCGGCCTGCATGTACTCAAAGACTGAAGGCGCACTTACTACACCATATATGACTCTCAAAGGCTCAGTCATTGCCAACTGTAAGATGACAACATGTAGATGCGCAGACCCCCCGGGTATCATATCGCAAAATTATGGTGAAGCCGTGTCTCTAATAGATAGGCAGTCATGCAATATCTTATCCTTAGACGGGATAACTCTGAGGCTCAGTGGAGAATTTGATGCAACTTATCAGAAGAATATCTCAATACAGGACTCTCAAGTAATAGTAACAGGCAATCTTGATATCTCAACTGAACTTGGGAATGTCAACAACTCGATAAGTAATGCTTTGGATAAATTAGAAGAAAGTAACAGCAAGCTAGACAAAGTCAACGTCAAATTGACCAGCACATCTGCTCTCATTACCTATATCATTTTAACTGTCGTATCTCTTGTCTGTGGTATACTTAGTCTAGTTCTAGCGTGCTACTTGATGTACAAGCAGAAGGCACAACAAAAGACCTTGTTATGGCTTGGGAATAATACCCTAGATCAGATGAGAGCCACTACA
>2000/USA/MN00-32
ATGGGCTCCGGGTCTTCTACCAGGATCCCAGTACCTCTGATGCTGACCGTCCGGGTTGCATTGGCGCTAAGTTGCATCCGTCTGACAAGCTCTCTTGATGGCAGGCCTCTAGCAGCTGCAGGAATTGTGGTAACAGGAGACAAGGCAGTCAACATATATACCTCATCTCAGACAGGGTCAATCATAGTCAAGCTACTCCCGAATATGCCCAAGGATAAAGAGGCATGTGCAAAAGCCCCCTTGGAGGCATACAACAGAACATTGACCACTTTGCTCACCCCCCTTGGTGATTCTATTCGTAGGATACAAGAGTCTGTGACCACATCTGGAGGAGAGAAGCAGGGGCGCCTTATAGGTGCTATTATTGGCGGTGTAGCTCTTGGGGTTGCAACTGCTGCACAGATAACAGCAGCCTCGGCTCTGATACAGGCCAACCAAAATGCTGCCAACATCCTCCGGCTTAAAGAAAGCATTGCCGCAACCAATAAGGCCGTGCATGAGGTCACTGACGGATTATCGCAGCTCGCAGTGGCCGTTGGGAAGATGCAGCAATTTGTTAATGACCAATTTAATAAAACAGCTCAGGAACTAGACTGTATCAAAGTTGCCCAGCAGGTTGGTGTAGAGCTCAACTTGTACCTAACTGAATTGACTACAGTATTCGGGCCACAAATCACTTCTCCCGCCTTAACCCAGCTGACTATCCAGGCACTTTACAATCTAGCTGGTGGGAATATGGATTATTTGCTGACTAAGTTAGGTGTGGGGAACAATCAGCTCAGTTCATTAATTGGTAGCGGCTTGATCACCGGCAACCCTATTCTGTATGACTCACAAACTCAACTCTTGGGTATACAGGTAACCTTACCCTCAGTCGGGAACCTAAATAATATGCGTGCCACTTACCTAGAAACTTTGTCCGTAAGTACAACCAAGGGATTTGCCTCAGCACTCGTTCCTAAAGTGGTGACTCAGGTCGGTTCTGTGATAGAAGAACTTGACACCTCATATTGTATAGAAACCGACTTGGATTTATATTGTACAAGAATAGTGACATACCCTATGTCTCCTGGTATTTATTCTTGCCTGAGCGGCAATACATCGGCCTGCATGTACTCAAAGACTGAAGGCGCACTTACTACACCATATATGACTCTCAAAGGCTCAGTCATTGCCAACTGTAAGATGACAACATGTAGATGCGCAGACCCCCCGGGTATCATATCGCAAAATTATGGTGAAGCCGTGTCTCTAATAGATAGGCAGTCATGCAATATCTTATCCTTAGACGGGATAACTCTGAGGCTCAGTGGAGAATTTGATGCAACTTATCAGAAGAATATCTCAATACAGGACTCTCAAGTAATAGTAACAGGCAATCTTGATATCTCAACTGAACTTGGGAATGTCAACAACTCGATAAGTAATGCTTTGGATAAATTAGAAGAAAGTAACAGCAAGCTAGACAAAGTCAACGTCAAATTGACCAGCACATCTGCTCTCATTACCTATATCATTTTAACTGTCGTATCTCTTGTCTGTGGTATACTTAGTCTAGTTCTAGCGTGCTACTTGATGTACAAGCAGAAGGCACAACAAAAGACCTTGTTATGGCTTGGGAATAATACCCTAGATCAGATGAGAGCCACTACA
>2000/USA/MN00-39
ATGGGCTCCGGGTCCTCTACCAGGATCCCAGTACCTCTGATGCTGACCGTCCGGGTTGCACTGGCACTAAGTTGCATCCGTCTGACAAGCTCTCTTGATGGCAGGCCTCTAGCAGCTGCAGGAATTGTGGTAACAGGAGACAAGGCAGTCAACATATATACCTCATCTCAGACAGGGTCAATCATAGTCAAGCTACTCCCGAATATGCCCAAGGATAAAGAGGCATGTGCAAAAGCCCCCTTGGATGCATACAACAGAACATTGACCACTTTGCTCACCCCCCTTGGTGATTCTATTCGTAGGATACAAGAGTCTGTGACCACATCTGGAGGAGAGAAGCAGGGGCGCCTTATAGGTGCTATCATTGGCGGTGTAGCTCTTGGGGTTGCAACTGCTGCACAGATAACAGCAGCCTCGGCTCTGATACAGGCCAACCAAAATGCTGCCAACATCCTCCGGCTTAAAGAAAGCATTGCCGCAACCAATGAGGCCGTGCATGAGGTCACTGACGGATTATCGCAGCTCGCAGTGGCCGTTGGGAAGATGCAGCAATTTGTTAATGACCAATTTAATAAAACAGCTCAGGAACTAGACTGTATCAAAATTGCCCAGCAGGTTGGTGTAGAGCTCAACTTGTACCTAACTGAATTGACTACAGTATTCGGGCCACAAATCACTTCTCCCGCCTTAACCCAGCTGACTATCCAGGCACTTTACAATCTAGCTGGTGGGAATATGGATTATTTGCTGACTAAGTTAGGTGTGGGGAACAATCAGCTCAGTTCATTAATTGGTAGCGGCTTGATCACAGGCAACCCTATTCTGTATGACTCACAAACTCAACTCTTGGGTATACAGGTAACCTTACCCTCAGTCGGGAACCTAAATAATATGCGTGCCACTTACCTAGAAACTTTGTCCGTAAGTACAACCAAGGGATTTGCCTCAGCACTCGTTCCTAAAGTGGTGACTCAGGTCGGTTCTGTGATAGAAGAACTTGACACCTCATATTGTATAGAAACCGACTTGGATTTATATTGTACAAGAATAGTGACATTCCCTATGTCTCCTGGTATTTATTCTTGCCTGAGCGGAAATACATCGGCCTGCATGTACTCAAAGACTGAAGGCGCACTTACTACACCATATATGACTCTCAAAGGCTCAGTCATTGCCAACTGTAAGATGACAACATGTAGATGCGCAGACCCCCCGGGTATCATATCGCAGAATTATGGTGAAGCCGTGTCTCTAATAGATAGGCAGTCATGCAATATCTTATCCTTAGACGGGATAACTCTGAGGCTCAGTGGAGAATTTGATGCAACTTATCAGAAGAATATCTCAATACAGGACTCTCAAGTAATAGTAACAGGCAATCTTGATATCTCAACTGAACTTGGGAATGTCAACAACTCGATAAGTAATGCTTTGGATAAATTAGAAGAAAGTAACAGCAAACTAGACAAAGTCAACGTCAAATTGACCAGCACATCTGCTCTCATTACCTATATCATTTTAACTGTCGTATCTCTTGTCTGTGGTATACTTAGTCTAGTTCTAGCGTGCTACTTGATGTATAAGCAAAAGGCACAACAAAAGACCTTGTTATGGCTTGGGAATAATACCCTAGATCAGATGAGAGCCACTACA
>2000/USA/RI/RI166
ATGGGCTCCAAACCCTCCACCAGGATCCTGGCACCTCTGATGCTGATCACCCGAATTACTCTGATACTGAGCTGCATCTGCCTGACGAGTTCTCTTGATGGCAGGCCTCTTGCAGCTGCGGGGATTGTGGTAACAGGAGATAAAGTGATCAATATATACACCTCATCTCAGACAGGGTCAATCATAGTCAAGTTGCTCCCGAATATGCCCAAGGACAAAGAGGCATGTGCAAAAGCCCCGTTAGAGGCATACAACAGAACACTGACCACTTTACTCACCCCCCTTGGTGATTCCATCCGCAGGATACAAGGGTCTGTGTCCACATCAGGAGTAAGGAGGAAGAAGCGCTTTATAGGTGCCATTATAGGCAGTGTAGCTCTTGGGGTTGCAACATCGGCACAGATAACAGCGGCTGCGGCCCTAATACAAGCCAATCAGAATGCTGCCAACATCCTCCGGCTTAAGGAGAGCATCGCTGCAACCATGAAGGCTGTGCACGAGGTCACCGACGGATTATCGCAACTAGCAGTAGCAGTTGGGAAGATGCAACAGTTTGTCAATGACCAATTTAATAATACAGCGCGAGAATTGGACTGTATAAAAATTGCACAACAAGTCGGTGTAGAACTCAACCTATACCTAACTGAACTGACTACAGTGTTCGGGCCACAAATTACTTCCCCTGCTCTAACTCAGCTGACCACCCAAGCGCTTTACAATTTAGCTGGCGGCAACATGGATTACTTGTTGACTAAATTAGGTATAGGGAACAGTCATCTCAGCTCATTAATAGGTAGTGGCTTGATCACAGGCAACCCTATACTGTATGACTCACAGACTCAAATCCTGGGCATCCAGGTAAATTTACCTTCAGTAGGGAACCTTAATAATATGCGTGCCACCTACTTGGAGACTTTATCTGTAAGCACAACTAAAGGGTTTGCCTCAGCACTTGTCCCGAAGGTAGTGACACAAGTCGGCTCTGTGATAGAAGAACTCGACACCTCATACTGTATAGAGTCTGATCTGGATTTATACTGTACAAGAATAGTGACATTCCCCATGTCTCCAGGTATTTATTCTTGTCTGAGCGGCAATACATCAGCCTGCATGTACTCAAAGACTGAAGGCACACTCAATACGCCATATATGGCCCTCAAAGGCTCAGTCATTGCCAATTGCAAAATAACAACCTGCAGGTGTGCAGACCCCCCGGGTATCATATCGCAAAACTATGGAGAAGCTGTATCTCTGATAGATAGACATTCATGCAATGTCTTATCATTAGATGGGATAACTCTGAGGCTCAGCGGGGAGTTTGATGCAACTTATCAAAAGAATATCTCAATACTAGATTCTCAAGTCATCGTGACAGGCAACCTTGATATATCAACTGAGCTTGGAAGTGTCAACAATTCAATAAGCAATGCCCTGGACAGGTTAGCAGAAAGTAACAGCAAATTAGACAAAGTCAATGTCAAATTAACCAGCACATCTGCTCTCATTACCTATATCGTTCTAACTGTCATATCTCTTGTTTTCGGTACACTTAGCTTGGTTCTAGCATGCTACTTGATGTACAAACAAAAGGCACAACAAAAGACTTTACTATGGCTTGGGAACAATACCCTCGATCAGATGAGAGCCACTACA
>2001/Australia/01-1108
ATGGGCTTCAGGTTCTCTACCAGGATCTCAGTACCTCTTATGCTGACCGTTCGGGTCATGTTGGCACTGAGTTGCGTCTGTCCGACCAGCGCCCTTGATGGCAGGCCTCTTGCAGCTGCAGGGATTGTGGTAACAGGAGACAAAGCAGTCAACATATACACCTCATCTCAGACAGGGTCAATCATAATCAAGTTACTCCCAAATATGCCCAAGGATAAAGAGGCGTGTGCAAAAGCCCCGTTGGAGGCATACAACAGGACATTGACTACTCTACTCACCCCTCTTGGTGATTCTATCCGTAGGATACAAGAGTCTGTGACCACGTCCGGAGGAAGGAGACAGGGGCGTCTTATAGGCGCCATTATCGGTGGTGTAGCTCTCGGGGTGGCAACCGCTGCACAGATAACAGCAGCCTCGGCTCTGATACAAGCCAATCAAAATGCTGCCAACATACTCCGGCTAAAGGAGAGCATTGCTGCAACCAATGAGGCTGTGCACGAGGTCACTAATGGATTATCACAACTAGCAGTGGCAGTTGGGAAGATGCAGCAATTTGTTAATGACCAGTTTAATAAAACAGCTCAAGAATTGGACTGTATAAAAATTACACAGCAGGTTGGTGTAGAACTCAACCTGTACCTAACTGAATTGACTACAGTATTCGGGCCACAAATCACTTCCCCTGCCTTAACTCAACTGACTATCCAGGCGCTTTACAATCTAGCTGGTGGGAATATGGATTACTTGTTGACTAAGTTAGGTGTGGGGAACAGACAACTCAGCTCATTAATTAGTAGTGGCCTGATCACCGGCAACCCTATTCTGTACGACTCACAGACTCAACTCTTGGGTATACAGGTAACCCTACCCTCAGTCGGGAACCTAAATAATATGCGTGCCACCTACCTGGAAACCTTGTCTGTAAGTACAACCAAAGGATTTGCCTCAGCACTTGTCCCAAAAGTAGTGACACAGGTCGGTTCCGTGATAGAAGAGCTTGACACCTCGTACTGTATAGAGACCGATTTGGATCTATATTGTACAAGAATAGTGACATTCCCTATGTCTCCTGGTATTTATTCCTGTTTGAGTGGCAATACATCTGCTTGTATGTACTCAAAGACTGAAGGCGCACTCACTACGCCGTATATGACCCTCAAAGGGTCAGTTATTGCTAACTGTAAGATGACAACATGTAGATGTGCAGACCCCCCGGGTATCATATCGCAAAATTATGGAGAAGCTGTGTCTCTAATAGATAGGCAATCATGCAATATCTTATCCTTAGACGGGATAACTTTGAGGCTCAGTGGGGAATTTGATGCAACTTATCAAAAGAATATCTCAATACAAGATTTTCAAGTAATAGTGACAGGCAATCTTGATATCTCGACTGAGCTTGGGAATGTCAACAACTCGATAAGTAATGCCTTAGATAAGTTAGAGGAAAGCAACAGCAAATTAGATAAGGTCAATGTCAAACTGGCCAGTACATCCGCTCTTATTACCTATATCGTTTTAACTATCATATCTCTTGTATGTGGTATACTCAGCCTGGTTCTAGCATGCTACCTGATGTACAAGCAAAAGGCGCAACAGAAGACCTTGTTGTGGCTTGGGAACAATACTCTAGACCAGATGAGGGCCACTACA
>2001/China/CK/CH/HN/1/01
ATGGGCTCCAAACCTTCTACCAGGATCCCAGCACCTCTAATGCTGATCACTCGGATTATGCTGATATTGAGCTGTATCCGCCCGACAAGCTCTCTTGACGGCAGGCCCCTTGCAGCTGCAGGAATTGTAGTAACAGGAGATAAGGCAGTCAATGTATACACCTCGTCTCAGACAGGGTCAATCATAGTCAAATTGCTCCCGAATATGCCCAGAGATAAGGAGGCGTGTGCAAAAGCCCCATTAGAGGCATATAACAGAACACTGACTACTTTGCTCACTCCTCTTGGCGACTCCATCCGCAAGATCCAAGGGTCTGTGTCCACGTCTGGAGGAAGGAGACAAAAACGCTTTATAGGCGCTGTTATTGGCAGTGTAGCTCTTGGGGTTGCAACAGCGGCACAGATAACAGCAGCTGCGGCCCTAATACAAGCCAACCAGAATGCCGCCAACATCCTCCGGCTTAAGGAGAGCATTGCTGCAACCAATGAAGCTGTGCATGAAGTTACCGACGGGTTATCACAACTATCAGTGGCAGTTGGGAAGATGCAGCAGTTTGTCAATGACCAGTTTAATAATACGGCGCGAGAATTGGACTGTATAAAAATCACACAACAGGTTGGTGTAGAACTCAACCTATACCTAACTGAATTGACTACAGTATTCGGGCCACAGATCACCTCCCCTGCATTAACTCAGCTGACCATCCAGGCACTTTATAATTTAGCTGGTGGCAATATGGATTACTTATTAACCAAGTTAGGTATAGGGAACAATCAACCCAGCTCATTAATTGGTAGCGGCCTGATCACTGGTTACCCTATACTGTATGACTCACAGACTCAACTCTTGGGCATACAAGTGAATTTGCCCTCAGTCGGGAACTTAAATAATATGCGTGCCACCTATTTGGAGACCTTATCTGTAAGTACAACCAAAGGATATGCCTCAGCACTTGTCCCGAAAGTAGTGACACAAGTCGGTTCTGTGATAGAAGAACTTGACACCTCATACTGTATAGAGTCCGATCTGGATTTATATTGTACTAGAATAGTGACATTCCCCATGTCCCCAGGTATTTATTCCTGTTTGAGCGGCAACACATCAGCTTGCATGTATTCAAAGACTGAAGGCGCACTCACTACGCCGTATATGGCCCTTAAAGGCTCAGTTATTGCCAATTGTAAGATAACAACATGTAGATGTACAGACCCTCCTGGTATCATATCGCAAAATTATGGAGAAGCTGTATCCTTGATAGATAGACATTCATGCAATGTCCTATCATTAGACGGGATAACTCTGAGGCTTAGTGGGGAATTTGATGCAACTTATCAAAAGAACATCTCAATACTAGATTCTCAAGTCATCGTGACAGGCAATCTTGATATATCAACTGAACTTGGAAATGTCAACAATTCAATCAGCAATGCCTTGGATAGGTTGGCAGAAAGCAACAGCAAGCTAGAAAAAGTCAATGTCAGACTAACCAGCACATCTGCTCTCATTACCTATATTGTTCTAACTGTCATTTCCCTAATTTTCGGTGCACTTAGTCTGGTTTTAGTGTGTAACCTGATGTACAAACAGAAGGCACAACAAAAGACCTTGCTATGGCTTGGGAATAATACCCTCGATCAGATGAGAGCCACTACA
>2001/China/GM
ATGGGCTTCAAACCTTCTACCAGGATCCCAGCACCTCTAATGCTGATCACTCGGATTATGCTGATATTGAGCTGTATCCGTCTGACAAGCTCTCTTGACGGCAGGCCCCTTGCAGCTGCAGGAATTGTAGTAACAGGAGATAAGGCAGTCAATGTATACACCTCGTCTCAGACAGGGTCAATCATAGTCAAGTTGCTCCCGAATATGCCCAGAGATAAGGAGGCATGTGCAAAAGCCCCATTAGAGGCATATAACAGAACACTGACTACTCTGCTCACTCCTCTTGGCGACTCCATCCGCAAGATCCAAGGGTCTGTGTCCATGTCTGGAGGAAGGAGACAAAAACGCTTTATAGGTGCTGTTATTGGCAGTGTAGCTCTTGGGGTTGCAACAGCGGCCCAGATAACAGCAGCTGCGGCCCTAATACAAGCCAAACAGAATGCCGCCAACATCCTCCGGCTTAAGGAGAGCATTGCCGCAACCAATGAAGCTGTGCATGAAGTCACCGACGGATTATCACAACTATCAGTGGCAGTTGGGAAGATGCAGCAGTTTGTCAATGACCAGTTTAATAATACGGCGCGAGAATTGGACTGTATAAAAATCACACAACAGGTCGGTGTAGAACTCAACCTATACCTAACTGAATTGACTACAGTATTCGGGCCACAGATCACCTCCCCTGCATTAACTCAGCTGACCATCCAGGCACTTTATAATTTAGCTGGTGGCAATATGGATTACTTATTAACTAAGTTAGGTATAGGAAACAATCAACTCAGCTCATTAATTGGTAGCGGCCTGATCACTGGTTATCCTATACTGTATGACTCACATACTCAACTCTTGGGCATACAAGTAAACCTGCCCTCAGTCGGGAACTTAAATAATATGCGTGCCACCTATTTGGAGACCTTATCTGTAAGTACAACCAAAGGATATGCCTCAGCACTTGTCCCGAAAGTAGTGACACAAGTCGGTTCTGTGATAGAAGAGCTTGACACCTCATACTGTATAGAGTCCGATCTGGATTTATATTGTACTAGAATAGTGACATTCCCCATGTCCCCAGGTATTTATTCCTGTTTGAGCGGCAACACATCAGCTTGCATGTATTCAAAGACTGAAGGTGCACTCACTGCGCCATATATGGCCCTTAAAGGCTCAGTTATTGCCAATTGTAAGATAACAACATGTAGATGTACAGACCCTCCTGGTATCATATCGCAAAACTATGGAGAAGCTGTATCCCTGATAGATAGACATTCATGCAATGTCTTATCATTAGACGGAATAACTCTGAGGCTCAATGGGGAATTTGATGCAACTTATCAAAAGAACATCTCAATATTAGATTCTCAAGTCATCGTGACAGGCAATCTTGATATATCAACTGAACTTGGAAACGTCAACAATTCAATCAGCAATGCCTTGGATAGGTTGGCAGAAAGCAACAGCAAGCTAGAAAAAGTCGATGTCAGACTAACTAGCACATCTGCTCTCATTACCTATATTGTTCTAACTGTCATTTCTCTAATTTTCGGTGCACTTAGTCTGGTTTTAGCGTGTTACCTGATGTACAAACAGAAGGCACAACAAAAGACCTTGCTATGGCTTGGGAATAATACCCTCGATCAGATGAGAGCCACTACA
>2001/China/GM01
ATGGGCTCCAAACCTTCTACCAGGATCCCAGCACCTCTGATGCTGATCACCCGGATTATGCTGATATTGGGCTGTATCCGTCCGACAAGCTCTCTTGACGGCAGGCGTCTTGCAGCTGCAGGAATTGTAGTAACAGGAGATAAGGCAGTCAATGTATACACCTCGTCTCAGACAGGGTCAATCATAGTCAAGTTGCTCCCGAATATGCCCAGGGATAAGGAGGCGTGTGCGAAAGCCCCACTAGAGGCATATAACAGAACACTGACTACTTTGCTCACTCCTCTTGGCGACTCCATCCGCAAGATCCAAGGGTCTGTGTCCACGTCTGGAGGAAGGAGACAAAAACGCTTTATAGGTGCTGTTATTGGCAGTGTAGCTCTTGGGGTTGCAACAGCGGCACAGATAACAGCAGCTGCGGCCCTAATACAAGCCAACCAGAATGCTGCCAACATCCTCCGGCTTAAGGAGAGCATTGCTGCAACCAATGAAGCTGTGCATGAAGTCACCGACGGATTATCACAACTATCAGTGGCAGTTGGGAAGATGCAGCAGTTTGTCAATGACCAGTTTAATAATACGGCGCGAGAATTGGACTGTATAAAAATCACACAACAGGTTGGTGTAGAACTCAACCTATACCTAACTGAATTGACTACAGTATTCGGGCCACAGATCACCTCCCCTGCATTAACTCAGCTGACCATCCAGGCACTTTATAATTTAGCTGGTGGCAATATGGATTACTTATTAACTAAGTTAGGTATAGAGAACAATCAACTCAGCTCATTAATTGGTAGCGGCCTGATCACTGGTTACCCCATACTGTATGACTCACAGACCCAACTCTTGGGCATACAAGTGAATTTGCCCTCAGTCGGGAACTTAAATAATATGCGTGCCACCTATTTGGAGACCTTATCTGTAAGTACAACCAAAGGATATGCCTCAGCACTTGTCCCGAAAGTAGTGACACAAGTCGGTTCTGTGATAGAAGAGCTTGACACCTCATACTGTATAGAGTCCGATCTGGATTTATATTGTACTAGAATAGTGACATTCCCCATGTCCCCAGGTATTTATTCCTGTTTGAGCGGCAACACATCAGCTTGCATGTATTCAAAGACTGAAGGCGCACTCACTACGCCGTATATGGCCCTTAAAGGCTCAGTTATTGCCAATTGTAAGATAACAACATGTAGATGTACAGGCCCTCCTGGTATCATATCGCAAAATTATGGAGAAGCTGTATCCCTGATAGATAGACATTCGTGTAATGTCTTATCATTAGACGGGACAACTCTGAGGCTCAGTGGGGAATTTGATGCAACTTATCAAAAGAACATCTCAATACTAGATTCTCAAGTCATCGTGACAGGCAATCTTGATATATCAACTGAACTTGGAAACGTCAACAATTCAATCAGCAATGCCTTGGATAAGTTGGCAGAAAGCAACAGCAAGCTAGAAAAAGTCAATGTCAGACTAACCAGCACATCTGCTCTCATTACCTATATTGTTCTATCTGTCATTTCTCTAGTTTTCGGTGCACTTAGTCTGGGTTTAGCGTGTTACCTAATGTACAAACAGAAGGCACAACAAAAGACCTTGCTATGGCTTGGAAATAATACCCTCGATCGGATGAGAGCCACTACA
>2001/China/JL-1
ATGGGCTCCAAACCTTCTACCAAGAACCCAGCACCTATGATGCTGACTATCCGGGTTGCGCTGGTACTGAGTTGCATCCGTCCGGCAAACTCCATTGATGGCAGGCCTCTTGCAGCTGCAGGAATTGTGGTTACAGGAGACAAAGCCGTCAACATATACACCTCATCCCAGACAGGATCAATCATAGTTAAGCTCCTCCCGAATCTGCCCAAGGATAAGGAGGCATGTGCGAAAGCCCCCTTGGATGCATACAACAGGACATTGACCACTTTGCTCACCCCCCTTGGTGACTCTATCCGTAGGATACAAGAGTCTGTGACTACATCTGGAGGGGGGAGACAGGGGCGCCTTATAGGCGCCATTATTGGCGGTGTGGCTCTTGGGGTTGCAACTGCCGCACAAATAACAGCGGCCGCAGCTCTGATACAAGCCAAACAAAATGCTGCCAACATCCTCCGACTTAAAGAGAGCATTGCCGCAACCAATGAGGCTGTGCATGAGGTCACTGACGGATTATCGCAACTAGCAGTGGCAGTTGGGAAGATGCAGCAGTTTGTTAATGACCAATTTAATAAAACAGCTCAGGAATTAGACTGCATCAAAATTGCACAGCAAGTTGGTGTAGAGCTCAACCTGTACCTAACCGAATTGACTACAGTATTCGGACCACAAATCACTTCACCTGCTTTAAACAAGCTGACTATTCAGGCACTTTACAATCTAGCTGGTGGAAATATGGATTACTTATTGACTAAGTTAGGTGTAGGGAACAATCAACTCAGCTCATTAATCGGTAGCGGCTTAATCACCGGTAACCCTATTCTATACGACTCACAGACTCAACTCTTGGGTATACAGGTAACTCTACCTTCAGTCGGGAACCTAAATAATATGCGTGCCACCTACTTGGAAACCTTATCCGTAAGCACAACCAGGGGATTTGCCTCGGCACTTGTCCCAAAAGTGGTGACACAGGTCGGTTCTGTGATAGAAGAACTTGACACCTCATACTGTATAGAAACTGACTTAGATTTATATTGTACAAGAATAGTAACGTTCCCTATGTCCCCTGGTATTTATTCCTGCTTGAGCGGCAATACGTCGGCCTGTATGTACTCAAAGACCGAAGGCGCACTTACTACACCATACATGACTATCAAAGGTTCAGTCATCGCCAACTGCAAGATGACAACATGTAGATGTGTAAACCCCCCGGGTATCATATCGCAAAACTATGGAGAAGCCGTGTCTCTAATAGATAAACAATCATGCAATGTTTTATCCTTAGGCGGGATAACTTTAAGGCTCAGTGGGGAATTCGATGTAACTTATCAGAAGAATATCTCAATACAAGATTCTCAAGTAATAATAACAGGCAATCTTGATATCTCAACTGAGCTTGGGAATGTCAACAACTCGATCAGTAATGCTTTGAATAAGTTAGAGGAAAGCAACAGAAAACTAGACAAAGTCAATGTCAAACTGACTAGCACATCTGCTCTCATTACCTATATCGTTTTGACTATCATATCTCTTGTTTTTGGTATACTTAGCCTGATTCTAGCATGCTACCTAATGTACAAGCAAAAGGCGCAACAAAAGACCTTATTATGGCTTGGGAATAATACTCTAGATCAGGTGAGAGCCACTACA
>2001/China/JS/401/
ATGGGCTCCAAACCTTCTACCAGGATCCCAGCACCTCTGATGCTGATCACTCGGATTATGCTGATATTGAGCTGTATCCGTCTGACAAGCTCTCTTGACGGCAGGCCTCTTGCAGCTGCAGGAATTGTAGTAACAGGAGATAAGGCAGTCAATGTATACACCTCGTCTCAGACAGGGTCAATCATAGTCAAGTTGCTCCCGAATATGCCCAGGGACAAGGAGGAGTGTGCAAAAGCCCCATTAGAGGCATATAACAGAACACTGACTACTTTGCTCACTCCTCTTGGCGACTCCATCCGCAAGATCCAAGGGTCTGTGTCCACGTCTGGAGGAAGGAGACAAAAACGCTTTATAGGTGCCGTTATTGGCAGTGTAGCTCTCGGGGTTGCAACAGCGGCACAGATAACAGCAGCTGCGGCCCTAATACAAGCCAACCAGAATGCCGCCAACATCCTCCGGCTTAAGGAGAGCATTGCTGCAACCAATGAAGCTGTGCATGAAGTCACCGACGGATTATCACAACTATCAGTGGCAGTTGGGAAGATGCAGCAGTTTGTCAATGACCAGTTTAATAATACGGCGCGAGAACTGGACTGTATAAAAATCACACAACAGGTTGGTGTAGAACTCAACCTATACCTAACTGAATTGACTACAGTATTCGGGCCGCAGATCACCTCCCCTGCATTAACTCGGCTGACCATCCAGGCACTTTATAATTTAGCTGGTGGCAATATGGATTACTTATTAACTAAGTTAGGTATAGGGAACAATCAACTCAGCTCATTAATTGGTAGCGGCCTGATCACTGGTTACCCTATTCTGTACGACTCACAGACTCAACTCTTGGGCATACAAGTGAATTTGCCCTCAGTCGGGAACTTAAATAATATGCGTGCCACCTATTTGGAGACCTTATCTGTAAGTACAACCAAAGGATATGCCTCAGCACTTGTCCCGAAAGTAGTGACACAAGTCGGTTCTGTGATAGAAGAGCTTGACACCTCATATTGTATAGAGTCTGATCTGGATTTATATTGCACAAGAATAGTGACATTCCCCATGTCCCCAGGTATTTATTCCTGTTTGAGCGGCAACACATCAGCTTGCATGTATTCAAAGACTGAAGGCGCACTCACTACGCCGTATATGACCCTTAAAGGCTCAGTTATTGCCAATTGTAAGATAACAACATGTAGATGTGCAGACCCTCCTGGTATCATATCACAAAATTATGGAGAAGCTGTATCCCTGATAGATAGACATTCATGCAATGTCTTATCATTAGACGGGATAACTCTGAGGCTTAGTGGGGAATTTGACGCAACTTATCAAAAGAACATCTCAATACTAGATTCTCAAGTCATCGTGACAGGCAATCTTGATATATCAACTGAACTTGGAAACGTCAACAATTCAATCAGCAATGCCTTGGATAGGTTGGCAGAAAGCAACAGCAAGCTAGACAAAGTCAATGTCAGACTAACCAGCACATCTGCTCTCATTACCTATATTGTTCTAACTGTCATCTCTCTAGTTCTCGGTGCACTTAGTCTGGTTTTAGCATGTCACCTGATGTACAAACAGAAGGCACAACAAAAGACCTTGCTATGGCTTGGGAATAATATCCTCGATCAGATGAGAGCCACTACA
>2001/China/JS/501/
ATGGGCTCCAGACCTTCTACCAGGATCCCAGCACCTCTGATGCTGATCACCCGGATTATGCTGATGTTGGGCTGTATCCGTCCGACAAGCTCTCTTGACGGCAGGCCTCTTGCAGCTGCAGGAATTGTAGTAACAGGAGATAAGGCAGTCAATGTATACACCTCGTCTCAGACAGGGTCAATCATAGTCAAGTTGCTCCCGAATATGCCCAGGGATAAGGAAGCGTGTGCGAAAGCCCCATTAGAGGCATATAACAGAACACTGACTACTTTGCTCACTCCTCTTGGCGACTCCATCCGCAAGATCCAAGGGTCTGTGTCCACGTCTGGAGGAAGGAGACAAAAACGCTTTATAGGTGCTATTATTGGCAGTGTAGCTCTTGGGGTTGCAACAGCGGCACAGATAACAGCAGCTGCGGCCCTAATACAAGCCAACCAGAATGCTGCCAACATCCTCCGGCTTAAGGAGAGCATTGCTGCAACCAATGAAGCTGTGCATGAAGTCACCGACGGATTATCACAACTATCAGTGGCAGTTGGGAAGATGCAGCAGTTTGTCAATGACCAGTTTAATAATACAGCGCGAGAATTGGACTGTATAAAAATCACACAACAGGTTGGTGTAGAACTCAACCTATACCTAACTGAATTGACTACAGTATTCGGGCCACAGATCACCTCCCCTGCATTGACTCAGCTGACCATCCAGGCACTTTATAATTTAGCTGGTGGCAATATGGATTACTTATTAACTAAGTTAGGTATAGGGAACAATCAACTCAGCTCATTAATTGGTAGCGGCCTGATCACTGGTTACCCTATTCTGTACGACTCACAGACTCAACTCTTGGGCATACAAGTGAATTTGCCCTCAGTCGGGAACTTAAATAATATGCGTGCCACCTATTTGGAGACCTTATCTGTAAGTACAACCAAAGGATATGCCTCAGCACTTGTCCCGAAAGTAGTGACACAAGTCGGTTCTGTGATAGAAGAGCTTGACACCTCATACTGTATAGAGTCCGATCTGGATTTATATTGTACTAGAATAGTGACATTCCCCATGTCCCCAGGTATTTATTCCTGTTTGAGCGGCAACACATCAGCTTGCATGTATTCAAAGACTGAAGGCGCACTCACCACGCCGTATATGGCCCTTAAAGGCTCAGTTATTGCCAATTGTAAGATAACAACATGTAGATGTACAGACCCTCCTGGTATCATATCGCAAAATTATGGAGAAGCTGTATCCCTGATAGATAGACATTCGTGCAATGTCTTATCATTAGATGGGATAACTCTGAGGCTCAGTGGGGAATTTGATGCAACTTATCAAAAGAACATCTCAATACTAGATTCTCAAGTCATCGTGACAGGCAATCTTGATATATCAACTGAACTTGGAAACGTCAACAATTCAATCAGCAATGCCTTGGATAAGTTGGCGGAAAGCAACAGCAAGCTAGAAAAAGTCAATGTCAGACTAACCAGCACATCTGCTCTCATTACCTATATTGTTCTAACTGTCATTTCTCTAGTTTTCGGTGCACTTAGTCTGGGTTTAGCGTGTTACCTGATGATCAAACAGAAGGCACAACAAAAGACCTTGCTATGGCTTGGGAATAATACCCTCGATCAGATGAGAGCCACTACA
>2001/China/JS/601/
ATGGGCTCCAGACCTTCTACCAGGATCCCAGCACCTCTGATGCTGATCACCCGGATTATGCTGATGTTGGGCTGTATCCGTCCGACAAGCTCTCTTGACGGCAGGCCTCTTGCAGCTGCAGGAATTGTAGTAACAGGAGATAAGGCAGTCAATGTATACACCTCGTCTCAGACAGGGTCAATCATAGTCAAGTTGCTCCCGAATATGCCCAGGGATAAGGAAGCGTGTGCGAAAGCCCCATTAGAGGCATATAACAGAACACTGACTACTTTGCTCACTCCTCTTGGCGACTCCATCCGCAAGATCCAAGGGTCTGTGTCCACGTCTGGAGGAAGGAGACAAAAACGCTTAATAGGTGCTATTATTGGAAGTGTAGCTCTTGGGGTTGCAACAGCGGCACAGATAACAGCAGCTGCGGCCCTAATACAAGCCAACCAGAATGCTGCCAACATCCTCCGGCTTAAGGAGAGCATTGCTGCAACCAATGAAGCTGTGCATGAAGTCACCGACGGATTATCACAACTATCAGTGGCAGTTGGGAAGATGCAGCAGTTTGTCAATGACCAGTTTAATAATACAGCGCGAGAATTGGACTGTATAAAAATCACACAACAGGTTGGTGTAGAACTCAACCTATACCTAACTGAATTGACTACAGTATTCGGGCCACAGATCACCTCCCCTGCATTGACTCAGCTGACCATCCAGGCACTTTATAATTTAGCTGGTGGCAATATGGATTACTTATTAACTAAGTTAGGTATAGGGAACAATCAACTCAGCTCATTAATTGGTAGCGGCCTGATCACTGGTTACCCTATACTGTACGACTCACAGACTCAACTCTTGGGCATACAAGTGAATTTGCCCTCAGTCGGGAACTTAAATAATATGCGTGCCACCTATTTGGAGACCTTATCTGTAAGTACAACCAAAGGATATGCCTCAGCACTTGTCCCGAAAGTAGTGACACAAGTAGGTTCTGTGATAGAAGAGCTTGACACCTCATACTGTATAGAGTCCGATCTGGATTTATATTGTACTAGAATAGTGACATTCCCCATGTCCCCAGGTATTTATTCCTGTTTGAGCGGCAACACATCAGCTTGCATGTATTCAAAGACTGAAGGCGCACTCACCACGCCGTATATGGCCCTTAAAGGCTCAGTTATTGCCAATTGTAAGATAACAACATGCAGATGTACAGACCCTCCTGGTATCATATCGCAAAATTATGGAGAAGCTGTATCCCTGATAGATAGACATTCGTGCAATGTCTTATCATTAGATGGGATAACTCTGAGGCTCAGTGGGGAATTTGATGCAACTTATCAAAAGAACATCTCAATACTAGATTCTCAAGTCATCGTGACAGGCAATCTTGATATATCAACTGAACTTGGAAACGTCAACAATTCAATCAGCAATGCCTTGGATAAGTTGGCGGAAAGCAACAGCAAGCTAGAAAAAGTCAATGTCAGACTAACCAGCACATCTGCTCTCATTACCTATATTGTTCTAACTGTCATTTCTCTAGTTTTCGGTGCACTTAGTCTGGGTTTAGCGTGTTACCTGATGTACAAACAGAAGGCACAACAAAAGACCTTGCTATGGCTTGGGAATAATACCCTCGATCAGATGAGAGCCACTACA
>2001/China/JS/701/
ATGGGCTCCAAACCTTCTACCAGGATCCCAGCACCTCCGACGCTGATCACTCGGATTATGCTGATATTGAGCTGTATCCGTCTGACAAGCTCTCTTGGCGGCAGGCCTCTTGCAGCTGCAGGAATTGTAGTAACAGGAGATAAGGCAGTTAATGTATACACCTCGTCTCAGACAGGGTCAATCATAGTCAAGTTGCTTCCGAATATGCCCAGGGATAAGGAGGCGTGTGCAAAAGCCCCATTAGAGGCATATAACAGAACACTGACTACTTTGCTCACTCCTCTTGGCGACTCCATCCGCAAGATCCAAGGGTCTGTGTCCACGTCTGGAGGAAGGAGACAAAAACGCTTTATAGGTGCTGTTATTGGCAGTGTAGCTCTTGGGGTTGCGACAGCGGCACAGATAACAGCAGCTGCGGCCCTAATACAAGCCAACCAGAATGCCGCCAACATCCTCCGGCTTAAGGAGAGCATTGCTGCAACCAATGAAGCTGTGCATGAAGTCACCGACGGATTATCACAACTATCAGTGGCAGTTGGGAAGATGCAGCAGTTTGTCAATGACCAGTTTAATAATACGGCGCGAGAATTGGACTGTATGAAAATCACACAACAGGTTGGTGTAGAACTCAACCTATACCTAACTGAATTGACTACAGTATTCGGGCCACAGATCACCTCTCCTGCATTAACTCAGCTGACCATCCAGGCACTTTATAATTTAGCTGGTGGCAATATGGATTACTTATTAACTAAGTTAGGTATAGGGAACAATCAACTCAGCTCATTAATTGGTAGCGGCCTGATCACTGGTTACCCTATACTGTACGACTCACAGACTCAACTCTTGGGCATACAAGTGAATTTGCCCTCAGTCGGGAACTTAAATAATATGCGTGCCACCTATTTGGAGACCTTATCTGTAAGTACAACAAAAGGATATGCCTCAGCACTTGTCCCGAAAGTAGTGACACAGGTCGGTTCTGTGATAGAAGAGCTTGACACCTCATACTGTATAGAGTCCGATCTAGATTTATATTGTACTAGAATAGTGACATTCCCCATGTCCCCAGGTATTTATTCCTGTTTGAGCGGCAACACATCAGCTTGCATGTATTCAAAGACTGAAGGCGCACTCACTACGCCGTATATGGCCCTTAAAGGTTCAGTTATTGCCAATTGTAAGATAACAACATGTAGATGTACAGACCCTCCTGGTATCATATCGCAAAATTATGGAGAGGCTGTATCCCTGATAGATAGACATTCGTGCAATGTCTTATCATTAGACGGGATAACTCTGAGGCTCAGTGGGGAATTTGATGCAACTTATCAAAAGAACATCTCAATACTAGATTCTCAAGTCATCGTGACAGGCAATCTTGATATATCAACTGAACTTGGAAACGTCAACAATTCAATCAGCAATGCCTTGGATAGGTTGGCAGAAAGCAACAGCAAGCTAGAAAAAGTCAATGTCAGACTGACCAGCACATCTGCTCTCATTACCTATATTGTTCTAACTGTCATTTCTCTAGTTTTCGGTGCACTTAGTCTGGGTTTAGCGTGTTACCTGATGTACAAACAGAAGGCACAACAAAAGACCTTGCTATGGCTTGGGAATAATACCCTCGATCAGATGAGAGCCACTACA
>2001/China/JS01
ATGGGCTCCAAACCTTCTACCAGGATCCCAGCACCTCTGATGCTGGTCACCCGGATTATGCTGATATTGGGCTGTATTCGTTCGACAAGCTCTCTTGACGGCAGGCCTCTTGCAGCTGCAGGAATTGTAGTAACAGGAGATAAGGCAGTCAATGTATACACCTCGTCTCAGACAGGGTCAATCATAGTCAAGTTGCTCCCGAATATGCCCAGGGATAAGGAGGCGTGTGCGAAAGCCCCATTAGAGGCATATAACAGAACACTGACTACTTTGCTCACTCCTCTTGGCGACTCCATCCGCAAGATTCAAGGGTCTGTGTCCACGTCTGGAGGAAGGAGACAAAAACGCTTTATAGGTGCTGTTATTGGCAGTGTAGCTCTTGGGGTTGCAACAGCGGCACAGATAACAGCAGCTGCGGCCCTAATACAAGCCAACAAGAATGCTGCCAACATCCTTCGGCTTAAGGAGAGCATTGCTGCAACCAATGAAGCTGTGCATGAAGTCACCGACGGATTATCACAACTATCAGTGGCAGTTGGGAAGATGCAGCAGTTTGTCAATGACCAGTTTAATAATACGGCGCGAGAATTGGACTGTATAAAAATCACACAACAGGTTGGTGTAGAACTCAACCTATACCTAACTGAATTGACTACAGTATTCGGGCCACAGATCACCTCTCCTGCATTAACTCAGCTGACCATCCAGGCACTTTATAATTTAGCTGGTGGCAATATGGATTACTTATTAACTAAGTTAGGTATAGGGAACAATCAACTCAGCTCATTAATTGGTAGCGGCCTGATCACTGGTTACCCTATACTGTATGACTCACAGACTCAACTCTTGGGCATACAAGTGAATTTGCCCTCAGTCGGGAACTTAAATAATATGCGTGCCACCTATTTGGAGACCTTATCTGTAAGTACAACCAAAGGATATGCCTCAGCACTTGTCCCGAAAGTAGTGACACAAGTCGGTTCTGTGATAGAAGAGCTTGACACCTCATACTGTATAGAGTCCGATCTGGATTTATATTGTACTAGAATAGTGACATTCCCCATGTCCCCAGGTATTTATTCCTGTTTGAGCGGCAACACATCAGCTTGCATGTATTCAAAGACTGAAGGCGCACTCACTACGCCGTATATGGCCCTTAAAGGCTCAGTTATTGCCAATTGTAAGATAACAACATGTAGATGTACAGACCCTCCTGGTATCATATCGCAAAATTATGGAGAAGCTGTATCCCTGATAGATAGACATTCGTGCAATGTCTTATCATTAGACGGGATAACTCTGAGGCTCAGCGGAGAATTTGATGCAACTTATCAAAAGAACATCTCAATACTAGATTCTCAAGTCATCGTGACAGGCAATCTTGATATATCAACTGAACTTGGAAACGTCAACAATTCAATCAGCAATGCCTTGGATAAGTTGGCAGAAAGCAACAGTAAGCTAGAAAAAGTCAATGTCAGATTAACCAGCACATCTGCTCTCATTACCTATATTGTTCTAACTGTCATTTCTCTAGTTTTCGGTGCACTTAGTCTGGGTTTAGCGTGTTACCTGATGTACAAACAGAAGGCACAACAAAAGACCTTGCTATGGCTTGGGAATAATGCCCTTGATCAGATGAGAGCCACTACA
>2001/China/Lye
ATGGGCTCCAAACCTTCTACCAGGATCCCAGCACCTCTGATGCTGATCACTCGGATTATGCTGATATTGAGCTGTATCCGTCTGACAAGCTCTCTTGACGGCAGGCCTCTTGCAGCTGCAGGAATTGTAGTAACGGGAGATAAGGCAGTCAATGTATACACCTCGTCTCAGACAGGGTCAATCATAGTCAAGTTGCTCCCGAATATGCCCAGGGATAAGGAGGCGTGTGCAAAAGCCCCATTAGAGGCATATAACAGAACACTGACTACTTTGCTCACTCCTCTTGGCGACTCCATCCGCAAGATCCAAGGGTCTGTGTCCACGTCTGGAGGAAGGAGGCAAAAACGCTTTATAGGTGCCGTTATTGGCAGTGTAGCTCTTGGGGTTGCAACAGCGGCACAGATAACAGCAGCTGCGGCCCTAATACAAGCCAACCAGAATGCCGCCAACATCCTCCGGCTTAAGGAGAGCATTGCTGCAACCAATGAAGCTGTGCATGAAGTCACCGACGGATTATCACAACTATCAGTGGCAGTTGGGAAGATGCAGCAGTTTGTCAATGACCAGTTTAATAATACGGCGCGAGAATTGGACTGTATAAAAATCACACAACAGGTTGGTGTAGAACTCAACCTATACCTAACTGAATTGACTACAGTATTCGGGCCACAGATCACCTCCCCTGCATTAACTCAGCTGACCATCCAGGCACTTTATAATTTAGCTGGTGGCAACATGGATTACTTATTAACTAAGTTAGGTATAGGGAACAATCAACTCAGCTCATTAATTGGTAGGTGCCTGATCACTGGTTACCCTATACTGTATGACTCACAGACTCAACTCTTGGGCATACAAGTGAATTTGCCCTCAGTCGGGAACTTAAATAATATGCGTGCCACCTACTTGGAGACCTTATCTGTAAGTACAACCAAAGGATATGCCTCAGCACTTGTCCCGAAAGTAGTGACACAAGTCGGTTCTGTGATAGAAGAGCTTGACACCTCATACTGTATAGAGTCCGATCTGGATTTATATTGTACAAGAATAGTGACATTCCCCATGTCCCCAGGTATTTATTCCTGTTTGAGCGGCAACACATCAGCTTGCATGTATTCAAAGACTAAAGGCGCACTCACTACGCCGTATATGGCCCTTAAAGGCTCAGTTATTGCCAATTGTAAGATAACAACATGTAGATGTACAGACCCTCCTGGTATCATATCGCAAAATTATGGAGAAGCTGTATCCCTGATAGATAGACATTCGTGCAATGTCTTATCATTAGACGGGATAACTCTGAGGCTCAGTGGGGAATTTGATGCAACTTACCAAAAGAACATCTCAATACTAGATTCTCAAGTCATCGTGACAGGCAATCTTGATATATCAACTGAACTTGGAAACGTCAACAATTCCATCAGCAATGCCTTGGATAGGTTGGCAGAAAGCACCAGCAAGCTAGACAAAGTCAATGTCAGACTAACCAGCACATCTGCTCTCATTACCTATATCGTTCTAACTGTCATTTCTCTAGTTTTCGGTGCACTTAGTCTGGTTTTAGCGTGTTACCTGATGTACAAACAGAAGGCACAACAAAAGACCTTGCTATGGCTTGGGAATAATACCCTCGATCAGATGAGAGCCACTACA
>2001/China/SDD01
ATGGGCTCCAAACCTTCTACCAGGATCCCAGCACCTCTAACGCTGATCACTCGGATTATGCTGATATTGAGCTGTATCCGCCCGACAAGCTCTCTTGACGGCAGGCCCCTTGCAGCTGCAGGAATTGTAGTAACAGGAGATAAGGCAGTCAATGTATACACCTCGTCTCAGACAGGGTCAATCATAGTCAAATTGCTCCTGAATATGCCCAGAGATAAGGAGGCGTGTGCAAAAGCCCCATTAGAGGCATATAACAGAACACTGACTACTTTGCTCACTCCTCTTGGCGACTCCATCCGCAAGATCCAAGGGTCTGTGTCCACGTCTGGAGGAAGGAGACAAAAACGCTTTATAGGCGCTGTTATTGGCAGTGTAGCTCTTGGGGTTGCAACAGCGGCACAGATAACAGCAGCTGCGGCTCTGATACAAGCCAACCAGAATGCCGCCAACATCCTCCGGCTTAAGGAGAGCATTGCTGCAACCAATGAAGCTGTGCATGAGGTTACCGACGGGTTATCACAACTATCAGTGGCAGTTGGGAAGATGCAGCAGTTTGTCAATGACCAGTTTAATAATACGGCGCGAGAATTGGACTGTATAAAAATCACACAACAGGTTGGTGTAGAACTCAACCTATACCTAACTGAACTGACTACAGTATTCGGGCCACAGATCACCTCCCCTGCATTAACTCAGCTGACCATCCAGGCACTTTATAATTTAGCTGGTGGCAATATGGATTACTTATTAACTAAGTTAGGTATAGGGAACAATCAACTCAGCTCATTAATTGGTAGCGGCCTGATCACTGGTTACCCTATACTGTATGACTCACAGACTCAACTCTTGGGCATACAAGTGAATTTGCCCTCAGTCGGGAACTTAAATAATATGCGTGCCACCTATTTGGAGACCTTATCTGTAAGTACAACCAAAGGATATGCCTCAGCACTTGTCCCGAAAGTAGTGACACAAGTCGGTTCTGTGATAGAAGAACTTGACACCTCATACTGTATAGAGTCCGATCTGGATTTATATTGTACTAGAATAGTGACATTCCCCATGTCCCCAGGTATTTATTCCTGTTTGAGCGGCAACACATCAGCTTGCATGTATTCAAAGACTGAAGGCGCACTCACTACGCCGTATATGGCCCTTAAAGGCTCAGTTATTGCCAATTGTAAGATAACAACATGTAGATGTACAGACCCTCCTGGTATCATATCGCAAAATTATGGAGAAGCTGTATCCCTGATAGATAGACATTCATGCAATGTCCTATCATTAGACGGGATAACTCTGAGGCTTAGTGGGGAATTTGATGCAACTTATCAAAAGAACATCTCAATACTAGATTCTCAAGTCATCGTGACAGGCAATCTTGATATATCAACTGAACTTGGAAACGTCAACAATTCAATCAGCAATGCCTTGGATAGGTTGGCAGAAAGCAACAGCAAGCTAGAAAAAGTCAATGTCAGACTAACCAGCACATCTGTTCTCATTACCTATATTGTTCTAACTGTCATTTCCCTAATTTTCGGTGCACTTAGTCTGGTTTTAGTGTGTTACCTGATGTACAAACAGAAGGCACAACAAAAGACCTTGCTATGGCTTGGGAATAATACCCTCGATCAGATGAGAGCCACTACA
>2001/China/SGM01
ATGGGCTCCAAACCTTCTACCAGGATCCCAGCACCTCTGATGCTGATCACCCGGATTATGCTGATATTGGGCTGTATCCGTCCGACAAGCTCTCTTGACGGCAGGCGTCTTGCAGCTGCAGGAATTGTAGTAACAGGAGATAAGGCAGTCAATGTATACACCTCGTCTCAGACAGGGTCAATCATAGTCAAGTTGCTCCCGAATATGCCCAGGGATAAGGAGGCGTGTGCGAAAGCCCCACTAGAGGCATATAACAGAACACTGACTACTTTGCTCACTCCTCTTGGCGACTCCATCCGCAAGATCCAAGGGTCTGTGTCCACGTCTGGAGGAAGGAGACAAAAACGCTTTATAGGTGCTGTTATTGGCAGTGTAGCTCTTGGGGTTGCAACAGCGGCACAGATAACAGCAGCTGCGGCCCTAATACAAGCCAACCAGAATGCTGCCAACATCCTCCGGCTTAAGGAGAGCATTGCTGCAACCAATGAAGCTGTGCATGAAGTCACCGACGGATTATCACAACTATCAGTGGCAGTTGGGAAGATGCAGCAGTTTGTCAATGACCAGTTTAATAATACGGCGCGAGAATTGGACTGTATAAAAATCACACAACAGGTTGGTGTAGAACTCAACCTATACCTAACTGAATTGACTACAGTATTCGGGCCACAGATCACCTCCCCTGCATTAACTCAGCTGACCATCCAGGCACTTTATAATTTAGCTGGTGGCAATATGGATTACTTATTAACTAAGTTAGGTATAGAGAACAATCAACTCAGCTCATTAATTGGTAGCGGCCTGATCACTGGTTACCCCATACTGTATGACTCACAGACTCAACTCTTGGGCATACAAGTGAATTTGCCCTCAGTCGGGAACTTAAATAATATGCGTGCCACCTATTTGGAGACCTTATCTGTAAGTACAACCAAAGGATATGCCTCAGCACTTGTCCCGAAAGTAGTGACACAAGTCGGTTCTGTGATAGAAGAGCTTGACACCTCATACTGTATAGAGTCCGATCTGGATTTATATTGTACTAGAATAGTGACATTCCCCATGTCCCCAGGTATTTATTCCTGTTTGAGCGGCAACACATCAGCTTGCATGTATTCAAAGACTGAAGGCGCACTCACTACGCCGTATATGGCCCTTAAAGGCTCAGTTATTGCCAATTGTAAGATAACAACATGTAGATGTACAGACCCTCCTGGTATCATATCGCAAAATTATGGAGAAGCTGTATCCCTGATAGATAGACATTCGTGCAATGTCTTATCATTAGACGGGACAACTCTGAGGCTCAGTGGGGAATTTGATGCAACTTATCAAAAGAACATCTCAATACTAGATTCTCAAGTCATCGTGACAGGCAATCTTGATATATCAACTGAACCTGGAAACGTCAACAATTCAATCAGCAATGCCTTGGATAAGTTGGCAGAAAGCAACAGCAAGCTAGAAAAAGTCAATGTCAGACTAACCAGCACATCTGCTCTCATTACCTATATTGTTCTAACTGTCATTTCTCTAGTTTTCGGTGCACTTAGTCTGGGTTTAGCGTGTTACCTAATGTACAAACAGAAGGCACAACAAAAGACCTTGCTATGGCTTGGAAATAATACCCTCGATCAGATGAGAGCCACTACA
>2001/Russia/Astr/2755
ATGGGCTCCAAACCTTCTACCAGGATCCTAGTACCCCTGATGCTGATCACTCGAGTTATGCTAATCTTAAGCTGCGTCCGTTCGACAAGTTCCCTTGATGGCAGGCCTCTTGCGGCTGCAGGGATTGTAGTGACAGGAGATAAAGCAGTCAATATATACACCTCATCTCAGACAGGGTCAATCATAGTCAAATTGCTCCCGAATATGCCCAAGGATAAAGAGGCGTGTGCAAAAGCCCCATTAGAGGCATATAACAGAACACTGACCACCTTACTCACTCCCCTTGGCGATTCTATCCGTAGGATACAGGGGTCTGTGTCCACATCGGGAGGAAGGAGACAGAGACGTTTTATAGGTGCCGTTATCGGCAGTGTAGCTCTTGGGGTTGCAACAGCGGCACAGATAACAGCAGCTGCGGCTCTAATACAAGCCAACCAGAATGCCGCTAACATCCTCCGGCTTAAAGAGAGTATTGCTGCAACCAATGAAGCTGTGCATGAGGTCACCGACGGATTATCACAACTAGCAGTGGCAGTTGGGAAGATGCAGCAGTTTGTTAATGACCAGTTTAACAATACAGCACGAGAATTGGACTGTATAAAAATTACACAACAGGTTGGTGTGGAACTCAACCTATACCTAACTGAACTGACTACAGTATTCGGGCCACAGATCACTTCCCCTGCTTTGACTCAATTGACTATCCAGGCACTTTATAATTTAGCTGGCGGCAATGTGGACTATTTGTTAACTAAATTAGGTATAGGGAACAATCAACTCAGTTCACTAATTGGTAGTGGCTTAATTACTGGCCACCCTATACTGTATGACTCACAGACTCAACTCTTGGGCATACAAGTAACTTTACCTTCAGTCGGGAACCTGAATAATATGCGTGCCACTTACTTGGAGACCTTATCGGTAAGCACAACCAAAGGGTTTGCCTCAGCACTTGTCCCAAAGGTAGTGACACAAGTTGGTTCTGTGATAGAGGAACTCGACACCTCATACTGTATAGAGTCCGATCTAGATCTATATTGTACAAGAATAGTGACATTCCCCATGTCTCCAGGTATTTATTCCTGTTTAAGCGGCAACACGTCAGCTTGCATGTATTCAAAGACTGAAGGCGCACTTACTACGCCATATATGGCCCTCAAAGGCTCAGTTATTGCCAATTGTAAGATAACAACATGTAGATGTGCAGACCCTCCAGGTATCATATCGCAAAATTATGGAGAGGCTATATCCCTGATAGACAGACATTCATGCAATGTCTTATCACTAGACGGGATAACTCTGAGGCTCAGTGGAGAATTTGATGCAACTTATCAAAAGAATATCTCAATACTAGATACTCAAGTCATTGTGACAGGCAATCTCGATATATCGACTGAGCTCGGAAATGTCAACAATTCAATAAGCAATGCCTTAGACCAGTTGGCAGAGAGCAATAGCAAGCTAGACAAAGTCAATGTCAGACTAATCAGCACATCTGCTCTCATTACCTATATTGCTCTAACTGTCATATCTCTTGTTTTCGGTGCACTTAGCCTGGTTTTAGCATGTTACCTGATGTATAAACAAAAAGCACAACAAAAGACCTTACTATGGCTTGGGAATAATACCCTTAGTCAGATGAGAGCCGCCACT
>2001/Russia/FarEast/2686
ATGGGCTCCAGATCTTCTACCAGGATCCCAGTACCTCTGATGCTGACTGTTCGGGTCGCGCTGGCACTGTGTTGCGTCCGTCTGACAAACTCCCTTGATGGCAGGCCTCTTGCAGCTGCAGGGATTGTGGTAACAGGAGACAAAGCAGTCAACATATATACCTCATCCCAGACAGGGTCGATCATAGTCAAGTTACTCCCCAATATGCCCAAGGACAAAGAGGCATGTGCAAAAGCCCCGTTGGAGGCGTACAACAGGACATTGACTACTCTGCTCACCCCCCTTGGTGATTCTATCCGTAGGATACAAGAGTCCGTGACTACATCTGGAGGAGGGAAACAGGGACGCCTTATAGGCGCTATTATCGGTGGTGCGGCTCTCGGGGTTGCAACCGCTGCACAGATAACAGCAGCCTCGGCTCTGATACAGGCCAACCAAAATGCTGCCAACATCCTCCGACTTAAAGAGAGCATTGCTGCAACCAATGAGGCTGTGCATGAAGTCACTGACGGATTATCACAACTAGCCGTGGCAGTCGGGAAGATGCAACAATTTGTTAATGACCAGTTTAATAAAACAGCTCAGGAATTGGACTGTATAAAAATTACACAGCAGGTTGGTGTAGAACTCAACCTGTACCTAACTGAATTGACTACAGTATTCGGGCCACAAATCACTTCCCCTGCCTTAACCCAGCTGACTATCCAAGCACTTTATAATCTAGCTGGAGGGAATATGGATTACTTGTTGACAAAGTTAGGTGTAGGGAACAACCAACTTAGCTCATTAATTGGTAGCGGCCTGATCACCGGCAACCCTATCCTGTACGACTCACAGACTCAGCTCTTGGGTATACAGGTAACCCTACCCTCAGTCGGGAACCTGAATAATATGCGTGCCACCTACTTGGAAACTTTGTCTGTAAGTACAACCAAAGGATTTGCCTCAGCACTTGTCCCAAAGGTGGTGACACAAGTCGGTTCCGTGATAGAAGAACTTGACACCTCATACTGCATAGAGACCGATTTAGATTTATATTGTACAAGAATAGTGACATTCCCTATGTCTCCTGGTATTTACTCCTGTCTGAGCGGCAATACATCGGCTTGTATGTATTCGAAGACTGAGGGCGCACTCACTACGCCGTACATGACTCTCAAAGGCTCGGTTATTGCCAACTGTAAGATGACGACATGTAGATGTGCAGACCCCCCGGGAATCATATCGCAGAATTATGGAGAAGCCGTGTCTCTAATAGATAGGCAATCATGCAATATCTTATCCTTGGACGGGATAACTTTGAGGCTCAGTGGGGAATTTGATGCAACTTATCAAAAGAATATCTCAATACAAGATTCTCAAGTAATCGTGACAGGCAATCTCGATATCTCGACTGAGCTTGGGAATGTTAACAACTCGATAAGTAATGCTCTAGATAAGTTAGAGGAAAGCAACAGCAAACTAGACAAGGTCAATGTCAAACTGACCAGCACATCTGCCCTCATCACCTATATTGTTTTAACTGTCATATCTCTTGTTTGCGGCATACTTAGCCTGGTTCTAGCATGCTACCTGATGTACAAGCAAAAGGCGCAACAGAAGACCTTGTTATGGCTTGGGAATAATACCCTGGACCAGATGAGGGCCACTACG
>2001/Russia/FarEast/2687
ATGGGCTCCAGATCTTCTACCAGGATCCCAGTACCTCTGATGCTGACTGTTCGGGTCGCGCTGGCACTGTGTTGCGTCCGTCTGACAAACTCCCTTGATGGCAGGCCTCTTGCAGCTGCAGGGATTGTGGTAACAGGAGACAAAGCAGTCAACATATATACCTCATCCCAGACAGGGTCGATCATAGTCAAGTTACTCCCCAATATGCCCAAGGACAAAGAGGCATGTGCAAAAGCCCCGTTGGAGGCGTACAACAGGACATTGACTACTCTGCTCACCCCCCTTGGTGATTCTATCCGTAGGATACAAGAGTCCGTGACTACATCTGGAGGAGGGAAACAGGGACGCCTTATAGGCGCTATTATCGGTGGTGCGGCTCTCGGGGTTGCAACCGCTGCACAGATAACAGCAGCCTCGGCTCTGATACAGGCCAACCAAAATGCTGCCAACATCCTCCGACTTAAAGAGAGCATTGCTGCAACCAATGAGGCTGTGCATGAAGTCACTGACGGATTATCACAACTAGCCGTGGCAGTCGGGAAGATGCAACAATTTGTTAATGACCAGTTTAATAAAACAGCTCAGGAATTGGACTGTATAAAAATTACACAGCAGGTTGGTGTAGAACTCAACCTGTACCTAACTGAATTGACTACAGTATTCGGGCCACAAATCACTTCCCCTGCCTTAACCCAGCTGACTATCCAAGCACTTTATAATCTAGCTGGAGGGAATATGGATTACTTGTTGACAAAGTTAGGTGTAGGGAACAACCAACTTAGCTCATTAATTGGTAGCGGCCTGATCACCGGCAACCCTATCCTGTACGACTCACAGACTCAGCTCTTGGGTATACAGGTAACCCTACCCTCAGTCGGGAACCTGAATAATATGCGTGCCACCTACTTGGAAACTTTGTCTGTAAGTACAACCAAAGGATTTGCCTCAGCACTTGTCCCAAAGGTGGTGACACAAGTCGGTTCCGTGATAGAAGAACTTGACACCTCATACTGCATAGAGACCGATTTAGATTTATATTGTACAAGAATAGTGACATTCCCTATGTCTCCTGGTATTTACTCCTGTCTGAGCGGCAATACATCGGCTTGTATGTATTCGAAGACTGAGGGCGCACTCACTACGCCGTACATGACTCTCAAAGGCTCGGTTATTGCCAACTGTAAGATGACGACATGTAGATGTGCAGACCCCCCGGGAATCATATCGCAGAATTATGGAGAAGCCGTGTCTCTAATAGATAGGCAATCATGCAATATCTTATCCTTGGACGGGATAACTTTGAGGCTCAGTGGGGAATTTGATGCAACTTATCAAAAGAATATCTCAATACAAGATTCTCAAGTAATCGTGACAGGCAATCTCGATATCTCGACTGAGCTTGGGAATGTTAACAACTCGATAAGTAATGCTCTAGATAAGTTAGAGGAAAGCAACAGCAAACTAGACAAGGTCAATGTCAAACTGACCAGCACATCTGCCCTCATCACCTATATTGTTTTAACTGTCATATCTCTTGTTTGCGGCATACTTAGCCTGGTTCTAGCATGCTACCTGATGTACAAGCAAAAGGCGCAACAGAAGACCTTGTTATGGCTTGGGAATAATACCCTGGACCAGATGAGGGCCACTACG
>2001/Russia/FarEast/2713
ATGGGCTCCAGATCTTCTACCAGGATCCCAGTACCTCTGATGCTGACTGTTCGGGTCGCGCTGGCACTGTGTTGCGTCCGTCTGACAAGCTCCCTTGATGGCAGGCCTCTTGCAGCTGCAGGGATTGTGGTAACAGGAGACAAAGCAGTCAACATATACACCTCATCCCAGACAGGGTCGATCATAGTCAAGTTACTCCCCAATATGCCCAAGGACAAAGAGGCATGTGCAAAAGCCCCGTTGGAGGCGTACAACAGGACATTGACTACTCTGCTCACCCCCCTTGGTGATTCTATCCGTAGGATACAAGAGTCCGTGACTACATCTGGAGGAGGGAAACAGGGACGCCTTATAGGCGCTATTATCGGTGGTGCGGCTCTCGGGGTTGCAACCGCTGCACAGATAACAGCAGCCTCGGCTCTGATACAAGCCAACCAAAATGCTGCCAACATCCTCCGACTTAAAGAGAGCATTGCTGCAACCAATGAGGCTGTGCACGAAGTCACTGACGGATTATCACAACTAGCCGTGGCAGTCGGGAAGATGCAACAATTTGTTAATGACCAGTTTAATAAAACAGCTCAGGAATTGGACTGTATAAAAATTACACAGCAGGTTGGTGTAGAACTCAACCTGTACCTAACTGAATTGACTACAGTATTCGGGCCACAAATCACTTCCCCTGCCTTAACCCAGCTGACTATCCAGGCACTTTATAATCTAGCTGGTGGGAATATGGATTACTTGTTGACAAAGTTAGGTGTAGGAAACAACCAACTTAGCTCATTAATTGGTAGCGGCCTGATCACCGGCAACCCTATCCTGTATGACTCACAGACTCAGCTCTTGGGTATACAGGTAACCCTACCCTCAGTCGGGAACCTGAATAATATGCGTGCCACCTACTTGGAAACTTTGTCTGTAAGTACAACCAAAGGATTTGCCTCAGCACTTGTCCCAAAGGTGGTGACACAAGTCGGTTCCGTGATAGAAGAACTTGACACCTCATACTGCATAGAGACCGATTTAGATTTATATTGTACAAGAATAGTGACATTCCCTATGTCTCCTGGTATTTACTCCTGTTTGAGCGGCAATACATCGGCTTGTATGTATTCGAAGACTGAGGGCGCACTCACTACGCCGTACATGACTCTCAAAGGCTCGGTTATTGCCAACTGTAAGATGACAACATGTAGATGTGCAGACCCCCCGGGTATCATATCGCAAAATTATGGAGAAGCTGTGTCTCTAATAGATAGGCAATCATGCAATATCTTATCCTTGGACGGGATAACTTTGAGGCTCAGTGGGGAATTTGATGCAACTTATCAAAAGAATATCTCAATACAAGATTCTCAAGTAATCGTGACAGGCAATCTCGATATCTCGACTGAGCTTGGGAATGTTAACAACTCGATAAGTAATGCTCTAGATAAGTTAGAGGAAAGCAACAGCAAACTAGACAAGGTCAATGTCAAACTGACCAGCACATCTGCCCTCATCACCTATATTGTTTTAACTGTCATATCTCTTGTTTGCGGTATACTTAGCCTGGTTCTAGCATGCTACCTGATGTACAAGCAAAAGGCGCAACAGAAGACCTTGTTATGGCTTGGGAATAATACCCTGGACCAGATGAGGGCCACTACG
>2001/USA/A/01-1383
ATGGGCTCCAGATCCTCTACCAAGATCTCAGTACCTCCGATGCTGACTGTCCAATTTGTGCTAGCACTGAGCTGCATCTGTCCGACCGGCTCTCTTGATGGCAGGCCTCTTGCAGCTGCAGGAATTGTGGTAACAGGAGACAAAGCGGTCAACATATACACCTCATCTCAGACAGGGTCAATCGTAGTCAAGTTACTCCCAAACATGCCCAGAGATAAAGAGGCGTGTGCAAAATCCCCATTAGAAGCGTACAACAGGACGTTGACTACTTTACTCACCCCCCTTGGTGATTCTATCCGTAGGATACAAGAGTCTGTTACCACATCTGAAGGAGGGAAACAGGGGCGCCTCATAGGCGCCATTATCGGTGGTGTAGCTCTCGGGGTTGCAACTGCTGCACAGATAACAGCAGCTTCGGCTCTGATACAAGCCAATCAGAATGCTGCCAACATCCTCCGGCTTAAAGAGAGCATTGCTGCGACCAATGAGGCTGTGCACGAGGTCACTAGCGGATTATCACAACTAACAGTGGCAGTTGGGAAGATGCAGCAATTCGTTAATGACCAGTTTAACAAAACAGCTCAGGAACTGGACTGTATAAAAATTACACAGCAGATTGGCGTAGAACTCAACCTGTACCTAACTGAATTGACTACAGTATTCGGGCCACAGATCACTTCTCCTGCATTAACTCAGCTGACTATCCAGGCTCTTTATAATTTAGCTGGTGGGAATATGGACTACTTGTTGACTAAGTTGGGTGTAGGGAACAATCAACTCAGCTCGTTAATTGGTAGCGGCCTGATCACCGGCAACCCTATTCTGTACGATTCACAGACTCAACTCCTGGGTATACAGGTAACCCTACCTTCGATCGGGAACCTAAATAATATGCGTGCCACTTACCTAGAAACCTTGTCTGTAAGTACAACCAAAGGGTTCGCCTCAGCGCTTGTCCCAAAAATAGTGACACAGGTCGGTTCCGTGATAGAAGAACTTGACACTTCGTATTGTATAGAGACCGATCTGGATTTATACTGTACGAGAATAGTGACATTCCCTATGTCTCCTGGTATTTACTCCTGTTTGAGCGGCAACACATCAGCTTGCATGTATTCAAAGACTGAAGGCGCACTCACCACGCCGTATATGACTCTCAAAGGTTCGGTTATTGCCAACTGTAAGATGACAACCTGTAGATGCGTAGACCCCCCGGGTATCATAACACAGAATTATGGAGAAGCTGTGTCTCTAATAGATAGGCAATCATGCAATGTCTTATCCTTAGACGGGATAACTTTGAGGCTCAGCGGGGAGTTTGATGCAACTTACCAAAAGAATATCTCAATACAGGATTCTCAAGTAATAGTGACAGGTAATCTCGATATCTCGACTGAGCTTGGGAATGTCAACAACTCGATAAGTAATGCTCTGGATAAGTTAGAGGAAAGCAACAGCAAACTAGACAAGGTAAATGTCAAACTGACCAGCACATCCGCTCTCATTACCTATATCGTTCTAACTGTCATATCTCTCGTTTGTGGCATATTAAGCTTGGTCCTAGCATGCTACCTGATGTACAAGCAAAAGGCACAACAGAAGACCTTGTTGTGGCTTGGGAATAACACCCTGGACCAGATGAGGGCCACTACA
>2001/USA/TX/TX01-130
ATGGGCTCCGGATCCTCTACCAGGATCCCAGTGCCTCTGATGCTGACCGTCCGGGTCGCACTGACACTAAGTTGCATCCGTCTGACAAGCTCTCTTGATGGCAGGCCTCTCGCAGCTGCAGGAATTGTGGTAACGGGGGACAAGGCAGTCAACATATATACCTCATCTCAGACAGGATCAATCATAGTCAAGCTACTCCCAAATATGCCCAAGGATAAAGAGGCATGTGCAAAAGCACCTTTAGAGGCATACAACAGGACATTGACCACTTTGCTCACCCCCCTTGGTGATTCTATTCGTAGGATACAAGAGTCTGTGACCACATCTAGAGGAGGGAAACAGGGGCGTCTTATAGGTGCCATTATTGGCGGTGTAGCCCTTGGGGTTGCAACTGCTGCACAGATAACAGCAGCCTCGGCTCTGATACAAGCCAACCAAAATGCTGCCAACATCCTCCGGCTAAAAGAGAGCATTGCCGCAACCAATGAGGCCGTGCATGAGGTCACTGACGGATTATCGCAACTCGCAGTGGCCGTTGGGAAGATGCAGCAATTTGTTAATGACCAATTTAATAAAACAGCTCAGGAACTAGACTGTATAAAAATTGCCCAGCAGGTTGGTGTAGAGCTCAACCTATACCTAACTGAATTGACTACAGTATTCGGGCCACAAATCACTTCTCCTGCCTTAACCCAGCTGACTATCCAGGCACTTTACAATCTAGCTGGTGGGAATATGGATTATTTGCTGACTAAGTTAGGTGTGGGGAACAATCAGCTCAGTTCATTAATTGGTAGCGGCTTGATCACCGGCAACCCTATTTTGTACGACTCACAAACCCAACTCTTGGGCATACAAGTAACCTTACCCTCAGTCGGGAACCTAAATAATATGCGTGCCACCTACCTAGAAACCTTGTCCGTAAGTACAACCAAGGGATTTGCCTCAGCACTTGTCCCTAAAGTGGTAACCCAGGTTGGTTCTGTGATAGAAGAACTTGACACCTCATATTGTATAGAAACCGACTTGGATTTATATTGTACGAGAATAGTGACATTCCCTATGTCTCCTGGTATTTATTCCTGCCTGAGCGGCAATACATCAGCTTGCATGTACTCAAAGACTGAAGGCGCACTTACTACGCCATATATGACTCTCAAAGGCTCAGTTATTGCCAACTGTAAGATGGCAACATGTAGATGTGCAGACCCCCCGGGTATCATATCACAAAATTATGGAGAAGCCGTGTCTCTAATAGATAAGCAGTCATGCAATGTCTTATCTTTGGACGGGATAACGTTGAGGCTCAGTGGGGAGTTTGATGCAACTTATCAGAAGAATATCTCAATACAGGACTCTCAAGTAATAGTAACAGGCAATCTTGATATCTCAACTGAACTTGGGAATGTCAACAACTCGATAAGTAATGCTTTAGATAAATTAGAAGAAAGTAACAGCAAACTAGACAAAGTCAACGTCAAATTGACCAGCACGTCTGCTCTCGTTACCTATATCGTTTTGACTGTCATATCTCTTGTTTGTGGTATACTTAGTCTAGTTCTAGCGTGCTATTTGATGTACAAGCAGAAGGCACAACAAAAGACTTTGTTATGGCTTGGGAATAATACCTTAGATCAGATGAGAGCCACCACA
>2001/USA/TX01-130
ATGGGCTCCGGATCCTCTACCAGGATCCCAGTGCCTCTGATGCTGACCGTCCGGGTCGCACTGACACTAAGTTGCATCCGTCTGACAAGCTCTCTTGATGGCAGGCCTCTCGCAGCTGCAGGAATTGTGGTAACGGGGGACAAGGCAGTCAACATATATACCTCATCTCAGACAGGATCAATCATAGTCAAGCTACTCCCAAATATGCCCAAGGATAAAGAGGCATGTGCAAAAGCACCTTTAGAGGCATACAACAGGACATTGACCACTTTGCTCACCCCCCTTGGTGATTCTATTCGTAGGATACAAGAGTCTGTGACCACATCTAGAGGAGGGAAACAGGGGCGTCTTATAGGTGCCATTATTGGCGGTGTAGCCCTTGGGGTTGCAACTGCTGCACAGATAACAGCAGCCTCGGCTCTGATACAAGCCAACCAAAATGCTGCCAACATCCTCCGGCTAAAAGAGAGCATTGCCGCAACCAATGAGGCCGTGCATGAGGTCACTGACGGATTATCGCAACTCGCAGTGGCCGTTGGGAAGATGCAGCAATTTGTTAATGACCAATTTAATAAAACAGCTCAGGAACTAGACTGTATAAAAATTGCCCAGCAGGTTGGTGTAGAGCTCAACCTATACCTAACTGAATTGACTACAGTATTCGGGCCACAAATCACTTCTCCTGCCTTAACCCAGCTGACTATCCAGGCACTTTACAATCTAGCTGGTGGGAATATGGATTATTTGCTGACTAAGTTAGGTGTGGGGAACAATCAGCTCAGTTCATTAATTGGTAGCGGCTTGATCACCGGCAACCCTATTTTGTACGACTCACAAACCCAACTCTTGGGCATACAAGTAACCTTACCCTCAGTCGGGAACCTAAATAATATGCGTGCCACCTACCTAGAAACCTTGTCCGTAAGTACAACCAAGGGATTTGCCTCAGCACTTGTCCCTAAAGTGGTAACCCAGGTTGGTTCTGTGATAGAAGAACTTGACACCTCATATTGTATAGAAACCGACTTGGATTTATATTGTACGAGAATAGTGACATTCCCTATGTCTCCTGGTATTTATTCCTGCCTGAGCGGCAATACATCAGCTTGCATGTACTCAAAGACTGAAGGCGCACTTACTACGCCATATATGACTCTCAAAGGCTCAGTTATTGCCAACTGTAAGATGGCAACATGTAGATGTGCAGACCCCCCGGGTATCATATCACAAAATTATGGAGAAGCCGTGTCTCTAATAGATAAGCAGTCATGCAATGTCTTATCTTTGGACGGGATAACGTTGAGGCTCAGTGGGGAGTTTGATGCAACTTATCAGAAGAATATCTCAATACAGGACTCTCAAGTAATAGTAACAGGCAATCTTGATATCTCAACTGAACTTGGGAATGTCAACAACTCGATAAGTAATGCTTTAGATAAATTAGAAGAAAGTAACAGCAAACTAGACAAAGTCAACGTCAAATTGACCAGCACGTCTGCTCTCGTTACCTATATCGTTTTGACTGTCATATCTCTTGTTTGTGGTATACTTAGTCTAGTTCTAGCGTGCTATTTGATGTACAAGCAGAAGGCACAACAAAAGACTTTGTTATGGCTTGGGAATAATACCTTAGATCAGATGAGAGCCACCACA
>2002/Australia/02-1334
ATGGGCTTCAGATCCTCTACCAGGATCTCAGTACCTCTTATGCTGACCGTTCGATTCATGTTGGCACTGAGTTGCGTCTGTCCGACCAGCGCCCTTGATGGCAGGCCTCTTGCAGCTGCAGGGATTGTGGTAACAGGAGACAAAGCAGTCAACATATACACCTCATCCCAGACAGGGTCAATCATAATCAAGTTACTCCCAAATATGCCCAAGGATAAAGAGGCGTGTGCAAAAGCCCCATTGGAGGCATACAACAGAACATTGACTACTCTACTCACCCCTCTTGGTGATTCTATCCGTAGGATACAAGAGTCTGTGACCACGTCCGGAGGAAGGAGACAGAGGCGTTTTATAGGCGCCATTATCGGTGGTGTAGCTCTCGGGGTGGCAACCGCTGCACAGATAACAGCAGCCTCGGCTCTGATACAAGCCAATCAAAATGCTGCCAACATACTCCGGCTAAAGGAGAGCATTGCTGCAACCAATGAGGCTGTGCACGAGGTCACTAATGGATTATCACAACTAGCAGTGGCGGTTGGGAAGATGCAGCAATTTGTTAATAACCAGTTTAATAAAACAGCTCAGGAATTGGACTGTATAAAAATTACTCAGCAGGTTGGTGTAGAACTCAACCTGTACCTAACTGAATTGACTACAGTATTCGGGCCACAAATCACTTCCCCTGCCTTAACTCAGCTGACTATCCAGGCGCTTTACAATCTAGCTGGTGGGAATATGGATTACTTGTTGACTAAGTTAGGTGTGGGGAACAGACAACTCAGCTCATTAATTAGTAGTGGCCTGATCACCGGCAACCCTATTCTGTACGACTCACAGACTCAGCTCTTGGGTATACAGGTAACCCTACCCTCAGTCGGGAACCTAAATAATATGCGTGCCACCTACCTGGAAACCTTGTCTGTAAGTACAACCAAAGGATTTGCCTCAGCACTTGTCCCAAAAGTAGTGACACAGGTCGGTTCCGTGATAGAAGAGCTTGACACCTCGTACTGTATAGAGACCGATTTGGATCTATATTGTACAAGAATAGTGACATTCCCTATGTCTCCTGGTATTTATTCCTGTTTGAGTGGCAATACATCTGCTTGTATGTACTCAAAGACTGAAGGCGCACTCACTACGCCGTATATGACCCTCAAAGGGTCAGTTATTGCTAACTGTAAGATGACAACATGTAGATGTGCAGACCCCCCGGGTATCATATCGCAAAATTATGGAGAAGCTGTGTCTCTAATAGATAGGCAATCATGCAATATCTTATCCTTAGACGGGATAACTTTGAGGCTCAGTGGGGAATTTGATGCAACTTATCAAAAGAATATCTCAATACAAGATTCTCAAGTAATAGTGACAGGCAATCTTGATATCTCGACTGAGCTTGGGAATGTCAACAACTCGATAAGTAATGCCTTGGATAAGTTAGAGGAAAGCAACAGCAAATTAAATAAGGTCAATGTCAAACTGGCCAGTACATCCGCTCTTATTACCTATATCGGTTTAACTGTCATATCTCTTGTATGTGGTATACTCAGCCTGGTTCTAGCATGCTACCTGATGTACAAGCAAAAGGCGCAACAGAAGACCTTGTTGTGGCTTGGGAACAATACCCTAGACCAGATGAGGGCCACTACA
>2002/China/DG/02
ATGGGCTCCAAACCTTCTACCAGGATCCCAGCACCTCTGATGCTGATCACCCGGATTATGCTGATATTGGGCTGTATCCGCCCGACAAGCTCTCTTGACGGCAGGCGTCTTGCAGCTGCAGGGATTGTAGTAACAGGAGATAAGGCAGTCAATGTATACACCTCGTCTCAGACAGGGTCAATCATAGTCAAGTTGCTCCCGAATATGCCCAGGGACAAGGAGGCGTGTGCGAAAGCCCCATTAGAGGCATATAACAGAACACTGACTACTTTGCTCACTCCTCTTGGCGACTCCATCCGCAAGATCCAAGGGTCTGTGTCCATGTCTAGAGGAAGGAGACAAAAACGCTTTATAGGTGCTGTTATTGGCAGTATAGCTCTTGGGGTTGCAACAGCGGCACAGATAACAGCAGCTGCAGCCCTAATACAAGCCAACCAGAATGCTGCCAACATCCTCCGGCTTAAGGAGAGCATTGCTGCAACCAATGAAGCTGTGCATGAAGTCACCGACGGGTTATCACAACTATCAGTGGCAGTTGGGAAGATGCAGCAGTTTGTCAATGACCAGTTTAATAATACGGCGCGAGAATTGGACTGTATAAAAATCACACAACAGGTCGGTATAGAACTCAACCTATACCTAACTGAATTAACTACAGTATTCGGGCCACAGATCACCTCCCCTGCATTAACTCAGCTGACCATCCAGGCACTTTATAATTTAGCTGGTGGCAATATGGATTACTTATTAACTAAGTTAGGTATAGGGAACAATCAACTCAGCTCATTAATTGGTAGCGGCCTGATCACTGGTTACCCTATACTGTATGACTCACAGACTCAACTCTTGGGCATACAAGTGAATTTGCCCTCAGTCGGGAACTTGAATAATATGCGTGCCACCTATTTGGAGACTTTATCTGTAAGTACAACCAAGGGATATGCCTCAGCACTTATCCCGAAAGTAGTGACACAAGTCGGTTCTGTGATAGAAGAGCTTGACACCTCATATTGTATAGAGTCCGATCTGGATTTATATTGTACTAGAATAGTGACATTCCCCATGTCCCCAGGTATTTATTCCTGTTTGAGCGGCAACACATCAGCTTGCATGTATTCAAAGACTGAAGGCGCACTCACTACGCCGTATATGGCCCTTAAAGGCTCAGTTATTGCCAATTGTAAGATGACAACATGTAGATGTACAGACCCTCCTGGTATCATATCGCAAAATTATGGAGAAGCTGTATCCCTGATAGATAGACATTCGTGCAATGTCTTATCATTAGACGGGATAACTCTGAGGCTCAGTGGGGAATTTGATGCAACTTATCAAAAGAACATCTCAATACTAGATTCTCAAGTCATCGTGACAGGCAATCTTGATATATCAACTGAACTTGGAAACGTCAACAATTCAATCAGCAATGCCTTGGATAAGTTGGCAGAAAGCAACAGCAAGCTAGAAAAAGTCAATGTCAGACTAACCAGCACATCTGCTCTCATTACCTATATTGTTCTAACTGTCATTTCTCTAGTTCTCGGTGCACTTAGTCTGGGTTTAGCGTGTTACCTAATGTACAAACAGAAGGCACAACAAAAGACCTTGCTATGGCTTGGGAATAATACCCTCGATCAGATGAGAGCCACTACA
>2002/China/FP1/02
ATGGGCTCCAAACCTTCTACCAGGATCCCAGCACCTCTGATGCTGATCACCCGGATTATGCTGATATTGGGCTGTATCCGTCCGACAAGCTCTCTTGACGGCAGGCCTCTTGCAGCTGCAGGAATTGTAGTAACAGGAGATAAGGCAGTCAATGTATACACCTCGTCTCAGACAGGGTCAATCATAGTCAAGTTGCTCCCGAATATGCCCAGGGATAAGGAGGCGTGTGCGAAAGCCCCATTAGAGGCATATAACAGAACACTGACTGCTTTGCTCACTCCTCTTGGCGACTCCATCCGCAAGATCCAAGGGTCTGTGTCCACGTCTGGAGGAAGGAGACAAAAACGCTTTATAGGTGCTGTTATTGGCAGTGTAGCTCTTGGGGTTGCAACAGCGGCACAGATAACAGCAGCTGCGGCCCTAATACAAGCCAACCAGAATGCTGCCAACATCCTCCGGCTTAAGGAGAGCATTGCTGCAACCAATGAAGCTGTGCATGAAGTCACCGACGGATTATCACAACTATCAGTGGCAGTTGGGAAGATGCAGCAGTTTGTCAATGACCAGTTTAATAATACGGCGCGAGAATTGGACTGTATAAAAATCACACAACAGGTTGGTGTAGAACTCAACCTATACCTAACTGAATTGACTACAGTATTCGGGCCACAGATCACCTCCCCTGCATTAACTCAGCTGACCATCCAGGCACTTTATAATTTAGCTGGTGGCAATATGGATTACTTATTAACTAAGTTAGGTATAGGGAACAATCAACTCAGCTCATTAATTGGTAGCGGCCTGATCACTGGTTACCCTATACTGTATGACTCACAGACTCAACTCTTGGGCATACAAGTGAATTTGCCCTCAGTCGGGAACTTAAATAATATGCGTGCCACCTATTTGGAGACCTTATCTGTAAGTACAACCAAAGGATATGCCTCAGCACTTGTCCCGAAAGTAGTGACACAAGTCGGTTCTGTGATAGAAGAGCTTGACACCTCATACTGTATAGAGTCCGATCTGGATTTATATTGTACTAGAATAGTGACATTCCCCATGTCCCCAGGTATTTATTCCTGTTTGAGCGGCAACACATCAGCTTGCATGTATTCAAAGACTGAAGGCGCACTCACTACGCCGTATATGGCCCTTAAAGGCTCAGTTATTGCCAATTGTAAGATAACAACATGTAGATGTACAGACCCTCCTGGTATCATATCGCAAAATTATGGAGAAGCTGTATCCCTGATAGATAGACATTCGTGCAATGTCTTATCATTAGACGGGATAACTCTGAGGCTCAGTGGGGAATTTGATGCAACTTATCAAAAGAACATCTCAATACTAGATTCTCAAGTCATCGTGACAGGCAATCTTGATATATCAACTGAACTTGGAAACGTCAACAATTCAATCAGCAATGCCTTGGATAGGTTGGCAGAAAGCAACAGCAAGCTAGAAAAAGTCAATGTCAGACTAACCAGCACATCTGCTCTCATTACCTATATTGTTCTAACTGTCATTTCTCTAGTTTTCGGTGCACTTAATCTGGGTTTAGCGTGTTACCTGATGTACAAACAGAAGGCACAACAAAAGACCTTGCTATGGCTTGGGAATAATACCCTCGATCAGATGAGAGCCACTACA
>2002/China/Guangxi6
ATGGGCTCCACATCTTCTACCAGGATCCCAGCACCTCCGACGCTGATCACTCGGATTTTGCTGATATTGAGCTGTATCCGTCTGACAAGCTCTCTTGACGGCAGGCCTCTTGCAGCTGCAGGAATTGTAGTAACAGGAGATAAGGCAGTCAATGTGTACACCTCGTCTCAGACAGGGTCAATCATAGTCAAGTTGCTTCCGAATATGCCCAGGGGTAAGGAGGCGTGTGCAAGAGCCCCATTAGAGGCATATAACAGAACACTGACTACTTTGCTCACTCCTCTTGGCGACTCCATCCGCAAGATCCAAGGGTCTGTGTCCACGTCTGGAGGAAGGAGACAAAAACGCTTTATAGGTGCTGTTATTGGCAGTGTAGCTCTTGGGGTTGCAACAGCGGCACAGATAACAGCAGCTGCGGCCCTAATACAGGCCAACCAGAATGCCGCCAACATCCTCCGGCTTAAGGAGAGCATTGCTGCAACCAATGAAGCTGTGCATGAAGTCACCGACGGATTATCACAACTATCGGTGGCAGTTGGGAAGATGCAGCAGTTTGTCAATGACCAGTTTAATAATACGGCGCGAGAATTGGACTGTATAAAAATCACACAACAGGTTGGTGTAGAACTCAACCTATACCTAACTGAATTGACTACAGTATTCGGGCCACAGATCACCTCTCCTGCATTAACTCAGCTGACCATCCAGGCACTTTATAATTTAGCTGGTGGCAATATGGATTACTTATTAACTAAGTTAGGTATAGGGAACAATCAACTCAGCTCATTAATTGGTAGCGGCCTGATCACTGGTTACCCTATACTGTATGACTCACAGACTCAACTCTTGGGCATACAAGTGAATTTGCCCTCAGTCGGGAACTTAAATAATATGCGTGCCACCTATTTGGAGACCTTATCTGTAAGTACAACCAAAGGATATGCCTCAGCACTTGTCCCGAAAGTAGTGACACAAGTCGGTTCTGTGATAGAAGAGCTTGACACCTCATACTGTATAGAGTCCGATCTGGATTTATATTGTACTAGAATAGTGACATTCCCCATGTCCCCAGGTATTTATTCCTGTTTGAGCGGCAACACATCAGCTTGCATGTATTCAAAGACTGAAGGCGCACTCACTACGCCGTATATGGCCCTTAAAGGCTCAGTTATTGCCAATTGTAAGATAACAACATGTAGATGTACAGACCCTCCTGGTATCATATCGCAAAACTATGGAGAAGCTGTGTCCCTGATAGATAGACATTCATGCAATGTTTTATCATTAGACGGGATAACTCTAAGGCTCAGTGGGGAATTTGATGCAACTTATCAAAAGAACATCTCAATACTAGATTCTCAAGTCATAATGACAGGCAATCTTGATATATCAACTGAGCTTGGGAATGTCAACAACTCAATCAGCAATGCCTTGGATAGGTTGGAGGAAAGCAACAGAAAGCTAGACAAAGTCAATGTCAGACTGACCAGCACATCTGCTCTCATTACCTATATTGTTCTAACTGTCATATCTCTAGTTTTTGGTGTACTTAGCCTGGGTCTAGCGTGCTACCTGATGTACAAGCAGAAGGCGCAACAAAAGACCTTGTTATGGCTTGGGAATAATACCCTCGATCAGATGAGAGCCACTACA
>2002/China/Guangxi7
ATGGGCTCCAAACCTTCTACCAGGATCCCAGCACCTCCGACGCTGATCACTCGGATTTTGCTGATATTGAGCTGTATCCGTCTGACAAGCTCTCTTGACGGCAGGCCTCTTGCAGCTGCAGGAATTGTAGTAACAGGAGATAAGGCAGTCAATGTGTACACCTCGTCTCAGACAGGGTCAATCATAGTCAAGTTGCTTCCGAATATGCCCAGGGGTAAGGAGGCGTGTGCAAGAGCCCCATTAGAGGCATATAACAGAACACTGACTACTTTGCTCACTCCTCTTGGCGACTCCATCCGCAAGATCCAAGGGTCTGTGTCCACGTCTGGAGGAAGGAGACAAAAACGCTTTATAGGTGCTGTTATTGGCAGTGTAGCTCTTGGGGTTGCAACAGCGGCACAGATAACAGCAGCTGCGGCCCTAATACAGGCCAACCAGAATGCCGCCAACATCCTCCGGCTTAAGGAGAGCATTGCTGCAACCAATGAAGCTGTGCATGAAGTCACCGACGGATTATCACAACTATCGGTGGCAGTTGGGAAGATGCAGCAGTTTGTCAATGACCAGTTTAATAATACGGCGCGAGAATTGGACTGTATAAAAATCACACAACAGGTTGGTGTAGAACTCAACCTATACCTAACTGAATTGACTACAGTATTCGGGCCACAGATCACCTCTCCTGCATTAACTCAGCTGACCATCCAGGCACTTTATAATTTAGCTGGTGGCAATATGGATTACTTATTAACTAAGTTAGGTATAGGGAACAATCAACTCAGCTCATTAATTGGTAGCGGCCTGATCACTGGTTACCCTATACTGTATGACTCACAGACTCAACTCTTGGGCATACAAGTGAATTTGCCTTCAGTCGGGAACTTAAATAATATGCGTGCCACCTATTTGGAGACCTTATCTGTAAGTACAACCAAAGGATATGCCTCAGCACTTGTCCCGAAAGTAGTGACACAAGTCGGTTCTGTGATAGAAGAGCTTGACACCTCATACTGTATAGAGTCCGATCTGGATTTATATTGTACTAGAATAGTGACATTCCCCATGTCCCCAGGTATTTATTCCTGTTTGAGCGGCAACACATCAGCTTGCATGTATTCAAAGACTGAAGGCGCACTCACTACGCCGTATATGGCCCTTAAAGGCTCAGTTATTGCCAATTGTAAGATAACAACATGTAGATGTACAGACCCTCCTGGTATCATATCGCAAAATTATGGAGAAGCTGTATCCCTGATAGATAGACATTCGTGCAATGTCTTATCATTAGACGGGATAACTCTGAGGCTCAGTGGGGAATTTGATGCAACTTATCAAAAGAACATCTCAATACTAGATTCTCAAGTCATCGTGACAGGCAATCTTGATATATCAACTGAACTTGGAAATGTCAACAATTCAATCAGCAATGCCTTGGAAAGGTTGGCAGAAAGCAACACAAAGCTAGAAAAAGTCAATGTCAGACTAACCAGCACATCTGCTCTCATTACCTATATTGTTCTAACTGTCATTTCTCTAGTTTTCGGTGCACTTAGTCTGGGTTTAGCGTGTTACCTGATGTACAAACAGAAGGCACAACAAAAGACCTTGCTATGGCTTGGGAATAATACCCTCGATCAGATGAGAGCCACAACA
>2002/China/JS/1/02
ATGGGCCCCAAATCTTCTACCAATGTCCCAGCACCTCTGATGCTGACCGTCAGGATTGCGCTGGCACTGAGCTGTGTCCGTCTGACAAATTCTCTCGATGGAAGGCCTCTTGCAGCTGCAGGGATTGTAGTAACGGGAGACAAAGCAGTCAACATATACACCTCATCTCAGACAGGGTCAATAATAGTCAAGTTACTCCCAAATATGCCTAAGGATAAAGAGGCGTGTGCAAAAGCCCCGCTGGAGGCATACAACAGGACACTGACTACTTTGCTCACCCCCCTTGGTGATTCTATCCGCAGGATACAAGAGTCTGCGACTACGTCCGGAGGAAGGAGGCAGAGACGCTTTATAGGTGCCATTATCGGCAGTGTAGCTCTTGGGGTTGCCACAGCTGCACAGATAACAGCAGCCTCAGCTCTGATACAAGCCAACCAGAATGCTGCCAACATCCTCCGGCTTAAAGAGAGCATTGCTGCAACTAATGAAGCTGTACATGAAGTCACTGACGGATTATCGCAACTAGCAGTGGCAGTTGGGAAGATGCAGCAGTTTGTTAATGACCAGTTTAATAACACAGCTCAGGAATTGGACTGTATAAAAATTACACAGCAGGTTGGTGTAGAACTCAACCTGTACCTAACTGAATTGACTACAGTATTCGGGCCACAAATCACTTCCCCTGCCTTAACTCAGCTGACTATCCAGGCGCTTTACAATCTAGCTGGTGGTAATATGGATTATTTGTTGACTAAGTTAGGTGTTGGGAACAACCAACTCAGCTCATTAATCGGTAGCGGCTTGATCACCGGTAACCCTATTCTGTACGATTCACAGACTCAACTCTTGGGTATGCAGGTAACTTTACCCTCAGTCGGTAACCTAAATAATATGCGTGCTACCTACTTGGAGACCTTGTCTGTAAGCACAACCAAGGGATTTGCCTCAGCACTTGTCCCAAAAGTGGTGACACAGGTCGGGTCTGTGATAGAGGAACTTGACACCTCATACTGTGTAGAGACCGATTTGGATTTATATTGTACAAGAATAGTGACATTCCCTATGTCTCCTGGTATTTATTCCTGTCTGAGCGGTAATACATCAGCTTGCATGTATTCAAAGACTGAAGGTGCACTTACTACGCCATATATGACTATCAAGGGCTCAGTTATTGCCAATTGCAAGATGACAACATGCAGATGTGCAGACCCTCCGGGTATCATATCGCAAAATTATGGAGAAGCTGTGTCTCTAATAGATAGGCACTCATGCAATGTCTTATCCTTAGACGGGATAACTTTGAGGCTCAGTGGAGAATTTGACGTAACTTATCAAAAGAATATCTCAATATTAGATTCTCAGGTAATAGTGACAGGCAATCTCGATATCTCAACTGAACTTGGGAATGTCAACAACTCGATAAGTAATGCTTTGGATAAGTTAGAGGAAAGCAATAGCAAACTTGACAAAGTCAATGTCAAGCTGACCGGCACATCTGCTCTCATTACCTATATAGTTTTAACTATCATATCTCTTGTTTGTGGTATACTTAGCCTGGTTCTAGCATGCTATCTGATGTATAAGCAAAAGGCGCAACAAAAGACCTTATTATGGCTTGGGAATAATACCCTAAATCAGATGAGGGCCACTACA
>2002/China/JSG0210
ATGGGCTCCAAACCTTCCACCAGGATCCCAGCACCTCTGATGCTGATCACCCGGACCATGCTGATATTGGGCTGTATCCGTCCGACAAGCTCTCTTGACGGCAGGCCTCTTGCAGCTGCAGGAATTGTAGTAACAGGAGATAAGGCAGTCAATGTATACACTTCGTCTCAGACAGGGTCAATCATAGTCAAGTTGCTCCCGAATATGCCCAGGGATAAGGAGGCGTGTGCAAAAGCCCCATTAGAGGCATATAACAGAACACTGACTACTTTGCTCACTCCTCTTGGCGACTCCATCCGCAAGATCCAAGGGTCTGTGTCCACATCTGGAGGAAGGAGACAAAAACGCTTTATAGGTGCTGTTATTGGCAGTGTAGCTCTTGGGGTTGCAACAGCGGCACAGATAACAGCAGCTGCGGCCCTAATACAAGCCAACCAGAATGCCGCCAACATCCTCCGGCTTAAGGAGAGCATTGCTGCAACCAATGAAGCTGTGCATGAAGTCACCGACGGATTATCACAACTATCAGTGGCAGTTGGGAAGATGCAGCAGTTTGTCAATGACCAGTTTAATAATACGGCGCGAGAATTGGACTGTATAAAAATCACACAACAGGTTGGTGTAGAACTCAACCTATACCTAACTGAATTGACTACAGTATTCGGGCCACAGATCACCTCCCCTGCATTAACTCAGCTGACCATCCAGGCACTTTATAATTTAGCTGGTGGCAATATGGATTACTTATTAACTAAGTTAGGTATAGGGAACAATCAACTCAGCTCGTTAATTGGTAGCGGCCTGATCACTGGTTACCCTATACTGTATGACTCACAGACTCAACTCTTGGGCATACAAGTGAATTTACCCTCAGTCGGGAACTTAAATAATATGCGTGCCACCTATTTGGAGACCTTATCTGTAAGTACAACCAAAGGATATGCCTCAGCACTTGTCCCGAAAGTAGTGACACAAGTCGGTTCTGTGATAGAAGAGCTTGACACCTCATACTGTATAGAGTCCGATCTGGATTTATATTGTACTAGAATAGTGACATTCCCCATGTCCCCAGGTATTTATTCCTGTTTGAGCGGCAACACATCAGCTTGCATGTATTCAAAGACTGAAGGCGCACTCACTACGCCGTATATGGCCCTTAAAGGCTCAGTTATTGCCAATTGTAAGATAACAACATGTAGATGTACAGACCCTCCTGGTATCATATCGCAAAATTATGGAGAAGCTGTATCCCTGATAGATAGACATTCGTGCAATGTCTTATCATTAGACGGGATAACTCTAAGGCTCAGTGGGGAATTTGATGCAACTTATCAAAAGAACATCTCAATACTAGATTCTCAAGTCATCGTGACAGGCAATCTTGATATATCAACTGAACTTGGAAACGTCAACAATTCAATCAGCAATGCCTTGGATAGGTTGGCAGAAAGCAACAGCAAGCTAGAAAAAGTCAATGTCAGACTAACCAGCACATCTGCTCTCATTACCTATATTGTTCTAACTGTCATTTCTCTAGTTTTCGGTGCACTTAGTCTGGGTTTAGCGTGTTACCTGATGTACAAACAGAAGGCACAACAAAAGACCTTGCTATGGCTTGGGAATAATACCCTCGATCAGATGAGAGCCACTACA
>2002/China/S-1
ATGGGCTCCAAACCTTCTACCAGGATCCCAGTACCTCTGACACTGATCACCCGAACCATGCCGATATTGAGCTGCATCTGCCCGACGAGCTCTCTTGACGGCAGGCCTCTTGCAGCTGCGGGGATTGTGGTAACAGGAGATAAAGCAGTCAATATATACACCTCATCCCAGACAGGGTCAATCATAGTCAAGTTGCTCCCGAATATGCCCAAGGACAAAGAGGCATGTGCAAAAGCCCCGTTAGAAGCATACAACAGAACACTGACCACTTTACTCACCCCCCTTGGTGATTCCATTCGCAGGATACAAGGGTCTGTGTCCACATCAGGAGGAGGGAGGCAGAAACGCTTTATAGGTGCCATTATCGGCAGTGTAGCTCTTGGGGTCGCGACATCGGCACAGATAACAGCAGCTGCGGCCCTAATACAAGCCAACCAGAACGCCGCCAACATACTCCGGCTTAAGGAGAGCATTGCTGCAACCAATGAAGCTGTGCATGAAGTCACTGACGGATTATCGCAACTAGCAGTGGCAGTTGGGAAGATGCAGCAGTTTGTTAATGACCAATTTAATAATACGGCACGAGAATTGGACTGTATAAAAATTACACAACAAGTCGGTATAGAACTCAACCTATACCTAACTGAACTGACTACAGTGTTCGGGCCACAAATCACTTCTCCTGCCCTAACTCAGCTGACTATCCAGGCGCTTTATAATTTAGCTGGTGGCAACATGGATTACTTGTTGACTAAGTTAGGTGTAGGGAACAATCACCTCAGCTCATTAATTGGTAGTGGCTTGATCACAGGCAACCCTATACTGTATGACTCACAGACTCAACTCTTGGGCATACAGGTAAATTTACCCTCAGTCGGGAACCTTAACAATATGCGTGCCACCTACCTGGAGACTTTATCTGTAAGCACAACCAAAGGGTTTGCCTCGGCACTTGTCCCGAAGGTAGTGACACAAGTCGGCTCCGTGATAGAAGAACTTGACACCTCATACTGTATAGAGTCTGACCTGGATTTATACTGTACAAGAATAGTGACATTCCCCATGTCTCCAGGTATTTATTCCTGTCTGAGCGGCAATACATCAGCTTGTATGTACTCAAAGACTGAAGGCGCACCCACTACACCATATATGGTCCTCAGAGGCTCAGTTATTGCCAATTGCAAAATAACAACATGCAGGTGTGCAGACCCCCCAAGTATCATATCGCAAAACTATGGAGAAGCTGTATCTCTGATAGATAGACATTCATGCAATGTCTTATCATTAGACGGGATAACTCTGAGGCTTAGTGGGGAATTTGATGCAACTTATCAAAAGAATATCTCAATACTAGATTCTCAAGTCATCGTGACAGGCAACCTTGATATATCAACCGAGCTTGGAAATGTTAATAATTCAATAAGCAATGCCCTGGACGGGTTAGCAGAAAGTAACAGAAAACTAGACAAAGTCAATGTTAAACTAACCAGCACATCTGCTCTCATTACCTATATTGTTCTAACCGTCATATCTCTTGTTCTCGGTGCACTTAGCTTGGTTTTAGCATGCTACCTGATGTACAAACAAAAGGCACAACAAAAGACTTTACTATGGCTTGGGAATAATACCCTCGATCAGATGAGAGCCACTACA
>2002/China/SBD02
ATGGGCTCCAAACCTTCTACCAATGTCCCAGCACCTCTGATGCTGACCGTCAGGATTGCGCTGGCACTGAGCTGTGTCCGTCTGACAAATTCTCTCGATGGAAGGCCTCTTGCAGCTGCAGGGATTGTAGTAACGGGAGACAAAGCAGTCAACATATACACCTCATCTCAGACAGGGTCAATAATAGTCAAGTTACTCCCAAATATGCCTAAGGATAAAGAGGCGTGTGCAAAAGCCCCGTTGGAGGCATACAACAGGACACTGACTACTTTGCTCACCCCCCTTGGTGATTCTATCCGCAGGATACAAGAGTCTGCGACTACGTCCGGAGGAAGGAGGCAGAGACGCTTTATAGGTGCCATTATCGGCAGTGTAGCTCTTGGGGTTGCCACAGCTGCACAGATAACAGCAGCCTCAGCTCTGATACAAGCCAACCAGAATGCTGCCAACATCCTCCGGCTTAAAGAGAGCATTGCTGCAACTAATGAAGCTGTACATGAAGTCACTGACGGATTATCGCAACTAGCAGTGGCAGTTGGGAAGATGCAGCAGTTTGTTAATGACCAGTTTAATAACACAGCTCAGGAATTGGACTGTATAAAAATTACACAGCAGGTTGGTGTAGAACTCAACCTGTACTTAACTGAATTGACTACAGTATTCGGGCCACAAATCACTTCCCCTGCCTTAACTCAGCTGACTATCCAGGCGCTTTACAATCTAGCTGGTGGTAATATGGATTATTTGTTGACTAAGTTAGGTGTTGGGAACAACCAACTCAGCTCATTAATCGGTAGCGGCTTGATCACCGGTAACCCTATTCTGTACGATTCACAGACTCAACTCTTGGGTATACAGGCAACTTTACCCTCAGTTGGTAACCTAAATAATATGCGTGCTACCTACTTGGAGACCTTGTCCGTAAGCACAACCAAGGGATTTGCCTCAGCACTTGTCCCAAAAGTGGTGACACAGGTCGGGTCTGTGATAGAGGAACTTGACACCTCATACTGTGTAGAGACCGATTTGGATTTATATTGTACAAGAATAGTGACATTCCCTATGTCTCCTGGTATTTATTCCTGTCTGAGCGGTAATACATCAGCTTGCATGTATTCAAAGACTGAAGGTGCACTTACTACGCCATATATGACTATCAAGGGCTCAGTTATTGCCAATTGCAAGATGACAACATGCAGATGTGCAGACCCTCCGGGTATCATATCGCAAAATTATGGAGAAGCTGTGTCTCTAATAGATAGGCACTCATGCAATGTCTTATCCTTAGACGGGATAACTTTGAGGCTCAGTGGAGAATTTGACGTAACTTATCAAAAGAATATCTCAATATTAGATTCTCAGGTAATAGTGACAGGCAATCTCGATATCTCAACTGAACTTGGGAATGTCAACAACTCGATAAGTAATGCTTTGGATAAGTTAGAGGAAAGCAATAGCAAACTTGACAAAGTCAATGTCAAGCTGACCGGCACGTCTGCTCTCATTACCTATATAGTTTTAACTATCATATCTCTTGTTTGTGGTATACTTAGCCTGGTTCTAGCATGCTATCTGATGTATAAGCAAAAGGCGCAACAAAAGACCTTATTATGGCTTGGGAATAATACCCTAAATCAGATGAGAGCCACTACA
>2002/China/SBZ02
ATGGGCTCCAAACCTTCTACCAAGAACCCAGCACCTATGATGCTGGCCATCCGGGTTGCGCTGGTACTGAGTTACATCTGTCCGGCAAACTCCATTGATGGCAGGCCTCTTGCAGCTGCAGGAATTGTGGTTACAGGAGACAAAGCCGTCAACATATACACCTCATCCCAGACAGGATCAATCATAGTTAAGCTCCTCCCGAATCTGCCCAAGGATAAGGAGGCATGTGCGAAAGCTCCCTTGGATGCATACAACAGGACATTGACCACTTTGCTCACCCCCCTTGGTGACTCTATCCGTAGGATACAAGAGTCTGTGACTACATCTGGAGGGGGGAGACAGGGGCGCCTTATAGGCGCCATTATTGGCGGTGTGGCTCTTGGGGTTGCAACTGCCGCACAAATAACAGCGGCCGCAGCTCTGATACAAGCCAAACAAAATGCTGCCAACATCCTCCGACTTAAAGAGAGCATTGCCGAAACCAATGAGGCTGTGCATGAGGTCACTGACGGATTATCGCAACTAGCAGTGGCAGTTGGGAAGATGCAGCAGTTTGTTAATGACCAATTTAATAAAACAGCTCAGGAATTAGACCGCATCAAAATTGCACAGCAGGTTGGTGTAGAGCTCAACCTGTACCTAACCGAATTGACTACAGTATTCGGACCACAAATCACTTCACCTGCTTTAAACAAGCTGACTATTCAGGCACTTTACAATCTAGCTGGTGGAAATATGGATTACTTATTGACTAAGTTAGGTGTAGGGAACAATCAACTCAGCTCATTAATCGGTAGCGGCTTAATCACCGGTAACCCTATTCTATACGACTCACAGACTCAACTCTTGGGTATACAGGTAACTCTACCTTCAGTCGGGAACCTAAATAATATGCGTGCCACCTACTTGGAAACCCTATCCGTAAGCACAACCAGGGGATTTGCCTCGGCACTTGTCCCAAAAGTGGTGACACAGGTCGGTTCTGTGATAGAAGAACTTGACACCTCATACTGTATAGAAACTGACTTAGATTTATATTGTACAAGAATAGTAACGTTCCCTATGTCCCCTGGTATTTATTCCTGCTTGAGCGGCAATACGTCGGCCTGTATGTACTCAAAGACCGAAGGCGCACTTACTACACCATACATGACTATCAAAGGTTCAGTCATCGCCAACTGCAAGATGACAACATGTAGATGTGTAAACCCCCCGGGTATCATATCGCAAAACTATGGAGAAGCCGTGTCTCTAATAGATAAACAATCATGCAATGTTTTATCCTTAGGCGGGATAACTTTAAGGCTCAGTGGGGAATTCGATGTAACTTATCAGAAGAATATCTCAATACAAGATTCTCAAGTAATAATAACAGGCAATCTTGATATCTCAACTGAGCTTGGGAATGTCAACAACTCGATCAGTAATGCTTTGAATAAGTTAGAGGAAAGCAACAGAAAACTAGACGAAGTCAATGTCAAACTGACTAGCACATCTGCTCTCATTACCTATATCGTTTTGACTATCATTTCTCTTGTTTTTGGTATACTTAGCCTGATTCTAGCATGCTACCTAATGTACAAGCAAAAGGCGCAACAAAAGACCTTATTATGGCTTGGGAATAATACTCTAGATCAGATGAGAGCCACTACA
>2002/China/SF02_Fgene
ATGGGCTCCAAACCTTCTACTAGGATCCCAGCACCTCTGGTGCTGGTCACCCGGATTATGCTGATATTGGGCTGTATCCGTCCGACAAGCTCTCTTGACGGCAGGCCTCTTGCAGCTGCAGGAATTGTAGTAACAGGAGATAAGGCAGTCAATGTATACACCTCGTCTCAGACGGGGTCAATCATAGTCAAGTTGCTCCCGAATATGCCCAGGGATAAGGAGGCGTGTGCGAAAGCCCCATTAGAGGCATATAACAGAACACTGACTACTTTGCTCACTCCTCTTGGCGACTCCATCCGCAAGATCCAAGGGTCTGTGTCCACGTCTGGAGGAAGGAGACAAAAACGCTTTATAGGTGCTGTTATTGGCAGTGTAGCTCTTGGGGTTGCAACAGCGGCACAGATAACAGCAGCTGCGGCCCTAATACAAGCCAACCAGAATGCTGCCAACATCCTTCGGCTCAAGGAGAGCATTGCTGCAACCAATGAAGCTGTGCATGAAGTCACCGACGGATTATCACAACTATCAGTGGCAGTTGGGAAGATGCAGCAGTTTGTCAATGACCAGTTTAATAATACGGCGCGAGAATTGGACTGTATAAAAATCACACAACAGGTTGGTGTAGAACTCAACCTATACCTAACTGAATTGACTACAGTATTCGGGCCACAGATCACCTCCCCTGCATTAACTCAGCTGACCATCCAGGCACTTTATAATTTAGCTGGTGGCAATATGGATTACTTATTAACTAAGTTAGGTATAGGGAACAATCAACTCAGCTCATTAATTGGTAGCGGCCTGATCACTGGTTACCCCATACTGTATGACTCACAGACTCAACTCTTGGGCATACAAGTGAATTTGCCCTCAGTCGGGAACTTAAATAATATGCGTGCCACCTATTTGGAGACCTTATCTGTAAGTACAACCAAAGGATATGCCTCAGCACTTGTCCCGAAAGTAGTGACACAAGTCGGTTCTGTGATAGAAGAGCTTGACACCTCATACTGTATAGAGTCCGATCTGGATTTATATTGTACTAGAATAGTGACATTCCCCATGTCCCCAGGTATTTATTCCTGTTTGAGCGGCAACACATCAGCTTGCATGTATTCAAAGACTGAAGGCGCACTCACTACACCGTATATGGCCCTTAAAGGCTCAGTTATTGCCAATTGTAAGATAACAACATGTAGATGTACAGACCCTCCTGGTATCATATCGCAAAATTATGGAGAAGCCGTATCCCTGATAGATAGACATTCGTGCAATGTCTTATCATTAGACGGGATAACTCTGAGGCTCAGTGGAGAATTTGATGCAACTTATCAAAAGAACATCTCAATACTAGATTCTCAAGTCATCGTGACAGGCAATCTTGATATATCAACTGAACTTGGAAATGTCAACAATTCAATCAGCAATGCCTTGGATAAGTTGGCAGAAAGCAACAGCAAGCTGGAAAAAGTCAATGTCAGACTAACCAGCACATCTGCTCTCATTACCTATATTGTTCTAACTGTCATTTCTCTAGTTTTCGGTGCACTTAGTCTGGGTTTAGCGTGCTACCTGATGTACAAACAGAAGGCGCAACAAAAGACCTTGCTATGGCTTGGGAATAATACCCTCGATCAGATGAGAGCCACTACA
>2002/China/SF02
ATGGGCTCCAAACCTTCTACCAGGATCCCAGCACCTCTTATGCTGATCACCCGGATTATGCTGATATTGGGCTGTATCCGTCCGACAAGCTCTCTTGACGGCAGGCCTCTTGCAGCTGCGGGAATTGTAGTAACAGGAGATAAGGCAGTCAATGTATATACCTCGTCTCAGACAGGGTCAATCATAGTCAAGTTGCTCCCGAATATGCCCAGGGATAAGGAGGCGTGTGCGAAAGCCCCATTAGAGGCATATAACAGAACACTGACTACTTTGCTCACTCCTCTTGGCGACTCCATCCGCAAGATTCAAGGGTCTGTGTCCACGTCTGGAGGAAGGAGACAAAAACGCTTTATAGGTGCTGTTATTGGCAGTGTAGCTCTTGGGGTTGCAACAGCGGCACAGATAACAGCAGCTGCGGCCCTAATACAAGCCAACCAGAATGCCGCCAACATCCTCCGGCTTAAGGAGAGCATTGCTGCAACCAATGAAGCTGTGCATGAAGTCACCGATGGATTATCACAACTATCAGTGGCAGTTGGGAAGATGCAGCAGTTTGTCAATGACCAGTTTAATAATACGGCGCGAGAACTGGACTGTATAAAAATCACACAACAGGTTGGTGTAGAACTCAACCTATACCTAACTGAATTGACTACAGTATTCGGGCCACAGATCACCTCCCCTGCATTAACTCAGCTGACCATCCAGGCACTTTATAATTTAGCTGGTGGCAATATGGATTACTTATTAACTAAGTTAGGTATAGGGAACAATCAACTCAGCTCATTAATTGGTAGCGGCCTGATCACTGGTTACCCTATACTGTATGACTCACAGACTCAACTCTTGGGCATACAAGTGAATTTGCCCTCAGTCGGGAACTTAAATAATATGCGTGCCACCTATTTGGAGACCTTATCTGTAAGTACAACCAAAGGATATGCCTCAGCACTTGTCCCGAAAGTAGTGACACAAATTGGTTCTGTGATAGAAGAGCTTGACACCTCATACTGTATAGAGTCTGATCTGGATTTATATTGTACTAGAATAGTGACATTCCCCATGTCCCCAGGTATTTATTCCTGTTTGAGCGGCAACACATCAGCTTGCATGTATTCAAAGACTGAAGGCGCACTCACTACGCCGTATATGGCCCTTAAAGGCTCAGTTATTGCCAATTGTAAGATAACAACATGTAGATGTACAGACCCTCCTGGTATCATATCGCAAAATTATGGAGAAGCTGTATCCCTGATAGATAGACATTCGTGCAATGTCTTATCATTAGACGGGATAACTCTGAGGCTCAGTGGGGAATTTGATGCAACTTATCAAAAGAACATCTCAATACTAGAGTCTCAAGTCATCGTGACAGGCAATCTTGATATATCAACTGAACTTGGAAACGTCAACAATTCAATCAGCAATGCCTTGGATAGGTTGGCAGAAAGCAACAGCAAGCTAGAAAAAGTCAATGTCAGACTAACCAGCACATCTGCTCTCATTACCTATATTGTTCTAACTGTCATTTCTCTAGTTTTCGGTGCACTCAGTCTGGGTTTAGCGTGTTACCTGATGTACAAACAGAAGGCACAACAAAAGACCTTGCTATGGCTTGGGAATAATACCCTCGATCAGATGAGAGCCACTACA
>2002/Russia/FarEast/3638/
ATGGGCTCCAGATCTTCTACCAGGATCCCAGTACCTCTGATGCTGACTGTTCGGGTCGCGCTGGCACTGTGTTGCGTCCGTCTGACAAGCTCCCTTGATGGCAGGCCTCTTGCAGCTGCAGGGATTGTGGTAACAGGAGACAAAGCAGTCAACATATACACCTCATCTCAGACAGGGTCGATCATAGTCAAATTACTCCCCAATATGCCCAAGGACAAAGAGGCATGTGCAAAAGCCCCGTTGGAGGCGTACAACAGGACATTGACTACTCTGCTCACCCCCCTTGGTGATTCTATCCGTAGGATACAAGAGTCCGTGACTACATCTGGAGGAGGGAAACAGGGACGCCTTATAGGCGCTATTATCGGTGGTGCTGCTCTCGGGGTTGCAACCGCTGCACAGATAACAGCAGCCTCGGCTCTGATACAAGCCAACCAAAATGCTGCCAACATCCTCCGACTTAAAGAGAGCATTGCTGCAACCAATGAGGCTGTGCACGAAGTCACTGACGGATTATCACAACTAGCCGTGGCAGTCGGGAAGATGCAACAATTTGTTAATGACCAGTTTAATAAAACAGCTCAGGAATTGGACTGTATAAAAATTACACAGCAGGTTGGTGTAGAACTCAACCTGTACCTAACTGAATTGACTACAGTATTCGGGCCACAAATCACTTCCCCTGCCTTAACCCAGCTGACTATCCAGGCACTTTATAATCTAGCTGGTGGGAATATGGATTACTTGTTGACAAAGTTAGGCGTAGGGAACAACCAACTTAGCTCATTAATTGGTAGCGGCCTGATCACCGGCAACCCTATCCTGTACGACTCACAGACTCAGCTCTTGGGTATACAGGTAACCCTACCCTCAGTCGGGAACCTGAATAATATGCGTGCCACCTACTTGGAAACTTTGTCTGTAAGTACAACCAAAGGATTTGCCTCAGCACTTGTCCCAAAGGTGGTGACACAAGTCGGTTCTGTGATAGAAGAACTTGACACCTCATACTGCATAGAGACCGATTTAGATTTATATTGTACAAGAATAGTGACATTCCCTATGTCTCCTGGTATTTACTCCTGTTTGAGCGGCAATACATCGGCTTGTATGTATTCGAAGACTGAGGGCGCACTCACTACGCCGTACATGACTCTCAAAGGCTCGGTTATTGCCAACTGTAAGATGACAACATGTAGATGTGCAGACCCCCCGGGTATCATATCGCAGAATTATGGAGAAGCTGTGTCTCTAATAGATAGGCAATCATGCAATATCTTATCCTTGGACGGGATAACTTTGAGGCTCAGTGGGGAATTTGATGCAACTTATCAAAAGAATATTTCAATACAAGATTCTCAAGTAATCGTGACAGGCAATCTCGATATCTCGACTGAGCTTGGGAATGTTAACAACTCGATAAGTAATGCTCTAGATAAGTTAGAGGAAAGCAACAGCAAGTTAGACAAGGTCAATGTCAAACTGACCAGCACATCTGCCCTCATCACCTATATTGTTCTAACTGTCATATCTCTTGTTTGCGGCATACTTAGCCTGGTTCTAGCATGCTACCTGATGTACAAGCAAAAGGCGCAACAGAAGACCTTGTTATGGCTTGGGAATAATACCCTAGACCAGATGAGGGCCACTACG
>2002/Russia/FarEast/3652
ATGGGCTCCAGATCTTCTACCAGGATCCCAGTACCTCTGATGCTGACTGTTCGGGTCGCGCTGGCACTGTGTTGCGTCCGTCTGACAAGCTCCCTTGATGGCAGGCCTCTTGCAGCTGCAGGGATTGTGGTAACAGGAGACAAAGCAGTCAACATATACACCTCATCTCAGACAGGGTCGATCATAGTCAAATTACTCCCCAATATGCCCAAGGACAAAGAGGCATGTGCAAAAGCCCCGTTGGAGGCGTACAACAGGACATTGACTACTCTGCTCACCCCCCTTGGTGATTCTATCCGTAGGATACAAGAGTCCGTGACTACATCTGGAGGAGGGAAACAGGGACGCCTTATAGGCGCTATTATCGGTGGTGCTGCTCTCGGGGTTGCAACCGCTGCACAGATAACAGCAGCCTCGGCTCTGATACAAGCCAACCAAAATGCTGCCAACATCCTCCGACTTAAAGAGAGCATTGCTGCAACCAATGAGGCTGTGCACGAAGTCACTGACGGATTATCACAACTAGCCGTGGCAGTCGGGAAGATGCAACAATTTGTTAATGACCAGTTTAATAAAACAGCTCAGGAATTGGACTGTATAAAAATTACACAGCAGGTTGGTGTAGAACTCAACCTGTACCTAACTGAATTGACTACAGTATTCGGGCCACAAATCACTTCCCCTGCCTTAACCCAGCTGACTATCCAGGCACTTTATAATCTAGCTGGTGGGAATATGGATTACTTGTTGACAAAGTTAGGCGTAGGGAACAACCAACTTAGCTCATTAATTGGTAGCGGCCTGATCACCGGCAACCCTATCCTGTACGACTCACAGACTCAGCTCTTGGGTATACAGGTAACCCTACCCTCAGTCGGGAACCTGAATAATATGCGTGCCACCTACTTGGAAACTTTGTCTGTAAGTACAACCAAAGGATTTGCCTCAGCACTTGTCCCAAAGGTGGTGACACAAGTCGGTTCTGTGATAGAAGAACTTGACACCTCATACTGCATAGAGACCGATTTAGATTTATATTGTACAAGAATAGTGACATTCCCTATGTCTCCTGGTATTTACTCCTGTTTGAGCGGCAATACATCGGCTTGTATGTATTCGAAGACTGAGGGCGCACTCACTACGCCGTACATGACTCTCAAAGGCTCGGTTATTGCCAACTGTAAGATGACAACATGTAGATGTGCAGACCCCCCGGGTATCATATCGCAGAATTATGGAGAAGCTGTGTCTCTAATAGATAGGCAATCATGCAATATCTTATCCTTGGACGGGATAACTTTGAGGCTCAGTGGGGAATTTGATGCAACTTATCAAAAGAATATTTCAATACAAGATTCTCAAGTAATCGTGACAGGCAATCTCGATATCTCGACTGAGCTTGGGAATGTTAACAACTCGATAAGTAATGCTCTAGATAAGTTAGAGGAAAGCAACAGCAAGTTAGACAAGGTCAATGTCAAACTGACCAGCACATCTGCCCTCATCACCTATATTGTTCTAACTGTCATATCTCTTGTTTGCGGCATACTTAGCCTGGTTCTAGCATGCTACCTGATGTACAAGCAAAAGGCGCAACAGAAGACCTTGTTATGGCTTGGGAATAATACCCTAGACCAGATGAGGGCCACTACG
>2002/USA/21147202
ATGGGCTCCAAACCTTCTACCTGGATCTCAGTAACTCTGATGCTGATCACTCGGACCATGCTTATACTTAGCTGTATCTGTCCGACGAGCTCTCTTGACGGTAGACCTCTCGCAGCCGCAGGGATTGTGGTGACGGGAGATAAAGCAGTCAATATATACACTTCATCTCAAACAGGGTCAATCATCATCAAGTTACTCCCAAATATGCCCAAGGATAAAGAAGCGTGCGCAAAAGCCCCATTGGAAGCATACAATAGAACACTGACCACTTTACTCACCCCTCTTGGTGAGTCTATCCGGAGAATACAAGGGTCTGCGACTACATCTGGAGGAAGGAGACAGAAACGCTTTGTAGGTGCCATTATCGGCAGTGTAGCTCTTGGGGTTGCAACAGCTGCACAGATAACAGCAGCCGCAGCTCTGATACAAGCCAACCAAAATGCTGCCAACATCCTCCGGCTTAAGGAGAGCATTGCTGCAACCAATGACGCTGTACACGAGGTCACTAACGGATTATCACAACTAGCGGTGGCGGTCGGGAAGATGCAGCAGTTTGTTAATAACCAGTTTAATAATACGGCGCAAGAATTGGACTGCATAAAAATTGCACAACAAGTGGGCGTCGAACTCAATTTGTATCTAACTGAATTGACCACAGTGTTCGGGCCACAAATCACCTCCCCTGCTTTAACTCAGCTGACTATCCAGGCACTTTATAATTTAGCCGGTGGCAATATGGATTACCTGTTGACTAAGTTGGGTGTAGGGAATAATCAACTCAGTTCGTTAATTGGTAGTGGCTTGATAACTGGCAACCCTATACTATATGACTCACAGACCCAACTCTTAGGCATACAGATAAATTTACCCTCAGTCGGGAGCCTAAATAATATGCGTGCCACCTACTTGGAGACCTTATCCGTAAGCACGACCAAAGGGTTCGCCTCAGCACTTGTCCCGAAAGTTGTGACGCAAGTCGGCTCTGTGATAGAAGAACTTGACACCTCATATTGTATAGAATCCGATATAGATCTATATTGTACAAGGGTAGTGACATTCCCCATGTCTCCTGGTATTTACTCCTGTCTGAGCGGCAATACGTCAGCTTGTATGTATTCAAAGACCGAAGGTGCACTCACTACACCATACATGGCCCTCAAAGGCTCAGTTATTGCCAATTGCAAGATGACTACATGCAGATGCGCAGATCCCCCAGGTATCATATCACAGAATTATGGGGAAGCTGTGTCTCTAATAGATAAACATTCATGCAGTGTCTTGTCCCTAGACGGGATAACTCTGAGGCTCAGTGGGGAATTTGATGCGACCTATCAAAAGAACATCTCAATACTAGATTCTCAAGTCATCGTGACAGGAAATCTCGATATATCAACTGAGCTTGGGAATGTTAACAACTCGATAAGCAGTACCCTGGACAAATTAGCAGAAAGCAACAACAAGCTAAACAAGGTCAATGTAAACCTAACCAGCACATCTGCTCTCATCACTTATATTGTCTTAGCTATCGTATCTCTTGCTTTCGGCGTAATTAGCCTGGTTCTAGCATGCTACCTGATGTATAAACAAAGAGCACAACAAAAGACCTTACTATGGCTCGGGAACAACACCCTTGATCAGATGAGAGCCACTACA
>2002/USA/212676
ATGGGCTCCAAACCTTCTACCTGGATCTCAGTAACTCTGATGCTGATCACTCGGACCATGCTTATACTTAGCTGTATCTGTCCGACAAGCTCTCTTGACGGTAGACCTCTCGCAGCCGCAGGGATTGTGGTGACGGGAGATAAAGCAGTCAATATATACACTTCATCTCAAACAGGGTCAATCATCATCAAGTTACTCCCAAATATGCCCAAGGATAAAGAAGCGTGCGCAAAAGCCCCATTGGAAGCATACAATAGAACACTGACCACTTTACTCACCCCTCTTGGTGACTCTATCCGCAGAATACAAGGGTCTGCGACTACATCTGGAGGAAGGAGACAGAAACGCTTTGTAGGTGCCATTATCGGCAGTGTAGCTCTTGGGGTTGCAACAGCTGCACAGATAACAGCAGCCGCAGCTCTGATACAAGCCAACCAAAATGCTGCCAACATCCTCCGGCTTAAGGAGAGCATTGCTGCAACCAATGACGCTGTACACGAGGTCACTAACGGATTATCACAACTAGCGGTGGCGGTCGGGAAGATGCAGCAGTTTGTTAATAACCAGTTTAATAATACGGCGCGAGAATTGGACTGCATAAAAATTGCACAACAAGTGGGCGTCGAACTCAATTTGTATCTAACTGAATTGACCACAGTGTTCGGGCCACAAATCACCTCCCCTGCTTTAACTCAGCTGACTATCCAGGCACTTTATAATTTAGCCGGTGGCAATATGGATTACCTGTTGACTAAGTTGGGTGTAGGGAATAATCAACTCAGTTCGTTAATTGGTAGTGGCTTGATAACTGGCAACCCTATACTATATGACTCACAGACCCAACTCTTAGGCATACAGATAAATTTACCCTCAGTCGGGAGCCTAAATAATATGCGTGCCACCTACTTGGAGACCTTATCCGTAAGCACGACCAAAGGGTTCGCCTCAGCACTTGTCCCGAAAGTTGTGACGCAAGTCGGCTCTGTGATAGAAGAACTTGACACCTCATATTGTATAGAATCCGATATAGATCTATATTGTACAAGGGTAGTGACATTCCCCATGTCTCCTGGTATTTACTCCTGTCTGAGCGGCAATACGTCAGCTTGTATGTATTCAAAGACCGAAGGTGCACTCACTACACCATACATGGCCCTCAAAGGCTCAGTTATTGCCAATTGCAAGATGACTACATGCAGATGCGCAGATCCCCCAGGTATCATATCACAGAATTATGGGGAAGCTGTGTCTCTAATAGATAAACATTCATGCAGTGTCTTGTCCCTAGACGGGATAACTCTGAGGCTCAGTGGGGAATTTGATGCGACCTATCAAAAGAACATCTCAATACTAGATTCTCAAGTCATCGTGACAGGAAATCTCGATATATCAACTGAGCTTGGGAATGTTAACAACTCGATAAGCAGTACCCTGGACAAATTAGCAGAAAGCAACAACAAGCTAAACAAGGTCAATGTAAACCTAACCAGCACATCTGCTCTCATCACTTATATTGTCTTAGCTATCGTATCTCTTGCTTTCGGCGTAATTAGCCTGGTTCTAGCATGCTACCTGATGTATAAACAAAGAGCACAACAAAAGACCTTACTATGGCTCGGGAACAACACCCTTGATCAGATGAGAGCCACCACA
>2002/USA/492
ATGGGCTCCAGATCTTCTACCAGGATCCCAGTACCCCTAATGCTGATCGTCCGACTTGTGCTGGCACTGAGTTGCGTCTGCCCGACCAGCTCCCTTGATGGCAGGCCTCTTGCGGCTGCAGGGATTGTGGTAACAGGAGACAAGGCAGTCAGCATATACACCTCATCTCAGACAGGGTCAATCATAGTCAAGTTACTCCCAAATATGCCCAAAGATAAAGAGGCATGTGCAAAGGCCCCGTTGGAGGCGTACAACAGGACCTTGACCACTCTGCTTACCCCCCTTGGTGATTCCATCCGCAGGATACAAGAGTCTGTGACCACATCTGGAGGAGGGAAACAGGGACGTCTTCTAGGCGCCATTATCGGTGGTGCGGCTCTCGGGGTTGCAACCGCTGCACAGATAACAGCAGCTTCGGCTCTAATACAAGCCAATCAAAATGCTGCCAACATTCTCCGGCTTAAGGAGAGCATTGCTGCAACCAATGAGGCTGTGCACGAGGTCACTGACGGATTATCACAACTGGCAGTGGCAGTTGGAAAGATGCAACAATTTGTTAATGACCAGTTTAATAAAACAGCTCAGGAATTGGACTGTATAAAGATTACACAGCAGGTTGGTGTAGAACTCAACCTGTACTTAACTGAATTGACTACAGTATTCGGACCACAAATCACTTCCCCTGCCTTAACTCAGCTGACTATCCAGGCGCTTTACAATCTAGCTGGTGGAAATATGGATTACTTATTGACTAAGTTAGGTGTAGGGAACAACCAACTCAGCTCATTAATTGGTAGCGGCCTGATCACCGGCAACCCTATCCTATACGACTCACAGACTCAGCTCTTGGGTATACAGGTAACCCTACCCTCAGTCGGGAACCTAAATAATATGCGTGCCACTTACTTGGAAACCTTGTCTGTAAGTACAACCAAAGGGTTCGCCTCAGCACTTGTCCCAAAGGTGGTGACACAGGTCGGTTCCGTGATAGAAGAACTTGACACCTCATATTGTATAGAGACCGACTTGGATTTATATTGTACAAGAATAGTGACATTCCCTATGTCTCCGGGTATTTATTCCTGTTTGAGCGGCAATACATCGGCTTGCATGTACTCAAAGACTGAAGGTGCACTCACTACGCCGTACATGACCCTCAAAGGCTCAGTAATTGCCAACTGTAAGATGACAACATGTAGATGTGCAGACCCCCCGGGTATCATATCGCAAAATTATGGAGAAGCTGTGTCTCTAATAGATAGGCAATCATGCAATGTCTTATCCTTGGACGGGATAACTTTGAGGCTCAGTGGGGAATTTGATGCAACGTACCAAAAAAATATCTCAATACAAGATTCTCAAGTAATAGTGACAGGTAACCTTGATATCTCGACTGAGCTTGGGAATGTCAACAACTCGATAAGTAATGCTTTGGATAAATTAGAGGAAAGCAACAACAAACTAGACAAGGTCAATGTCAAGCTGACCAGTACATCCGCCCTCATTACTTATATTGTCTTAACTGTCATATCTCTTGTTTGTGGTATACTTAGCCTAGTTCTAGCATGCTACCTGATGTACAAGCAAAAGGCACAACAGAAGACCTTGTTGTGGCTTGGGAATAATACCTTGGACCAAATGAGGGCCACTACA
>2003/China/CK/CH/HN/1/03
ATGGGCTCCAAACCTTCTACCAGGATCCCAGCACCTCTAATGCTGATCACTCGGATTATGCTGATATTGAGCTGTATCCGCCCGACAAGCTCTCTTGACGGCAGGCCCCTTGCAGCTGCAGGAATTGTAGTAACAGGAGATAAGGCAGTCAATGTATACACCTCGTCTCAGACAGGGTCAATCATAGTCAAATTGCTCCCGAATATGCCCAGAGATAAGGAGGCGTGCGCAAAAGCCCCATTAGAGGCATATAACAGAACACTGACTACTTTGCTCACTCCTCTTGGCGACTCCATCCGCAAGATCCAAGGGTCTGTGTCCACGTCTGGAGGAAGGAGACAAAAACGCTTTATAGGCGCTGTTATTGGCAGTGTAGCTCTTGGGGTTGCAACAGCGGCACAGATAACAGCAGCTGCGGCCCTAATACAAGCCAACCAGAATGCCGCCAACATCCTCCGGCTTAAGGAGAGCATTGCTGCAACCAATGAAGCTGTGCATGAAGTTACCAACGGGTTATCACAACTATCAGTGGCAGTTGGGAAGATGCAGCAATTTGTCAATGACCAGTTTAATAATACGGCGCGAGAATTGGACTGTATAAAAATCACACAACAGGTTGGTGTAGAACTCAACCTATACCTAACTGAATTGACTACAGTATTCGGGCCACAGATCACCTCCCCTGCATTAACTCAGCTGACCATCCAGGCACTTTATAATTTAGCTGGTGGCAATATGGATTACTTATTAACTAAGTTAGGTATAGGGAACAATCAACTCAGCTCATTAATTAGTAGCGGCCTGATCACTGGTTACCCTATACTGTATGACTCACAGACTCAACTCTTGGGCATACAAGTGAATTTGCCCTCAGTCGGGAACTTGAATAATATGCGTGCCACCTATTTGGAGACCTTATCTGTAAGTACAACCAAAGGATATGCCTCAGCACTTGTCCCGAAAGTAGTGACACAAGTCGGTTCTGTGATAGAAGAACTTGACACCTCATACTGTATAGAGTCCGATCTGGATTTATATTGTACTAGAATAGTGACATTCCCCATGTCCCCAGGTATTTATTCCTGTTTGAGCGGCAACACATCAGCTTGCATGTATTCAAAGACTGAAGGCGCACTCACTACGCCGTATATGGCCCTTAAAGGCTCAGTTATTGCCAATTGTAAGATAACAACATGTAGATGTACAGACCCTCCTGGTATCATATCGCAAAATTATGGAGAAGCTGTATCCCTGATAGATAGACATTCATGCAATGTCCTATCATTAGACGGGATAACTCTGAGGCTTAGTGGGGAATTTGATGCAACTTATCAAAAGAACATCTCAATACTAGATTCTCAAGTCATCGTGACAGGCAATCTTGATATATCAACTGAACTTGGAAACGTCAACAATTCAATCAGCAATGCCTTGGATAGGTTGGCAGAAAGCAACAGCAGGCTAGAAAAAGTCAATGTCAGACTAACCAGCACATCTGCTCTCATTACCTATATTGTTCTAACTGTCATTTCCCTAATTTTTGGTGCACTTAGTCTGGTTTTAGTGTGTTACCTGATGTACAAACAGAAGGCACAACAAAAGACCTTGCTATGGCTTGGGAATAATACCCTCGATCAGATGAGAGCCACTACA
>2003/China/CK/CH/JL/1/03
ATGGGCTCCAAACCTTCTACCAGGATCCCAGCACCTCTAATGCTGATCACTCGGATTATGCTGATATTGAGCTGTATCCGTCTGACAAGCTCTCTCGACGGCAGGCCCCTTGCAGCTGCAGGAATTGTAGTAACAGGAGATAAGGCAGTCAATGTATACACCTCGTCTCAGACAGGGTCAATCATAGTCAAGTTGCTCCCGAATATGCCCAGAGATAAGGAGGCATGTGCAAAAGCCCCATTGGAGGCATATAACAGAACACTGACTACTCTGCTCACTCCTCTTGGCGACTCCATCCGCAAGATCCAAGGGTCTGTGTCCACGTCCGGAGGAAGGAGACAGAAACGCTTTATAGGTGCTGTTATTGGCAGTGTAGCTCTTGGGGTTGCAACAGCAGCACAGATAACAGCAGCTGCGGCCCTAATACAAGCCAAACAGAATGCCGCCAACATCCTCCGGCTTAAGGAGAGCATTGCTGCAACCAATGAAGCTGTGCATGAAGTCACCGACGGATTATCACAACTATCAGTGGCAGTTGGGAAGATGCAGCAGTTTGTCAATGACCAGTTTAATAATACGGCGCGAGAATTGGACTGTATAAAAATCACACAACAGGTCGGTGTAGAACTCAACCTATACCTAACTGAATTGACTACAGTATTCGGGCCACAGATCACCTCCCCTGCATTAACTCAGCTGACCATCCAGGCACTTTATAATTTAGCTGGTAGCAATATGGATTACTTATTAACTAAGTTAGGTATAGGAAACAATCAACTCAGCTCATTAATTGGTAGCGGCCTGATCACTGGTTACCCTATACTGTATGACTCACATACTCAACTCTTGGGCATACAAGTAAATCTGCCCTCAGTCGGGAACTTAAATAATATGCGTGCCACCTATTTGGAGACCTTATCTGTAAGTACAACCAAAGGATATGCCTCAGCACTTGTCCCGAAAGTAGTGACACAAGTCGGTTCTGTGATAGAAGAGCTTGACACCTCATACTGTATAGAGTCCGATCTGGATTTATATTGTACTAGAATAGTGACATTCCCCATGTCCCCAGGTATTTATTCCTGTTTGAGCGGCAACACATCAGCTTGCATGTATTCAAAGACTGAAGGCGCACTCACTACGCCGTATATGGCCCTTAGAGGCTCAGTTATTGCCAATTGTAAGATAACAACATGCAGATGTACAGACCCTCCTGGTATCATATCGCAAAATTACGGAGAAGCTGTATCCCTGATAGATAGACATTCATGCAATGTCTTATCATTAGACGGAATAACTCTGAGGCTCAGTGGGGAATTTGATGCAACTTATCAAAAGAACATCTCAATATTAGATTCCCAAGTCATCGTGACAGGCAATCTTGATATATCAACTGAACTTGGAAACGTCAACAATTCAATCAGCAATGCCTTGGATAGGTTGGCAGAAAGCAACAGCAAGCTAGAAAAAGTCAACGTCAGACTAACTAGCACATCTGCTCTCATTACCTATATTGTTCTAACTGTCATTTCCCTAATTTCCGGTGCACTTAGCCTGGTTTTAGCGTGTTACCTGATGTACAAACAGAAGGCACAACAAAAGACCTTGCTATGGCTTGGGAATAATACCCTCGATCAGATGAGAGCCACCACA
>2003/China/CK/CH/JL/203
ATGGGCTCCAAACCTTCTACCAGGATCCCAGCACCTCTAATGCTGATCACTCGGATTATGCTGATATTGAGCTGTATCCGTCTGACAAGCTCTCTCGACGGCAGGCCCCTTGCAGCTGCAGGAATTGTAGTAACAGGAGATAAGGCAGTCAATGTATACACCTCGTCTCAGACAGGGTCAATCATAGTCAAGTTGCTCCCGAATATGCCCAGAGATAAGGAGGCATGTGCAAAAGCCCCATTGGAGGCATATAACAGAACACTGACTACTCTGCTCACTCCTCTTGGCGACTCCATCCGCAAGATCCAAGGGTCTGTGTCCACGTCCGGAGGAAGGAGACAAAAACGCTTTATAGGTGCTGTTATTGGCAGTGTAGCTCTTGGGGTTGCAACAGCAGCACAGATAACAGCAGCTGCGGCCCTAATACAAGCCAAACAGAATGCCGCCAACATCCTCCGGCTTAAGGAGAGCATTGCTGCAACCAATGAAGCTGTGCATGAAGTCACCGACGGATTATCACAACTATCAGTGGCAGTTGGGAAGATGCAGCAGTTTGTCAATGACCAGTTTAATAATACGGCGCGAGAATTGGACTGTATAAAAATCACACAACAGGTCGGTGTAGAACTCAACCTATACCTAACTGAATTGACTACAGTATTCGGGCCACAGATCACCTCCCCTGCATTAACTCAGCTGACCATCCAGGCACTTTATAATTTAGCTGGTAGCAATATGGATTACTTATTAACTAAGTTAGGTATAGGAAACAATCAACTCAGCTCATTAATTGGTAGCGGCCTGATCACTGGTTACCCTATACTGTATGACTCACATACTCAACTCTTGGGCATACAAGTAAATCTGCCCTCAGTCGGGAACTTAAATAATATGCGTGCCACCTATTTGGAGACCTTATCTGTAAGTACAACCAAAGGATATGCCTCAGCACTTGTCCCGAAAGTAGTGACACAAGTCGGTTCTGTGATAGAAGAGCTTGACACCTCATACTGTATAGAGTCCGATCTGGATTTATATTGTACTAGAATAGTGACATTCCCCATGTCCCCAGGTATTTATTCCTGTTTGAGCGGCAACACATCAGCTTGCATGTATTCAAAGACTGAAGGCGCACTCACTACGCCGTATATGGCCCTTAGAGGCTCAGTTATTGCCAATTGTAAGATAACAACATGCAGATGTACAGACCCTCCTGGTATCATATCGCAAAATTACGGAGAAGCTGTATCCCTGATAGATAGACATTCATGCAATGTCTTATCATTAGACGGAATAACTCTGAGGCTCAGTGGGGAATTTGATGCAACTTATCAAAAGAACATCTCAATATTAGATTCTCAAGTCATCGTGACAGGCAATCTTGATATATCAACTGAACTTGGAAACGTCAACAATTCAATCAGCAATGCCTTGGATAGGTTGGCAGAAAGCAACAGCAAGCTAGAAAAAGTCAATGTCAGACTAACTAGCACATCTGCTCTCATTACCTATATTGTTCTAACTGTCATTTCCCTAATTTCCGGTGCACTTAGTCTGGTTTTAGCGTGTTACCTGATGTACAAACAGAAGGCACAACAAAAGACCTTGCTATGGCTTGGGAATAATACCCTCGATCAGATGAGAGCCACCACA
>2003/China/CK/CH/JL/3/03
ATGGGCTCCAAACCTTCTACCAGGATCCCAGCACCTCTAATGCTGATCACTCGGATTATGCTGATATTGAGCTGTATCCGTCTGACAAGCTCTCTCGACGGCAGGCCCCTTGCAGCTGCAGGAATTGTAGTAACAGGAGATAAGGCAGTCAATGTATACACCTCGTCTCAGACAGGGTCAATCATAGTCAAGTTGCTCCCGAATATGCCCAGAGATAAGGAGGCATGTGCAAAAGCCCCATTGGAGGCATATAACAGAACACTGACTACTCTGCTCACTCCTCTTGGCGACTCCATCCGCAAGATCCAAGGGTCTGTGTCCACGTCCGGAGGAAGGAGACAGAAACGCTTTATAGGTGCTGTTATTGGCAGTGTAGCTCTTGGGGTTGCAACAGCAGCACAGATAACAGCAGCTGCGGCCCTAATACAAGCCAAACAGAATGCCGCCAACATCCTCCGGCTTAAGGAGAGCATTGCTGCAACCAATGAAGCTGTGCATGAAGTCACCGACGGATTATCACAACTATCAGTGGCAGTTGGGAAGATGCAGCAGTTTGTCAATGACCAGTTTAATAATACGGCGCGAGAATTGGACTGTATAAAAATCACACAACAGGTCGGTGTAGAACTCAACCTATACCTAACTGAATTGACTACAGTATTCGGGCCACAGATCACCTCCCCTGCATTAACTCAGCTGACCATCCAGGCACTTTATAATTTAGCTGGTAGCAATATGGATTACTTATTAACTAAGTTAGGTATAGGAAACAATCAACTCAGCTCATTAATTGGTAGCGGCCTGATCACTGGTTACCCTATACTGTATGACTCACATACTCAACTCTTGGGCATACAAGTAAATCTGCCCTCAGTCGGGAACTTAAATAATATGCGTGCCACCTATTTGGAGACCTTATCTGTAAGTACAACCAAAGGATATGCCTCAGCACTTGTCCCGAAAGTAGTGACACAAGTCGGTTCTGTGATAGAAGAGCTTGACACCTCATACTGTATAGAGTCCGATCTGGATTTATATTGTACTAGAATAGTGACATTCCCCATGTCCCCAGGTATTTATTCCTGTTTGAGCGGCAACACATCAGCTTGCATGTATTCAAAGACTGAAGGCGCACTCACTACGCCGTATATGGCCCTTAGAGGCTCAGTTATTGCCAATTGTAAGATAACAACATGCAGATGTACAGACCCTCCTGGTATCATATCGCAAAATTACGGAGAAGCTGTATCCCTGATAGATAGACATTCATGCAATGTCTTATCATTAGACGGAATAACTCTGAGGCTCAGTGGGGAATTTGATGCAACTTATCAAAAGAACATCTCAATATTAGATTCTCAAGTCATCGTGACAGGCAATCTTGATATATCAACTGAACTTGGAAACGTCAACAATTCAATCAGCAATGCCTTGGATAGGTTGGCAGAAAGCAACAGCAAGCTAGAAAAAGTCAATGTCAGACTAACTAGCACATCTGCTCTCATTACCTATATTGTTCTAACTGTCATTTCCCTAATTTCCGGTGCACTTAGTCTGGTTTTAGCGTGTTACCTGATGTACAAACAGAAGGCACAACAAAAGACCTTGCTATGGCTTGGGAATAATACCCTCGATCAGATGAGAGCCACCACA
>2003/China/CK/CH/JL/403
ATGGGCTCCAGACCTTCTACCAGGATCCCAGCACCTCTGATGCTGATCACCCGGATTATGCTGATATTGGGCTGTATCCGTCCGACAAGCTCTCTTGACGGCAGGCCTCTTGCAGCTGCAGGAATTGTAGTAACAGGAGATAAGGCAGTCAATGTATACACCTCGTCTCAGACAGGGTCAATCATAGTCAAGTTGCTCCCGAATATGCCCAGGGATAAGGAAGCGTGTGCGAAAGCCCCATTAGAGGCATATAACAGAACACTGACTACTTTGCTCACTCCTCTTGGCGACTCCATCCGCAAGATCCAAGGGTCTGTGTCCACGTCTGGAGGAAGGAGACAAAAACGCTTTATAGGTGCTGTTATTGGCAGTGTAGCTCTTGGGGTTGCAACAGCGGCACAGATAACAGCAGCTGCGGCCCTAATACAAGCCAACCAGAATGCTGCCAACATCCTCCGGCTTAAGGAGAGCATTGCTGCAACCAATGAAGCTGTGCATGAAGTCACCGACGGATTATCACAACTATCAGTGGCAGTTGGGAAGATGCAACAGTTTGTCAATGACCAGTTTAATAATACGGCGCGAGAATTGGACTGTATAAAAATCACGCAGCAGGTTGGTGTAGAACTCAACCTATACCTAACTGAATTGACTACAGTATTCGGGCCACAGATCACCTCCCCTGCATTGACTCAGCTGACCATCCAGGCACTTTATAATTTAGCTGGTGGCAATATGGATTACTTATTAACTAAGTTAGGTATAGGGAACAATCAACTCAGCTCATTAATTGGTAGCGGCCTGATCACTGGTTACCCTATACTGTATGACTCACAGACTCAACTCTTGGGCATACAAGTGAGTTTGCCCTCAGTCGGGAACTTAAATAATATGCGTGCCACCTATTTGGAGACCTTGTCTGTAAGTACAACCAAAGGATATGCCTCAGCACTTGTCCCGAGAGTAGTGACACAAGTCGGTTCTGTGATAGAAGAGCTTGACACCTCATACTGTATAGAGTCCGATCTGGATTTATATTGTACTAGAATAGTGACATTCCCCATGTCCCCAGGTATTTATTCCTGTTTGAGCGGCAACACATCAGCTTGCATGTATTCAAAGACTGAAGGCGCACTCACTACGCCGTACATGGCCCTTAAAGGCTCAGTTATTGCCAATTGTAAGATAACAACATGTAGATGTACAGACCCTCCTGGTATCATATCACAAAATTATGGAGAAGCTGTATCCCTGATAGATAGACATTCGTGCAATGTCTTATCATTAGACGGGATAACTCTGAGGCTCAGTGGGGAATTTGATGCAACTTATCAAAAGAACATCTCAATACTAGATTCTCAAGTCATCGTGACAGGCAATCTTGATATATCAACTGAACTTGGAAACGTCAACAATTCAATCAGCAATGCCTTGGATAAGTTGGCAGAAAGCAACAGCAAGCTAGAAAAAGTCAATGTCAGACTAACCAGCACATCTGCTCTCATTACCTATATTGTTCTAACTGTCATCTCTCTAGTTTTCGGTGCACTTAGTCTGGGTTTAGCGTGTTACCTGATGTACAAACAGAAGGCACAACAAAAGACCTTGCTATGGCTTGGGAATAATACCCTCGATCAGATGAGAGCCACTACA
>2003/China/CK/CH/JL/503
ATGGGCTCCAAACCTTCTACCAGGATCCCAGCACCTCTAATGCTGATCACTCGGATTATGCTGATATTGAGCTGTATCCGTCTGACAAGCTCTCTCGACGGCAGGCCCCTTGCAGCTGCAGGAATTGTAGTAACAGGAGATAAGGCAGTCAATGTATACACCTCGTCTCAGACAGGGTCAATCATAGTCAAGTTGCTCCCGAATATGCCCAGAGATAAGGAGGCATGCGCAAAAGCCCCATTGGAGGCATATAACAGAACACTGACTACTCTGCTCACTCCTCTTGGCGACTCCATCCGCAAGATCCAAGGGTCTGTGTCCACGTCCGGAGGAAGGAGACAAAAACGCTTTATAGGTGCTGTTATTGGCAGTGTAGCTCTTGGGGTTGCAACAGCAGCACAGATAACAGCAGCTGCGGCCCTAATACAAGCCAAACAGAATGCCGCCAACATCCTCCGGCTTAAGGAGAGCATTGCTGCAACCAATGAAGCTGTGCATGAAGTCACCGACGGATTATCACAACTATCAGTGGCAGTTGGGAAGATGCAGCAGTTTGTCAATGACCAGTTTAATAATACGGCGCGAGAATTGGACTGTATAAAAATCACACAACAGGTCGGTGTAGAACTCAACCTATACCTAACTGAATTGACTACAGTATTCGGGCCACAGATCACCTCCCCTGCATTAACTCAGCTGACCATCCAGGCACTTTATAATTTAGCTGGTAGCAATATGGATTACTTATTAACTAAGTTAGGTATAGGAAACAATCAACTCAGCTCATTAATTGGTAGCGGCCTGATCACTGGTTACCCTATACTGTATGACTCACATACTCAACTCTTGGGCATACAAGTAAATCTGCCCTCAGTCGGGAACTTAAATAATATGCGTGCCACCTATTTGGAGACCTTATCTGTAAGTACAACCAAAGGATATGCCTCAGCACTTGTCCCGAAAGTAGTGACACAAGTCGGTTCTGTGATAGAAGAGCTTGACACCTCATACTGTATAGAGTCCGATCTGGATTTATATTGTACTAGAATAGTGACATTCCCCATGTCCCCAGGTATTTATTCCTGTTTGAGCGGCAACACATCAGCTTGCATGTATTCAAAGACTGAAGGCGCACTCACTACGCCGTATATGGCCCTTAGAGGCTCAGTTATTGCCAATTGTAAGATAACAACATGCAGATGTACAGACCCTCCTGGTATCATATCGCAAAATTACGGAGAAGCTGTATCCCTGATAGATAGACATTCATGCAATGTCTTATCATTAGACGGAATAACTCTGAGGCTCAGTGGGGAATTTGATGCAACTTATCAAAAGAACATCTCAATATTAGATTCTCAAGTCATCGTGACAGGCAATCTTGATATATCAACTGAACTTGGAAACGTCAACAATTCAATCAGCAATGCCTTGGATAGGTTGGCAGAAAGCAACAGCAAGCTAGAAAAAGTCAATGTCAGACTAACTAGCACATCTGCTCTCATTACCTATATTGTTCTAACTGTCATTTCCCTAATTTCCGGTGCACTTAGTCTGGTTTTAGCGTGTTACCTGATGTACAAACAGAAGGCACAACAAAAGACCTTGCTATGGCTTGGGAATAATACCCTCGATCAGATGAGAGCCACCACA
>2003/China/Fujian/FM1/03
ATGGGCTCCAAACCTTCTACCAAGAACCCAGCACCTATGATGCTGACTATCCGGGTTGCGCTGGTACTGAGTTGCATCTGTCCGGCAAACTCCATTGATGGCAGGCCTCTTGCAGTTGCAGGAATTGTGGTTACAGGAGACAAAGCCGTCAACATATACACCTCATCCCAGACAGGATCAATCATAGTTAAGCTCCTCCCGAATCTGCCCAAGGATAAGGAGGCATGTGCGAAAGCCCCCTTGGATGCATACAACAGGACATTGACCACTTTGCTCACCCCCCTTGGTGACTCTATCCGTAGGATACAAGAGTCTGTGACTACATCTGGAGGGGGGAGACAGGGGCGCCTTATAGGCGCCATTATTGGCGGTGTGGCTCTTGGGGTTGCAACTGCCGCACAAATAACAGCGGCCGCAGCTCTGATACAAGCCAAACAAAATGCTGCCAACATCCTCCGACTTAAAGAGGGCATTGCCGCAACCAATGAGGCTGTGCATGAGGTCACTGACGGATTATCGCAACTAGCAGTGGCAGTTGGGAAGATGCAGCAGTTTGTTAATGACCAATTTAATAAAACAGCTCAGGAATTAGACTGCATCGAAATTGCACAGCAAGTTGGTGTAGAGCTCAACCTGTACCTAACCGAATTGACTACAGTATTCGGACCACAAATCACTTCACCTGCTTTAAACAAGCTGACTATTCAGGCACTTTACAATCTAGCTGGTGGAAATATGGATTACTTATTGACTAAGTTAGGTGTAGGGAACAATCAACTCAGCTCATTAATCGGTAGCGGCTTAATCACCGGTAACCCTATTCTATACGACTCACAGACTCAACTCTTGGGTATACAGGTAACTCTACCTTCAGTCGGGAACCTAAATAATATGCGTGCCACCTACTTGGAAACCTTATCCGTAAGCACAACCAGGGGATTTGCCTCGGCACTTGTCCCAAAAGTGGTGACACAGGTCGGTTCTGTGATAGAAGAACTTGACACCTCATACTGTATAGAAACTGACTTAGATTTATATTGTACAAGAATAGTAACGTTCCCTATGTCCCCTGGTATTTATTCCTGCTTGAGCGGCAATACGTCGGCCTGTATGTACTCAAAGACCGAAGGCGCACTTACTACACCATACATGACTATCAAAGGTTCAGTCATCGCCAACTGCAAGATGACAACATGTAGATGTGTAAACCCCCCGGGTATCATATCGCAAAACTATGGAGAAGCCGTGTCTCTAATAGATAAACAATCACGCAATGTTTTATCCTTAGGCGGGATAACTTTAAGGCTCAGTGGGGAATTCGATGTAACTTATCAGAAGAATATCTCAATACAAGATTCTCAAGTAATAATAACAGGCAATCTTGATATCTCAACTGAGCTTGGGAATGTCAACAACTCGATCAGTAATGCTTTGAATAAGTTAGAGGAAAGCAACAGAAAACTAGACAAAGTCAATGTCAAACTGACTAGCACATCTGCTCTCATTACCTATATCGTTTTGACTATCATATCTCTTGTTTTTGGTATACTTAGCCTGATTCTAGCATGCTACCTAATGTACAAGCAAAAGGCGCAACAAAAGACCTTATTATGGCTTGGGAATAATACTCTAGATCAGATGAGAGCCACTACA
>2003/China/Guangxi10
ATGGGCTCTACATCTTCTACCAGGATCCCAGCACCTCTAATGCTGATCATTCGGATTATGCTGATATTGAGCAGTATCCGTCTGACAAGCTCCCTTGACGGCAGGCCTCTTGCAGCTGCAGGAATTGTAGTAACAGGGGATAAGGCAGTCAATGTATACACCTCGTCTCAGACAGGGTCAATCATAGTCAAGTTGCTCCCGAATATGCCCAGAGATAAGGAGGCGTGTGCAAAAGCCCCATTAGAGGCATATAACAGAACACTGACTACTTTGCTCACTCCTCTTGGCGACTCCATCCGCAAGATCCAAGGGTCTGTGTCCACGTCTGGAAGAAGGAGACAAAAACGCTTTATAGGTGCTGTTATTGGCAGTGTAGCTCTTGGGGTTGCAACGGCGGCACAGATAACAGCAGCTGCGGCCCTAATACAAGCCAACCAGAATGCCGCCAACATCCTCCGGCTTAAGGAGAGCATTGCTGCAACCAATGAAGCTGTGCATGAAGTCACCGACGGATTATCACAACTATCAGTGGCAGTTGGGAAGATGCAGCAATTTGTCAATGACCAGTTTAATAATACGGCGCGAGAATTGGACTGTATAAAAATCACACAACAGGTTGGTGTAGAACTCAACCTATACCTAACTGAATTGACTACAGTATTCGGGCCACAGATCACCTCCCCTGCATTAACTCAGCTGACCATCCAGGCACTTTATAATTTAGCTGGTGGCAATATGGATTACTTATTAACTAAGTTAGGTATAGGGAACAATCAACTCAGCTCATTAATTGGTAGCGGCCTGATCACTGGTTACCCTATACTGTATGACTCACAGACTCAACTCTTGGGCATACAAGTGAATTTGCCCTCAGTCGGGAACTTAAATAATATGCGTGCCACTTATTTGGAGACCTTATCTGTAAGTACAACCAAAGGATATGCCTCAGCACTTGTCCCGAAAGTAGTGACACAAGTCGGTTCTGTGATAGAAGAGCTTGACACCTCATATTGTATAGAGTCCGATCTGGATTTATACTGCACTAGAATAGTGACATTCCCCATGTCCCCAGGTATTTATTCCTGTTTGAGCGGCAACACATCAGCTTGCATGTATTCAAAGACTGAAGGCGCACTCACTACGCCGTATATGGCCCTTAAAGGCTCAGTTATTGCCAATTGTAAGATAACAACATGTAGATGTACAGACCCCCCTGGTATCATATCGCAAAATTATGGAGAAGCTGTATCCCTGATAGATAGACATTCATGCAATGTCTTATCATTAGACGGGATAACTCTGAGGCTCAGTGGGGAATTTGATGCAACTTATCAAAAGAACATCTCAATACTAGATTCTCAAGTCATCGTGACAGGCAATCTTGATATATCAACTGAACTCGGAAACGTCAACAATTCAATCAGCAATGCCTTGGATAGGTTGGCAGAAAGCAACAGCAAGCTAGAAAAAGTCAATGTCAGACTAACCAGCACATCTGCTCTCATTACCTATATTGTTCTAACTGTCATTCCTTTAATTTTCGGTGCACTTAGTCTGGTTTTAGCGTGTTACCTGATGTACAAACAGAAGGCACAACAAAAGACCTTGCTATGGCTTGGGAATAGTACCCTCGATCAGATGAGAGCCACTACA
>2003/China/Guangxi11
ATGGGCTCCAAACCTTCTACCAGGATCCCAGCACCTCTAATGCTGATCATTCGGATTATGCTGATATTGAGCTGTATCCGTCTGACAAGCTCCCTTGACGGCAGGCCTCTTGCAGCTGCAGGAATTGTAGTAACAGGGGATAAGGCAGTCAATGTATACACCTCGTCTCAGACAGGGTCAATCATAGTCAAGTTGCTCCCGAATATGCCCAGAGATAAGGAGGCGTGTGCAAAAGCCCCATTAGAGGCATATAACAGAACACTGACTACTTTGCTCACTCCTCTTGGCGACTCCATCCGCAAGATCCAAAGGTCTGTGTCCACGTCTGGAAGAAGGAGACAAAAACGCTTTATAGGTGCTGTTATTGGCAGTGTAGCTCTTGGGGTTGCAACGGCGGCACAGATAACAGCAGCTGCGGCCCTAATACAAGCCAACCAGAATGCCGCCAACATCCTCCGGCTTAAGGAGAGCATTGCTGCAACCAATGAAGCTGTGCATGAAGTCACCGACGGATTATCACAACTATCAGTGGCAGTTGGGAAGATGCAGCAATTTGTCAATGACCAGTTTAATAATACGGCGCGAGAATTGGACTGTATAAAAATCACACAACAGGTTGGTGTAGAACTCAACCTATACCTAACTGAATTGACTACAGTATTCGGGCCACAGATCACCTCCCCTGCATTAACTCAGCTGACCATCCAGGCACTTTATAATTTAGCTGGTGGCAATATGGATTACTTATTAACTAAGTTAGGTATAGGGAACAATCAACTCAGCTCATTAATTGGTAGCGGCCTGATCACTGGTTACCCTATACTGTATGACTCACAGACTCAACTCTTGGGCATACAAGTGAATTTGCCCTCAGTCGGGAACTTAAATAATATGCGTGCCACCTATTTGGAGACCTTATCTGTAAGTACAACCAAAGGATATGCCTCAGCACTTGTCCCGAAAGTGGTGACACAAGTCGGTTCTGTGATAGAAGAGCTTGACACCTCATATTGTATAGAGTCCGATCTGGATTTATACTGCACTAGAATAGTGACATTCCCCATGTCCCCAGGTATTTATTCCTGTTTGAGCGGCAACACATCAGCTTGCATGTATTCAAAGACTGAAGGCGCACTCACTACGCCGTATATGGCCCTTAAAGGCTCAGTTATTGCCAATTGTAAGATAACAACATGTAGATGTACAGACCCCCCTGGTATCATATCGCAAAATTATGGAGAAGCTGTATCCCTGATAGATAGACATTCATGCAATGTCTTATCATTAGACGGGATAACTCTGAGGCTCAGTGGGGAATTTGATGCAACTTATCAAAAGAACATCTCAATACTAGATTCTCAAGTCATCGTGACAGGCAATCTTGATATATCAACTGAACTCGGAAACGTCAACAATTCAATCAGCAATGCCTTGGAAAGGTTGGCAGAAAGCAACACAAAGCTAGAAAAAGTCAATGTCAGACTAACCAGCACATCTGCTCTCATTACCTATATTGTTCTAACTGTCATTTCTTTAATTTTCGGTGCACTTAGTCTGGTTTTAGCGTGTTACCTGATGTACAAACAGAAGGCACAACAAAAGACCTTGCTATGGCTTGGGAATAATACCCTCGATCAGATGAGAGCCACAACA
>2003/China/Guangxi9
ATGGGATCCAAACCTTCTACCAGGAGCCCAGCACCTCTAATGCTGATCATTCGGATTATGCTGATATTGAGCTGTATCCGTCTGACAAGCTCCCTTGACGGCAGGCCTCTTGCAGCTGCAGGAATTGTAGTAACAGGGGATAAGGCAGTCAATGTATACACCTCGTCTCAGACAGGGTCAATCATAGTCAAGTTGCTCCCGAATATGCCCAGAGATAAGGAGGCGTGTGCAAAAGCCCCATTAGAGGCATATAACAGAACACTGACTACTTTGCTCACTCCTCTTGGCGACTCCATCCGCAAGATCCAAGGGTCTGTGTCCACGTCTGGAGGAAGGAGACAAAAACGCTTTATAGGTGCTGTTATTGGCAGTGTAGCTCTTGGGGTTGCAACGGCGGCACAGATAACAGCAGCTGCGGCCCTAATACAAGCCAACCAGAATGCCGCCAACATCCTCCGGCTTAAGGAGAGCATTGCTGCAACCAATGAAGCTGTGCATGAAGTCACCGACGGATTATCACAACTATCAGTGGCAGTTGGGAAGATGCAGCAGTTTGTCAATGACCAGTTTAATAATACGGCGCGAGAATTGGACTGTATAAAAATCACACAACAGGTTGGTGTAGAACTCAACCTATACCTAACTGAATTGACTACAGTATTCGGGCCACAGATCACCTCCCCTGCATTAACTCAGCTGACCATCCAGGCACTTTATAATTTAGCTGGTGGCAATATGGATTACTTATTAACTAAGTTAGGTATAGGGAACAATCAACTCAGCTCATTAATTGGTAGCGGCCTGATCACTGGTTACCCTATACTGTATGACTCACAGACTCAACTCTTGGGCATACAAGTGAATTTGCCCTCAGTCGGGAACTTAAATAATATGCGTGCCACCTATTTGGGGACCTTATCTGTAAGTACAACCAAAGGATATGCCTCAGCACTTGTCCCGAAAGTAGTGACACAAGTCGGTTCTGTGATAGAAGAGCTTGACACCTCATATTGTATAGAGTCCGATCTGGATTTATACTGCACTAGAATAGTGACATTCCCCATGTCCCCAGGTACTTATTCCTGTTTGAGCGGCAACACATCAGCTTGCATGTATTCAAAGACTGAAGGCGCACTCACTACGCCGTATATGGCCCTTAAAGGCTCAGTTATTGCCAATTGTAAGATAACAACATGTAGATGTACAGACCCCCCTGGTATCATATCGCAAAATTATGGAGAAGCTGTATCCCTGATAGATAGACATTCATGCAATGTCTTATCATTAGACGGGATAACTCTGAGGCTCAGTGGGGAATTTGATGCAACTTATCAAAAGAACATCTCAATACTAGATTCTCAAGTCATCGTGACAGGCAATCTTGATATATCAACTGAACTCGGAAACGTCAACAATTCAATCAGCAATGCCTTGGATAGGTTGGCAGAAAGCAACAGCAAGCTAGAAAAAGTCAATGTCAGACTAACCAGCACATCTGCTCTCATTACCTATATTGTTCTAACTGTCATTTCTTTAATTTTCGGTGCACTTAGTCTGGTTTTAGCGTGTTACCTGATGTACAAACAGAAGGCACAACAAAAGACCTTGCTATGGCTTGGGAATAATACCCTCGATCAGATGAGAGCCACTACA
>2003/China/JS03
ATGGGCTCCAAACCTTCTACCAGGATCCCAGCACCTCTGATGCTGGTCACCCGGATTATGCTGATATTGGGCTGTATTCGTTCGACAAGCTCTCTTGACGGCAGGCCTCTTGCAGCTGCAGGAATTGTAGTAACAGGAGATAAGGCAGTCAATGTATACACCTCGTCTCAGACAGGGTCAATCATAGTCAAGTTGCTCCCGAATATGCCCAGGGATAAGGAGGCGTGTGCGAAAGCCCCATTAGAGGCATATAACAGAACACTGACTACTTTGCTCACTCCTCTTGGCGACTCCATCCGCAAGATTCAAGGGTCTGTGTCCACGTCTGGAGGAAGGAGACAAAAACGCTTTATAGGTGCTGTTATTGGCAGTGTAGCTCTTGGGGTTGCAACAGCGGTACAGATAACAGCAGCTGCGGCCCTAATACAAGCCAACAAGAATGCTGCCAACATCCTTCGGCTTAAGGAGAGCATTGCTGCAACCAATGAAGCTGTGCATGAAGTCACCGACGGATTATCACAACTATCAGTGGCAGTTGGGAAGATGCAGCAGTTTGTCAATGACCAGTTTAATAATACGGCGCGAGAATTGGACTGTATAAAAATCACACAACAGGTTGGTGTAGAACTCAACCTATACCTAACTGAATTGACTACAGTATTCGGGCCACAGATCACCTCTCCTGCATTAACTCAGCTGACCATCCAGGCACTTTATAATTTAGCTGGTGGCAATATGGATTACTTATTAACTAAGTTAGGTATAGGGAACAATCAACTCAGCTCATTAATTGGTAGCGGCCTGATCACTGGTTACCCTATACTGTATGACTCACAGACTCAACTCTTGGGCATACAAGTGAATTTGCCCTCAGTCGGGAACTTAAATAATATGCGTGCCACCTATTTGGAGACCTTATCTGTAAGTACAACCAAAGGATATGCCTCAGCACTTGTCCCGAAAGTAGTGACACAAGTCGGTTCTGTGATAGAAGAGCTTGACACCTCATACTGTATAGAGTCCGATCTGGATTTATATTGTACTAGAATAGTGACATTCCCCATGTCCCCAGGTATTTATTCCTGTTTGAGCGGCAACACATCAGCTTGCATGTATTCAAAGACTGAAGGCGCACTCACTACGCCGTATATGGCCCTTAAAGGCTCAGTTATTGCCAATTGTAAGATAACAACATGTAGATGTACAGACCCTCCTGGTATCATATCGCAAAATTATGGAGAAGCTGTATCCCTGATAGATAGACATTCGTGCAATGTCTTATCATTAGACGGGATAACTCTGAGGCTCAGCGGAGAATTTGATGCAACTTATCAAAAGAACATCTCAATACTAGATTCTCAAGTCATCGTGACAGGCAATCTTGATATATCAACTGAACTTGGAAACGTCAACAATTCAATCAGCAATGCCTTGGATAAGTTGGCAGAAAGCAACAGTAAGCTAGAAAAAGTCAATGTCAGATTAACCAGCACATCTGCTCTCATTACCTATATTGTTCTAACTGTCATTTCTCTAGTTTTCGGTGCACTTAGTCTGGGTTTAGCGTGTTACCTGATGTACAAACAGAAGGCACAACAAAAGACCTTGCTATGGCTTGGGAATAATGCCCTTGATCAGATGAGAGCCACTACA
>2003/China/JS05
ATGGGCTCCAAACCTTCTACCAAGAACCCAGCACCTATGATGCTGACTATCCGGGTTGCGCTGGTACTGAGTTGCATCTGTCCGGCAAACTCCATTGATGGCAGGCCTCTTGCAGCTGCAGGAATTGTGGTTACAGGAGACAAAGCCGTCAACATATACACCTCATCCCAGACAGGATCAATCATAGTTAAGCTCCTCCCGAATCTGCCCAAGGATAAGGAGGCATGTGCGAAAGCCCCCTTGGATGCATACAACAGGACATTGACCACTTTGCTCACCCCCCTTGGTGACTCTATCCGTAGGATACAAGAGTCTGTGACTACATCTGGAGGGGGGAGACAGGGGCGCCTTATAGGCGCCATTATTGGCGGTGTGGCTCTTGGGGTTGCAACTGCCGCACAAATAACAGCGGCCGCAGCTCTGATACAAGCCAAACAAAATGCTGCCAACATCCTCCGACTTAAAGAGAGCATTGCCGCAACCAATGAGGCTGTGCATGAGGTCACTGACGGATTATCGCAACTAGCAGTGGCAGTTGGGAAGATGCAGCAGTTTGTTAATGACCAATTTAATAAAACAGCTCAGGAATTAGACTGCATCAAAATTGCACAGCAAGTTGATGTAGAGCTCAACCTGTACCTAACCGAATTGACTACAGTATTCGGACCACAAATCACTTCACCTGCTTTAAACAAGCTGACTATTCAGGCACTTTACAATCTAGCTGGTGGAAATATGGATTACTTATTGACTAAGTTAGGTGTAGGGAACAATCAACTCAGCTCATTAATCGGTAGCGGCTTAATCACCGGTAACCCTATTCTATACGACTCACAGACTCAACTCTTGGGTATACAGGTAACTCTACCTTCAGTCGGGAACCTAAATAATATGCGTGCCACCTACTTGGAAACCTTATCCGTAAGCACAACCAGGGGATTTGCCTCGGCACTTGTCCCAAAAGTGGTGACACAGGTCGGTTCTGTGATAGAAGAACTTGACACCTCATACTGTATAGAAACTGACTTAGATTTATATTGTACAAGAATAGTAACGTTCCCTATGTCCCCTGGTATTTATTCCTGCTTGAGCGGCAATACGTCGGCCTGTATGTACTCAAAGACCGAAGGCGCACTTACTACACCATACATGACTATCAAAGGTTCAGTCATCGCCAACTGCAAGATGACAACATGTAGATGTGTAAACCCCCCGGGTATCATATCGCAAAACTATGGAGAAGCCGTGTCTCTAATAGATAAACAATCATGCAATGTTTTATCCTTAGGCGGGATAACTTTAAGGCTCAGTGGGGAATTCGATGTAACTTATCAGAAGAATATCTCAATACAAGATTCTCAAGTAATAATAACAGGCAATCTTGATATCTCAACTGAGCTTGGGAATGTCAACAACTCGATCAGTAATGCTTTGAATAAGTTAGAGGAAAGCAACAGAAAACTAGACAAAGTCAATGTCAAACTGACTAGCACATCTGCTCTCATTACCTATATCGTTTTGACTATCATATCTCTTGTTTTTGGTGTACTTAGCCTGATTCTAGCGTGCTACCTAATGTACAAGCAAAAGGCGCAACAAAAGACCTTATTATGGCTTGGGAATAATACTCTAGATCAGATGAGAGCCACTACA
>2003/China/JS06a
ATGGGCTCCAAACCTTCTACCAGGATCCCAGCACCTCTGGTGCTGGTCACCCGGATTATGCTGATATTGGGCTGTATCCGTCCGACAAGCTCCCTTGACGGCAGGCCTCTTGCAGCTGCAGGAATTGTAGTAACAGGAGATAAGGCAGTCAATGTATACACCTCGTCTCAGACGGGGTCAATCATAGTCAAGTTGCTCCCGAATATGCCCAGGGATAAGGAGGCGTGTGCGATAGCCCCATTAGAGGCATATAACAGAACACTGACTACTTTGCTCACTCCTCTTGGCGACTCCATCCGCAAGATCCAAGGGTCTGTGTCCACGTCTGGAGGAAGGAGACAAAAACGCTTTATAGGTGCTGTTATTGGCAGTGTAGCTCTTGGGGTTGCAACAGCGGCACAGATAACAGCAGCTGCGGCCCTAATACAAGCCAACCAGAATGCTGCCAACATCCTTCGGCTCAAGGAGAGGATTGCTGCAACCAATGAAGCTGTGCATGAAGTCACCGACGGATTATCACAACTATCAGTGGCAGTTGGGAAGATGCAGCAGTTTGTCAATGACCAGTTTAATAATACGGCGCGAGAATTGGACTGTATAAAAATCACACAACAGGTTGGTGTAGAACTCAACCTATACCTAACTGAATTGACTACAGTATTCGGGCCACAGATCACCTCCCCTGCATTAACTCAGCTGACCATCCAGGCACTTTATAATTTAGCTGGTGGCAATATGGATTACTTATTAACTAAGTTAGGTATAGGGAAAAATCAACTCAGCTCATTAATTGGTAGCGGCCTGATCACTGGTTACCCCATACTGTATGACTCACAGACTCAACTCTTGGGCATACAAGTGAATTTGCCCTCAGTCGGGAACTTAAATAATATGCGTGCCACCTATTTGGAGACCTTATCTGTAAGTACAACCAAAGGATATGCCTCAGCACTTGTCCCGAAAGTAGTGACACAAGTCGGTTCTGTGATAGAAGAGCTTGACACCTCATACTGTATAGAGTCCGATCTGGGTTTACATTGTACTAGAATAGTGACATTCCCCATGTCCCCAGGTATTTATTCCTGTTTGAGCGGCAACACATCAGCTTGCATGTATTCAAAGACTGAAGGCGCACTCACTACACCGTATATGGCCCTTAAAGGCTCAGTTATTGCCAATTGTAAGATAACAACATGTAGATGTACAGACCCTCCTGGTATCATATCGCAAAATTATGGAGAAGCCGTATCCCTGATAGATAGACATTCGTGCAATGTCTTATCATTAGACGGGATAACTCTGAGGCTCAGTGGAGAATTTGATGCAACTTATCAAAAGAACATCTCAATACTAGATTCTCAAGTCATCGTGACAGGCAATCTTGATATATCAACTGAACTTGGAAATGTCAACAATTCAATCAGCAATGCCTTGGATAAGTTGGCAGAAAGCAACAGCAAGCTGGAAAAAGTCAATGTCAGACTAACCAGCACATCTGCTCTCATTACCTATATTGTTCTAACTGTCATTTCTCTAGTTTTCGGTGCACTTAGTCTGGGTTTAGCGTGTTACCTGATGTACAAACAGAAGGCGCAACAAAAGACCTTGCTATGGCTTGGGAATAATACCCTCGATCAGATGAGAGCCACTACA
>2003/China/JS06b
ATGGGCTCCAAACCTTCTACCAATGTCCCAGCACCTCTGATGCTGACCGTCAGGATTGCGCTGGCACTGAGCTGTGTCCGTCTGACAAATTCTCTCGATGGAAGGCCTCTTGCAGCTGCAGGGATTGTAGTAACGGGAGACAAAGCAGTCAACATATACACCTCATCTCAGACAGGGTCAATAATAGTCAAGTTACTCCCAAATATGCCTAAGGATAAAGAGGCGTGTGCAAAAGCCCCGTTGGAGGCATACAACAGGACACTGACTACTTTGCTCACCCCCCTTGGTGATTCTATCCGCAGGATACAAGAGTCTGCGACTACGTCCGGAGGAAGGAGGCAGAGACGCTTTATAGGTGCCATTATCGGCAGTGTAGCTCTTGGGGTTGCCACAGCTGCACAGATAACAGCAGCCTCAGCTCTGATACAAGCCAACCAGAATGCTGCCAACATCCTCCGGCTTAAAGAGAGCATTGCTGCAACTAATGAAGCTGTACATGAAGTCACTGACGGATTATCGCAACTAGCAGTGGCAGTTGGGAAGATGCAGCAGTTTGTTAATGACCAGTTTAATAACACAGCTCAGGAATTGGACTGTATAAAAATTACACAGCAGGTTGGTGTAGAACTCAACCTGTACCTAACTGAATTGACTACAGTATTCGGGCCACAAATCACTTCCCCTGCCTTAACTCAGCTGACTATCCAGGCGCTTTACAATCTAGCTGGTGGTAATATGGATTATTTGTTGACTAAGTTAGGTGTTGGGAACAACCAACTCAGCTCATTAATCGGTAGCGGCTTGATCACCGGTAACCCTATTCTGTACGATTCACAGACTCAACTCTTGGGTATACAGGTAACTTTACCCTCAGTCGGTAACCTAAATAATATGCGTGCTACCTACTTGGAGACCTTGTCTGTAAGCACAACCAAGGGATTTGCCTCAGCACTTGTCCCAAAAGTGGTGACACAGGTCGGGTCTGTGATAGAGGAACTTGACACCTCATACTGTGTAGAGACCGATTTGGATTTATATTGTACAAGAATAGTGACATTCCCTATGTCTCCTGGTATTTATTCCTGTCTGAGCGGTAATACATCAGCTTGCATGTATTCAAAGACTGAAGGTGCACTTGCTACGCCATATATGACTATCAAGGGCTCAGTTATTGCCAATTGCAAGATGACAACATGCAGATGTGCAGACCCTCCGGGTATCATATCGCAAAATTATGGAGAAGCTGTGTCTCTAATAGATAGGCACTCATGCAATGTCTTATCCTTAGACGGGATAACTTTGAGGCTCAGTGGAGAATTTGACGTAACTTATCAAAAGAATATCTCAATATTAGATTCTCAGGTAATAGTGACAGGCAATCTCGATATCTCAACTGAACTTGGGAATGTCAACAACTCGATAAGTAATGCTTTGGATAAGTTAGAGGAAAGCAATAGCAAACTTGACAAAGTCAATGTCAAGCTGACCGGCACGTCTGCTCTCATTACCTATATGGTTTTAACTATCATATCTCTTGTTTGTGGTATACTTAGCCTGGTTCTAGCATGCTATCTGATGTATAAGCAAAAGGCGCAACAAAAGACCTTATTATGGCTTGGGAATAATACCCTAAATCAGATGAGAGCCACTACA
>2003/China/ND/03/018
ATGGGCTCCAAACCTTCTACCAGGATCCCAGCACCTCCGATGCTGATCACTCGGATTATGCTGATATTGAGCTGTATCTGTCTGGCAAGCTCTCTCGACGGCAGGCCTCTTGCAGCTGCAGGGATTGTAGTAACAGGAGATAAGGCGGTCAATATATACACCTCTTCTCAGACAGGGTCAATCATAGTCAAGTTGCTCCCGAATATGCCCAAGGATAAAGAGGCGTGTGCAAAAGCCCCATTAGAGGCATATAACAGAACACTGACTACTTTGCTCACTCCTCTTGGTGATTCCATCCGCAAGATCCAAGGGTCTGTGTCCACTTCTGGAGGAAAGAGACAGAAACGCTTTATAGGTGCCGTTATTGGCAGTGTAGCTCTTGGGGTTGCAACAGCGGCACAGATAACAGCAGCTGCGGCCCTAATACAAGCCAACCAGAATGCCGCCAACATCCTCCGGCTTAAGGAGAGCATTGCTGCAACCAATGAAGCTGTGCATGAAGTCACCGACGGATTATCACAACTATCAGTGGCAGTTGGGAAGATGCAGCAGTTTGTCAATGACCAGTTTAATAACACGGCGCGAGAATTGGACTGTATAAAAATTACGCAACAGGTTGGTGTAGAACTCAACCTATACCTAACTGAATTGACTACAGTATTCGGGCCACAGATCACCTCCCCTGCATTAACTCAGCTGACCATCCAGGCACTTTATAATTTAGCTGGTGGCAATATGGATTACTTATTAACTAAGTTAGGTATAGGGAACAATCAACTCAGCTCATTAATTGGTAGCGGCTTGATCACTGGCTACCCTATATTGTACGACTCACAGACTCAACTCTTGGGCATACAAGTGAATTTGCCCTCAGTTGGGAACTTAAAAAATATGCGTGCCACCTATCTGGAGACCTTATCTGTAAGTACAACCAAAGGATATGCCTCAGCACTTGTCCCGAAAGTAGTGACACAAGTCGGTTCTGTGATAGAAGAGCTTGACACCTCATACTGTATAGAGTCCGATCTAGATTTATATTGTACAAGAATAGTGACATTCCCCATGTCCCCAGGTATTTATTCCTGTTTGAGCGGCAACACATCAGCTTGCATGTATTCAAAGACTGAAGGCGCACTCACTACGCCATATATGGCCCTTAAAGGCTCAGTTATTGCCAATTGTAAGATAACAACATGTAGATGTGCAGACCCTCCTGGTATCATATCGCAAAATTATGGAGAAGCTGTGTCCCTGATAGATAGACATTCGTGCAATGTCTTATCACTAGATGGGATAACTCTGAGGCTCAGCGGAGAATTTGATGCAACTTATCAAAAGAACATCTCAATACTAGATTCTCAAGTCATCGTGACAGGCAATCTCGATATATCAACTGAGCTTGGAAATGTCAACAATTCAATAAGCAATGCCTTGGACAGGCTGGCAGAAAGCAACAGCAAGCTAGACAAAGTCAAAGTCAGACTAACCAGCACATCTGCTCTCATTACCTATATCGTTCTAACTGTCACTTCTCTAGTTTTCGGTGCACTTAGTCTGGTTTTAGCGTGTTACCTGATGTACAAACAGAAGGCACAACAAAAGACCTTACTATGGCTTGGGAATAACACCCTCGATCAGATGAGAGCCACCACA
>2003/China/ND/03/044
ATGGGCTCCAAACCTTCTACCAGGATCCCAGCACCTCCGATGCTGATCACTCGGATTATGCTGATATTGAGCTGTATATGTCTGGCAAGCTCTCTCGACGGCAGGCCTCTTGCAGCCGCAGGGATTGTAGTAACAGGAGATAAGGCGGTCAATATATACACCTCTTCTCAGACAGGGTCAATCATAGTCAAGTTGCTCCCGAATATGCCCAAGGATAAAGAGGCGTGTGCAAAAGCCCCATTAGAGGCATATAACAGAACACTGACTACTTTGCTCACTCCTCTTGGCGATTCCATCCGCAAGATCCAAGGGTCTGTGTCCACTTCTGGAGGGAAGAGACAGAAACGCTTTATAGGTGCCGTTATTGGCAGTGTAGCTCTTGGGGTTGCAACAGCGGCACAGATAACAGCAGCTGCGGCCCTAATACAAGCCAACCAGAATGCCGCCAACATCCTCCGGCTTAAGGAGAGCATTGCTGCAACCAATGAAGCTGTGCATGAAGTCACCGACGGATTATCACAACTATCAGTGGCAGTTGGGAAGATGCAGCAGTTTGTCAATGACCAGTTTAATAATACGGCGCGAGAATTGGACTGTATAAAAATTACGCAACAGGTTGGTGTAGAACTCAACCTATACCTAACTGAATTGACTACAGTATTCGGGCCACAGATCACCTCCCCTGCATTAACTCAGCTGACCATCCAGGCACTTTATAATTTAGCTGGTGGCAATATGGATTACTTATTAACTAAGTTAGGTATAGGGAACAATCAACTCAGCTCATTAATTGGTAGCGGCTTGATCACTGGCTACCCTATATTGTACGACTCACAGACTCAACTCTTGGGCATACAAGTGAATTTGCCCTCAGTTGGGAACTTAAAAAATATGCGTGCCACCTATCTGGAGACTTTATCTGTAAGTACAACCAAAGGATATGCCTCAGCACTTGTCCCGAAAGTAGTGACACAAGTCGGTTCTGTGATAGAAGAGCTTGACACCTCATACTGTATAGAGTCCGATCTGGATTTATATTGTACAAGAATAGTGACATTCCCCATGTCCCCAGGTATTTATTCCTGTTTGAGCGGCAACACATCAGCTTGCATGTATTCAAAGACTGAAGGCGCACTCACTACGCCATATATGGCCCTTAAAGGCTCAGTTATTGCCAATTGTAAGATAACAACATGTAGATGTGCAGACCCTCCTGGTATCATATCGCAAAATTATGGAGAAGCTGTGTCCCTGATAGATAGACATTCGTGCAATGTCTTATCACTAGATGGGATAACTCTGAGGCTCAGCGGAGAATTTGATGCAACTTATCAAAAGAACATCTCAATACTAGATTCTCAAGTCATCGTGACAGGCAATCTCGATATATCAACTGAGCTCGGAAATGTCAACAATTCAATCAGCAATGCCTTGGACAGGCTGGCAGAAAGCAACAGCAAGCTAGACAAAGTCAATGTCAGACTAACCAGCACATCTGCTCTCATTACCTATATCGTTCTAACTGTCACTTCTCTAGTTTTCGGTGCACTTAGTCTGGTTTTAGCGTGTTACCTGATGTACAAACAGAAAGCACAACAAAAGACCTTACTATGGCTTGGGAATAACACCCTCGATCAGATGAGAGCCACCACA
>2003/China/P4
ATGGGCTCCAAACCCCACACCAGGATCCCAGCACCTCTGATGCTGATCACCCGAATTACTCTGGTACTGAGCTGCATCTGCCTGACGAGCTCTCTTGACGGCAGGCCACTTGCAGCTGCGGGGATTGTGGTAACAGGAGATAAAGCAATCAATATATACACCTCATCTCAGACAGGGTCAATCATAGTCAAGTTGCTCCCGAATATGCCCAAGGACAAGGAGGCATGTGCGAAAGCCCCGTTAGAGGCATACAACAGAACACTGACCACTTTACTCACCCCCCTTGGTGATTCCATCCGCAGGATACAAGGATCTGTGTCCACATCAGGAGGAAGGAGGCAGAAGCGCTTTATAGGTGCCATTATAGGCAGTGTAGCTCTTGGGGTTGCGACATCGGCACAGATAACAGCGGCTGCGGCCCTAATACAAGCCAACCAGAATGCCGCCAACATCCTCCGGCTTAAGGAGAGCATCGCTGCAACCAATGAAGCTGTGCATGAGGTCACTGACGGATTATCGCAACTAGCAGTGGCAGTTGGGAAGATGCAACAGTTTGTCAATGACCAATTTAATAATACAGCGCGAGAATTGGACTGTATAAAAATTACACAACAAGTCGGCATAGAACTCAACCTATACCTAACTGAACTGACTACAGTGTTCGGGCCACAAATCACTTCCCCTGCCCTAACTCAGCTGACCATCCAAGCGCTTTATAATTTAGCTGGCGGCAACATGGATTACTTATTGACTAAATTAGGTATAGGGAACAATCATCTCAGCTCATTAATAGGCAGTGGCTTGATCACAGGCAACCCTATACTGTATGACTCACAGACACAACTCTTGGGCATCCAGGTAAATTTACCCTCAGTCGGGAACCTTAATAATATGCGTGCAACCTACCTGGAGACTTTATCTGTAAGCACAACCAAAGGATTTGCCTCAGCACTTGTCCCGAAGGTAGTGACACAAGTCGGCTCTGTGATAGAAGAACTCGACACCTCATACTGTATAGAGTCTGATCTGGATTTATACTGTACAAGGATAGTGACATTCCCCATGTCTCCAGGTATTTATTCTTGTCTGAGCGGTAATACATCAGCCTGCATGTATTCAAAGACTGAAGGCGCACTCAATACGCCATACATGGCCCTCAAAGGCTCAGTCATTGCCAATTGCAAAATAACAACTTGCAGGTGTGTGGACCCCCCGGGTATCATATCGCAAAACTATGGGGAAGCTGTATCTCTGATAGATAGACATTCATGCAATGTCTTATCATTAGATGGGGTAACTCTGAGGCTCAGTGGGGAGTTTGATGCAACCTATCAAAAGAATATCTCAATACTAGATTCTCAAGTCATCGTGACAGGCAACCTTGATATATCAACCGAGCTTGGAAATGTCAACAATTCAATAAGCAATGCCCTGGACAGGTTAGCAGAAAGTAACAGCAAACTAGACAAAGTTAATGTCAAATTAACCAGCACATCTGCTCTCGTTATCTATATCGTTCTAACCATCATATCTCTTGTTTTCGGTGCACTTAGCTTGGTTTTAGCATGCTACCTGATGTACAAACAAAAGGCACAACAAAAGACCTTACTGTGGCTTGGGAACAACACCCTCGATCAGATGAGAGCCACTGCA
>2003/China/PX203
ATGGGCTCCAAACCTTCTACCAGGGTCCCAGCACCTCTGATGCTGATCACCCGGATTATGCTGATATTGGGCTGTATCTGTTCGACAAGCTCTCTTGATGGCAGGCCTCTTGCAGCTGCAGGAATTGTAGTAACAGGAGATAAGGCAGTCAATGTATACACCTCGTCTCAGACAGGGTCAATCATAGTCAAGTTGCTCCCGAATATGCCCAGGGATAAGGAGGCGTGTGCGAAAGCCCCATTAGAGGCATATAACAGAACACTGACTACTTTGCTCACTCCTCTTGGCGACTCCATCCGCAAGATCCAAGGGTCTGTGTCCACGTCTAGAGGAAGGAGACAAAAACGCTTTATAGGTGCTGTTATTGGCAGTGTAGCTCTTGGGGTTGCAACTGCGGCACAGATAACAGCAGCTGCGGCCCTAATACAAGCCAACCAGGATGCTGCCAACATCCTCCGGCTTAAGGAGAGCATTGCTGCAACCAATGAAGCTGTGCATGAAGTCACCGACGGATTATCACAACTATCAGTGGCAGTTGGGAAGATGCAGCAGTTTGTCAATGACCAGTTTAATAATACGGCACGAGAATTGGACTGTATAAAAATCACACAACAGGTTGGTGTAGAACTCAACCCATACCTAACTGAATCGACTACAGTATTCGGGCCACAGATCACCTCCCCTGCATTAACTCAGCTGACCCTCCAGGCACTTTATAATTTAGCTGGTGGCAATATGGATTACTTATTAACTAAGTTAGGTATAGGGAACAATCAACTCAGCTCATTAATTGGTAGCGGCCTGATCACTGGTTACCCTATACTGTATGACTCACAGACTCAACTCTTGGGCATACAAGTGAATCTGCCCTCAGTCGGGAACTTAAATAATATGCGTGCCACCTATTTGGAGACCTTATCTGTAAGTACAACCAAAGGATATGCCTCAGCACTTGTCCCGAAAGTAGTGACACAAGTCGGTTCTGTGATAGAAGAGCTTGACACCTCATATTGTATAGAGTCCGATCTGGATTTATATTGTACTAGAATAGTGACATTCCCCATGTCCCCAGGTATTTATTCCTGTTTGAGCGGCAACACATCGGCTTGCATGTATTCAAAGACTGAAGGCGCACTCACTACGCCGTATATGGCCCTTAAAGGCTCAGTTATTGCCAATTGTAAGATAACAACATGTAGATGTACAGACCCTCCTGGTATCATATCGCAAAATTATGGAGAAGCTGTATCCTTGATAGATAGACATTCGTGCAATGTCTTATCATTAGACGGGATAACTCTGAGGCCCAGTGGGGAATTTGATGCAACTTATCAAAAGAACATCTCAATACTAGATTCTCAAGTCATCGTGACAGGCAATCTTGATATATCAACTGAACTTGGAAACGTCAACAATTCAATCAGCAATGCCTTGGATAAGTTGGCAGAAAGCAACAGCAAGCTAGAAAAAGTCAATGTCAGACTAACCAGCACATCTGCTCTCATTACCTATATTGTTCTAACTGTCATTTCTCTAGTTTTAGGTGCACTTAGTCTGGGTTTAGCGTGTTACCTGATGTACAAACAGAAGGCACAACAAAAGACCTTGCTATGGCTTGGGGATAATACCCTCGATCAGATGAGAGCCACTACA
>2003/China/SCL03
ATGGGCTCCAAACCTTCTACCAGGATCCCAGCACCTCTAATGCTGATCACTCGGATTATGCTGATATTGAGCTGTATCCGTCTGACAAGCTCTCTTGACGGCAGGCCTCTTGCAGCTGCAGGAATTGTAGTAACAGGAGATAAGGCAGTCAATGTATACACCTCGTCTCAGACAGGGTCAATCATAGTCAAGTTGCTCCCGAATATGCCCAGAGATAAGGAGGCGTGTGCAAAAGCCCCATTAGAGGCATATAACAGAACACTGACTACTTTGCTCACTCCTCTTGGCGACTCCATCCGCAAGATCCAAGGGTCTGTGTCCACGTCTGGAGGAAGGAGACAAAAACGCTTTATAGGTGCTGTTATTGGCAGTGTAGCTCTTGGGGTTGCAACAGCGGCACAGATAACAGCAGCTGCAGCCTTAATACAAGCCAACCAGAATGCCGCCAACATCCTCCGGCTTAAGGAGAGCATTGCTGCAACCAATGAAGCTGTGCATGAAGTCACCGACGGATTATCACAACTATCAGTGGCAGTTGGGAAGATGCAGCAATTTGTCAATGACCAATTTAATAATACGGCGCGAGAATTGGACTGTATAAAAATCACACAACAGGTTGGTGTAGAACTCAACCTATACCTAACTGAATTGACTACAGTATTCGGGCCACAGATCACCTCCCCTGCATTAACTCAGCTGACCATCCAGGCACTTTATAATTTAGCTGGTGGCAATATGGATTACTTATTAACTAAGTTAGGTATAGGGAACAATCAACTCAGCTCATTAATTGGTAGCGGCCTGATCACTGGTTACCCTATACTGTATGACTCACAGACTCAACTCTTGGGCATACAAGTGAATTTGCCCTCAGTCGGGAACTTAAATAATATGCGTGCCACCTATTTGGAGACCTTATCTGTAAGTACAACCAGAGGATATGCCTCAGCACTTGTCCCGAAAGTAGTGACACAAGTTGGTTCTGTGATAGAAGAGCTTGACACCTCATACTGTATAGAGTCCGATCTGGATTTATATTGTACTAGAATAGTGACACTCCCCATGTCCCCAGGTATTTATTCCTGTTTGAGCGGCAACACATCAGCTTGCATGTATTCAAAGACTGAAGGCGCACTCACTACGCCGTATATGGCCCTTAAAGGCTCAGTTATTGCCAATTGTAAGATAACAACATGTAGATGTACAGACCCTCCTGGTATCATATCGCAAAATTATGGAGAAGCTGTATCCCTGATAGATAGACATTCATGCAATGTCTTATCATTAGATGGGATAACTCTGAGGCTCAGTGGGGAATTTGATGCAACTTATCAAAAGAACATCTCAATACTAGATTCTCAAGTCATCGTGACAGGCAATCTTGATATATCAACTGAACTTGGAAACGTCAACAATTCAATCAGCAATGCCTTGGATAGGTTGGCAGAAAGCAACAGCAAGCTAGAAAAAGTCAATGTCAGACTAACCAGCACATCTGCTCTCATTACCTATATTGTTCTAACTGTCATTTCTCTAATTTTCGGTGCACTTAGTCTGGTTTTAGCGTGTTACCTGATGTACAAACAGAAGGCACAACAAAAGACCTTGCTATGGCTTGGGAATAATACCCTCGATCAGATGAGAGCCACTACA
>2003/China/SD/1/03
ATGGGCTCCAGACCTTCTACCAAGAACCCAGCACCTATGATGCTGACTATCCGGGTTGCGCTGGCACTGAGTTGCATCTGTCCGGCAAACTCCATTGATGGCAGGCCTCTTGCAGCTGCAGGAATTGTGGTTACAGGAGACAAAGCCGTCAACATATACACCTCATCCCAGACAGGATCAATCATAGTTAAGCTCCTCCCGAATCTGCCCAAGGATAAGGAGGCATGTGCGAAAGCCCCCTTGGATGCATACAACAGGACATTGACCACTTTGCTCACCCCCCTTGGTGACTCTATCCGTAGGATACAAGAGTCTGTGACTACATCTGGAGGGGGGAGACAGGGGCGCCTTATAGGCGCCATTATTGGCGGTGTGGCTCTTGGGGTTGCAACTGCCGCACAAATAACAGCGGCCGCAGCTCTGATACAAGCCAAACAAAATGCTGCCAACATCCTCCGACTTAAAGAGAGCATTGCCGCAACCAATGAGGCTGTGCATGAGGTCACTGACGGATTATCGCAACTAGCAGTGGCAGTTGGGAAGATGCAGCAGTTTGTTAATGACCAATTTAATAAAACAGCTCAGGAATTAGACTGCATCAAAATTGCACAGCAAGTTGGTGTAGAGCTCAACCTGTACCTAACCGAATTGACTACAGTATTCGGACCACAAATCACTTCACCTGCTTTAAACAAGCTGACTATTCAGGCACTTTACAATCTAGCTGGTGGAAATATGGATTACTTATTGACTAAGTTAGGTGTAGGGAACAATCAACTCAGCTCATTAATCGGTAGCGGCTTAATCACCGGTAACCCTATTCTGTACGACTCACAGACTCAAGTCTTGGGTATACAGGTAACTCTACCTTCAGTCGGGAACCTAAATAATATGCGTGCCACCTACTTGGAAACCTTATCCGTAAGCACAACCAGGGGATTTGCCTCGGCACTTGTCCCAAAAGTGGTGACACAGGTCGGTTCTGTGATAGAAGAACTTGACACCTCATACTGTATAGAAACTGACTTAGATTTATATTGTACAAGAATAGTAACGTTCCCTATGTCCCCTGGTATTTATTCCTGCTTGAGCGGCAATACGTCGGCCTGTATGTACTCAAAGACCGAAGGCGCACTTACTACACCATACATGACTATCAAAGGTTCAGTCATCGCCAACTGCAAGATGACAACATGTAGATGTGTAAACCCCCCGGGTATCATATCGCAAAACTATGGAGAAGCCGTGTCTCTAATAGATAAACAATCATGCAATGTTTTATCCTTAGGCGGGATAACTTTAAGGCTCAGTGGGGAATTCGATGTAACTTATCAGAAGAATATCTCAATACAAGATTCTCAAGTAATAATAACAGGCAATCTTGATATCTCAACTGAGCTTGGGAATGTCAACAACTCGATCAGTAATGCTTTGAATAAGTTAGAGGAAAGCAACAGAAAACTAGACAAAGTCAATGTCAAACTGACTAGCACATCTGCTCTCATTACCTATATCGTTTTGACTATCATATCTCTTGTTTTTGGTATACTTAGCCTGATTCTAGCATGCTACCTAATGTACAAGCAAAAGGCGCAACAAAAGACCTTATTATGGCTTGGGAATAATACTCTAGATCAGATGAGAGCCACTACA
>2003/China/SKY03
ATGGGCTCCAAACCTTCTACCAGGATCCCAGCACCTCTGATGCTGGTCACCCGGATTATGCTGATATTGGGCTGTATCCGTTCGACAAGCTCTCTTGACGGCAGGCCTCTTGCAGCTGCAGGAATTGTAGTAACAGGAGATAAGGCAGTCAATGTATACACCTCGTCTCAGACAGGGTCAATCATAGTCAAGTTGCTCCCGAATATGCCCAGGGATAAGGAGGCGTGTGCGAAAGCCCCATTAGAGGCATATAACAGAACACTGACTACTTTGCTCACTCCTCTTGGCGACTCCATCCGCAAGATTCAAGGGTCTGTGTCCACGTCTGGAGGAAGGAGACAAAAACGCTTTATAGGTGCTGTTATTGGCAGTGTAGCTCTTGGGGTTGCAACAGCGGCACAGATAACAGCAGCTGCGGCCCTAATACAAGCCAACCAGAATGCTGCCAACATCCTTCGGCTTAAGGAGAGCATTGCTGCAACCAATGAAGCTGTGCATAAAGTCACCGACGGATTATCACAACTATCAGTGGCAGTTGGGAAGATGCAGCAGTTTGTCAATGACCAGTTTAATAATACGGCGCGAGAATTGGACTGTATAAAAATCACACAACAGGTTGGTGTAGAACTCAACCTATACCTAACTGAATTGACTACAGTATTCGGGCCACAGATCTCCTCTCCTGCATTAACTCAGCTGACCATCCAGGCACTTTATAATTTAGCTGGTGGCAATATGGATTACTTATTAACTAAGTTAGGTATAGGGAACAATCAACTCAGCTCATTAATTGGTAGCGGCCTGATCACTGGTTACCCTATACTGTATGACTCACAGACTCAACTCTTGGGCATACAAGTGAATTTGCCCTCAGTCGGGAACTTAAATAATATGCGTGCCACCTATTTGGAGACCTTATCTGTAAGTACAACCAAAGGATATGCCTCAGCACTTGTCCCGAAAGTAGTGACACAGGTCGGTTCTGTGATAGAAGAGCTTGACACCTCATACTGTATAGAGTCCGATCTGGATTTGTATTGTACTAGAATAGTGACATTCCCCATGTCCCCAGGTATTTATTCCTGTTTGAGCGGCAACACATCAGCTTGCATGTATTCAAAGACTGAAGGCGCACTCACTACGCCGTATATGGCCCTTAAAGGCTCAGTTATTGCCAATTGTAAGATAACAACATGTAGATGTACAGACCCTCCTGGTATCATATCGCAAAATTATGGAGAAGCTGTATCCCTGATAGATAGACATTCGTGCAATGTCTTATCATTAGACGGGATAACTCTGAGGCTCAGTGGAGAATTTGATGCAACTTATCAAAAGAACATCTCAATACTAGATTCTCAAGTCATCGTGACAGGCAATCTTGATATATCAACTGAACTTGGAAACGTCAACAATTCAATCAGCAATGCCTTGGATAAGTTGGCAGAAAGCAACAGTAAGCTAGAAAAAGTTAATGTCAGATTAACCAGCACATCTGCTCTCATTACCTATATTGTTCTAACTGTCATTTCTCTAGTTTTCGGTGCACTTAGTCTGGGTTTAGCGTGTTACCTGATGTACAAACAGAAGGCACAACAAAAGACCTTGCTATGGCTTGGGAATAATGCCCTCGATCAGATGAGAGCCACTACA
>2003/China/SL03
ATGGGCTCCAAACCTTCTACCAGGATCCCAGCACCTCTAACGCTGATCACTCGGATTATGCTGATATTGAGCTGTATCCGCCCGACAAGCTCTCTTGACGGCAGGCCCCTTGCAGCTGCAGGAATTGTAGTAACAGGAGATAAGGCAGTCAATGTATACACCTCGTCTCAGACAGGGTCAATCATAGTCAAATTGCTCCCGAATATGCCCAGAGATAAGGAGGCGTGTGCAAAAGCCCCATTAGAGGCATATAACAGAACACTGACTACTTTGCTCACTCCTCTTGGCGACTCCATCCGCAAGATCCAAGGGTCTGTGTCCACGTCTGGAGGAAGGAGACAAAAACGCTTTATAGGCGCTGTTATTGGCAGTGTAGCTCTTGGGGTTGCAACAGCGGCACAGATAACAGCAGCTGCGGCTCTGATACAAGCCAACCAGAATGCCGCCAACATCCTCCGGCTTAAGGAGAGCATTGCTGCAACCAATGAAGCTGTGCATGAAGTTACCGACGGGTTATCACAACTATCAGTGGCAGTTGGGAAGATGCAGCAGTTTGTCAATGACCAGTTTAATAATACGGCGCGAGAATTGGACTGTATAAAAATCACACAACAGGTTGGTGTAGAACTCAACCTATACCTAACTGAACTGACTACAGTATTCGGGCCACAGATCACCTCCCCTGCATTAACTCAGCTGACCATCCAGGCACTTTATAATTTAGCTGGTGGCAATATGGATTACTTATTAACTAAGTTAGGTATAGGGAACAATCAACTCAGCTCATTAATTGGTAGCGGCCTGATCACTGGTTACCCTATACTGTATGACTCACAGACTCAACTCTTGGGCATACAAGTGAATTTGCCCTCAGTCGGGAACTTAAATAATATGCGTGCCACCTATTTGGAGACCTTATCTGTAAGTACAACCAAAGGATATGCCTCAGCACTTGTCCCGAAAGTAGTGACACAAGTCGGTTCTGTGATAGAAGAACTTGACACCTCATACTGTATAGAGTCCGATCTGGATTTATATTGTACTAGAATAGTGGCATTCCCCATGTCCCCAGGTATTTATTCCTGTTTGAGCGGCAACACATCAGCTTGCATGTATTCAAAGACTGAAGGCGCACTCACTACGCCGTATATGGCCCTTAAAGGCTCAGTTATTGCCAATTGTAAGATAACAACATGTAGATGTACAGACCCTCCTGGTATCATATCGCAAAATTATGGAGAAGCTGTATCCCTGATAGATAGACATTCATGCAATGTCCTATCATTAGACGGGATAACTCTGAGGCTTAGTGGGGAATTTGATGCAACTTATCAAAAGAACATCTCAATACTAGATTCTCAAGTCATCGTGACAGGCAATCTTGATATATCAACTGAACTTGGAAACGTCAACAATTCAATCAGCAATGCCTTGGATAGGTTGGCAGAAAGCAACAGCAAGCTAGAAAAAGTCAATGTCAGACTAACCAGCACATCTGTTCTCATTACCTATATTGTTCTAACTGTCATTTCCCTAATTTTCGGTGCACTTAGTCTGGTTTTAGTGTGTTACCTGATGTACAAACAGAAGGCACAACAAAAGACCTTGCTATGGCTTGGGAATAATACCCTCGATCAGATGAGAGCCACTACA
>2003/China/SP13
ATGGGCTCCAAACCTTCTACCAAGAACCCAGCACCTATGATGCTGACTATCCGGGTTGCGCTGGTACTGAGTTGCATCTGTCCGGCAAACTCCATTGATGGCAGGCCTCTTGCAGCTGCAGGAATTGTGGTTACAGGAGACAAAGCCGTCAACATATACACCTCATCCCAGACAGGATCAATCATAGTTAAGCTCCTCCCGAATCTGCCCAAGGATAAGGAGGCATGTGCGAAAGCCCCCTTGGATGCATACAACAGGACATTGACCACTTTGCTCACCCCCCTTGGTGACTCTATCCGTAGGATACAAGAGTCTGTGACTACATCTGGAGGGGGGAGACAGGGGCGCCTTATAGGCGCCATTATTGGCGGTGTGGCTCTTGGGGTTGCAACTGCCGCACAAATAACAGCGGCCGCAGCTCTGATACAAGCCAAACAAAATGCTGCCAACATCCTCCGACTTAAAGAGAGCATTGCCGCAACCAATGAGGCTGTGCATGAGGTCACTGACGGATTATCGCAACTAGCAGTGGCAGTTGGGAAGATGCAGCAGTTTGTTAATGACCAATTTAATAAAACAGCTCAGGAATTAGACTGCATCAAAATTGCACAGCAAGTTGGTGTAGAGCTCAACCTGTACCTAACCGAATTGACTACAGTATTCGGACCACAAATCACTTCACCTGCTTTAAACAAGCTGACTATTCAGGCACTTTACAATCTAGCTGGTGGAAATATGGATTACTTATTGACTAAGTTAGGTGTAGGGAACAATCAACTCAGCTCATTAATCGGTAGCGGCTTAATCACCGGTAACCCTATTCTATACGACTCACAGACTCAACTCTTGGGTATACAGGTAACTCTACCTTCAGTCGGGAACCTAAATAATATGCGTGCCACCTACTTGGAAACCTTATCCGTAAGCACAACCAGGGGATTTGCCTCGGCACTTGTCCCAAAAGTGGTGACACAGGTCGGTTCTGTGATAGAAGAACTTGACACCTCATACTGTATAGAAACTGACTTAGATTTATATTGTACAAGAATAGTAACGTTCCCTATGTCCCCTGGTATTTATTCCTGCTTGAGCGGCAATACGTCGGCCTGTATGTACTCAAAGACCGAAGGCGCACTTACTACACCATACATGACTATCAAAGGTTCAGTCATCGCCAACTGCAAGATGACAACATGTAGATGTGTAAACCCCCCGGGTATCATATCGCAAAACTATGGAGAAGCCGTGTCTCTAATAGATAAACAATCATGCAATGTTTTATCCTTAGGCGGGATAACTTTAAGGCTCAGTGGGGAATTCGATGTAACTTATCAGAAGAATATCTCAATACAAGATTCTCAAGTAATAATAACAGGCAATCTTGATATCTCAACTGAGCTTGGGAATGTCAACAACTCGATCAGTAATGCTTTGAATAAGTTAGAGGAAAGCAACAGAAAACTAGACAAAGTCAATGTCAAACTGACTAGCACATCTGCTCTCATTACCTATATCGTTTTGACTATCATATCTCTTGTTTTTGGTATACTTAGCCTGATTCTAGCATGCTACCTAATGTACAAGCAAAAGGCGCAACAAAAGACCTTATTATGGCTTGGGAATAATACTCTAGATCAGATGAGAGCCACTACA
>2003/China/SPY03
ATGGGCTCCAAACCTTCTACCAGGATCCCAGCACCTCTGATGCTGATCACCCGGATTATGCTGATGTTGGGCTGTATCCGTCCGACAAGCTCTCTTGACGGCAGGCCTCTTGCAGCTGCAAGAATTGTAGTAACAGGAGATAAGGCAGTCAATGTATACACCTCGTCTCAGACAGGGTCAATCATAGTCAAGTTGCTCCCGAATATGCCCAGGGATAAGGAAGCGTGTGCGAAAGCCCCATTAGAGGCATATAACAGAACACTGACTACTTTGCTCACTCCTCTTGGCGACTCCATCCGCAAGATCCAAGGGTCTGTGTCCACGTCTGGAGGAAGGAGACAAAAACGCTTTATAGGTGCTATTATTGGCAGTGTAGCTCTTGGGGTTGCAACAGCGGCACAGATAACAGCAGCTGCGGCCCTAATACAAGCCAACCAGAATGCTGCCAACATCCTCCGGCTTAAGGAGAGCATTGCTGCAACCAATGAAGCTGTGCATGAAGTCACCGACGGATTATCACAACTATCAGTGGCAGTTGGGAAGATGCAGCAGTTTGTCAATGACCAGTTTAATAATACAGCGCGAGAATTGGACTGTATAAAAATCACACAACAGGTTGGTGTAGAACTCAACCTATACCTAACTGAATTGACTACAGTATTCGGGCCACAGATCACCTCCCCTGCATTGACTCAGCTGACCATCCAGGCACTTTATAATTTAGCTGGTGGCAATATGGATTACTTATTAACTAAGTTAGGTATAGGGAACAATCAACTCAGCTCATTAATTGGTAGCGGCCTGATCACTGGTTACCCTATACTGTATGACTCACAGACTCAACTCTTGGGCATACAAGTGAATTTGCCCTCAGTCGGGAACTTAAATAATATGCGTGCCACCTATTTGGAGACCTTATCTGTAAGTACAACCAAAGGATATGCCTCAGCACTTGTCCCGAAAGTAGTGACACAAGTCGGTTCTGTGATAGAAGAGCTTGACACCTCATACTGTATAGAGTCCGATCTGGATTTATATTGTACTAGAATAGTGACATTCCCCATGTCCCCAGGTATTTATTCCTGTTTGAGCGGCAACACATCAGCTTGCATGTATTCAAAGACTGAAGGCGCACTCACCACGCCGTATATGGCCCTTAAAGGCTCAGTTATTGCCAATTGTAAGATAACAACATGTAGATGTACAGACCCTCCTGGTATCATATCGCAAAATTATGGAGAAGCTGTATCCCTGATAGATAGACATTCGTGCAATGTCTTATCATTAGACGGGATAACTCTGAGGCTCAGTGGGGAATTTGATGCAACTTATCAAAGGAACATCTCAATACTAGATTCTCAAGTCATCGTGACAGGCAATCTTGATATATCAACTGAACTTGGAAACGTCAACAATTCAATCAGCAATGCCTTGGATAAGTTGGCGGAAAGCAACAGCAAGCTAGAAAAAGTCAATGTCAGACTAACCAGCACATCTGCTCTCATTACCTATATTGTTCTAACTGTCATTTCTCTAGTTTTCGGTGCACTTAGTCTGGGTTTAGCGTGTTACCTGATGTACAAACAGAAGGCACAACAAAAGACCTTGCTATGGCTTGGGAATAATACCCTCGATCAGATGAGAGCCACTACA
>2003/China/SWS03
ATGGGCTCCAAACCTTCTACCAGGATCCCGGCACCTCTGATGCTGATTACTCGGATTATACTGATATTGAGTTGCATCTGTCCGGCAAGCTCTCTCGACGGCAGGCCTCTTGCAGCTGCAGGGATTGTAGTAACAGGAGACAAGGCGATCAATATATACACCTCGTCTCAGACAGGGTCAATCATAGTCAAGTTGCTCCCGAATATGCCCAAGGATAAAGAGGCGTGTGCAAAAGCCCCATTAGAGGCATATAACAGAACACTGACTACTTTGCTTACTCCTCTTGGCGATTCTATCCGCAAGATCCAAGGGTCTGTGTCCACATCTGGAGGAAGGAGACAGAAACGCTTTATAGGTGCCGTTATTGGCAGTGTAGCTCTTGGGGTTGCAACAGCGGCACAGATAACAGCAGCTGCGGCCCTAATACAAGCCAACCAGAATGCCGCCAACATCCTCCGGCTTAAAGAGAGCATTGCTGCAACTAATGAAGCTGTGCATGAAGTCACCGACGGATTATCACAACTATCAGTGGCAGTTGGGAAGATGCAGCAGTTTGTCAATGACCAGTTTAATAATACGGCGCGAGAATTGGACTGTATAAAAATTACACAACAGGTTGGTGTAGAACTCAACCTATACCTAACTGAATTGACTACAGTATTCGGGCCACAGATCACCTCCCCTGCCTTAACTCAACTGACCATCCAGGCACTTTATAATCTAGCTGGTGGCAATATGGATTACTTATTAACTAAGTTAGGTATAGGGAACAATCAACTCAGCTCATTAATTGGTAGCGGCTTGATCACTGGCTACCCTATACTGTATGACTCACAGACTCAACTCTTGGGCATACAAGTGAATTTGCCCTCAGTCGGGAACTTAAATAATATGCGTGCCACCTATTTGGAGACCTTATCTGTAAGTACAACCAAAGGATATGCCTCAGCACTTGTCCCGAAAGTAGTGACACAAGTCGGTTCTGTGATAGAAGAGCTTGACACCTCATACTGTATAGAGTCCGATCTGGATTTATATTGTACAAGAATAGTGACACTCCCCATGTCCCCAGGTATTTATTCCTGTTTGAGCGGTAACACATCAGCTTGCATGTATTCAAAGACTGAAGGCGCACTCACTACGCCATACATGGCCCTTAAAGGCTCAGTCATTGCCAATTGCAAGATAACAACATGTAGATGTGCAGACCCTCCTGGTATCATATCGCAAAATTATGGAGAAGCTGTATCCCTGATAGATAGACATTCGTGCAATGTCTTATCATTAGACGGGATAACTCTGAGGCTCAGCGGGGAATTTGATGCAACCTATCAAAAGAACATCTCAATACTAGATTCTCAAGTCATCGTGACAGGCAATCTTGATATATCAACTGAGCTTGGGAATGTCAACAATTCAATCAGCAATGCCTTGGACAGGTTGGCAGAAAGCAACAGCAAGCTAGACAAAGTCAATGTCAGACTAACCAGCACATCTGCTCTCATTACCTATAACGTTCTAACTGTCATTTCTCTAGTTTTCGGTGCACTTAGTCTGGTTTTAGCGTGTTATCTGATGTACAAACAGAAGGTACAACGAAAAGACCTTACTATGGCTTGGGAAAGTGCCCTCGATCAGATGAGAGCCACAATC
>2003/China/SY03
ATGGGCTCCAGACCTTCTACCAAGAACCCAGCACCTATGATGCTGGCTATCCGGGTTGCGCTGGTACTGAGTTACATCTGTCCGGCAAACTCCATTGATGGCAGGCCTCTTGCAGCTGCAGGAATTGTGGTTACAGGAGACAAAGCCGTCAACATATACACCTCATCCCAGACAGGATCAATCATAGTTAAGCTCCTCCCGAATCTGCCCAAGGATAAGGAGGCATGTGCGAAAGCTCCCTTGGATGCATACAACAGGACATTGACCACTTTGCTCACCCCCCTTGGTGACTCTATCCGTAGGATACAAGAGTCTGTGACTACATCTGGAGGGGGGAGACAGGGGCGCCTTATAGGCGCCATTATTGGCGGTGTGGCTCTTGGGGTTGCAACTGCCGCACAAATAACAGCGGCCGCAGCTCTGATACAAGCCAAACAAAATGCTGCCAACATCCTCCGACTTAAAGAGAGCATTGCCGAAACCAATGAGGCTGTGCATGAGGTCACTGACGGATTATCGCAACTAGCAGTGGCAGTTGGGAAGATGCAGCAGTTTGTTAATGACCAATTTAATAAAACAGCTCAGGAATTAGACTGCATCAAAATTGCACAGCAGGTTGGTGTAGAGCTCAACCTGTACCTAACCGAATTGACTACAGTATTCGGACCACAAATCACTTCACCTGCTTTAAACAAGCTGACTATTCAGGCACTTTACAATCTAGCTGGTGGAAATATGGATTACTTATTGACTAAGTTAGGTGTAGGGAACAATCAACTCAGCTCATTAATCGGTAGCGGCTTAATCACCGGTAACCCTATTCTATACGACTCACAGACTCAACTCTTGGGTATACAGGTAACTCTACCTTCAGTCGGGAACCTAAATAATATGCGTGCCACCTACTTGGAAACCCTATCCGTAAGCACAACCAGGGGATTTGCCTCGGCACTTGTCCCAAAAGTGGTGACACAGGTCGGTTCTGTGATAGAAGAACTTGACACCTCATACTGTATAGAAACTGACTTAGATTTATATTGTACAAGAATAGTAACGTTCCCTATGTCCCCTGGTATTTATTCCTGCTTGAGCGGCAATACGTCGGCCTGTATGTACTCAAAGACCGAAGGCGCACTTACTACACCATACATGACTATCAAAGGTTCAGTCATCGCCAACTGCAAGATGACAACATGTAGATGTGTAAACCCCCCGGGTATCATATCGCAAAACTATGGAGAAGCCGTGTCTCTAATAGATAAACAATCATGCAATGTTTTATCCTTAGGCGGGATAACTTTAAGGCTCAGTGGGGAATTCGATGTAACTTATCAGAAGAATATCTCAATACAAGATTCTCAAGTAATAATAACAGGCAATCTTGATATCTCAACTGAGCTTGGGAATGTCAACAACTCGATCAGTAATGCTTTGAATAAGTTAGAGGAAAGCAACAGAAAACTAGACGAAGTCAATGTCAAACTGACTAGCACATCTGCTCTCATTACCTATATCGTTTTGACTATCATTTCTCTTGTTTTTGGTATACTTAGCCTGATTCTAGCATGCTACCTAATGTACAAGCAAAAGGCGCAACAAAAGACCTTATTATGGCTTGGGAATAATACTCTAGATCAGATGAGAGCCACTACA
>2003/China/WHZ034
ATGGGCTCCAAACCTTCTACCAGGATCCCAGCACCTCTAATGCTGATCACTCGGATTATGCTGATATTGAGCTGTATCCGTCTGACAAGCTCTCTTGACGGCAGGCCTCTTGCAGCTGCAGGAATTGTAGTAACAGGAGATAAGGCAGTCAATGTATACACCTCGTCTCAGACAGGGTCAATCATAGTCAAGTTGCTCCCGAATATGCCCAGAGATAAGGAGGCGTGTGCAAAAGCCCCATTAGAGGCATATAACAGAACACTGACTACTTTGCTCACTCCTCTTGGCGACTCCATCCGCAAGATCCAAGGGTCTGTGTCCACGTCTGGAGGAAGGAGACAAAAACGCTTTATAGGTGCTGTTATTGGCAGTGTAGCTCTTGGGGTTGCAACAGCGGCACAGATAACAGCAGCTGCAGCCTTAATACAAGCCAACCAGAATGCCGCCAACATCCTCCGGCTTAAGGAGAGCATTGCTGCAACCAATGAAGCTGTGCATGAAGTCACCGACGGATTATCACAACTATCAGTGGCAGTTGGGAAGATGCAGCAATTTGTCAATGACCAATTTAATAATACGGCGCGAGAATTGGACTGTATAAAAATCACACAACAGGTTGGTGTAGAACTCAACCTATACCTAACTGAATTGACTACAGTATTCGGGCCACAGATCACCTCCCCTGCATTAACTCAGCTGACCATCCAGGCACTTTATAATTTAGCTGGTGGCAATATGGATTACTTATTAACTAAGTTAGGTATAGGGAACAATCAACTCAGCTCATTAATTGGTAGCGGCCTGATCACTGGTTACCCTATACTGTATGACTCACAGACTCAACTCTTGGGCATACAAGTGAATTTGCCCTCAGTCGGGAACTTAAATAATATGCGTGCCACCTATTTGGAGACCTTATCTGTAAGTACAACCAAAGGATATGCCTCAGCACTTGTCCCGAAAGTAGTGACACAAGTTGGTTCTGTGATAGAAGAGCTTGACACCTCATACTGTATAGAGTCCGATCTGGATTTATATTGTACTAGAATAGTGACACTCCCCATGTCCCCAGGTATTTATTCCTGTTTGAGCGGCAACACATCAGCTTGCATGTATTCAAAGACTGAAGGCGCACTCACTACGCCGTATATGGCCCTTAAAGGCTCAGTTATTGCCAATTGTAAGATAACAACATGTAGATGTACAGACCCTCCTGGTATCATATCGCAAAATTATGGAGAAGCTGTATCCCTGATAGATAGACATTCATGCAATGTCTTATCATTAGATGGGATAACTCTGAGGCTCAGTGGGGAATTTGATGCAACTTATCAAAAGAACATCTCAATACTAGATTCTCAAGTCATCGTGACAGGCAATCTTGATATATCAACTGAACTTGGAAACGTCAACAATTCAATCAGCAATGCCTTGGATAGGTTGGCAGAAAGCAACAGCAAGCTAGAAAAAGTCAATGTCAGACTAACCAGCACATCTGCTCTCATTACCTATATTGTTCTAACTGTCATTTCTCTAATTTTCGGTGCACTTAGTCTGGTTTTAGCGTGTTACCTGATGTACAAACAGAAGGCACAACAAAAGACCTTGCTATGGCTTGGGAATAATACCCTCGATCAGATGAGAGCCACTACA
>2003/China/WN/Tianin/03
ATGGGCTCCAAACCTTCTACCAGGATCCCAGCACCTCTGATGCTGATCACCCGGATTATGCTGATATTGGGCTGTATCCGTCCGACAAGCACTCTTGACGGCAGGCCTCTCGCAGCTGCAGGAATTGTAGTAACAGGAGATAAGGCAGTCAATGTATACACTTCGTCTCAGACGGGGTCAATCATAGTCAAGTTGCTCCCGAATATGCCCAGGGATAAGGAGGCGTGTGCGAAAGCCCCATTAGAGGCATACAACAGAACACTGACTACTTTGCTCACTCCTCTTGGCGACTCCATCCGCAAGATCCAAGGGTCTGTGTCCACGTCTGGAGGAAGGAGACGAAAACGCTTTATAGGTGCTGTTATTGGCAGTGTAGCTCTTGGGGTTGCAACAGCGGCACAGATAACAGCAGCTGCGGCCCTAATACAAGCCAACCAGAATGCTGCCAACATCCTTCGACTCAAGGAGAGCATTGCTGCAACCAATGAAGCTGTGCATGAAGTCACCGACGGATTATCACAACTATCAGTGGCAGTTGGGAAGATGCAGCAGTTTGTCAATGACCAGTTTAATAATACGGCGCGAGAATTGGACTGTATAAAAATCACACAACAGGTTGGTGTAGAACTCAACCTATACCTAACTGAATTGACTACAGTATTCGGGCCACAGATCACCTCCCCTGCATTAACTCAGCTGACCATCCAGGCACTTTATAATTTAGCTGGTGGCAATATGGATTACTTATTAACTAAGTTAGGTATAGGGAACAATCAACTCAGCTCATTAATTGGTAGCGGCCTGATCACTGGTTACCCTATACTGTATGACTCACAGACTCAACTCTTGGGCATACAAGTGAATTTGCCCTCAGTCGGGAACTTAAATAATATGCGTGCCACCTATTTGGAGACCTTATCTGTAAGTACAACCAAAGGATATGCCTCAGCACTTGTCCCGAAAGTAGTGACACAAGTCGGTTCTGTGATAGAAGAGCTTGACACCTCATACTGTATAGAGTCCGATCTGGATTTATATTGTACTAGAATAGTGACATTCCCCATGTCCCCAGGTATTTATTCCTGTTTGAGCGGCAACACATCAGCTTGCATGTATTCAAAGACTGAAGGCGCACTCACTACGCCGTATATGGCCCTTAAAGGCTCAGTTATTGCCAATTGTAAGATAACAACATGTAGATGTACAGACCCTCCTGGTATCATATCGCAAAATTATGGAGAAGCTGTATCCCTGATAGATAGACATTCGTGCAATGTCTTATCATTAGACGGGATAACTCTGAGGCTCAGTGGAGAATTCGATGCAACTTATCAAAAGAACATCTCAATACTAGATTCTCAAGTCATCGTGACAGGCAATCTTGATATATCAACTGAACTTGGAAATGTCAACAATTCAATCAGCAATGCCTTGGATAAGTTGGCAGAAAGCAACAGCAAGCTAGAAAAAGTCAATGTCAGACTAACCAGCACATCTGCTCTCATTACCTATATTGTTCTAACTGTCATTTCTCTAGTTTTCGGTGCACTTAGTCTGGGTTTAGCGTGTTACCTGATGTACAAACAGAAGGCGCAACAAAAGACCTTGCTATGGCTCGGGAATAATACCCTCGATCAGATGAGGGCCACTACA
>2003/China/YG03
ATGGGCTCCAAACCTTCTACCAGGATCCCAGCACCTCTGATGCTGATTACTCGGATTATGCTGATATTGAGTTGCATCTGTCCGGCAAGCTCTCTCGACGGCAGGCCTCTTGCAGCTGCAGGGATTGTAGTAACAGGAGACAAGGCGATCAATATATACACCTCGTCTCAGACAGGGTCAATCATAGTCAAGTTGCTCCCGAATATGCCCAAGGATAAAGAGGCGTGTGCAAAAGCCCCATTAGAGGCATATAACAGAACACTGACTACTTTGCTTACTCCTCTTGGCGATTCTATCCGCAAGATCCAAGGGTCTGTGTCCACATCTGGAGGAAGGAGACAGAAACGCTTTATAGGTGCCGTTATTGGCAGTGTAGCTCTTGGGGTTGCAACAGCGGCACAGATAACAGCAGCTGCGGCCCTAATACAAGCCAACCAGAATGCCGCCAACATCCTCCGGCTTAAAGAGAGCATTGCTGCAACTAATGAAGCTGTGCATGAAGTCACCGACGGATTATCACAACTATCAGTGGCAGTTGGGAAGATGCAGCAGTTTGTCAATGACCAGTTTAATAATACGGCGCGAGAATTGGACTGTATAAAAATTACACAACAGGTTGGTGTAGAACTCAACCTATACCTAACTGAATTGACTACAGTATTCGGGCCACAGATCACCTCCCCTGCCTTAACTCAACTGACCATCCAGGCACTTTATAATCTAGCTGGTGGCAATATGGATTACTTATTAACTAAGTTAGGTATAGGGAACAATCAACTCAGCTCATTAATTGGTAGCGGCTTGATCACTGGCTACCCTATACTGTATGACTCACAGACTCAACTCTTGGGCATACAAGTGAATTTGCCCTCAGTCGGGAACTTAAATAATATGCGTGCCACCTATTTGGAGACCTTATCTGTAAGTACAACCAAAGGATATGCCTCAGCACTTGTCCCGAAAGTAGTGACACAAGTCGGTTCTGTGATAGAAGAGCTTGACACCTCATACTGTATAGAGTCCGATCTGGATTTATATTGTACAAGAATAGTGACACTCCCCATGTCCCCAGGTATTTATTCCTGTTTGAGCGGTAACACATCAGCTTGCATGTATTCAAAGACTGAAGGCGCACTCACTACGCCATACATGGCCCTTAAAGGCTCAGTCATTGCCAATTGCAAGATAACAACATGTAGATGTGCAGACCCTCCTGGTATCATATCGCAAAATTATGGAGAAGCTGTATCCCTGATAGATAGACATTCGTGCAATGTCTTATCATTAGACGGGATAACTCTGAGGCTCAGCGGGGAATTTGATGCAACCTATCAAAAGAACATCTCAATACTAGATTCTCAAGTCATCGTGACAGGCAATCTTGATATATCAACTGAGCTTGGGAATGTCAACAATTCAATCAGCAATGCCTTGGACAGGTTGGTAGAAAGCAACAGCAAGCTAGACAAAGTCAATGTCAGACTAACCAGCACATCTGCGCTCATTGCCTATATCGTTCTAACTGTCATTTCTCTAGTTTTCGGTGCACTTAGTCTGGTTTTAGCGTGTTATCTGATGTACAAACAGAAGGCACAACAAAAGACCTTACTATGGCTTGGGAATAATGCCCTCGATCAGATGAGAGCCACTACA
>2003/USA/03-632a
ATGGGCTCCGGGTCTTCTACCAGGATCCCAGTACCTCTGATGCTGACCGTCCGGGTTGCACTGGCACTAAGTTGCATCCGTCTGACAAGCTCTCTTGATGGCAGGCCTCTAGCAGCTGCAGGAATTGTGGTAACAGGAGACAAGGCAGTCAACATATATACCTCATCTCAGACAGGGTCAATCATAGTCAAGCTACTCCCGAATATGCCCAAAGATAAAGAGGCATGTGCAAAAGCCCCCTTGGAGGCATACAACAGAACATTGACCACTTTGCTCACCCCCCTTGGTGATTCTATTCGTAGGATACAAGAGTCTGTGACCACATCTGGAGGAGAGAAGCAGGGGCGCCTTATAGGTGCTATTATTGGCGGTGTAGCTCTTGGGGTTGCAACTGCTGCACAGATAACAGCAGCCTCGGCTCTGATACAGGCCAACCAAAATGCTGCCAACATCCTCCGGCTTAAAGAAAGCATTGCCGCAACCAATGAGGCCGTGCATGAGGTCACTGACGGATTATCGCAGCTCGCAGTGGCCGTTGGGAAGATGCAGCAATTTGTTAATGACCAATTTAATAAAACAGCTCAGGAACTAGACTGTATCAAAATTGCCCAGCAGGTTGGTGTAGAGCTCAACTTGTACCTAACTGAATTGACTACAGTATTCGGGCCACAAATCACTTCTCCCGCCTTAACCCAGCTGACTATCCAGGCACTTTACAATCTAGCTGGTGGGAATATGGATTATTTGCTGACTAAGTTAGGTGTGGGGAACAATCAGCTCAGTTCATTAATTGGTAGCGGCTTGATCACCGGCAACCCTATTCTGTATGACTCACAAACTCAACTCTTGGGTATACAGGTAACCTTACCCTCAGTCGGGAACCTAAATAATATGCGTGCCACTTACCTAGAAACTTTGTCCGTAAGTACAACCAAGGGATTTGCCTCAGCACTCGTTCCTAAAGTGGTGACTCAGGTCGGTTCTGTGATAGAAGAACTTGACACCTCATATTGTATAGAAACCGACTTGGATTTATATTGTACAAGAATAGTGACATTCCCTATGTCTCCTGGTATTTATTCTTGCCTGAGCGGCAATACATCGGCCTGCATGTACTCAAAGACTGAAGGCGCACTCACTACACCATATATGACTCTTAAAGGCTCAGTCATTGCCAACTGTAAGATGACAACATGTAGATGCGCAGACCCCCCGGGTATTATATCGCAAAATTATGGTGAAGCCGTGTCTCTAATAGATAGGCAGTCATGCAATATCTTATCCTTAGACGGGATAACTCTGAGGCTCAGTGGAGAATTTGATGCAACTTATCAGAAGAATATCTCAATACAGGACTCTCAAGTAATAGTAACAGGCAATCTTGATATCTCAACTGAACTTGGGAATGTCAACAACTCGATAAGTAATGCTTTGGATAAATTAGAAGAAAGTAACAGCAAGCTAGACAAAGTCAACGTCAAATTGACCAGCACATCTGCTCTCATTACCTATATCATTTTAACTGTCGTATCTCTCGTCTGTGGTATACTTAGTCTAGTTCTAGCGTGCTACTTGATGTACAAGCAGAAGGCACAACAAAAGACCTTGTTATGGCTTGGGAATAATACCCTAGATCAGATGAGAGCCACTACA
>2003/USA/03-632b
ATGGGCTCCGGGTCTTCTACCAGGATCCCAGTACCTCTGATGCTGACCGTCCGGGTTGCACTGGCACTAAGTTGCATCCGTCTGACAAGCTCTCTTGATGGCAGGCCTCTAGCAGCTGCAGGAATTGTGGTAACAGGAGACAAGGCAGTCAACATATATACCTCATCTCAGACAGGGTCAATCATAGTCAAGCTACTCCCGAATATGCCCAAAGATAAAGAGGCATGTGCAAAAGCCCCCTTGGAGGCATACAACAGAACATTGACCACTTTGCTCACCCCCCTTGGTGATTCTATTCGTAGGATACAAGAGTCTGTGACCACATCTGGAGGAGAGAAGCAGGGGCGCCTTATAGGTGCTATTATTGGCGGTGTAGCTCTTGGGGTTGCAACTGCTGCACAGATAACAGCAGCCTCGGCTCTGATACAGGCCAACCAAAATGCTGCCAACATCCTCCGGCTTAAAGAAAGCATTGCCGCAACCAATGAGGCCGTGCATGAGGTCACTGACGGATTATCGCAGCTCGCAGTGGCCGTTGGGAAGATGCAGCAATTTGTTAATGACCAATTTAATAAAACAGCTCAGGAACTAGACTGTATCAAAATTGCCCAGCAGGTTGGTGTAGAGCTCAACTTGTACCTAACTGAATTGACTACAGTATTCGGGCCACAAATCACTTCTCCCGCCTTAACCCAGCTGACTATCCAGGCACTTTACAATCTAGCTGGTGGGAATATGGATTATTTGCTGACTAAGTTAGGTGTGGGGAACAATCAGCTCAGTTCATTAATTGGTAGCGGCTTGATCACCGGCAACCCTATTCTGTATGACTCACAAACTCAACTCTTGGGTATACAGGTAACCTTACCCTCAGTCGGGAACCTAAATAATATGCGTGCCACTTACCTAGAAACTTTGTCCGTAAGTACAACCAAGGGATTTGCCTCAGCACTCGTTCCTAAAGTGGTGACTCAGGTCGGTTCTGTGATAGAAGAACTTGACACCTCATATTGTATAGAAACCGACTTGGATTTATATTGTACAAGAATAGTGACATTCCCTATGTCTCCTGGTATTTATTCTTGCCTGAGCGGCAATACATCGGCCTGCATGTACTCAAAGACTGAAGGCGCACTCACTACACCATATATGACTCTTAAAGGCTCAGTCATTGCCAACTGTAAGATGACAACATGTAGATGCGCAGACCCCCCGGGTATTATATCGCAAAATTATGGTGAAGCCGTGTCTCTAATAGATAGGCAGTCATGCAATATCTTATCCTTAGACGGGATAACTCTGAGGCTCAGTGGAGAATTTGATGCAACTTATCAGAAGAATATCTCAATACAGGACTCTCAAGTAATAGTAACAGGCAATCTTGATATCTCAACTGAACTTGGGAATGTCAACAACTCGATAAGTAATGCTTTGGATAAATTAGAAGAAAGTAACAGCAAGCTAGACAAAGTCAACGTCAAATTGACCAGCACATCTGCTCTCATTACCTATATCATTTTAACTGTCGTATCTCTCGTCTGTGGTATACTTAGTCTAGTTCTAGCGTGCTACTTGATGTACAAGCAGAAGGCACAACAAAAGACCTTGTTATGGCTTGGGAATAATACCCTAGATCAGATGAGAGCCACTACA
>2003/USA/18719-03_GS
ATGGGCCCCAAATCCTCCACCAGGACCCCAGCACCCCTGATGCTGATCACCCGGACCACGTTGATATTGAGCTGTATCTGTCGGACAAGCTCTCTTGACGGCAGACCTCTCGCAGCTGCAGGGATTGTGGTGACGAGGGATAAAGCAGTTAATGTATTCACTTCATCTCAAACAGGGTCAATCATAATCAAGTTGCTCCCAAATATGCCCAAGGATAAAGAGGCGTGCGCAAAAGCCCCATTGGAGGCATACAACAGAACACTGACCACCTTACTCACTCCTCTTGGTGACTCCATCCGCAGGATTCAAGGGTCTGCAACTACATCTCGAGGAAGGAGACAGAAACGTTTTGTAGGTGCTATTATCGGCAGTATAGCTCTTGGGGTTGCAACAGCTGCACAGATAACAGCAGCTGCAGCTCTGATACAAGCCAACCAGAACGCTGCCAACATCCTCCGACTTAAGGAGAGCATTGCTGCAACCAATGAAGCTGTACACGAAGTCACTGACGGATTATCACAACTAGCGATGGCAATTGGGAAGATGCAGCAGTTTGTTAATGACCAGTTCAATAATACGGCACGAGAATTGGACTGTATCAAGATTACACAACAGGTTGGCGTCGAACTCAATTTGTATCTGACTGAACTGACTACAGTATTCGGGCCACAAATCACTTCTCCTGCTTTAACTCAGCTAACCATCCAGGCACTTTATAATTTAGCTGGTGGCAATATGGATTACTTATTGACTAGGTTAGGTGTAGGGAACAATCAACTCAGCTCATTAATTAGTAGTGGCCTGATCACTGGCAACCCCATTCTATATGACTCACAGACCCAGCTCTTAGGCATACAGATAAATTTACCCTCAGTCGGGAGTCTAAATAATATGCGTGCCACCTACTTGGAGACCTTATCCGTAAGCACAACCAGAGGGTTCGCCTCAGCACTTGTCCCGAAAGTTGTGACGCAAATTGGTTCTGTGATAGAAGAACTTGACACCTCTTATTGTATAGAATCTGATCTGGACTTATACTGTACAAGGATAGTGACATACCCCATGTCTCCTGGCATTTATTCCTGTCTGAGCGGCAATACGTCAGCTTGTATGTATTCAAAGACTGAGGGTGCACTCACTACACCATACATGGCCCTCAAAGGCTCAGTTATTGCTAATTGCAAGATGACTACATGCAGATGTGCAGACCCCCCAGGTATCATATCGCAAAATTACGGAGAAGCTGTGTCCCTGATAGATAAACACTCATGCAATGTCTTATCTCTCGATGGGATAACCCTGAGGCTCAGTGGGGAATTTGATGCGACCTATCAAAAGAATATCTCAATACTAGGCTCTCAGGTCATCGTGACAGGCAATCTCGATATATCAGCTGAACTTGGGAATGTCAACAATTCGATAAGCAGTGCCCTGGACAAATTAGCAGAAAGTAACAGCAAGCTAAAAAAAGTCAATGTCAACTTAACTAGCACATCTGCTCTCATTACTTATATTGTTTTAGCTGTCGCATCTCTTGTTTTTGGCGTAATTAGCCTGGTTCTAACGTGCTACTTGATGTACAAACAAAAAGCACAACAAAGGACCTTACTATGGCTTGGGAACAATACCCTCGATCAGATAAGAGCCACCACA
>2003/USA/18719-03_GS/03
ATGGGCCCCAAATCCTCCACCAGGACCCCAGCACCCCTGATGCTGATCACCCGGACCACGTTGATATTGAGCTGTATCTGTCGGACAAGCTCTCTTGACGGCAGACCTCTCGCAGCTGCAGGGATTGTGGTGACGAGGGATAAAGCAGTTAATGTATTCACTTCATCTCAAACAGGGTCAATCATAATCAAGTTGCTCCCAAATATGCCCAAGGATAAAGAGGCGTGCGCAAAAGCCCCATTGGAGGCATACAACAGAACACTGACCACCTTACTCACTCCTCTTGGTGACTCCATCCGCAGGATTCAAGGGTCTGCAACTACATCTCGAGGAAGGAGACAGAAACGTTTTGTAGGTGCTATTATCGGCAGTATAGCTCTTGGGGTTGCAACAGCTGCACAGATAACAGCAGCTGCAGCTCTGATACAAGCCAACCAGAACGCTGCCAACATCCTCCGACTTAAGGAGAGCATTGCTGCAACCAATGAAGCTGTACACGAAGTCACTGACGGATTATCACAACTAGCGATGGCAATTGGGAAGATGCAGCAGTTTGTTAATGACCAGTTCAATAATACGGCACGAGAATTGGACTGTATCAAGATTACACAACAGGTTGGCGTCGAACTCAATTTGTATCTGACTGAACTGACTACAGTATTCGGGCCACAAATCACTTCTCCTGCTTTAACTCAGCTAACCATCCAGGCACTTTATAATTTAGCTGGTGGCAATATGGATTACTTATTGACTAGGTTAGGTGTAGGGAACAATCAACTCAGCTCATTAATTAGTAGTGGCCTGATCACTGGCAACCCCATTCTATATGACTCACAGACCCAGCTCTTAGGCATACAGATAAATTTACCCTCAGTCGGGAGTCTAAATAATATGCGTGCCACCTACTTGGAGACCTTATCCGTAAGCACAACCAGAGGGTTCGCCTCAGCACTTGTCCCGAAAGTTGTGACGCAAATTGGTTCTGTGATAGAAGAACTTGACACCTCTTATTGTATAGAATCTGATCTGGACTTATACTGTACAAGGATAGTGACATACCCCATGTCTCCTGGCATTTATTCCTGTCTGAGCGGCAATACGTCAGCTTGTATGTATTCAAAGACTGAGGGTGCACTCACTACACCATACATGGCCCTCAAAGGCTCAGTTATTGCTAATTGCAAGATGACTACATGCAGATGTGCAGACCCCCCAGGTATCATATCGCAAAATTACGGAGAAGCTGTGTCCCTGATAGATAAACACTCATGCAATGTCTTATCTCTCGATGGGATAACCCTGAGGCTCAGTGGGGAATTTGATGCGACCTATCAAAAGAATATCTCAATACTAGGCTCTCAGGTCATCGTGACAGGCAATCTCGATATATCAGCTGAACTTGGGAATGTCAACAATTCGATAAGCAGTGCCCTGGACAAATTAGCAGAAAGTAACAGCAAGCTAAAAAAAGTCAATGTCAACTTAACTAGCACATCTGCTCTCATTACTTATATTGTTTTAGCTGTCGCATCTCTTGTTTTTGGCGTAATTAGCCTGGTTCTAACGTGCTACTTGATGTACAAACAAAAAGCACAACAAAGGACCTTACTATGGCTTGGGAACAATACCCTCGATCAGATAAGAGCCACCACA
>2004/China/AH/1/04
ATGGGCTCCAGACCTTCTACTAAGAACCCAGCACCTATGATGCTGACTATCCGGGTTGCGCTGGTACTGAGTTGCATCTGTCCGGCAAACTCCATTGATGGCAGGCCTCTTGCAGCTGCAGGAATTGTGGTTACAGGAGACAAAGCCGTCAACATATACACCTCATCCCAGACAGGATCAATCATAGTTAAGCTCCTCCCGAATCTGCCCAAGGATAAGGAGGCATGTGCGAAAGCCCCCTTGGATGCATACAACAGGACATTGACCACTTTGCTCACCCCCCTTGGTGACTCTATCCGTAGGATACAAGAGTCTGTGACTACATCTGGAGGGGGGAGACAGGGGCGCCTTATAGGCGCCATTATTGGCGGTGTGGCTCTTGGGGTTGCAACTGCCGCACAAATAACAGCGGCCGCAGCTCTGATACAAGCCAAACAAAATGCTGCCAACATCCTCCGACTTAAAGAGAGCATTGCCGCAACCAATGAGGCTGTGCATGAGGTCACTGACGGATTATCGCAACTAGCAGTGGCAGTTGGGAAGATGCAGCAGTTTGTTAATGACCAATTTAATAAAACAGCTCAGGAATTAGACTGCATCAAAATTGCACAGCAAGTTGGTGTAGAGCTCAACCTGTACCTAACCGAATTGACTACAGTATTCGGACCACAAATCACTTCACCTGCTTTAAACAAGCTGACTATTCAGGCACTTTACAATCTAGCTGGTGGAAATATGGATTACTTATTGACTAAGTTAGGTGTAGGGAACAATCAACTCAGCTCATTAATCGGTAGCGGCTTAATCACCGGTAACCCTATTCTGTACGACTCACAGACTCAAGTCTTGGGTATACAGGTAACTCTACCTTCAGTCGGGAACCTAAATAATATGCGTGCCACCTACTTGGAAACCTTATCCGTAAGCACAACCAGGGGATTTGCCTCGGCACTTGTCCCAAAAGTGGTGACACAGGTCGGTTCTGTGATAGAAGAACTTGACACCTCATACTGTATAGAAACTGACTTAGATTTATATTGTACAAGAATAGTAACGTTCCCTATGTCCCCTGGTATTTATTCCTGCTTGAGCGGCAATACGTCGGCCTGTATGTACTCAAAGACCGAAGGCGCACTTACTACACCATACATGACTATCAAAGGTTCAGTCATCGCCAACTGCAAGATGACAACATGTAGATGTGTAAACCCCCCGGGTATCATATCGCAAAACTATGGAGAAGCCGTGTCTCTAATAGATAAACAATCATGCAATGTTTTATCCTTAGGCGGGATAACTTTAAGGCTCAGTGGGGAATTCGATGTAACTTATCAGAAGAATATCTCAATACAAGATTCTCAAGTAATAATAACAGGCAATCTTGATATCTCAACTGAGCTTGGGAATGTCAACAACTCGATCAGTAATGCTTTGAATAAGTTAGAGGAAAGCAACAGAAAACTAGACAAAGTCAATGTCAAACTGACTAGCACATCTGCTCTCATTACCTATATCGTTTTGACTATCATATCTCTTGTTTTTGGTATACTTAGCCTGATTCTAGCATGCTACCTAATGTACAAGCAAAAGGCGCAACAAAAGACCTTATTATGGCTTGGGAATAATACTCTAGATCAGATGAGAGCCACTACA
>2004/China/CK/CH/HN/1/04
ATGGGCTCCAAACCTTCTACCAGGATCCCAGCACCTCCGACGCTGATCACTCGGATTTTGCTGATGTTGAGCTGTATCCGTCTGACAAGCTCTCTTGACGGCAGGCCTCTTGCAGCTGCAGGAATTGTAGTAACAGGAGATAAGGCAGTCAATGTGTACACCTCGTCTCAGACAGGGTCAATCATAGTCAAGTTGCTTCCGAATATGCCCAGGGATAAGGAGGCGTGTGCAAAAGCCCCATTAGAGGCATATAACAGAACACTGACTACTTTGCTCACCCCTCTTGGCGACTCCATCCGCAAGATCCAAGGGTCCGTGTCCACGTCTGGAGGAAGGAGACAAAAACGCTTTATAGGTGCTGTTATTGGCAGTGTAGCTCTTGGGGTTGCAACAGCGGCACAGATAACAGCAGCTGCGGCCCTAATACAGGCCAACCAGAATGCCGCCAACATCCTCCGGCTTAAGGAGAGCATTGCTGCAACCAATGAAGCTGTGCATGAAGTCACCGACGGATTATCACAACTATCGGTGGCAGTTGGGAAGATGCAGCAGTTTGTCAATGACCAGTTTAATAATACGGCGCGAGAATTGGACTGTATAAAAATCACACAACAGGTTGGTGTAGAACTCAACCTATACCTAACTGAATTGACTACAGTATTCGGGCCACAGATCACCTCCCCTGCATTAACTCAGCTGACCATCCAGGCACTTTATAATTTAGCTGGTGGCAATATGGATTACTTATTAACTAAGTTAGGTATAGGGAACAATCAACTCAGCTCATTAATTGGTAGCGGCCTGATCACTGGTTACCCTATACTGTATGACTCACAGACTCAACTCTTGGGCATACAAGTGAATTTGCCCTCAGTCGGGAACTTAAATAATATGCGTGCCACCTATTTGGAGACCTTATCTGTAAGTACAACCAAAGGATATGCCTCAGCACTTGTCCCGAAAGTAGTGACACAGGTCGGTTCTGTGATAGAAGAGCTTGACACCTCATACTGTATAGAGTCTGATCTGGATTTATATTGTACTAGAATAGTGACATTCCCCATGTCCCCAGGTATTTATTCCTGTTTGAGCGGCAACACATCAGCTTGCATGTATTCAAAGACTGAGGGCGCACTCACTACGCCGTATATGGCCCTTAAAGGCTCAGTTATTGCCAATTGTAAGATAACAACATGTAGATGTACAGACCCTCCTGGTATCATATCGCAAAATTATGGAGAAGCTGTATCCCTGATAGATAGACATTCGTGCAATGTCTTATCATTAGACGGGATAACTCTGAGGCTCAGTGGGGAATTTGATGCAACTTATCAAAAGAACATCTCAATACTAGATTCTCAAGTCATCGTGACAGGCAATCTTGATATATCAACTGAACTTGGAAACGTCAACAATTCAATCAGCAATGCCTTGGGTAGGTTGGCAGAAAGCAACAGCAAGCTAGAAAAAGTCAATGTCAGACTAACCAGCACATCTGCTCTCATTACCTATATTGTTCTAACTGTCATTTCTCTAGTTTTCGGTGCACTTAGTCTGGGTTTAGCGTGTTACTTGATGTACAAACAGAAGGCACAACAAAAGACCTTGCTATGGCTTGGGAATAATACCCTCGATCAGATGAGAGCCACTACA
>2004/China/CK/CH/JD/1/04
ATGGGCCCCAGATCTTCTACCAGGATCCCAGTACCTCTAATGCTGACCATACGGATCACGCTGGCACTGAGTTATGTCCGTCTGACAAGTTCGCTTGATGGCAGGCCTCTTGCAGCCGCAGGGATCGTGGTAACAGGGGATAAAGCAATTAACATATACACCTCATCCCAGACAGGGTCAATCATAGTCAAGTTACTCCCAAATATGCCCAAGGACAAAGAGGCATGTGCAAAAGCCCCATTGGAGGCTTACAACAGGACACTGACTACTTTGCTTACCCCCCTTGGTGATTCTATCCGCAGGATACAAGAGTCTGTGACTACATCCGGAGGAAGGAGACAGAGACGCTTTATAGGTGCCATTATTGGCAGTGTAGCTCTAGGGGTTGCAACAGCTGCACAGATAACGGCAGCCTCGGCTCTGATACAAGCCAACCAGAATGCTGCTAACATCCTCCGGCTTAAGGAGAGCATTGCTGCAACCAATGAAGCTGTACACGAGGTCACTGGCGGATTGTCACAGTTAGCAGTGGCAGTTGGAAAGATGCAGCAATTTGTTAATGACCAGTTTAATAACACAGCTCAAGAGTTGGACTGTATAAAAATTACACAGCAGGTTGGTGTAGAACTCAACTTATACTTAACTGAATTGACTACAGTGTTCGGGCCACAAATCACTTCCCCTGCCTTAACTCAGTTGACTGTTCAGGCTCTTTACAATCTGGCTGGTGGTAATGTAGATTACTTGTTGACTAAGTTAGGTGTAGGGAACAACCAGCTCAGCTCATTGATTGGTAGCGGCTTGATCACCGGTAACCCTATTTTTTACGACTCACAGACTCAACTCTTGGGTATACAGGTGACTTTACCCTCAGTCGGGAACCTAAATAATATGCGTGCCACCTACTTGGAGACCTTGTCTGTAAGCACAACAAAGGGATTTGCCTCAGCACTTGTCCCAAAAGTAGTGGCACAGGTCGGTTCTGTGATAGAAGAGCTTGACACCTCATACTGTATAGAAGCTGATTTGGATTTATATTGTACAAGAATAGTGACATTCCCTATGTCCCCTGGTATTTATTCCTGTTTGAGCGGCAATACATCGGCTTGCATGTATTCAAAGACTGAAGGCGCACTTACTACACCATACATGACTCTCAAAGGCTCAGTTGTTGCCAATTGCCAGATGACAACATGTAGATGTGCAGACCCCCCGGGTATCATATCACAAAATTATGGAGAGGCTGTGTCTCTAATAGATAAGCACTCATGCAATGTCGTATCCTTAGACGGGATAACTTTGAGGCTCAGTGGGGAATTTGATGCAACTTATCAAAAGAATATCTCAATATTAGATTCTCAAGTACTAGTGACAGGCAATCTCGATATCTCAACTGGGCTTGGGAATGTCAACCACTCAATAAGTAATGCTTTGGATAAGTTAGAGGAAAGCAACAGCAAACTAGACAAAGTCAATGTCAGACTGACCAGCACATCTGCTCTCATTACCTATATTGTTTTAACTGTCATATCTCTTGTTCTTGGTATGCTTAGCCTGGTTCTAGCATGCTATCTGATGTACAAGCAAAAAGCGCAACGAAAGACCTTGTTGTGGCTTGGAAATAATACCCTAGATCAGATGAGAGCTACTACA
>2004/China/D_AH_13_04
ATGGGCTCCAGATCTTCTACCAGGATCCCAGTACCTCTGATGTTGACTGTCCGGGTCGCGCTGGCACTGTGTTGCGTCCGTCTGACAAGCTCCCTTGATGGCAGGCCTCTTGCAGCTGCAGGGATTGTGGTAACAGGAGACAAAGCAGTCAACATATACACTTCATCCCAGACAGGGTCGATCATAGTCAAATTACTCCCCAATATGCCCAAGGACAAAGAGGCATGTGCAAAAGCCCCGTTGGAGGCGTACAACAGGACATTGACTACTCTGCTCACCCCCCTTGGTGATTCTATCCGTAGGATACAAGAGTCCGTGACTACATCTGGAGGAGAGAAACAGGGACGCCTTATAGGCGCTATTATCGGTGGTGTGGCTCTCGGGGTTGCAACCGCTGCACAGATAACAGCAGCCTCGGCTCTGATACAAGCCAATCAAAATGCTGCCAACATCCTCCGACTTAAAGAGAGCATTGTTGCAACCAATGAGGCTGTGCACGAAGTCACTGACGGATTATCACAACTAGCCGTGGCAGTCGGGAAGATGCAACAATTTGTTAATGACCAGTTTAATAAAACAGCTCAGGAATTGGACTGTATAAAAATTACACAGCAGGTTGGTGTAGAACTCAACCTGTACCTAACTGAATTGACTACAGTATTCGGGCCACAAATCACTTCCCCTGCCTTAACCCAGCTGACCATCCAGGCACTTTATAATCTAGCTGGTGGGGATATGGATTACTTGTTGACAAAGTTAGGTGTAGGGAACAACCAACTTAGCTCATTAATTGGTAGCGGCCTGATCACCGGCAACCCTATCCTGTACGACTCACAGACTCAGCTCTTGGGTATACAGGTAACCCTACCCTCAGTCGGGAACCTGAATAATATGCGTGCCACCTATTTGGAAACTTTGTCTGTAAGTACAACCAAAGGATTTGCCTCAGCACTTGTCCCAAAGGTGGTGACACAAGTCGGTTCCGTGATAGAAGAACTTGACACCTCATATTGCATAGAGACCGATTTAGATTTATATTGTACAAGAATAGTGACATTCCCTATGTCTCCTGGTATTTACTCCTGTTTGAGCGGCAATACATCGGCTTGTATGTATTCGAAGACTGAGGGCGCACTCACTACGCCGTACATGACTCTCAAAGGCTCGGTTATTGCCAACTGTAAGATGACAACATGTAGATGTGCAGACCCCCCGGGTATCATATCGCAGAATTATGGAGAAGCTGTGTCTCTAATAGATAGGCAATCATGCAATATCTTATCCTTGGACGGGATAACTTTGAGGCTCAGTGGGGAATTTGATGCAACTTATCAAAAGAACATCTCAATACAAGATTCTCAAGTAATTGTGACAGGCAATCTCGATATCTCGACCGAGCTTGGGAATGTCAACAACTCGATAAGTAATGCTCTAGATAAGTTAGAGGAAAGCAACAGCAAACTAGACAAGGTCAATGTCAAACTGACCAGCACATCTGCCCTCATCACCTATATTGTTTTAACTGTCATATCTCTTGTTTGCGGCATACTTAGCCTGGTTCTAGCATGCTACCTGATGTACAAGCAAAAGGCGCAACAGAAGACCTTGTTATGGCTTGGGAATAATACCCTGGACCAGATGAGGGCCACTGCG
>2004/China/D_AH_5_04
ATGGGCTCCAGATCTTCTACCAGGATCCCAGTACCTCTGATGTTGACTGTCCGGGTCGCGCTGGCACTGTGTTGCGTCCGTCTGACAAGCTCCCTTGATGGCAGGCCTCTTGCAGCTGCAGGGATTGTGGTAACAGGAGACAAAGCAGTCAACATATACACTTCATCCCAGACAGGGTCGATCATAGTCAAATTACTCCCCAATATGCCCAAGGACAAAGAGGCATGTGCAAAAGCCCCGTTGGAGGCGTACAACAGGACATTGACTACTCTGCTCACCCCCCTTGGTGATTCTATCCGTAGGATACAAGAGTCCGTGACTACATCTGGAGGAGAGAAACAGGGACGCCTTATAGGCGCTATTATCGGTGGTGTGGCTCTCGGGGTTGCAACCGCTGCACAGATAACAGCAGCCTCGGCTCTGATACAAGCCAATCAAAATGCTGCCAACATCCTCCGACTTAAAGAGAGCATTGCTGCAACCAATGAGGCTGTGCACGAAGTCACTGACGGATTATCACAACTAGCCGTGGCAGTCGGGAAGATGCAACAATTTGTTAATGACCAGTTTAATAAAACAGCTCAGGAATTGGACTGTATAAAAATTACACAGCAGGTTGGTGTAGAACTCAACCTGTACCTAACTGAATTGACTACAGTATTCGGGCCACAAATCACTTCCCCTGCCTTAACCCAGCTGACCATCCAGGCACTTTATAATCTAGCTGGTGGGAATATGGATTACTTGTTGACAAAGTTAGGTGTAGGGAACAACCTACTTAGCTCATTAATTGGTAGCGGCCTGATCACCGGCAACCCTATCCTGTACGACTCACAGACTCAGCTCTTGGGTATACAGGTAACCCTACCCTCAGTCGGGAACCTGAATAATATGCGTGCCACCTATTTGGAAACTTTGTCTGTAAGTACAACCAAAGGATTTGCCTCAGCACTTGACCCAAAGGTGGTGACACAAGTCGGTTCCGTGATAGAAGAACTTGACACCTCATATTGCATAGAGACCGATTTAGATTTATATTGTACAAGAATAGTGACATTCCCTATGTCTCCTGGTATTTACTCCTGTTTGAGCGGCAATACATCGGCTTGTATGTATTCGAAGACTGAGGGCGCACTCACTACGCCGTACATGACTCTCAAAGGCTCGGTTATTGCCAACTGTAAGATGACAACATGTAGATGTGCAGACCCCCCGGGTATCATATCGCAGAATTATGGAGAAGCTGTGTCTCTAATAGATAGGCAATCATGCAATATCTTATCCTTGGACGGGATAACTTTGAGGCTCAGTGGGGAATTTGATGCAACTTATCAAAAGAACATCTCAATACAAGATTCTCAAGTAATTGTGACAGGCAATCTCGATATCTCGACCGAGCTTGGGAATGTCAACAACTCGATAAGTAATGCTCTAGATAAGTTAGAGGAAAGCAACAGCAAACTAGACAAGGTCAATGTCAAACTGACCAGCACATCTGCCCTCATCACCTATATTGTTTTAACTGTCATATCTCTTGTTTGCGGCATACTTAGCCTGGTTCTAGCATGCTACCTGATGTACAAGCAAAAGGCGCAACAGAAGACCTTGTTATGGCTTGGGAATAATACCCTGGACCAGATGAGGGCCACTGCG
>2004/China/D_AH_6_04
ATGGGCTCCAGATCTTCTACCAGGATCCCAGTACCTCTGATGTTGACTGTCCGGGTCGCGCTGGCACTGTGTTGCGTCCGTCTGACAAGCTCCCTTGATGGCAGGCCTCTTGCAGCTGCAGGGATTGTGGTAACAGGAGACAAAGCAGTCAACATATACACTTCATCCCAGACAGGGTCGATCATAGTCAAATTACTCCCCAATATGCCCAAGGACAAAGAGGCATGTGCAAAAGCCCCGTTGGAGGCGTACAACAGGACATTGACTACTCTGCTCACCCCCCTTGGTGATTCTATCCGTAGGATACAAGAGTCCGTGACTACATCTGGAGGAGAGAAACAGGGACGCCTTATAGGCGCTATTATCGGTGGTGTGGCTCTCGGGGTTGCAACCGCTGCACAGATAACAGCAGCCTCGGCTCTGATACAAGCCAATCAAAATGCTGCCAACATCCTCCGACTTAAAGAGAGCATTGCTGCAACCAATGAGGCTGTGCACGAAGTCACTGACGGATTATCACAACTAGCCGTGGCAGTCGGGAAGATGCAACAATTTGTTAATGACCAGTTTAATAAAACAGCTCAGGAATTGGACTGTATAAAAATTACACAGCAGGTTGGTGTAGAACTCAACCTGTACCTAACTGAATTGACTACAGTATTCGGGCCACAAATCACTTCCCCTGCCTTAACCCAGCTGACCATCCAGGCACTTTATAATCTAGCTGGTGGGAATATGGATTACTTGTTGACAAAGTTAGGTGTAGGGAACAACCAACTTAGCTCATTAATTGGTAGCGGCCTGATCACCGGCAACCCTATCCTGTACGACTCACAGACTCAGCTCTTGGGTATACAGGTAACCCTACCCTCAGTCGGGAACCTGAATAATATGCGTGCCACCTATTTGGAAACTTTGTCTGTAAGTACAACCAAAGGATTTGCCTCAGCACTTGTCCCAAAGGTGGTGACACAAGTCGGTTCCGTGATAGAAGAACTTGACACCTCATATTGCATAGAGACCGATTTAGATTTATATTGTACAAGAATAGTGACATTCCCTATGTCTCCTGGTATTTACTCCTGTTTGAGCGGCAATACATCGGCTTGTATGTATTCGAAGACTGAGGGCGCACTCACTACGCCGTACATGACTCTCAAAGGCTCGGTTATTGCCAACTGTAAGATGACAACATGTAGATGTGCAGACCCCCCGGGTATCATATCGCAGAATTATGGAGAAGCTGTGTCTCTAATAGATAGGCAATCATGCAATATCTTATCCTTGGACGGGATAACTTTGAGGCTCAGTTGGGAATTTGATGCAACTTATCAAAAGAACATCTCAATACAAGATTCTCAAGTAATTGTGACAGGCAATCTCGATATCTCGACCGAGCTCGGGAATGTCAACAACTCGATAAGTAATGCTCTAGATAAGTTAGAGGAAAGCAACAGCAAACTAGACAAGGTCAATGTCAAACTGACCAGCACATCTGCCCTCATCACCTATATTGTTTTAACTGTCATATCTCTTGTTTGCGGCATACTTAGCCTGGTTCTAGCATGCTACCTGATGTACAAGCAAAAGGCGCAACAGAAGACCTTGTTATGGCTTGGGAATAATACCCTGGACCAGATGAGGGCCACTGCG
>2004/China/D_ZJ_1_04
ATGGGCTCCAGATCTTCTACCAGGATCCCAGTACCTCTGATGCTGACTGTTCGGGTCGCGCTGGCACTGAGTTGCGTCCGTCTGACAAGCTCCCTTGATGGCAGGCCTCTTGCGGCTGCAGGGATTGTGGTAACAGGAGACAAAGCAGTCAACATATACACCTCATCCCAGACAGGGTCGATCATAGTCAAGTTACTCCCTAATATGCCCAAGGACAAAGAGGTGTGTGCAAAAGCCCCGTTGGAGGCGTATAACAGGACATTGACTACTCTGCTCACCCCCCTTGGTGATTCTATCCGTAGGATACAAGAGTCCGTGACTACATCTGGAGGAGGGAAACAGGGACGCCTTATAGGCGCTATTATCGGTGGTGCGGCTCTCGGGGTTGCAACCGCTGCACAGATAACAGCAGCCGCAGCTCTGATACAAGCCAACCAAAATGCTGCCAACATCCTCCGGCTTAAAGAGAGCATTGCTGCAACCAATGAGGCTGTGCACGAAGTCACTGACGGATTATCACAACTAGCCGTGGCAGTCGGGAAGATACAACAATTTGTTAATGACCAGTTTAACAAAACAGCTCAGGAATTGGACTGTATAAAAATTACACAGCAGGTTGGTGTAGAACTCAACCTGTACCTAACTGAATTGACTACAGTATTCGGGCCACAAATCACTTCCCCTGCCTTAACCCAGCTGACTATCCAGGCACTTTATAATCTAGCTGGTGGGAATATGGATTACTTGTTGACAAAGTTAGGTGTAGGGAACAACCAACTCAGCTCATTAATTGGTAGCGGCCTGATCACCGGCAACCCTATCCTGTACGACTCACAGACTCAGCTCTTGGGTATACAGGTTACCCTACCCTCAGTTGGGAACCTGAATAATATGCGTGCCACCTACCTGGAAACTTTATCTGTAAGTACAACCAAAGGATTTGCCTCAGCACTTGTCCCAAAGGTGGTGACACAGGTCGGTTCCGTGATAGAAGAACTTGACACCTCATACTGTATAGAGACCGATTTAGATCTATATTGTACAAGAATAGTGACATTCCCTATGTCTCCTGGTATTTACTCCTGTCTGAGCGGCAATACATCGGCTTGTATGTATTCGAAGACTGAGGGCGCACTCACTACGCCGTACATGACTCTCAAAGGCTCGGTTATTGCCAACTGTAAGATGACAACTTGTAGATGTGCAGACCCCCCGGGTATCATATCGCAAAATTATGGAGAAGCTGTGTCTCTAATAGATAGGCAATCATGCAATATCTTATCCTTGGACGGGATAACTTTGAGGCTCAGTGGGGAATTTGATGCAACTTATCAAAAGAATATCTCGATACAAGATTCTCAAGTAATCGTGACAGGCAATCTCGATATCTCGACTGAGCTTGGGAATGTTAACAACTCGATAAGTAATGCTCTAGATAAGTTAGAGGAAAGCAACAGCAAACTAGACAAGGTCAATGTCAAACTGACCAGCACGTCTGCCCTCATCACCTATATTGTTTTAACTGTCATATCTCTTGTTTGCGGTATACTTAGCCTGGTTCTAGCATGCTACCTGATGTACAAGCAAAAGGCGCAACAGAAGACCTTGTTATGGCTCGGGAATAACACCCTGGACCAGATGAGGGCCACTACG
>2004/China/D_ZJ_2_04
ATGGGCTCCAGATCTTCTACCAGGATCCCAGTACCTCTGATGCTGACTGTTCGGGTCGCGCTGGCACTGAGTTGCGTCCGTCTGACAAGCTCCCTTGATGGCAGGCCTCTTGCAGCTGCAGGGATTGTGGCAACAGGAGACAAAGCAGTCAACATATACACCTCATCCCAGACAGGGTCGATCATAGTCAAGTTACTCCCTAATATGCCCAAGGACAAAGAGGCGTGTGCAAAAGCCCCGTTGGAGGCGTATAACAGGACATTGACTACTCTGCTCACCCCCCTTGGTGATTCTATCCGTAGGATACAAGAGTCCGTGACTACATCTGGAGGAGGGAAACAGGGACGCCTTATAGGCGCTATTATCGGTGGTGCGGCTCTCGGGGTTGCAACCGCTGCACAGATAACAGCAGCCTCAGCTCTGATACAAGCCAACCAAAATGCTGCCAACATCCTCCGGCTTAAAGAGAGCATTGCTGCAACCAATGAGGCTGTGCACGAAGTCACTGACGGATTATCACAACTAGCCGTGGCAGTCGGGAAGATGCAACAATTTGTTAATGACCAGTTTAACAAAACAGCTCAGGAATTGGACTGTATAAAAATTACACAGCAGGTTGGTGTAGAACCCAACCTGTACCTAACTGAATTGACTACAGTATTCGGGCCACAAATCACTTCCCCTGCCTTAACCCAGCTGACCATCCAGGCACTTTATAATCTAGCTGGTGGGAATATGGATTACTTGTTGACAAAGTTAGGTGTAGGGAACAACCAACTCAGCTCATTAATTGGTAGCGGCCTGATCACCGGCAACCCTATCCTGTACGACTCACAGACTCAGCTCTTGGGTATACAGGTTACCCTACCCTCAGTTGGGAACCTGAATAATATGCGTGCCACCTACCTGGAAACTTTATCTGTAAGTACAACCAAAGGATTTGCCTCAGCACTTGTCCCAAAGGTGGTGACACAGGTCGGTTCCGTGATAGAAGAACTTGACACCTCATACTGTATAGAGACCGATTTAGATCTATATTGTACAAGAATAGTGACATTCCCTATGTCTCCTGGTATTTACTCCTGTCTGAGCGGCAATACATCGGCTTGTATGTATTCGAAGACTGAGGGCGCACTCACTACGCCGTACATGACTCTCAAAGGCTCGGTTATTGCCAACTGTAAGATGACAACTTGTAGATGTGCAGACCCCCCGGGTATCATATCGCAAAATTATGGAGAAGCTGTGTCTCTAATAGATAGGCAATCATGCAATATCTTATCCTTGGACGGGATAACTTTGAGGCTCAGTGGGGAATTTGATGCAACTTATCAAAAGAATATCTCAATACAAGATTCTCAAGTAATCGTGACAGGCAATCTCGATATCTCGACTGAGCTTGGGAATGTTAACAACTCGATAAGTAATGCTCTAGATAAGTTAGAGGAAAGCAACAGCAAACTAGACAAGGTCAATGTCAAACTGACCAGCACGTCTGCCCTCATCACCTATATTGTTTTAACTGTCATATCTCTTGTTTGCGGTATACTTAGCCTGGTTCTAGCATGCTACCTGATGTACAAGCAAAAGGCGCAACAGAAGACCTTGTTATGGCTCGGGAATAACACCCTGGACCAGATGAGGGCCACTACG
>2004/China/D_ZJ_3_04
ATGGGCTCCAGATCTTCTACCAGGATCCCAGTACCTCTGATGCTGACTGTTCGGGTCGCGCTGGCACTGTGTTGCGTCCGTCTGACAAGCTCCCTTGATGGCAGGCCTCTTGCAGCTGCAGGGATTGTGGTAACAGGAGACAAAGCAGTCAACATATACACCTCATCCCAGACAGGGTCGATCATAGTCAAGTTACTCCCCAATATGCCCAAGGACAAAGAGGCATGTGCAAAAGCCCCGTTGGAGGCGTACAACAGGACATTGACTACTCTGCTCACCCCCCTTGGTGATTCTATCCGTAGGATACAAGAGTCTGTGACTACATCTGGAGGAGAGAAACAGGGACGCCTTATAGGCGCTATTATCGGTGGTGCGGCTCTCGGGGTTGCAACCGCTGCACAGATAACGGCAGCCTCGGCTCTGATACAAGCCAACCAAAATGCTGCCAACATCCTCCGACTTAAAGAGAGCATTGCTGCAACCAATGAGGCTGTGCACGAAGTCACTGACGGATTATCACAACTAGCCGTGGCAGTCGGGAAGATGCAACAATTTGTTAATGACCAGTTTAATAAAACAGCTCACGAATTGGACTGTATAAAAATTACACAGCAGGTTGGTGTAGAACTCAACTTGTACCTAACTGAATTGACTACAGTATTCGGGCCACAAATCACTTCCCCTGCCTTAACCCAGCTGACTATCCAGGCACTTTATAATCTAGCTGGTGGGAATATGGATTACTTGTTGACAAAGTTAGGTGTAGGGAACAACCAACTTAGCTCATTAATTGGTAGCGGCCTGATCACCGGCAACCCTATCCTGTACGACTCACAGACTCAGCTCTTGGGTATACAGGTAACCCTACCCTCAGTCGGGAACCTGAATAATATGCGTGCCACCTACTTGGAAACTTTGTCTGTAAGTACAACCAAAGGATTTGCCTCAGCACTTGTCCCAAAGGTAGTGACACAAGTCGGTTCCATGATAGAAGAACTTGACACCTCATATTGCATAGAGACTGATTTAGATTTATATTGTACAAGAATAGTGACATTCCCCATGTCTCCCGGTATTTACTCCTGTTTGAGCGGCAATACATCGGCTTGTATGTATTCGAAGACTGAGGGCGCACTCACTACGCCGTACATGACTCTCAAAGGCTCGGTTATTGCCAACTGTAAGATGACAACATGTAGATGTGCAGACCCCCCGGGTATCATATCGCAGAATTATGGAGAAGCTGTGTCTCTAATAGATAGGCAATCATGCAATATCTTATCCTTGGACGGGATAACTTTGAGGCTCAGTGGGGAATTCGATGCAACTTATCAAAAGAATATCTCAATACAAGATTCTCAAGTAATCGTGACAGGCAATCTCGATATCTCGACTGAGCTTGGGAATGTTAACAACTCGATAAGCAATGCTCTAGATAAGTTAGAGGAAAGCAACAGCAAACTAGACAAGGTCAATGTCAAACTGACCAGCACATCTGCCCTCATCACCTATATTGTTTTAACTGTCATATCTCTTGTTTGCGGCATACTTAGCCTGGTTCTAGCATGCTACCTGATGTACAAGCAAAAGGCGCAACAGAAGACCTTGTTATGGCTTGGGAATAATACCCTGGACCAGATGAGGGCCACTACG
>2004/China/Guangxi13
ATGGGCTCCAAACCTTCTACCAGGATCACAGCACCTCTGATGCTGATCACCCGGATTATGCTGATATTGGGCTGTATCCGTCCGACAAGCTCTCTTGACGGCAGGCCTCTTGCAGCTGCAGGAATTGTAGTAACTGGAGATAAGGCAGTCAATGTATACACCTCGTCTCAGACGGGGTCAATCATAGTCAAGTTGCTCCCGAATATGCCCAGGGATAAGGAGGCGTGTGCGAAAGCCACATTGGAGGCATATAACAGAACATTGACTACTTTGCTCACTCCTCTTGGCGACTCCATCCGCAAGATCCAAGGGTCTGTGTCCACGTCTGGAGGAAGGAGACAAAAACGCTTTATAGGTGCTGTTATTGGCAGTGTAGCTCTTGGGGTCGCAACAGCGGCACAGATAACAGCAGCTGCGGCCCTAATACAAGCCAACCAGAATGCTGCCAACATCCTTCGGCTCAAGGAGAGCATTGCTGCAACCAATGAAGCTGTGCATGAAGTCACCGACGGATTATCACAACTATCAGTGGCAGTTGGGAAGATGCAGCAGTTTGTCAATGACCAGTTTAATAATACGGCGCGAGAATTGGACTGTATAAAAATCACACAACAGGTTGGTGTAGAACTCAACCTATACCTAACTGAATTGACTACAGTATTCGGGCCACAGATCACCTCCCCTGCATTAACTCAGCTGACCATCCAGGCACTTTATAATTTAGCTGGTGGCAATATGGATTACTTATTAACTAAGTTAGGTATAGGGAACAATCAACTCAGCTCATTAATTGGTAGCGGCCTGATCACTGGTTACCCTATACTGTATGATTCACAGACTCAACTCTTGGGCATACAAGTGAATTTGCCCTCAGTCGGGAACTTAAATAATATGCGTGCCACCTATTTGGAGACCTTATCTGTAAGTACAACCAAAGGATATGCCTCAGCACTTGTCCCGAAAGTAGTGACACAAGTCGGTTCTGTGATAGAAGAGCTTGACACCTCATACTGTATAGAGTCCGATCTGGATTTATATTGTACTAGAATAGTGACATTCCCCATGTCCCCAGGTATTTATTCCTGTTTGAGCGGCAACACATCAGCGTGCATGTACTCAAAGACTGAAGGCGCACTCACTACGCCGTATATGGCCCTTAAAGGCTCAGTTATTGCCAATTGTAAGATAACAACATGTAGATGTACAGACCCTCCTGGTATCATATCGCAAAATTATGGAGAAGCTGTATCCCTGATAGATAGACATTCGTGCAATGTCTTATCATTAGACGGGATAATTCTGAGGCTCAGTGGAGAATTTGATGCAACTTATCAAAAGAACATCTCAATACTAGATTCTCAAGTCATCGTGACAGGCAATCTTGATATATCAACTGAACTTGGAAATGTCAACAATTCAATCAGCAATGCCTTGGATAAGTTGGCAGAGAGCAACAGCAAGCTAGAGAAAGTTAATGTCAGACTAACCAGCACATCTGCTCTCATTACCTATATTGTTCTAACTGTCATTTCTCTAGTTTTCGGTGCACTTAGTCTGGGTTTAGCGTGTTACCTGATGTACAAACAGAAGGCGCAACAAAAGACCTTGCTATGGCTTGGGAATAATACCCTCGATCAGATGAGGGCCACTACA
>2004/China/Hebei
ATGGGCTCTACATCTTCTACCAGGATCCCAGCACCTCTGATGCTGATCACCCGGATTATGCTGATATTGGGCTGTATCCGTCCGACAAGCTCTCTTGACGGCAGGCCTCTTGCAGCTGCAGGAATTGTAGTAACAGGAGACAAGGCAGTCAATGTATACACCTCATCTCAGACAGGGTCAATCATAGTCAAGTTGCTCCCGAATATGCCCAGGGATAAGGAGGCGTGTGCGAAAGCCCCATTAGAGGCATATAACAGAACACTGACTACTTTGCTCACTCCTCTTGGCGACTCCATCCGCAAGATCCAAGGGTCTGTGTCCACGTCTGGAGGAAGGAGACAAAAACGCTTTATAGGTGCTGTTATTGGCAGTGTAGCCCTTGGGGTTGCAACAGCGGCACAGATAACAGCAGCTGCGGCCCTAATACAAGCCAACCAGAATGCTGCCAACATCCTCCGGCTTAAGGAGAGCATTGCTGCAACCAATGAAGCTGTGCATGAAGTCACCGACGGATTATCACAACTATCAGTGGCAGTTGGGAAGATGCAGCAGTTTGTCAATGACCAGTTTAATAATACGGCGCGAGAATTGGACTGTATAAAAATCACACAACAGGTTGGTGTAGAACTCAACCTATACCTAACTGAATTGACTACAGTATTCGGGCCACAGATCACCTCCCCTGCATTAACTCAGCTGACCATCCAGGCACTTTATAATTTAGCTGGTGGCAATATGGATTACTTATTAACTAAGTTAGGTATAGGGAACAATCAACTCAGCTCATTAATTGGTAGCGGCCTGATCACTGGTTACCCTATACTGTATGACTCACAGACTCAACTCTTGGGCATACAAGTGAATTTGCCCTCAGTCGGGAACTTAAATAATATGCGTGCCACCTATTTGGAGACCTTATCCGTAAGTACAACCAAAGGATATGCCTCAGCACTTGTCCCGAAAGTAGTGACACAAGTCGGTTCTGTGATAGAAGAGCTTGACACCTCATACTGTATAGAGTCCGATCTGGATTTATATTGTACTAGAATAGTGACATTCCCCATGTCCCCAGGTATTTATTCCTGTTTGAGCGGCAACACATCAGCTTGCATGTATTCAAAGACTGAAGGCGCACTCACTACGCCGTATATGGCCCTTAAAGGCTCAGTTATTGCCAATTGTAAGATAACAACATGTAGATGTACAGACCCTCCTGGTATCATATCGCAAAATTATGGAGAAGCTGTATCCCTGATAGATAGACATTCGTGCAATGTCTTATCATTAGACGGGATAACTCTGAGGCTCAGTGGGGAATTTGATGCAACTTATCAAAAGAACATCTCAATACTAGATTCTCAAGTCATCGTGACAGGCAATCTTGATATATCAACTGAACTTGGAAACGTCAACAATTCAATCAGCAATGCCTTGGATAGGTTGGCAGAAAGCAACAGCAAGCTAGAAAAAGTCAATGTCAGACTAACCAGCACATCTGCTCTCATTACCTATATTGTTCTAACTGTCATTTCTCTAGTTTTCGGTGCACTTAGTCTGGGTTTAGCGTGTTACCTGATGTACAAACAGAAGGCACAACAAAAGACCTTGCTATGGCTTGGGAATAATACCCTCGATCAGATGAGAGCCACTACA
>2004/China/Jinan04
ATGGGCTCCAAACCTTCTACCAGGATTCTCGCACCTCCGATGCTGATCACTCGGAGTATGCTGATATTGAGCTGTATCCGTCTGACAAGCTCCCTTGACGGCAGGCCTCTTGCAGCTGCAGGAATTGTAGTAACAGGAGATAAGGCGGTCAATGTATACACCTCGTCTCAGACAGGGTCAATCATAGTCAAATTGCTCACGAATATGCCCAAGGATAAGGAGGCGTGTGCAAAAGCCCCATTAGAGGCATATAACAGAACACTGACTACTTTGCTCACTCCTCTTGGCGATTCCATCCGCAAGATCCAAGGGTCTGTGTCCACGTCTGGAGGAAGGAGACAAAAACGCTTTATAGGTGCCGTTATTGGCAGTGTAGCTCTTGGGGTTGCAACAGCGGCACAGATAACAGCAGCTGCGGCCCTGATACAAGCCAACCAGAATGCCGCCAACATCCTCCGGCTTAAGGAGAGCATTGCTGCAACCAATGAAGCTGTGCATGAAGTCACCGACGGATTATCACGACTATCAGTGGCAGTTGGGAAGATGCAGCAGTTTGTCAATGACCAGTTTAATAATACGGCGCGAGAATTGGACTGTATAAAAATCACACAACAGGTTGGTGTAGAACTCAACCTATACCTAACTGAATTGACTACAGTATTCGGGCCACAGATCACCTCCCCTGCATTAACTCAGCTGACCATCCAGGCACTTTATAATTTAGCTGGTGGCAATATGGATTACTTATTAACTAAGTTAGGTATAGGGAACAATCACTCAAGCTCATTAATTGGTAGCGGCCTGATCACTGCTAACCCTATACTGTATGACTCACAGACTCAACTCTTGGGCATACAAGTGAATTTGCCCTCAGTCGGGAACTTAAATAATATGCGTGCCACCTATTTGGAGACCTTATCTGTAAGTACAACCAAAGGATATGCCTCAGCACTTGTCCCGAAGGTAGTGACACAAGTTGGTTCTGTGATAGAAGAGCTTGACACCTCATACTGTATAGAGTCCGATCTGGATTTATATTGTACAGGAATAGTGACATTCCCCATGTCCCCAGGTATTTATTCCTGTTTGAGCGGCAACACATCAGCTTGCATGTATTCAAAGACTGAAGGCGCACTCACTACGCCGTATATGGCCCTTAAGGGCTCAGTTATTGCCAATTGTAAGATAACAACATGTAGATGTGCAGACCCTCCTGGTATCATATCGCAAAATTATGGAGAAGCTGTATCCCTGATAGATAGACATTCGTGTAATGTCTTATCATTAGACGGGATAACTCTGAGGCTCAGTGGGGAATTTGATGCAACTTATCAGAAGAACATCTCAATACTAGATTCTCAAGTCATCGTGACAGGCAATCTTGATATATCAACTGAACTTGGAAACGTCAACAATTCAATCAGCAATGCCTTGGATAGGTTGGCAGAAAGCAATAGCAAGCTAGACAAAGTCAATGTCAGACTAACCAGCACATCTGCTCTCATTACCTATATCGTTCTAACTGGCATTTCTCTAGTTTTCGGTGCACTTAGTCTGGTTTTAGCGTGTTACCTGATGTACAAACAGAAGGCACAACAAAAGACCTTGCTATGGCTTGGGAATAATACCCTCGATCAGATGAGAGCCACTACA
>2004/China/JS/1/04
ATGGGCTCCAGACCTTCTACCAAGAACCCAGCACCTATGATGCTGACTATCCGGGTTGCGCTGGTACTGAGTTGCATCTGTCCGGCAAACTCCATTGATGGCAGGCCTCTTGCAGCTGCAGGAATTGTGGTTACAGGAGACAAAGCCGTCAACATATACACCTCATCCCAGACAGGATCAATCATAGTTAAGCTCCTCCCGAATCTGCCCAAGGATAAGGAGGCATGTGCGAAAGCCCCCTTGGATGCATACAACAGGACATTGACCACTTTGCTCACCCCCCTTGGTGACTCTATCCGTAGGATACAAGAGTCTGTGACTACATCTGGAGGGGGGAGACAGGGGCGCCTTATAGGCGCCATTATTGGCGGTGTGGCTCTTGGGGCTGCAACTGCCGCACAAATAACAGCGGCCGCAGCTCTGATACAAGCCAAACAAAATGCTGCCAACATCCTCCGACTTAAAGAGAGCATTGCCGCAACCAATGAGGCTGTGCATGAGGTCACTGACGGATTATCGCAACTAGCAGTGGCAGTTGGGAAGATGCAGCAGTTTGTTAATGACCAATTTAATAAAACAGCTCAGGAATTAGACTGCATCAAAATTGCACAGCAAGTTGGTGTAGAGCTCAACCTGTACCTAACCGAATTGACTACAGTATTCGGACCACAAATCACTTCACCTGCTTTAAACAAGCTGACTATTCAGGCACTTTACAATCTAGCTGGTGGAAATATGGATTACTTATTGACTAAGTTAGGTGTAGGGAACAATCAACTCAGCTCATTAATCGGTAGCGGCTTAATCACCGGTAACCCTATTCTGTACGACTCACAGACTCAAGTCTTGGGTATACAGGTAACTCTACCTTCAGTCGGGAACCTAAATAATATGCGTGCCACCTACTTGGAAACCTTATCCGTAAGCACAGCCAGGGGATTTGCCTCGGCACTTGTCCCAAAAGTGGTGACACAGGTCGGTTCTGTGATAGAAGAACTTGACACCTCATACTGTATAGAAACTGACTTAGATTTATATTGTACAAGAATAGTAACGTTCCCTATGTCCCCTGGTATTTATTCCTGCTTGAGCGGCAATACGTCGGCCTGTATGTACTCAAAGACCGAAGGCGCACTTACTACACCATACATGACTATCAAAGGTTCAGTCATCGCCAACTGCAAGATGACAACATGTAGATGTGTAAACCCCCCGGGTATCATATCGCAAAACTATGGAGAAGCCGTGTCTCTAATAGATAAACAATCATGCAATGTTTTATCCTTAGGCGGGATAACTTTAAGGCTCAGTGGGGAATTCGATGTAACTTATCAGAAGAATATCTCAATACAAGATTCTCAAGTAATAATAACAGGCAATCTTGATATCTCAACTGAGCTTGGGAATGTCAACAACTCGATCAGTAATGCTTTGAATAAGTTAGAGGAAAGCAACAGAAAACTAGACAAAGTCAATGTCAAACTGACTAGCACATCTGCTCTCATTACCTATATCGTTTTGACTATCATATCTCTTGTTTTTGGTATACTTAGCCTGATTCTAGCATGCTACCTAATGTACAAGCAAAAGGCGCAACAAAAGACCTTATTATGGCTTGGGAATAATACTCTAGATCAGATGAGAGCCACTACA
>2004/China/Pyan/04
ATGGGCTCCAAACCTTCTACCAGGATCCCAGCACCTCTGATGCTGGTCACCCGGACTATGCTGATATTGGGCTGTATTCATTCGACAAGCTCCCTTGATGGCAGGCCTCTTGCAGCTGCAGGAATTGTAGTAACAGGAGATAAGGCAGTCAATGTATACACCTCGTCTCAGACAGGGTCAATCATAGTCAAGTTGCTCCCGAATATGCCCAGGGATAAGGAGGCGTGTGCGAAAGCCCCATTAGAGGCATATAACAGAACACTGACTACTTTGCTCACTCCTCTTGGCGACTCCATCCGCAAGATTCAAGGGTCTGTGTCCACGTCCGGAGGAAGGAGACAAAAACGCTTTATAGGTGCTGTTATTGGCAGTGTAGCTCTTGGGGTTGCAACAGCGGCACAGATAACAGCAGCTGCGGCCCTAATACAAGCCAACAAGAATGCTGCCAACATCCTTCGGCTTAAGGAGAGCATTGCTGCAACCAATGAAGCTGTGCATGAAGTCACCGACGGATTATCACAACTATCAGTGGCAGTTGGGAAGATGCAGCAGTTTGTCAATGACCAGTTTAATAATACGGCGCGAGAATTGGACTGTATAAAAATCACACAACAGGTTGGTGTAGAACTCAACCTATACCTAACTGAATTGACTACAGTATTCGGGCCACAGATCACCTCTCCTGCATTAACTCAGCTGACCATCCAGGCACTTTATAATTTAGCTGGTGGCAATATGGATTACTTATTAACTAAGTTAGGTATAGGGAACAATCAACTCAGCTCATTAATTGGTAGCGGCCTGATCACTGGTTACCCTATACTGTATGACTCACAGACTCAACTCTTGGGCATACAAGTGAATTTGCCCTCAGTCGGGAACTTAAATAATATGCGTGCCACCTATTTGGAGACCTTATCTGTAAGTACAACCAAAGGATATGCCTCAGCACTTGTCCCGAAAGTAGTGACACAAGTCGGTTCTGTGATAGAAGAGCTTGATACCTCATACTGTATAGAGTCCGATCTGGATTTATATTGTACTAGAATAGTGACATTCCCCATGTCCCCAGGTATTTATTCCTGTTTGAGCGGCAACACATCAGCTTGCATGTATTCAAAGACTGAAGGCGCACTCACTACACCGTATATGGCCCTTAAAGGCTCAGTTATTGCCAATTGTAAGATAACAACATGTAGATGTACAGACCCTCCTGGCATCATATCGCAAAATTATGGAGAAGCTGTATCCCTGATAGATAGACATTCGTGCAATGTCTTATCATTAGACGGGATAACTCTGAGGCTCAGCGGAGAATTTGATGCAACTTATCAAAAGAACATCTCAATACTAGATTCTCAAGTCATCGTGACGGGCAATCTTGATATATCAACTGAACTTGGAAACGTCAACAATTCAATCAGCAATGCCTTGGATAAGTTGGCAGAAAGCAACAGTAAGCTAGAAAAAGTCAATGTCAGATTAACCAGCACATCTGCTCTCATTACCTATATTGTCCTAACTGTCATTTCTCTAGTTTTCGGTGCACTTAGTCTGGGTTTAGCGTGTTACCTGATATACAAACATAAGGCACAACAAAAGACCTTGCTATGGCTTGGGAATAATGCCCTTGATCAGATGAGAGCCACTACA
>2004/China/SD/1/04
ATGGGCCCCAGACCTTCTACCAAGAACCCAACACCTATGATGCTGACTGTCCGGGTCGCGCTGGTACTGAGTTGCATCTGTCCGGCAAACTCCATTGATGGCAGGCCTCTTGCGGCTGCAGGAATTGTGGTAACAGGAGACAAAGCAGTCAACATATACACCTCATCCCAGACAGGATCAATCATAGTTAAGCTCCTCCCAAACCTGCCCAAGGATAAGGAGGCATGTGCGAAAGCCCCCTTGGATGCATACAACAGGACATTGACCACTTTGCTCACCCCCCTTGGTGACTCTATCCGTAGGATACAAGAGTCTGTAACTACATCTGGAGGGAGGAGACAGAAACGCTTTATAGGCGCCATTATTGGCGGTGTGGCTCTTGGGGTTGCAACTGCTGCACAAATAACAGCGGCCGCAGCTCTGATACAAGCCAAACAAAATGCTGCCAACATCCTCCGACTTAAAGAGAGCATTGCCGCAACCAATGAGGCCGTGCATGAGGTCACTGACGGATTATCGCAACTAGCAGTGGCAGTTGGGAAGATGCAGCAGTTTGTTAATGACCAATTTAATAAAACAGCTCAGGAATTAGGCTGCATCAGAATTGCACAGCAAGTTGGTGTAGAGCTCAATCTGTACCTAACCGAATTGACTACAGTATTCGGACCACAAATCACTTCACCTGCCTTAAACAAGCTGACTATTCAGGCACTTTACAATCTAGCTGGTGGGAATATGGATTACTTGTTGACTAAGTTAGGTGTAGGGAACAATCAACTCAGCTCACTAATCGGTAGCGGCTTAATCACCGGCAACCCTATTCTGTACGACTCACAGACTCAACTCTTGGGTATACAGGTAACTCTACCTTCAGTCGGGAACCTAAATAATATGCGTGCCACCTACTTGGAAACCTTATCCGTAAGCACAACCAGGGGATTTGCCTCGGCACTTGTCCCAAAAGTGGTGACACAGGTCGGTTCTGTGATAGAAGAACTTGACACCTCATATTGTATAGAAACCGACTTGGATTTATATTGTACAAGAATAGTAACATTCCCTATGTCCCCTGGTATTTATTCCTGCTTGAGCGGCAATACATCGGCCTGTATGTACTCAAAGACCGAAGGCGCACTCACTACGCCATACATGACTATCAGAGGCTCAGTTATCGCTAACTGCAAGATGACAACATGTAGATGTGTAAACCCCCCGGGTATCATATCGCAAAACTATGGAGAAGCCGTGTCTCTAATAGATAAGCAATCATGCAATGTTTTATCCTTAGACGGGATAACTTTAAGGCTCAGTGGGGAATTCGATGCAACTTATCAGAAGAATATCTCAATACAAGATTCTCAAGTAATAATAACAGGCAATCTTGATATCTCAACTGAGCTTGGGAATGTCAACAACTCGATCAGTAATGCTTTGAATAAGTTAGAGGAAAGCAACAGCAAACTAGACAAAGTCAATGTCAAACTGACCAGCACATCTGCTCTCATTACCTATATCGTTTTGACTATCATATCTCTTGTTTTTGGTATACTTAGCCTGGTTCTAGCATGCTACCTAATGTACAAGCAAAAGGCGCAACAAAAGACCTTACTATGGCTTGGGAATAATACCCTAGATCAGATGAGAGCCACTACA
>2004/China/SD/204
ATGGGCTCCAGACCTTCTACCAAGAACCCAGCACCTATGATGCTGACTATCTGGGTTGCGCTGGTACTGAGTTGCATCTGTCCGGCAAACTCCATTGATGGCAGGCCTCTTGCAGCTGCAGGAATTGTGGTTACAGGAGACAAAGCCGTCAACATATACACCTCATCTCAGACAGGATCAATCATAGTTAAGCTCCTCCCGAATCTGCCCAAGGATAAGGAGGCATGTGCGAAAGCCCCCTTGGATGCATACAACAGGACATTGACCACTTTGCTCACCCCCCTTGGTGACTCTATCCGTAGGATACAAGAGTCTGTGACTACATCTGGAGGGGGGAGACAGGGGCGCCTTATAGGCGCCATTATTGGCGGTGTGGCTCTTGGGGTTGCAACTGCCGCACAAATAACAGCGGCCGCAGCTCTGATACAAGCCAAACAAAATGCTGCCAACATCCTCCGACTTAAAGAGAGCATTGCCGCAACCAATGAGGCTGTGCATGAGGTCACTGACGGATTATCGCAACTAGCAGTGGCAGTTGGGAAGATGCAGCAGTTTGTTAATGACCAATTTAATAAAACAGCTCAGGAATTAGACTGCATCAAAATTGCACAGCAAGTTGGTGTAGAGCTCAACCTGTACCTAACCGAATTGACTACAGTATTCGGACCACAAATCACTTCACCTGCTTTAAACAAGCTGACTATTCAGGCACTTTACAATCTAGCTGGTGGAAATATGGATTACTTATTGACTAAGTTAGGTGTAGGGAACAATCAACTCAGCTCATTAATCGGTAGCGGCTTAATCACCGGTAACCCTATTCTGTACGACTCACAGACTCAAGTCTTGGGTATACAGGTAACTCTACCTTCAGTCGGGAACCTAAATAATATGCGTGCCACCTACTTGGAAACCTTATCCGTAAGCACAACCAGGGGATTTGCCTCGGCACTTGTCCCAAAAGTGGTGACACAGGTCGGTTCTGTGATAGAAGAACTTGACACCTCATACTGTATAGAAACTGACTTAGATTTATATTGTACAAGAATAGTAACGTTCCCTATGTCCCCTGGTATTTATTCCTGCTTGAGCGGCAATACGTCGGCCTGTATGTACTCAAAGACCGAAGGCGCACTTACTACACCATACATGACTATCAAAGGTTCAGTCATCGCCAACTGCAAGATGACAACATGTAGATGTGTAAACCCCCCGGGTATCATATCGCAAAACTATGGAGAAGCCGTGTCTCTAATAGATAAACAATCATGCAATGTTTTATCCTTAGGCGGGATAACTTTAAGGCTCAGTGGGGAATTCGATGTAACTTATCAGAAGAATATCTCAATACAAGATTCTCAAGTAATAATAACAGGCAATCTTGATATCTCAACTGAGCTTGGGAATGTCAACAACTCGATCAGTAATGCTTTGAATAAGTTAGAGGAAAGCAACAGAAAACTAGACAAAGTCAATGTCAAACTGACTAGCACATCTGCTCTCATTACCTATATCGTTTTGACTATCATATCTCTTGTTTTTGGTATACTTAGCCTGATTCTAGCATGCTACCTAATGTACAAGCAAAAGGCGCAACAAAAGACCTTATTATGGCTTGGGAATAATACTCTAGATCAGATGAGAGCCACTACA
>2004/China/SD/3/04
[truncated: 844,427 more chars]
