# Supplementary material for: New Avian Paramyxoviruses Type I Strains Identified in Africa Provide New Outcomes for Phylogeny Reconstruction and Genotype Classification
Source: PLoS One. 2013 Oct 18;8(10):e76413. doi: 10.1371/journal.pone.0076413 (PMC3799739; doi:10.1371/journal.pone.0076413)
Supplement: Table S7 — Multiple sequence alignments in Fasta format of 741 F gene sequences, 110 full genome, 1921 F partial sequences –372 nt, 796 F partial sequences – 445 nt and 323 HN sequences. (ZIP) [file pone.0076413.s007.zip › Align_F_partial_372nt_1921seq.fas]

>1932/Australia/Australia/32
ATGGGCCCCAGATCTTCTACCAGGATCCCAATACCTCTGATGTTGACCATCCGGATCGCGCTGGCACTGAGTTGTGTCCATCTGGCAAGTTCTCTTGATGGCAGGCCTCTTGCAGCTGCAGGGATCGTGGTAACAGGGGATAAAGCAGTCAACATATACACCTCATCCCAGACAGGGTCAATCATAGTCAAGTTACACCCAAATATGCCCAAGGATAAAGAGGCGTGTGCAAAAGCCCCGTTGGAGGCATACAACAGGACACTGACTACTTTGCTCACCCCCCTTGGTGATTCTATCCGCAGGATACAAGAGTCTGTGACTACATCCGGAGGAAGGAGACAGAAACGCTTTATAGGTGCTATTATCGGCAGT
>2000/Ireland/IEPI00242
ATGGGCTCCAAACCCTACACCAGGATCCCAGCACCTCTGATGCTGATCACTCGAATTACTCTGGTACTGAGCTGCATCTGCTTGACGAGCTCTCTTGACGGCAGGCCACTTGCAGCTGCGGGGATTGTGGTAACAGGAGATAAAGCAATCAATATATACACCTCATCTCAGACAGGGTCAATCATAGTCAAGTTGCTCCCGAATATGCCCAAGGACAAAGAGGCATGTGCGAAAGCCCCGTTAGAGGCATACAACAGAACACTGACCACTTTACTCACCCCCCTTGGTGATTCCATCCGCAGGATACAAGGATCTGTGTCCACATCAGGAGGAAGGAGGCAGAAGCGCTTTATAGGTGCCATTATAGGCAGT
>2001/Ireland/PIEPI01369
ATGGGCTCCAAACCCTACACCAGGATCCCAGCACCTCTGATGCTGATCACTCGAATCACCCTGGTACTGAGCTGCATCTGCCTGACGAGCTCTCTTGACGGCAGGCCACTTGCAGCTGCGGGGATTGTGGTAACAGGAGATAAAGCAATCAATATATACACCTCATCTCAGACAGGGTCAATCATAGTCAAGTTGCTCCCGAATATGCCCAAGGACAAAGAGGCATGTGCGAAAGCCCCGTTAGAGGCATACAACAGAACACTGACCACTTTACTCACCCCCCTTGGTGATTCCATCCGCAGGATACAAGGATCTGTGTCCACATCAGGAGGAAGGAGGCAGAAGCGCTTTATAGGTGCCATTATAGGCAGT
>1995/Turkey/PTRBU95211
ATGGGCTCTAAACCCTCCACCAGGATCCTGGCACCTCTGATGCTGATCACCCGAATTACTCTGATACTGAGCTGTATCTGCCCGACGAGCTCTCTTGACGGCAGGCCTCTTGCAGCTGCGGGGATTGTGGTAACAGGAGATAAAGCGATCAATATATACACCTCATCTCAGACAGGGTCAATCATAGTCAAGTTGCTCCCGAATATGCCCAAGGACAAAGAGGCATGTGCAAAAGCCCCGTTAGAGGCATACAACAGAACACTGACCACTTTACTCACCCCCCTTGGTGATTCCATCCGCAGGATACAAGGGTCTGTGTCCACATCAGGAGGAAGGAGGCAGAAGCGCTTTATAGGTGCCATTATAGGCAGT
>1996/United Arab Emirates/PAEPI96210
ATGGGCTCCAAACCCTCCACCAGGATCCCAGCACCTCTGATGCTGATCACCAGGATTACGTTGATACTGAGCTGCATCTGCCCGACGAGCTCTCTTGACGGCAGGCCTCTTGCAGCTGCGGGGATTGTGGTAACAGGAGACAAAGCAATCAATATATACACCTCATCTCAGACAGGGTCAATCATAATCAAGTTGCTCCCGAATATGCCCAAGGACAAGGAGGCATGTGCAAAAGCCCCGTTAGAAGCATACAACAGAACACTGACCACTTTACTCACCCCCCTTGGTGACTCCATCCGCAGGATACAAGGGTCTGTGTCCACATCAGGAGGAAGGAGGCAGAAGCGTTTTATAGGTGCCATTATAGGCAGT
>1998/United Arab Emirates/PAEKE98398
ATGGGCTCCAAACCCTCCACCAGGATCCCAGCACCTCTGATGCTGATCACCAGGATTACACTGATACTGAGCTGCATCTGCTCGACGAGCTCTCTTGACGGCAGGCCTCTTGCAGCTGCGGGGATTGTGGTAACAGGAGATAAGGCAATCAACATATACACCTCATCTCAGACAGGGTCAATCATAGTCAAGTTGCTCCCGAATATGCCCAAGGACAAGGAGGCATGTGCAAAAGCCCCGTTAGAAGCATACAACAGAACACTGACCACTTTACTCACCCCCCTTGGTGACTCCATCCGCAGGATACAAGGGTCTGTGTCCACATCAGGAGGAAGGAGGCAGAAGCGTTTTATAGGTGCCATTATAGGCAGT
>1998/Saudi Arabia/PSAPI98390
ATGGGCTCCAAACCCTCCACCAGGATCCCAGCACCTCTGATGCTGATCACCCGGATTACGCTGATACTGAGCTGTATCTGCCCGACAAGCTCTCTTGACGGCAGGCCTCTTGCAGCTGCAGGGATTGTGGTAACAGGAGATAAAGCAATCAACATATACACCTCATCTCAGACAGGGTCAATCATAGTCAAGTTGCTCCCGAATATGCCCAAGGACAAAGAGGCATGTGCAAAAGCCCCGTTAGAAGCATATAACAGAACACTGACCAATTTACTCACCCCCCTTGGTGACTCCATCCGCAGGATACAAGGGTCTGTGTCCACACCAGGAGGAAGGAGGCAGAAGCGTTTTATAGGTGCCATTATAGGCAGT
>1990/United Kingdom/PUKPI90230
ATGGGCTCCAAACCTTCTACCAGGATCCCAGTACCTCTGACACTGATCACCCGAACCATGCTGATATTGAGCTGCATCTGCCCAACGAGCTCTCTTGACGGCAGGCCTCTTGCAGCTGCAGGGATTGTGGTAACAGGGGATAAAGCAGTCAATATATACACCTCATCCCAGACAGGATCAATCATAGTCAAGTTGCTCCCGAATATGCCCAAGGACAAGGAGGCATGTGCAAAAGCCCCGTTAGAAGCATACAACAGAACACTGACCACTTTACTCACCCCCCTTGGTGATTCCATCCGCAGGATACAAGGATCTGTGTCCACATCAGGAGGAGGGAGGCAGAAACGCTTTATAGGTGCCATTATCGGCAGT
>1996/United Kingdom/PUKPH96441
ATGGGCTCCAAACCTTCTACCAGGATCCCAGTACCTCTGACACTAATCACCCGAACCATGCTGATATTGAGCTGCATCTGCCCGACGAGCTCTCTTGACGGCAGGCCTCTTGCAGCTGCGGGGATTGTGGTAACAGGGGATAAAGCAGTCAATATATACACCTCATCCCAGACAGGATCAATCATAGTCAAGTTGCTCCCAAATATGCCCAAGGACAAGGAGGCATGTGCAAAAGCCCCGTTAGAAGCATACAACAGAACACTGACTACTTTACTCACCCCCCTTGGTGATTCCATCCGCAGGATACAAGGGTCTGTGTCCACATCAGGAGGAGGGAGGCAAAAACGCTTTATAGGTGCCATTATCGGCAGT
>1988/United Kingdom/PUKPI88256
ATGGGCTCCAAACCTTCTACCAGGATCCCAGTACCTCTGACACTGATCACCCGAACCATGCTGATATTGAGCTGCATCTGCCCGACGAGCTCTCTTGACGGCAGGCCTCTTGCAGCTGCGGGGATTGTGGTAACAGGGGATAAAGCAGTCAATATATACACCTCATCCCAGACAGGATCAATCATAGTCAAGTTGCTCCCAAATATGCCCAAGGACAAGGAGGCATGTGCAAAAGCCCCGTTAGAAGCATACAACAGAACACTGACTACTTTACTCACCCCCCTTGGTGATTCCATCCGCAGGATACAAGGGTCTGTGTCCACATCAGGAGGAGGGAGGCAAAAACGCTTTATAGGTGCCATTATCGGCAGT
>1988/United Kingdom/PUKPI88224
ATGGGCTCCAAACCTTCTACCGGGATCCCAGTACCTCTGACACTGATCACCCGAACTATGCTGATATTGAGCTGCATCTGCCCGACGAGCTCTCTTGACGGCAGGCCTCTTGCAGCTGCGGGGATTGTGGTAACAGGGGATAAAGCAGTCAATATATACACCTCATCCCAGACAGGATCAATCATAGTCAAGTTGCTCCCGAATATGCCCAAGGACAAGGAGGCATGTGCAAAAGCCCCGTTAGAAGCATACAACAGAACACTGACCACTTTACTCACCCCCCTTGGTGATTCCATCCGCAGGATACAAGGGTCTGTGTCCACATCAGGAGGAGGGAGGCAGAAACGCTTTATAGGTGCCATTATCGGCAGT
>2006/Luxembourg/APMV-1/pigeon/Luxembourg/119/2006
ATGAGCTCCAACCCTTACACCAGGATCCCAGCACCTCTGATGCTGATCACTCGAATTATTCTGGTACTGAGCTGCATCCGCCTGACAAGCTCTCTTGACGGCAGGCCACTTGCAGCTGCGGGGATTGTGGTAACAGGAGATAAAGCAATCAATATATACACCTCATCTCAGACAGGGTCAATCATAGTCAAGTTGCTCCCGAATATGCCCAAGGACAAAGAGGCGTGTGCGAAAGCCCCGTTAGAGGCATACAACAGAACACTGACCACTTTACTCACCCCCCTTGGTGATTCCATCCGCAGGATACAAGGATCTGTGTCCACATCAGGAGGAAGGAGGCAGAAGCGCTTTATAGGTGCCATTATAGGCAGT
>2007/Luxembourg/3821-1/2007
ATGGGCCCCACACCCTACACCAGGATCCCAGCACCTCCGATGCTGATCACTCGAATTACTCTGGTACTGAGCTGCATCTGCCTGGCAAGCTCTCTTGACGGCAGGCCACTTGCAGCTGCGGGGATTGTGGTAACAGGAGATAAAGCAATCAATATATACACCTCATCTCAGACAGGGTCAATCATAGTCAAGTTGCTCCCGAATATGCCCAAGGACAAGGAGGCATGTGCGAAAGCCCCGTTAGAGGCATACAACAGAACACTGACCACTTTACTCACCCCCCTTGGTGATTCCATCCGCAGGATACAAGGATCTGTGTCCACACCAGGAGGAAGGAGGCAGAAGCGCTTTATAGGTGCCATTATAGGCAGT
>2008/USA/New York/1989-19/2008
ATGAGCTCCAAACCCTACACCAGGATCCCAGCACCTCTGATGCTGATCACTCGAATTACTCTGGTACTGAGCTGCATCCGCCTGACGAGCTCTCTTGACGGCAGGCCACTTGCAGCTGCGGGGATTGTGGTAACAGGAGACAAAGCAATCAATATATACACCTCATCTCAGACAGGGTTAATCATAGTCAAGTTGCTCCCGAATATGCCCAAGGACAAAGAGGCATGTGCGAAAGCCCCGTTAGAGGCATACAACAGAACACTGACCACCTTACTCACCCCCCTTGGTGATTCCATCCGCAGGATACAAGGATCTGTGTCCACATCAGGAGGAAGGAGGCAGAAGCGCTTTATAGGTGCCATTATAGGCAGT
>2008/USA/Pigeon/Pennsylvania/2062/2008
ATGGGCTCCAAACCCTCCACCAGGATCCCGGCACCCCTGATACTGATCACCCGAATTACTCTGATACTGAGCTGCATCTGCCTGACGAGCTCTCTTGATGGCAGGCCTCTTGCAGCTGCGGGGATTGTGGTAACAGGAGAGAAAGTGATCAATATATACACCTCATCTCAGACAGGGTCAATCATAGTCAAGTTACTCCCGAATATGCCCAAGGACAAAGATGCATGTGCAAAAGCCCCGTTAGAGGCATACAACAGAACACTGACCACTTTACTCACCCCCCTTGGTGATTCCATCCGCAGGATACAAGGGTCTGTGTCCACATCAGGAGTAAGGAGAAAGAAGCGCTTTATAGGTGCCATTATAGGCAGT
>2008/USA/Pigeon/Pennsylvania/2282/2008.
ATGGGCTCCAAACCCTCCACCAGGATCCTGGCACCTCTGATGCTGATCACCCGAATTACTCTGATACTGAGCTGCATCTGCCTGACGAGCTCTCTTGATGGCAGGCCTCTTGCAGCTGCGGGGATTGTGGTAACAGGAGAGAAAGTGATCAATATATACACCTCATCTCAGACAGGGTCAATCATAATCAAGTTGCTCCCGAATATGCCCAAGGACAAAGAGGCATGTGCAAAAGCCCCGTTAGAGGCATACAACAGAACACTGACCACTTTACTCACCCCCCTTGGTGATTCCATCCGCAGGATACAAGGGTCTGTGTCCACATCAGGAGTAAGGAGAAAGAAGCGCTTTATAGGTGCCATTATAGGCAGT
>2008/USA/Pigeon/Minnesota/77/2008
ATGGGCTCCAAACCCTCCACCAGGATCCTGGCACCTCTGATGCTGGTCACCCGAATTACTCTGATACTGAGCTGCATCCGCCTGACGAGTTCTCTTGATGGCAGGCCTCTTGCAGCTGCGGGGATTGTGGTAACAGGAGATAAAGTGATCAATATATACACCTCATCTCAGACAGGGTCAATCATAGTCAAGTTGCTCCCGAATATGCCCAAGGACAAAGAGGCATGTGCAAAAGCCCCGTTAGAGGCATACAACAGAACACTGACCACTTTACTCACCCCCCTTGGTGATTCCATCCGCAGGATACAAGGGTCTGTGTCCACATCAGGAGTAAGGAGGAAGAAGCGCTTTATAGGTGCCATTATAGGCAGT
>2008/USA/Dove/Florida/1287/2008
ATGGGCTCCAAACCTTCCACCAGGATCCCGGCACCTCTGACGCTGATCACCCGAATTACTCTGGTACTGAGCTGCATCTGCCTGACGAGCTCTCTTGATGGCAGGCCTCTTGCAGCTGCGGGGATTGTGGTAACAGGAGATAAAGTGATCAATATATACACCTCATCTCAGACAGGGTCAATCATAGTCAAGTTGCTCCCGAATATGCCCAAGGACAAAGAGGCATGTGCAAAAGCCCCGCTAGAGGCATACAACAGAACACTGACCACTTTACTCACCCCCCTCGGTGATTCCATCCGCAGGATACAAGGGTCTGCGTCCACATCAGGAGTAAGGAGGAAGAAGCGCTTTATAGGTGCCATTATAGGCAGT
>2005/USA/Cormorant/Nevada/395921/2005
ATGGGCCCCAAACCCTCCACCAGAACCCCAGCACCCCTGATGCTGATCACCCGGACCACGCTGATATTGAACTGTATTTGTCTGACAAGCTCTCTTGACGGCAGACCTCTTGCAGCTGCAGGGATTGTGGTAACGAGAGATAAAGCGGTCAATGTATACACTTCATCCCAAACAGGGTCAATCATAGTCAAGTTGCTCCCAAATATGCCCAAGGATAAAGAGGCGTGCGCAAAAGCCCCATTGGAGGCATACAACAGAACACTGACTACTTTACTCACTCCTCTTGGTGACTCCATCCGCAGGATACAAGGGTCTGCAACTACATCTAGAGGAAAGAGACAGAAACGTTTTGTAGGTGCTATTATCGGCAGT
>2004/USA/Chicken/Texas/309968/2004
atGGGTTGCAAGCCCTCCATCAGGACCGCAGCACATCCAATGCTAATCACCCGAATCGTGCTGATATTGAGCTGCATCTGCCAGACGAGTTCTCTTGACGGCAGGCCTCTTGCAGCTGCAGGGATTGTGGTAACAGGAGATAAGGCAATCAATATATACACCTCATCTCAGACAGGGTCAATTATAGTCAAGTTGCTCCCGAATATGCCCAAGGACAAGGAGGCATGTGCAAAAGCTCCGTTAGAAGCATACAACAGAACACTGACCACTTTACTCACCCCCCTTGGTGATTCCATCCGCAGGATACAAGGGTCTGTGTCCACATCAGGGGAAAGGAGGCAGAAACGCTTTATAGGTGCCATTATCGGCAGT
>2003/USA/Cormorant/Oregon/276236-7/2003
ATGGGCCCCAAACCCTCCACCAGAACCCTAGCACCCCTGATGCTGATCACCCGGACCACGCTTATATTGAGCTGTATCTGTCTGACAAGCTCTCTTGACGGCAGACCTCTTGCAGCTGCAGGGATTGTGGTAACGAGAGATAAAGCGGTCAATGTATACACTTCATCTCAAACAGGGTCAATCATAGTCAAGTTGCTCCCAAATATGCCCAAGGATAAAGAGGCGTGCGCAAAAGCCCCATTGGAGGCATACAACAGAACACTGACCACTTTACTCACTCCTCTTGGTGACTCCATCCGCAGGATACAAGGGTCTGCAACTACATCTAGAGGAAAGAGACAGAAACGTTTTGTAGGTGCTATTATCGGCAGT
>2003/USA/Cormorant/Wisconsin/272409/2003
ATGGGCCCCAAATCCTCCACCAGGACCCCAGCACCCCTGATGCTGATCACCCGGACCACGTTGATATTGAGCTGTATCTGTCGGACAAGCTCTCTTGACGGCAGACCTCTCGCAGCTGCAGGGATTGTGGTGACGAGGGATAAAGCAGTTAATGTATTCACTTCATCTCAAACAGGGTCAATCATAATCAAGTTGCTCCCAAATATGCCCAAGGATAAAGAGGCGTGCGCAAAAGCCCCATTGGAGGCATACAACAGAACACTGACCACCTTACTCACTCCTCTTGGTGACTCCATCCGCAGGATTCAAGGGTCTGCAACTACATCTCGAGGAAGGAGACAGAAACGTTTTGTAGGTGCTATTATCGGCAGT
>2003/USA/Cormorant/New York/268898-7/2003
ATGGAAGTCAAATCCTCCTTCAGGAAGTCAGCACACGAGATGCTGATCACCCGGACCACGTTGATATTGAGCTGTATCTGTCGGACAAGCTCTCTTGACGGCAGACCTCTCGCAGCTGCAGCGATTGTGGTGACGAGGGATAAAGCAGTTAATGTATTCACTTCATCTCAAACAGGGTCAATCATAATCAAGTTGCTGCCAAATATGCCCAAGGATAAAGAGGCGTGCGCAAAAGCCCCATTGGAGGCATACAACAGAACACTGACCTCCTTACTCACTCCTCTTGGTGGCTCCATCCGCAGGATTCAAGGGTCTGCAACTACATCTGGAGGAAGGAGACAGAAACGTTTTGTAGGTGCTATTATCGGCAGT
>2001/Nicaragua/FightingCock/Nicaragua/95066-9/2001
ATGGGCTCCAAACCTTCTACCAGGATCCCAGCACCTCTGATGCTGATCACTTGGACCACGCTGATACTGAGCTGTATCTGCCCGACAAGCTCTCTTGATGGCAGACTTCTTGCAGCTGCAGGGATTGTGGTGACAGGGGATAAAGCAGTCAATATATACACTTCATCTCAGACAGGGTCGATCATCATCAAGTTAATCCCAAATATGCCCAAGGATAAAGAGGCGTGCGCAAAAGCCCCATTGGAGGCATACAATAGAACACTGACCACTCTACTCACCCCTCTTGGTGATTCCATCCGCAGAATACAAGGGTCTGCGACTACATCTGGAGGAAGAAGACAGAAACGCTTTGTAGGTGCCATTATTGGCAGT
>1998/USA/Cormorant/Wisconsin/248/1998
ATGGGCCCCAAACCCTCCACCAGGACCCCAGCACCCCTGATGCTGATCACCCGGACCACGTTGATATTGAGCTGTATCTGTCTGACAAGCTCTCTTGACGGCAGACCTCTTGCAGCTGCAGGGATTGTGGTAACGAGAGATAAAGCAGTCAATGTATACACTTCATCTCAAACAGGGTCAATCATAGTCAAGTTGCTCCCAAATATGCCCAAGGATAAAGAGGCGTGCGCAAAAGCCCCATTGGAGGCATACAACAGAACACTGACCACTTTACTCACTCCTCTTGGTGACTCCATCCGCAGGATACAAGGGTCTGCAACTACATCTAGAGGAAGGAGACAGAAACGTTTTGTAGGTGCTATTATCGGCAGT
>1997/USA/Cormorant/Wisconsin/28547/1997
ATGGGCCCCAAACCCTCCACCAGGACCCCAGCACCCCTGATGCTGATCACCCGGACCACGCTGATATTGAGCTGTATCTGTCTGACAAGCTCTCTTGACGGCAGACCTCTTGCAGCTGCAGGGATTGTGGTAACGAGAGATAAAGCAGTCAATGTATACACTTCATCTCAAACAGGGTCAATCATAGTCAAGTTGCTCCCAAATATGCCCAAGGATAAAGAGGCGTGCGCAAAAGCCCCATTGGAGGCATACAACAGAACACTGACCACTTTACTCACTCCTCTTGGTGACTCCATCCGCAGGATACAAGGGTCTGCAACTACATCTAGAGGAAGGAGACAGAAACGTTTTGTAGGTGCTATTATCGGCAGT
>1986/USA/Parrot/New Jersey/19674-2/1986
ATGGGCTCCAAACCTTCTACCAGGATCCCAGTACCTCTGATGCTGATCACTTGGACCATGCTGATACTGAGCTGTATCTGTCAGACAAGCTCTCTTGACGGTAGACCTCTTGCAGCTGCAGGGATTGTGGTGACGGGGGATAAAGCAGTCAATATATACACTTCATCTCAAACAGGGTCGATCATCGTCAAGTTACTCCCAAATATGCCCAAGGATAAAGAGGCGTGCGCAAAAGCCCCATTGGAGGCATACAATAGAACACTGACCACTTTGCTCACCCCTCTTGGTGACTCCATCCGCAGAATACAAGGGTCTGCGACTACATCTGGAGGAAGGAGACAGAAACGCTTTGTAGGTGCCATTATCGGCAGT
>1983/USA/Cockatoo/Oklahoma/7847/1983
ATGGGCTCCAAACCTTCTACCAGGATCCCAGTACCCCTGATGCTGATCACTCGGGTTATGCTGATCTTAAGCTGTATCTGTCTGACAAGCTCCCTTGATGGCAGGCCTCTTGCAGCTGCAGGGATTATAGTAACAGGAGATAAGGCAGTCAATATATACACCTCATCTCAGACAGGGTCAATCATAGTCAAATTGCTCCCGAATATGCCCAAGGATAAAGAGGCGTGTGCAAAAGCCCCATTAGAGGCATACAACAGAACACTGACCACCTTACTCACTCCCCTTGGCGATTCTATCCGTAGGATACAAGGGTCTGTGTCCACATCTGGAGGAAGGAGACAGAAACGCTTTATAGGTGCCGTTATTGGCAGT
>1981/USA/Amazon/California/16365/1981
ATGGGCTCCAAACCTTCTACCAGGATCTCAGTACCTCTGATGCTGATCACTCGGACCATGCTGATACTGAGCTGTATCTGTCCGACAAGCTCTCTTGACGGTAGACCTCTTGCAGCTGCAGGGATTGTGGTAACGGGAGATAAAGCAGTCAATATATACACTTCATCTCAAACAGGGTCGATCATCGTCAAGTTACTCCCAAATATGCCCAAGGATAAAGAGGCGTGCGCAAAAGCCCCATTGGAAGCATACAATAGAACACTGACCACTTTGCTCACCCCTCTTGGTGACTCCATCCGCAGAATACAAGGGTCTGCGACTACATCTGGAGGAAGGAGACAGAAACGCTTTGTAGGTGCCATTATCGGCAGT
>2011/China/pi/CH/LGD/110208
ATGGGCTCCAAACCCCACACCAGGACCCCAGCACCTCTGATGCTGATCACCCGAATTACTCTGGTACTGAGCTGCATCTGCCTGACGAGCTCTCTTGACGGCAGGCCACTTGCAGCTGCAGGGATTGTGGTAACAGGAGATAAAGCAATCAACATATACACCTCATCTCAGACCGGGTCAATCATAGTCAAGTTACTCCCGAATATGCCCAAGGATAAGGAGGCATGTGTGAAAGCCCCGTTAGAGGCATACAACAGAACACTGACCACTTTACTCACCCCCCTTGGTGATTCCATCCGCAGGATACAAGGATCTGTGTCCACATCAGGAGGAAGGAGGCAAAAGCGCTTTATAGGCGCCATTATTGGCAGT
>2010/China/pi/CH/LJL/100605
ATGGGCTCTAAACCCCATACCAGGATCCCAGCACCTCTGATGCTGATCGCCCGAATTACTCTGGTACTGAGCTGCATCCGCCTGACGAGCTCTCTTGATGGCAGGCCACTTGCAGCTGCAGGGATTGTGGTAACAGGAGATAAAGCAATCAATATATACACCTCATCTCAGACAGGGTCAATCATAGTCAAGTTGCTCCCGAATATGCCCAAGGACAAAGAGGCATGTGCGAAGGCCCCATTAGAGGCATACAACAGAACACTGACCACTTTACTCACCCCCCTTGGTGATTCCATCCGCAGGATACAAGGATCTGTGTCCACATCAGGAGGAAGGAGGCAGAAGCGCTTTATAGGTGCCATTATAGGCAGT
>2011/China/pi/CH/LLN/110713
ATGGGCTCCAAACCCCACATCAGGATCCCGGCACCTCTGACGCTGATCACTCGAATCACTCTGGTACTGAGCTGCATCTGCTCGACGAGCTCTCTTGATGGCAGGCCACTTGCAGCTGCGGGGATTGTGGTAACAGGAGATAAAGCAATCAATATATACACCTCATCTCAGACAGGGTCAATCATAGTCAAGTTGCTCCCAAATATGCCCAAGGACAAAGAGGCATGTGCGAAAGCCCCACTAGAGGCATACAACAGAACACTGACCACTTTACTCACCCCCCTTGGTGATTCCATCCGCAGGATACAAGGATCTGTGTCCACATCAGGAGGAAGGAGGCAGAAGCGCTTCATAGGTGCCATTATAGGCAGT
>2011/China/pi/CH/LHLJ/110813
ATGGACTCCCAACCTCACACCAGGATTCCAGCACCTCTGATGCTGGTCACCCGAATCACTCTGGTACTGAGCTGCATCCGCCTGACTAGCTCTCTTGACGGCAGGCCACTTGCAGCTGCGGGGATTGTGGTAACAGGGGACAAAGCAATCAATATATACACCTCATCTCAGACAGGGTCAATCATAGTCAAGTTGCTCCCGAATATGCCCAAGGACAAAGAGGCATGTGCGAAAGCCCCGTTAGAGGCATACAACAGAACACTGACCACTTTACTCACCCCCCTTGGTGACTCCATCCGCAGGATACAAGGATCTGTGTCCACATCAGGAGGAAGGAGGCAGAAGCGCTTTATAGGTGCCATCATAGGCAGT
>2011/China/pi/CH/LHLJ/110822
ATGGACTCCCAACCTCACACCAGGATTCCAGCACCTCTGATGCTGGTCACCCGAATCACTCTGGTACTGAGCTGCATCCGCCTGACTAGCTCTCTTGACGGCAGGCCACTTGCAGCTGCGGGGATTGTGGTAACAGGGGACAAAGCAATCAATATATACACCTCATCTCAGACAGGGTCAATCATAGTCAAGTTGCTCCCGAATATGCCCAAGGACAAAGAGGCATGTGCGAAAGCCCCATTAGAGGCATACAACAGAACACTGACCACTTTACTCACCCCCCTTGGTGACTCCATCCGCAGGATACAAGGATCTGTGTCCACATCAGGAGGAAGGAGGCAGAAGCGCTTTATAGGTGCCATCATAGGCAGT
>2011/China/pi/CH/LGD/110945
ATGGACTCTAAACCCCACACCGGGATTCCAGCACCTCCGATGCTGGTCACCCGAATCACTCTGGTACTGAGCTGCATCCGCCTGACTAGCTCTCTTGATGGCAGGCCACTTGCAGCTGCGGGGATTGTGGTAACAGGGGACAAAGCAATCAATATATACACCTCATCTCAGACAGGGTCAATCATAGTCAAGTTGCTCCCGAATATGCCCAAGGACAAAGAGGCATGTGCGAAAGCCCCGCTAGAGGCATACAACAGAACACTGACCACTTTACTCACCCCCCTTGGTGACTCCATCCGCAGGATACAAGGATCTGTGTCCACATCAGGAGGAAGGAGGCAGAAGCGCTTTATAGGTGCCATTATAGGCAGT
>2012/China/pi/CH/LJL/120404
ATGGGCTCCAAACCCCACACCAGGACCCCAGCACCTCTGATGCTGATCACCCGAATTACTCTGGTACTGAGCTGCATCTGCCTGACGAGCTCTCTTGACGGCAGGCCACTTGCAGCTGCGGGGATTGTGGTAACAGGAGATAAAGCAATCAACATATACACCTCATCTCAGACCGGGTCAATCATAGTCAAGTTGCTCCCGAATATGCCCAAGGATAAGGAGGCATGTGCGAAAGCCCCGCTAGAGGCATACAACAGAACACTGACCACTTTACTCACCCCCCTTGGTGATTCCATCCGCAGGATACAAGGATCAGTGTCCACATCAGGAAGAAGGAGGCAGAAGCGCTTTATAGGCGCCATTATTGGTAGT
>2012/Kenya/Laughing dove_B2/Kenya/Isiolo
ATGGGCCCCAAACCCTCCACCAGGATCCCAGCACCTCTGACGCTGATCACCCGGATTACGCTGATACTGAGCTGCATCTGCCCGACAAGCTCTCTTGATGGCAGGCCTCTTGCAGCTGCAGGGATTGTGGTAACAGGAGATAAAGCAATCAATATATACACTTCATCTCAGACAGGGTCAATCATAGTCAAGTTGCTTCCGAATATGCCCAAAGACAAAGAGGCATGTGCGAAAGCCCCGTTAGAAGCATACAACAGAACACTGACCACATTACTCACCCCCCTTGGTGATTCCATCCGCAGGATACAAGGGTCTGTGTCCACAACAGGAGGAAGGAGGCAGAAGCGTTTTATAGGTGCCATTATAGGCAGT
>1966/Australia/NDV V4
ATGGGCTCCAGATCTTCTACCAGGATCCCAGTACCTCTTATGCTGACCGTCCGAGTCATGTTGGCACTGAGTTGCGTCTGTCCGACCAGCGCCCTTGATGGCAGGCCTCTTGCAGCTGCAGGGATTGTGGTAACAGGAGACAAAGCAGTCAACATATACACCTCATCTCAGACAGGGTCAATCATAATCAAGTTACTCCCAAATATGCCCAAGGATAAAGAGGCGTGTGCAAAAGCCCCGTTGGAGGCATACAACAGGACATTGACTACTTTGCTCACCCCCCTTGGTGATTCTATCCGTAGGATACAAGAGTCTGTGACCACGTCCGGAGGAGGGAAACAGGGACGTCTTATAGGCGCCATTATCGGTGGT
>2010/China/ crested ibis/China/Shaanxi10/2010
ATGGGCTCCAAACCTTCTACCAGAATAACAGCACCTCCGATGCTGATCACCCAAATCACGTTGATATTGAGCTGTATCTGTCTGACAAGTTCTCTTGATGGCAGGCCTCTTGCAGCTGCGGGGATTGTGGTAACAGGTGATAAAGCAATCAATATATACACCACATCTCAGACGGGGGCAATCATAGTCAAGTTGCTCCCAAATATGCCCAAGGATAAAGAGGCGTGTGCAAAAGCCCCCTTAGAAGCATACAACAGAACACTGACCACTTTACTCTCCCCACTTGGTGATTCCATCCGCAGGATACAAGGGTCTGTGTCTACATCAGAGGGAAGGAGACAGAAACGCTTCATAGGTGCCATTATCGGTAGT
>2006/China/ ostrich/China/Shaanxi/2006
ATGGGCTCCAAACCTTCCACCAGAATAACAGCACCTCCGATGCTGATCACCCAAATCACGTTGATATTGAGCTGTATCTGTCTGACAAGTTCTCTTGATGGCAGGCCTCTTGCAGCTGCGGGGATTGTGGTAACAGGTGATAAAGCAATCAATATATACACCACATCTCAGACGGGGGCAATCATAGTCAAGTTGCTCCCAAATATGCCCAAGGATAAAGAGGCGTGTGCAAAAGCCCCCTTAGAAGCATACAACAGAACACTGACCACTTTACTCTCCCCACTTGGTGATTCCATCCGCAGGATACAAGGGTCTGTGTCTACATCAGAGGGAAGGAGACAGAAACGCTTCATAGGTGCCATTATCGGTAGT
>2012/Cambodia/ KH-cmb06-01/12
ATGGGTTCCAAATCTTCTACCAGGATCCCAACGCCCCCGATGCTGATCACTCGGATCATGCTGATATTAAGCTTTATCTGCCTGGCAAGCTCTCTCGATGGCAGGCCTCTGGCGGCTGCAGGGATTGTAGTAACAGGAGACAAGGCAGTCAATATCTACACCTCGTCTCAAACAGGGTCAATCATAGTCAAGTTGCTCCCGAATATGCCCAAGGATAAAGAGGCGTGTGCAAGAGCCCCATTGGAAGCATATAATAGAACATTGACTACATTGCTCACTCCCCTTGGCGATTCCATCCGCAAGATCCAAGGGTCCGTGTCCACGTCTGGAGGAAGGAGACGGAAACGCTTTATAGGTGCCATTATTGGCAGT
>1998/Belgium/PPMV-1/Belgium/98-238/1998
ATGGGCTCCAAACCCTACACCAGGATCCCAGCACCTCTGATGCTGATCACTCGAATTACTCTGGTACTGAGCTGCATCTGCCTGACGAGCTCTCTTGACGGCAGGCCACTTGCAGCTGCGGGGATTGTGGTAACAGGAGATAAAGCAATCAATATATACACCTCATCTCAGACAGGGTCAATCATAGTCAAGTTGCTCCCGAATATGCCCAAGGACAAAGAGGCATGTGCGAAAGCCCCGTTAGAGGCATACAACAGAACACTGACCACTTTACTCACCCCCCTTGGTGATTCCATCCGCAGGATACAAGGATCTGTGTCCACATCAGGAGGAAGGAGGCAGAAGCGCTTTATAGGTGCCATTATAGGCAGT
>2005/Belgium/PPMV-1/Belgium/05-01824/2005
ATGGGCTCCAACCCCTACACCAGGATCCCAGCGCCTCTGATGCTGATCACTCGAATTACTCTGGTACTAAGCTGCATCTGCCTGACGAGCTCTCTTGACGGCAGGCCACTTGCAGCTGCGGGGATTGTGGTAACAGGAGATAAAGCAATCAATATATACACCTCATCTCAGACAGGGTCAATCATAGTCAAGTTGCTCCCGAATATGCCCAAGGACAAAGAGGCATGTGCGAAAGCCCCGTTAGAGGCATACAACAGAACACTGACCACTTTACTCACCCCCCTTGGTGATTCCATCCGCAGGATACAAGGATCTGTGTCCACATCAGCAGGAAGGAGGCAGAAGCGCTTTATAGGTGCCATTATAGGCAGT
>2005/Belgium/PPMV-1/Belgium/05-03936-8/2005
ATGGGCTCCAAACCCCACACCAGGATCCCGGCACCTCTGATGCTGATCACTCGAATTACTCTGGTACTGAGCTGCATCTGCTCGACGAGCTCTCTTGACGGCAGGCCACTTGCAGCTGCGGGGATTGTGGTAACAGGAGATAAAGCAATCAATATATACACCTCATCTCAGACAGGGTCAATTATAGTCAAGTTGCTCCCGAATATGCCCAAGGACAAAGAGGCATGTGCGAAAGCTCCGTTAGAGGCATACAACAGAACACTGACCACCTTACTCACCCCCCTTGGTGATTCCATCCGCAGGATACAAGGATCCGTGTCCACATCAGGAGGAAGGAGGCAGAAGCGCTTCGTAGGTGCCATTATAGGCAGT
>2007/Belgium/PPMV-1/Belgium/07-04943/2007
ATGGGCTCCAACCCCTACACCAGGATCCCAGCGCCTCTGATGCTGATCACTCGAATTACTCTGGTACTAAGCTGCATCTGCCTGACGAGCTCTCTTGACGGCAGGCCACTTGCAGCTGCGGGGATTGTGGTAACAGGAGATAAAGCAATCAATATATACACCTCATCTCAGACAGGGTCAATCATAGTCAAGTTGCTCCCGAATATGCCCAAGGGCAAAGAGGCATGTGCAAAAGCCCCGTTAGAGGCATACAACAGAACACTGACCACTTTACTCACCCCCCTTGGTGATTCCATCCGCAGGATACAAGGATCTGTGTCCACATCAGCAGGAAGGAGGCAGAAGCGCTTTATAGGTGCCATCATAGGCAGT
>2011/Belgium/PPMV-1/Belgium/11-07574/2011
ATGGGCTCCAAACCCCACATCAGGATCCCGGCACCTCTGACGCTGATCACTCGAATCACTCTGGTACTGAGCTGCATCTGCTCGACGAGCTCTCTTGATGGCAGGCCACTTGCAGCTGCGGGGATTGTGGTAACAGGAGATAAAGCAATCAATATATACACCTCATCTCAGACAGGGTCAATCATAGTCAAGTTGCTCCCGAATATGCCCAAGGACAAAGAAGCATGTGCGAAAGCCCCACTAGAGGCATACAACAGAACACTGACCACTTTACTCACCCCCCTTGGTGATTCCATCCGCAGGATACAAGGATCTGTGTCCACATCAGGAGGAAGGAGGCAGAAGCGCTTCATAGGTGCCATTATAGGCAGT
>2011/Belgium/PPMV-1/Belgium/11-08304/2011
ATGGGCTCCAAACCCCACATCAGGATCCCGGCACCTCTGACGCTGATCACTCGAATCATTCTGGTACTGAGCTGCATCTGCTCGACGAGCTCTCTTGATGGCAGGCCACTTGCAGCTGCGGGGATTGTGGTAACAGGAGATAAAGCAATCAATATATACACCTCATCTCAGACAGGGTCAATCATAGTCAAGTTGCTCCCGAATATGCCCAAGGACAAAGAAGCATGTGCGAAAGCCCCACTAGAGGCATACAACAGAACACTGACCACTTTACTCACCCCCCTTGGTGATTCCATCCGCAGGATACAAGGATCTGTGTCCACATCAGGAGGAAGGAGGCAGAAGCGCTTCATAGGTGCCATTATAGGCAGT
>2011/Belgium/PPMV-1/Belgium/11-09620/2011
ATGGGCTCCAAACCCCACATCAGGATCCCGGCACCTCTGACGCTGATCACTCGAATCACTCTGGTACTGAGCTGCATCTGCTCGACGAGCTCTCTTGATGGCAGGCCACTTGCAGCTGCGGGGATTGTGGTAACAGGAGATAAAGCAATCAATATATACACCTCATCTCAGACAGGGTCAATCATAGTCAAGTTGCTCCCGAATATGCCCAAGGACAAAGAGGCATGTGCGAAAGCCCCACTAGAGGCATACAACAGAACACTGACCACTTTACTCACCCCCCTTGGTGATTCCATCCGCAGGATACAAGGATCTGTGTCCACATCAGGAGGAAGGAGGCAGAAGCGCTTCATAGGTGCCATTATAGGCAGT
>1986/Dominican Republic/chicken/Dominican Republic/28138-4/1986
ATGGGCTCCCGATCTTCTACCAGGGTCTCAGCATCTCTGCCGCTGATCATCCGGACCATACTGATCATGAGCTGCATTTGTTTGACAAGCTCTCTTGACGGCAGGCCTCTCGCAGCAGCAGGGATCGTGGTAACAGGGGATAAATCAGTCAACGTATACACCTCATCTCAGACGGGGTCGATCATAGTCAAGTTGCTCCCAAATATGCCCAGGGATAAAGAGGCGTGTGCAAGAGCCCCGTTGGAGGCATACAATAAAACACTGACCACTCTACTCACCCCCCTCGGTGATTCTATCCGCAGGATACAAGAGTCTGTGACTACACCTGGAAGAAGGAGACAGAAACGCTTTGTAGGTGCCATTATCGGCGGT
>2011/China/ CQ65
ATGGACTCTAAACCCCACACCGGGATTCCAGCACCTCCGATGCTGGTCACCCGAATCACTCTGGTACTGAGCTGCATCCGCCTGACTAGCTCTCTTGATGGCAGGCCACTTGCAGCTGCGGGGATTGTGGTAACAGGGGACAAAGCAATCAATATATACACCTCATCTCAGACAGGGTCAATCATAGTCAAGTTGCTCCCGAATATGCCCAAGGACAAAGAGGCATGTGCGAAAGCCCCGCTAGAGGCATACAACAGAACACTGACCACTTTACTCACCCCCCTTGGTGACTCCATCCGCAGGATACAAGGATCTGTGTCCACATCAGGAGGAAGGAGACAGAAGCGCTTTATAGGTGCCATTATAGGCAGT
>2002/China/ NDV02-054
ATGGGCTCCAGATCTTCTACCAGGATCCCAGCACCTCCGATGCTGGTCACCCGAATCATGTTGATATTGAGCTACATCTGCCAGACGAGCTCTCTCGATGGCAGGCCTCTCGCAGCTGCAGGGATTGTGGTAACAGGAGATAAAGCAGTCAATATATACACCTCATCTCAGACAGGGTCAATCATAGTCAAGCTGCTCCCAAATATGCCCAAGGATAAAGAGGCATGTGCAAAAGCCCCGTTAGAAGCATACAACAGAACACTGACCACTTTGCTCACCCCACTCGGTGATTCCATCCGCAAGATACAAGGGTCCGTGTCGACATCAGGAGGAAGGAGACAGAAACGCTTTATAGGTGCCATTATCGGTAGT
>2002/China/ NDV02-069
ATGGGCTCCAGATCTTCTACCAGGATCCCAGCACCTCCGATGCTGGTCATCCGAATCATGTTGATATTGAGCTACATCTGCCAGACGAGCTCTCTCGATGGCAGGCCTCTCGCAGCTGCAGGGATTGTGGTAACAGGAGATAAAGCAGTCAATATATACACCTCATCTCAGACAGGGTCAATCATAGTCAAGCTGCTCCCAAATATGCCCAAGGATAAAGAGGCATGTGCAAAAGCCCCGTTAGAAGCGTACAATAGAACACTGACCACTTTGCTCACCCCACTCGGTGATTCCATCCGCAAAATACAAGGGTCCGTGTCGACATCAGGAGGAAGGAGACAGAAACGCTTTATAGGTGCCATTATCGGTAGT
>2003/China/ NDV03-001
ATGGGCTCCAGACTCCCTACCAGGATCCCAGTACCTCCAATGCTGATCACCCGAATCATGTTGATATTGAGCTGTATCTGTCTGACGAGCTCTCTCGATGGCAGGCCTCTCGCAGCTGCGGGGATTGTGGTAACAGGAGATAAAGCAGTCAATATATACACCTCATCTCAGACTGGGTCAATCATAGTCAAGCTGCTCCCAAATATGCCCAAGGATAAAGAGGCGTGTGCAAAAGCCCCGTTAGAAGCATACAACAGAACACTGACCACTTTACTCACCCCACTTGGTGATTCCATCCGCAAGATACAAGGGTCCGTGTCGACATCAGGAGGAAGGAGACGGAAACGCTTTATAGGTGCCATTATCGGTAGT
>2003/China/ NDV03-003
ATGGGCTCCAGACTCCCTACCAGGATCACAGCACCTCCGATGCTGATCACCCGAATCACGTTGATATTGAGCTGTATCTGTCTGACAAGTTCTCTTGATGGCAGGCCTCTTGCAGCTGCGGGGATTGTGGTAACAGGAGATAAAGCAGTCAATATATACACCGCATCTCAGACAGGGGCAATCATAGTCAAGTTGCTCCCGAATATGCCCAAGGGTAAAGAGGCGTGTGCAAAAGCCCCCTTAGAGGCATACAACAGAACACTGACCACTTTACTCACCCCACTTGGTGATTCCATCCGCAGGATACAAGGGTCTGTGTCTACATCAGGGGGAAGGAGACAGAAACGCTTTATAGGTGCCATTATCGGTAGT
>2003/China/ NDV03-005
ATGGGCTCCAGACTCCCTACCAGGATCTCATTACCTCCGATGCTAATCACCCGAATCACGTTGATATCGAGCTGTATCTGTCTGACTAGCTCTCTCGACGGCAGGCCTCTTGCAGCTGCGGGGATTGTGGTAACAGGAGATAAAGCAGTCAATATATACACCTCATCTCAGACGGGGTCAATCATAATCAAGTTGCTCCCAAATATGCCCAAGGATAAAGAGGCGTGTGCAAAAGCCCCGCTAGAAGCATACAACAGAACACTGACCACTTTACTCTCCCCACTTGGTGATTCCATCCGCAGGATACAAGGATCTGTGTCTACATCAGGAGGAAGGAGACAGAAACGCTTTATAGGTGCCATTATCGGTAGT
>2003/China/ NDV03-006
ATGGGCTCCAGACTCCCTACCAGGATCCCAGCACATCCGATGCTGATCACCCGAATCACGTTGATATTGAGCTGTATCTGTCTGACTAGCTCTCTTGATGGCAGGCCTCTTGCAGCTGCGGGGATTGTGGTAACAGGAGATAAAGCAGTCAATATATACACCTCATCTCAGACGGGGTCAATCATAGTCAAGTTGCTCCCAAATATGCCCAAGGGTAAAGAGGCGTGTGCAAAAGCCCCGTTAGAAGCATACAACAGAACACTGACCACTTTACTCACCCCACTTGGTGATTCCATCCGCAGGATACAAGGGTCTGTGTCTACATCAGGAGGAAGGAGACAGAAACGCTTTATAGGTGCCATTATTGGTAGT
>2003/China/ NDV03-007
ATGGGCTCCAGACTCCCTACCAGGATCCCAGCACCTCCGATGCTGATCACCCGAATCATGTTGATATTGAGCTGTATCTGTCAGACGAGCTCTCTTGATGGCAGGCCTCTCGCAGCTGCAGGGATTGTGGTAACAGGAGATAAAGCAGTCAATATATACACCTCATCCCAGACAGGGTCGATCATAGTCAAGCTGCTCCCAAATATGCCCAAGGATAAAGAGGCGTGTGCAAAAGCCCCATTAGAGGCATACAACAGAACACTGACCACTTTACTCACCCCACTCGGTGATTCCATCCGCAAGATACAAGGGTCCGTGTCGACATCAGGAGGAAGGAGACGGAAACGCTTTATAGGTGCCATTATCGGTAGT
>1997/China/ Z32
ATGGGCCCCAGATCTTCTACCAGGATCTCAGTACCTCCGATGCTAATCACCCAAATCACGTTGATATTGAGCTGTATCTGTTTGACTAGCTCTCTTGACGGCAGGCCTCTTGCAGCTGCGGGGATTGTGGTAACAGGAGATAAAGCAGTCAATATATACACCTCATCTCAGACGGGGTCAATCATAATCAAGTTGCTCCCAAATATGCCCAAGGATAAAGAGGCGTGTGCAAAAGCCCCGTTAGAAGCATACAACAGAACACTGACCACTTTACTCTCCCCACTTGGTGATTCCATCCGCAGGATACAAGGGTCTGTGTCTACATCAGGAGGAAGGAGACAGAAACGCTTTATAGGTGCCATTATCGGTAGT
>1994/China/ ZC94
ATGGGCTCCAGATCTTCTACCAGGATCCCAGTACCTCCGATGCTGATCACCCGAATCATGTTGATATTGAGCTGTATCTGTCAGACGAGCTCTCTTGATGGCAGGCCTCTCGCAGCTGCAGGGATTGTGGTAACAGGAGATAAAGCAGTCAATATATACACCTCATCCCAGACAGGGTCGATCATAGTCAAGCTGCTCCCAAATATGCCCAAGGATAAAGAGGCGTGTGCAAAAGCCCCATTAGAGGCATACAACAGAACACTGACCACTTTACTCACCCCACTCGGTGATTCCATCCGCAAGATACAAGGGTCCGTGTCGACATCAGGAGGAAGGAGACGGAAACGCTTTATAGGTGCCATTATCGGTAGT
>1998/China/ Ch98-1
ATGGGCTCTACATCTTCTACCAGGATCCCAGTACCTCCGATGCTGATCACCCGAATTATGCTGATATTGAGCTGCATCTGCCCGACGGGCTCTCTTGACGGCAGGCCTCTTGCAGCTGCAGGGATTGTGGTAACAGGAGATAAAGCAATCAATATATACACCTCATCTCAGACAGGGTCAATCATAGTCAAGTTGCTCCCGAATATGCCCAAGGACAGAGAGGCATGTGCAAAAGCCCCTCTAGAAGCATACAACAGAACACTGACCACTTTACTCACCCCCCTAGGTGATTCCATCCGCAGGATACAAGGGTCTGTGTCCACATCTGGGGAAAAGAGGCAGAAACGATTTATAGGTGCCATTATCGGCAGT
>1997/China/ NC9701
ATGGGCTCCAGACCTTCTACCGGGATCCCAGTACCTCCGATGCTGATCACCCGAATCATGCTGATATTGAGCTGCATCTGCCCGACGGGCTCTCTTGACGGCAGGCCTCTTGCAGCTGCAGGGATTGTGGTAACAGGAGATAAAGCAATCAATATATACACCTCATCTCAGACAGGGTCAATCATAGTCAAGTTGCTCCCGAATATGCCCAAGGACAAAGAGGCATGTGCAAAAGCCCCTCTAGAAGCATACAACAGAACACTGACCACTTTACTCACCCCCCTAGGTGATTCCATCCGCAGGATACAAGGGTCTGTGTCCACATCAGGGGAAAAGAGGCAGAAACGGTTTATAGGTGCCATTATCGGCAGT
>2002/China/ NDV02-044
ATGGGCTCCAGATCTTCTACCAGGATCCCAGCACCTCCGATGCTGGTCACCCGAATCATGCTGATATTGAGCTGCATCTGCCCGACGGGCTCTCTTGACGGCAGGCCTCTTGCAGCTGCAGGGATTGTGGTAACAGGAGATAAAGCAATCAATATATACACCTCATCTCAGACAGGGTCAATCATAGTCAAGTTGCTCCCGAATATGCCCAAGGACAAAGAGGCATGTGCAAAAGCCCCTCTAGAAGCATACAACAGAACACTGACCACTTTACTCACCCCCCTAGGTGATTCCATCCGCAGGATACAAGGGTCTGTGTCCACATCATGGGAAAAGAGGCAGAAACGGTTTATAGGTGCCATTATCGGCAGT
>2003/China/ NDV03-051
ATGGGCTCCAGATCTTCTACCAGGATCCCAGCACCTCCGATGCTGATCACCCGAATTATGCTGATATTGAGCTGCATCTGCCCGACGGGCTCTCTTGACGGCAGGCCTCTTGCAGCTGCAGGGATTGTGGTAACAGGAGATAAAGCAATCAATATATACTCCTCATCTCAGACAGGGTCAATCATAGTCAAGTTGCTCCCGAATATGCCCAAGGATAAAGAGGCATGTGCAAAAGCCCCTCTAGAAGCATACAACAGAACACTGACCACTTTACTCACCCCCCTAGGTGATTCCATCCGCAGGATACAAGGGTCTGTGTCCACATCAGGGGAAAAGAGGCAGAAACGGTTTATAGGTGCCATTATCGGCAGT
>2005/China/ NDV05-027
ATGGGCTCCAGATCTTCTACCAGGATCCCAGCACCTCTGATGCTGATCACCCGAATTACTCTGGTACTGAGCTGCATCCGCCTGACGAGCTCTCTTGACGGCAGGCCACTTGCAGCTGCGGGGATTGTGGTAACAGGAGATAAAGCAATCAATATATACACCTCATCTCAGACAGGGTCAATCATAGTCAAGTTGCTCCCGAATATGCCCAAGGACAAGGAGGCATGTGCGAAAGCCCCGTTAGAGGCATACAACAGAACACTGACCACTTTACTCACCCCCCTTGGTGATTCCATCCGCAGGATACAAGGATCTGTGTCCACATCAGGAGGAAGGAGGCAGAAGCGCTTTATAGGTGCCATTATAGGCAGT
>2005/China/ NDV05-028
ATGGGCTCCAGATCTTCTACCAGGATCCCAGTACCTCCGATGCTGATCACCCGAATCATACTGATGTTGAGCTGCATCTGCCCGACAGGCTCTCTTGACGGCAGGCCTCTTGCAGCTGCAGGGATTGTGGTAACAGGAGACAAAGCAATCAACATATACACCTCATCTCAGACAGGGTCAATCATAGTCAAGTTGCTCCCGAATATGCCCAAGGACAAAGAGGCATGTGCAAAAGCCCCTCTAGAAGCATACAACAGAACACTGACCACTTTACTCACCCCCCTAGGTGATTCCATCCGCAGGATACAAGGGTCTGTGTCCACATCAGGGGAAAAGAGGCAGAAACGGTTTATAGGTGCCATTATCGGCAGT
>2005/China/ NDV05-029
ATGGGCTCCAGATCTTCTACTGGGATCCCAGTACCTCCGATGCTGATCACCCGAATCATGCTGATATTGAGCTGCATCTGCCCGACGGGCTCTCTTGACGGCAGGCCTCTTGCAGCTGCAGGGATTGTGGTAACAGGAGATAAAGCAATCAATATATACACCTCATCTCAGACAGGGTCAATCATAGTCAAGTTGCTCCCGAATATGCCCAAGGACAAAGAGGCATGTGCAAAAGCCCCTCTAGAAGCATACAACAGAACACTGACCACTTTACTCACCCCCCTAGGTGATTCCATCCGCAGGATACAAGGGTCTGTGTCCACATCAGGGGAAAAGAGGCAGAAACGGTTCATAGGTGCCATTATCGGCAGT
>1999/China/ NP9904
ATGGGCTCCAGATCTTCTACCAGGATCCCAGTACCTCCGATGCTGATCACCCGAATCATGCTGATATTGAGATGCATCTGCCCGACGGGCTCTCTTGACGGCAGGCCTCTTGCAGCTGCAGGGATTGTGGTAACAGGAGATAAAGCAATCAATATATACACCTCATCTCAGACAGGGTCAATCATAGTCAAGTTGCTCCCGAATATGCCCAAGGACAAAGAGGCATGTGCAAAAGCCCCTCTAGAAGCATACAACAGAACACTGACCACTTTACTCACCCCCCTAGGTGATTCCATCCGCAGGATACAAGGGTCTGTGTCCACATCAGGGGAAAAGAGGCAGAAACGGTTTATAGGTGCCATTATCGGCAGT
>1996/China/ PB9601
ATGGGCTCCAGACCTTCTACCAGGATCCCAGTACCTCCGATGCTGATCACCCGAATCATGCTGATATTGAGCTGCATCTGCCCGACGGGCTCTCTTGACGGCAGGCCTCTTGCAGCTGCAGGGATTGTGGTAACAGGAGATAAAGCAATCAATATATACACCTCATCTCAGACAGGGTCAATCATAGTCAAGTTGCTCCCGAATATGCCCAAGGACAAAGAGGCATGTGCAAAAGCCCCTCTAGAAGCATACAACAGAACACTGACCACTTTACTCACCCCCCTAGGTGATTCCATCCGCAGGATACAAGGGTCTGTGTCCACATCAGGGGAAAAGAGGCAGAAACGGTTTATAGGTGCCATTATCGGCAGT
>2011/China/ SH215
ATGGGCTCCAAACCCCACATCAGGATCCCGGCACCTCCGACGCTGATCACTCAAATCACTCTGGTACTGAGCTGCATCTGCTCGACGAGCTCTCTTGATGGCAGGCCACTTGCAGCTGCGGGGATTGTGGTAACAGGAGATAAAGCAATCAATATATACACCTCATCTCAGACAGGGTCAATCATAGTCAAGTTGCTCCCGAATATGCCCAAGGACAAAGAGGCATGTGCGAAAGCCCCACTAGAGGCATACAACAGAACACTGACCACTTTACTCACCCCCCTCGGTGATTCCATCCGCAGGATACAAGGATCTGTGTCCACATCAGGAGGAAGGAGGCAGAAGCGCTTCATAGGTGCCATTATAGGCAGT
>1997/China/ YZ9712
ATGGGCTCCAGATCTTCTACCGGGATCCCAGTACCTCCGATGCTGATCACCCGAATCATGCTGATATTGAGCTGCATCTGCCCGACGGGCTCTCTTGACGGCAGGCCTCTTGCAGCTGCAGGGATTGTGGTAACAGGAGATAAAGCAATCAATATATACACCTCATCTCAGACAGGGTCAATCATAGTCAAGTTGCTCCCGAATATGCCCAAGGACAAAGAGGCATGTGCAAAGGCCCCTCTAGAAGCATACAACAGAACACTGACCACTTTACTCACCCCCCTAGGTGATTCCATCCGCAGGATACAAGGGTCTGTGTCCACATCAGGGGGAAAGAGGCAGAAACGGTTTATAGGTGCCATTATCGGCAGT
>2011/China/GD450/2011
ATGGGCTCCAAACCTTCTACCAGGATCCTAGTACCTCTGACGCTGATCACTAGGATTATGCTGATACTAAGCTGTATCTGTGAGACAAGCTCTCTTGACGGCAGGCCTCTTGCAGCCGCAGGGATTATAGTAACAGGAGATAAAGCAGTCAACATATACACCTCATCTCAGACAGGGTCAATCATAGTCAAGTTGCTCCCAAATATGCCCAAGGACAAAGAGGCATGTGCAAAAGCCCCCTTAGAGGCATATAACAGAACACTGACCACCTTGCTCACCCCCCTTGGCGATTCTATCCGCAGGATACAAGGGTCTGTGTCCACCTCTGGAGGAAGGAGACAGAAACGCTTTATAGGTGCCGTTATTGGCAGT
>2011/China/chicken/TC/9/2011
ATGGGCTCCAAACCTTCTACCAGGATCCCAGCACCTCCGGTGCTGGTCACCCGGGTTATGCTGATATTGGGCTGTATTCGTTCGACAAGCTCTCTTGATGGCAGGCCTCTTGCAGCTGCAGGAATTGTAGTAACAGGAGATAAGGCAGTCAATGTATACACCTCGTCTCAGACAGGGTCAATCATAGTCAAGTTGCTCCCGAATATGCCCAGGGATAAGGAGGCGTGTGCGAAAGCCCCATTAGAGGCATATAACAGAACACTGACTACTTTGCTCACTCCTCTTGGCGACTCCATCCGCAAGATTCAAGGTTCTGTGTCCACGTCTGGAGGAAGGAGACAAAAACGCTTTATAGGTGCTGTTATTGGCAGT
>1932/Australia/Victoria
ATGGGCCCCAGATCTTCTACCAGGATCCCAATACCTCTGATGTTGACCATCCGGATCGCGCTGGCACTGAGTTGTGTCCATCTGGCAAGTTCTCTTGATGGCAGGCCTCTTGCAGCTGCAGGGATCGTGGTAACAGGGGATAAAGCAGTCAACATATACACCTCATCCCAGACAGGGTCAATCATAGTCAAGTTACTCCCAAATATGCCCAAGGATAAAGAGGCGTGTGCAAAAGCCCCGTTGGAGGCATACAACAGGACACTGACTACTTTGCTCACCCCCCTTGGTGATTCTATCCGCAGGATACAAGAGTCTGTGACTACATCCGGAGGAAGGAGACAGAAACGCTTTATAGGTGCTATTATCGGCAGT
>1933/UK/Herts/33
ATGGGCTCCAGATCTTCTACCAGGATCCCGGTTCCTCCAATGCTGATCATCCGAATTGTGCTGACGCTGAGTTGTATCCGTCTGACAAGCTCTCTTGATGGCAGGCCTCTTGCAGCTGCAGGGATCGTGGTAACAGGAGATAAAGCAGTCAACATATACACCTCATCCCAGACAGGGTCAATCATAGTCAAGTTACTCCCAAATATGCCCAAGGACAAAGAGGCGTGTGCAAAAGCCCCATTGGAGGCATACAACAGGACACTGACTACTTTGCTCACCCCCCTTGGTGATTCTATCCGCAGGATACAAGAGTCTGTGACTACTTCCGGAGGAAGGAGACAGAGACGCTTTATAGGTGCCATTATCGGCAGT
>1933/XXXX/Her33
ATGGGCTCCAGATCTTCTACCAGGATCCCGGTTCCTCCAATGCTGATCATCCGAATTGTGCTGACACTGAGTTGTATCCGTCTGACAAGCTCTCTTGATGGCAGGCCTCTTGCAGCTGCAGGGATCGTGGTAACAGGAGATAAAGCAGTCAACATATACACCTCATCCCAGACAGGGTCAATCATAGTCAAGTTACTCCCAAATATGCCCAAGGACAAAGAGGCGTGTGCAAAAGCCCCATTGGAGGCATACAACAGGACACTGACTACTTTGCTCACCCCCCTTGGTGATTCTATCCGCAGGAAACAAGAGTCTGTGACTACTTCCGGAGGAAGGAGACAGAGACGCTTTATAGGTGCCATTATCGGCAGT
>1940s/India/Mukteswar
ATGGGCCCCAGATCTTCTACCAGGATCCCAGTACCTCTAATGCTGACCATACGGATCACGCTGGCACTGAGTTATGTCCGTCTGACAAGTTCTCTTGATGGCAGGCCTCTTGCAGCCGCAGGGATCGTGGTAACAGGGGATAAAGCAGTTAACATATACACCTCATCCCAGACAGGGTCAATCATAGTCAAGTTACTCCCAAATATGCCCAAGGACAAAGAGGCATGTGCAAAAGCCCCATTGGAGGCTTACAACAGGACACTGACTACTTTGCTTACCCCCCTTGGTGATTCTATCCGCAGGATACAAGAGTCTGTGACTACATCCGGAGGAAGGAGACAGAGACGCTTTATAGGTGCCATTATTGGCAGT
>1944/China/Italien
ATGGGCTCCAGATCTTCTACCAGGATCCCGGTACCTCTAATGCTGATCATCCGAATTGCGCTGACACTGAGCTGTATCCGTCTGACAAGCTCTCTTGATGGCAGGCCTCTTGCAGCTGCAGGGATCGTGGTAACAGGAGATAAAGCAGTCAACATATACACCTCATCCCAGACAGGGTCAATCATAGTCAAGTTACTCCCAAATATGCCCAAGGACAAAGAGGCGTGTGCAAAAGCCCCATTAGAGGCATACAACAGGACACTGACTACTTTGCTCACCCCCCTTGGCAATTCTATCCGCAGGATACAAGAGTCTGTGACTACTTCCGGAGGAAGGAGACAGAGACGCTTTATAGGTGCCATTATCGGCAGT
>1945/USA/BEA/45
ATGGGCCCCAGACCTTCTACCAAGAACCCAGTACCTATGATGCTGACTGTCCGAGTCGCGCTGGTACTGAGTTGCATCTGTCCGGCAAACTCCATTGATGGCAGGCCTCTTGCGGCTGCAGGAATTGTGGTAACAGGAGACAAAGCAGTCAACATATACACCTCATCCCAGACAGGATCAATCATAGTTAAGCTCCTCCCAAACCTGCCCAAGGATAAGGAGGCATGTGCGAAAGCCCCCTTGGATGCATACAACAGGACATTGACCACTTTGCTCACCCCCCTTGGTGACTCTATCCGTAGGATACAAGAGTCTGTAACTACATCTGGAGGGAGGAGACAGAAACGCTTTATAGGCGCCATTATTGGCGGT
>1946/China/F48E8
ATGGGCCCCAAATCTTCTACCAATGTCCCAGCACCTCTGATGCTGACCGTCAGGATTGCGCTGGCACTGAGCTGTGTCCGTCTGACAAATTCTCTCGATGGAAGGCCTCTTGCAGCTGCAGGGATTGTAGTAACGGGAGACAAAGCAGTCAACATATACACCTCATCTCAGACAGGGTCAATAATAGTCAAGTTACTCCCAAATATGCCTAAGGATAAAGAGGCGTGTGCAAAAGCCCCGTTGGAGGCATACAACAGGACACTGACTACTTTGCTCACCCCCCTTGGTGATTCTATCCGCAGGATACAAGAGTCTGCGACTACGTCCGGAGGAAGGAGGCAGAGACGCTTTATAGGTGCCATTATCGGCAGT
>1946/USA/Lasota
ATGGGCTCCAGACCTTCTACCAAGAACCCAGCACCTATGATGCTGACTATCCGGGTTGCGCTGGTACTGAGTTGCATCTGTCCGGCAAACTCCATTGATGGCAGGCCTCTTGCAGCTGCAGGAATTGTGGTTACAGGAGACAAAGCCGTCAACATATACACCTCATCCCAGACAGGATCAATCATAGTTAAGCTCCTCCCGAATCTGCCCAAGGATAAGGAGGCATGTGCGAAAGCCCCCTTGGATGCATACAACAGGACATTGACCACTTTGCTCACCCCCCTTGGTGACTCTATCCGTAGGATACAAGAGTCTGTGACTACATCTGGAGGGGGGAGACAGGGGCGCCTTATAGGCGCCATTATTGGCGGT
>1946/USA/Lasota_AF
ATGGGCTCCAGACCTTCTACCAAGAACCCAGCACCTATGATGCTGACTATCCGGGTTGCGCTGGTACTGAGTTGCATCTGTCCGGCAAACTCCATTGATGGCAGGCCTCTTGCAGCTGCAGGAATTGTGGTTACAGGAGACAAAGCCGTCAACATATACACCTCATCCCAGACAGGATCAATCATAGTTAAGCTCCTCCCGAATCTGCCCAAGGATAAGGAGGCATGTGCGAAAGCCCCCTTGGATGCATACAACAGGACATTGACCACTTTGCTCACCCCCCTTGGTGACTCTATCCGTAGGATACAAGAGTCTGTGACTACATCTGGAGGGGGGAGACAGGGGCGCCTTATAGGCGCCATTATTGGCGGT
>1946/USA/Lasota_AY
ATGGGCTCCAGACCTTCTACCAAGAACCCAGCACCTATGATGCTGACTATCCGGGTTGCGCTGGTACTGAGTTGCATCTGTCCGGCAAACTCCATTGATGGCAGGCCTCTTGCAGCTGCAGGAATTGTGGTTACAGGAGACAAAGCCGTCAACATATACACCTCATCCCAGACAGGATCAATCATAGTTAAGCTCCTCCCGAATCTGCCCAAGGATAAGGAGGCATGTGCGAAAGCCCCCTTGGATGCATACAACAGGACATTGACCACTTTGCTCACCCCCCTTGGTGACTCTATCCGTAGGATACAAGAGTCTGTGACTACATCTGGAGGGGGGAGACAGGGGCGCCTTATAGGCGCCATTATTGGCGGT
>1946/USA/Lasota_clone30a
ATGGGCCCCAGACCTTCTACCAAGAACCCAGTACCTATGATGCTGACTATCCGGGTTGCGCTGGTACTGAGTTGCATCTGTCCGGCAAACTCCATTGATGGCAGGCCTCTTGCAGCTGCAGGAATTGTGGTTACAGGAGACAAAGCCGTCAACATATACACCTCATCCCAGACAGGATCAATCATAGTTAAGCTCCTCCCGAATCTGCCCAAGGATAAGGAGGCATGTGCGAAAGCCCCCTTGGATGCATACAACAGGACATTGACCACTTTGCTCACCCCCCTTGGTGACTCTATCCGTAGGATACAAGAGTCTGTGACTACATCTGGAGGGGGGAGACAGGGGCGCCTTATAGGCGCCATTATTGGCGGT
>1946/USA/Lasota_clone30b
ATGGGCTCCAGACCTTCTACCAAGAACCCAGCACCTATGATGCTGACTATCCGGGTTGCGCTGGTACTGAGTTGCATCTGTCCGGCAAACTCCATTGATGGCAGGCCTCTTGCAGCTGCAGGAATTGTGGTTACAGGAGACAAAGCCGTCAACATATACACCTCATCCCAGACAGGATCAATCATAGTTAAGCTCCTCCCGAATCTGCCCAAGGATAAGGAGGCATGTGCGAAAGCCCCCTTGGATGCATACAACAGGACATTGACCACTTTGCTCACCCCCCTTGGTGACTCTATCCGTAGGATACAAGAGTCTGTGACTACATCTGGAGGGGGGAGACAGGGGCGCCTTATAGGCGCCATTATTGGCGGT
>1947/China/NDV07-53
ATGGGCTCCAGATCTTCTACCAGGATCCCAGCACCTCTGATGCTGGTCACCCGGATTATGCTGATATTGGGCTGTATTCGTTCGACAAGCTCCCTTGATGGCAGGCCTCTTGCAGCTGCAGGAATTGTAGTAACAGGAGATAAGGCAGTCAATGTATATACCTCGTCTCAGACAGGGTCAATCATAGTCAAGTTGCTCCCGAATATGCCCAGGGATAAGGAGGCGTGTGCGAAAGCCCCATTAGAGGCATATAACAGGACACTGACTACTTTGCTCACTCCTCTTGGCAACTCCATCCGCAAGATTCAAGGGTCTGTGTCCACGTCTGGAGGAAGGAGACAAAAACGCTTTATAGGTGCTGTTATTGGCAGT
>1947/USA/B1
ATGGGCTCCAGACCTTTTACCAAGAACCCAGCACCTATGATGCTGACTATCCGGGTCGCGCTGGTATTGAGTTGCATCTGTCCGGCAAACTCCATTGATGGCAGGCCTTTTGCAGCTGCAGGAATTGTGGTTACAGGAGACAAAGCAGTCAACATATACACCTCATCCCAGACAGGATCAATCATAGTTAAGCTCCTCCCGAATCTGCCCAAGGATAAGGAGGCATGTGCGAAAGCCCCCTTGGATGCATACAACAGGACATTGACCACTTTGCTCACCCCCCTTGGTGACTCTATCCGTAGGATACAAGAGTCTGTGACTACATCTGGAGGGGGGAGACAGGGGCGCCTTATAGGCGCCATTATTGGCGGT
>1947/USA/B1-Takaski
ATGGGCTCCAGACCTTCTACCAAGAACCCAGCACCTATGATGCTGACTATCCGGGTCGCGCTGGTACTGAGTTGCATCTGCCCGGCAAACTCCATTGATGGCAGGCCTCTTGCAGCTGCAGGAATTGTGGTTACAGGAGACAAAGCAGTCAACATATACACCTCATCCCAGACAGGATCAATCATAGTTAAGCTCCTCCCGAATCTGCCCAAGGATAAGGAGGCATGTGCGAAAGCCCCCTTGGATGCATACAACAGGACATTGACCACTTTGCTCACCCCCCTTGGTGACTCTATCCGTAGGATACAAGAGTCTGTGACTACATCTGGAGGGGGGAGACAGGGGCGCCTTATAGGCGCCATTATTGGCGGT
>1947/USA/BI/47
ATGGGCTCCAGACCTTCTACCAAGATCCCAGCACCTATGATGCTGACTATCCGGGTCGCGCTGGTACTGAGTTGCATCTGTCCGGCAAACTCCATTGATGGCAGGCCTCTTGCAGCTGCAGGAATTGTGGTTACAGGAGACAAAGCAGTCAACATATACACCTCATCTCAGACAGGATCAATCATAGTTAAGCTCCTCCCGAACCTGCCCAAGGATAAGGAGGCATGTGCGAAAGCCCCCTTGGATGCATACAACAGGACATTGACCACTTTGCTCACCCCCCTTGGTGACTCTATCCGTAGGATACAAGAGTCTGTAACTACATCTGGAGGGGGGAGACAGGGTCGCCTTATAGGCGCCATTATTGGCGGT
>1947/USA/Lasota_F_mutant
ATGGGCTCCAGACCTTCTACCAAGAACCCAGCACCTATGATGCTGACTATCCGGGTTGCGCTGGTACTGAGTTGCATCTGTCCGGCAAACTCCATTGATGGCAGGCCTCTTGCAGCTGCAGGAATTGTGGTTACAGGAGACAAAGCCGTCAACATATACACCTCATCCCAGACAGGATCAATCATAGTTAAGCTCCTCCCGAATCTGCCCAAGTATAAGGAGGCATGTGCGAAAGCCCCCTTGGATGCATACAACAGGACATTGACCACTTTGCTCACCCCCCTTGGTGACTCTATCCGTAGGATACAAGAGTCTGTGACTACATCTGGAGGGGGGAGACAGGGGCGCCTTATAGGCGCCATTATTGGCGGT
>1948/USA/APMV-1U.S.TX
ATGGGCCCCAGACCCTCTACCAAGAACTCAGCACCTATGATGCTGACTGTCCGAGTCGCGCTGGTACTGAGTTGCATCTGTCCGGCAAACTCTATTGATGGCAGGCCTCTTGCGGCTGCAGGAATTGTGGTAACAGGAGATAAAGCAGTCAACATATACACCTCATCCCAGACAGGATCAATCATAGTTAAGCTCCTCCCGAACCTGCCCAAGGATAAGGAGGCATGTGCGAAAGCCCCCTTGGATGCATACAACAGGACATTGACCACTTTGCTCACCCCCCTTGGTGACTCTATCCGTAGGATACAAGAGTCTGTAACTACATCTGGAGGGAGGAGACAGAAACGATTTATAGGCGCCATTATTGGCGGT
>1948/USA/Roakin/48
ATGGGCCCCAGACCTTCTACCAAGAACCCAACACCTATGATGCTGACTGTCCGGGTCGCGCTGGTACTGAGTTGCATCTGTCCGGCAAACTCCATTGATGGCAGGCCTCTTGCGGCTGCAGGAATTGTGGTAACAGGAGACAAAGCAGTCAACATATACACCTCATCCCAGACAGGATCAATCATAGTTAAGCTCCTCCCAAACCTGCCCAAGGATAAGGAGGCATGTGCGAAAGCCCCCTTGGATGCATACAACAGGACATTGACCACTTTGCTCACCCCCCTTGGTGACTCTATCCGTAGGATACAAGAGTCTGTAACTACATCTGGAGGGAGGAGACAGAAACGCTTTATAGGCGCCATTATTGGCGGT
>1948/USA/TEX/48
ATGGGCCCCAGACCTTCTACCAAGAACCCAACACCTATGATGCTGACTGTCCGGGTCGCGCTGGTACTGAGTTGCATCTGTCCGGCAAACTCCATTGATGGCAGGCCTCTTGCGGCTGCAGGAATTGTGGTAACAGGAGACAAAGCAGTCAACATATACACCTCATCCCAGACAGGATCAATCATAGTTAAGCTCCTCCCAAACCTGCCCAAGGATAAGGAGGCATGTGCGAAAGCCCCCTTGGATGCATACAACAGGACATTGACCACTTTGCTCACCCCCCTTGGTGACTCTATCCGTAGGATACAAGAGTCTGTAACTACATCTGGAGGGAGGAGACAGAAACGCTTTATAGGCGCCATTATTGGCGGT
>1950/USA/Lasota
ATGGGCTCCAGACCTTCTACCAAGAACCCAGCACCTATGATGCTGACTATCCGGGTTGCGCTGGTACTGAGTTGCATCTGTCCGGCAAACTCCATTGATGGCAGGCCTCTTGCAGCTGCAGGAATTGTGGTTACAGGAGACAAAGCCGTCAACATATACACCTCATCCCAGACAGGATCAATCATAGTTAAGCTCCTCCCGAATCTGCCCAAGGAAAAGGAGGCATGTGCGAAAGCCCCCTTGGATGCATACAACAGGACATTGACCACTTTGCTCACCCCCCTTGGTGACTCTATCCGTATGATACAAGAGTCTGTGACTACATCTGGAGGGGGGAGACAGGGGCGCCTTATAGGCGCCATTATTGGCGGT
>1960s/Malaysia/AF2240
ATGGGCTCCAAGTCTTCTACCAGGATCCCAACACCTCTGATGCTGATCACCCGGATTACGCTGATACTGAGCTGTATCTGTCTGACAAGCTCTCTAGACGGCAGGCCACTTGCAGCTGCAGGGATTGTGGTAACAGGAGATAAAGCAGTCAACATATACACCTCATCTCAGACAGGGTCAATCATAGTCAAGTTGCTCCCAAATATGCCCAAGGATAAAGAGGCGTGTGCAAAACCCCCGGTTGAGGCATACAACAGAACACTGACTACTTTACTCACCCCCCTTGGTGATTCCATCCGCAGGATACAAGGGTCTGTGACTACATCTGGAGGGAGGAGACAGAAACGCTTTATAGGTGCTGTTATTGGCAGT
>1962/Japan/Ishi/62
ATGGGCTCCAGATCTTCTACCAGGATCCCAGTACCTCTGATGCTGACCGTCCGATTTGTGCTGGCACTGAGTTGCATCTGTCCGACTAGCTCCCTTGATGGCAGGCCTCTTGCAGCTGCAGGGATTGTGGTAACAGGAGACAAAGCAGTCAACATATACACCTCATCTCAGACAGGGTCAATCATAGTCAAGTTACTCCCAAATATGCCCAAAGATAAAGAGGCGTGTGCAAAAGCCCCGTTGGAGGCGTACAACAGGACATTGACCACTTTGCTCACCCCCCTTGGTGATTCTATCCGTAGGATACAAGAGTCCGTGACCACATCTGGAGGAGGGAAACAAGGACGCCTTATAGGCGCCATTATCGGTGGT
>XXXX/XXXX/PHY-LMV42
ATGGGCCCCAGATCTTCTACCAGGACCCCAGCACATTTGATGCTGACCGTCCGACTCGTGCTGGCACTGAGTTGCGTCTGTCCGACCAGCTCCCTTGATGGCAGGCCTCTTGCAGCTGCAGGGATTGTGGTAACAGGAGACAAAGCAGTCAACATATACACCTCATCCCAGACAGGGTCAATCATAGTCAAGTTACTCCCAAATATGCCCAAAGATAAAGAGGCGTGTGCAAAAGCCCCGTTGGAGGCGTACAACAGGACATTGACTACTTTGCTCACCCCCCTTGGTGATTCTATCCGTAGGATACAAGAGTCTGTGACCACATCTGGAGGAGGGAAACAGGGACGCCTTATAGGCGCCATTATCGGTGGT
>1966/Australia/QueenslandV4/66
ATGGGCTCCAGATCTTCTACCAGGATCCCAGTACCTCTTATGCTGACCGTCCGAGTCATGTTGGCACTAAGTTGCGTCTGTCCGACCAGCGCCCTTGATGGCAGGCCTCTTGCAGCTGCAGGGATTGTGGTAACAGGAGACAAAGCAGTCAACATATACACCTCATCTCAGACAGGGTCAATCATAATCAAGTTACTCCCAAATATGCCCAAGGATAAAGAGGCGTGTGCAAAAGCCCCGTTGGAGGCATACAACAGGACATTGACTACTTTGCTCACCCCCCTTGGTGATTCTATCCGTAGGATACAAGAGTCTGTGACCACGTCCGGAGGAGGGAAACAGGGACGTCTTATAGGCGCCATTATCGGTGGT
>1966/Australia/V4Vaccine
ATGGGCTCCAGATCTTCTACCAGGATCCCAGTACCTCTTATGCTGACCGTCCGAGTCATGTTGGCACTGAGTTGCGTCTGTCCGACCAGCGCCCTTGATGGCAGGCCTCTTGCAGCTGCAGGGATTGTGGTAACAGGAGACAAAGCAGTCAACATATACACCTCATCTCAGACAGGGTCAATCATAATCAAGTTACTCCCAAATATGCCCAAGGATAAAGAGGCGTGTGCAAAAGCCCCGTTGGAGGCATACAACAGGACATTGACTACTTTGCTCACCCCCCTTGGTGATTCTATCCGTAGGATACAAGAGTCTGTGACCACGTCCGGAGGAGGGAAACAGGGACGTCTTATAGGCGCCATTATCGGTGGT
>1967/Ireland/Uls/67
ATGGGCTCCAGATCTTCTACCAGGATCCCAGTACCTCTGATGCTGACCGTCCGGGTCGCGCTGGCACTGAGTTGCGTCTGTCCGACAAGCTCCCTTGATGGCAGGCCTCTTGCAGCTGCAGGGATTGTGGTGACAGGAGACAAAGCAGTCAACATATACACCTCATCTCAGACAGGGTCAATCATAGTCAAGTTACTCCCAAATATGCCCAAAGATAAAGAGGCGTGTGCAAAAGCCCCGTTGGAGGCGTACAACAGGACATTGACTACTTTGCTCACCCCCCTTGGTGATTCTATTCGTAGGATACAAGAGTCTGTGACTACATCTGGAGGAGGGAAACAGGGACGCCTTATAGGCGCCATTATCGGCGGT
>1967/Ireland/Ulster
ATGGGCTCCAGATCTTCTACCAGGATCCCAGTACCTCTGATGCTGACCGTCCGGGTCGCGCTGGAACTGAGTTGCGTCTGTCCGACAAGCTCCCTTGATGGCAGGCCTCTTGCAGCTGCAGGGATTGTGGTGACAGGAGACAAAGCAGTCACCATTTCCACCTCATCTCAGACAGGGTCAATCATAGTCAAGTTACTCCCAAATTTGCCCAAAGATAAAGAGGCGTTTGCAAAAGCCCCGCTGGAGGCGTTCAACAGGACATTGACTACTTGGCTCACCCCCCTTGGTGATTCTATCCGTAGGATACAAGAGTCTGTGACTACATCTGGAGGAGGGAAACAGGGACGCCTTATAGGCGCCATTATCGGCGGT
>1967/Ireland/Ulster/67
ATGGGCTCCAGATCTTCTACCAGGATCCCAGTACCTCTGATGCTGACCGTCCGGGTCGCGCTGGCACTGAGTTGCGTCTGTCCGACAAGCTCCCTTGATGGCAGGCCTCTTGCAGCTGCAGGGATTGTGGTGACAGGAGACAAAGCAGTCAACATATACACCTCATCTCAGACAGGGTCAATCATAGTCAAGTTACTCCCAAATATGCCCAAAGATAAAGAGGCGTGTGCAAAAGCCCCGTTGGAGGCGTACAACAGGACATTGACTACTTTGCTCACCCCCCTTGGTGATTCTATTCGTAGGATACAAGAGTCTGTGACTACATCTGGAGGAGGGAAACAGGGACGCCTTATAGGCGCCATTATCGGCGGT
>1967/Ireland/Ulster/mutant
ATGGGCTCCAGATCTTCTACCAGGATCCCAGTACCTCTGATGCTGACCGTCCGGGTCGCGCTGGCACTGAGTTGCGTCCGTCCGACAAGCTCCCTTGATGGCAGGCCTCTTGCAGCTGCAGGGATTGTGGTGACAGGAGACAAAGCAGTCAACATATACACCTCATCTCAGACAGGGTCAATCATAATCAAGTTACTCCCAAATATGCCCAAAGATAAAGAGGCGTGTGCAAAAGCCCCGTTGGAGGCGTACAACAGGACATTGACTACTTTGCTCACCCCCCTTGGTGATTCTATTCGTAGGATACAAGAGTCTGTGACTACATCTGGAGGAGGGACACAGGGACGCCTTATAGGCCAAATTATCGGCGGT
>1970/Thailand/NIAH9833-07
ATGGGCTCCAGATCTTCTACCAGGATCCCAGTACCTCTTATGCTGACCGTCCGAGTCATGTTGGCACTGAGTTGCGTCTGTCCGACCAGCGCCCTTGATGGCAGGCCTCTTGCAGCTGCAGGGATTGTGGTAACAGGAGACAAAGCAGTCAACATATACACCTCATCTCAGACAGGGTCAATCATAATCAAGTTACTCCCAAATATGCCCAAGGATAAAGAGGCGTGTGCAAAAGCCCCGTTGGAGGCATACAACAGGACATTGACTACTTTGCTCACCCCCCTTGGTGATTCTATCCGTAGGATACAAGAGTCTGTGACCACGTCCGGAGGAGGGAAACAGGGACGTCTTATAGGCGCCATTATCGGTAGT
>1971/USA/Lar
ATGGGCTCTAAACCTTCTACCAGGCTCCCAGTACCTCTGATGCTGATCACCCGGATTACGCTGATACTGAGCTGTATCTGTCTGGCAAGCTCTCTTGACGGCAGACCTCTTGCAGCTGCAGGGATTGTGGTAACGGGAGATAAAGCAGTCAATATATACACTTCATCTCAAACGGGGTCGATCATAGTCAAGTTACTCCCAAATATGCCCAAGGATAAAGAGGCGTGCGCAAAAGCCCCATTGGAGGCATACAATAGAACACTGACCACTTTACTCACCCCTCTTGGTGACTCCATCCGCAGGATACAAGGGTCTGCGACTACATCTGGAGGAAGGAGACAGAAACGCTTTGTAGGTGCCATTATCGGTAGT
>1971/USA/Largo/71
ATGGGCTCTAAACCTTCTACCAGGCTCCCAGTACCTCTGATGCTGATCACCCGGATTACGCTGATACTGAGCTGTATCTGTCTGGCAAGCTCTCTTGACGGCAGACCTCTTGCAGCTGCAGGGATTGTGGTAACGGGAGATAAAGCAGTCAATATATACACTTCATCTCAAACGGGGTCGATCATAGTCAAGTTACTCCCAAATATGCCCAAGGATAAAGAGGCGTGCGCAAAAGCCCCATTGGAGGCATACAATAGAACACTGACCACTTTACTCACCCCTCTTGGTGACTCCATCCGCAGGATACAAGGGTCTGCGACTACATCTGGAGGAAGGAGACAGAAACGCTTTGTAGGTGCCATTATCGGTAGT
>1972/USA/1083
ATGGGCTCCAAACCTTCTACCAGGATCCCAGTACCTCTGATGCTGATCACCCAGATTATGTTGATATTGAGCTGTATCTGTCTGGCAAGCTCTCTTGACGGCAGGCCTCTTGCAGCTGCAGGGATTGTGGTAACAGGAGATAAAGCAGTCAATATATACACCTCATCTCAGACGGGGTCAATCATAGTCAAGTTGCTCCCAAATATGCCCAAGGACAAAGAGGCGTGTGCGAAAGCCCCGTTAGAAGCATACAACAGAACACTGACTACTTTACTCACCCCCCTTGGTGATTCCATCCGGAGGATACAAGGGTCTGTGTCTACATCAGGAGGAAGGAGACAGAAACGCTTTATAGGTGCTATTATCGGCAGT
>1972/USA/1083_Fontana
ATGGGCTCCAAACCTTCTACCAGGATCCCAGTACCTCTGATGCTGATCACCCAGATTATGTTGATATTGAGCTGTATCTGTCTGGCAAGCTCTCTTGACGGCAGGCCTCTTGCAGCTGCAGGGATTGTGGTAACAGGAGATAAAGCAGTCAATATATACACCTCATCTCAGACGGGGTCAATCATAGTCAAGTTGCTCCCAAATATGCCCAAGGACAAAGAGGCGTGTGCGAAAGCCCCGTTAGAAGCATACAACAGAACACTGACTACTTTACTCACCCCCCTTGGTGATTCCATCCGGAGGATACAAGGGTCTGTGTCTACATCAGGAGGAAGGAGACAGAAACGCTTTATAGGTGCTATTATCGGCAGT
>1974/Pakistan/Pakistan/ND1
ATGGGCCCCAGATCTTCTACCAGGATCCCAGTACCTCTAATGCTGACCATACGGATCACGCTGGCACTGAGTTATGTCCGTCTGACAAGTTCTCTTGATGGCAGGCCTCTTGCAGCCGCAGGGATCGTGGTAACAAGGGATAAAGCAGTTAACATATACACCTCATCCCAGACAGGGTCAATCATAGTCAAGTTACTCCCAAATATGCCCAAGGACAAAGAGGCATGTGCAAAAGCCCCATTGGAGGCTTACAACAGGACACTGACTACTTTGCTTACCCCCCTTGGTGATTCTATCCGCAGGATACAAGAGTCTGTGACTACATCCGGAGGAAGGAGACAGAGACGCTTTATAGGTGCCATTATTGGCAGT
>1976/Japan/D2676
ATGGGCTCCAGATCTTCTACCAGGATCCCAGTACCTCTGATGCTGACCGTCCGAATCATGTTGGCACTGAGTTGCGTCTGTCCGACCAGCTCCCTTGATGGCAGGCCTCTTGCAGCTGCAGGGATTGTGGTAACAGGAGACAAAGCAGTCAACATATACACCTCATCTCAGACAGGGTCAATCATAATCAAGTTACTCCCAAATATGCCCAAGGATAAAGAGGCGTGTGCAAAAGCCCCATTGGAAGCATACAACAGGACATTGACTACTTTGCTCACCCCCCTTGGTGATTCTATCCGTAGGATACAAGAGTCTGTGACCACATCCGGAGGAGGGAAACAGGGACGTCTTATAGGCGCCATTATCGGTGGT
>1979/China/QH1
ATGGGTTCCAAATCTTCTACCAGGTTCTTAACACCCTCGATGTTGATCACCCGGATTATGCTGATACTGAGTTGTATCTGTCCGACAGGCTCTTTAGACGGCAGGCCTCTTGCAGCTGCAGGGATTGTGGTAACAGGGGATAAAGCAGTCAACATATACACCTCATCTCAGACGGGGTCAATCATAGTCAAGTTGCTCCCAAATATGCCCAAGGATAAAGAGGCGTGTGCAAGAACTCCGTTGGAGGCATACAACAGAACACTGACTACTTTACTCACCCCCCTTGGTGATTCCATCCGCAGGATACAAGGGTCTGTGACTACATCTGGTGGGAGGAGACAGAAGCGCTTTATAGGTGCCGTTATTGGTAGT
>1982/Italy/22782
ATGGGCTCCAAACCTTCTACCAGGATCCCAGTACCTCTGACACTGATCACCCGAACCATGCTGATATTGAGCTGCATCTGCCCGACGAGCTCTCTTGACGGCAGGCCTCTTGCAGCTGCGGGGATTGTGGTAACAGGAGATAAAGCAGTCAATATATACACCTCATCCCAGACAGGGTCAATCATAGTCAAGTTGCTCCCGAATATGCCCAAGGACAAAGAGGCATGTGCAAAAGCCCCGTTAGAAGCATACAACAGAACACTGACCACTTTACTCACCCCCCTTGGTGATTCCATCCGCAGGATACAAGGGTCTGTGTCCACATCAGGAGGAGGGAGGCAGAAACGCTTTATAGGTGCCATTATCGGCAGT
>1984/Slovakia/Vh_307-06
ATGAGCTCCAACCCTTACACCAGGATCCCAGCACCTCTGATGCTGATCACTCGAATTATTCTGGTACTGAGCTGCATCCGCCTGACAAGCTCTCTTGACGGCAGGCCACTTGCAGCTGCGGGGATTGTGGTAACAGGAGATAAAGCAATCAATATATACACCTCATCTCAGACAGGGTCAATCATAGTCAAGTTGCTCCCGAATATGCCCAAGGACAAAGAGGCATGTGCGAAAGCCCCGTTAGAGGCATACAACAGAACACTGACCACTTTACTCACCCCCCTTGGTGATTCCATCCGCAGGATACAAGGATCTGTGTCCACATCAGGAGGAAGGAGGCAGAAGCGCTTTATAGGTGCCATTATAGGCAGT
>1984/Slovakia/Vh_357-06
ATGGGCTCCAACCTCTACACCAGGATCCCAGCACCTCTGATGCTGATCACTCGAATTACTCTGGTACTGAGCTGCATCTGCCTGACGAACTCTCTTGACGGCAGGCCACTTGCAGCTGCGGGGATTGTGGTAACAGGAGATAAAGCAATTAATATATACACCTCATCTCAGACAGGGTCAATCATAGTCAAGTTGCTCCCGAATATGCCCAAGGACAAAGAGGCATGTGCGAAAGCCCCGTTAGAGGCATACAACAGAACACTGACCACTTTACTCACCCCCCTTGGTGATTCCATCCGCAGGATACAAGGATCTGTGTCCTCATCAGGAGGAAGGAGGCAGAAGCGCTTTATAGGTGCCATTATAGGCAGT
>1984/Slovakia/Vh_448-06
ATGGGCTCCGACCCCTACACCAGGATCCCAGCACCTCTGATACTGATCACTCGAATTACTCTGGTACTGAGCTGCATCTGCCTGACGAGCTCTCTTGACGGCAGGCCACTTGCAGCTGCGGGGATTGTGGTAACAGGAGATAAAGCAATTAATATATACACCTCATCTCAGACAGGGTCAATCATAGTCAAGTTGCTCCCGAATATGCCCAAGGACAAAGAGGCATGTGCTAAAGCCCCGTTAGAGGCATACAACAGAACACTGACCACTTTACTCACCCCCCTTGGTGATTCCATCCGCAGGATACAAGGATCTGTGTCCACATCAGGAGGAAGGAGGCAGAAGCGCTTTATAGGTGCCATTATAGGCAGT
>1984/Slovakia/Vh_529-06
ATGAGCTCCAACCCTTACACCAGGATCCCAGCACCTCTGATGCTGATCACTCGAATTAATCTGGTACTGAGCTGCATCCGCCTGACAAGCTCTCTTGACGGCAGGCCACTTGCAGCTGCGGGGATTGTGGTAACAGGAGATAAAGCAATCAATATATACACCTCATCTCAGACAGGGTCAATCATAGTCAAGTTGCTCCCGAATATGCCCAAGGACAAAGAGGCATGTGCGAAAGCCCCGTTAGAGGCATACAACAGAACACTGACCACTTTACTCACCCCCCTTGGTGATTCCATCCGCAGGATACAAGGATCTGTGTCCACATCAGGAGGAAGGAGGCAGAAGCGCTTTATAGGTGCCATTATAGGCAGT
>1984/Slovakia/Vh_536-06
ATGAGCTCCAACCCCCACACCAGGATCCCTGCACCTCTGATGCTGATCACTCGAATTATTCTGATACTGAGCTGCATCCGCCTGACAAGCTCTCTTGACGGCAGGCCACTTGCAGCTGCGGGGATTGTGGTAACAGGAGATAAAGCAATCAATATATACACCTCATCTCAGACAGGGTCAATCATAGTCAAGTTGCTCCCGAATATGCCCAAGGACAAAGAGGCATGTGCGAAAGCCCCGTTAGAGGCATACAACAGAACACTGACCACTTTACTCACCCCCCTTGGTGATTCCATCCGCAGGATACAAGGATCTGTGTCCACATCAGGAGGAAGGAGGCAGAAGCGCTTTATAGGTGCCATTATAGGCAGT
>1984/Taiwan/TW/84-238
ATGGGCCCCAGATCTTCTACCAGGATCCCAGTACCTCTGATGCTGACCGTCCGATTTGTGCTGGCACTGAGTTGCATCTGTCCGACTAGCTCCCTTGATGGCAGGCCTCTTGCAGCTGCAGGGATTGTGGTAACAGGAGACAAAGCAGTCAACATATACACCTCATCTCAGACAGGGTCAATCATAGTCAAGTTACTCCCAAATATGCCCAAAGATAAAGAGGCGTGTGCAAAAGCCCCGTTGGAGGCGTACAACAGGACATTGACCACTTTGCTCACCCCCCTTGGTGATTCTATCCGTAGGATACAAGAGTCCGTGACCACATCTGGAGGAGGGAAACAAGGACGCCTTATAGGCGCCATTATCGGTGGT
>1984/USA/NewYork/1984
ATGGGCTCCAAACCTTCTACCAGGATCCCAGTACCTCTGACACTGATCACCCGAACCATGCTGATATTGAGCTGCATCTGCCCGACGAGCTCTCTTGACGGCAGGCCTCTTGCAGCTGCGGGGATTGTGGTAACAGGAGATAAAGCAGTCAATATATACACCTCATCCCAGACAGGGTCAATCATAGTCAAGTTGCTCCCGAATATGCCCAAGGACAAAGAGGCATGTGCAAAAGCCCCGTTAGAAGCATACAACAGAACACTGACCACTTTACTCACCCCCCTTGGTGATTCCATCCGCAGGATACAAGGGTCTGTGTCCACATCAGGAGGAAGGAGGCAGAAACGCTTTATAGGTGCCATTATCGGCAGT
>1984/USA/NY1984
ATGGGCTCCAAACCTTCTACCAGGATCCCAGTACCTCTGACACTGATCACCCGAACCATGCTGATATTGAGCTGCATCTGCCCGACGAGCTCTCTTGACGGCAGGCCTCTTGCAGCTGCGGGGATTGTGGTAACAGGAGATAAAGCAGTCAATATATACACCTCATCCCAGACAGGGTCAATCATAGTCAAGTTGCTCCCGAATATGCCCAAGGACAAAGAGGCATGTGCAAAAGCCCCGTTAGAAGCATACAACAGAACACTGACCACTTTACTCACCCCCCTTGGTGATTCCATCCGCAGGATACAAGGGTCTGTGTCCACATCAGGAGGAAGGAGGCAGAAACGCTTTATAGGTGCCATTATCGGCAGT
>1984/USA/PPMV-1
ATGGGCTCCAAACCTTCTACCAGGATCCCAGTACCTCTGACACTGATCACCCGAACCATGCTGATATTGAGCTGCATCTGCCCGACGAGCTCTCTTGACGGCAGGCCTCTTGCAGCTGCGGGGATTGTGGTAACAGGAGATAAAGCAGTCAATATATACACCTCATCCCAGACAGGGTCAATCATAGTCAAGTTGCTCCCGAATATGCCCAAGGACAAAGAGGCATGTGCAAAAGCCCCGTTAGAAGCATACAACAGAACACTGACCACTTTACTCACCCCCCTTGGTGATTCCATCCGCAGGATACAAGGGTCTGTGTCCACATCAGGAGGAAGGAGGCAGAAACGCTTTATAGGTGCCATTATCGGCAGT
>1985/China/FJ01/85
ATGGGCCCCAAATCTTCTACCAATGTCCCAGCACCTCTGATGCTGACCGTCAGGATTGCGCTGGCACTGAGCTGTGTCCGTCTGACAAATTCTCTCGATGGAAGGCCTCTTGCAGCTGCAGGGATTGTAGTAACGGGAGACAAAGCAGTCAACATATACACCTCATCTCAGACAGGGTCAATAATAGTCAAGTTACTCCCAAATATGCCTAAGGATAAAGAGGCGTGTGCAAAAGCCCCGTTGGAGGCATACAACAGGACACTGACTACTTTGCTCACCCCCCTTGGTGATTCTATCCGCAGGATACAAGAGTCTGCGACTACGTCCGGAGGAAGGAGGCAGAGACGCTTTATAGGTGCCATTATCGGCAGT
>1985/China/FJ-1/85
ATGGGCCCCAAATCTTCTACCAATGTCCCAGCACCTCTGATGCTGACCGTCAGGATTGCGCTGGCACTGAGCTGTGTCCGTCTGACAAATTCTCTCGATGGAAGGCCTCTTGCAGCTGCAGGGATTGTAGTAACGGGAGACAAAGCAGTCAACATATACACCTCATCTCAGACAGGGTCAATAATAGTCAAGTTACTCCCAAATATGCCTAAGGATAAAGAGGCGTGTGCAAAAGCCCCGTTGGAGGCATACAACAGGACACTGACTACTTTGCTCACCCCCCTTGGTGATTCTATCCGCAGGATACAAGAGTCTGCGACTACGTCCGGAGGAAGGAGGCAGAGACGCTTTATAGGTGCCATTATCGGCAGT
>1985/China/QH4
ATGGGTTCCAAATCTTCTACCAGGTTCTTAACACCCTCGATGTTGATCACCCGGATTATGCTGATACTGAGTTGTATCTGTCCGACAGGCTCTTTAGACGGCAGGCCTCTTGCAGCTGCAGGGATTGTGGTAACAGGGGATAAAGCAGTCAACATATACACCTCATCTCAGACGGGGTCAATCATAGTCAAGTTGCTCCCAAATATGCCCAAGGATAAAGAGGCGTGTGCAAGAACTCCGTTGGAGGCATACAACAGAACACTGACTACTTTACTCACCCCCCTTGGTGATTCCATCCGCAGGATACAAGGGTCTGTGACTACATCTGGTGGGAGGAGACAGAAGCGCTTTATAGGTGCCGTTATTGGTAGT
>1985/China/ZhJ-1/85
ATGGGCCCCAAATCTTCTACCAATGTCCCAGCACCTCTGATGCTGACCGCCAGGATTGCGCTGGCACTGAGCTGTGTCCGTCTGACAAATTCTCTCGATGGAAGGCCTCTTGCAGCTGCAGGGATTGTAGTAACGGGAGACAAAGCAGTCAACATATACACCTCATCTCAGACAGGGTCAATAATAGTCAAGTTACTCCCAAATATGCCTAAGGATAAAGAGGCGTGTGCAAAAGCCCCGTTGGAGGCATACAACAGGACACTGACTACTTTGCTCACCCCCCTTGGTGATTCTATCCGCAGGATACAAGAGTCTGCGACTACGTCCGGAGGAAGGAGGCAGAGACGCTTTATAGGTGCCATTATCGGCAGT
>1985/Japan/Ibaraki/85
ATGGGCTCCAAACCTTCTACCAGGATCTTAGTACCTCCGATGCTAATTACCCGAATCACGTTGATATTGAGCTGTATCTGTCTGACTAGCTCTCTTGACGGCAGGCCTCTTGCAGCTGCGGGGATTGTGGTAACAGGAGATAAAGCAGTCAATATATACACCTCATCTCAGACGGGGTCAATCATAATCAAGTTGCTCCCAAATATGCCCAAGGATAAAGAGGCGTGTGCAAAAGCCCCATTAGAAGCATACAACAGAACACTGACCACTTTACTCTCCCCACTTGGTGATTCCATCCGCAGGATACAAGGGTCTGTGTCTACATCAGGAGGGAGGAGACAGAAACGCTTTATAGGTGCCATTATCGGTAGT
>1986/China/ZhJ-286
ATGGGCTCCAAACCTTCTACCAGGATCTCAGTACCTCCGATGCTAATCACCCAAATCACGTTGATATTGAGCTGTATCTGTTTGACTAGCTCTCTTGACGGCAGGCCTCTTGCAGCTGCGGGGATTGTGGTAACAGGAGATAAAGCAGTCAATATATACACCTCATCTCAGACGGGGTCAATCATAATCAAGTTGCTCCCAAATATGCCCAAGGATAAAGAGGCGTGTGCAAAAGCCCCGTTAGAAGCATACAACAGAACACTGACCACTTTACTCTCCCCACTTGGTGATTCCATCCGCAGGATACAAGGGTCTGTGTCTACATCAGGAGGAAGGAGACAGAAACGCTTTATAGGTGCCATTATCGGTAGT
>1986/China/ZJ/1/86Ch
ATGGGCCCCAAATCTTCTACCAATGTCCCAGCACCTCTGATGCTGACCGTCAGGATTGCGCTGGCACTGAGCTGTGTCCGTCTGACAAATTCTCTCGATGGAAGGCCTCTTGCAGCTGCAGGGATTGTAGTAACGGGAGACAAAGCAGTCAACATATACACCTCATCTCAGACAGGGTCAATAATAGTCAAGTTACTCCCAAATATGCCTAAGGATAAAGAGGCGTGTGCAAAAGCCCCGTTGGAGGCATACAACAGGACACTGACTACTTTGCTCACCCCCCTTGGTGATTCTATCCGCAGGATACAAGAGTCTGCGACTACGTCCGGAGGAAGGAGGCAGAGACGCTTTATAGGTGCCATTATCGGCAGT
>1986/China_Guangxi Province/sparrow/Guangxi/YL9/06
ATGGGCTCCAGACCTTCTACCAGGATCCCAGCACCTCTAATGCTGATCACTCGGATTATGCTGATAATGAGCTGTATCCGTCTGACAAGCTCTCTTGACGGCAGGCCTCTTGCAGCTGCAGGAATTGTAGTAACAGGAGATAAGGCAGTCAATGTATACACCTCGTCTCAGACAGGGTCAATCATAGTCAAGTTGCTCCCGAATATGCCCAGAGATAAGGAGGCGTGTGCAAAAGCCCCATTAGAGGCATATAACAGAACACTGACTACTCTGCTCACTCCTCTTGGCGACTCCATCCGCAAGATCCAAGGGTCTGTGTCCATGTCTGGAGGAAGGAGACAAAAACGCTTTATAGGTGCTGTTATTGGCAGT
>1986/USA/86-233
ATGGGCTCCGGATCTTCTACCAGGATCCCAGTACCTCTGATGCTGACCATCCGGGTTGCACTGGCACTAAGTTGCATCCGTCTGACAAGCTCTCTTGATGGCAGGCCTCTAGCAGCTGCAGGAATTGTGGTAACAGGAGACAAGGCAGTCAACATATATACCTCATCTCAGACAGGGTCAATCATAGTCAAGCTACTCCCGAATATGCCCAAGGATAAAGAGGCATGTGCAAAAGCCCCCTTGGAGGCATACAACAGAACATTGACCACTTTGCTCACCCCCCTTGGTGATTCTATTCGTAGGATACAAGAGTCTGTGACCACATCTGGAGGAGAGAAGCAGGGGCGCCTTATAGGTGCTATTATTGGCGGT
>1987/China_Guangxi Province/sparrow/Guangxi/YL3/05
ATGGGCTCCAGACCTTCTACCAGGATCCCAGCACCTCTAATGCTGATCACTCGGATTATGCTGATAATGAGCTGTATCCGTCTGACAAGCTCTCTTGACGGCAGGCCCCTTGCAGCTGCAGGAATTGTAGTAACAGGAGATAAGGCAGTCAATGTATACACCTCGTCTCAGACAGGGTCAATCATAGTCAAGTTGCTCCCGAATATGCCCAGAGATAAGGAGGCGTGTGCAAAAGCCCCATTAGAGGCATATAACAGAACACTGACTACTCTGCTCACTCCTCTTGGCGACTCCATCCGCAAGATCCAAGGGTCTGTGTCCATGTCTGGAGGAAGGAGACAAAAACGCTTTATAGGTGCTGTTATTGGCAGT
>1987/India/TamilNadu/NDV-2
ATGGGCTCCAGATCTTCTACCAGGACCCCAGCACATCTAGTGCTGATCATCCGAACTGCATTGACACTGAGCTGGATCCGTCTGGCAAACTCTCTTGATGGCAGGCCCCTTGCAGCTGCAGGAATCGTAGTAACGGGAGATAAAGCAGTCAACATCTACACCTCATCCCAGACAGGTTCAATCATAGTCAAGTTACTTCCGAGTATGCCCAAGGATAAAGAGGCGTGTGCAAAAGCTCCATTGGAGGCATATAACAGGACGCTGACCACTTTGCTCACTCCCCTTGGTGACTCTATCCGCAGGATACAAGAATCTGTGACCACATCCGGAGGGAGGAGACAGAGACGCTTTATAGGTGCTGTTATTGGCAGT
>1987/India/TamilNadu/NDV-4
ATGGGCTCCAGACCTTCTACCAAGAACCCAGCACCTATGATGCTGACTATCCGGGTTGCGCTGGTACTGAGTTGCATCTGTCCGGCAAACTCCATTGATGGCAGGCCTCTTGCAGCTGCAGGAATTGTGGTTACAGGAGACAAAGCCGTCAACATATACACCTCATCCCAGACAGGATCAATCATAGTTAAGCTCCTCCCGAATCTGCCCAAGGATAAGGAGGCATGTGCGAAAGCCCCCTTGGATGCATACAACAGGACATTGACCACTTTGCTCACCCCCCTTGGTGACTCTATCCGTAGGATACAAGAGTCTGTGACTACATCTGGAGGGGGGAGACAGGGGCGCCTTATAGGCGCCATTATTGGCGGT
>1987/USA/87-486
ATGGGCTCCGGATCTTCTACCAGGATCCCAGTGCCTCTGATGCTGACCGTCCGGGTCGCACTGACACTAAGTTGCATCCGTCTGACAAGCTCTCTTGATGGCAGGCCTCTCGCAGCTGCAGGAATTGTGGTAACGGGGGACAAGGCAGTCAACATATATACCTCATCTCAGACAGGGTCAATCATAGTCAAGCTACTCCCAAATATGCCCAAGGATAAAGAGGCATGTGCAAAAGCACCTTTAGAGGCATACAACAGGACATTGACCACTCTGCTCACCCCCCTTGGTGATTCTATTCGTAGGATACAAGAGTCTGTGACCACATCTGGAGGAGGGAAACAGGGGCGTCTTATAGGTGCCATTATTGGCGGT
>1987/USA/VG/GA
ATGGGCTCCAGACCTTCTACCAAGAACCCAGCACCTATGATGCTGACTATCCGGGTCGCGCTGGTACTGAGTTGCATCTGTCCGGCAAACTCCATTGATGGCAGGCCTCTTGCAGCTGCAGGAATTGTGGTTACAGGAGACAAAGCAGTCAACATATACACCTCATCCCAGACAGGATCAATCATAGTTAAGCTCCTCCCGAATCTGCCCAAGGATAAGGAGGCATGTGCGAAAGCCCCCTTGGATGCATATAACAGGACATTGACCACTTTGCTCACCCCCCTTGGTGACTCTATCCGTAGAATACAAGAGTCTATGACTACATCTGGAGGGGGGAGACAGGGGCGCCTTATAGGCGCCATTATTGGCGGT
>1988/Mexico/458/1988
ATGGGCTCCAAACCTTCTACCAGGATCTCAGTAACTCTGATGCTGATCACTCGGACCATGCTGATACTGAGCTGTATCTGTCCGACAAGCTCTCTTGACGGTAGACCTCTCGCAGCCGCAGGGATTGTGGTGACGGGAGATAAAGCAGTCAATATATACACTTCATCTCAAACAGGGTCAATCATCATCAAGTTACTCCCAAATATGCCCAAGGATAAAGAAGCGTGCGCAAAAGCCCCATTGGAAGCATACAATAGAACACTGACCACTTTACTCACCCCTCTTGGTGACTCTATCCGCAGAATACAAGGGTCTGCGACTACATCTGGAGGAAGGAGACAGAAACGCTTTGTAGGTGCCATTATCGGCAGT
>1988/USA/VG/GA-clone5
ATGGGCTCCAGACCTTCTACCAAGAACCCAGCACCTATGATGCTGACTATCCGGGTCGCGCTGGTACTGAGTTGCATCTGTCCGGCAAACTCCATTGATGGCAGGCCTCTTGCAGCTGCAGGAATTGTGGTTACAGGAGACAAAGCAGTCAACATATACACCTCATCCCAGACAGGATCAATCATAGTTAAGCTCCTCCCGAATCTGCCCAAGGATAAGGAGGCATGTGCGAAAGCCCCCTTGGATGCATACAACAGGACATTGACCACTTTGCTCACCCCCCTTGGTGACTCTATCCGTAGGATACAAGAGTCTGTGACTACATCTGGAGGGGGGAGACAGGGGCGCCTTATAGGCGCCATTATTGGCGGT
>1989/South Korea/Kr-10289
ATGGGCTCCAAACCTTCTACCAGGATTCCAGTACCTCCGATGCTGATCACCCGAATCACGTTGATATTGAGCTGTATCTGTCTGACGAACTCTCTCGATGGCAGGCCTCTCGCAGCTGCAGGGATTGTGGTAACAGGAGATAAAGCAGTCAATATATACACCTCATCCCAGACAGGGTCAATCATAGTCAAGCTGCTCCCAAATATGCCCAAGGATAAAGAGGCGTGTGCAAAAGCCCCGTTAGAAGCATACAACAGAACACTGACCACTTTACTCACCCCACTTGGTGATTCCATCCGCAAGATACAAGGGTCTGTGTCGACATCAGGAGGAAGGAGACGGAAACGCTTTATAGGTGCCATTATCGGTAGT
>1989/USA/VGGA/89
ATGGGCTCCAGACCTTCTACCAAGAACCCAGCACCTATGATGCTGACTATCCGGGTCGCGCTGGTACTGAGTTGCATCTGTCCGGCAAACTCCATTGATGGCAGGCCTCTTGCAGCTGCAGGAATTGTGGTTACAGGAGACAAAGCAGTCAACATATACACCTCATCCCAGACAGGATCAATCATAGTTAAGCTCCTCCCGAATCTGCCCAAGGATAAGGAGGCATGTGCGAAAGCCCCCTTGGATGCATACAACAGGACATTGACCACTTTGCTCACCCCCCTTGGTGACTCTATCCGTAGGATACAAGAGTCTGTGACTACATCTGGAGGGGGGAGACAGGGGCGCCTTATAGGCGCCATAATTGGCGGT
>1990/Indonesia/14698/90
ATGGGCTCCAAACCTTCTACCAGGATCCCAGTACCTCTAATGCTGATCACTCGGATTATGCTGATATTAAGCTGTATCTGTCTGACAAGCTCTCTTGACGGCAGGCCTCTTGCAGCTGCAGGGATTGTAGTAACAGGAGATAAGGCAGTCAATATATACACCTCATCTCAGACGGGGTCAATCATAGTCAAGTTGCTCCCGAATATGCCCAAGGATAAAGAGGCGTGTGCAAAAGCCCCATTAGAGGCATATAACAGAACACTGACTACCTTGCTCACTCCCCTTGGCGATTCCATCCGCAAGATTCAAGGGTCTGTATCCACGTCTGGAGGAAGGAGACAGAAACGCTTTATAGGTGCCGTTATTGGCAGT
>1990/Kenya/13990
ATGGGCTCCAAACCTTCTACCAGGATCCCAGTACCTCTAATGCTGATTGCCCGAGTCATGCTGATATTGAGCTGTATCTGCCTGACGAGTTCTCTTGACGGTAGGCCTCTTGCAGCTGCAGGGATTGTGGTAACAAGAGATAAAGCAGTCAATATATACACCTCATCCCAGACAGGGTCAATCATAGTCAAGCTGCTTCCAAATATACCCAAGGACAAGGAGGCGTGTGCAAAAGCACCGTTGGAAGCATACAACAGAACACTGACCACTTTACTCACCCCCCTAGGTGATTCCATCCGCAGAATACAAGGGTCAGTGTCCACATCAGGAGGAAGGAGGCAGAAACGCTTTATAGGTGCCATTATCGGCAGT
>1991/China/ZJ-1/91
ATGGGCTCCAAACCTTCTACCAGGACCCCAATACCTCCGATGCTGATCACTCGAATCATGTTGATATTGAGTTGTATCTGTCTAACGAGCTCCCTTGATGGCAGGCCTCTTGCAGCTGCGGGAATCGTGGTAACAGGAGATAAAGCAGTCAATATATACACCTCATCTCAGACAGGGTCAATCATAGTCAAGTTGCTCCCAAATATGCCCAAGGATAAAGAAGCGTGTGCAAAAGCCCCGTTAGAAGCATACAACAGAACACTGACCACTTTACTCACCCCACTTGGTGATTCCATCCGCAGGATACAAGGGTCTGTGTCTACATCAGGAGGGAGGAGACAGAAACGCTTTGTAGGTGCTATTATCGGTAGT
>1992/Madagascar/MG_1992
ATGGGCTCTAAATCTTCTACTTGGATCCCGATATCTCCAATGCCGACCATCCTAATTGCATTGGCATTGGGCTGTGTCCGTTTGACAAGCTCTCTTGATGGCAGGCCGCTTGCAGCTGCGGGGATCGTGGTAACAGGAGATAAAGCAGTCAACATATACACCTCATCCCAGACAGGATCAATCATAGTCAAGTTACTCCCAAACATGCCCAAAGATAAAGAGGCGTGCGCAAAAGCCCCAGTGGAAGCATACAACCGGACACTGACCACTCTGCTCACCCCCCTTGGCGATTCCATCCGTAGGATACAAGAGTCTGCGACTACCTCCGGAGGAAGGAGACGGAGACGCTTTGTAGGTGCCGTCATCGGCAGT
>1992/South Africa/chicken/171/06
ATGGGCTCCAAACCTTCTACCAGGATCCCAGCACCTCTGATGCTGATCACCCGGATTATGCTGATATTGAGCTGCATCCGTCCGACAAGCTCTCTTGACGGCAGGCCTCTTGCAGCTGCAGGAATTGTAGTAACAGGAGATAAGGCAGTCAATGTATACACCTCGTCTCAGACAGGGTCAATCATAGTCAAGTTGCTCCCGAATATGCCCAGGGATAAGGAAGCGTGTGCAAAAGCCCCATTAGAGGCATACAACAGAACACTGACTACGTTGCTCACTCCTCTTGGCGACTCCATCCGCAAGATCCAAGGGTCTGTGTCCACGTCTGGAGGAAGGAGACAAAAACGCTTTATAGGTGCAGTTATTGGCAGT
>1992/USA/92-23071
ATGGGCCCCAAACCCTCCACCAGGACCCCAGCACCCCTGATGCTGATCACCCGGACCACGTTGATATTGAGCTGTATCTGTCTGACAAGCTCTCTTGACGGCAGACCTCTTGCAGCTGCAGGGATTGTGGTAACGAGAGATAAAGCAGTCAATGTATACACTTCATCTCAAACAGGGTCAATCATAGTCAAGTTGCTCCCAAATATGCCCAAGGATAAAGAGGCGTGCGCAAAAGCCCCATTGGAGGCATACAACAGAACACTGACCACTTTACTCACTCCTCTTGGTGACTCCATCCGCAGGATACAAGGGTCTGCAACTACATCTAGAGGAAGGAGACAGAAACGTTTTGTAGGTGCTATTATCGGCAGT
>1992/USA/92-40140/92
ATGGGCCCCAAACCCCCCACCGGGACCCCAGCGCCTCTGGTGCTGATCGCCCGGACCGCGTTGGTGTTGGGCTGTGTCTGTCCGGCGGGCTCTCTTGACGGCAGACCTCTTGCAGCTGCAGGGATTGTGGTAACGAGAGATAAAGCAGTCAATATATACACTTCATCTCAAACGGGGTCAATCATAGTCAAGTTACTCCCAAATATGCCCAAGGACAAGGAGGCGTGCGCAAAAGCCCCATTAGAGGCATACAATAGAACACTGACCACTTTACTCACTCCTCTTGGTGACTCCATCCGCAGGATACAAGGGTCTGCAACTACATCTAGAGGAAGGAGACAGAAACGTTTTGTAGGTGCTATCATTGGCAGT
>1993/USA/anhinga
ATGGGCTCCAGACCTTCTACCAGGCTCTCAGTACCTCTGATGCTGACCACCCGGATTACGCTGATACTGAGCTGTATCTGTCTGACAAGCTCTCTTGACGGCAGACCTCTTGCAGCTGCAGGGATTGTGGTAACGAGAGATAAAGCAGTCAATATATACACTTCATCTCAAACGGGGTCAATCATAGTCAAGTTACTCCCAAATATGCCCAAGGACAAGGAGGCGTGCGCAAAAGCCCCATTAGAGGCATACAATAGAACACTGACCACTTTACTCACTCCTCTTGGTGACTCCATCCGGAGGATACAAGGGTCTGCAACTACATCTAGAGGAAGGAGACAGAAACGTTTTGTAGGTGCTATCATTGGCAGT
>1994/China/JX-1/94
ATGGGTTCCAAACCTTCTACCAGGATCCCAGTACCTCCGATGCTGATCACCCGAATCATGTTGATATTGAGCTGTATCTGTCAGACGAGCTCTCTTGATGGCAGGCCTCTCGCAGCTGCAGGGATTGTGGTAACAGGAGATAAAGCAGTCAATATATACACCTCATCCCAGACAGGGTCGATCATAGTCAAGCTGCTCCCAAATATGCCCAAGGATAAAGAGGCGTGTGCAAAAGCCCCATTAGAGGCATACAACAGAACACTGACCACTTTACTCACCCCACTCGGTGATTCCATCCGCAAGATACAAGGGTCCGTGTCGACATCAGGAGGAAGGAGACGGAAACGCTTTATAGGTGCCATTATCGGTAGT
>1994/Sweden/BHG
ATGGGCTCCAGATCTTCTACCAAGATCCCAGTACCTCCGATGCTGATTGTTCGATTCGTGCTAGCACTGAGCTGCATCTGTCCGACCGGCTCTCTTGATGGCAGGCCTCTTGCAGCTGCAGGAATTGTGGTAACAGGAGACAAAGCGGTCAACATATACACTTCATCTCAGACAGGGTCAATCGTAGTCAAGTTACTCCCAAACATGCCCAAAGACAAAGAGGCGTGTGCAAAATCCCCATTGGAGGCGTACAACAGGACATTGACTACTTTACTCACCCCCCTTGGTGATTCTATCCGTAGGATACAAGAGTCTGTGACCACATCTGAAGGAGGGAAACAGGGACGCCTCATAGGCGCCATTATCGGTGGT
>1995/Canada/95DC02150
ATGGGCCCCAAACCCTCCACCAGGACCCCAGCACCCCTGATGCTGATCACCCGGACCACGTTGATATTGAGCTGTATCTGTCGGACAAGCTCTCTTGACGGCAGACCTCTTGCAGCTGCAGGGATCGTGGTAACGAGAGATAAAGCAGTCAATGTATACACTTCATCTCAAACAGGGTCAATCATAGTCAAGTTGCTCCCAAATATGCCCAAGGATAAAGAGGCGTGCGCAAAAGCCCCTTTGGAGGCATACAACAGAACACTGACCACTTTACTCACTCCTCTTGGTGACTCCATCCGCAGGATACAAGGGTCTGCAACTACATCTAGAGGAAGGAGACAGAAACGTTTTGTAGGTGCTATTATCGGCAGT
>1995/Canada/95DC2345
ATGGGCCCCAAACCCTCCACCAGGACCCCAGCACCCCTGATGCTGATCATCCGGACCACGTTGATATTGAGCTGTATCTGTCGGACAAGCTCTCTTGACGGCAGACCTCTTGCAGCTGCAGGGATTGTGGTAACGAGAGATAAAGCAGTCAATGTATACACTTCATCTCAAACAGGGTCAATCATAGTCAAGTTGCTCCCAAATATGCCCAAGGATAAAGAGGCGTGCGCAAAAGCCCCATTGGAGGCATACAACAGAACACTGACCACTTTACTCGCTCCTCTTGGTGACTCCATCCGCAGGATACAAGGGTCTGCAACTACATCTAGAGGAAGGAGACAGAAACGTTTTGTAGGTGCTATTATCGGCAGT
>1995/China/D_SD_11_05
ATGGGCTCCAGATCTTCTGCCAGGATCCCAGTACCTCTGATGCTGACTGTTCGGGTCGCGCTGGCACTGTGTTGCGTCCGTCTGACAAGCTCCCTTGATGGCAGGCCTCTTGCAGCTGCAGGGATTGTGGTAACAGGAGACAAAGCAGTCAACATATACACCTCATCCCAGACAGGGTCGATCATAGTCAAGTTACTCCCCAATATGCCCAAGGACAAAGAGGCATGTGCAAAAGCCCCGTTGGAGGCGTACAACAGGACATTGACTACTCTGCTCACCCCCCTTGGTGATTCTATCCGTAGGATACAAGAGTCTGTGACTACATCTGGAGGAGAGAAACAGGGACGCCTTATAGGCGCTATTATCGGTGGT
>1995/China/D_ZJ_4_04
ATGGGCTCCAGATCTTCTACCAGGACCCCAGTACCTCTGATGCTGACTGTTCGGGTCGCGCTGGCACTGAGTTGCGTCCGTCTGACAAGCTCCCTTGATGGCAGGCCTCTTGCAGCTGCAGGGATTGTGGTAACAGGAGACAAAGCAGTCAACATATACACCTCATCCCAGACAGGGTCGATCATAGTCAAGTTACTCCCTAATATGCCCAAGGACAAAGAGGCGTGTGCAAAAGCCCCGTTGGAGGCGTATAACAGGACATTGACTACTCTGCTCACCCCCCTTGGTGATTCTATCCGTAGGATACAAGAGTCCGTGACTACATCTGGAGGAGGGAAACAGGGACGCCTTATAGGCGCTATTATCGGTGGT
>1995/Iran/KND/45
ATGGGCTCCAAACCCTCTACCAGGATCCCAGTACCCCTGATGCTGATCACTCGAGTTATGCTAATCTTAAGCTGCATCCGTTCGACAAGTTCCCTTGATGGCAGGCCTCTTGCAGCTGCAGGGATTGTAGTGACAGGAGATAAGGCAGTCAATATATACACCTCATCTCAGACAGGGTCAATCATAGTCAAATTGCTCCCGAATATGCCCAAGGATAAAGAGGCGTGTGCAAAAGCCCCATTAGAGGCATATAACAGAACACTGACCACCTTACTCACTCCCCTTGGCGATTCTATCCGTAGGATACAAGGGTCTGTGTCCACATCGGGAGGAAGGAGACAGAGACGTTTTATAGGTGCCGTTATCGGCAGT
>1995/Japan/Met/95
ATGGGCTCCAGACCTTCTACCAAGAACCCAGCACCTATGATGCTGACTATCCGAGTCGCGCTGGTACTGAGTTGCATCTGTCCGGCAAACTCCATTGATGGCAGGCCTCTTGCAGCTGCAGGAATTGTGGTTACAGGAGACAAAGCAGTCAACATATACACCTCATCCCAGACAGGATCAATCATAGTTAAGCTCCTCCCGAATCTGCCCAAGGATAAGGAGGCATGTGCGAAAGCCCCCTTGGATGCATACAACAGGACATTGACCACTTTGCTCACCCCCCTTGGTGACTCTATCCGTAGGATACAAGAGTCTGTGACTACATCTGGAGGGGGGAGACAGGGGCGCCTTATAGGCGCCATTATTGGCGGT
>1995/Malaysia/MB043/06
ATGGGCTCCAGATCTTCTACCAGGATCCCAACACCCCCGATGCTGATCACTCGGATCATGCTGATATTAAGCTTTATCTGCCTGGCAAGCTCTCTTGATGGCAGGCCTCTTGCGGCTGCAGGGATTGTAGTAACAGGAGACAAGGCAGTCAATATCTACACTTCGTCTCAAACAGGGTCAATCATAGTCAAGTTGCTCCCGAATATGCCCAAGGACAAAGAGGCGTGTGCAAGAGCCCCATTGGAAGCTTATAATAGAACACTGACTACATTGCTCACTCCCCTTGGCGATTCCATCCGCAAGATCCAAGGATCCGTGTCCATGTCTGGAGGAAGGAGACGGAAACGCTTTATAGGTGCCATTATTGGCAGT
>1995/South Korea/SNU95124
ATGGGCTCCAAACCTTCTACCAGGATCCCAGCACCTCTGATGCTGATCACTCGGATTATGCTGGTATTGGGCTGTATCCGTCTGACAAGCTCCCTTGACGGTAGGCCTCTTGCAGCTGCAGGAATTGTAGTAACAGGAGATAAGGCAGTCAATATATACACCTCGTCTCAGACAGGGTCAATCATAGTCAAGTTGCTCCCGAATATGCCCAAGGATAAAGAGGCGTGTGCAAAAGCCCCGTTAGAGGCATATAACAGAACACTGACTACTTTGCTCACTCCTCTTGGCGATTCCATCCGCAAGATCCAAGGGTCTGTGTCCACGTCTGGAGGAAGGAGACAGAAACGCTTTATAGGTGCCGTTATTGGCAGT
>1995/Sweden/Sweden_95
ATGGGCTCTAAACCTTCTACCAGGGTCTCAGTACCTCCGATGCTAATCACCCGAATCACGTTGATATTGAGCTGTATCTGTCTGACTAGCTCTCTTGACGGCAGGCCTCTTGCAGCTGCGGGGATTGTGGTAACAGGGGATAAAGCAGTCAATATATACACCTCATCTCAGACGGGGTCAATCATAATCAAGTTGCTCCCAAACATGCCCAAGGATAAGGAGGCGTGTGCAAAAGCCCCCTTAGAAGCATACAACAGAACACTGACCACTTTACTCTCCCCACTTGGTGATTCCATCCGCAGGATACAAGGGTCTGTGTCTACATCAGGAGGAAGGAGACAGAAACGCTTTATAGGTGCCATCATCGGTAGT
>1996/China/CH-A796
ATGGGCTCTACATCTTCTACCAGGATCCCAGCACCTCCGATGCTGATCACTCGGATTATGCTGATATTGAGCTGTATCTGTCTGGCAAGCTCTCTCGACGGCAGGCCTCTTGCAGCTGCAGGGATTGTAGTAACAGGAGATAAGGCGGTCAATATATACACCTCTTCTCAGACAGGGTCAATCATAGTCAAGTTGCTCCCGAATATGCCCAAGGATAAAGAGGCGTGTGCAAAAGCCCCATTAGAGGCATATAACAGAACACTGACTACTTTGCTCACTCCTCTTGGTGATTCCATCCGCAAGATCCAAGGGTCTGTGTCCACTTCTGGAGGAAAGAGACAGAAACGCTTTATAGGTGCCGTTATTGGCAGT
>1996/China/STP96
ATGGGCTCCAAACCTTCTACCAGGATCCCAGTACCTCCGATGCTGATCACCCGAATCATGCTGATATTGAGCTGCATCTGCCCGACGGGCTCTCTTGACGGCAGGCCTCTTGCAGCTGCAGGGATTGTGGTAACAGGAGATAAAGCAATCAATATATACACCTCATCTCAGACAGGGTCAATCATAGTCAAGTTGCTCCCGAATATGCCCAAGGACAAAGAGGCATGTGCAAAAGCCCCTCTAGAAGCATACAACAGAACACTGACCACTTTACTCACCCCCCTAGGTGATTCCATCCGCAGGATACAAGGGTCTGTGTCCACATCAGGGGAAAAGAGGCAGAAACGGTTTATAGGTGCCATTATCGGCAGT
>1996/Ireland/AV32496
ATGGGCTCCAAACCCTCCACCAGGATCCCGGCACCTCTGATGCTGATTACCCGAATCACTCTGATACTGAGCTGCATCTGCCTGACGAGCTCTCTTGATGGCAGGCCTCTTGCAGCTGCGGGGATTGTGGTAACAGGAGATAAAGTGATCAATATATACACCTCATCTCAGACAGGGTCAATCATAGTCAAGTTGCTCCCGAATATGCCCAAGGACAAAGAGGCATGTGCAAAAGCCCCCTTAGAGGCATACAACAGAACACTGACCACTTTACTCACCCCCCTTGGTGATTCCATCCGCAGGATACAAGGGTCTGTGTCCACATCAGGAGTAAGGAGGAAGAAGCGCTTTATAGGTGCCATTATAGGCAGT
>1996/Mexico/37821/96
ATGGGCTCCAAACCTTCTACCAGGATCTCAGTAACTCTGATGCTGATCACTCGGACCATGCTGATACTGAGCTGTATCTGTCCGACAAGCTCTCTTGACGGTAGACCTCTCGCAGCTGCAGGGATTGTGGTGACGGGAGATAAAGCAGTCAATATATACACTTCATCTCAAACAGGGTCAATCATCATCAAGTTACTCCCAAATATGCCCAAGGATAAAGAAGCGTGCGCAAAAGCCCCATTGGAAGCATACAATAGAACACTGACCACTTTACTCACCCCTCTTGGTGACTCTATCCGGAGGATACAAGGGTCTGCGACTACATCTGGAGGAAGGAGACAGAAACGCTTTGTAGGTGCCATTATCGGCAGT
>1997/Argentina/Capital3/97
ATGGGCTCCAAACCCTCCACCAGGATCCCAGCAACTCTGATGCTGATCACCAGGATTACGCTGATACTGAGCTGCATCTGTTCGACGAGCTCTCTTGACGGCAGGCCTCTTGCAGCTGCGGGGATTGTGGTAACAGGAGATAAGGCAATCAATATATACACCTCATCTCAGACAGGATCAATCATAGTCAAGTTGCTCCCGAATATGCCCAAGACTAAGGAGGCATGTGCGAAAGCCCCGTTAGAAGCATACAACAGAACACTGACCACTTTACTCACCCCCCTTGGTGACTCCATCCGCAGGATACAAGGGTCTGTGTCCACATCAGGAGGAAGGAGGCAGAAGCGTTTTATAGGTGCCATTATAGGCAGT
>1997/China/D_ZJ_8_04
ATGGGCTCCAGATCTTCTACCAGGATCCCAGTACCTCTGATGCTGACTGTTCGAGTCGCGCTGGCACTGAGTTGCGTCCGTCTGACAAGCTCCCTTGATGGCAGGCCTCTTGCAGCTGCAGGGATTGTGGTAACAGGAGACAAAGCAGTCAACATATACACCTCATCCCAGACAGGGTCGATCATAGTCAAGTTACTCCCCAATATGCCCAAGGACAAAGAGGCGTGCGCAAAAGCCCCGTTGGAGGCGTACAACAGGACATTGACTACTCTGCTCACTCCCCTTGGTGATTCTATCCGTAGGATACAAGAGTCCGTGACTACATCTGGAGGAGGGAAACAGGGACGCCTTATAGGCGCTATTATCGGTGGT
>1997/China/GPMY/QY97-1
ATGGGCTCCAAACCTTCTACCAGGATCCCAGCACCTCTGATGCTGATCACTCGGATTATGCTGATATTGAGCTGTATCCGTCTGACAAGCTCTCTTGACGGCAGGCCTCTTGCAGCTGCAGGAATTGTAGTAACAGGAGATAAGGCAGTCAATGTATACACCTCGTCTCAGACAGGGTCAATCATAGTCAAATTGCTCCCGAATATGCCCAAGGATAAGGAGGCGTGTGCAAAAGCCCCATTAGAGGCATATAACAGAACACTGACTACTTTGCTCACTCCTCTTGGCGATTCCATCCGCAAGATCCAAGGGTCTGTGTCCACGTCTGGAGGAAGGAGACAAAAACGCTTTATAGGTGCCGTTATTGGCAGT
>1997/China/JL01
ATGGGCTCCAGATCTTCTACCAGGATCCCAGTACCTCTTATGCTGACCGTCCGAGTCATGTTGGCACTGAGTTGCGTCTGTCCGACCAGCGCCCTTGATGGCAGGCCTCTTGCAGCTGCAGGGATTGTGGTAACAGGAGACAAAGCAGTCAATATATACACCTCATCTCAGACAGGGTCAATCATAATCAAGTTACTCCCAAATATGCCCAAGGATAAAGAGGCGTGTGCAAAAGCCCCGTTGGAGGCATACAACAGGACATTGACTACTTTGCTCACCCCCCTTGGTGATTCTATCCGTAGGATACAAGAGTCTGTGACCACGTCCGGAGGAGGGAAACAGGGACGTCTTATAGGCGCCATTATCGGTGGT
>1997/China/JS-1/97b
ATGGGCCCCAAATCTTCTACCAATGTCCCAGCACCTCTGATGCTGACCGTCAGGATTGCGCTGGCACTGAGCTGTGTCCGTCTGACAAATTCTCTCGATGGAAGGCCTCTTGCAGCTGCAGGGATTGTAGTAACGGGAGACAAAGCAGTCAACATATACACCTCATCTCAGACAGGGTCAATAATAGTCAAGTTACTCCCAAATATGCCTAAGGATAAAGAGGCGTGTGCAAAAGCCCCGTTGGAGGCATACAACAGGACACTGACTACTTTGCTCACCCCCCTTGGTGATTCTATCCGCAGGATACAAGAGTCTGCGACTACGTCCGGAGGAAGGAGGCAGAGACGCTTTATAGGTGCCATTATCGGCAGT
>1997/China/JS/1/97Ch
ATGGGCCCCAAATCTTCTACCAATGTCCCAGCACCTCTGATGCTGACCGTCAGGATTGCGCTGGCACTGAGCTGTGTCCGTCTGACAAATTCTCTCGATGGAAGGCCTCTTGCAGCTGCAGGGATTGTAGTAACGGGAGACAAAGCAGTCAACATATACACCTCATCTCAGACAGGGTCAATAATAGTCAAGTTACTCCCAAATATGCCTAAGGATAAAGAGGCGTGTGCAAAAGCCCCGTTGGAGGCATACAACAGGACACTGACTACTTTGCTCACCCCCCTTGGTGATTCTATCCGCAGGATACAAGAGTCTGCGACTACGTCCAGAGGAAGGAGGCAGAGACGCTTTATAGGTGCCATTATCGGCAGT
>1997/China/JS-1/97a
ATGGGCCCCAAATCTTCTACCAATGTCCCAGCACCTCTGATGCTGACCGTCAGGATTGCGCTGGCACTGAGCTGTGTCCGTCTGACAAATTCTCTCGATGGAAGGCCTCTTGCAGCTGCAGGGATTGTAGTAACGGGAGACAAAGCAGTCAACATATACACCTCATCTCAGACAGGGTCAATAATAGTCAAGTTACTCCCAAATATGCCTAAGGATAAAGAGGCGTGTGCAAAAGCCCCGTTGGAGGCATACAACAGGACACTGACTACTTTGCTCACCCCCCTTGGTGATTCTATCCGCAGGATACAAGAGTCTGCGACTACGTCCGGAGGAAGGAGGCAGAGACGCTTTATAGGTGCCATTATCGGCAGT
>1997/China/Sh-1/97
ATGGGCTCCAAACCTTCTACCAGGATCTCAGTACCTCCGATGCTAATCACCAGAATCACGTTGATATTGAGCTGTATCTGTCTGACTAGCTCTCTTGACGGCAGGCCTCTCGCAGCTGCGGGGATTGTGGTAACAGGAGATAAAGCAGTCAATATATACACCTCATCTCAGACGGGGTCAATCATAATCAAGTTGCTCCCAAATATGCCCAAGGATAAAGAGGCGTGTGCAAAAGCCCCGTTAGAAGCATACAACAGAACACTGACCACTTTACTCTCCCCACTTGGTGATTCCATCCGCAGGATTCAAGGGTCTGTGTCTACATCAGGAGGAAGGAGACAGAAACGCTTTATAGGTGCCATTATCGGTAGT
>1997/China/XJ-3/97
ATGGGCTCCAAACCTTCTACCAGGACCCCAATACCTCCGATGCTGATCACTCGAATCATGTTGATATTGAGTTGTATCTGTCTAACGAGCTCCCTTGATGGCAGGCCTCTTGCAGCTGCGGGAATCGTGGTAACAGGAGATAAAGCAGTCAATATATACACCTCATCTCAGACAGGGTCAATCATAGTCAAGTTGCTCCCAAATATGCCCAAGGATAAAGAAGCGTGTGCAAAAGCCCCGTTAGAAGCATACAACAGAACACTGACCACTTTACTCACCCCACTTGGTGATTCCATCCGCAGGATACAAGGGACTGTGTCTACATCAGGAGGGAGGAGACAGAAACGCTTTGTAGGTGCTATTATCGGTAGT
>1997/China/ZhJ-3/97a
ATGGGCTCCAAACCTTCTACCAGGATCTCAGTACCTCCGATGCTAATCACCCAAATCACGTTGATATTGAGCTGTATCTGTTTGACTAGCTCTCTTGACGGCAGGCCTCTTGCAGCTGCGGGGATTGTGGTAACAGGAGATAAAGCAGTCAATATATACACCTCATCTCAGACGGGGTCAATCATAATCAAGTTGCTCCCAAATATGCCCAAGGATAAAGAGGCGTGTGCAAAAGCCCCGTTAGAAGCATACAACAGAACACTGACCACTTTACTCTCCCCACTTGGTGATTCCATCCGCAGGATACAAGGGTCTGTGTCTACATCAGGAGGAAGGAGACAGAAACGCTTTATAGGTGCCATTATCGGTAGT
>1997/GreatBritain/GB1168/84
ATGGGCTCCAAACCTTCTACCAGGATCCCAGTACCTCTGACACTGATCACCCGAACTATGCTGATATTGAGCTGCATCTGCCCGACGAGCTCTCTTGACGGCAGGCCTCTTGCAGCTGCGGGGATTGTGGTAACAGGAGATAAAGCAGTCAATATATACACCTCATCTCAGACAGGATCAATCATAGTCAAGTTGCTCCCGAATATGCCCAAGGACAAGGAGGCATGTGCAAAAGCCCCGTTAGAAGCATACAACAGAACACTGACCACTTTACTCACCCCCCTTGGTGATTCCATCCGCAGGATACAAGGGTCTGTGTCCACATCAGGAGGAGGGAGGCAGAAACGCTTTATAGGTGCCATTATCGGCAGT
>1997/India/NDVCUL97
ATGGGCTCCAGACCTTTTACCAAGAACCCAGCACCTATGATGCTGACTATCCGGGTTGCGCTGGTACTGAGTTGCATCTGTCCGGCAAACTCCATTGATGGCAGGCCTCTTGCAGCTGCAGGAATTGTGGTTACAGGAGACAAAGCCGTCAACATATACACCTCATCCCAGACAGGATCAATCATAGTTAAGCTCCTCCCGAATCTGCCCAAGGATAAGGAGGCATGTGCGAAAGCCCCCTTGGATGCATACAACAGGACATTGACCACTTTGCTCACCCCCCTTGGTGACTCTATCCGTAGGATACAAGAGTCTGTGACTACATCTGGAGGGGGGAGACAGGGGCGCCTTATAGGCGCCATTATTGGCGGT
>1997/Pakistan/chicken/SPVC/Karachi/NDV/16/1995/ND16
ATGGGCTCCAAACCTTCTACCGGGGTGCTACCACCTTTGATGCTGATCACCCGAATTATATTGATATTAAGCTGTGTCTGTCCGACGAGCCCCCTTGACGGCAGGCCCCTTGCAGCTGCGGGGATTATAGTAACAGGAGATAAAGCAGTCAACATATACACCTCATCCCAGACGGGGTCAATCATAATCAAGTTGCTCCCAAACATGCCCAAGGATAAAGAGGCGTGTGCAAAAGCCCCGTTAGAAGCATACAACAAAACACTGACCACTTTGCTCACTCCCCTTGGTGATGCCATCCGCAGGATACAAGGGTCCGTGTCCACATCGGGAGGAAGGAGACAGAGACGCTTTATAGGTGCCATTATCGGCAGT
>1997/Sweden/Sweden_97
ATGGGCTCCAAACCTTCTACCAGGATCCCAGTACCCCTGATGCTGATCACTCGAGTTATGCTAATCTTAAGCTGCATCCGTTCGATAAGTTCCCTTGATGGCAGGCCTCTTGCAGCTGCAGGGATTGTAGTGACAGGAGATAAGGCAGTCAATATATACACCTCATCTCAGACAGGGTCAATCATAGTCAAATTGCTCCCGAATATGCCCAAGGATAAAGAGGCGTGTGCAAAAGCCCCATTAGAGGCATATAACAGAACACTGACCACCTTACTCACTCCCCTTGGCGATTCTATCCGTAGGATACAAGGGTCTGTGTCCACATCGGGAGGAAGGAGACAGAGACGTTTTATAGGTGCCGTTATCGGCAGT
>1997/USA/92-23071/
ATGGGCCCCAAACCCTCCACCAGGACCCCAGCACCCCTGATGCTGATCACCCGGACCACGTTGATATTGAGCTGTATCTGTCTGACAAGCTCTCTTGACGGCAGACCTCTTGCAGCTGCAGGGATTGTGGTAACGAGAGATAAAGCAGTCAATGTATACACTTCATCTCAAACAGGGTCAATCATAGTCAAGTTGCTCCCAAATATGCCCAAGGATAAAGAGGCGTGCGCAAAAGCCCCATTGGAGGCATACAACAGAACACTGACCACTTTACTCACTCCTCTTGGTGACTCCATCCGCAGGATACAAGGGTCTGCAACTACATCTAGAGGAAGGAGACAGAAACGTTTTGTAGGTGCTATTATCGGCAGT
>1997/USA/D9704285
ATGGGCCCCAAACCCTCCACCAGGACCCCAGCACCCCTGATGCTGATCACCCGGACCACGTTGATATTGAGCTGTATCTGTCTGACAAGCTCTCTTGACGGCAGACCTCTTGCAGCTGCAGGGATTGTGGTAACGAGAGATAAAGCAGTCAATGTATACACTTCATCTCAAACAGGGTCAATCATAGTCAAGTTGCTCCCAAATATGCCCAAGGATAAAGAGGCGTGCGCAAAAGCCCCATTGGAGGCATACAACAGAACACTGACCACTTTACTCACTCCTCTTGGTGACTCCATCCGCAGGATACAAGGGTCTGCAACTACATCTAGAGGAAGGAGACAGAAACGTTTTGTAGGTGCTATTATCGGCAGT
>1997/USA/D970428597
ATGGGCCCCAAACCCTCCACCAGGACCCCAGCACCCCTGATGCTGATCACCCGGACCACGTTGATATTGAGCTGTATCTGTCTGACAAGCTCTCTTGACGGCAGACCTCTTGCAGCTGCAGGGATTGTGGTAACGAGAGATAAAGCAGTCAATGTATACACTTCATCTCAAACAGGGTCAATCATAGTCAAGTTGCTCCCAAATATGCCCAAGGATAAAGAGGCGTGCGCAAAAGCCCCATTGGAGGCATACAACAGAACACTGACCACTTTACTCACTCCTCTTGGTGACTCCATCCGCAGGATACAAGGGTCTGCAACTACATCTAGAGGAAGGAGACAGAAACGTTTTGTAGGTGCTATTATCGGCAGT
>1997/XXXX/NDV-JL-1/97
ATGGGCTCCAGACCTTCTACCAAGAACCCAGCACCTATGATGCTGACTATCCGGGTCGCGCTGCTACTGAGTTGCATCTGTCCGGCAAACTCCATTGATGGTAGGCCTCTTGCAGCTGCAGGAATTGTGGTTACAGGAGACAAAGCAGTCAACATATACACCTCATCCCAGACAGGATCAATCATAGTTAAGCTCCTCCCGAATCTGCCCAAGGATAAGGAGGCATGTGCGAAAGCCCCCTTGGATGCATACAACAGGACATTGACCACTTTGCTCACCCCCCTTGGTGACTCTATCCGTAGGATACAAGAGTCTGTGACTACATCTGGAGGGGGGAGACAGGGGCGCCTTATAGGCGCCATTATTGGCGGT
>1998/Argentina/32C/T.98
ATGGGCTCCGGATCTTCTACCAGGATTCCGATACCTCTGATGCTGACCATCCGGGTCGCACTGGCACTAAGTTGCGTCTGTCTGGCAAGCTCTCTTGATGGCAGGCCTCTTGCAGCTGCAGGAATTGTGGTGACAGGAGACAAGGCAGTCAACATATATACCTCGTCTCAGACTGGGTCAATCATAGTCAAGCTACTCCCGAATATGCCCAAGGATAAAGAGGCATGTGCAAAAGCCCCCTTAGAGGCATACAACAGGACATTGACCACTTTGCTCACCCCCCTTGGTGATTCCATTCATAGGATACAGGAGTCTGTGACCACATCTGGAGGAGGGAAACAGGGACGCCTGATAGGCGCTATTATTGGCGGT
>1998/Australia/98-1154
ATGGGCTTCAGATTTTCTACCAGGATCTCAGTACCTCTTATGCTGACCGTTCGAGTCATGTTGGCACTGAGTTGCGTCTGTCCGACCAGCGCCCTTGATGGCAGGCCTCTTGCAGCTGCAGGGATTGTGGTAACAGGAGACAAAGCAGTCAACATATACACCTCATCTCAGACAGGGTCAATCATAATCAAGTTACTCCCAAATATGCCCAAGGATAAAGAGGCGTGTGCAAAAGCCCCGTTGGAGGCATACAACAGGACATTGACTACTCTACTCACCCCTCTTGGTGATTCTATCCGTAGGATACAAGAGTCTGTGACCACGTCCGGAGGAAGGAGACAGGGGCGTCTTATAGGCGCCATTATCGGTGGT
>1998/Australia/98-1249
ATGGGCTTCAGATCTTCTACCAGGATCCCAGTACCTCTTATGCTGACCGTTCGAGTCATGTTGGCACTGAGTTGCGTCTGTCCGACCAGCGCCCTTGATGGCAGGCCTCTTGCAGCTGCAGGGATTGTGGTAACAGGAGACAAAGCAGTCAACATATACACCTCATCTCAGACAGGGTCAATCATAATCAAGTTACTCCCAAATATGCCCAAGGATAAAGAGGCGTGTGCAAAAGCCCCGTTAGAGGCATACAACAGGACATTGACTACTCTACTCACCCCTCTTGGTGATTCTATCCGTAGGATACAAGAGTCTGTGACCACGTCCGGAGGAAGGAGACAGAGGCGTTTTATAGGCGCCATTATCGGTGGT
>1998/Australia/98-1252
ATGGGCTTCAGATCTTCTACCAGGATCCCAGTACCTCTTATGCTGACCGTTCGAGTCATGTTGGCACTGAGTTGCGTCTGTCCGACCAGCGCCCTTGATGGCAGGCCTCTTGCAGCTGCAGGGATTGTGGTAACAGGAGACAAAGCAGTCAACATATACACCTCATCTCAGACAGGGTCAATCATAATCAAGTTACTCCCAAATATGCCCAAGGATAAAGAGGCGTGTGCAAAAGCCCCGTTGGAGGCATACAACAGGACATTGACTACTCTACTCACCCCTCTTGGTGATTCTATCCGTAGGATACAAGAGTCTGTGACCACGTCCGGAGGAAGGAGACAGAGGCGTTTTATAGGCGCCATTATCGGTGGT
>1998/Belgium/248VB
ATGGGCTCCAAACCCTACACCAGGATCCCAGCACCTCTGATGCTGATCACTCGAATTACTCTGGTACTGAGCTGCATCTGCCTGACGAGCTCTCTTGACGGCAGGCCACTTGCAGCTGCGGGGATTGTGGTAACAGGAGATAAAGCAATCAATATATACACCTCATCTCAGACAGGGTCAATCATAGTCAAGTTGCTCCCGAATATGCCCAAGGACAAAGAGGCATGTGCGAAAGCCCCGTTAGAGGCATACAACAGAACACTGACCACTTTACTCACCCCCCTTGGTGATTCCATCCGCAGGATACAAGGATCTGTGTCCACATCAGGAGGAAGGAGGCAGAAGCGCTTTATAGGTGCCATTATAGGCAGT
>1998/Belgium/248VB/0.025
ATGGGCTCCAAACCCTACACCAGGATCCCAGCACCTCTGATGCTGATCACTCGAATTACTCTGGTACTGAGCTGCATCTGCCTGACGAGCTCTCTTGACGGCAGGCCACTTGCAGCTGCGGGGATTGTGGTAACAGGAGATAAAGCAATCAATATATACACCTCATCTCAGACAGGGTCAATCATAGTCAAGTTGCTCCCGAATATGCCCAAGGACAAAGAGGCATGTGCGAAAGCCCCGTTAGAGGCATACAACAGAACACTGACCACTTTACTCACCCCCCTTGGTGATTCCATCCGCAGGATACAAGGATCTGTGTCCACATCAGGAGGAAGGAGGCAGAAGCGCTTTATAGGTGCCATTATAGGCAGT
>1998/Belgium/248VB/0.49
ATGGGCTCCAAACCCTACACCAGGATCCCAGCACCTCTGATGCTGATCACTCGAATTACTCTGGTACTGAGCTGCATCTGCCTGACGAGCTCTCTTGACGGCAGGCCACTTGCAGCTGCGGGGATTGTGGTAACAGGAGATAAAGCAATCAATATATACACCTCATCTCAGACAGGGTCAATCATAGTCAAGTTGCTCCCGAATATGCCCAAGGACAAAGAGGCATGTGCGAAAGCCCCGTTAGAGGCATACAACAGAACACTGACCACTTTACTCACCCCCCTTGGTGATTCCATCCGCAGGATACAAGGATCTGTGTCCACATCAGGAGGAAGGAGGCAGAAGCGCTTTATAGGTGCCATTATAGGCAGT
>1998/Belgium/248VB/1.3
ATGGGCTCCAAACCCTACACCAGGATCCCAGCACCTCTGATGCTGATCACTCGAATTACTCTGGTACTGAGCTGCATCTGCCTGACGAGCTCTCTTGACGGCAGGCCACTTGCAGCTGCGGGGATTGTGGTAACAGGAGATAAAGCAATCAATATATACACCTCATCTCAGACAGGGTCAATCATAGTCAAGTTGCTCCCGAATATGCCCAAGGACAAAGAGGCATGTGCGAAAGCCCCGTTAGAGGCATACAACAGAACACTGACCACTTTACTCACCCCCCTTGGTGATTCCATCCGCAGGATACAAGGATCTGTGTCCACATCAGGAGGAAGGAGGCAGAAGCGCTTTATAGGTGCCATTATAGGCAGT
>1998/China/Ch/98-1
ATGGGCTCTACATCTTCTACCAGGATCCCAGTACCTCCGATGCTGATCACCCGAATTATGCTGATATTGAGCTGCATCTGCCCGACGGGCTCTCTTGACGGCAGGCCTCTTGCAGCTGCAGGGATTGTGGTAACAGGAGATAAAGCAATCAATATATACACCTCATCTCAGACAGGGTCAATCATAGTCAAGTTGCTCCCGAATATGCCCAAGGACAGAGAGGCATGTGCAAAAGCCCCTCTAGAAGCATACAACAGAACACTGACCACTTTACTCACCCCCCTAGGTGATTCCATCCGCAGGATACAAGGGTCTGTGTCCACATCTGGGGAAAAGAGGCAGAAACGATTTATAGGTGCCATTATCGGCAGT
>1998/China/Ch/98-3
ATGGGCTCTACATCTTCTACCAGGATCCCAGCACCCCTGATGCTGATCACCCGGATTATGCTGACATTGGGCTGTATCCGTCCGACAGGCTCTCTTGACGGCAGGCCTCTTGCAGCTGCAGGAATTGTAGTAACAGGAGATAAGGCAGTCAATGTATACACCTCGTCTCAGACAGGGTCAATCATAGTCAAGTTGCTCCCGAATATGCCCAGGGATAAGGAGGCGTGTGCGAAAGCCCCATTAGAGGCATATAACAGAACACTGACTACTTTGCTCACTCCTCTTGGCGACTCCATCCGCAAGATCCAAGGGTCTGTGTCCACGTCTGGAGGAAGGAGACAAAAACGCTTTATAGGTGCTGTTATTGGCAGT
>1998/China/GD/1/98
ATGGGCTCCAAACCTTCTACCAGGATCCCAGCACCTCTGATGCTGATCACTCGGATTATGCTGATATTGAGCTGTATCCGTCTGACAAGCTCTCTTGACGGCAGGCCTCTTGCAGCTGCAGGAATTGTAGTAACAGGAGATAAGGCAGTCAATGTATACACCTCGTCTCAGACAGGGTCAATCATAGTCAAATTGCTCCCGAATATGCCCAAGGATAAGGAGGCGTGTGCAAAAGCCCCATTAGAGGCATATAACAGAACACTGACTACTTTGCTCACTCCTCTTGGCGATTCCATCCGCAAGATCCAAGGGTCTGTGTCCACGTCTGGAGGAAGGAGACAAAAACGCTTTATAGGTGCCGTTATTGGCAGT
>1998/China/JS/3/98
ATGGGCTCCAAACCTTCTACCAGGATCCCAGCACCTCTGATGCTGATCACCCGGATTATGCTGATATTGGGCTGTATCCGTCCGACAAGCTCTCTTGACGGCAGGCCTCTTGCAGCTGCAGGAATTGTAGTAACAGGAGATAAGGCAGTCAATGTATACACCTCGTCTCAGACAGGGTCAATCATAGTCAAGTTGCTCCCGAATATGCCCAGGGATAGGGAGGCGTGTGCAAAAGCCCCATTAGAGGCATATAACAGAACACTGACTGCTTTGCTCACTCCTCTTGGCGACTCCATCCGCAAGATCCAAGGGTCTGTGTCCACGTCTGGAGGAAGGAGACAAAAACGCTTTATAGGTGCTGTTATTGGCAGT
>1998/China/JS-298
ATGGGCTCCAAACCTTCTACCAGGATCCCAGTACCTCTGATGCTGATCACTCGGATTATGCTGATATTGAGCTGTATCTGTCTGACAAGCTCCCTTGACGGCAGGCCTCTTGCAGCTGCAGGGATTGTAGTAACAGGAGATAAGGCAGTCAATATATACACCTCGTCTCAGACAGGGTCAATCATAGTCAAGTTGCTCCCGAATATGCCCAAGGATAAAGAGGCGTGTGCAAAAGCCCCATTAGAGGCATATAACAGAACACTGACTACTTTGCTCACTCCTCTTGGCGATTCCATCCGCAAGATCCAAGGGTCTGTGTCCACGTCTGGAGGAAGGAGACAGAAACGCTTCATAGGTGCCGTTATTGGCAGT
>1998/China/ND98
ATGGGCTCCAGATCTTCTACCAGGATCCCAGCACCTCTAATGCTGATCACTCGGATTATGCTGATATTGAGCTGTATCCGTCTGACAAGCTCTCTTGACGGCAGGCCTCTTGCAGCTGCAGGAATTGTAGTAACAGGAGATAAGGCAGTTAATGTATACACCTCGTCTCAGACAGGGTCAATCATAGTCAAGTTGCTCCCGAATATGCCCAGAGATAAGGAGGCGTGTGCAAAAGCCCCATTAGAGGCATATAACAGAACACTGACTACTTTGCTCACTCCTCTTGGCGACTCCATCCGCAAGATCCAAGGGTCTGTGTCCACGTCTGGAGGAAGGAGACAAAAACGCTTTATAGGTGCTGTTATTGGCAGT
>1998/China/Sh-298
ATGGGCTCCAAACCTTCTACCAGGATCTCAGTACCTCCGATGCTAATCACCAGAATCACGTTGATATTGAGCTGTATCTGTCTGACTAGCTCTCTTGACGGCAGGCCTCTCGCAGCTGCGGGGATTGTGGTAACAGGAGATAAAGCAGTCAATATATACACCTCATCTCAGACGGGGTCAATCATAATCAAGTTGCTCCCAAATATGCCCAAGGATAAAGAGGCGTGTGCAAAAGCCCCGTTAGAAGCATACAACAGAACACTGACCACTTTACTCTCCCCACTTGGTGATTCCATCCGCAGGATTCAAGGGTCTGTGTCTACATCAGGAGGAAGGAGACAGAAACGCTTTATAGGTGCCATTATCGGTAGT
>1998/China_ Guangxi Province/chicken/Guangxi/YL11/06
ATGGGCTCCAGATCTTCTACCAGGATCCCAGCACCTCTAATGCTGATCACTCGGATTATGCTGATAATGAGCTGTATCCGTCTGACAAGCTCTCTTGACGGCAGGCCTCTTGCAGCTGCAGGAATTGTAGTAACAGGGGATAAGGCAGTCAATGTATACACCTCGTCTCAGACAGGGTCAATCATAGTCAAGTTGCTCCCGAATATGCCCAGAGATAAGGAGGCGTGTGCAAAAGCCCCATTAGAGGCATATAACAGAACACTGACTACTCTGCTCACTCCTCTTGGCGACTCCATCCGCAAGATCCAAGGGTCTGTGTCCATGTCTGGAGGAAGGAGACAAAAACGCTTTATAGGTGCTGTTATTGGCAGT
>1998/Iran/KND/20
ATGGGCTCCAAACCCTCTACCAGGATCCCAGTACCCCTGATGCTGATCACTCGAGTTATGCTAATCTTAAGCTGCATCCGTTTGACAAGTTCCCTTGATGGCAGGCCTCTTGCAGCTGCAGGGATTGTAGTGACAGGAGATAAGGCAGTCAATATATACACCTCATCTCAGACAGGGTCGATCATAGTCAAATTGCTCCCGAATATGCCCAAGGATAAAGAGGCGTGTGCAAAAGCCCCATTAGAGGCATATAACAGAACACTGACCACCTTACTCACTCCCCTTGGCGATTCTATCCGTAGGATACAAGGGTCTGTGTCCACATCGGGAGGAAGGAGACAGAGACGTTTTATAGGTGCCGTTATCGGCAGC
>1998/Iran/KND/3O
ATGGGCTCCAAACCCTCTACCAGGATCCCAGTACCCCTGATGCTGATCACCCGAGTTATGCTAATCTTAAGCTGCATCCGTTCGACAAGTTCCCTTGATGGCAGGCCTCTTGCAGCTGCAGGGATTGTAGTGACAGGAGATAAGGCAATCAATATATACACCTCATCTCAGACAGGGTCAATCATAGTCAAATTGCTCCCGAATATGCCCAAGGATAAAGAGGCGTGTGCAAAAGCCCCATTAGAGGCGTATAACAGAACACTGACCACCTTACTCACTCCCCTTGGCGATTCTATCCGTAGGATACAAGGGTCTGTGTCCACATCGGGAGGAAGGAGACAGAGACGTTTTATAGGTGCCGTTATCGGCAGT
>1998/USA/mallard/US_MN_/98-8/1998
ATGGGCTCCGGGTCTTCTACCAGGATCCCAGTACCTCTGATGCTGACCGTCCGGGTTGCACTGGCACTAAGTTGCATCCGTCTGACAAGCACTCTTGATGGCAGGCCTCTAGCAGCTGCAGGAATTGTGGTAACAGGAGACAAGGCAGTCAACATATATACCTCATCTCAGACAGGGTCAATCATAGTCAAGCTACTCCCGAATATGCCCAAGGATAAAGAGGCATGTGCAAAAGCCCCCTTGGAGGCATACAACAGAACATTGACCACTTTGCTCACCCCCCTTGGTGATTCTATTCGTAGGATACAAGAGTCTGTGACCACATCTGGAGGAGAGAAGCAGGGGCGCCTTATAGGTGCTATTATTGGCGGT
>1998/XXXX/Y98
ATGGGCTCCAGATCTTCTACCAGGATCCCAGCACCTCCAATGCTGATCACTCGGATTATGCTAATATTGAGCTGTATCCGTCTGACAAGCTCTCTTGACGGCAGGCCCCTTGCAGCTGCAGGAATTGTAGTAACAGGAGATAAGGCAGTCAATGTATACACCTCGTCTCAGACAGGGACAATCATAGTCAAGTTGCTCCCGAATATGCCCAGAGATAAGGAGGCGTGTGCAAAAACCCCATTAGAGGCATATAACAGAACACTGACTACTTTGCTCACTCCTCTTGGCGACTCCATCCGCAAGATCCAAGGGTCTGTGTCCACGTCTGGAGGAAGGAGACAAAAACGCTTTATAGGTGCTGTTATTGGCAGT
>1999/Argentina/Tigre699
ATGGGCTCCAAACCTTCTACCAGGATCCCAGTACCTCTTGCATTGGTCACCCGAACCATGCTGATATTGAGCTGCATCTGCCCGACGAGCTCACTTGACGGCAGGCCTCTTGCAGCTGCGGGGATTGTGGTAACAGGGGATAAAGCAGTCAATATTTACACCTCATCCCAGACAGGGTCAATCATAGTCAAGTTGCTCCCGAATATGCCCAAGGACAAGGAGGCATGTGCAAAAGCCCCGTTAGAAGCATACAACAGGACACTAACTACTTTACTCACCCCCCTTGGTGAGTCTATCCGGAGGATACAAGGGTCTGTGTCCACATCAGGAGGAGGGAGACAGAAACGCTTTATAGGTGCCGTTATCGGCAGT
>1999/Australia/0868-hi
ATGGGCTTCAGATCCTCTACCAGGATCTCAGTACCTCTTATGCTGACCGTTCGAGTCATGTTGGCATTGAGTTGCGTCTGTCCGACCAGCGCCCTTGATGGCAGGCCTCTTGCAGCTGCAGGGATTGTGGTAACAGGAGACAAAGCAGTCAACATATACACCTCATCTCAGACAGGGTCAATCATAATCAAGTTACTCCCAAATATGCCCAAGGATAAAGAGGCGTGTGCAAAAGCCCCGTTGGAGGCATACAACAGGACATTGACTACTCTACTCACCCCTCTTGGTGATTCTATCCGTAGGATACAAGAGTCTGTGACCACGTCCGGAGGAAGGAGACAGGGGCGTCTTATAGGCGCCATTATCGGTGGT
>1999/Australia/0868-lo
ATGGGCTTCAGATCCTCTACCAGGATCTCAGTACCTCTTATGCTGACCGTTCGAGTCATGTTGGCATTGAGTTGCGTCTGTCCGACCAGCGCCCTTGATGGCAGGCCTCTTGCAGCTGCAGGGATTGTGGTAACAGGAGACAAAGCAGTCAACATATACACCTCATCTCAGACAGGGTCAATCATAATCAAGTTACTCCCAAATATGCCCAAGGATAAAGAGGCGTGTGCAAAAGCCCCGTTGGAGGCATACAACAGGACATTGACTACTCTACTCACCCCTCTTGGTGATTCTATCCGTAGGATACAAGAGTCTGTGACCACGTCCGGAGGAAGGAGACAGAGGCGTCTTATAGGCGCCATTATCGGTGGT
>1999/Australia/1435
ATGGGCTTCAGATCCTCTACCAGGATCTCAGTACCTCTTATGCTGACCGTTCGAGTCATGTTGGCACTGAGTTGCGTCTGTCCGACCAGCGCCCTTGATGGCAGGCCTCTTGCAGCTGCAGGGATTGTGGTAACAGGAGACAAAGCAGTCAACATATACACCTCATCTCAGACAGGGTCAATCATAATCAAGTTACTCCCAAATATGCCCAAGGATAAAGAGGCGTGTGCAAAAGCCCCGTTGGAGGCATACAACAGGACATTGACTACTCTACTCACCCCTCTTGGTGATTCTATCCGTAGGATACAGGAGTCTGTGACCACGTCCGGAGGAAGGAGACAGAGGCGTTTTATAGGCGCCATTATCGGTGGT
>1999/Australia/99-655
ATGGGCTTCAGATCCTCTACCAGGATCTCAGTACCTCTTATGCTGACCGTTCGAGTCATGTTGGCACTGAGTTGCGTCTGTCCGACCAGCGCCCTTGATGGCAGGCCTCTTGCAGCTGCAGGGATTGTGGTAACAGGAGACAAAGCAGTCAACATATACACCTCATCTCAGACAGGGTCAATCATAATCAAGTTACTCCCAAATATGCCCAAGGATAAAGAGGCGTGTGCAAAAGCCCCGTTGGAGGCATACAACAGGACATTGACTACTCTACTCACCCCTCTTGGTGATTCTATCCGTAGGATACAAGAGTCTGTGACCACGTCCGGAGGAAGGAGACAGAGGCGTTTTATAGGCGCCATTATCGGTGGT
>1999/Australia/PR-32
ATGGGCTTCAGATCCTCTACCAGGATCTCAGTACCTCTTATGCTGACCGTTCGAGTCATGTTGGCACTGAGTTGCGTCTGTCCGACCAGCGCCCTTGATGGCAGGCCTCTTGCAGCTGCAGGGATTGTGGTAACAGGAGACAAAGCAGTCAACATATACACCTCATCTCAGACAGGGTCAATCATAATCAAGTTACTCCCAAATATGCCCAAGGATAAAGAGGCGTGTGCAAAAGCCCCGTTGGAGGCATACAACAGGACATTGACTACTCTACTCACCCCTCTTGGTGATTCTATCCGTAGGATACAAGAGTCTGTGACCACGTCCGGAGGAAGGAGACAGGGGCGTTTTATAGGCGCCATTATCGGTGGT
>1999/Belgium/248VB/0.55
ATGGGCTCCAAACCCTACACCAGGATCCCAGCACCTCTGATGCTGATCACTCGAATTACTCTGGTACTGAGCTGCATCTGCCTGACGAGCTCTCTTGACGGCAGGCCACTTGCAGCTGCGGGGATTGTGGTAACAGGAGATAAAGCAATCAATATATACACCTCATCTCAGACAGGGTCAATCATAGTCAAGTTGCTCCCGAATATGCCCAAGGACAAAGAGGCATGTGCGAAAGCCCCGTTAGAGGCATACAACAGAACACTGACCACTTTACTCACCCCCCTTGGTGATTCCATCCGCAGGATACAAGGATCTGTGTCCACATCAGGAGGAAGGAGGCAGAAGCGCTTTATAGGTGCCATTATAGGCAGT
>1999/China/BP01
ATGGGCTCCAAACCTTCTACCAGGATCCCAGCACCTCTGATGCTGATCACCCGGATTATGCTGATATTGGGCTGTATCCGTCCGACAAGCTCTCTTGACGGCAGGCCTCTTGCAGCTGCAGGAATTGTAGTAACAGGAGATAAGGCAGTCAATGTATACACCTCGTCTCAGACAGGGTCAATCATAGTCAAGTTGCTCCCGAATATGCCCAGGGATAAGGAGGCGTGTGCGAAAGCCCCATTAGAGGCATATAACAGAACACTGACTGCTTTGCTCACTCCTCTTGGCGACTCCATCCGCAAGATCCAAGGGTCTGTGTCCACGTCTGGAGGAAGGAGACAAAAACGCTTTTTAGGTGCTGTTATTGGCAGT
>1999/China/Ch/99
ATGGGCTCTACATCTTCTACCAGGATCCCAGCACCTCTGATGCTGATCACCCGGATTATGCTGATATTGGGCTGTATCCGTCCGACAAGCTCTCTTGACGGCAGGCCTCTTGCAGCTGCAGGAATTGTAGTAACAGGAGATAAGGCAGTCAATGTATACACCTCGTCTCAGACAGGGTCAATCATAGTCAAGTTGCTCCCGAATATGCCCAGGGATAAGGAGGCGTGTGCGAAAGCCCCATTAGAGGCATATAACAGAACACTGACTACTTTGCTCACTCCTCTTGGCGACTCCATCCGCAAGATCCAAGGGTCTGTGTCCACGTCTGGAGGAAGGAGACAAAAACGCTTTATAGGTGCTGTTATTGGCAGT
>1999/China/JS02
ATGGGCTCCAAACCTTCTACCAGGATCCCGGCACCTCTGATGCTGATTACTCGGATTATGCTGATATTGAGTTGCATCTGTCCGGCAAGCTCTCTCGACGGCAGGCCTCTTGCAGCTGCAGGGATTGTAGTAACAGGAGACAAGGCGATCAATATATACACCTCGTCTCAGACAGGGTCAATCATAGTCAAGTTGCTCCCGAATATGCCCAAGGATAAAGAGGCGTGTGCAAAAGCCCCATTAGAGGCATATAACAGAACACTGACTACTTTGCTTACTCCTCTTGGCGATTCTATCCGCAAGATCCAAGGGTCTGTGTCCACATCTGGAGGAAGGAGACAGAAACGCTTTATAGGTGCCGTTATTGGCAGT
>1999/China/NA1
ATGGGCTCCAAACCTTCTACCAGGATCCCAGCACCTCTGATGCTGATCACTCGGATTATGTTGATATTGGGCTGTATCCGTCTGACAAGCTCTCTTGACGGCAGGCCTCTTGCAGCTGCAGGAATTGTAGTAACAGGAGATAAGGCAGTCAATGTATACACCTCGTCTCAGACAGGGTCAATCATAGTCAAGTTGCTCCCAAATATGCCCAAGGATAAGGAGGCGTGTGCAAGAGCTCCATTAGAGGCATATAACAGAACACTGACTACTCTGCTCACTCCTCTTGGCGACTCCATCCGCAAGATCCAAGGGTCTGTGTCCACGTCTGGAGGAAGGAGACAAAAACGCTTTATAGGTGCCGTTATTGGCAGT
>1999/China/QE01
ATGGGCTCCAGACCTTCTACCAAGAACCCAGCACCTATGATGCTGACTATCCGGGTTGCGCTGGTACTGAGTTGCATCTGTCCGGCAAACTCCATTGATGGCAGGCCTCTTGCAGCTGCAGGAATTGTGGTTACAGGAGACAAAGCCGTCAACATATACACCTCATCCCAGACAGGATCAATCATAGTTAAGCTCCTCCCGAATCTGCCCAAGGATAAGGAGGCATGTGCGAAAGCCCCCTTGGATGCATACAACAGGACATTGACCACTTTGCTCACCCCCCTTGGTGACTCTATCCGTAGGATACAAGAGTCTGTGACTACATCTGGAGGGGGGAGACAGGGGCGCCTTATAGGCGCCATTATTGGCGGT
>1999/Iran/KND/35
ATGGGCTCCAAACCCTCTACCAGGATCCCAGTACCCCTGATGCTGATCACTCGAGTTATGCTAATCTTAAGCTGCATCCGTTTGACAAGTTCCCTTGATGGCAGGCCTCTTGCAGCTGCAGGGATTGTAGTGACAGGAGATAAGGCAGTCAATATATACACCTCATCTCAGACAGGGTCAATCATAGTCAAATTGCTCCCGAATATGCCCAAGGATAAAGAGGCGTGTGCGAAAGCCCCATTAGAGGCATATAACAGAACACTGACCACCTTACTCACTCCCCTTGGCGATTCTATCCGTAGGATACAAGGGTCTGTGTCCACATCGGGAGGAAGGAGACAGAGACGTTTTATAGGTGCCGTTATCGGCAGT
>1999/South_Korea/SNU9970
ATGGGCTCCAAACCTTCTACCAGGATTCCAGTACCTCCGATGCTGATCACCCGAATCATGTTGATATCGAGCTGTATCTGTCTGACGAGCTCTCTTGATGGCAGGCCTCTCGCAGCTGCGGGGATTGTGGTAACAGGAGATAAAGCAGTCAACATATACACCTCATCTCAGACAGGGTCAATCATAGTCAAGCTGCTCCCAAATATACCCAAAGATAAAGAGGCGTGTGCAAAAGCCCCGTTAGAAGCATACAACAGAACACTGACCACTTTACTCACCCCACTTGGTGATTCCATCCGCAAGATACAAGGGTCCGTGTCAACATCAGGAGGAAGGAGACGAAAACGCTTTATAGGTGCCATTATCGGTAGT
>1999/USA/99-376a
ATGGGCTCCGGGTCTTCTACCAGGATCCCAGTACCTCTGATGCTGACCGTCCGGGTTGCACTGGCACTAAGTTGCATCCGTTTGACAAGCTCTCTTGATGGCAGGCCTCTAGCAGCTGCAGGAATTGTGGTAACAGGAGACAAGGCAGTCAACATATATACCTCATCTCAGACAGGATCAATCATAGTCAAGCTACTCCCGAATATGCCCAAGGATAAAGAGGCATGTGCAAAAGCCCCCTTGGAGGCATACAACAGAACATTGACCACTTTGCTCACCCCCCTTGGTGATTCTATTCGTAGGATACAAGAGTCTGTGACCACATCTGGAGGAGAGAAGCAGGGGCGCCTTATAGGTGCTATTATTGGCGGT
>1999/USA/99-376b
ATGGGCTCCGGGTCTTCTACCAGGATCCCAGTACCTCTGATGCTGACCGTCCGGGTTGCACTGGCACTAAGTTGCATCCGTTTGACAAGCTCTCTTGATGGCAGGCCTCTAGCAGCTGCAGGAATTGTGGTAACAGGAGACAAGGCAGTCAACATATATACCTCATCTCAGACAGGATCAATCATAGTCAAGCTACTCCCGAATATGCCCAAGGATAAAGAGGCATGTGCAAAAGCCCCCTTGGAGGCATACAACAGAACATTGACCACTTTGCTCACCCCCCTTGGTGATTCTATTCGTAGGATACAAGAGTCTGTGACCACATCTGGAGGAGAGAAGCAGGGGCGCCTTATAGGTGCTATTATTGGCGGT
>1999/USA/mallard/US_MN_/99-369/1999
ATGGGCTCCGGGTCTTCTACCAGGATCCCAGTACCTCTGATGCTGACCGTCCGGGTTGCACTGGCACTAAGTTGCATCCGTTTGACAAGCTCTCTTGATGGCAGGCCTCTAGCAGCTGCAGGAATTGTGGTAACAGGAGACAAGGCAGTCAACATATATACCTCATCTCAGACAGGGTCAATCATAGTCAAGCTACTCCCGAATATGCCCAAGGATAAAGAGGCATGTGCAAAAGCCCCCTTGGAGGCATACAACAGAACATTGACCACTTTGCTCACCCCCCTTGGTGATTCTATTCGTAGGATACAAGAGTCTGTGACCACATCTGGAGGAGAGAAGCAGGGGCGCCTTATAGGTGCTATTATTGGCGGT
>1999/USA/mallard/US_MN_/99-376/1999
ATGGGCTCCGGGTCTTCTACCAGGATCCCAGTACCTCTGATGCTGACCGTCCGGGTTGCACTGGCACTAAGTTGCATCCGTTTGACAAGCTCTCTTGATGGCAGGCCTCTAGCAGCTGCAGGAATTGTGGTAACAGGAGACAAGGCAGTCAACATATATACCTCATCTCAGACAGGATCAATCATAGTCAAGCTACTCCCGAATATGCCCAAGGATAAAGAGGCATGTGCAAAAGCCCCCTTGGAGGCATACAACAGAACATTGACCACTTTGCTCACCCCCCTTGGTGATTCTATTCGTAGGATACAAGAGTCTGTGACCACATCTGGAGGAGAGAAGCAGGGGCGCCTTATAGGTGCTATTATTGGCGGT
>1999/USA/mallard/US_MN_/99-397/1999
ATGGGCTCCGAGTCTTCTACCAGGATCCCAGTACCTCTGATGCTGACCGTCCGGGTTGCACTGGCACTAAGTTGCATCCGTTTGACAAGCTCTCTTGATGGCAGGCCTCTAGCAGCTGCAGGAATTGTGGTAACAGGAGACAAGGCAGTCAACATATATACCTCATCTCAGACAGGGTCAATCATAGTCAAGCTACTCCCGAATATGCCCAAGGATAAAGAGGCATGTGCAAAAGCCCCCTTGGAGGCATACAACAGAACATTGACCACTTTGCTCACCCCCCTTGGTGATTCTATTCGTAGGATACAAGAGTCTGTGACCACATCTGGAGGAGAGAAGCAGGGGCGCCTTATAGGTGCTATTATTGGCGGT
>1999/USA/northern_pintail/US_Mn_/99-442/1999
ATGAGCTCCGGGTCTTCTACCAGGATCCCAGTACCTCTGATGCTGACCGTCCGGGTTGCACTGGCACTAAGTTGCATCCGTCTGACAAGCTCTCTTGATGGCAGGCCTCTAGCAGCTGCAGGAATTGTGGTAACAGGAGACAAGGCAGTCAACATATATACCTCATCTCAGACAGGGTCGATCATAGTCAAGCTACTCCCGAATATGCCCAAGGATAAAGAGGCATGTGCAAAAGCCCCCTTGGAGGCATACAACAGAACATTGACCACTTTGCTCACCCCCCTTGGTGATTCTATTCGTAGGATACAAGAGTCTGTGACCACATCTGGAGGAGAGAAGCAGGGGCGCCTTATAGGTGCTATTATTGGCGGT
>2000/Argentina/126C.00
ATGGGCTCCGGATCTTCTACCAAGATTCCGATACCTCTGATGCTGACCGTCCGGGTCGCACTGGCACTAAGTTGCGCCCGTCTGGCAAGCTCTCTTGATGGCAGGCCTCTTGCCGCTGCGGGAATTGTGGTGACAGGAGACAAGGCAGTCAACATATATACCTCATCTCAGACTGGGTCAATCATAGTCAAGCTACTCCCGAATATGCCCAAGGATAAAGAGGCATGTGCAAAAGCCCCCTTAGAGGCATACAACAGGACATTGACCACTTTGCTCACCCCCCTTGGTGATTCCATTCATAGGATACAAGAGTCTGTGACCACATCTGGAGGAGGGAAACAGGGACGCCTGATAGGTGCTATTATTGGCGGT
>2000/Belgium/248VB/1.01
ATGGGCTCCAAACCCTACACCAGGATCCCAGCACCTCTGATGCTGATCACTCGAATTACTCTGGTACTGAGCTGCATCTGCCTGACGAGCTCTCTTGACGGCAGGCCACTTGCAGCTGCGGGGATTGTGGTAACAGGAGATAAAGCAATCAATATATACACCTCATCTCAGACAGGGTCAATCATAGTCAAGTTGCTCCCGAATATGCCCAAGGACAAAGAGGCATGTGCGAAAGCCCCGTTAGAGGCATACAACAGAACACTGACCACTTTACTCACCCCCCTTGGTGATTCCATCCGCAGGATACAAGGATCTGTGTCCACATCAGGAGGAAGGAGGCAGAAGCGCTTTATAGGTGCCATTATAGGCAGT
>2000/China/Ch/2000
ATGGGCTCTACATCTTCTACCAGGATCCCAGCACCTCTTATGCTAATCACCCGGATTATGCTGATATTGGGCTGTATCCGTCCGACAAGCTCTCTTGACGGCAGGCCTCTTGCAGCTGCAGGAATTGTAGTAACAGGAGATAAGGCAGTCAATGTATACACCTCGTCTCAGACAGGGTCAATCATAGTCAAGTTGCTCCCGAATATGCCCAGGGATAAGGAGGCATGTGCGAAAGCCCCATTAGAGGCATATAACAGAACACTGACTACTTTGCTCACTCCTCTTGGCGACTCCATCCGCAAGATCCAAGGGTCTGTGTCCACGTCTGGAGGAAGGAGACAAAAACGCTTTATAGGTGCTGTTATTGGCAGT
>2000/China/Guangxi2
ATGGGCTCCACATCTTCTACCAGGATCCCAGCACCTCTGATGCTGATCACTCGGATTATGCTGATATTGAGCTGTATCCGTCTGACAAGCTCCCTTGACGGCAGGCCTCTTGCAGCTGCAGGAATTGTAGTAACAGGAGATAAGGCAGTCAATGTATACACCTCGTCTCAGACAGGGTCAATCATAGTCAAATTGCTCCCGAATATGCCCAAGGATAAGGAGGCGTGTGCAAAAGCCCCATTAGAGGCATATAACAGAACACTGACTACTTTGCTCACTCCTCTTGGCGATTCCATCCGCAAGATCCAAGGGTCTGTGTCCACGTCTGGAAGAAGGAGACAAAAACGCTTTATAGGTGCCGTTATTGGCAGT
>2000/China/Guangxi4
ATGGGCTCCACATCTTCTACCAGGATCCCAGCACCTCTGATGCTGATCACTCGGATTATGCTGATATTGAGCTGTATCCGTCTGACAAGCTCCCTTGACGGCAGGCCTCTTGCAGCTGCAGGAATTGTAGTAACAGGAGATAAGGCAGTCAATGTATACACCTCGTCTCAGACAGGGTCAATCATAGTCAAATTGCTCCCGAATATGCCCAAGGATAAGGAGGCGTGTGCAAAAGCCCCATTAGAGGCATATAACAGAACACTGACTACTTTGCTCACTCCTCTTGGCGATTCCATCCGCAAGATCCAAGGGTCTGTGTCCACGTCTGGAAGAAGGAGACAAAAACGCTTTATAGGTGCCGTTATTGGCAGT
>2000/China/Guangxi5
ATGGGCTCCACATCTTCTACCAGGATCCCAGTACCTCTAATGCTGACCATACGGATCACGCTGGCACTGAGTTATGTCCGTCTGACAAGTTCTCTTGATGGCAGGCCTCTTGCAGCCGCAGGGATCGTGGTAACAGGGGATAAAGCAGTTAACATATACACCTCATCCCAGACAGGGTCAATCATAGTCAAGTTACTCCCAAATATGCCCAAGGACAAAGAGGCATGTGCAAAAGCCCCATTGGAGGCTTACAACAGGACACTGACTACTTTGCTTACCCCCCTTGGTGATTCTATCCGCAGGATACAAGAGTCTGTGACTACATCCGGAGGAAGGAGACAGAGACGCTTTATAGGTGCCATTATTGGCAGT
>2000/China/GX1/00
ATGGGCTCCACATCTTCTACCAGGATCCCAGCACCTCTGATGCTGATTACTCGGATTATGCTGATATTGAGCTGCATCCGTCTGACAAGCTCCCTTGACGGCAGGCCTCTTGCAGCTGCAGGAATTGTAGTAACAGGAGATAAGGCAGTCAATGTATACACCTCGTCTCAGACAGGGTCAATCATAGTCAAATTGCTCCCGAATATGCCCAAGGATAAGGAGGCGTGTGCAAAAGCCCCATTAGAGGCATATAACAGAACACTGACCACTTTGCTCACTCCTCTTGGCGATTCCATCCGCAAGATCCAAGGGTCTGTGTCCACATCTGGAAGAAGGAGACAAAAACGCTTTATAGGTGCCGTTATTGGCAGT
>2000/China/JL-1
ATGGGCTCCAAACCTTCTACCAAGAACCCAGCACCTATGATGCTGACTATCCGGGTTGCGCTGGTACTGAGTTGCATCCGTCCGGCAAACTCCATTGATGGCAGGCCTCTTGCAGCTGCAGGAATTGTGGTTACAGGAGACAAAGCCGTCAACATATACACCTCATCCCAGACAGGATCAATCATAGTTAAGCTCCTCCCGAATCTGCCCAAGGATAAGGAGGCATGTGCGAAAGCCCCCTTGGATGCATACAACAGGACATTGACCACTTTGCTCACCCCCCTTGGTGACTCTATCCGTAGGATACAAGAGTCTGTGACTACATCTGGAGGGGGGAGACAGGGGCGCCTTATAGGCGCCATTATTGGCGGT
>2000/China/JS-3/00
ATGGGCTCCAAATCTTCTACCAGGATCCCAGTACCTCCGATGCTGATCACTCGGATTATGCTGATATTGAGCTGTATCTGTCTGGCAAGCTCTCTCGACGGCAGGCCTCTTGCAGCTGCAGGGATTGTAGTAACAGGAGATAAGGCGGTCAATATATACACCTCTTCTCAGACAGGGTCAATCATAGTCAAGTTGCTCCCGAATATGCCCAAGGATAAAGAGGCGTGTGCAAAAGCCCCATTAGAGGCATATAACAGAACACTGACTACTTTGCTCACTCCTCTTGGTGATTCCATCCGCAAGATCCAAGGGTCTGTGTCCACTTCTGGAGGAAAGAGACAGAAACGCTTTATAGGTGCCGTTATTGGCAGT
>2000/China/WF00C
ATGGGCTCCAGACCTTCTACCAGGATCCCAGCACCTCTAATGCTGATCACTCGGATTATGCTGATATTGAGCTGTATCTGTCTGACAAGCTCTCTTGACGGCAGGCCCCTTGCAGCTGCAGGAATTGTAGTAACAGGAGATAAGGCAGTCAATGTATACACCTCGTCTCAGACAGGGTCAATCATAGTTAAGTTGCTCCCGAATATGCCCAGAGATAAGGAGGCGTGTGCAAAAGCCCCATTAGAGGCATATAACAGAACACTGACTACTTTGCTCACTCCTCTTGGCGACTCTATCCGCAAGATCCAAGGGTCTGCGTCCTTGTCTGGAGGAAGGAGACAAAAACGTTTTATAGGTGCTGTTATTGGCAGT
>2000/China/WF00D
ATGGGCTCTAGACCTTCTACCAGGATCCCAGCACCTCTGATGCTGATCACCCGGATTATGCTGATATTGGGCTGTATCCGTCCGACAAGCTCTCTTGACGGCAGGCCTCTTGCAGCTGCAGGAATTGTAGTAACAGGAGATAAGGCAATTAATGTATACACCTCGTCTCAGACGGGATCAATCATAGTCAAGTTGCTCCCGAATATGCCCAGGGATAAGGAGGCGTGTGTGAAAGCCCCATTAGAGGCATATAACAGAACACTGACTACTTTGCTCACTCCTCTTGGCGACTCCATCCGCAAGATCCAAGGGTCTGTGTCCACGTCTGGAGGAAGGAGACAAAAACGCTTTATAGGTGCTGTTATTGGCAGT
>2000/China/WF00G
ATGGGCTCCAGACCTTCTACCAGGATCCCAGCACCTCTGATGCTGATCACCCGGATTATGCTGATATTGGGCTGTATCCGTCCGACAAGCTCTCTTGACGGCAGGCCTCTTGCAGCTGCAGGAATTGTAGTAACAGGAGATAAGGCAATCAATGTATACACCTCGTCTCAGACAGGATCAATCATAGTCAAGTTGCTCCCGAATATGCCCAGGGATAAGGAGGCGTGTGCGAAAGCCCCATTAGAGGCATATAACAGAACACTGACTACTTTGCTCACTCCTCTTGGCGACTCCATCCGCAAGATCCGAGGGTCTGTGTCCACGTCTGGAGGAAGGAGACAAAAACGCTTTATAGGTGCTGTTATTGGCAGT
>2000/China/ZJ
ATGGGCTCCAGACCTTCTACCAAGAACCCAGCACCTATGATGCTGACTATCCGGGTTGCGCTGGTACTGAGTTGCATCTGTCCGGCAAACTCCATTGATGGCAGGCCTCTTGCAGCTGCAGGAATTGTGGTTACAGGAGACAAAGCCGTCAACATATACACCTCATCCCAGACAGGATCAATCATAGTTAAGCTCCTCCCGAATCTGCCCAAGGATAAGGAGGCATGTGCGAAAGCCCCCTTGGATGCATACAACAGGACATTGACCACTTTGCTCACCCCCCTTGGTGACTCTATCCGTAGGATACAAGAGTCTGTGACTACATCTGGAGGGGGGAGACAGGGGCGCCTTATAGGCGCCATTATTGGCGGT
>2000/China/ZJ/1/00/
ATGGGCTCCAAACTTTCTACCAGGATCCCAGCACCTCTGATGCTGATCACCCGGATTATGCTGATATTGGGCTGTATCCGTCCGACAAGCTCTCTTGACGGCAGGCCTCTTGCAGCTGCAGGAATTGTAGTAACAGGAGATAAGGCAGTCAATGTATACACCTCGTCTCAGACAGGGTCAATCATAGTCAAGTTGCTCCCGAATATGCCCAGGGATAAGGAGGCGTGTGCGAAAGCCCCATTAGAGGCATATAACAGAACACTGACTACTTTGCTCACTCCTCTTGGCGACTCCATCCGCAAGATCCAAGGGTCTGTGTCCACGTCTGGAGGAAGGAGACAAAAACGCTTTATAGGTGCTGTTATTGGCAGT
>2000/China/ZJ1
ATGGGCTCCAAACTTTCTACCAGGATCCCAGCACCTCTGATGCTGATCACCCGGATTATGCTGATATTGGGCTGTATCCGTCCGACAAGCTCTCTTGACGGCAGGCCTCTTGCAGCTGCAGGAATTGTAGTAACAGGAGATAAGGCAGTCAATGTATACACCTCGTCTCAGACAGGGTCAATCATAGTCAAGTTGCTCCCGAATATGCCCAGGGATAAGGAGGCGTGTGCGAAAGCCCCATTAGAGGCGTATAACAGAACACTGACTACTTTGCTCACTCCTCTTGGCGACTCCATCCGCAAGATCCAAGGGTCTGTGTCCACGTCTGGAGGAAGGAGACAAAAACGCTTTATAGGTGCTGTTATTGGCAGT
>2000/Honduras/1500
ATGGGCTCCAAACCTTCTACCAGGATCCCAGCACCTCTGATGCTGATCACTTGGACTACGCTGATACTGAGCTGTATCTGCCCGACAAGCTCTCTTGATGGCAGACTTCTTGCAGCTGCAGGGATTGTGGTGACAGGGGATAAAGCAGTCAATATATACACTTCATCTCAGACAGGGTCGATCATCATCAAGTTAATCCCAAATATGCCCAAGGATAAAGAGGCGTGCGCAAAAGCCCCATTGGAGGCATACAATAGAACACTGACCACTCTACTCACCCCTCTTGGTGATTCCATCCGCAGAATACAAGGGTCTGCGACTACATCTGGAGGAAGAAGACAGAAACGCTTTGTAGGTGCCATTATTGGCAGT
>2000/India/2K3/Chennai/Tamil_nadu
ATGGGCTCCAGATCTTCTACCAGGACCCCAGCACATCTAGTGCTGATCATCCGAACTGCATTGACACTGAGCTGGATCCGTCTGGCAAGCTCTCTTGATGGCAGGCCTCTTGCAGCTGCAGGGATCGTAGTAACAGGAGATAAAGCAGTCAACATCTACACCTCATCCCAGACAGGGTCAATCATAGTCAAGTTACTCCCAAATATGCCCAAGGACAAAGAGGCGTGTGCAAAAGCTCCATTGGAGGCATATAACAGGACGCTGACCACTTTGCTCACTCCCCTTGGTGACTCTATCCGCAGGATACAAGAATCTGTGACCACATCCGGAGGGAGGAGACAGAGACGCTTAATAGGTGCTGTTATTGGCGGT
>2000/Italy/116600
ATGGGCTCCAAACCTTCTACCAGGATCCCAGCACCTCTGATGCTGATCACTTGGATTACTCTGATACTGAGCTGCATCTGCCTGACGAGCTCTCTTGACGGCAGGCCACTTGCAGCTGCGGGGATTGTGGTAACAGGAGATAAAGCAATCAATATATACACCTCATCTCAGACAGGGTCAATCATAGTCAAGTTGCTCCCGAATATGCCCAAGGACAAAGAGGCATGTGCGAAAGCCCCGTTAGAGGCATACAACAGAACACTGACCACTTTACTCACCCCCCTTGGTGATTCCATCCGCAGGATACAAGGATCTGTGTCCACATCAGGAGGAAGGAGGCAGAAGCGCTTTATAGGTGCCATTATAGGCAGT
>2000/Italy/2736-00
ATGGGCTCCAAACCCTCCACCAGGATCCCGGCACCTCTGATGCTGATCACTCGAATTACTCTGATACTGAGCTGCATCTGCCTGACGAGCTCTCTTGATGGCAGGCCTCTTGCAGCTGCGGGGATTGTAGTAACAGGAGATAAAGTGATCAATATATACACCTCATCTCAGACAGGGTCAATCATCGTCAAGTTGCTCCCGAATATGCCCAAGGACAAAGAGGCATGTGCAAAAGCCCCGTTAGAGGCATACAACAGAACACTGACCACTTTACTCACCCCCCTTGGTGATTCCATCCGCAGGATACAAGGGTCTGTGTCCACATCAGGAGTAAGGAGGAAGAAACGCTTTATAGGTGCCATTATAGGCAGT
>2000/Mexico/453
ATGGGCTCCAAACCTTCTACCAGGATCTCAGTAACTCTGATGCTGATCACTCGGACCATGCTGATACTGAGCTGTATCTGTCCGACAAGCTCTCTTGACGGTAGACCTCTCGCAGCCGCAGGGATTGTGGTGACGGGAGATAAAGCAGTCAATATATACACTTCATCTCAAACAGGGTCAATCATCATCAAGTTACTCCCAAATATGCCCAAGGATAAAGAAGCGTGCGCAAAAGCCCCATTGGAAGCATACAATAGAACACTGACCACTTTACTCACCCCTCTTGGTGACTCTATCCGCAGAATACAAGGGTCTGCGACTACATCTGGAGGAAGGAGACAGAAACGCTTTGTAGGTGCCATTATCGGCAGT
>2000/Mexico/459
ATGGGCTCCAAACCTTCTACCAGGATCTCAGTAACTCTGATGCTGATCACTCGGACCATGCTGATACTGAGCTGTATCTGTCCGACAAGCTCTCTTGACGGTAGACCTCTCGCAGCCGCAGGGATTGTGGTGACGGGAGATAAAGCAGTCAATATATACACTTCGTCTCAAACAGGGTCAATCATCATCAAGTTACTCCCAAATATGCCCAAGGATAAAGAAGCGTGCGCAAAAGCCCCATTGGAAGCATACAATAGAACACTGACCACTTTACTCACCCCTCTTGGTGACTCTATCCGCAGAATACAAGGGTCTGCGACTACCTCTGGAGGAAGGAGACAGAAACGCTTTGTAGGTGCCATTATCGGCAGT
>2000/South Africa/chicken/South Africa/RB/04
ATGGGCTCCAAATCTTCTACCAGGATCTCAGCACCTCTGACGCTGGTCACCCGGATTATGCTGATACTGAGTTGTATCTGTCTGACAAGCTCTCTAGATGGCAGGCCTCTTGCAGCTGCAGGGATTGTGGTAACAGGAGATAAAGCAGTCAACATATACACCTCATCTCAGACGGGGTCAATCATAGTTAAATTGCTCCCAAATATGCCCAAAGATAAAGAGGTGTGTGCAAGAACCCCGCTAGAGGCATACAACAGAACACTGACTACCTTACTCACTCCTCTTGGTGATTCTATCCGCAGGATACAAGGGTCTGTAACTACATCTGGAGGGAGAAGACAGAAACGCTTTATAGGTGCCATTATCGGTAGC
>2000/South Korea/SNU0079
ATGGGCTCCAAACCTTCTACCAGGATCCCAGCACCTCTGATGCTGATCACCCGGATTACGCTGATATTGAGCTGTATCCGTCCGACAAGCCCTCTTGACGGCAGGCCTCTTGCAGCTGCAGGAATTGTAGTAACAGGAGATAAGGCAGTCAATGTATACACCTCGTCTCAGACAGGGTCAATCATAGTCAAGTTGCTCCCGAATATGCCCAGGGATAAGGAGGCGTGTGCAAAAGCCCCATTAGAGGCATATAACAGAACACTGACTACTTTGCTCACTCCTCTTGGCGACTCCATCCGCAAGATCCAAGGGTCTGTGTCCACGTCTGGAGGAAGGAGACAAAAACGCTTTATAGGTGCTGTTATTGGCAGT
>2000/South Korea/SNU0123
ATGGGCTCCAAACCTTCTACCAGGATCCCAGCACCTCTGATGCTGATCACCCGGATTACGCTGATATTGAGCTGTATCCGTCCGACAAGCTCTCTTGACGGCAGGCCTCTTGCAGCTGCAGGAATTGTAGTAACAGGAGATAAGGCAGTCAATGTATACACCTCGTCTCAGACAGGGTCAATCATAGTCAAGTTGCTCCCGAATATGCCCAGGGATAAGGAGGCGTGTGCAAAAGCCCCATTAGAGGCATATAACAGAACACTGACTACTTTGCTCACTCCTCTTGGCGACTCCATCCGCAAGATCCAAGGGTCTGTGTCCACGTCTGGAGGAAGGAGAAAAAAACGCTTTATAGGTGCTGTTATTGGCAGT
>2000/South Korea/SNU0202
ATGGGCTCCAAATCTTCTACCAGGATCCCAGCACCTCTGATGCTGATCACCCGGATTACGCTGATATTGAGCTGTATCCGTCCGACAAGCTCTCTTGACGGCAGGCCTCTTGCAGCTGCAGGAATTGTAGTAACAGGAGATAAGGCAGTCAATGTATACACCTCGTCTCAGGCAGGGTCAATCATAGTCAAGTTGCTCCCGAATATGCCCAGGGATAAGGAGGCGTGTGCAAAAGCCCCATTAGAGGCATATAACAGAACACTGACTACTTTGCTCACTCCTCTTGGCGACTCCATCCGCAAGATCCAAGGGTCTGTGTCCACGTCTGGAGGAAGGAGACAAAAACGCTTTATAGGTGCTGTTATTGGCAGT
>2000/South Korea/SNU-0202
ATGGGCTCCAAACCTTCTACCAGGATCCCAGCACCTCTGATGCTGATCACCCGGATTACGCTGATATTGAGCTGTATCCGTCCGACAAGCTCTCTTGACGGCAGGCCTCTTGCAGCTGCAGGAATTGTAGTAACAGGAGATAAGGCAGTCAATGTATACACCTCGTCTCAGGCAGGGTCAATCATAGTCAAGTTGCTCCCGAATATGCCCAGGGATAAGGAGGCGTGTGCAAAAGCCCCATTAGAGGCATATAACAGAACACTGACTACTTTGCTCACTCCTCTTGGCGACTCCATCCGCAAGATCCAAGGGTCTGTGTCCACGTCTGGAGGAAGGAGACAAAAACGCTTTATAGGTGCTGTTATTGGCAGT
>2000/Taiwan/TW
ATGGGCTCTAGATCTTCTACCAGGATCCCAGCACCTCTGACGCTGATCACTCGGATTATGCTGATATTGAGCTGTATCCATTTGACAAGCTCCCTTGACGGCAGGCCTCTTGCAGCTGCAGGAATTGTAGTAACAGGAGATAAGGCAGTCAATGTATACACCTCATCTCAAACAGGGTCAATCATAGTCAAATTGCTCCCGAATATGCCCAAGGATAAGGAGGCGTGTGCAAAAGCCCCATTAGAGGCATATAACAGAACACTGACTACTTTGCTCACTCCTCTTGGCGATTCCATCCGCAAGATCCAAGGGTCTGTGTCCACGTCTGGAGGAAGGAGACAAAAACGCTTTATCGGTGCCGTTATTGGCAGT
>2000/USA/00-32
ATGGGCTCCGGGTCTTCTACCAGGATCCCAGTACCTCTGATGCTGACCGTCCGGGTTGCATTGGCGCTAAGTTGCATCCGTCTGACAAGCTCTCTTGATGGCAGGCCTCTAGCAGCTGCAGGAATTGTGGTAACAGGAGACAAGGCAGTCAACATATATACCTCATCTCAGACAGGGTCAATCATAGTCAAGCTACTCCCGAATATGCCCAAGGATAAAGAGGCATGTGCAAAAGCCCCCTTGGAGGCATACAACAGAACATTGACCACTTTGCTCACCCCCCTTGGTGATTCTATTCGTAGGATACAAGAGTCTGTGACCACATCTGGAGGAGAGAAGCAGGGGCGCCTTATAGGTGCTATTATTGGCGGT
>2000/USA/mallard/US_MN_/00-32/2000
ATGGGCTCCGGGTCTTCTACCAGGATCCCAGTACCTCTGATGCTGACCGTCCGGGTTGCATTGGCGCTAAGTTGCATCCGTCTGACAAGCTCTCTTGATGGCAGGCCTCTAGCAGCTGCAGGAATTGTGGTAACAGGAGACAAGGCAGTCAACATATATACCTCATCTCAGACAGGGTCAATCATAGTCAAGCTACTCCCGAATATGCCCAAGGATAAAGAGGCATGTGCAAAAGCCCCCTTGGAGGCATACAACAGAACATTGACCACTTTGCTCACCCCCCTTGGTGATTCTATTCGTAGGATACAAGAGTCTGTGACCACATCTGGAGGAGAGAAGCAGGGGCGCCTTATAGGTGCTATTATTGGCGGT
>2000/USA/mallard/US_MN_/00-543/2000
ATGGGCTCCGGGTCTTCTACCAGGATCCCAGTACCTCTGATGCTGACCGTCCGGGTTGCACTGGCACTAAGTTGCATCCGTCTGACAAGCTCTCTTGATGGCAGGCCTCTAGCAGCTGCAGGAATTGTGGCAACAGGAGACAAGGCAGTCAACATATATACCTCATCTCAGACAGGGTCAATCATAGTCAAGCTACTCCCGAATATGCCCAAGGATAAAGAGGCATGTGCAAAAGCCCCCTTGGAGGCATACAACAGAACATTGACCACTTTGCTCACCCCCCTTGGTGATTCTATTCGTAGGATACAAGAGTCTGTGACCACATCTGGAGGAGAGAAGCAGGGGCGCCTTATAGGTGCTATTATTGGCGGT
>2000/USA/MN00-32
ATGGGCTCCGGGTCTTCTACCAGGATCCCAGTACCTCTGATGCTGACCGTCCGGGTTGCATTGGCGCTAAGTTGCATCCGTCTGACAAGCTCTCTTGATGGCAGGCCTCTAGCAGCTGCAGGAATTGTGGTAACAGGAGACAAGGCAGTCAACATATATACCTCATCTCAGACAGGGTCAATCATAGTCAAGCTACTCCCGAATATGCCCAAGGATAAAGAGGCATGTGCAAAAGCCCCCTTGGAGGCATACAACAGAACATTGACCACTTTGCTCACCCCCCTTGGTGATTCTATTCGTAGGATACAAGAGTCTGTGACCACATCTGGAGGAGAGAAGCAGGGGCGCCTTATAGGTGCTATTATTGGCGGT
>2000/USA/MN00-39
ATGGGCTCCGGGTCCTCTACCAGGATCCCAGTACCTCTGATGCTGACCGTCCGGGTTGCACTGGCACTAAGTTGCATCCGTCTGACAAGCTCTCTTGATGGCAGGCCTCTAGCAGCTGCAGGAATTGTGGTAACAGGAGACAAGGCAGTCAACATATATACCTCATCTCAGACAGGGTCAATCATAGTCAAGCTACTCCCGAATATGCCCAAGGATAAAGAGGCATGTGCAAAAGCCCCCTTGGATGCATACAACAGAACATTGACCACTTTGCTCACCCCCCTTGGTGATTCTATTCGTAGGATACAAGAGTCTGTGACCACATCTGGAGGAGAGAAGCAGGGGCGCCTTATAGGTGCTATCATTGGCGGT
>2000/USA/RI/RI166
ATGGGCTCCAAACCCTCCACCAGGATCCTGGCACCTCTGATGCTGATCACCCGAATTACTCTGATACTGAGCTGCATCTGCCTGACGAGTTCTCTTGATGGCAGGCCTCTTGCAGCTGCGGGGATTGTGGTAACAGGAGATAAAGTGATCAATATATACACCTCATCTCAGACAGGGTCAATCATAGTCAAGTTGCTCCCGAATATGCCCAAGGACAAAGAGGCATGTGCAAAAGCCCCGTTAGAGGCATACAACAGAACACTGACCACTTTACTCACCCCCCTTGGTGATTCCATCCGCAGGATACAAGGGTCTGTGTCCACATCAGGAGTAAGGAGGAAGAAGCGCTTTATAGGTGCCATTATAGGCAGT
>1987/USA/OH/northern pintail/US_OH_/87-486
ATGGGCTCCGGATCTTCTACCAGGATCCCAGTGCCTCTGATGCTGACCGTCCGGGTCGCACTGACACTAAGTTGCATCCGTCTGACAAGCTCTCTTGATGGCAGGCCTCTCGCAGCTGCAGGAATTGTGGTAACGGGGGACAAGGCAGTCAACATATATACCTCATCTCAGACAGGGTCAATCATAGTCAAGCTACTCCCAAATATGCCCAAGGATAAAGAGGCATGTGCAAAAGCACCTTTAGAGGCATACAACAGGACATTGACCACTCTGCTCACCCCCCTTGGTGATTCTATTCGTAGGATACAAGAGTCTGTGACCACATCTGGAGGAGGGAAACAGGGGCGTCTTATAGGTGCCATTATTGGCGGT
>2001/Australia/01-1108
ATGGGCTTCAGGTTCTCTACCAGGATCTCAGTACCTCTTATGCTGACCGTTCGGGTCATGTTGGCACTGAGTTGCGTCTGTCCGACCAGCGCCCTTGATGGCAGGCCTCTTGCAGCTGCAGGGATTGTGGTAACAGGAGACAAAGCAGTCAACATATACACCTCATCTCAGACAGGGTCAATCATAATCAAGTTACTCCCAAATATGCCCAAGGATAAAGAGGCGTGTGCAAAAGCCCCGTTGGAGGCATACAACAGGACATTGACTACTCTACTCACCCCTCTTGGTGATTCTATCCGTAGGATACAAGAGTCTGTGACCACGTCCGGAGGAAGGAGACAGGGGCGTCTTATAGGCGCCATTATCGGTGGT
>2001/China/CK/CH/HN/1/01
ATGGGCTCCAAACCTTCTACCAGGATCCCAGCACCTCTAATGCTGATCACTCGGATTATGCTGATATTGAGCTGTATCCGCCCGACAAGCTCTCTTGACGGCAGGCCCCTTGCAGCTGCAGGAATTGTAGTAACAGGAGATAAGGCAGTCAATGTATACACCTCGTCTCAGACAGGGTCAATCATAGTCAAATTGCTCCCGAATATGCCCAGAGATAAGGAGGCGTGTGCAAAAGCCCCATTAGAGGCATATAACAGAACACTGACTACTTTGCTCACTCCTCTTGGCGACTCCATCCGCAAGATCCAAGGGTCTGTGTCCACGTCTGGAGGAAGGAGACAAAAACGCTTTATAGGCGCTGTTATTGGCAGT
>2001/China/GM
ATGGGCTTCAAACCTTCTACCAGGATCCCAGCACCTCTAATGCTGATCACTCGGATTATGCTGATATTGAGCTGTATCCGTCTGACAAGCTCTCTTGACGGCAGGCCCCTTGCAGCTGCAGGAATTGTAGTAACAGGAGATAAGGCAGTCAATGTATACACCTCGTCTCAGACAGGGTCAATCATAGTCAAGTTGCTCCCGAATATGCCCAGAGATAAGGAGGCATGTGCAAAAGCCCCATTAGAGGCATATAACAGAACACTGACTACTCTGCTCACTCCTCTTGGCGACTCCATCCGCAAGATCCAAGGGTCTGTGTCCATGTCTGGAGGAAGGAGACAAAAACGCTTTATAGGTGCTGTTATTGGCAGT
>2001/China/GM01
ATGGGCTCCAAACCTTCTACCAGGATCCCAGCACCTCTGATGCTGATCACCCGGATTATGCTGATATTGGGCTGTATCCGTCCGACAAGCTCTCTTGACGGCAGGCGTCTTGCAGCTGCAGGAATTGTAGTAACAGGAGATAAGGCAGTCAATGTATACACCTCGTCTCAGACAGGGTCAATCATAGTCAAGTTGCTCCCGAATATGCCCAGGGATAAGGAGGCGTGTGCGAAAGCCCCACTAGAGGCATATAACAGAACACTGACTACTTTGCTCACTCCTCTTGGCGACTCCATCCGCAAGATCCAAGGGTCTGTGTCCACGTCTGGAGGAAGGAGACAAAAACGCTTTATAGGTGCTGTTATTGGCAGT
>2001/China/JL-1
ATGGGCTCCAAACCTTCTACCAAGAACCCAGCACCTATGATGCTGACTATCCGGGTTGCGCTGGTACTGAGTTGCATCCGTCCGGCAAACTCCATTGATGGCAGGCCTCTTGCAGCTGCAGGAATTGTGGTTACAGGAGACAAAGCCGTCAACATATACACCTCATCCCAGACAGGATCAATCATAGTTAAGCTCCTCCCGAATCTGCCCAAGGATAAGGAGGCATGTGCGAAAGCCCCCTTGGATGCATACAACAGGACATTGACCACTTTGCTCACCCCCCTTGGTGACTCTATCCGTAGGATACAAGAGTCTGTGACTACATCTGGAGGGGGGAGACAGGGGCGCCTTATAGGCGCCATTATTGGCGGT
>2001/China/JS/401/
ATGGGCTCCAAACCTTCTACCAGGATCCCAGCACCTCTGATGCTGATCACTCGGATTATGCTGATATTGAGCTGTATCCGTCTGACAAGCTCTCTTGACGGCAGGCCTCTTGCAGCTGCAGGAATTGTAGTAACAGGAGATAAGGCAGTCAATGTATACACCTCGTCTCAGACAGGGTCAATCATAGTCAAGTTGCTCCCGAATATGCCCAGGGACAAGGAGGAGTGTGCAAAAGCCCCATTAGAGGCATATAACAGAACACTGACTACTTTGCTCACTCCTCTTGGCGACTCCATCCGCAAGATCCAAGGGTCTGTGTCCACGTCTGGAGGAAGGAGACAAAAACGCTTTATAGGTGCCGTTATTGGCAGT
>2001/China/JS/501/
ATGGGCTCCAGACCTTCTACCAGGATCCCAGCACCTCTGATGCTGATCACCCGGATTATGCTGATGTTGGGCTGTATCCGTCCGACAAGCTCTCTTGACGGCAGGCCTCTTGCAGCTGCAGGAATTGTAGTAACAGGAGATAAGGCAGTCAATGTATACACCTCGTCTCAGACAGGGTCAATCATAGTCAAGTTGCTCCCGAATATGCCCAGGGATAAGGAAGCGTGTGCGAAAGCCCCATTAGAGGCATATAACAGAACACTGACTACTTTGCTCACTCCTCTTGGCGACTCCATCCGCAAGATCCAAGGGTCTGTGTCCACGTCTGGAGGAAGGAGACAAAAACGCTTTATAGGTGCTATTATTGGCAGT
>2001/China/JS/601/
ATGGGCTCCAGACCTTCTACCAGGATCCCAGCACCTCTGATGCTGATCACCCGGATTATGCTGATGTTGGGCTGTATCCGTCCGACAAGCTCTCTTGACGGCAGGCCTCTTGCAGCTGCAGGAATTGTAGTAACAGGAGATAAGGCAGTCAATGTATACACCTCGTCTCAGACAGGGTCAATCATAGTCAAGTTGCTCCCGAATATGCCCAGGGATAAGGAAGCGTGTGCGAAAGCCCCATTAGAGGCATATAACAGAACACTGACTACTTTGCTCACTCCTCTTGGCGACTCCATCCGCAAGATCCAAGGGTCTGTGTCCACGTCTGGAGGAAGGAGACAAAAACGCTTAATAGGTGCTATTATTGGAAGT
>2001/China/JS/701/
ATGGGCTCCAAACCTTCTACCAGGATCCCAGCACCTCCGACGCTGATCACTCGGATTATGCTGATATTGAGCTGTATCCGTCTGACAAGCTCTCTTGGCGGCAGGCCTCTTGCAGCTGCAGGAATTGTAGTAACAGGAGATAAGGCAGTTAATGTATACACCTCGTCTCAGACAGGGTCAATCATAGTCAAGTTGCTTCCGAATATGCCCAGGGATAAGGAGGCGTGTGCAAAAGCCCCATTAGAGGCATATAACAGAACACTGACTACTTTGCTCACTCCTCTTGGCGACTCCATCCGCAAGATCCAAGGGTCTGTGTCCACGTCTGGAGGAAGGAGACAAAAACGCTTTATAGGTGCTGTTATTGGCAGT
>2001/China/JS01
ATGGGCTCCAAACCTTCTACCAGGATCCCAGCACCTCTGATGCTGGTCACCCGGATTATGCTGATATTGGGCTGTATTCGTTCGACAAGCTCTCTTGACGGCAGGCCTCTTGCAGCTGCAGGAATTGTAGTAACAGGAGATAAGGCAGTCAATGTATACACCTCGTCTCAGACAGGGTCAATCATAGTCAAGTTGCTCCCGAATATGCCCAGGGATAAGGAGGCGTGTGCGAAAGCCCCATTAGAGGCATATAACAGAACACTGACTACTTTGCTCACTCCTCTTGGCGACTCCATCCGCAAGATTCAAGGGTCTGTGTCCACGTCTGGAGGAAGGAGACAAAAACGCTTTATAGGTGCTGTTATTGGCAGT
>2001/China/Lye
ATGGGCTCCAAACCTTCTACCAGGATCCCAGCACCTCTGATGCTGATCACTCGGATTATGCTGATATTGAGCTGTATCCGTCTGACAAGCTCTCTTGACGGCAGGCCTCTTGCAGCTGCAGGAATTGTAGTAACGGGAGATAAGGCAGTCAATGTATACACCTCGTCTCAGACAGGGTCAATCATAGTCAAGTTGCTCCCGAATATGCCCAGGGATAAGGAGGCGTGTGCAAAAGCCCCATTAGAGGCATATAACAGAACACTGACTACTTTGCTCACTCCTCTTGGCGACTCCATCCGCAAGATCCAAGGGTCTGTGTCCACGTCTGGAGGAAGGAGGCAAAAACGCTTTATAGGTGCCGTTATTGGCAGT
>2001/China/NDV07-58
ATGGGCTCCAGATCTTCTACCAGGATCCCAGCACCTCTGATGCTGGTCACCCGGATTATGCTGATATTGGGCTGTATTCGTTCGACAAGCTCCCTTGATGGCAGGCCTCTTGCAGCTGCAGGAATTGTAGTAACAGGAGATAAGGCAGTCAATGTATACACCTCGTCTCAGACAGGGTCAATCATAGTCAAGTTGCTCCCGAATATGCCCAGGGATAAGGAGGCGTGTGCGAAAGCCCCATTAGAGGCATATAACAGGACACTGACTGCTTTGCTCACTCCTCTTGGCAACTCCATCCGCAAGATTCAAAGGTCTGTGTCCACATCTGGAGGAAGGAGACAAAAACGCTTTATAGGTGCTGTTATTGGCAGT
>2001/China/SDD01
ATGGGCTCCAAACCTTCTACCAGGATCCCAGCACCTCTAACGCTGATCACTCGGATTATGCTGATATTGAGCTGTATCCGCCCGACAAGCTCTCTTGACGGCAGGCCCCTTGCAGCTGCAGGAATTGTAGTAACAGGAGATAAGGCAGTCAATGTATACACCTCGTCTCAGACAGGGTCAATCATAGTCAAATTGCTCCTGAATATGCCCAGAGATAAGGAGGCGTGTGCAAAAGCCCCATTAGAGGCATATAACAGAACACTGACTACTTTGCTCACTCCTCTTGGCGACTCCATCCGCAAGATCCAAGGGTCTGTGTCCACGTCTGGAGGAAGGAGACAAAAACGCTTTATAGGCGCTGTTATTGGCAGT
>2001/China/SGM01
ATGGGCTCCAAACCTTCTACCAGGATCCCAGCACCTCTGATGCTGATCACCCGGATTATGCTGATATTGGGCTGTATCCGTCCGACAAGCTCTCTTGACGGCAGGCGTCTTGCAGCTGCAGGAATTGTAGTAACAGGAGATAAGGCAGTCAATGTATACACCTCGTCTCAGACAGGGTCAATCATAGTCAAGTTGCTCCCGAATATGCCCAGGGATAAGGAGGCGTGTGCGAAAGCCCCACTAGAGGCATATAACAGAACACTGACTACTTTGCTCACTCCTCTTGGCGACTCCATCCGCAAGATCCAAGGGTCTGTGTCCACGTCTGGAGGAAGGAGACAAAAACGCTTTATAGGTGCTGTTATTGGCAGT
>2001/Russia/Astr/2755
ATGGGCTCCAAACCTTCTACCAGGATCCTAGTACCCCTGATGCTGATCACTCGAGTTATGCTAATCTTAAGCTGCGTCCGTTCGACAAGTTCCCTTGATGGCAGGCCTCTTGCGGCTGCAGGGATTGTAGTGACAGGAGATAAAGCAGTCAATATATACACCTCATCTCAGACAGGGTCAATCATAGTCAAATTGCTCCCGAATATGCCCAAGGATAAAGAGGCGTGTGCAAAAGCCCCATTAGAGGCATATAACAGAACACTGACCACCTTACTCACTCCCCTTGGCGATTCTATCCGTAGGATACAGGGGTCTGTGTCCACATCGGGAGGAAGGAGACAGAGACGTTTTATAGGTGCCGTTATCGGCAGT
>2001/Russia/FarEast/2686
ATGGGCTCCAGATCTTCTACCAGGATCCCAGTACCTCTGATGCTGACTGTTCGGGTCGCGCTGGCACTGTGTTGCGTCCGTCTGACAAACTCCCTTGATGGCAGGCCTCTTGCAGCTGCAGGGATTGTGGTAACAGGAGACAAAGCAGTCAACATATATACCTCATCCCAGACAGGGTCGATCATAGTCAAGTTACTCCCCAATATGCCCAAGGACAAAGAGGCATGTGCAAAAGCCCCGTTGGAGGCGTACAACAGGACATTGACTACTCTGCTCACCCCCCTTGGTGATTCTATCCGTAGGATACAAGAGTCCGTGACTACATCTGGAGGAGGGAAACAGGGACGCCTTATAGGCGCTATTATCGGTGGT
>2001/Russia/FarEast/2687
ATGGGCTCCAGATCTTCTACCAGGATCCCAGTACCTCTGATGCTGACTGTTCGGGTCGCGCTGGCACTGTGTTGCGTCCGTCTGACAAACTCCCTTGATGGCAGGCCTCTTGCAGCTGCAGGGATTGTGGTAACAGGAGACAAAGCAGTCAACATATATACCTCATCCCAGACAGGGTCGATCATAGTCAAGTTACTCCCCAATATGCCCAAGGACAAAGAGGCATGTGCAAAAGCCCCGTTGGAGGCGTACAACAGGACATTGACTACTCTGCTCACCCCCCTTGGTGATTCTATCCGTAGGATACAAGAGTCCGTGACTACATCTGGAGGAGGGAAACAGGGACGCCTTATAGGCGCTATTATCGGTGGT
>2001/Russia/FarEast/2713
ATGGGCTCCAGATCTTCTACCAGGATCCCAGTACCTCTGATGCTGACTGTTCGGGTCGCGCTGGCACTGTGTTGCGTCCGTCTGACAAGCTCCCTTGATGGCAGGCCTCTTGCAGCTGCAGGGATTGTGGTAACAGGAGACAAAGCAGTCAACATATACACCTCATCCCAGACAGGGTCGATCATAGTCAAGTTACTCCCCAATATGCCCAAGGACAAAGAGGCATGTGCAAAAGCCCCGTTGGAGGCGTACAACAGGACATTGACTACTCTGCTCACCCCCCTTGGTGATTCTATCCGTAGGATACAAGAGTCCGTGACTACATCTGGAGGAGGGAAACAGGGACGCCTTATAGGCGCTATTATCGGTGGT
>2001/South Korea/CBU2249
ATGGGCTCCAGATCTTCTACCAGGATCCCAGTACCTCTGATGCTGACTGTTCGGGTCGCGCTGGCATTGTGTTGCGTCCGTCTGACAAGCTCCCTTGATGGCAGGCCTCTTGCAGCTGCAGGGATTGTGGTAACAGGAGACAAAGCAGTCAACATATACACCTCATCCCAGACAGGGTCGATCATAGTCAAGTTACTCCCCAATATGCCCAAGGACAAAGAGGCATGTGCAAAAGCCCCGTTGGAGGCATACAACAGGACATTGACTACTCTGCTCACCCCCCTTGGTGATTCTATCCGTAGGATACAAGAGTCCGTGACTACATCTGGAGGAGGGAAACAGGGACGCCTTATAGGCGCTATTATCGGTGGT
>2001/South Korea/SNU1024
ATGGGCTCCAAACCTTCTACCAGGATCCCAGCACCTCTGATGCTGATCACCCGGATTACGCTGATATTGAGCTGTATCCGTCCGACAAGCTCTCTTGACGGCAGGCCTCTTGCAGCTGCAGGAATTATAGTAACAGGAGATAAGGCAGTCAATGTATACACCTCGTCTCAGACAGGGTCAATCATAGTCAAGTTGCTCCCGAATATGCCCAGGGATAAGGAGGCGTGTGCAAAAGCCCCATTAGAGGCATATAATAGAACACTGACTACTTTGCTCACTCCTCTTGGCGACTCCATCCGCAAGATCCAAGGGTCTGTGTCCACGTCTGGAGGAAGGAGACAAAAACGCTTTATAGGTGCTGTTATTGGCAGT
>2001/Uruguay/Pigeon/Uruguay/Montevideo/02/08
ATGGGCTCCAAACCCTCCATCAAGATCCCAGCAACTCTGATGCTGATCATCAGGATTACGCTGATACTGAGCTGCATCTGTTCGACGAGCTCTCTTGACGGCAGGCCTCTTGCAGCTGCAGGGATTGTGGTAACAGGAGATAAGGCAATCAATATATACACCTCATCTCAGACAGGGTCAATCATAGTCAAGTTGCTTCCGAATATGCCCAAAGACAAGGAGGCATGTGCAAAGGCCCCATTAGAAGCATACAACAGAACACTGACCACTTTGCTCACCCCCCTTGGTGATTCCATCCGCAGGATACAAGGGTCTGTGTCCACATCAGGAGGGAGGAGGCAGAAGCGTTTTATAGGTGCCATTATAGGCAGT
>2001/USA/A/01-1383
ATGGGCTCCAGATCCTCTACCAAGATCTCAGTACCTCCGATGCTGACTGTCCAATTTGTGCTAGCACTGAGCTGCATCTGTCCGACCGGCTCTCTTGATGGCAGGCCTCTTGCAGCTGCAGGAATTGTGGTAACAGGAGACAAAGCGGTCAACATATACACCTCATCTCAGACAGGGTCAATCGTAGTCAAGTTACTCCCAAACATGCCCAGAGATAAAGAGGCGTGTGCAAAATCCCCATTAGAAGCGTACAACAGGACGTTGACTACTTTACTCACCCCCCTTGGTGATTCTATCCGTAGGATACAAGAGTCTGTTACCACATCTGAAGGAGGGAAACAGGGGCGCCTCATAGGCGCCATTATCGGTGGT
>2001/USA/mallard/US_MD_/01-612/2001
ATGGGCTCCGGGTCTTCTACCAGGATCCCAGTACCTCTGATGCTGACCGTCCGGGTTGCACTGGCACTAAGTTGCATCCGTCTGACAAGCTCTCTTGATGGCAGGCCTCTAGCAGCTGCAGGAATTGTGGTAACAGGAGACAAGGCAGTCAACATATATACCTCATCTCAGACAGGGTCAATCATAGTCAAGCTACTCCCGAATATGCCCAAGGATAAAGAGGCATGTGCAAAAGCCCCCTTGGAGGCATACAACAGAACATTGACCACTTTGCTCACCCCCCTTGGTGATTCTATTCGTAGGATACAAGAGTCTGTGACCACATCTGGAGGAGAGAAGCAGGGGCGCCTTATAGGTGCTATTATTGGCGGT
>2001/USA/mottled_duck/US_TX_/01-130/2001
ATGGGCTCCGGATCCTCTACCAGGATCCCAGTGCCTCTGATGCTGACCGTCCGGGTCGCACTGACACTAAGTTGCATCCGTCTGACAAGCTCTCTTGATGGCAGGCCTCTCGCAGCTGCAGGAATTGTGGTAACGGGGGACAAGGCAGTCAACATATATACCTCATCTCAGACAGGATCAATCATAGTCAAGCTACTCCCAAATATGCCCAAGGATAAAGAGGCATGTGCAAAAGCACCTTTAGAGGCATACAACAGGACATTGACCACTTTGCTCACCCCCCTTGGTGATTCTATTCGTAGGATACAAGAGTCTGTGACCACATCTAGAGGAGGGAAACAGGGGCGTCTTATAGGTGCCATTATTGGCGGT
>2001/USA/mottled_duck/US_TX_/01-156/2001
ATGGGCTCCGGATCTTCTACCAGGATCCCAGTGCCTCTGATGCTGACCGTCCGGGTCGCACTGACACTAAGTTGCATCCGTCTGACAAGCTCTCTTGATGGCAGGCCTCTCGCAGCTGCAGGAATTGTGGTAACGGGGGACAAGGCAGTCAACATATATACCTCATCTCAGACAGGATCAATCATAGTCAAGCTACTCCCAAATATGCCCAAGGATAAAGAGGCATGTGCAAAAGCACCTTTAGAGGCATACAACAGGACATTGACCACTTTGCTCACCCCCCTTGGTGATTCTATTCGTAGGATACAAGAGTCTGTGACCACATCTAGAGGAGGGAAACAGGGGCGTCTTATAGGTGCCATTATTGGCGGT
>2001/USA/ruddy_turnstone/US_NJ_/A101-1375/2001
ATGGGCTCCAGATCCTCTACCAAGATCTCAGTACCTCCGATGCTGACTGTCCAATTTGTGCTAACACTGAGCTGCATCTGTCCGACCGGCTCTCTTGATGGCAGGCCTCTTGCAGCTGCAGGAATTGTGGTAACAGGAGACAAAGCGGTCAACATATACACCTCATCTCAGACAGGGTCAATCGTAGTCAAGTTACTCCCAAACATGCCCAGAGATAAAGAGGCGTGTGCAAAATCCCCATTAGAGGCGTACAACAGGACGTTGACTACTTTACTCACCCCCCTTGGTGATTCTATCCGTAGGATACAAGAGTCTGTTACCACATCTGAAGGAGGGAAACAGGGGCGCCTCATAGGCGCCATTATCGGTGGT
>2001/USA/ruddy_turnstone/US_NJ_/A101-1382/2001
ATGGGCTCCAGATCCTCTACCAAGATCTCAGTACCTCCGATGCTGACTGTCCAATTTGTGCTAGCACTGAGCTGCATCTGTCCGACCGGCTCTCTTGATGGCAGGCCTCTTGCAGCTGCAGGAATTGTGGTAACAGGAGACAAAGCGGTCAACATATACACCTCATCTCAGACAGGGTCAATCGTAGTCAAGTTACTCCCAAACATGCCCAGAGATAAAGAGGCGTGTGCAAAATCCCCATTAGAAGCGTACAACAGGACGTTGACTACTTTACTCACCCCCCTTGGTGATTCTATCCGTAGGATACAAGAGTCTGTTACCACATCTGAAGGAGGGAAACAGGGGCGCCTCATAGGCGCCATTATCGGTGGT
>2001/USA/sanderling/US_NJ_/A101-975/2001
ATGGGCTCCAGATCCTCTACCAAGATCTCAGTACCTCCGATGCTGACAGTCCAATTTGTGCTAGCACTGAGCTGCATCTGTCCGACCGGCTCTCTTGATGGCAGGCCTCTTGCAGCTGCAGGAATTGTGGTAACAGGAGACAAAGCGGTCAACATATACACCTCATCTCAGACAGGGTCAATCGTAGTCAAGTTACTCCCAAACATGCCCAGAGATAAAGAGGCGTGTGCAAAATCCCCATTAGAGGCGTACAACAGGACGTTGACTACTTTACTCACCCCCCTTGGTGATTCTATCCGTAGGATACAAGAGTCTGTTACCACATCTGAAGGAGGGAAACAGGGGCGCCTCATAGGCGCCATTATCGGTGGT
>2001/USA/TX/TX01-130
ATGGGCTCCGGATCCTCTACCAGGATCCCAGTGCCTCTGATGCTGACCGTCCGGGTCGCACTGACACTAAGTTGCATCCGTCTGACAAGCTCTCTTGATGGCAGGCCTCTCGCAGCTGCAGGAATTGTGGTAACGGGGGACAAGGCAGTCAACATATATACCTCATCTCAGACAGGATCAATCATAGTCAAGCTACTCCCAAATATGCCCAAGGATAAAGAGGCATGTGCAAAAGCACCTTTAGAGGCATACAACAGGACATTGACCACTTTGCTCACCCCCCTTGGTGATTCTATTCGTAGGATACAAGAGTCTGTGACCACATCTAGAGGAGGGAAACAGGGGCGTCTTATAGGTGCCATTATTGGCGGT
>2001/USA/TX01-130
ATGGGCTCCGGATCCTCTACCAGGATCCCAGTGCCTCTGATGCTGACCGTCCGGGTCGCACTGACACTAAGTTGCATCCGTCTGACAAGCTCTCTTGATGGCAGGCCTCTCGCAGCTGCAGGAATTGTGGTAACGGGGGACAAGGCAGTCAACATATATACCTCATCTCAGACAGGATCAATCATAGTCAAGCTACTCCCAAATATGCCCAAGGATAAAGAGGCATGTGCAAAAGCACCTTTAGAGGCATACAACAGGACATTGACCACTTTGCTCACCCCCCTTGGTGATTCTATTCGTAGGATACAAGAGTCTGTGACCACATCTAGAGGAGGGAAACAGGGGCGTCTTATAGGTGCCATTATTGGCGGT
>2002/Australia/02-1334
ATGGGCTTCAGATCCTCTACCAGGATCTCAGTACCTCTTATGCTGACCGTTCGATTCATGTTGGCACTGAGTTGCGTCTGTCCGACCAGCGCCCTTGATGGCAGGCCTCTTGCAGCTGCAGGGATTGTGGTAACAGGAGACAAAGCAGTCAACATATACACCTCATCCCAGACAGGGTCAATCATAATCAAGTTACTCCCAAATATGCCCAAGGATAAAGAGGCGTGTGCAAAAGCCCCATTGGAGGCATACAACAGAACATTGACTACTCTACTCACCCCTCTTGGTGATTCTATCCGTAGGATACAAGAGTCTGTGACCACGTCCGGAGGAAGGAGACAGAGGCGTTTTATAGGCGCCATTATCGGTGGT
>2002/China/DG/02
ATGGGCTCCAAACCTTCTACCAGGATCCCAGCACCTCTGATGCTGATCACCCGGATTATGCTGATATTGGGCTGTATCCGCCCGACAAGCTCTCTTGACGGCAGGCGTCTTGCAGCTGCAGGGATTGTAGTAACAGGAGATAAGGCAGTCAATGTATACACCTCGTCTCAGACAGGGTCAATCATAGTCAAGTTGCTCCCGAATATGCCCAGGGACAAGGAGGCGTGTGCGAAAGCCCCATTAGAGGCATATAACAGAACACTGACTACTTTGCTCACTCCTCTTGGCGACTCCATCCGCAAGATCCAAGGGTCTGTGTCCATGTCTAGAGGAAGGAGACAAAAACGCTTTATAGGTGCTGTTATTGGCAGT
>2002/China/FP1/02
ATGGGCTCCAAACCTTCTACCAGGATCCCAGCACCTCTGATGCTGATCACCCGGATTATGCTGATATTGGGCTGTATCCGTCCGACAAGCTCTCTTGACGGCAGGCCTCTTGCAGCTGCAGGAATTGTAGTAACAGGAGATAAGGCAGTCAATGTATACACCTCGTCTCAGACAGGGTCAATCATAGTCAAGTTGCTCCCGAATATGCCCAGGGATAAGGAGGCGTGTGCGAAAGCCCCATTAGAGGCATATAACAGAACACTGACTGCTTTGCTCACTCCTCTTGGCGACTCCATCCGCAAGATCCAAGGGTCTGTGTCCACGTCTGGAGGAAGGAGACAAAAACGCTTTATAGGTGCTGTTATTGGCAGT
>2002/China/Guangxi6
ATGGGCTCCACATCTTCTACCAGGATCCCAGCACCTCCGACGCTGATCACTCGGATTTTGCTGATATTGAGCTGTATCCGTCTGACAAGCTCTCTTGACGGCAGGCCTCTTGCAGCTGCAGGAATTGTAGTAACAGGAGATAAGGCAGTCAATGTGTACACCTCGTCTCAGACAGGGTCAATCATAGTCAAGTTGCTTCCGAATATGCCCAGGGGTAAGGAGGCGTGTGCAAGAGCCCCATTAGAGGCATATAACAGAACACTGACTACTTTGCTCACTCCTCTTGGCGACTCCATCCGCAAGATCCAAGGGTCTGTGTCCACGTCTGGAGGAAGGAGACAAAAACGCTTTATAGGTGCTGTTATTGGCAGT
>2002/China/Guangxi7
ATGGGCTCCAAACCTTCTACCAGGATCCCAGCACCTCCGACGCTGATCACTCGGATTTTGCTGATATTGAGCTGTATCCGTCTGACAAGCTCTCTTGACGGCAGGCCTCTTGCAGCTGCAGGAATTGTAGTAACAGGAGATAAGGCAGTCAATGTGTACACCTCGTCTCAGACAGGGTCAATCATAGTCAAGTTGCTTCCGAATATGCCCAGGGGTAAGGAGGCGTGTGCAAGAGCCCCATTAGAGGCATATAACAGAACACTGACTACTTTGCTCACTCCTCTTGGCGACTCCATCCGCAAGATCCAAGGGTCTGTGTCCACGTCTGGAGGAAGGAGACAAAAACGCTTTATAGGTGCTGTTATTGGCAGT
>2002/China/JS/1/02
ATGGGCCCCAAATCTTCTACCAATGTCCCAGCACCTCTGATGCTGACCGTCAGGATTGCGCTGGCACTGAGCTGTGTCCGTCTGACAAATTCTCTCGATGGAAGGCCTCTTGCAGCTGCAGGGATTGTAGTAACGGGAGACAAAGCAGTCAACATATACACCTCATCTCAGACAGGGTCAATAATAGTCAAGTTACTCCCAAATATGCCTAAGGATAAAGAGGCGTGTGCAAAAGCCCCGCTGGAGGCATACAACAGGACACTGACTACTTTGCTCACCCCCCTTGGTGATTCTATCCGCAGGATACAAGAGTCTGCGACTACGTCCGGAGGAAGGAGGCAGAGACGCTTTATAGGTGCCATTATCGGCAGT
>2002/China/JSG0210
ATGGGCTCCAAACCTTCCACCAGGATCCCAGCACCTCTGATGCTGATCACCCGGACCATGCTGATATTGGGCTGTATCCGTCCGACAAGCTCTCTTGACGGCAGGCCTCTTGCAGCTGCAGGAATTGTAGTAACAGGAGATAAGGCAGTCAATGTATACACTTCGTCTCAGACAGGGTCAATCATAGTCAAGTTGCTCCCGAATATGCCCAGGGATAAGGAGGCGTGTGCAAAAGCCCCATTAGAGGCATATAACAGAACACTGACTACTTTGCTCACTCCTCTTGGCGACTCCATCCGCAAGATCCAAGGGTCTGTGTCCACATCTGGAGGAAGGAGACAAAAACGCTTTATAGGTGCTGTTATTGGCAGT
>2002/China/NDV02-032
ATGGGCTCCAGATCTTCTACCAATGTCCCAGCACCTCCGATGCTGACCGTCAGGATTGCGCTGGCACTGAGCTGTGTCCGTCTGACAAATTCTCTCGATGGAAGGCCTCTTGCAGCTGCAGGGATTGTAGTAACGGGAGACAAAGCAGTCAACATATACACCTCATCTCAGACAGGGTCAATAATAGTCAAGTTACTCCCAAATATGCCTAAGGATAAAGAGGCGTGTGCAAAAGCCCCGTTGGAGGCATACAACAGGACACTGACTACTTTGCTCACCCCCCTTGGTGATTCTATCCGCAGGATACAAGAGTCTGCGACTACGTCCGGAGGAAGGAGGCAGAGACGCTTTATAGGTGCCATTATCGGCAGT
>2002/China/NDV02-033
ATGGGCTCCAGATCTTCTACCAGGATCCCAGCACCTCTAATGCTGATCACCCGGATTATGCTGATATTGGGCTGTATCCGTCCGACAAGCTCTCTTGACGGCAGGCGTCTTGCAGCTGCAGGAATTGTAGTAACAGGAGATAAGGCAGTCAATGTATACACCTCGTCTCAGACAGGGTCAATCATAGTCAAGTTGCTCCCGAATATGCCCAGAGATAAGGAGGCGTGTGCGAAAGCCCCACTAGAGGCATATAACAGAACACTGACTACTTTGCTCGCTCCTCTTGGCGACTCCATCCGCAAGATCCAAGGGTCTGTGTCCACGTCTGGAGGAAGGAGACAAAAACGCTTTATAGGTGCTGTTATTGGCAGT
>2002/China/NDV02-034
ATGGGCTCCAGATCTTCTACCAGGATCCCAGCACCTCTAATGCTGACTATCCAGATTGCGCTGGTACTGAGTTGCATCTGTCCGGCAAATTCCCTTGATGGAAGGCCTCTTGCAGCTGCAGGAATTGTGGTTACAGGAGACAAAGCCGTCAACATATACACCTCATCCCAGACAGGATCAATCATAGTTAAGCTCCTCCCGAATCTGCCCAAGGATAAGGAGGCATGTGCGAAAGCCCCCTTGGATGCATACAACAGGACATTGACCACTTTGCTCACCCCCCTTGGTGACTCTATCCGTAGGATACAAGAGTCTGTGACTACATCTGGAGGGGGGAGACAGGGGCGCCTTATAGGCGCCATTATTGGCGGT
>2002/China/NDV02-040
ATGGGCTCCAGATCTTCTACCAGGATCCCAGCACCTCTGACGCTGATCACTCGGATTATGCTGATATTGAGCTGTATCTGTCTGACAAGCTCCCTTGACGGCAGGCCTCTTGCAGCTGCAGGGATTGTAGTAACAGGAGATAAGGCAGTCAATATATACACCTCGTCTCAGACAGGGTCAATCATAGTCAAGTTGCTCCCGAATATGCCCAAGGATAAAGAGGCGTGTGCAAAAGCCCCATTAGAGGCATATAACAGAACACTGACTACTTTGCTCACTCCTCTTGGCGATTCCATCCGAAAGATCCAAGGGTCTGTGTCCACGTCTGGAGGAAGGAGACGGAAACGCTTTATAGGTGCCGTTATTGGCAGT
>2002/China/NDV02-043
ATGGGCTCCAGATCTTCTACCAGGATCCCAGCACCTCTGATGCTGATCACCCGGATTATGCTGATATTGGGCTGTATCCGTCCGACAAGCTCTCTTGACGGCAGGCCTCTTGCAGCTGCAGGAATTGTAGTAACAGGAGATAAGGCAGTCAATGTATACACCTCGTCTCAGACAGGGTCAATCATAGTCAAGTTGCTCCCGAATATGCCCAGGGATAAGGAGGCGTGTGCGAAAGCCCCATTAGAGGCATATAACAGAACACTGACTACTTTGCTCACTCCTCTTGGCGACTCCATCCGCAAGATCCAAGGGTCTGTGTCCACGTCTGGAGGAAGGAGACAAAAACGCTTTATAGGTGCTGTTATTGGCAGT
>2002/China/NDV02-044
ATGGGCTCCAGATCTTCTACCAGGATCCCAGCACCTCCGATGCTGGTCACCCGAATCATGCTGATATTGAGCTGCATCTGCCCGACGGGCTCTCTTGACGGCAGGCCTCTTGCAGCTGCAGGGATTGTGGTAACAGGAGATAAAGCAATCAATATATACACCTCATCTCAGACAGGGTCAATCATAGTCAAGTTGCTCCCGAATATGCCCAAGGACAAAGAGGCATGTGCAAAAGCCCCTCTAGAAGCATACAACAGAACACTGACCACTTTACTCACCCCCCTAGGTGATTCCATCCGCAGGATACAAGGGTCTGTGTCCACATCATGGGAAAAGAGGCAGAAACGGTTTATAGGTGCCATTATCGGCAGT
>2002/China/NDV02-045
ATGGGCTCCAGATCTTCTACCAGGATCCCAGCACCTCTGATGCTGATCACTCGGATTATGTTGATATTGAGCTGTATCCGTCTGACAAGCTCTCTTGACGGCAGGCCTCTTGCAGCTGCAGGAATTGTAGTAACAGGAGATAAGGCAGTCAATGTATACACCTCGTCTCAAACAGGGTCAATCATAGTCAAGTTGCTCCCAAATATGCCCAAGGATAAGGAGGCGTGTGCAAGAGCTCCATTAGAGGCATATAACAGAACACTGACTACTCTGCTCACTCCTCTTGGCGACTCCATCCGCAAGATCCAAGGGTCTGTGTCCACGTCTGGAGGAAGGAGACAAAAACGCTTTATAGGTGCCGTTATTGGCAGT
>2002/China/NDV02-046
ATGGGCTCCAGATCTTCTACCAGGATCCCAGCACCTCTGACGCTGATCACTCGGATTATGCTGATACTGAGCTGCATCTGTCTGGCAAGCTCTCTCGACGGCAGGCCTCTTGCAGCCGCAGGGATTGTAGTAACCGGAGATAAGGCGGTCAATATATACACCTCTTCTCAGACAGGGTCAATCATAGTCAAGTTGCTCCCGAATATGCCCAAGGATAAAGAGGCGTGTGCAAAAGCCCCATTAGAGGCATATAACAGAACACTAACTACTTTGCTCACTCCTCTTGGTGATTCCATCCGCAAGATCCAAGGGTCTGTGTCCACTTCTGGAGGAAGGAGACAGAAACGCTTTATAGGTGCCGTTATTGGCAGT
>2002/China/NDV02-047
ATGGGCTCCAGATCTTCTACCAGGATCCCAGCACCTCTGACGCTGATCACTCGGATTATGCTGATATTGAGCTGTATCTGTCTGGCAAGCTCTCTCGACGGCAGGCCTCTTGCAGCTGCAGGGATTGTAGTAACAGGAGATAAGGCGGTCAATATATACACCTCTTCTCAGACAGGGTCAATCATAGTCAAGTTGCTCCCGAATATGCCCAAGGATAAAGAGGCGTGTGCAAAAGCCCCATTAGAGGCATATAACAGAACACTGACTACTTTGCTCACTCCTCTTGGTGATTCCATCCGCAAGATCCAAGGGTCTGTGTCCACTTCTGGAGGAAAGAGACAGAAACGCTTTATAGGTGCCGTTATTGGCAGT
>2002/China/NDV02-048
ATGGGCTCCAGATCTTCTACCAGGATCCCAGCACCTCTCATGATCATCACCCGGATTATGCTGATATTGGGCTGTATCCGTCCGACAAGCTCTCTTGACGGCAGGCGTCTTGCAGCTGCAGGAATTGTAGTAACAGGAGATAAGGCAGTCAATGTATACACCTCGTCTCAGACAGGGTCAATCATAGTCAAGTTGCTCCCGAATATGCCCAGGGATAAGGAGGCGTGTGCGAAAGCCCCATTAGAGGCATATAACAGAACACTGACTACTTTGCTCACTCCTCTTGGCGACTCCATCCGCAAGATCCAAGGGTCTGTGTCCACGTCTGGAGGAAGGAGACAAAAACGCTTTATAGGTGCTGTTATTGGCAGT
>2002/China/NDV02-049
ATGGGCTCCAGATCTTCTACCAGGATCCCAGCACCTCTGATGATGATCACCCGGATTATGCTGATATTGGGCTGTATCCGTCCGACAAGCTCTCTTGACGGCAGGCCTCTTGCAGCTGCAGGAATTGTAGTAACAGGAGATAAGGCAGTCAATGTATACACCTCGTCTCAGACAGGGTCAATCATAGTCAAGTTGCTCCCGAATATGCCCAGGGATAAGGAGGCGTGTGCGAAAGCCCCATTAGAGGCATATAACAGAACACTGACTACTTTGCTCACTCCTCTTGGCGACTCCATCCGCAAGATCCAAGGGTCTGTGTCCACGTCTGGAGGAAGGAGACAAAAACGCTTTATAGGTGCTGTTATTGGCAGT
>2002/China/NDV02-050
ATGGGCTCCAGATCTTCTACCAAGATCCCAGCACCTATGATGCTGACTATCCGGGTTGCGCTGGTACTGAGTTGCATCTGTCCGGCAAACTCCATTGATGGCAGGCCTCTTGCAGCTGCAGGAATTGTGGTTACAGGAGACAAAGCCGTCAACATATACACCTCATCCCAGACAGGATCAATCATAGTTAAGCTCCTCCCGAATCTGCCCAAGGATAAGGAGGCATGTGCGAAAGCCCCCTTGGATGCATACAACAGGACATTGACCACTTTGCTCACCCCCCTTGGTGACTCTATCCGTAGGATACAAGAGTCTGTGACTACATCTGGAGGGGGGAGACAGGGGCGCCTTATAGGCGCCATTATTGGCGGT
>2002/China/NDV02-052
ATGGGCTCCAGATCTTCTACCAGGATCCCAGCACCTCTGATGCTGATCACTCGGATTATGCTGATATTGAGCTGTATCCGTCTGACAAGCTCTCTTGACGGCAGGCCTCTTGCAGCTGCAGGAATTGTAGTAACAGGAGATAAGGCAGTCAATGTATACACCTCGTCTCAGACAGGGTCAATCATAGTCAAGTTGCTCCCGAATATGCCCAGGGATAAGGAAGCATGTGCAAAAGCCCCTTTAGAGGCATATAACAGAACACTGACTACTTTGCTCACTCCTCTTGGCGACTCCATCCGCAAGATCCAAGGGTCTGTGTCCGCGTCTGGAGGAAGGAGGCAAAAACGCTTTATAGGTGCCGTTATTGGCAGT
>2002/China/NDV02-054
ATGGGCTCCAGATCTTCTACCAGGATCCCAGCACCTCCGATGCTGGTCACCCGAATCATGTTGATATTGAGCTACATCTGCCAGACGAGCTCTCTCGATGGCAGGCCTCTCGCAGCTGCAGGGATTGTGGTAACAGGAGATAAAGCAGTCAATATATACACCTCATCTCAGACAGGGTCAATCATAGTCAAGCTGCTCCCAAATATGCCCAAGGATAAAGAGGCATGTGCAAAAGCCCCGTTAGAAGCATACAACAGAACACTGACCACTTTGCTCACCCCACTCGGTGATTCCATCCGCAAGATACAAGGGTCCGTGTCGACATCAGGAGGAAGGAGACAGAAACGCTTTATAGGTGCCATTATCGGTAGT
>2002/China/NDV02-056
ATGGGCTCCAGATCTTCTACCAGGATCCCAGCACCTCTGATGCTGATCACCCGGATTGTGCTGATATTGGGCTGTATCCGTCCGACAAGCTCTCTTGACGGCAGGCCTCTTGCAGCTGCAGGAATTGTAGTAACAGGAGATAAGGCAGTCAATGTATACACCTCGTCTCAGACAGGGTCAATCATAGTCAAGTTGCTCCCGAATATGCCCAGGGATAAGGAGGCGTGTGCGAAAGCCCCATTAGAGGCATATAACAGAACACTGACTACTTTGCTCACTCCTCTTGGCGACTCCATCCGCAAGATCCAAGGGTCTGTGTCCGCGTCTGGAGGAAGGAGACAAAAACGCTTTATAGGTGCTGTTATTGGCAGT
>2002/China/NDV02-068
ATGGGCTCCAGATCTTCTACCAGGATCCCAGCACCTCTGATGCTGATCACTCGGATTATGCTGATATTGAGCTGTATCCGTCTGACAAGCTCCCTTGACGGCAGGCCTCTTGCAGCTGCAGGAATTGTAGTAACAGGAGATAAGGCAGTCAATGTATACACCTCGTCTCAGACAGGGTCAATCATAGTCAAATTGCTCCCGAATATGCCCAAGGATAAGGAGGCGTGTGCAAAAGCCCCATTAGAGGCATATAACAGAACACTGACTACTTTGCTCACTCCTCTTGGCGATTCCATCCGCAAGATCCAAGGGTCTGTGTCCACGTCTGGAAGAAGGAGACAAAAACGCTTTATAGGTGCCGTTATTGGCAGT
>2002/China/NDV02-069
ATGGGCTCCAGATCTTCTACCAGGATCCCAGCACCTCCGATGCTGGTCATCCGAATCATGTTGATATTGAGCTACATCTGCCAGACGAGCTCTCTCGATGGCAGGCCTCTCGCAGCTGCAGGGATTGTGGTAACAGGAGATAAAGCAGTCAATATATACACCTCATCTCAGACAGGGTCAATCATAGTCAAGCTGCTCCCAAATATGCCCAAGGATAAAGAGGCATGTGCAAAAGCCCCGTTAGAAGCGTACAATAGAACACTGACCACTTTGCTCACCCCACTCGGTGATTCCATCCGCAAAATACAAGGGTCCGTGTCGACATCAGGAGGAAGGAGACAGAAACGCTTTATAGGTGCCATTATCGGTAGT
>2002/China/NDV02-071
ATGGGCTCCAGATCTTCTACCAGGATCCCAGCACCTCTGATGCTGATCATTCGGATTATGCTGATATTGAGCTGTATCCGTCTGACAAGCTCCCTTGACGGCTGGCCTCTTGCAGCTGCAGGAATTGTAGTAACAGGGGATAAGGCAGTCAATGTATACACCTCGTCTCAGACAGGGTCAATCATAGTCAAGTTGCTCCCGAATATGCCCAGAGATAAGGAGGCGTGTGCAAAAGCCCCATTAGAGGCATATAACAGAACACTGACTACTTTGCTCACTCCTCTTGGCGACTCCATCCGCAAGATCCAAGGGTCTGTGTCCACGTCTGGAAGAAGGAGACAAAAACGCTTTATAGGTGCTGTTATTGGCAGT
>2002/China/NDV02-072
ATGGGCTCCAGATCTTCTACCAGGATCCCAGCACCTCTGATGCTGATCATTCGGATTATGCTGATATTGAGCTGTATCCGTCTGACAAGCTCCCTTGACGGCAGGCCTCTTGCAGCTGCAGGAATTGTAGTAACAGGGGATAAGGCAGTCAATGTATACACCTCGTCTCAGACAGGGTCAATCATAGTCAAGTTGCTCCCGAATATGCCCAGAGATAAGGAGGCGTGTGCAAAAGCCCCATTAGAGGCATATAACAGAACACTGACTACTTTGCTCACTCCTCTTGGCGACTCCATCCGCAAGATCCAAGGGTCTGTGTCCACGTCTGGAAGAAGGAGACAAAAACGCTTTATAGGTGCTGTTATTGGCAGT
>2002/China/NDV02-074
ATGGGCTCCAGATCTTCTACCAAGATCCCAGCACCTATGATGCTGACTATCCGGGTTGCGCTGGTACTGAGTTGCATCTGTCCGGCAAACTCCATTGATGGCAGGCCTCTTGCAGCTGCAGGAATTGTGGTTACAGGAGACAAAGCCGTCAACATATACACCTCATCCCAGACAGGATCAATCATAGTTAAGCTCCTCCCGAATCTGCCCAAGGATAAGGAGGCATGTGCGAAAGCCCCCTTGGATGCATACAACAGGACATTGACCACTTTGCTCACCCCCCTTGGTGACTCTATCCGTAGGATACAAGAGTCTGTGACTACATCTGGAGGGGAGACACAGGGGCGCCTTATAGGCGCCATTATTGGCGGT
>2002/China/NDV02-075
ATGGGCTCCAGATCTTCTACCAGGATCCCAGCACCTCTGATGCTGATCACCCGGATTATGCTGATATTGGGCTGTATCCGTCCGACAAGCTCTCTTGACGGCAGGCCTCTTGCAGCTGCAGGAATTGTAGTAACAGGAGATAAGGCAGTCAATGTATACACCTCGTCTCAGACAGGGTCAATCATAGTCAAGTTGCTCCCGAATATGCCCAGGGATAAGGAGGCGTGTGCGAAAGCCCCATTGGAGGCATATAACAGAACACTGACTACTTTGCTCACTCCTCTTGGCGACTCCATCCGCAAGATCCAAGGGTCTGTGTCCACGTCTGGAGGAAGGAGACAAAAACGCTTTATAGGTGCTGTTATTGGCAGT
>2002/China/NDV02-445
ATGGGCTCCAGATCTTCTACCAGGATCCCAGCACCTCTGATGCTGATCACCCGGATTATGCTGATATTGGGCTGTATCCGTCCGACAAGCTCTCTTGACGGCAGGCGTCTTGCAGCTGCAGGAATTGTAGTAACAGGAGATAAGGCAGTCAATGTATACACCTCGTCTCAAACAGGGTCAATCATAGTCAAGTTGCTCCCGAATATGCCCAGGGATAAGGAGGCGTGTGCGAAAGCCCCATTAGAGGCATATAACAGAACACTGACTACTTTGCTCACTCCTCTTGGCAACTCCATCCGCAAGATCCAAGGGTCTGTTTCCACGTCTGGAGGAAGGAGACAAAAACGCTTTATAGGTGCTGTTATTGGCAGT
>2002/China/NDV02-447
ATGGGCTCCAGATCTTCTACCAAGAACCCAGCACCTATGATGCTGACTGTCCGGGTCGCGCTGGTACTGAGTTCCATCTGTCCGGCAAACTCCATTGATGGCAGGCCTCTTGCGGCCGCAGGAATTGTGGTAACAGGAGACAAAGCAGTCAACATATACACTTCATCCCAGACAGGATCGATCATAGTGAAGCTCCTCCCAAATCTGCCCAAGGATAAGGAGGCATGCGCAAAAGCCCCCTTGGATGCATACAACAGGACATTGACCACTTTGCTCACTCCCCTTGGTGACTCTATCCGTAGGATACAAGAGTCTGTGACTACATCTGGAGGGGGGAGACAGGGGCGCCTTATAGGCGCCATTATTGGCGGT
>2002/China/NDV02-449
ATGGGCTCCAGATCTTCTACCAGGATCCCAGCACCTCTGATGCTGATCACCCGGATTATGCTGATATTGGGCTGTATCCGTCCGACAAGCTCTCTTGACGGCAGGCGTCTTGCAGCTGCAGGAATTGTAGTAACAGGAGATAAGGCAGTCAATGTATACACCTCGTCTCAGACAGGGTCAATCATAGTCAAGTTGCTCCCGAATATGCCCAGAGATAAGGAGGCGTGTGCGAAAGCCCCACTAGAGGCATATAACAGAACACTGACTACTTTGCTCGCTCCTCTTGGCGACTCCATCCGCAAGATCCAAGGGTCTGTGTCCACGTCTGGAGGAAGGAGACAAAAACGCTTTATAGGTGCTGTTATTGGCAGT
>2002/China/NDV02-451
ATGGGCTCCAGATCTTCTACCAGGATCCCAGCACCTCTGATGCTGATCACCCGGATTATGCTGATATTGGGCTGTATCCGTCCGACAAGCTCTCTTGACGGCAGGCCTCTTGCAGCTGCAGGAATTGTGGTAACAGGAGATAAGGCAGTCAATGTATACACCTCGTCTCAGACAGGGTCAATCATAGTCAAGTTGCTCCCGAATATGCCCAGAGATAAGGAGGCGTGTGCGAAAGCCCCACTAGAGGCATATAACAGAACACTGACTACTTTGCTCGCTCCTCTTGGCGACTCCATCCGCAAGATACAAGGGTCTGTGTCCACGTCTGGAGGAAGGAGACAAAAACGCTTTATAGGTGCTGTTATTGGCAGT
>2002/China/NDV02-456
ATGGGCTCCAGATCTTCTACCAAGATCCCAGCACCTATGATGCTGACTATCCGGGTTGCGCTGGTACTGAGTTGCATCTGTCCGGCAAACTCCATTGATGGCAGGCCTCTTGCAGCTGCAGGAATTGTGGTTACAGGAGACAAAGCCGTCAACATATACACCTCATCCCAGACAGGATCAATCATAGTTAAGCTCCTCCCGAATCTGCCCAAGGATAAGGAAGCATGTGCGAAAGCCCCCTTGGATGCATACAACAGGACATTGACCACTTTGCTCACCCCCCTTGGTGACTCTATCCGTAGGATACAAGAGTCTGTGACTACATCTGGAGGGGGGAGACAGGGGCGCCTTATAGGCGCCATTATTGGCGGT
>2002/China/QG02
ATGGGCTCCAGATCTTCTACCAGGATCCCAGCACCTCTGATGCTGATTACTCGGATTATGCCGATATTGAGCTGTATCCGTCTGACAAGCTCTCTTGACGGCAGGCCTCTTGCAGCTGCAGGAATTGTAGTAACAGGAGATAAGGCAGTCAATGTATACACCTCGTCTCAGACAGGGTCAATCATAGTCAAGTTGCTCCCGAATATGCCCAGGGATAAGGAGGCGTGTGCAAAAGCCCCATTAGAGGCATATAACAGAACACTGACTACTTTGCTCACTCCTCTTGGCGACTCCATCCGCAAGATCCAAGGGTCTGTGTCCACGTCCGGAGGAAGGAGACAAAAACGCTTTATAGGTGCTGTTATTGGCAGT
>2002/China/S-1
ATGGGCTCCAAACCTTCTACCAGGATCCCAGTACCTCTGACACTGATCACCCGAACCATGCCGATATTGAGCTGCATCTGCCCGACGAGCTCTCTTGACGGCAGGCCTCTTGCAGCTGCGGGGATTGTGGTAACAGGAGATAAAGCAGTCAATATATACACCTCATCCCAGACAGGGTCAATCATAGTCAAGTTGCTCCCGAATATGCCCAAGGACAAAGAGGCATGTGCAAAAGCCCCGTTAGAAGCATACAACAGAACACTGACCACTTTACTCACCCCCCTTGGTGATTCCATTCGCAGGATACAAGGGTCTGTGTCCACATCAGGAGGAGGGAGGCAGAAACGCTTTATAGGTGCCATTATCGGCAGT
>2002/China/SBD02
ATGGGCTCCAAACCTTCTACCAATGTCCCAGCACCTCTGATGCTGACCGTCAGGATTGCGCTGGCACTGAGCTGTGTCCGTCTGACAAATTCTCTCGATGGAAGGCCTCTTGCAGCTGCAGGGATTGTAGTAACGGGAGACAAAGCAGTCAACATATACACCTCATCTCAGACAGGGTCAATAATAGTCAAGTTACTCCCAAATATGCCTAAGGATAAAGAGGCGTGTGCAAAAGCCCCGTTGGAGGCATACAACAGGACACTGACTACTTTGCTCACCCCCCTTGGTGATTCTATCCGCAGGATACAAGAGTCTGCGACTACGTCCGGAGGAAGGAGGCAGAGACGCTTTATAGGTGCCATTATCGGCAGT
>2002/China/SBZ02
ATGGGCTCCAAACCTTCTACCAAGAACCCAGCACCTATGATGCTGGCCATCCGGGTTGCGCTGGTACTGAGTTACATCTGTCCGGCAAACTCCATTGATGGCAGGCCTCTTGCAGCTGCAGGAATTGTGGTTACAGGAGACAAAGCCGTCAACATATACACCTCATCCCAGACAGGATCAATCATAGTTAAGCTCCTCCCGAATCTGCCCAAGGATAAGGAGGCATGTGCGAAAGCTCCCTTGGATGCATACAACAGGACATTGACCACTTTGCTCACCCCCCTTGGTGACTCTATCCGTAGGATACAAGAGTCTGTGACTACATCTGGAGGGGGGAGACAGGGGCGCCTTATAGGCGCCATTATTGGCGGT
>2002/China/SF02_Fgene
ATGGGCTCCAAACCTTCTACTAGGATCCCAGCACCTCTGGTGCTGGTCACCCGGATTATGCTGATATTGGGCTGTATCCGTCCGACAAGCTCTCTTGACGGCAGGCCTCTTGCAGCTGCAGGAATTGTAGTAACAGGAGATAAGGCAGTCAATGTATACACCTCGTCTCAGACGGGGTCAATCATAGTCAAGTTGCTCCCGAATATGCCCAGGGATAAGGAGGCGTGTGCGAAAGCCCCATTAGAGGCATATAACAGAACACTGACTACTTTGCTCACTCCTCTTGGCGACTCCATCCGCAAGATCCAAGGGTCTGTGTCCACGTCTGGAGGAAGGAGACAAAAACGCTTTATAGGTGCTGTTATTGGCAGT
>2002/China/SF02
ATGGGCTCCAAACCTTCTACCAGGATCCCAGCACCTCTTATGCTGATCACCCGGATTATGCTGATATTGGGCTGTATCCGTCCGACAAGCTCTCTTGACGGCAGGCCTCTTGCAGCTGCGGGAATTGTAGTAACAGGAGATAAGGCAGTCAATGTATATACCTCGTCTCAGACAGGGTCAATCATAGTCAAGTTGCTCCCGAATATGCCCAGGGATAAGGAGGCGTGTGCGAAAGCCCCATTAGAGGCATATAACAGAACACTGACTACTTTGCTCACTCCTCTTGGCGACTCCATCCGCAAGATTCAAGGGTCTGTGTCCACGTCTGGAGGAAGGAGACAAAAACGCTTTATAGGTGCTGTTATTGGCAGT
>2002/Russia/FarEast/3638/
ATGGGCTCCAGATCTTCTACCAGGATCCCAGTACCTCTGATGCTGACTGTTCGGGTCGCGCTGGCACTGTGTTGCGTCCGTCTGACAAGCTCCCTTGATGGCAGGCCTCTTGCAGCTGCAGGGATTGTGGTAACAGGAGACAAAGCAGTCAACATATACACCTCATCTCAGACAGGGTCGATCATAGTCAAATTACTCCCCAATATGCCCAAGGACAAAGAGGCATGTGCAAAAGCCCCGTTGGAGGCGTACAACAGGACATTGACTACTCTGCTCACCCCCCTTGGTGATTCTATCCGTAGGATACAAGAGTCCGTGACTACATCTGGAGGAGGGAAACAGGGACGCCTTATAGGCGCTATTATCGGTGGT
>2002/Russia/FarEast/3652
ATGGGCTCCAGATCTTCTACCAGGATCCCAGTACCTCTGATGCTGACTGTTCGGGTCGCGCTGGCACTGTGTTGCGTCCGTCTGACAAGCTCCCTTGATGGCAGGCCTCTTGCAGCTGCAGGGATTGTGGTAACAGGAGACAAAGCAGTCAACATATACACCTCATCTCAGACAGGGTCGATCATAGTCAAATTACTCCCCAATATGCCCAAGGACAAAGAGGCATGTGCAAAAGCCCCGTTGGAGGCGTACAACAGGACATTGACTACTCTGCTCACCCCCCTTGGTGATTCTATCCGTAGGATACAAGAGTCCGTGACTACATCTGGAGGAGGGAAACAGGGACGCCTTATAGGCGCTATTATCGGTGGT
>2002/South Korea/SNU2049
ATGGGCTCCAAATCTTCTACCAGGATCCCAGCACCTCTGATGCTGATCACCCGGATTACGTTGATATTGAGCTGTATCCGTCCGACAAGCTCTCTTGACGGCAGGCCTCTTGCAGCTGCAGGAATTGTAGTAACAGGAGATAAGGCAGTCAATGTATACACCTCGTCTCAGACAGGGTCAATCATAGTCAAGTTGCTCCCGAATATGCCCAGGGATAAGGAGGCGTGTGCAAAAGCCCCATTAGAGGCATATAACAGAACACTGACTACTTTGCTCACTCCTCTTGGCGACTCCATCCGCAAGATCCAAGGGTCTGTGTCCACGTCTGGAGGAAGGAGACAAAAACGCTTTATAGGTGCTGTTATTGGCAGT
>2002/South Korea/SNU2063
ATGGGCTCCAAATCTTCTACCAGGATCCCAGCACCTCTGATGCTGATCACCCGGATTACGCTGATATTGAGCTGTATCCGTCCGACAAGCTCTCTTGACGGCAGGCCTCTTGCAGCTGCAGGAATTGTAGTAACAGGAGATAAGGCAGTCAATGTATACACCTCGTCTCAGACAGGGTCAATCATAGTCAAGTTGCTCCCGAATATGCCCAGGGATAAGGAGGCGTGTGCAAAAGCCCCATTAGAGGCATATAACAGAACACTGACTACTTTGCTCACTCCCCTTGGCGACTCCATCCGCAAGATCCAAGGGTCTGTGTCCACGTCTGGAGGAAGGAGACAAAAACGCTTTATAGGTGCTGTTATTGGCAGT
>2002/South Korea/SNU2084
ATGGGCTCCAAATCTTCTACCAGGATCCCAGCACCTCTGATGCTGATCACCCGGATTACGCTGATATTGAGCTGTATCCGTCCGACAAGCTCTCTTGACGGCAGGCCTCTTGCAGCTGCAGGAATTGTAGTAACAGGAGATAAGGCAGTCAATGTATACACCTCGTCTCAGACAGGGTCAATCATAGTCAAGTTGCTCCCGAATATGCCCAGGGATAAGGAGGCGTGTGCAAAAGCCCCATTAGAGGCATATAACAGAACACTGACTACTTTGCTCACTCCTCTTGGCGACTCCATCCGCAAGATCCAAGGGTCTGTGTCCACGTCTGGAGGAAGGAGACAAAGACGCTTTATAGGTGCTGTTATTGGCAGT
>2002/South Korea/SNU2108
ATGGGCTCCAAACCTTCTACCAGGATCCCAGCACCTCTGATGCTGATCACCCGGATTACGTTGATATTGAGCTGTATCCGTCCGACAAGCTCTCTTGACGGCAGGCCTCTTGCAGCTGCAGGAATTGTAGTAACAGGAGATAAGGCAGTCAATGTATACACCTCGTCTCAGACAGGGTCAATCATAGTCAAGTTGCTCCCGAATATGCCCAGGGATAAGGAGGCGTGTGCAAAAGCCCCATTAGAGGCATATAACAGAACACTGACTACTTTGCTCACTCCTCTTGGCGACTCCATCCGCAAGATACAAGGGTCTGTGTCCACGTCTGGAGGAAGGAGACAAAAACGCTTTGTAGGTGCTGTTATTGGCAGT
>2002/USA/21147202
ATGGGCTCCAAACCTTCTACCTGGATCTCAGTAACTCTGATGCTGATCACTCGGACCATGCTTATACTTAGCTGTATCTGTCCGACGAGCTCTCTTGACGGTAGACCTCTCGCAGCCGCAGGGATTGTGGTGACGGGAGATAAAGCAGTCAATATATACACTTCATCTCAAACAGGGTCAATCATCATCAAGTTACTCCCAAATATGCCCAAGGATAAAGAAGCGTGCGCAAAAGCCCCATTGGAAGCATACAATAGAACACTGACCACTTTACTCACCCCTCTTGGTGAGTCTATCCGGAGAATACAAGGGTCTGCGACTACATCTGGAGGAAGGAGACAGAAACGCTTTGTAGGTGCCATTATCGGCAGT
>2002/USA/212676
ATGGGCTCCAAACCTTCTACCTGGATCTCAGTAACTCTGATGCTGATCACTCGGACCATGCTTATACTTAGCTGTATCTGTCCGACAAGCTCTCTTGACGGTAGACCTCTCGCAGCCGCAGGGATTGTGGTGACGGGAGATAAAGCAGTCAATATATACACTTCATCTCAAACAGGGTCAATCATCATCAAGTTACTCCCAAATATGCCCAAGGATAAAGAAGCGTGCGCAAAAGCCCCATTGGAAGCATACAATAGAACACTGACCACTTTACTCACCCCTCTTGGTGACTCTATCCGCAGAATACAAGGGTCTGCGACTACATCTGGAGGAAGGAGACAGAAACGCTTTGTAGGTGCCATTATCGGCAGT
>2002/USA/492
ATGGGCTCCAGATCTTCTACCAGGATCCCAGTACCCCTAATGCTGATCGTCCGACTTGTGCTGGCACTGAGTTGCGTCTGCCCGACCAGCTCCCTTGATGGCAGGCCTCTTGCGGCTGCAGGGATTGTGGTAACAGGAGACAAGGCAGTCAGCATATACACCTCATCTCAGACAGGGTCAATCATAGTCAAGTTACTCCCAAATATGCCCAAAGATAAAGAGGCATGTGCAAAGGCCCCGTTGGAGGCGTACAACAGGACCTTGACCACTCTGCTTACCCCCCTTGGTGATTCCATCCGCAGGATACAAGAGTCTGTGACCACATCTGGAGGAGGGAAACAGGGACGTCTTCTAGGCGCCATTATCGGTGGT
>2002/USA/mallard/US_MD_/02-169/2002
ATGGGCTCCGGGTCTTCTACCAGGATCCCAGTACCTCTGATGCTGACCGTCCGGGTTGCACTGGCACTAAGTTGCATCCGTCTGACAAGCTCTCTTGATGGCAGGCCTCTAGCAGCTGCAGGAATTGTGGTAACAGGAGACAAGGCAGTCAACATATATACCTCATCTCAGACAGGGTCAATCATAGTCAAGCTACTCCCGAATATGCCCAAGGATAAAGAGGCATGTGCAAGAGCCCCCTTGGAGGCATACAACAGAACATTGACCACTTTGCTCACCCCCCTTGGTGATTCTATTCGTAGGATACAAGAGTCTGTGACCACATCTGGAGGAGAGAAGCAGGGGCGCCTTATAGGTGCTATTATTGGCGGT
>2002/USA/mallard/US_MD_/02-171/2002
ATGGGCTCCGGGTCTTCTACCAGGATCCCAGTACCTCTGATGCTGACCGTCCAGGTTGCACTGGCACTAAGTTGCATCCGTCTGACAAGCTCTCTTGATGGCAGGCCTCTGGCAGCTGCAGGAATTGTGGTAACAGGAGACAAGGCAGTCAACATATATACCTCATCTCAGACAGGGTCAATCATAGTCAAGCTACTCCCGAATATGCCCAAGGATAAAGAGGCATGTGCAAGAGCCCCCTTGGAGGCATACAACAGAACATTGACCACTTTGCTCACCCCCCTTGGTGATTCTATTCGTAGGATACAAGAGTCTGTGACCACATCTGGAGGAGAGAAGCAGGGGCGCCTTATAGGTGCTATTATTGGCGGT
>2002/USA/ruddy_turnstone/US_DE_/195/2002
ATGGGTTCCAGATCTTCTACCAGGATCCCAGTACCCCTAATGCTGATCGTCCGACTTGTGCTGGCACTGAGTTGCGTCTGCCCGACCAGCTCCCTTGATGGCAGGCCTCTTGCGGCTGCAGGGATTGTGGTAACAGGAGACAAGGCAGTCAGCATATACACCTCATCTCAGACAGGGTCAATCATAGTCAAGTTACTCCCAAATATGCCCAAAGATAAAGAGGCATGTGCAAAAGCCCCGTTGGAGGCGTACAACAGGACCTTGACCACTCTGCTCACCCCCCTTGGTGATTCCATCCGCAGGATACAAGAGTCTGTGACCACATCTGGAGGAGGGAAACAGGGACGTCTTCTAGGCGCCATTATCGGTGGT
>2002/USA/ruddy_turnstone/US_NJ_/717/2002
ATGGGCTCCAGATCTTCTACCAGGATCCCAGTACCCCTAATGCTGATCGTCCGACTTGTGCTGGCACTGAGTTGCGTCTGCCCGACCAGCTCCCTTGATGGCAGGCCTCTTGCGGCTGCAGGGATTGTGGTAACAGGAGACAAGGCAGTCAGCATATACACCTCATCTCAGACAGGGTCAATCATAGTCAAGTTACTCCCAAATATGCCCAAAGATAAAGAGGCATGTGCAAAGGCCCCGTTGGAGGCGTACAACAGGACCTTGACCACTCTGCTCACCCCCCTTGGTGATTCCATCCGCAGGATACAAGAGTCTGTGACCACATCTGGAGGAGGGAAACAGGGACGTCTTCTAGGCGCCATTATCGGTGGT
>2003/China/A/egret/Guangxi/1/2006
ATGGGCTCCAGACCTTCTACCAGGATCCCAGCACCTCTTATGCTGATTATCCGGGTTGTGCTGGTATTGGGTTGTATCTGTCCGGCAAGCTCTCTTGATGGCAGGCCTCTTGCAGCTGCGGGAATTGTGGTTACAGGAGATAAGGCCGTCAATGTATATACCTCGTCTCAGACAGGGTCAATCATAGTTAAGTTGCTCCCGAATCTGCCCAGGGATAAGGAGGCGTGTGCGAAAGCCCCCTTGGATGCATATAACAGGACATTGACTACTTTGCTCACTCCTCTTGGTGACTCTATCCGTAGGATTCAAGGGTCTGTGTCTACGTCTGGAGGGGGGAGACAGGGGCGCTTTATAGGTGCTGTTATTGGCGGT
>2003/China/A/goose/Guangxi/1/2008
ATGGGCTCCAGACCTTCTACCAGGATCCCAGCACCTCTGATGCTGATCACCCGGATTATGCTGATATTGGGCTGTATCCGTCCGACAAGCTCTCTTGACGGCAGGCCTCTTGCAGCTGCAGGAATTGTAGTAACAGGAGATAAGGCAGTCAATGTATACACTTCGTCTCAGACGGGGTCAATCATAGTCAAGTTGCTCCCGAATATGCCCAGGGATAAGGAGGCGTGTGCAAAAGCCCCATTAGAGGCATATAACAGAACACTGACTACTTTGCTCACTCCTCTTGGCGACTCCATCCGCAAGATCCAAGGGTCTGTGTCCACATCTGGAGGAAGGAGACAAAAACGCTTTATAGGTGCTGTTATTGGCAGT
>2003/China/CK/CH/HN/1/03
ATGGGCTCCAAACCTTCTACCAGGATCCCAGCACCTCTAATGCTGATCACTCGGATTATGCTGATATTGAGCTGTATCCGCCCGACAAGCTCTCTTGACGGCAGGCCCCTTGCAGCTGCAGGAATTGTAGTAACAGGAGATAAGGCAGTCAATGTATACACCTCGTCTCAGACAGGGTCAATCATAGTCAAATTGCTCCCGAATATGCCCAGAGATAAGGAGGCGTGCGCAAAAGCCCCATTAGAGGCATATAACAGAACACTGACTACTTTGCTCACTCCTCTTGGCGACTCCATCCGCAAGATCCAAGGGTCTGTGTCCACGTCTGGAGGAAGGAGACAAAAACGCTTTATAGGCGCTGTTATTGGCAGT
>2003/China/CK/CH/JL/1/03
ATGGGCTCCAAACCTTCTACCAGGATCCCAGCACCTCTAATGCTGATCACTCGGATTATGCTGATATTGAGCTGTATCCGTCTGACAAGCTCTCTCGACGGCAGGCCCCTTGCAGCTGCAGGAATTGTAGTAACAGGAGATAAGGCAGTCAATGTATACACCTCGTCTCAGACAGGGTCAATCATAGTCAAGTTGCTCCCGAATATGCCCAGAGATAAGGAGGCATGTGCAAAAGCCCCATTGGAGGCATATAACAGAACACTGACTACTCTGCTCACTCCTCTTGGCGACTCCATCCGCAAGATCCAAGGGTCTGTGTCCACGTCCGGAGGAAGGAGACAGAAACGCTTTATAGGTGCTGTTATTGGCAGT
>2003/China/CK/CH/JL/203
ATGGGCTCCAAACCTTCTACCAGGATCCCAGCACCTCTAATGCTGATCACTCGGATTATGCTGATATTGAGCTGTATCCGTCTGACAAGCTCTCTCGACGGCAGGCCCCTTGCAGCTGCAGGAATTGTAGTAACAGGAGATAAGGCAGTCAATGTATACACCTCGTCTCAGACAGGGTCAATCATAGTCAAGTTGCTCCCGAATATGCCCAGAGATAAGGAGGCATGTGCAAAAGCCCCATTGGAGGCATATAACAGAACACTGACTACTCTGCTCACTCCTCTTGGCGACTCCATCCGCAAGATCCAAGGGTCTGTGTCCACGTCCGGAGGAAGGAGACAAAAACGCTTTATAGGTGCTGTTATTGGCAGT
>2003/China/CK/CH/JL/3/03
ATGGGCTCCAAACCTTCTACCAGGATCCCAGCACCTCTAATGCTGATCACTCGGATTATGCTGATATTGAGCTGTATCCGTCTGACAAGCTCTCTCGACGGCAGGCCCCTTGCAGCTGCAGGAATTGTAGTAACAGGAGATAAGGCAGTCAATGTATACACCTCGTCTCAGACAGGGTCAATCATAGTCAAGTTGCTCCCGAATATGCCCAGAGATAAGGAGGCATGTGCAAAAGCCCCATTGGAGGCATATAACAGAACACTGACTACTCTGCTCACTCCTCTTGGCGACTCCATCCGCAAGATCCAAGGGTCTGTGTCCACGTCCGGAGGAAGGAGACAGAAACGCTTTATAGGTGCTGTTATTGGCAGT
>2003/China/CK/CH/JL/403
ATGGGCTCCAGACCTTCTACCAGGATCCCAGCACCTCTGATGCTGATCACCCGGATTATGCTGATATTGGGCTGTATCCGTCCGACAAGCTCTCTTGACGGCAGGCCTCTTGCAGCTGCAGGAATTGTAGTAACAGGAGATAAGGCAGTCAATGTATACACCTCGTCTCAGACAGGGTCAATCATAGTCAAGTTGCTCCCGAATATGCCCAGGGATAAGGAAGCGTGTGCGAAAGCCCCATTAGAGGCATATAACAGAACACTGACTACTTTGCTCACTCCTCTTGGCGACTCCATCCGCAAGATCCAAGGGTCTGTGTCCACGTCTGGAGGAAGGAGACAAAAACGCTTTATAGGTGCTGTTATTGGCAGT
>2003/China/CK/CH/JL/503
ATGGGCTCCAAACCTTCTACCAGGATCCCAGCACCTCTAATGCTGATCACTCGGATTATGCTGATATTGAGCTGTATCCGTCTGACAAGCTCTCTCGACGGCAGGCCCCTTGCAGCTGCAGGAATTGTAGTAACAGGAGATAAGGCAGTCAATGTATACACCTCGTCTCAGACAGGGTCAATCATAGTCAAGTTGCTCCCGAATATGCCCAGAGATAAGGAGGCATGCGCAAAAGCCCCATTGGAGGCATATAACAGAACACTGACTACTCTGCTCACTCCTCTTGGCGACTCCATCCGCAAGATCCAAGGGTCTGTGTCCACGTCCGGAGGAAGGAGACAAAAACGCTTTATAGGTGCTGTTATTGGCAGT
>2003/China/Fujian/FM1/03
ATGGGCTCCAAACCTTCTACCAAGAACCCAGCACCTATGATGCTGACTATCCGGGTTGCGCTGGTACTGAGTTGCATCTGTCCGGCAAACTCCATTGATGGCAGGCCTCTTGCAGTTGCAGGAATTGTGGTTACAGGAGACAAAGCCGTCAACATATACACCTCATCCCAGACAGGATCAATCATAGTTAAGCTCCTCCCGAATCTGCCCAAGGATAAGGAGGCATGTGCGAAAGCCCCCTTGGATGCATACAACAGGACATTGACCACTTTGCTCACCCCCCTTGGTGACTCTATCCGTAGGATACAAGAGTCTGTGACTACATCTGGAGGGGGGAGACAGGGGCGCCTTATAGGCGCCATTATTGGCGGT
>2003/China/Guangxi10
ATGGGCTCTACATCTTCTACCAGGATCCCAGCACCTCTAATGCTGATCATTCGGATTATGCTGATATTGAGCAGTATCCGTCTGACAAGCTCCCTTGACGGCAGGCCTCTTGCAGCTGCAGGAATTGTAGTAACAGGGGATAAGGCAGTCAATGTATACACCTCGTCTCAGACAGGGTCAATCATAGTCAAGTTGCTCCCGAATATGCCCAGAGATAAGGAGGCGTGTGCAAAAGCCCCATTAGAGGCATATAACAGAACACTGACTACTTTGCTCACTCCTCTTGGCGACTCCATCCGCAAGATCCAAGGGTCTGTGTCCACGTCTGGAAGAAGGAGACAAAAACGCTTTATAGGTGCTGTTATTGGCAGT
>2003/China/Guangxi11
ATGGGCTCCAAACCTTCTACCAGGATCCCAGCACCTCTAATGCTGATCATTCGGATTATGCTGATATTGAGCTGTATCCGTCTGACAAGCTCCCTTGACGGCAGGCCTCTTGCAGCTGCAGGAATTGTAGTAACAGGGGATAAGGCAGTCAATGTATACACCTCGTCTCAGACAGGGTCAATCATAGTCAAGTTGCTCCCGAATATGCCCAGAGATAAGGAGGCGTGTGCAAAAGCCCCATTAGAGGCATATAACAGAACACTGACTACTTTGCTCACTCCTCTTGGCGACTCCATCCGCAAGATCCAAAGGTCTGTGTCCACGTCTGGAAGAAGGAGACAAAAACGCTTTATAGGTGCTGTTATTGGCAGT
>2003/China/Guangxi9
ATGGGATCCAAACCTTCTACCAGGAGCCCAGCACCTCTAATGCTGATCATTCGGATTATGCTGATATTGAGCTGTATCCGTCTGACAAGCTCCCTTGACGGCAGGCCTCTTGCAGCTGCAGGAATTGTAGTAACAGGGGATAAGGCAGTCAATGTATACACCTCGTCTCAGACAGGGTCAATCATAGTCAAGTTGCTCCCGAATATGCCCAGAGATAAGGAGGCGTGTGCAAAAGCCCCATTAGAGGCATATAACAGAACACTGACTACTTTGCTCACTCCTCTTGGCGACTCCATCCGCAAGATCCAAGGGTCTGTGTCCACGTCTGGAGGAAGGAGACAAAAACGCTTTATAGGTGCTGTTATTGGCAGT
>2003/China/JS03
ATGGGCTCCAAACCTTCTACCAGGATCCCAGCACCTCTGATGCTGGTCACCCGGATTATGCTGATATTGGGCTGTATTCGTTCGACAAGCTCTCTTGACGGCAGGCCTCTTGCAGCTGCAGGAATTGTAGTAACAGGAGATAAGGCAGTCAATGTATACACCTCGTCTCAGACAGGGTCAATCATAGTCAAGTTGCTCCCGAATATGCCCAGGGATAAGGAGGCGTGTGCGAAAGCCCCATTAGAGGCATATAACAGAACACTGACTACTTTGCTCACTCCTCTTGGCGACTCCATCCGCAAGATTCAAGGGTCTGTGTCCACGTCTGGAGGAAGGAGACAAAAACGCTTTATAGGTGCTGTTATTGGCAGT
>2003/China/JS05
ATGGGCTCCAAACCTTCTACCAAGAACCCAGCACCTATGATGCTGACTATCCGGGTTGCGCTGGTACTGAGTTGCATCTGTCCGGCAAACTCCATTGATGGCAGGCCTCTTGCAGCTGCAGGAATTGTGGTTACAGGAGACAAAGCCGTCAACATATACACCTCATCCCAGACAGGATCAATCATAGTTAAGCTCCTCCCGAATCTGCCCAAGGATAAGGAGGCATGTGCGAAAGCCCCCTTGGATGCATACAACAGGACATTGACCACTTTGCTCACCCCCCTTGGTGACTCTATCCGTAGGATACAAGAGTCTGTGACTACATCTGGAGGGGGGAGACAGGGGCGCCTTATAGGCGCCATTATTGGCGGT
>2003/China/JS06a
ATGGGCTCCAAACCTTCTACCAGGATCCCAGCACCTCTGGTGCTGGTCACCCGGATTATGCTGATATTGGGCTGTATCCGTCCGACAAGCTCCCTTGACGGCAGGCCTCTTGCAGCTGCAGGAATTGTAGTAACAGGAGATAAGGCAGTCAATGTATACACCTCGTCTCAGACGGGGTCAATCATAGTCAAGTTGCTCCCGAATATGCCCAGGGATAAGGAGGCGTGTGCGATAGCCCCATTAGAGGCATATAACAGAACACTGACTACTTTGCTCACTCCTCTTGGCGACTCCATCCGCAAGATCCAAGGGTCTGTGTCCACGTCTGGAGGAAGGAGACAAAAACGCTTTATAGGTGCTGTTATTGGCAGT
>2003/China/ND/03/044
ATGGGCTCCAAACCTTCTACCAGGATCCCAGCACCTCCGATGCTGATCACTCGGATTATGCTGATATTGAGCTGTATATGTCTGGCAAGCTCTCTCGACGGCAGGCCTCTTGCAGCCGCAGGGATTGTAGTAACAGGAGATAAGGCGGTCAATATATACACCTCTTCTCAGACAGGGTCAATCATAGTCAAGTTGCTCCCGAATATGCCCAAGGATAAAGAGGCGTGTGCAAAAGCCCCATTAGAGGCATATAACAGAACACTGACTACTTTGCTCACTCCTCTTGGCGATTCCATCCGCAAGATCCAAGGGTCTGTGTCCACTTCTGGAGGGAAGAGACAGAAACGCTTTATAGGTGCCGTTATTGGCAGT
>2003/China/NDV03-001
ATGGGCTCCAGACTCCCTACCAGGATCCCAGTACCTCCAATGCTGATCACCCGAATCATGTTGATATTGAGCTGTATCTGTCTGACGAGCTCTCTCGATGGCAGGCCTCTCGCAGCTGCGGGGATTGTGGTAACAGGAGATAAAGCAGTCAATATATACACCTCATCTCAGACTGGGTCAATCATAGTCAAGCTGCTCCCAAATATGCCCAAGGATAAAGAGGCGTGTGCAAAAGCCCCGTTAGAAGCATACAACAGAACACTGACCACTTTACTCACCCCACTTGGTGATTCCATCCGCAAGATACAAGGGTCCGTGTCGACATCAGGAGGAAGGAGACGGAAACGCTTTATAGGTGCCATTATCGGTAGT
>2003/China/NDV03-002
ATGGGCTCCAGACTCCCTACGAGGATCCCAGCACCTCTAATGCTGATCACTCGGATTATGCTGATATTGAGCTGTATCCGTCTGACAAGCTCTCTTGACGGCAGGCCTCTTGCAGCTGCAGGAATTGTAGTAACAGGAGATAAGGCAGTCAATGTATACACCTCGTCTCAGACAGGGTCAATCATAGTCAAGTTGCTCCCGAATATGCCCAGAGATAAGGAGGCGTGTGCAAAAGCCCCATTAGAGGCATATAACAGAACACTGACTACTTTGCTCACTCCTCTTGGCGACTCCATCCGCAAGATCCAAGGGTCTGTGTCCACGTCTGGAGGAAGGAGACAAAAACGCTTTATAGGTGCTGTTATTGGCAGT
>2003/China/NDV03-003
ATGGGCTCCAGACTCCCTACCAGGATCACAGCACCTCCGATGCTGATCACCCGAATCACGTTGATATTGAGCTGTATCTGTCTGACAAGTTCTCTTGATGGCAGGCCTCTTGCAGCTGCGGGGATTGTGGTAACAGGAGATAAAGCAGTCAATATATACACCGCATCTCAGACAGGGGCAATCATAGTCAAGTTGCTCCCGAATATGCCCAAGGGTAAAGAGGCGTGTGCAAAAGCCCCCTTAGAGGCATACAACAGAACACTGACCACTTTACTCACCCCACTTGGTGATTCCATCCGCAGGATACAAGGGTCTGTGTCTACATCAGGGGGAAGGAGACAGAAACGCTTTATAGGTGCCATTATCGGTAGT
>2003/China/NDV03-004
ATGGGCTCCAGACTCCCTACCAGGATCCCAGCACCTCTGATGCTGATCACTCGGATTATGCTGATATTGAGCTGTATCCGTCTGACAAGCTCTCTTGACGGCAGGCCTCTTGCAGCTGCAGGAATTGTAGTAACAGGAGATAAGGCAGTCAATGTATACACCTCGTCTCAGACAGGGTCAATCATAGTCAAGTTGCTCCCGAATATGCCCAGGGATAAGGAGGCGTGTGCAAAAGCCCCATTAGAGGCATATAACAGAACACTGACTACTTTGCTCTCTCCTCTTGGCGACTCCATCCGCAAGATCCAAGGGTCTGTGTCCACGTCTGGAGGAAGGAGAAAAAAACGTTTTATAGGTGCTGTTATTGGCAGT
>2003/China/NDV03-005
ATGGGCTCCAGACTCCCTACCAGGATCTCATTACCTCCGATGCTAATCACCCGAATCACGTTGATATCGAGCTGTATCTGTCTGACTAGCTCTCTCGACGGCAGGCCTCTTGCAGCTGCGGGGATTGTGGTAACAGGAGATAAAGCAGTCAATATATACACCTCATCTCAGACGGGGTCAATCATAATCAAGTTGCTCCCAAATATGCCCAAGGATAAAGAGGCGTGTGCAAAAGCCCCGCTAGAAGCATACAACAGAACACTGACCACTTTACTCTCCCCACTTGGTGATTCCATCCGCAGGATACAAGGATCTGTGTCTACATCAGGAGGAAGGAGACAGAAACGCTTTATAGGTGCCATTATCGGTAGT
>2003/China/NDV03-006
ATGGGCTCCAGACTCCCTACCAGGATCCCAGCACATCCGATGCTGATCACCCGAATCACGTTGATATTGAGCTGTATCTGTCTGACTAGCTCTCTTGATGGCAGGCCTCTTGCAGCTGCGGGGATTGTGGTAACAGGAGATAAAGCAGTCAATATATACACCTCATCTCAGACGGGGTCAATCATAGTCAAGTTGCTCCCAAATATGCCCAAGGGTAAAGAGGCGTGTGCAAAAGCCCCGTTAGAAGCATACAACAGAACACTGACCACTTTACTCACCCCACTTGGTGATTCCATCCGCAGGATACAAGGGTCTGTGTCTACATCAGGAGGAAGGAGACAGAAACGCTTTATAGGTGCCATTATTGGTAGT
>2003/China/NDV03-007
ATGGGCTCCAGACTCCCTACCAGGATCCCAGCACCTCCGATGCTGATCACCCGAATCATGTTGATATTGAGCTGTATCTGTCAGACGAGCTCTCTTGATGGCAGGCCTCTCGCAGCTGCAGGGATTGTGGTAACAGGAGATAAAGCAGTCAATATATACACCTCATCCCAGACAGGGTCGATCATAGTCAAGCTGCTCCCAAATATGCCCAAGGATAAAGAGGCGTGTGCAAAAGCCCCATTAGAGGCATACAACAGAACACTGACCACTTTACTCACCCCACTCGGTGATTCCATCCGCAAGATACAAGGGTCCGTGTCGACATCAGGAGGAAGGAGACGGAAACGCTTTATAGGTGCCATTATCGGTAGT
>2003/China/NDV03-008
ATGGGCTCCAGACTCCCTACCAGGATCCCAGCACCTCTGGTGCTGATCACCCGGATTATGTTGATATTGGGCTGTATCCGTCCGACAAGCTCTCTTGACGGCAGGCCTCTTGCAGCTGCAGGAATTGTAGTAACAGGAGATAAGGCAGTCAATGTATACACCTCGTCTCAGACAGGGTCAATCATAGTCAAGTTGCTCCCGAATATGCCCAGGGATAAGGAGGCGTGTGCGAAAGCCCCATTAGAGGCATATAACAGAACACTGACTACTTTGCTCACTCCTCTTGGCGACTCCATCCGCAAGATCCAAGGGTCTGTGTCCACGTCTGGAGGAAGGAGACAAAAACGCTTTATAGGTGCTGTTATTGGCAGT
>2003/China/NDV03-009
ATGGGCTCCAGACTCCCTACCAGGATCCCAGCACCTCTGATGCTGACCGTCAGGATTGCGCTGGCACTGAGCTGTGTCCGTCTGACAAATTCTCTCGATGGAAGGCCTCTTGCAGCTGCAGGGATTGTAGTAACGGGAGACAAAGCAGTCAACATATACACCTCATCTCAGACAGGGTCAATAATAGTCAAGTTACTCCCAAATATGCCTAAGGATAAAGAGGCGTGTGCAAAAGCCCCGTTGGAGGCATACAACAGGACACTGACTACTTTGCTCACCCCCCTTGGTGATTCTATCCGCAGGATACAAGAGTCTGCGACTACGTCCGGAGGAAGGAGGCAGAGACGCTTTATAGGTGCCATTATCGGCAGT
>2003/China/NDV03-010
ATGGGCTCCAGATCTTCTACCAGGATCCCAGCACCTCTGATGCTGATCACCCGGATTATGCTGATGTTGGGCTGTATCCGTCCGACAAGCTCTCTTGACGGCAGGCCTCTTGCAGCTGCAGGAATTGTAGTAACAGGAGATAAGGCAGTCAATGTATACACCTCGTCTCAGACAGGGTCAATCATAGTCAAGTTGCTCCCGAATATGCCCAGGGATAAGGAAGCGTGTGCGAAAGCCCCATTAGAGGCATATAACAGAACACTGACTACTTTGCTCACTCCTCTTGGCGACTCCATCCGCAAGATCCAAGGGTCTGTGTCCACGTCTGGAGGAAGGAGACAAAAACGCTTTATAGGTGCTATTATTGGCAGT
>2003/China/NDV03-013
ATGGGCTCCAGATCTTCTACTAGGATCCCAGCACCTCTGATGCTGATCACCCGGATTATGCTGATATTGGGCTGTATCCGTCCGACAAGCTCTCTTGACGGCAGGCCTCTTGCAGCTGCAGGAATTGTAGTAACAGGAGATAAGGCAGTCAATGTATACACCTCGTCTCAGACAGGGTCAATCATAGTCAAGTTGCTCCCGAATATGCCCAGGGATAAGGAAGCGTGTGCGAAAGCCCCATTAGAGGCATATAACAGAACACTGACTACTTTGCTCACTCCTCTTGGCGACTCCATCCGCAAGATCCAAGGGTCTGTGTCCACGTCTGGAGGAAGGAGACAAAAACGCTTTATAGGTGCTGTTATTGGCAGT
>2003/China/NDV03-014
ATGGGCTCCAGATCTTCTACCAGGATCCCAGCACCTCTAATGCTGATCACTCGGATTATGCTGATATTGAGCTGTATCTGTCTGACAAGCTCTCTTGACGGCAGGCCCCTTGCAGCTGCAGGAATTGTAGTAACAGGAGATAAGGCAGTCAATGTATACACCTCGTCTCAGACAGGGTCAATCATAGTCAAGTTGCTCCCGAATATGCCCAGAGATAAGGAGGCGTGTGCAAAAGCCCCATTAGAGGCATATAACAGAACACTGACTACTTTGCTCACTCCTCTTGGCGACTCTATCCGCAAGATCCAAGGGTCTGTGTCCACGTCTGGAGGAAGGAGACAAAAACGCTTTATAGGTGCTGTTATTGGCAGT
>2003/China/NDV03-018
ATGGGCTCCAGATCTTCTACCAGGATCCCAGCACCTCCGATGCTGATCACTCGGATTATGCTGATATTGAGCTGTATCTGTCTGGCAAGCTCTCTCGACGGCAGGCCTCTTGCAGCTGCAGGGATTGTAGTAACAGGAGATAAGGCGGTCAATATATACACCTCTTCTCAGACAGGGTCAATCATAGTCAAGTTGCTCCCGAATATGCCCAAGGATAAAGAGGCGTGTGCAAAAGCCCCATTAGAGGCATATAACAGAACACTGACTACTTTGCTCACTCCTCTTGGTGATTCCATCCGCAAGATCCAAGGGTCTGTGTCCACTTCTGGAGGAAAGAGACAGAAACGCTTTATAGGTGCCGTTATTGGCAGT
>2003/China/NDV03-019
ATGGGCTCCAGATCTTCTACCAGGATCCCAGCACCTCTGATGCTGGTCACCCGGATTATGCTGATATTGGGCTGTATCCGTCCGACAGGCTCTCTTGACGGCAGGCCTCTTGCAGCTGCAGGAATTGTAGTAACAGGAGATAAGGCAGTCAATGTATACACCTCGTCTCAGACAGGGTCAATCATAGTCAAGTTGCTCCCGAATATGCCCAGGGATAAGGAGGCGTGTGCGAAAGCCCCATTAGAGGCATATAACAGAACACTGACTACTTTGCTCACTCCTCTTGGCGACTCCATCCGCAAGATCCAAGGGTCTGTGTCCACGTCTGGAGGAAGGAGACAAAAACGCTTTATAGGTGCTGTTATTGGCAGT
>2003/China/NDV03-020
ATGGGCTCCAGATCTTCTACCAGGATCCCAGCACCTCTGATGCTGATCACCCGGATTATGCTGATATTGGGCTGTATCCGTCCGACAAGCTCTCTTGACGGCAGGCCTCTTGCAGCTGCAGGAATTGTAGTAACAGGAGATAAGGCAGTCAATGTATACACCTCGTCTCAGACGGGGTCAATCATAGTCAAGTTGCTCCCAAATATGCCCAGGGATAAGGAGGCGTGTGCGAAAGCCCCCTTAGAGGCATATAACAGAACACTGACTACTTTGCTCACTCCTCTTGGCGACTCCATCCGCAAGATCCAAGGGTCTGTGTCCACGTCTGGAGGAAGGAGACAAAAACGCTTTATAGGTGCTGTTATTGGCAGT
>2003/China/NDV03-021
ATGGGCTCCAGATCTTCTACCAGGATCCCAGCACCTCTGATGCTGGTCACCCGGATTATGCTGATATTGGGCTGTATCCGTTCGACAAGCTCTCTTGACGGCAGGCCTCTTGCAGCTGCAGGAATTGTAGTAACAGGAGATAAGGCAGTCAATGTATACACTTCGTCTCAGACAGGGTCAATCATAGTCAAGTTGCTCCCGAATATGCCCAAGGATAAGGAGGCGTGTGCGAAAGCCCCATTAGAGGCATACAACAGAACGCTGACTACTTTGCTCACTCCTCTTGGCGACTCCATCCGCAAGATTCAAGGGTCTGTGTCCACGTCTGGAGGAAGGAGACAAAAACGCTTTATAGGTGCTGTTATTGGCAGT
>2003/China/NDV03-022
ATGGGCTCCAGATCTTCTACCAGGATCCCAGCACCTCCGACGCTGATCACTCGGATTATGCTGATATTGAGCTGTATCCGTCTGACAAGCTCTCTTGACGGCAGGCCTCTTGCAGCTGCAGGAATTGTAGTAACAGGAGATAAGGCAGTTAATGTATACACCTCGTCTCAGACAGGGTCAATCATAGTCAAGTTGCTTCCGAATATGCCCAGGGATAAGGAGGCGTGTGCAAAAGCCCCATTAGAGGCATATAACAGAACACTGACTACTTTGCTCACTCCTCTTGGCGACTCCATCCGCAAGATCCAAGGGTCTGTGTCCACGTCTGGAGGAAGGAGACAAAAACGCTTTATAGGTGCTGTTATTGGCAGT
>2003/China/NDV03-024
ATGGGCTCCAGATCTTCTACCAGGATCCCAGTACCTCTAATGCTGACCATACGGATCACGCTGGCACTGAGTTATGTCCGTCTGACAAGTTCTCTTGATGGCAGGCCTCTTGCAGCCGCAGGGATCGTGGTAACAGGGGATAAAGCAGTTAACATATACACCTCATCCCAGACAGGGTCAATCATAGTCAAGTTACTCCCAAATATGCCCAAGGACAAAGAGGCATGTGCAAAAGCCCCATTGGAGGCTTACAACAGGACACTGACTACTTTGCTTACCCCCCTTGGTGATTCTATCCGCAGGATACAAGAGTCTGTGACTACATCCGGAGGAAGGAGACAGAGACGCTTTATAGGTGCCATTATTGGCAGT
>2003/China/NDV03-027
ATGGGCTCCAGATCTTCTACCAGGATCCCAGCACCTCTGATGCTGATCACCCGGATTATGCTGATATTGGGCTGTATCCGTCCGACAAGCTCTCTTGACGGCAGGCCTCTTGCAGCTGCAGGAATTGTAGTAACAGGAGATAAGGCAGTCAATGTATACACCTCGTCTCAGACAGGGTCAATCATAGTCAAGTTGCTCCCGAATATGCCCAGGGATAAGGAGGCGTGTGCAAAAGCCCCATTAGAGGCATATAACAGAACACTGACTGCTTTGCTCACTCCTCTTGGCGACTCCATCCGCAAGATCCAAGGGTCTGTGTCCACGTCTGGAGGAAGGAGACAAAAACGCTTTATAGGTGCTGTTATTGGCAGT
>2003/China/NDV03-028
ATGGGCTCCAGATCTTCTACCAGGATCCCAGCACCTCTGATGCTGATCACTCGGATTATGCTGATATTGAGCTGTATCCGTCTGACAAGCTCTCTTGACGGCAGGCCTCTTGCAGCTGCAGGAATTGTAGTAACAGGAGATAAGGCAGTCAATGTATACACCTCGTCTCAGACAGGGTCAATCATAGTCAAGTTGCTCCCGAATATGCCCAGGGACAAGGAGGAGTGTGCAAAAGCCCCATTAGAGGCATATAACAGAACACTGACTACTTTGCTCACTCCTCTTGGCGACTCCATCCGCAAGATCCAAGGGTCTGTGTCCACGTCTGGAGGAAGGAGACAAAAACGCTTTATAGGTGCCGTTATTGGCAGT
>2003/China/NDV03-029
ATGGGCTCCAGATCTTCTACCAAGAACCCAGCACCTATGATGCTGACTATCCGGGTTGCGCTGGTACTGAGTTGCATCTGTCCGGCAAACTCCATTGATGGCAGGCCTCTTGCAGCTGCAGGAATTGTGGTTACAGGAGACAAAGCCGTCAACATATACACCTCATCCCAGACAGGATCAATCATAGTTAAGCTCCTCCCGAATCTGCCCAAGGATAAGGAGGCATGTGCGAAAGCCCCCTTGGATGCATACAACAGGACATTGACCACTTTGCTCACCCCCCTTGGTGACTCTATCCGTAGGATACAAGAGTCTGTGACTACATCTGGAGGGGGGAGACAGGGGCGCCTTATAGGCGCCATTATTGGCGGT
>2003/China/NDV03-032
ATGGGCTCCAGATCTTGTACCAGGATTCCAGCACCTCTGATGCTGATCACTCGGATTATGCTAATATTGAGTTGCATCTGTCTGGCAAGCTCTCTCGACGGCAGGCCTCTTGCAGCCGCAGGGATTGTAGTAACAGGAGACAAGGCGGTCAATATATACACCTCGTCTCAGACAGGGTCAATCATAGTCAAGTTGCTCCCGAATATGCCCAAGGATAAAGAGGCGTGTGCAAAAGCCCCATTAGAGGCATATAACAGAACACTGACTACTTTGCTTACTCCTCTTGGCGATTCTATCCGCAAGATCCAAGGGTCTGTGTCCACATCTGGAGGAAGGAGACAGAAGCGCTTTATAGGTGCCGTTATTGGCAGT
>2003/China/NDV03-033
ATGGGCTCCAGATCTTCTACCAGGATCCCAGCACCTCTGATGCTGATCACCCGGATTATGCTGATATTGGGCTGTATCCGTCCGACAAGCTCTCTTGACGGCAGGCCTCTTGCAGCTGCAGGAATTGTAGTAACAGGAGATAAGGCAGTCAATGTATACACCTCGTCTCAGACAGGGTCAATCATAGTCAAGTTGCTCCCGAATATGCCCAGGGATAAGGAGGCGTGTGCGAAAGCCCCATTAGAGGCATATAACAGAACACTGACTGCTTTGCTCACTCCTCTTGGCGACTCCATCCGCAAGATCCAAGGGTCTGTGTCCACGTCTGGAGGAAGGAGACAAAAACGCTTTATAGGTGCTGTTATTGGCAGT
>2003/China/NDV03-035
ATGGGCTCCAGATCTTCTACCAGGATCCCAGCACCTCTGATGCTGATCACCCGGATTATGCTGATATTGGGCTGTATCCGTCCGACAAGCTCTCTTGACGGCAGGCCTCTTGCAGCTGCAGGAATTGTAGTAACAGGAGATAAGGCAGTCAATGTATACACCTCGTCTCAGACGGGGTCAATCATAGTCAAGTTGCTCCCGAATATGCCCAGGGATAAGGAGGCGTGTGCGAAAGCCCCATTGGAGGCATATAACAGAACACTGACTACTTTGCTCACTCCTCTTGGCGACTCCATCCGCAAGATCCAAGGGGCTGTGTCCACGTCTGGAGGAAGGAGACAAAAACGCTTTATAGGTGCTGTTATTGGCAGT
>2003/China/NDV03-036
ATGGGCTCCAGATCTTCTACCAGGATCCCAGCACCTCTGATGCTGATCACCTGGATTATGCTGATATTGGGCTGTATCCGTCCGACAAGCTCTCTTGACGGCAGGCCTCTTGCGGCTGCAGGAATTGTAGTAACAGGAGATAAGGCAGTCAATGTATACACCTCGTCTCAGACAGGGTCAATTATAGTCAAGTTGCTCCCTAATATGCCCAGGGATAAGGAGGCGTGTGCGAAAGCCCCATTAGAGGCATATAACAGAACACTGACTACTTTGCTCACTCCTCTTGGCGACTCCATCCGCAAGATCCAAGGGTCTGTGTCCACGTCTGGAGGAAGGAGACAAAAACGCTTTATAGGTGCAGTTATTGGCAGT
>2003/China/NDV03-038
ATGGGCTCCAGATCTTCTACCAGGATCCCAGCACCTCTGATGCTGATCACCCGGATTATGCTGATATTGGGCTGTATCCGTCCGACAAGCTCTCTTGACGGCAGGCCTCTTGCAGCTGCAGGAATTGTAGTAACAGGAGATAAGGCAGTCAATGTATACACCTCGTCTCAGACGGGGTCAATCATAGTCAAGTTGCTCCCGAATATGCCCAGGGATAAGGAGGCGTGTGCGAAAGCCCCATTAGAGGCATATAACAGAACACTGACTACTTTGCTCACTCCTCTTGGCGACTCCATCCGCAAGATCCAAGGGTCTGTGTCCACGTCTGGAGGAAGGAGACAAAAACGCTTTATAGGTGCTGTTATTGGCAGT
>2003/China/NDV03-041
ATGGGCTCCAGATCTTCTACCAGGATCCCAGCACCTCTAATGTTGATCACTCGGATTATGCTGATATTGAGCTGTATCCGTCTGACAAGCTCTCTTGACGGCAGGCCCCTTGCAGCTGCAGGAATTGTAGTAACAGGAGATAAGGCAGTCAATGTATACACCTCGTCTCAGACAGGGTCAATCATAGTCAAGTTGCTCCCGAATATGCCCAGAGATAAGGAGGCATGTGCAAAAGCCCCATTGGAGGCATATAACAGAACACTGACTACTCTGCTCACTCCTCTTGGCGACTCCATCCGCAAGATCCAAGGGTCTGTGTCCACGTCCGGAGGAAGGAGACAAAAACGCTTTATAGGTGCTGTTATTGGCAGT
>2003/China/NDV03-043
ATGGGCTCCAGATCTTCTACCAGGATCCCAGCACCTCTGATGCTGATCACCCGGATTATGCTGATATTGGGCTGTATCCGTCCGACAAGCTCTCTTGACGGCAGGCGTCTTGCAGCTGCAGGAATTGTAGTAACAGGAGATAAGGCAGTCAATGTATACACCTCGTCTCAGACAGGGTCAATCATAGTCAAGTTGCTCCCGAATATGCCCAGGGATAAGGAGGCGTGTGCGAAAGCCCCACTAGAGGCATATAACAGAACACTGACTACTTTGCTCACTCCTCTTGGCGACTCCATCCGCAAGATCCAAGGGTCTGTGTCCACGTCTGGAGGAAGGAGACAAAAACGCTTTATAGGTGCTGTTATTGGCAGT
>2003/China/NDV03-044
ATGGGCTCCAGATCTTCTACCAGGATCCCAGCACCTCCGATGCTGATCACTCGGATTATGCTGATATTGAGCTGTATATGTCTGGCAAGCTCTCTCGACGGCAGGCCTCTTGCAGCCGCAGGGATTGTAGTAACAGGAGATAAGGCGGTCAATATATACACCTCTTCTCAGACAGGGTCAATCATAGTCAAGTTGCTCCCGAATATGCCCAAGGATAAAGAGGCGTGTGCAAAAGCCCCATTAGAGGCATATAACAGAACACTGACTACTTTGCTCACTCCTCTTGGCGATTCCATCCGCAAGATCCAAGGGTCTGTGTCCACTTCTGGAGGGAAGAGACAGAAACGCTTTATAGGTGCCGTTATTGGCAGT
>2003/China/NDV03-045
ATGGGCTCCAGACTCCCTACCAATGTCCCAGCACCTCTGATGCTGACCGTCAGGATTGCGCTGGCACTGAGCTGTGTCCGTCTGACAAATTCTCTCGATGGAAGGCCTCTTGCAGCTGCAGGGATTGTAGTAACGGGAGACAAAGCAGTCAACATATACACCTCATCTCAGACAGGGTCAATAATAGTCAAGTTACTCCCAAATATGCCTAAGGATAAAGAGGCGTGTGCAAAAGCCCCGTTGGAGGCATACAACAGGACACTGACTACTTTGCTCACCCCCCTTGGTGATTCTATCCGCAGGATACAAGAGTCTGCGACTACGTCCGGAGGAAGGAGGCAGAGACGCTTTATAGGTGCCATTATCGGCAGT
>2003/China/NDV03-048
ATGGGCTCCAGATCTTCTACCAGGATCCCAGCACCTCTGATGCTGATCACCCGGATTATGCTGATATTGGGCTGTATCCGTCCGACAAGCTCTCTTGACGGCAGGCCTCTTGCAGCTGCAGGAATTGTAGTAACAGGAGATAAGGCAGTCAATGTATACACCTCGTCTCAGACAGGGTCAATCATAGTCAAGTTGCTCCCGAATATGCCCAGGGATAAGGAAGCGTGTGCGAAAGCCCCATTAGAGGCATATAACAGAACACTGACTACTTTGCTCACTCCTCTTGGCGACTCCATCCGCAAGATCCAAGGGTCTGTGTCCACGTCTGGAGGAAGGAGACAAAAACGCTTTATAGGTGCTGTTATTGGCAGT
>2003/China/NDV03-049
ATGGGCTCCAGATCTTCTACCAGGATCCCAGCACCTCTGATGCTGATCACCTGGATTATGCTGATATTGGGCTGTATCCGTCCGACAAGCTCTCTTGACGGCAGGCCTCTTGCGGCTGCAGGAATTGTAGTAACAGGAGATAAGGCAGTCAATGTATACACCTCGTCTCAGACAGGGTCAATCATAGTCAAGTTGCTCCCGAATATGCCCAGGGATAAGGAGGCGTGTGCGAAAGCCCCATTAGAGGCATATAACAGAACACTGACTACTTTGCTCACTCCTCTTGGCGACTCCATCCGCAAGATCCAAGGGTCTGTGTCCACGTCTGGAGGAAGGAGACAAAAACGCTTTATAGGTGCTGTTATTGGCAGT
>2003/China/NDV03-050
ATGGGCTCCAGATCTTCTACCAGGATTCTCGCACCTCCGATGCTGATCACTCGGAGTATGCTGATATTGAGCTGTATCCGTCTGACAAGCTCCCTTGACGGCAGGCCTCTTGCAGCTGCAGGAATTGTAGTAACAGGAGATAAGGCGGTCAATGTATACACCTCGTCTCAGACAGGGTCAATCATAGTCAAATTGCTCCCGAATATGCCCAAGGATAAGGAGGCGTGTGCAAAAGCCCCATTAGAGGCATATAACAGAACACTGACTACTTTGCTCACTCCTCTTGGCGATTCCATCCGCAAGATCCAAGGGTCTGTGTCCACGTCTGGAGGAAGGAGACAAAAACGCTTTATAGGTGCCGTTATTGGCAGT
>2003/China/NDV03-051
ATGGGCTCCAGATCTTCTACCAGGATCCCAGCACCTCCGATGCTGATCACCCGAATTATGCTGATATTGAGCTGCATCTGCCCGACGGGCTCTCTTGACGGCAGGCCTCTTGCAGCTGCAGGGATTGTGGTAACAGGAGATAAAGCAATCAATATATACTCCTCATCTCAGACAGGGTCAATCATAGTCAAGTTGCTCCCGAATATGCCCAAGGATAAAGAGGCATGTGCAAAAGCCCCTCTAGAAGCATACAACAGAACACTGACCACTTTACTCACCCCCCTAGGTGATTCCATCCGCAGGATACAAGGGTCTGTGTCCACATCAGGGGAAAAGAGGCAGAAACGGTTTATAGGTGCCATTATCGGCAGT
>2003/China/NDV03-052
ATGGGCTCCAGATCTTCTACCAGGATCCCAGCATCTCTGATGCTGATCACTCGGATTATGCTGGTATTGAGCTGTATCCGTCTGACAAGCTCTCTTGACGGCAGGCCTCTTGCAGCTGCAGGAATTGTAGTAACAGGAGATAAGGCAGTCAATGTATACACCTCGTCTCAGACAGGGTCAATCATAGTCAAGTTGCTCCCTAATATGCCCAGGGACAAGGAGGCGTGTGCAAAAGCCCCGTTAGAGGCATATAACAGAACACTGACTACTTTGCTCACTCCTCTTGGCGACTCCATCCGCAAGATCCAAGGGTCTGTGTCCACGTCTGGAGGAAGGAGACAAAAACGCTTTATAGGTGCCGTTATTGGCAGT
>2003/China/NDV03-053
ATGGGCTCCAGATCTTCTACCAGGATCCCAGCACCTCTGATGCTGATTACTCGGATTATGCTGATATTGAGTTGCATCTGTCCGGCAAGCTCTCTCGACGGCAGGCCTCTTGCAGCTGCAGGGATTGTAGTAACAGGAGACAAGGCGATCAATATATACACCTCGTCTCAGACAGGGTCAATCATAGTCAAGTTGCTCCCGAATATGCCCAAGGATAAAGAGGCGTGTGCAAAAGCCCCATTAGAGGCATATAACAGAACACTGACTACTTTGCTTACTCCTCTTGGCGATTCTATCCGCAAGATCCAAGGGTCTGTGTCCACATCTGGAGGAAGGAGACAGAAACGCTTTATAGGTGCCGTTATTGGCAGT
>2003/China/NDV03-054
ATGGGCTCCAGATCTTCTACCAGGATCCCAGCACCTCTGATGCTGGTCACCCGGATTATGCTGATATTGGGCTGTATCTGTTCGACAAGCTCTCTTGACGGCAGGCCTCTTGCAGCTGCAGGAATTGTAGTAACAGGAGATAAGGCAGTCAATGTATACACCTCGTCTCAGACAGGGTCAATCATAGTCAAGTTGCTCCCGAATATGCCCAGGGATAAGGAGGCGTGTGCGAAAGCCCCATTAGAGGCATATAACAGAACACTGACTACTTTGCTCACTCCTCTTGGCGACTCCATCCGCAAGATTCAAGGGTCTGTGTCCACGTCTGGAGGAAGGAGACAAAAACGCTTTATAGGTGCTGTTATTGGCAGT
>2003/China/NDV03-056
ATGGGCTCCAGATCTTCTACCAGGATCCCAGTACCTCTGATGCTGATCACTCGGATTATGCTGATATTGAGCTGTATCTGTCTGACAAGCTCTCTTGACGGCAGGCCTCTTGCAGCTGCGGGGATTGTAGTGACAGGAGATAAGGCAGTCAATATATACACCTCGTCTCAAACAGGGTCAATCATAATCAAGTTGCTCCCGAATATGCCCAAGGATAAAGAGGCGTGTGCAAAAGCCCCATTAGAGGCATATAACAGGACACTGACTACTTTGCTCACTCCTCTTGGCGATTCCATCCGCAAGATCCAAGGGTCTGTGTCCACGTCTGGAGGAAGGAGACAGAAACGCTTTATAGGTGCCGTTATTGGCAGT
>2003/China/NDV03-059
ATGGGCTCCAGATCTTCTACCAAGAACCCAGCACCTATGATGCTGACTATCCGGATTGCGCTGGTACTGAGTTGCATCTGTCCGGCAAACTCCATTGATGGCAGGCCTCTTGCAGCTGCAGGAATTGTGGTTACAGGAGACAAAGCCGTCAACATATACACCTCATCCCAGACAGGATCAATCATAGTTAAGCTCCTCCCGAATCTGCCCAAGGATAAGGAGGCATGTGCGAAAGCCCCCTTGGATGCATACAACAGGACATTGACCACTTTGCTCACCCCCCTTGGTGACTCTATCCGTAGGATACAAGAGTCTGTGACTACATCTGGAGGGGGGAGACAGGGGCGCCTTATAGGCGCCATTATTGGCGGT
>2003/China/NDV03-060
ATGGGCTCCAGATCTTCTACCAGGATCCCAGCACCTCTGATGCTGATCACTCGGATTGTGCTGATATTGAGCTGTATCCGTCTGACAAGCTCTCTTGACGGCAGGCCTCTTGCAGCCGCAGGAATTGTAGTAACAGGAGATAAGGCAGTCAATGTATACACCTCGTCTCAGACAGGGTCAATCATAGTCAAATTGCTCCCGAATATGCCCAAGGATAAGGAGGCGTGTGCAAAAGCCCCATTAGAGGCATATAACAGAACACTGACTACTTTGCTCACTCCTCTTGGCGATTCCATCCGCAAGATCCAAGGGTCTGTGTCCACGTCTGGAGGAAGGAGACAAAAACGCTTTATAGGTGCCGTTATTGGCAGT
>2003/China/P4
ATGGGCTCCAAACCCCACACCAGGATCCCAGCACCTCTGATGCTGATCACCCGAATTACTCTGGTACTGAGCTGCATCTGCCTGACGAGCTCTCTTGACGGCAGGCCACTTGCAGCTGCGGGGATTGTGGTAACAGGAGATAAAGCAATCAATATATACACCTCATCTCAGACAGGGTCAATCATAGTCAAGTTGCTCCCGAATATGCCCAAGGACAAGGAGGCATGTGCGAAAGCCCCGTTAGAGGCATACAACAGAACACTGACCACTTTACTCACCCCCCTTGGTGATTCCATCCGCAGGATACAAGGATCTGTGTCCACATCAGGAGGAAGGAGGCAGAAGCGCTTTATAGGTGCCATTATAGGCAGT
>2003/China/PX203
ATGGGCTCCAAACCTTCTACCAGGGTCCCAGCACCTCTGATGCTGATCACCCGGATTATGCTGATATTGGGCTGTATCTGTTCGACAAGCTCTCTTGATGGCAGGCCTCTTGCAGCTGCAGGAATTGTAGTAACAGGAGATAAGGCAGTCAATGTATACACCTCGTCTCAGACAGGGTCAATCATAGTCAAGTTGCTCCCGAATATGCCCAGGGATAAGGAGGCGTGTGCGAAAGCCCCATTAGAGGCATATAACAGAACACTGACTACTTTGCTCACTCCTCTTGGCGACTCCATCCGCAAGATCCAAGGGTCTGTGTCCACGTCTAGAGGAAGGAGACAAAAACGCTTTATAGGTGCTGTTATTGGCAGT
>2003/China/SCL03
ATGGGCTCCAAACCTTCTACCAGGATCCCAGCACCTCTAATGCTGATCACTCGGATTATGCTGATATTGAGCTGTATCCGTCTGACAAGCTCTCTTGACGGCAGGCCTCTTGCAGCTGCAGGAATTGTAGTAACAGGAGATAAGGCAGTCAATGTATACACCTCGTCTCAGACAGGGTCAATCATAGTCAAGTTGCTCCCGAATATGCCCAGAGATAAGGAGGCGTGTGCAAAAGCCCCATTAGAGGCATATAACAGAACACTGACTACTTTGCTCACTCCTCTTGGCGACTCCATCCGCAAGATCCAAGGGTCTGTGTCCACGTCTGGAGGAAGGAGACAAAAACGCTTTATAGGTGCTGTTATTGGCAGT
>2003/China/SD/1/03
ATGGGCTCCAGACCTTCTACCAAGAACCCAGCACCTATGATGCTGACTATCCGGGTTGCGCTGGCACTGAGTTGCATCTGTCCGGCAAACTCCATTGATGGCAGGCCTCTTGCAGCTGCAGGAATTGTGGTTACAGGAGACAAAGCCGTCAACATATACACCTCATCCCAGACAGGATCAATCATAGTTAAGCTCCTCCCGAATCTGCCCAAGGATAAGGAGGCATGTGCGAAAGCCCCCTTGGATGCATACAACAGGACATTGACCACTTTGCTCACCCCCCTTGGTGACTCTATCCGTAGGATACAAGAGTCTGTGACTACATCTGGAGGGGGGAGACAGGGGCGCCTTATAGGCGCCATTATTGGCGGT
>2003/China/SKY03
ATGGGCTCCAAACCTTCTACCAGGATCCCAGCACCTCTGATGCTGGTCACCCGGATTATGCTGATATTGGGCTGTATCCGTTCGACAAGCTCTCTTGACGGCAGGCCTCTTGCAGCTGCAGGAATTGTAGTAACAGGAGATAAGGCAGTCAATGTATACACCTCGTCTCAGACAGGGTCAATCATAGTCAAGTTGCTCCCGAATATGCCCAGGGATAAGGAGGCGTGTGCGAAAGCCCCATTAGAGGCATATAACAGAACACTGACTACTTTGCTCACTCCTCTTGGCGACTCCATCCGCAAGATTCAAGGGTCTGTGTCCACGTCTGGAGGAAGGAGACAAAAACGCTTTATAGGTGCTGTTATTGGCAGT
>2003/China/SL03
ATGGGCTCCAAACCTTCTACCAGGATCCCAGCACCTCTAACGCTGATCACTCGGATTATGCTGATATTGAGCTGTATCCGCCCGACAAGCTCTCTTGACGGCAGGCCCCTTGCAGCTGCAGGAATTGTAGTAACAGGAGATAAGGCAGTCAATGTATACACCTCGTCTCAGACAGGGTCAATCATAGTCAAATTGCTCCCGAATATGCCCAGAGATAAGGAGGCGTGTGCAAAAGCCCCATTAGAGGCATATAACAGAACACTGACTACTTTGCTCACTCCTCTTGGCGACTCCATCCGCAAGATCCAAGGGTCTGTGTCCACGTCTGGAGGAAGGAGACAAAAACGCTTTATAGGCGCTGTTATTGGCAGT
>2003/China/SP13
ATGGGCTCCAAACCTTCTACCAAGAACCCAGCACCTATGATGCTGACTATCCGGGTTGCGCTGGTACTGAGTTGCATCTGTCCGGCAAACTCCATTGATGGCAGGCCTCTTGCAGCTGCAGGAATTGTGGTTACAGGAGACAAAGCCGTCAACATATACACCTCATCCCAGACAGGATCAATCATAGTTAAGCTCCTCCCGAATCTGCCCAAGGATAAGGAGGCATGTGCGAAAGCCCCCTTGGATGCATACAACAGGACATTGACCACTTTGCTCACCCCCCTTGGTGACTCTATCCGTAGGATACAAGAGTCTGTGACTACATCTGGAGGGGGGAGACAGGGGCGCCTTATAGGCGCCATTATTGGCGGT
>2003/China/SPY03
ATGGGCTCCAAACCTTCTACCAGGATCCCAGCACCTCTGATGCTGATCACCCGGATTATGCTGATGTTGGGCTGTATCCGTCCGACAAGCTCTCTTGACGGCAGGCCTCTTGCAGCTGCAAGAATTGTAGTAACAGGAGATAAGGCAGTCAATGTATACACCTCGTCTCAGACAGGGTCAATCATAGTCAAGTTGCTCCCGAATATGCCCAGGGATAAGGAAGCGTGTGCGAAAGCCCCATTAGAGGCATATAACAGAACACTGACTACTTTGCTCACTCCTCTTGGCGACTCCATCCGCAAGATCCAAGGGTCTGTGTCCACGTCTGGAGGAAGGAGACAAAAACGCTTTATAGGTGCTATTATTGGCAGT
>2003/China/SWS03
ATGGGCTCCAAACCTTCTACCAGGATCCCGGCACCTCTGATGCTGATTACTCGGATTATACTGATATTGAGTTGCATCTGTCCGGCAAGCTCTCTCGACGGCAGGCCTCTTGCAGCTGCAGGGATTGTAGTAACAGGAGACAAGGCGATCAATATATACACCTCGTCTCAGACAGGGTCAATCATAGTCAAGTTGCTCCCGAATATGCCCAAGGATAAAGAGGCGTGTGCAAAAGCCCCATTAGAGGCATATAACAGAACACTGACTACTTTGCTTACTCCTCTTGGCGATTCTATCCGCAAGATCCAAGGGTCTGTGTCCACATCTGGAGGAAGGAGACAGAAACGCTTTATAGGTGCCGTTATTGGCAGT
>2003/China/SY03
ATGGGCTCCAGACCTTCTACCAAGAACCCAGCACCTATGATGCTGGCTATCCGGGTTGCGCTGGTACTGAGTTACATCTGTCCGGCAAACTCCATTGATGGCAGGCCTCTTGCAGCTGCAGGAATTGTGGTTACAGGAGACAAAGCCGTCAACATATACACCTCATCCCAGACAGGATCAATCATAGTTAAGCTCCTCCCGAATCTGCCCAAGGATAAGGAGGCATGTGCGAAAGCTCCCTTGGATGCATACAACAGGACATTGACCACTTTGCTCACCCCCCTTGGTGACTCTATCCGTAGGATACAAGAGTCTGTGACTACATCTGGAGGGGGGAGACAGGGGCGCCTTATAGGCGCCATTATTGGCGGT
>2003/China/WHZ034
ATGGGCTCCAAACCTTCTACCAGGATCCCAGCACCTCTAATGCTGATCACTCGGATTATGCTGATATTGAGCTGTATCCGTCTGACAAGCTCTCTTGACGGCAGGCCTCTTGCAGCTGCAGGAATTGTAGTAACAGGAGATAAGGCAGTCAATGTATACACCTCGTCTCAGACAGGGTCAATCATAGTCAAGTTGCTCCCGAATATGCCCAGAGATAAGGAGGCGTGTGCAAAAGCCCCATTAGAGGCATATAACAGAACACTGACTACTTTGCTCACTCCTCTTGGCGACTCCATCCGCAAGATCCAAGGGTCTGTGTCCACGTCTGGAGGAAGGAGACAAAAACGCTTTATAGGTGCTGTTATTGGCAGT
>2003/China/WN/Tianin/03
ATGGGCTCCAAACCTTCTACCAGGATCCCAGCACCTCTGATGCTGATCACCCGGATTATGCTGATATTGGGCTGTATCCGTCCGACAAGCACTCTTGACGGCAGGCCTCTCGCAGCTGCAGGAATTGTAGTAACAGGAGATAAGGCAGTCAATGTATACACTTCGTCTCAGACGGGGTCAATCATAGTCAAGTTGCTCCCGAATATGCCCAGGGATAAGGAGGCGTGTGCGAAAGCCCCATTAGAGGCATACAACAGAACACTGACTACTTTGCTCACTCCTCTTGGCGACTCCATCCGCAAGATCCAAGGGTCTGTGTCCACGTCTGGAGGAAGGAGACGAAAACGCTTTATAGGTGCTGTTATTGGCAGT
>2003/China/YG03
ATGGGCTCCAAACCTTCTACCAGGATCCCAGCACCTCTGATGCTGATTACTCGGATTATGCTGATATTGAGTTGCATCTGTCCGGCAAGCTCTCTCGACGGCAGGCCTCTTGCAGCTGCAGGGATTGTAGTAACAGGAGACAAGGCGATCAATATATACACCTCGTCTCAGACAGGGTCAATCATAGTCAAGTTGCTCCCGAATATGCCCAAGGATAAAGAGGCGTGTGCAAAAGCCCCATTAGAGGCATATAACAGAACACTGACTACTTTGCTTACTCCTCTTGGCGATTCTATCCGCAAGATCCAAGGGTCTGTGTCCACATCTGGAGGAAGGAGACAGAAACGCTTTATAGGTGCCGTTATTGGCAGT
>2003/Hong Kong/Chicken/Hong Kong/1907.5/2003/SV031907.5
ATGGGCTCCAGACCTTCTACCAGGATCCCAGCACCTCTGATGCTGATCACTCGGATTGTGCTGATATTGAGCTGTATCCGTTTGACAAGCTCTCTTGACGGCAGGCCTCTTGCAGCCGCAGGAATTGTAGTAACAGGAGATAAGGCAGTCAATGTATACACCTCGTCTCAGACAGGGTCAATCATAGTCAAATTGCTCCCGAATATGCCTAAGGACAAGGAAGCGTGTGCAAAAGCCCCATTAGAGGCATACAACAGAACACTGACTACTTTGCTCACTCCTCTTGGCGATTCCATCCGCAAGATCCAAGGGTCTGTGTCCACGTCTGGAGGAAGGAGAAAAAAACGCTTTATAGGTGCCATTATTGGCAGT
>2003/Hong Kong/Chicken/Hong Kong/1933.5/2003/SV031933.5
ATGGGCTCCAGACCTTCTACCAGGATCCCAGCACCTCTGATGCTGATCACTCGGATTGTGCTGATATTGAGCTGTATCCGTTTGACAAGCTCTCTTGACGGCAGGCCTCTTGCAGCCGCAGGAATTGTAGTAACAGGAGATAAGGCAGTCAATGTATACACCTCGTCTCAGACAGGGTCAATCATAGTCAAATTGCTCCCGAATATGCCCAAGGATAAGGAAGCGTGTGCAAAAGCCCCATTAGAGGCATACAACAGAACACTGACTACTTTGCTCACTCCTCTTGGCGATTCCATCCGCAAGATCCAAGGGTCTGTGTCCACGTCTGGAGGAAGGAGAAAAAAACGCTTTATAGGTGCCATTATTGGCAGT
>2003/Slovakia/Palarikovo
ATGGGCTCCAGATCTTCTACCAGGATCCCAGTACCTCTGATGCTGACTGTTCGGGTCGCGCTGGCATTGTGTTGCGTCCGTCTGACAAGCTCCCTTGATGGCAGGCCTCTTGCAGCTGCAGGGATTGTGGTAACAGGAGACAAAGCGGTCAACATATACACCTCATCCCAGACAGGGTCGATCATAGTCAAGTTACTCCCCAATATGCCCAAGGACAAAGAGGCATGTGCAAAAGCCCCGTTGGAGGCGTACAACAGGACATTGACTACTCTGCTCACCCCCCTTGGTGATTCTATCCGTAGGATACAAGAGTCCGTGACTACATCTGGAGGAGGGAAACAGGGACGCCTTATAGGCGCTATTATCGGTGGT
>2003/South Korea/CBU2374
ATGGGCTCCAGATCTTCTACCAGGATCCCAGTACCTCTGATGCTGACTGTCCGGGTCGCGCTGGCACTGAGTTGCGTCCGTCTGACAAGCTCCCTTGATGGCAGGCCTCTTGCAGCTGCAGGGATTGTGGTAACAGGAGACAAAGCAGTCAACATATACACCTCATCCCAGACAGGGTCGATCATAGTCAAGTTACTCCCCAATATGCCCAAGGACAAAGAGGCGTGTGCAAAAGCCCCATTGGAGGCGTACAACAGGACATTGACTACTCTGCTCACCCCCCTTGGTGATTCTATCCGTAGGATACAAGAGTCCGTGACTACATCTGGAGGAGGGAAACAGGGGCGCCTTATAGGCGCTATTATCGGTGGT
>2003/South Korea/SNU3058
ATGGGCTCCAAACCTTCTACCAGGATCCCAGCACCTCTGATGCTGACCACCCGGATTACGCTGATATTGAGCTGTATCCGTCCGACAAGCTCTCTTGACGGCAGGCCTCTTGCAGCTGCAGGAATTGTAGTAACAGGAGATAAGGCAGTCAATGTATACACCTCGTCTCAGACAGGGTCAATCATAGTCAAGTTGCTCCCGAATATGCCCAGGGATAAAGAGGCGTGTGCAAAAGCCCCATTAGAGGCATATAACAGAACACTGACTACTTTGCTCACTCCTCTTGGCGACTCCATCCGCAAGATCCAAGGGTCTGTGTCCACGTCTGGAGGAAGGAGACAAAAACGCTTTATAGGTGCTGTTATTGGCAGT
>2003/USA/03-632a
ATGGGCTCCGGGTCTTCTACCAGGATCCCAGTACCTCTGATGCTGACCGTCCGGGTTGCACTGGCACTAAGTTGCATCCGTCTGACAAGCTCTCTTGATGGCAGGCCTCTAGCAGCTGCAGGAATTGTGGTAACAGGAGACAAGGCAGTCAACATATATACCTCATCTCAGACAGGGTCAATCATAGTCAAGCTACTCCCGAATATGCCCAAAGATAAAGAGGCATGTGCAAAAGCCCCCTTGGAGGCATACAACAGAACATTGACCACTTTGCTCACCCCCCTTGGTGATTCTATTCGTAGGATACAAGAGTCTGTGACCACATCTGGAGGAGAGAAGCAGGGGCGCCTTATAGGTGCTATTATTGGCGGT
>2003/USA/03-632b
ATGGGCTCCGGGTCTTCTACCAGGATCCCAGTACCTCTGATGCTGACCGTCCGGGTTGCACTGGCACTAAGTTGCATCCGTCTGACAAGCTCTCTTGATGGCAGGCCTCTAGCAGCTGCAGGAATTGTGGTAACAGGAGACAAGGCAGTCAACATATATACCTCATCTCAGACAGGGTCAATCATAGTCAAGCTACTCCCGAATATGCCCAAAGATAAAGAGGCATGTGCAAAAGCCCCCTTGGAGGCATACAACAGAACATTGACCACTTTGCTCACCCCCCTTGGTGATTCTATTCGTAGGATACAAGAGTCTGTGACCACATCTGGAGGAGAGAAGCAGGGGCGCCTTATAGGTGCTATTATTGGCGGT
>2003/USA/18719-03_GS
ATGGGCCCCAAATCCTCCACCAGGACCCCAGCACCCCTGATGCTGATCACCCGGACCACGTTGATATTGAGCTGTATCTGTCGGACAAGCTCTCTTGACGGCAGACCTCTCGCAGCTGCAGGGATTGTGGTGACGAGGGATAAAGCAGTTAATGTATTCACTTCATCTCAAACAGGGTCAATCATAATCAAGTTGCTCCCAAATATGCCCAAGGATAAAGAGGCGTGCGCAAAAGCCCCATTGGAGGCATACAACAGAACACTGACCACCTTACTCACTCCTCTTGGTGACTCCATCCGCAGGATTCAAGGGTCTGCAACTACATCTCGAGGAAGGAGACAGAAACGTTTTGTAGGTGCTATTATCGGCAGT
>2003/USA/18719-03_GS/03
ATGGGCCCCAAATCCTCCACCAGGACCCCAGCACCCCTGATGCTGATCACCCGGACCACGTTGATATTGAGCTGTATCTGTCGGACAAGCTCTCTTGACGGCAGACCTCTCGCAGCTGCAGGGATTGTGGTGACGAGGGATAAAGCAGTTAATGTATTCACTTCATCTCAAACAGGGTCAATCATAATCAAGTTGCTCCCAAATATGCCCAAGGATAAAGAGGCGTGCGCAAAAGCCCCATTGGAGGCATACAACAGAACACTGACCACCTTACTCACTCCTCTTGGTGACTCCATCCGCAGGATTCAAGGGTCTGCAACTACATCTCGAGGAAGGAGACAGAAACGTTTTGTAGGTGCTATTATCGGCAGT
>2003/USA/mallard/US_MD_/03-152/2003
ATGGGCTCCGGGTCTTCTACCAGGATCCCAGTACCTCTGATGCTGACCGTCCGGGTTGCACTGGCACTAAGTTGCATCCGTCTGACACGCTCTCTTGATGGCAGGCCTCTAGCAGCTGCAGGAATTGTGGTAACAGGAGACAAGGCAGTCAACATATATACCTCATCTCAGACAGGGTCAATCATAGTCAAGCTACTCCCGAATATGCCCAAGGATAAAGAGGCATGTGCAAAAGCCCCCTTGGAGGCATACAACAGAACATTGACCACTTTGCTCACCCCCCTTGGTGATTCTATTCGTAGGATACAAGAGTCTGTGACCACATCTGGAGGAGAGAAGCAGGGGCGCCTTATAGGTGCTATTATTGGCGGT
>2003/USA/mallard/US_MD_/03-51/2003
ATGGGCTCCGGATCTTCTACCAGGATCCCAGTACCTCTGATGCTGACCATCCGGGTTGCACTGGCACTAAGTTGCATCCGTCTGACAAGCTCTCTTGATGGCAGGCCTCTAGCAGCTGCAGGAATTGTGGTAACAGGAGACAAGGCAGTCAACATATATACCTCATCTCAGACAGGGTCAATCATAGTCAAGCTACTCCCGAATATGCCCAAGGATAAAGAGGCATGTGCAAAAGCCCCCTTGGAGGCATACAACAGAACATTGACCACTTTGCTCACCCCCCTTGGTGATTCTATTCGTAGGATACAAGAGTCTGTGACCACATCTGGAGGAGAGAAGCAGGGGCGCCTTATAGGTGCTATTATTGGCGGT
>2003/USA/mallard/US_MD_/03-632/2003
ATGGGCTCCGGGTCTTCTACCAGGATCCCAGTACCTCTGATGCTGACCGTCCGGGTTGCACTGGCACTAAGTTGCATCCGTCTGACAAGCTCTCTTGATGGCAGGCCTCTAGCAGCTGCAGGAATTGTGGTAACAGGAGACAAGGCAGTCAACATATATACCTCATCTCAGACAGGGTCAATCATAGTCAAGCTACTCCCGAATATGCCCAAAGATAAAGAGGCATGTGCAAAAGCCCCCTTGGAGGCATACAACAGAACATTGACCACTTTGCTCACCCCCCTTGGTGATTCTATTCGTAGGATACAAGAGTCTGTGACCACATCTGGAGGAGAGAAGCAGGGGCGCCTTATAGGTGCTATTATTGGCGGT
>2003/USA/mallard/US_MD_/03-807/2003
ATGGGCTCCGGGTCTTCTACCAGGATCCCAGTACCTCTGATGCTGACCGTCCGGGTTGCACTGGCACTAAGTTGCATCCGTCTGACAAGCTCTCTTGATGGCAGGCCTCTAGCAGCTGCAGGAATTGTGGTAACAGGAGACAAGGCAGTCAACATATATACCTCATCTCAGACAGGGTCAATCATAGTCAAGCTACTCCCGAATATGCCCAAAGATAAAGAGGCATGTGCAAAAGCCCCCTTGGAGGCATACAACAGAACATTGACCACTTTGCTCACCCCCCTTGGTGACTCTATTCGTAGGATACAAGAGTCTGTGACCACATCTGGAGGAGAGAAGCAGGGGCGCCTTATAGGTGCTATTATTGGCGGT
>2003/USA CA Compton/fly/U.S._CA_/1001/03
ATGGGCTCCAAACCTTCTACCTGGATCTCAGTAACTCTGATGCTGATCACTCGGACCATGCTTATACTTAGCTGTATCTGTCCGACAAGCTCTCTTGACGGTAGACCTCTCGCAGCCGCAGGGATTGTGGTGACGGGAGATAAAGCAGTCAATATATACACTTCATCTCAAACAGGGTCAATCATCATCAAGTTACTCCCAAATATGCCCAAGGATAAAGAAGCGTGCGCAAAAGCCCCATTGGAAGCATACAATAGAACACTGACCACTTTACTCACCCCTCTTGGTGACTCTATCCGCAGAATACAAGGGTCTGCGACTACATCTGGAGGAAGGAGACAGAAACGCTTTGTAGGTGCCATTATCGGCAGT
>2004/China/AH/1/04
ATGGGCTCCAGACCTTCTACTAAGAACCCAGCACCTATGATGCTGACTATCCGGGTTGCGCTGGTACTGAGTTGCATCTGTCCGGCAAACTCCATTGATGGCAGGCCTCTTGCAGCTGCAGGAATTGTGGTTACAGGAGACAAAGCCGTCAACATATACACCTCATCCCAGACAGGATCAATCATAGTTAAGCTCCTCCCGAATCTGCCCAAGGATAAGGAGGCATGTGCGAAAGCCCCCTTGGATGCATACAACAGGACATTGACCACTTTGCTCACCCCCCTTGGTGACTCTATCCGTAGGATACAAGAGTCTGTGACTACATCTGGAGGGGGGAGACAGGGGCGCCTTATAGGCGCCATTATTGGCGGT
>2004/China/chicken/Jinling/JD7/2008
ATGGGCTCCAGATCTTCTACCAGGATCCGCGCTCATTCTATGCTGATACCCCGGATTATGCTGATGTTGGGCTGTATCTGTCCGACAAGCTCTCTTGACGGCAGGCCTCTTGCAGCTGCAGGAATTGTAGTAACAGGAGATAAGGCAGTCAATGTATACACCTCGTCTCAGACAGGGTCAATCATAGTCAAGTTGCTCCCGAATATGCCCAGGGATAAGGAAGCGTGTGCAAAAGCCCCATTAGAGGCATATAACAGAACACTGACTACTTTGCTCACTCCTCTTGGCGACTCCATCCGCAAGATCCAAGGGTCTGTGTCCACGTCTGGGGGAAGGAGACAAAAACGCTTCATAGGTGCTATTATTGGCAGT
>2004/China/CK/CH/HN/1/04
ATGGGCTCCAAACCTTCTACCAGGATCCCAGCACCTCCGACGCTGATCACTCGGATTTTGCTGATGTTGAGCTGTATCCGTCTGACAAGCTCTCTTGACGGCAGGCCTCTTGCAGCTGCAGGAATTGTAGTAACAGGAGATAAGGCAGTCAATGTGTACACCTCGTCTCAGACAGGGTCAATCATAGTCAAGTTGCTTCCGAATATGCCCAGGGATAAGGAGGCGTGTGCAAAAGCCCCATTAGAGGCATATAACAGAACACTGACTACTTTGCTCACCCCTCTTGGCGACTCCATCCGCAAGATCCAAGGGTCCGTGTCCACGTCTGGAGGAAGGAGACAAAAACGCTTTATAGGTGCTGTTATTGGCAGT
>2004/China/CK/CH/JD/1/04
ATGGGCCCCAGATCTTCTACCAGGATCCCAGTACCTCTAATGCTGACCATACGGATCACGCTGGCACTGAGTTATGTCCGTCTGACAAGTTCGCTTGATGGCAGGCCTCTTGCAGCCGCAGGGATCGTGGTAACAGGGGATAAAGCAATTAACATATACACCTCATCCCAGACAGGGTCAATCATAGTCAAGTTACTCCCAAATATGCCCAAGGACAAAGAGGCATGTGCAAAAGCCCCATTGGAGGCTTACAACAGGACACTGACTACTTTGCTTACCCCCCTTGGTGATTCTATCCGCAGGATACAAGAGTCTGTGACTACATCCGGAGGAAGGAGACAGAGACGCTTTATAGGTGCCATTATTGGCAGT
>2004/China/D_AH_13_04
ATGGGCTCCAGATCTTCTACCAGGATCCCAGTACCTCTGATGTTGACTGTCCGGGTCGCGCTGGCACTGTGTTGCGTCCGTCTGACAAGCTCCCTTGATGGCAGGCCTCTTGCAGCTGCAGGGATTGTGGTAACAGGAGACAAAGCAGTCAACATATACACTTCATCCCAGACAGGGTCGATCATAGTCAAATTACTCCCCAATATGCCCAAGGACAAAGAGGCATGTGCAAAAGCCCCGTTGGAGGCGTACAACAGGACATTGACTACTCTGCTCACCCCCCTTGGTGATTCTATCCGTAGGATACAAGAGTCCGTGACTACATCTGGAGGAGAGAAACAGGGACGCCTTATAGGCGCTATTATCGGTGGT
>2004/China/D_AH_5_04
ATGGGCTCCAGATCTTCTACCAGGATCCCAGTACCTCTGATGTTGACTGTCCGGGTCGCGCTGGCACTGTGTTGCGTCCGTCTGACAAGCTCCCTTGATGGCAGGCCTCTTGCAGCTGCAGGGATTGTGGTAACAGGAGACAAAGCAGTCAACATATACACTTCATCCCAGACAGGGTCGATCATAGTCAAATTACTCCCCAATATGCCCAAGGACAAAGAGGCATGTGCAAAAGCCCCGTTGGAGGCGTACAACAGGACATTGACTACTCTGCTCACCCCCCTTGGTGATTCTATCCGTAGGATACAAGAGTCCGTGACTACATCTGGAGGAGAGAAACAGGGACGCCTTATAGGCGCTATTATCGGTGGT
>2004/China/D_AH_6_04
ATGGGCTCCAGATCTTCTACCAGGATCCCAGTACCTCTGATGTTGACTGTCCGGGTCGCGCTGGCACTGTGTTGCGTCCGTCTGACAAGCTCCCTTGATGGCAGGCCTCTTGCAGCTGCAGGGATTGTGGTAACAGGAGACAAAGCAGTCAACATATACACTTCATCCCAGACAGGGTCGATCATAGTCAAATTACTCCCCAATATGCCCAAGGACAAAGAGGCATGTGCAAAAGCCCCGTTGGAGGCGTACAACAGGACATTGACTACTCTGCTCACCCCCCTTGGTGATTCTATCCGTAGGATACAAGAGTCCGTGACTACATCTGGAGGAGAGAAACAGGGACGCCTTATAGGCGCTATTATCGGTGGT
>2004/China/D_JS_12_05
ATGGGCTCCAGATCTTCTACCAGGATCCCAGTACCTCTGATGCTGACTGTTCGGGTCGCGCTGGCACTGTGTTGCGTCCGTCTGACAAGCTCCCTTGATGGCAGGCCTCTTGTAGCTGCAGGGATTGTGGTAACAGGAGACAAAGCAGTCAACATATACACCTCATCCCAGACAGGGTCGATCATAGTCAAGTTACTCCCCAATATGCCCAAGGACAAAGAGGCATGTGCAAAAGCCCCGTTAGAGGCGTACAACAGGACATTGACTACTCTGCTCACCCCCCTTGGTGATTCTATCCGTAGGATACAAGAGTCCGTGACTACATCTGGAGGAGGGAAACAGGGACGCCTTATAGGCGCTATTATCGGTGGT
>2004/China/D_JS_43_05
ATGGGCTCCAGATCTTCTACCAGGATCCCAGTACCTCTGATGCTGACTGTTCGGGTCGCGCTGGCACTGTGTTGCGTCCGTCTGACAAGCTCCCTTGATGGCAGGCCTCTTGCAGCTGCAGGGATTGTGGTAACAGGAGACAAAGCAGTCAACATATACACCTCATCCCAAACAGGGTCGATCATAGTCAAGTTACTCCCCAATATGCCCAAGGACAAAGAGGCATGTGCAAAAGCCCCGTTAGAGGCGTACAACAGGACATTGACTACTCTGCTCACCCCCCTTGGTGATTCTATCCGTAGGATACAAGAGTCCGTGACTACATCTGGAGGAGGGAAACAGGGACGCCTTATAGGCGCTATTATCGGTGGT
>2004/China/D_JS_8_05
ATGGGCTCCAGATCTTCTACCAGGATCCCAGTACCTCTGATGCTGACTGTTCGGGTCGCATTGGCACTGTGTTGCGTCCGTCTGACAAGCTCCCTTGATGGCAGGCCTCTTGCAGCTGCAGGGATTGTGATAACAGGGGACAAAGCGGTCAACATATACACCTCATCCCAGACAGGGTCGATCATAGTCAAGTTACTCCCCAATATGCCCAAGGACAAAGAGGCATGTGCAAAAGCCCCGTTGGAGGCGTACAACAGGACATTGACTACTCTGCTCACCCCCCTTGGTGATTCTATCCGTAGGATACAAGAGTCTGTGACTACATCTGGAGGAGAGAAACAGGGACGCCTTATAGGCGCTATTATCGGTGGT
>2004/China/D_ZJ_1_04
ATGGGCTCCAGATCTTCTACCAGGATCCCAGTACCTCTGATGCTGACTGTTCGGGTCGCGCTGGCACTGAGTTGCGTCCGTCTGACAAGCTCCCTTGATGGCAGGCCTCTTGCGGCTGCAGGGATTGTGGTAACAGGAGACAAAGCAGTCAACATATACACCTCATCCCAGACAGGGTCGATCATAGTCAAGTTACTCCCTAATATGCCCAAGGACAAAGAGGTGTGTGCAAAAGCCCCGTTGGAGGCGTATAACAGGACATTGACTACTCTGCTCACCCCCCTTGGTGATTCTATCCGTAGGATACAAGAGTCCGTGACTACATCTGGAGGAGGGAAACAGGGACGCCTTATAGGCGCTATTATCGGTGGT
>2004/China/D_ZJ_2_04
ATGGGCTCCAGATCTTCTACCAGGATCCCAGTACCTCTGATGCTGACTGTTCGGGTCGCGCTGGCACTGAGTTGCGTCCGTCTGACAAGCTCCCTTGATGGCAGGCCTCTTGCAGCTGCAGGGATTGTGGCAACAGGAGACAAAGCAGTCAACATATACACCTCATCCCAGACAGGGTCGATCATAGTCAAGTTACTCCCTAATATGCCCAAGGACAAAGAGGCGTGTGCAAAAGCCCCGTTGGAGGCGTATAACAGGACATTGACTACTCTGCTCACCCCCCTTGGTGATTCTATCCGTAGGATACAAGAGTCCGTGACTACATCTGGAGGAGGGAAACAGGGACGCCTTATAGGCGCTATTATCGGTGGT
>2004/China/D_ZJ_3_04
ATGGGCTCCAGATCTTCTACCAGGATCCCAGTACCTCTGATGCTGACTGTTCGGGTCGCGCTGGCACTGTGTTGCGTCCGTCTGACAAGCTCCCTTGATGGCAGGCCTCTTGCAGCTGCAGGGATTGTGGTAACAGGAGACAAAGCAGTCAACATATACACCTCATCCCAGACAGGGTCGATCATAGTCAAGTTACTCCCCAATATGCCCAAGGACAAAGAGGCATGTGCAAAAGCCCCGTTGGAGGCGTACAACAGGACATTGACTACTCTGCTCACCCCCCTTGGTGATTCTATCCGTAGGATACAAGAGTCTGTGACTACATCTGGAGGAGAGAAACAGGGACGCCTTATAGGCGCTATTATCGGTGGT
>2004/China/Guangxi13
ATGGGCTCCAAACCTTCTACCAGGATCACAGCACCTCTGATGCTGATCACCCGGATTATGCTGATATTGGGCTGTATCCGTCCGACAAGCTCTCTTGACGGCAGGCCTCTTGCAGCTGCAGGAATTGTAGTAACTGGAGATAAGGCAGTCAATGTATACACCTCGTCTCAGACGGGGTCAATCATAGTCAAGTTGCTCCCGAATATGCCCAGGGATAAGGAGGCGTGTGCGAAAGCCACATTGGAGGCATATAACAGAACATTGACTACTTTGCTCACTCCTCTTGGCGACTCCATCCGCAAGATCCAAGGGTCTGTGTCCACGTCTGGAGGAAGGAGACAAAAACGCTTTATAGGTGCTGTTATTGGCAGT
>2004/China/Hebei
ATGGGCTCTACATCTTCTACCAGGATCCCAGCACCTCTGATGCTGATCACCCGGATTATGCTGATATTGGGCTGTATCCGTCCGACAAGCTCTCTTGACGGCAGGCCTCTTGCAGCTGCAGGAATTGTAGTAACAGGAGACAAGGCAGTCAATGTATACACCTCATCTCAGACAGGGTCAATCATAGTCAAGTTGCTCCCGAATATGCCCAGGGATAAGGAGGCGTGTGCGAAAGCCCCATTAGAGGCATATAACAGAACACTGACTACTTTGCTCACTCCTCTTGGCGACTCCATCCGCAAGATCCAAGGGTCTGTGTCCACGTCTGGAGGAAGGAGACAAAAACGCTTTATAGGTGCTGTTATTGGCAGT
>2004/China/Jinan04
ATGGGCTCCAAACCTTCTACCAGGATTCTCGCACCTCCGATGCTGATCACTCGGAGTATGCTGATATTGAGCTGTATCCGTCTGACAAGCTCCCTTGACGGCAGGCCTCTTGCAGCTGCAGGAATTGTAGTAACAGGAGATAAGGCGGTCAATGTATACACCTCGTCTCAGACAGGGTCAATCATAGTCAAATTGCTCACGAATATGCCCAAGGATAAGGAGGCGTGTGCAAAAGCCCCATTAGAGGCATATAACAGAACACTGACTACTTTGCTCACTCCTCTTGGCGATTCCATCCGCAAGATCCAAGGGTCTGTGTCCACGTCTGGAGGAAGGAGACAAAAACGCTTTATAGGTGCCGTTATTGGCAGT
>2004/China/JS/1/04
ATGGGCTCCAGACCTTCTACCAAGAACCCAGCACCTATGATGCTGACTATCCGGGTTGCGCTGGTACTGAGTTGCATCTGTCCGGCAAACTCCATTGATGGCAGGCCTCTTGCAGCTGCAGGAATTGTGGTTACAGGAGACAAAGCCGTCAACATATACACCTCATCCCAGACAGGATCAATCATAGTTAAGCTCCTCCCGAATCTGCCCAAGGATAAGGAGGCATGTGCGAAAGCCCCCTTGGATGCATACAACAGGACATTGACCACTTTGCTCACCCCCCTTGGTGACTCTATCCGTAGGATACAAGAGTCTGTGACTACATCTGGAGGGGGGAGACAGGGGCGCCTTATAGGCGCCATTATTGGCGGT
>2004/China/JS/1/06/Ch
ATGGGCTCCAAACCTTCTACCAGGATCCCAGCACCTCTGATGCTGGTCACCCGGATTATGCTGATATTGGGCTGTATTTGTTCGACAAGCTCTCTTGACGGCAGGCCTCTTGCAGCTGCAGGAATTGTAGTAACAGGAGATAAGGCAGTCAATGTATACACCTCGTCTCAGACAGGGTCAATCATAGTCAAGTTGCTCCCGAATATGCCCAGGGATAAGGAGGCGTGTGCGAAAGCCCCATTAGAGGCATATAACAGAACACTGACTACTTTGCTCACTCCTCTTGGCGACTCCATCCGCAAGATTCAAGGGTCTGTGTCCACGTCTGGAGGAAGGAGACAAAAACGCTTTATAGGTGCTGTTATTGGCAGT
>2004/China/NDV04-02
ATGGGCTCCAGATCTTCTACCAGGATCCCAGCACCTCTGATGCTGGTCACCCGGATTATGCTGATATTGGGCTGTATTCGTTCGACAAGCTCTCTTGACGGCAGGCCTCTTGCAGCTGCAGGAATTGTAGTAACAGGAGATAAGGCAGTCAATGTATACACCTCGTCTCAGACAGGGTCAATCATAGTCAAGTTGCTCCCGAATATGCCCAGGGATAAGGAGGCGTGTGCGAAAGCCCCATTAGAGGCATATAACAGAACACTGACTACTTTGCTCACTCCTCTTGGCGACTCCATCCGCAAGATTCAAGGGTCTGTGTCCACGTCTGGAGGAAGGAGACAAAAACGCTTTATAGGTGCTGTTATTGGCAGT
>2004/China/NDV04-04
ATGGGCTCCAGACCTTCTACCAGGATCCCAGCACCTCTGATGCTGATCACCCGGATTATGCTGATATTGGGCTGTATCCGTCCGACAAGCTCTCTTGACGGCAGGCGTCTTGCAGCTGCAGGAATTGTAGTAACAGGAGATAAGGCAGTCAATGTATACACCTCGTCTCAAACAGGATCAATCATAGTCAAGTTGCTCCCGAATATGCCCAGGGATAAGGAGGCGTGTGCGAAAGCCCCATTAGAGGCATATAACAGAACACTGACTACTCTGCTCACTCCTCTTGGCGACTCCATCCGCGCGATCCAAGGGTCTGTGTCCACGTCTGGAGGAAGGAGACAAAAACGCTTTATAGGTGCTGTTATTGGCAGT
>2004/China/NDV04-05
ATGGGCTCCAGATCTTCTACCAGGATCCCAGCACCTCTGATGCTGATCACCCGGATTATGCTGATATTGGCCTGTATCCGTCCGACAAGTTCTCTTGACGGCAGGCTTCTTGCAGCTGCAGGAATTGTAGTAACAGGAGATAAGGCAGTCAATGTATACACCTCGTCTCAAACAGGATCAATCATAGTCAAGTTGCTCCCGAATATGCCCAGGGATAAGGAGGCGTGTGCGAAAGCCCCATTAGAGGCATATAACAGAACACTGACTACTCTGCTCACTCCTCTTGGCGACTCCATCCGCGCGATCCAAGGGTCTGTGTCCACGTCTGGAGGAAGGAGACAAAAACGCTTTATAGGTGCTGTTATTGGCAGT
>2004/China/NDV04-06
ATGGGCTCCAGATCTTCTACCAGAACCCCAGCACCTATGATGCTGACTATCCGGGTTGCGCTGGTACTGAGTTGCATCTGTCCGGCAAACTCCATTGATGGCAGGCCTCTTGCAGCTGCAGGAATTGTGGTTACAGGAGACAAAGCCGTCAACATATACACCTCATCCCAGACAGGATCAATCATAGTTAAGCTCCTCCCGAATCTGCCCAAGGATAAGGAGGCATGTGCAAAAGCCCCCTTGGATGCATACAACAGGACATTGACCACTTTGCTCACCCCCCTTGGTGACTCTATCCGTAGGATACAAGAGTCTGTGACTACATCTGGAGGGGGGAGACAGGGGCGCCTTATAGGCGCCATTATTGGCGGT
>2004/China/NDV04-08
ATGGGCTCCAGATCTTCTACCAAGAACCCAGCACCTATGATGCTGACTATCCGGGTTGCGCTGGTACTGAGTTGCATCTGTCCGGCAAACTCCATTGATGGCAGGCCTCTTGCAGCTGCAGGAATTGTGGTTACAGGAGACAAAGCCGTCAACATATACACCTCATCCCAGACAGGATCAATCATAGTTAAGCTCCTCCCGAATCTGCCCAAGGATAAGGAGGCATGTGCGAAAGCCCTCTTGGATGCATACAACAGGACATTGACCACTTTGCTCACCCCCCTTGGTGACTCTATCCGTAGGATACAAGAGTCTGTGACTACATCTGGAGGGGGGAGACAGGGGCGCCTTATAGGCGCCATTATTGGCGGT
>2004/China/NDV04-09
ATGGGCTCCAGATCTTTTACCAAGAACCCAGCACCTATGATGCTGACTATCCGGGTTGCGCTGGTACTGAGTTGCATCTGTCCGGCAAACTCCATTGATGGCAGGCCTCTTGCAGCTGCAGGAATTGTGGTTACAGGAGACAAAGCCGTCAACATATACACCTCATCCCAGACAGGATCAATCATAGTTAAGCTCCTCCCGAATCTGCCCAAGGATAAGGAGGCATGTGCGAAAGCCCTCTTGGATGCATACAACAGGACATTGACCACTTTGCTCACCCCCCTTGGTGACTCTATCCGTAGGATACAAGAGTCTGTGACTACATCTGGAGGGGGGAGACAGGGGCGCCTTATAGGCGCCATTATTGGCGGT
>2004/China/NDV04-11
ATGGGCTCCAGATCTTCTACCAAGAACCCAGCACCTATGATGCTGACTATCCGGGTTGCGCTGGTACTGAGTTGCATCTGTCCGGCAAACTCCATTGATGGCAGGCCTCTTGCAGCTGCAGGAATTGTGGTTACAGGAGACAAAGCCGTCAACATATACACCTCATCCCAGACAGGATCAATCATAGTTAAGCTCCTCCCGAATCTGCCCAAGGATAAGGAGGCATGTGCGAAAGCCCCCTTGGATGCATACAACAGGACATTGACCACTTTGCTCACCCCCCTTGGTGACTCTATCCGTAGGATACAAGAGTCTGTGACTACATCTGGAGGGGGGAGACAGGGGCGCCTTATAGGGGCCATTATTGGCGGT
>2004/China/NDV04-15
ATGGGCTCCAGACCTTCTACCAGGATCCCAGCACCTCTGATGCTGGTCACCCGGATTATGCTGATATTGGGCTGTATTCGTTCGATAAGCTCTCTTGACGGCAGGCCTCTTGCAGCTGCAGGAATTGTAGTAACAGGAGATAAGGCAGTCAATGTATACACCTCGTCTCAGACAGGGTCCATCATAGTCAAGTTGCTCCCGAATATGCCCAGGGATAAGGAGGCGTGTGCGAAAGCCCCATTAGAGGCATATAACAGAACACTGACTACTTTGCTCACTCCTCTTGGCGACTCCATCCGCAAGATTCAAGGGTCTGTGTCCACGTCTGGAGGAAGGAGACAAAAACGCTTTATAGGTGCTGTTATTGGCAGT
>2004/China/NDV04-18
ATGGGCTCCAGATCTTCTACCAGGATCCCAGCACCTCTAATGCTGATCACTCGGATTATGCTGATATTGAGCTGTATCCGTCTGACAAGCTCTCTTGACGGCAGGCCTCTTGCAGCTGCAGGAATTGTAGTAACAGGAGATAAGGCAGTCAATGTATACACCTCGTCTCAGACAGGGTCAATCATAGTCAAGTTGCTCCCGAATATGCCCAGAGATAAGGAGGCGTGTGCAAAAGCCCCATTAGAGGCATATAACAGAACACTGACTACTTTGCTCACTCCTCTTGGCGACTCCATCCGCAAGATCCAAGGGTCTGTGTCCGCGTCTGGAGGAAGGAGACAAAAACGCTTTATAGGTGCTGTTATTGGCAGT
>2004/China/NDV04-21
ATGGGCTCCAGATCTTCTACCAGGGTCCCAGTACCTCTGATGCTGATCACTCGGATTATGCTGATATTAAGCTGTATCTGTCTGACAAGCTCCCTTGACGGCAGGCCTCTTGCAGCTGCAGGGATTGTGGTAACAGGAGATAAGGCAGTCAATATATACACCTCGTCTCAGACAGGGTCAATCATAGTCAAGTTGCTCCCGAATATGCCCAAGGATAAAGAGGCGTGTGCAAAAGCCCCGTTAGAGGCATATAACAGAACACTGACTACTTTGCTCACTCCTCTTGGCGATTCCATCCGCAAGATCCAAGGGTCTGTGTCCACGTCTGGAGGAAGGAGACGGAAACGCTTTATAGGTGCCGTTATTGGCAGT
>2004/China/NDV04-24
ATGGGCTCCAGATCTTCTACCAGGATCCCAGCACCTCTAATGCTGATCACTCGGATTATGCTGATATTGAGCTGTATCCGTCTGACAAGCTCTCTTGACGGCAGGCCTCTTGCAGCTGCAGGAATTGTAGTAACAGGAGATAAGGCAGTCAATGTATACACCTCGTCTCAGACAGGGTCAATCATAGTCAAGTTGCTCCCGAATATGCCCAGAGATAAGGAGGCGTGTGCAAAAGCCCCATTAGAGGCATATAACAGAACACTGACTACTTTGCTCACTCCTCTTGGCGATTCCATCCGCAAGATCCAAGGGTCTGTGTCCACGTCTGGAGGAAGGAGACAAAGACGCTTTATAGGTGCTGTTATTGGCAGT
>2004/China/NDV04-30
ATGGGCTCCAGATCTTCTACCAGGACCCCAGCACCTCTGATGCTGATCACCCGGACCATGCTGATATTGGGCTGTATCCGTCCGATAAGCTCTCTTGACGGCAGGCATCTTGCAGCTGCAGGAATTGTAGTAACAGGAGATAAGGCAGTCAATGTATACACCTCGTCTCAGACGGGGTCAATCATAGTCAAGTTGCTCCCGAATATGCCCAGGGATAAGGAGGCGTGTGCGAAAGCCCCATTGGAGGCATATAACAGAACACTGACTACTTTGCTCACTCCTCTTGGCGACTCCATCCGCAAGATCCAAGGGGCTGTGTCCACGTCTGGAGGAAGGAGACAAAAACGCTTTATAGGTGCTGTTATTGGCAGT
>2004/China/NDV04-31
ATGGGCTCCAGATCTTCTACCAGGATCCCAGCACCTCTGATGCTGATCACCCGGATTATGCTGATATTAGGCTGTATCCGTCCGACAAGCTCTCTTGACGGCAGGCCTCTTGCAGCTGCAGGAATTGTAGTAACAGGAGATAAGGCAGTCAATGTATACACCTCGTCTCAGACGGGGTCAATTATAGTCAAGTTGCTCCCGAATATGCCCAGGGATAAGGAGGCGTGTGCAAAAGTCCCATTGGAGGCATATAACAGAACACTGACTACTTTGCTCACTCCTCTTGGCAACTCCATCCGCAAGATCCAAGGGGCTGTGTCCACGTCTGGAGGAAGGAGACAAAAACGCTTTATAGGTGCTGTTATTGGCAGT
>2004/China/Pyan/04
ATGGGCTCCAAACCTTCTACCAGGATCCCAGCACCTCTGATGCTGGTCACCCGGACTATGCTGATATTGGGCTGTATTCATTCGACAAGCTCCCTTGATGGCAGGCCTCTTGCAGCTGCAGGAATTGTAGTAACAGGAGATAAGGCAGTCAATGTATACACCTCGTCTCAGACAGGGTCAATCATAGTCAAGTTGCTCCCGAATATGCCCAGGGATAAGGAGGCGTGTGCGAAAGCCCCATTAGAGGCATATAACAGAACACTGACTACTTTGCTCACTCCTCTTGGCGACTCCATCCGCAAGATTCAAGGGTCTGTGTCCACGTCCGGAGGAAGGAGACAAAAACGCTTTATAGGTGCTGTTATTGGCAGT
>2004/China/SD/1/04
ATGGGCCCCAGACCTTCTACCAAGAACCCAACACCTATGATGCTGACTGTCCGGGTCGCGCTGGTACTGAGTTGCATCTGTCCGGCAAACTCCATTGATGGCAGGCCTCTTGCGGCTGCAGGAATTGTGGTAACAGGAGACAAAGCAGTCAACATATACACCTCATCCCAGACAGGATCAATCATAGTTAAGCTCCTCCCAAACCTGCCCAAGGATAAGGAGGCATGTGCGAAAGCCCCCTTGGATGCATACAACAGGACATTGACCACTTTGCTCACCCCCCTTGGTGACTCTATCCGTAGGATACAAGAGTCTGTAACTACATCTGGAGGGAGGAGACAGAAACGCTTTATAGGCGCCATTATTGGCGGT
>2004/China/SD/204
ATGGGCTCCAGACCTTCTACCAAGAACCCAGCACCTATGATGCTGACTATCTGGGTTGCGCTGGTACTGAGTTGCATCTGTCCGGCAAACTCCATTGATGGCAGGCCTCTTGCAGCTGCAGGAATTGTGGTTACAGGAGACAAAGCCGTCAACATATACACCTCATCTCAGACAGGATCAATCATAGTTAAGCTCCTCCCGAATCTGCCCAAGGATAAGGAGGCATGTGCGAAAGCCCCCTTGGATGCATACAACAGGACATTGACCACTTTGCTCACCCCCCTTGGTGACTCTATCCGTAGGATACAAGAGTCTGTGACTACATCTGGAGGGGGGAGACAGGGGCGCCTTATAGGCGCCATTATTGGCGGT
>2004/China/SD/3/04
ATGGGCTCCAGACCTTCTACCAAGAACCCAGCACCTATGATGCTGACTATCCGGGTTGCGCTGGTACTGAGTTGCATCTGTCCGGCAAACTCCATTGATGGCAGGCCTCTTGCAGCTGCAGGAATTGTGGTTACAGGAGACAAAGCCGTCAACATATACACCTCATCCCAGACAGGATCAATCATAGTTAAGCTCCTCCCGAATCTGCCCAAGGATAAGGAGGCATGTGCGAAAGCCCCCTTGGATGCATACAACAGGACATTGACCACTTTGCTCACCCCCCTTGGTGACTCTATCCGTAGGATACAAGAGTCTGTGACTACATCTGGAGGGGGGAGACAGGGGCGCCTTATAGGCGCCATTATTGGCGGT
>2004/China/SD/404
ATGGGCTCCAGACCTTCTACCAAGAACCCAGCACCTATGATGCTGACTATCCGGGTTGCGCTGGTACTGAGTTGCATCTGTCCGGCAAACTCCATTGATGGCAGGCCTCTTGCAGCTGCAGGAATTGTGGTTACAGGAGACAAAGCCGTCAACATATACAGCTCATCCCAGACAGGATCAATCATAGTTAAGCTCCTCCCGAATCTGCCCAAGGATAAGGAGGCATGTGCGAAAGCCCCCTTGGATGCATACAACAGGACATTGACCACTTTGCTCACCCCCCTTGGTGACTCTATCCGTAGGATACAAGAGTCTGTGACTACATCTGGAGGGGGGAGACAGGGGCGCCTTATAGGCGCCATTATTGGCGGT
>2004/China/SD/604
ATGGGCCCCAGACCTTCTACCAAGAACCCAACACCTATGATGCTGACTGTCCGGGTCGCGCTGGTACTGAGTTGCATCTGTCCGGCAAACTCCATTGATGGCAGGCCTCTTGCGGCTGCAGGAATTGTGGTAACAGGAGACAAAGCAGTCAACATATACACCTCATCCCAGACAGGATCAATCATAGTTAAGCTCCTCCCAAACCTGCCCAAGGATAAGGAGGCATGTGCGAAAGCCCCCTTGGATGCATACAACAGGACATTGACCACTTTGCTCACCCCCCTTGGTGACTCTATCCGTAGGATACAAGAGTCTGTAACTACATCTGGAGGGAGGAGACAGAAACGCTTTATAGGCGCCATTATTGGCGGT
>2004/China/SQD04
ATGGGCTCCAAACCTTCTACCAGGATCCCAGCACCTCTAACGCTGATCACTCGGATTATGCTGATATTGAGCTGTATCCGCCCGACAAGCTCTCTTGACGGCAGGCCCCTTGCAGCTGCAGGAATTGTAGTAACAGGAGATAAGGCAGTCAATGTGTACACCTCGTCTCAGACAGGGTCAATCATAGTCAAATTGCTCCCGAATATGCCCAGAGATAAGGAGGCGTGTGCAAAAGCCCCATTAGAGGCATATAACAGAACACTGACTACTTTGTTCACTCCTCTTGGCGACTCCATCCGCAAGATCCAAGGGTCTGTGTCCACGTCTGGAGGAAGGAGACAAAAACGCTTTATAGGCGCTGTTATTGGCAGT
>2004/China/SQZ04
ATGGGCTCCAGACCTTCTACCAAGAACCCAGCACCTATGATGCTGACTATCCGGGTTGCGCTGGTACTGAGTTGCATCTGTCCGGCAAACTCCACTGATGGCAGGCCTCTTGCAGCTGCAGGAATTGTGGTTACAGGAGACAAAGCCGTCAACATATACACCTCATCCCAGACAGGATCAATCATAGTTAAGCTCCTCCCGAATCTGCCCAAGGATAAGGAGGCATGTGCGAAAGCCCCCTTGGATGCATACAACAGGACATTGACCACTTTGCTCACCCCCCTTGGTGACTCTATCCGTAGGATACAAGAGTCTGTGACTACATCTGGAGGGGGGAGACAGGGGCGCCTTATAGGCGCCATTATTGGCGGT
>2004/China/WDK/JX/7793
ATGGGCTCCAGATCTTCTACCAGGATCCCAGTACCTCTGATGCTGACTGTTCGGGTCGCGCTGGCACTGAGTTGCGTCCGTCTGACAAGCTCCCTTGATGGCAGGCCTCTTGCAGCTGCAGGGATTGTGGTAACAGGAGACAAAGCAGTCAACATATACACCTCATCCCAGACAGGGTCGATCATAGTCAAGTTACTCCCCAATATGCCCAAGGACAAAGAGGCGTGTGCAAAAGCCCCGTTGGAGGCGTACAACAGGACATTGACTACTCTGCTCACCCCCCTTGGTGATTCTATCCGTAGGATACAAGAGTCCGTGACTACATCTGGAGGAGGGAAACAGGGACGCCTTATAGGCGCTATTATCGGTGGT
>2004/Kazakhstan/APMV-1/chicken/Almaty/55/00
ATGGGCTCCAAACCTTCTACCAGGATCCCAGTACCCCTGATGCTGATCACTCGAGTTATGCTAATCTTAAGCTGCATCCGTTCGACAAGTTCCCTTGATGGCAGGCCTCTTGCGGCTGCAGGGATTGTAGTGACAGGAGATAAGGCAGTCAATATATACACCTCATCTCAGACAGGGTCAATCATAGTCAAATTGCTCCCGAATATGCCCAAGGATAAAGAGGCATGTGCAAAAGCCCCATTAGAGGCATATAATAGAACACTGACCACCTTACTCACTCCCCTTGGCGATTCTATCCGTAGGATACAAGGGTCTGTGTCCACATCGGGAGGAAGGAGACAGAGACGTTTTATAGGTGCCATTATCGGCAGT
>2004/Malaysia/MB095/05
ATGGGCTCCAGATCTTCTACCAGGATCCCAACATCCCCGATGCTGATCACTCAGATCATGCTGATATTAAGCTTTATCTGCCTGGCAAGCTCTCTTGATGGCAGGCCTCTTGCGGCTGCAGGGATTGTAGTAACAGGAGACAAGGCCGTCAATATCTACACTTCGTCTCAAACAGGGTCAATCATAGTCAAGTTGCTCCCGAATATGCCCAAGGATAAAGAGGCGTGTGCAAGAGCCCCATTGGAAGCATATAATAGAACACTGACTACATTGCTCACTCCCCTTGGCGATTCCATCCGCAAGATCCAAGGGTCCGTGTCCACGTCTGGAGGAAGGAGACGGAAACGCTTTATAGGTGCCATTATTGGCAGT
>2004/Mexico/462
ATGGGCTCCAAACCTTCTACCAGGATCTCAGTACCTCTGATGCTGATCACCCGGATTATGCTGATACTGAGCTGTATCTGTCTGACAAGCTCTCTTGACGGTAGACCTCTTGCAGCTGCAGGGATTGTGGTAACGGGAGATAAAGCAGTCAATATATACACTTCATCTCAAACAGGGTCGATCATAGTCAAGTTACTCCCAAATATGCCCAAGGATAAAGAGGCGTGCGCGAAAGCCCCATTGGAGGCATACAATAGAACACTGACCACTTTACTCACCCCTCTTGGTGACTCCATCCGCAGGATACAAGGGTCTGCGACTACATCTGGAGGAAGGAGACAGAAACGCTTTGTAGGTGCCATTATCGGCAGT
>2004/Russia/APMV1/hazel_grouse/Russia/Khabarovsk/2004
ATGGGCTCCAAACCCTCCACCTGGATCCCAGCACCTTTGATGCTGATCACCAGGATTACGCTGATCCTGAGCTGCACCTGCCCGACGAACTCTCTTGACGGCAGGCCTCTTGCAGCTGCGGGGATTGTGGTAACAGGAGATAAAGCGATCAATATATACACCTCATCTCAGACAGGGTCAATCATAGTCAAGTTGCTCCCGAATATGCCCAAGGACAAGGAGGCATGTGCAAAAGCCCCGTTAGAAGCATACAACAGAACACTGACCACTTTACTCACCCCCCTTGGTGACTCCATCCGCAGGATACAAGGGTCTGTGTCCACGTCAGGAGGAAGGAGGCAGAAGCGTTTTATAGGTGCCATTATAGGCAGT
>XXXX/South Korea/KBNP-4152
ATGGGCTCCAAACCTTCTACCAGGATTCCAGCACCTCTGATGCTGACCACCCGGATTACGCTGATATTGAGCTGTATCCGTCCGACAAGCTCTCTTGACGGCAGGCCTCTTGCAGCTGCAGGAATTGTAGTAACAGGAGATAAGGCAGTCAATGTATACACCTCGTCTCAGACAGGGTCAATCATAGTCAAGTTGCTCCCGAATATGCCCAGGGATAAAGAGGCGTGTGCAAAAGCCCCATTAGAGGCATATAACAGAACACTGACTACTTTGCTAACTCCTCTTGGCGACTCCATCCGCAAGATCCAAGGGTCTGTGTCCACGTCTGGAGGAAGGAGACAAAAACGCTTTATAGGTGCTGTTATTGGCAGT
>2004/USA/04-411a
ATGGGCTCCGGGTCTTCTACCAGGATCCCAGTACCTCTGATGCTGACCGTCCGGGTTGCACTGGCACTAAGTTGCATCCGTCTGACAAGCTCTCTTGATGGCAGGCCTCTAGCAGCTGCAGGAATTGTGGTAACAGGAGACAAGGCAGTCAACATATATACCTCATCTCAGACAGGGTCAATCATAGTCAAGCTACTCCCGAATATGCCCAGGGATAAAGAGGCATGTGCAAAAGCCCCCTTGGAGGCATACAACAGAACATTGACCACTTTGCTCACCCCCCTTGGTGATTCTATTCGTAGGATACAAGAGTCTGTGACCACATCTGGAGGAGAGAAGCAGGGGCGCCTTATAGGTGCTATTATTGGCGGT
>2004/USA/04-411b
ATGGGCTCCGGGTCTTCTACCAGGATCCCAGTACCTCTGATGCTGACCGTCCGGGTTGCACTGGCACTAAGTTGCATCCGTCTGACAAGCTCTCTTGATGGCAGGCCTCTAGCAGCTGCAGGAATTGTGGTAACAGGAGACAAGGCAGTCAACATATATACCTCATCTCAGACAGGGTCAATCATAGTCAAGCTACTCCCGAATATGCCCAGGGATAAAGAGGCATGTGCAAAAGCCCCCTTGGAGGCATACAACAGAACATTGACCACTTTGCTCACCCCCCTTGGTGATTCTATTCGTAGGATACAAGAGTCTGTGACCACATCTGGAGGAGAGAAGCAGGGGCGCCTTATAGGTGCTATTATTGGCGGT
>2004/USA/mallard/US_MD_/04-08/2004
ATGGGCTCTAGATCTTCTACCAGGATCCCAGTACCTCTGATGCTGACTGTTCGGGTCGCGCTGGCGCTGAGTTGCGTCCGTCTGACAAGCTCCCTTGATGGCAGGCCTCTTGCAGCTGCAGGGATTGTGGTAACAGGAGACAAAGCAGTCAACATATACACCTCATCCCAGACAGGGTCGATCATAGTCAAGTTACTCCCCAATATGCCCAAGGACAAAGAGGCGTGTGCAAAAGCCCCGTTGGAGGCGTACAACAGGACATTGACTACTCTGCTCACCCCCCTTGGTGATTCTATCCGTAGGATACAAGAGTCCGTGACTACATCTGGAGGAGGGAAACAGGGACGCCTTATAGGCGCTATTATCGGTGGT
>2004/USA/mallard/US_MD_/04-365/2004
ATGGGTCCAGAATCTCTACCCAGGATCCCAGTACCCCTAATGCTGATCGTCCGACTTGTGCTGGCACTGAGTTGCGTCCGCCCGACCAGCTCCCTTGATGGCAGGCCTCTTGCGGCTGCAGGGATTGTGGTAACAGGAGACAAGGCAGTCAGCATATACACCTCATCTCAGACAGGGTCAATCATAGTCAAGTTACTCCCAAATATGCCCAAAGATAAAGAGGCATGTGCAAAGGCCCCGTTGGAGGCGTACAACAGGACCTTGACCACTCTGCTCACCCCCCTTGGTGATTCCATCCGCAGGATACAAGAGTCTGTGACCACATCTGGAGGAGGGAAACAGGGACGTCTTCTAGGCGCCATTATCGGTGGT
>2004/USA/mallard/US_MD_/04-735/2004
ATGGGGCTCCGGTCTTCTACCAGGATCCCAGTACCTCTGATGCTGACCATCCGGGTTGCACTGGCACTAAGTTGCATCCGTCTGACAAGCTCTCTTGATGGCAGGCCTCTAGCAGCTGCAGGAATTGTGGTAACAGGAGACAAGGCAGTCAACATATATACCTCATCTCAGACAGGGTCAATCATAGTCAAGCTACTCCCGAATATGCCCAAGGATAAAGAGGCATGTGCAAAAGCCCCCTTGGAGGCATACAACAGAACATTGACCACTTTGCTCACCCCCCTTGGTGATTCTATTCGTAGGATACAAGAGTCTGTGACCACATCTGGAGGAGAGAAGCAGGGGCGCCTTATAGGTGCTATTATTGGCGGT
>2004/USA/mallard/US_OH_/04-411/2004
ATGGGCTCCGGGTCTTCTACCAGGATCCCAGTACCTCTGATGCTGACCGTCCGGGTTGCACTGGCACTAAGTTGCATCCGTCTGACAAGCTCTCTTGATGGCAGGCCTCTAGCAGCTGCAGGAATTGTGGTAACAGGAGACAAGGCAGTCAACATATATACCTCATCTCAGACAGGGTCAATCATAGTCAAGCTACTCCCGAATATGCCCAGGGATAAAGAGGCATGTGCAAAAGCCCCCTTGGAGGCATACAACAGAACATTGACCACTTTGCTCACCCCCCTTGGTGATTCTATTCGTAGGATACAAGAGTCTGTGACCACATCTGGAGGAGAGAAGCAGGGGCGCCTTATAGGTGCTATTATTGGCGGT
>2004/USA/MD/04-204
ATGGGCTCTAGATCTTCTACCAGGATCCCAGTACCTCTGATGCTGACTGTTCGGGTCGCGCTGGCGCTGAGTTGCGTCCGTCTGACAAGCTCCCTTGATGGCAGGCCTCTTGCAGCTGCAGGGATTGTGGTAACAGGAGACAAAGCAGTCAACATATACACCTCATCCCAGACAGGGTCGATCATAGTCAAGTTACTCCCCAATATGCCCAAGGACAAAGAGGCGTGTGCAAAAGCCCCGTTGGAGGCGTACAACAGGACATTGACTACTCTGCTCACCCCCCTTGGTGATTCTATCCGTAGGATACAAGAGTCCGTGACTACATCTGGAGGAGGGAAACAGGGACGCCTTATAGGCGCTATTATCGGTGGT
>2004/USA/TX3503
ATGGGCTCCAAACCCTCCACCAGGATCCCGGCACCTCTAATGCTGATCACCCGAATCACTCTGATACTGAGCTGCATCTGCCTGACGAGCTCTCTTGATGGCAGGCCTCTTGCAGCTGCGGGGATTGTGGTAACAGGAGATAAAGTGATCAATATATACACCTCGTCTCAGACAGGGTCAATCATAGTCAAGTTGCTCCCGAATATGCCCAAGGACAAAGAGGCATGTGCAAAAGCCCCACTAGAGGCATACAACAGAACACTGACCACTCTACTCACCCCCCTTGGTGATTCCATCCGCAGGATACAAGGGTCTGTATCCACATCAGGAGTAAGGAGGAAGAAGCGCTTTATAGGTGCCATTATAGGCAGT
>2004/USA/TX4156
ATGGGCTCCAAACCCTCCACCAGGATCCCAGCACCTCTAATGCTGATCACCCGAATCACTCTGATACTGAGCTGCATCTGCCTGACGAGCTCTCTTGATGGCAGGCCTCTTGCAGCTGCGGGGATTGTGGTAACAGGAGATAAAGTGATCAATATATACACCTCGTCTCAGACAGGGTCAATCATAGTCAAGTTGCTCCCGAATATGCCCAAGGACAAAGAGGCATGTGCAAAAGCCCCACTAGAGGCATACAACAGAACACTGACCACTTTACTCACCCCCCTTGGTGATTCCATCCGCAGGATACAAGGGTCTGTATCCACATCAGGAGTAAGGAGGAAGAAGCGCTTTATAGGTGCCATTATAGGCAGT
>2004/USA/TX-B2580
ATGGGCTCCAAACCCTCCACCAGGATCCCGGCACCTCTAATGCTGATCACCCGAATCACTCTGATACTGAGCTGCATCTGCCTGACGAGCTCTCTTGATGGTAGGCCTCTTGCAGCTGCGGGGATTGTGGTAACAGGAGATAAAGTGATCAATATATACACCTCGTCTCAGACAGGGTCAATCATAGTCAAGTTGCTCCCGAATATGCCCAAGGACAAAGAGGCATGTGCAAAAGCCCCACTAGAGGCATACAACAGAACACTGACCACTCTACTCACCCCCCTTGGTGATTCCATCCGCAGGATACAAGGGTCTGTATCCACATCAGGAGTAAGGAGGAAGAAGCGCTTTATAGGTGCCATTATAGGCAGT
>2005/Australia/I-2progenitor
ATGGGTTCCAAGTCTTCTACCAGGTTCCCAGTACCTCTAATGCTGACCGTCCGAGTCATGCTGGCACTGAGTTGCGTCTGTCCGGCCAGCGCCCTTGATGGCAGGCCTCTTGCGGCTGCAGGGATTGTGGTAACAGGAGACAAAGCGGTCAACATATACACATCATCTCAGACAGGGTCAATCATAATCAAGTTACTCCCGAATATGCCCAAGGATAAAGAGGCGTGTGCAAAAGCACCGTTGGAGGCATACAACAGGACATTGACTACTTTGCTCACCCCTCTTGGTGATTCTATCCGTAGGATACAAGAGTCTGTGACCACGTCCGGAGGAAGAAAACAGGGACGCCTTATAGGAGCCATTATCGGTGGT
>2005/Australia/I-2vaccine
ATGGGTTCCAAGTCTTCTACCAGGTTCCCAGTACCTCTAATGCTGACCGTCCGAGTCATGCTGGCACTGAGTTGCGTCTGTCCGGCCAGCGCCCTTGATGGCAGGCCTCTTGCGGCTGCAGGGATTGTGGTAACAGGAGACAAAGCGGTCAACATATACACATCATCTCAGACAGGGTCAATCATAATCAAGTTACTCCCGAATATGCCCAAGGATAAAGAGGCGTGTGCAAAAGCACCGTTGGAGGCATACAACAGGACATTGACTACTTTGCTCACCCCTCTTGGTGATTCTATCCGTAGGATACAAGAGTCTGTGACCACGTCCGGAGGAAGAAAACAGGGACGCCTTATAGGAGCCATTATCGGTGGT
>2005/China/CK/CH/GD/1/05
ATGGGCTTCAAACCTTCTACCAGGATCCCAGCACCTCTAATGCTGATCACTCGGATTATGCTGATAATGAGCTGTATCCGTCTGACAAGCTCTCTTGACGGCAGGCCCCTTGCAGCTGCAGGAATTGTAGTAACAGGAGATAAGGCAGTCAATGTATACACCTCAGCTCAGACAGGGTCAATCATAGTCAAGTTGCTCCCGAATATGCCCAGAGATAAGGAGGCGTGTGCAAAAGCCCCATTAGAGGCATATAACAGAACACTGACTACTCTGCTCACTCCTCTTGGCGACTCCATCCGCAAGATCCAAGGGTCTGTGTCCATGTCTGGAGGAAGGAGACAAAAACGCTTTATAGGTGCTGTTATTGGCAGT
>2005/China/CK/CH/JL/1/05
ATGGGCTCCAAACCTTCTACCAGGATCCCAGCACCTCTAATGCTGATCATTCGGATTATGCTGATATTGAGCTGTATCCGTCTGACAAGCTCCCTTGACGGCAGGCCTCTTGCAGCTGCAGGAATTGTAGTAACAGGGGATAAGGCAGTCAATGTATACACCTCGTCTCAGACAGGGTCAATCATAGTCAAGTTGCTCCCGAATATGCCCAGAGATAAGGAGGCGTGTGCAAAAGCCCCATTAGAGGCATATAACAGAACACTGACTACTTTGCTCACTCCTCTTGGCGACTCCATCCGCAAGATCCAAGGGTCTGTGTCCACGTCTGGAAGAAGGAGACAAAAACGCTTTATAGGTGCTGTTATTGGCAGT
>2005/China/CK/CH/NX/1/05
ATGGGCTCCAAACCTTCTACCAGGATCCCAGCACCTCTGATGCTGGTCACCCGGATTATGCTGATATTGGGCTGTATTCGTTCGACAAGCTCTCTTGACGGCAGGCCTCTTGCAGCTGCAGGAATTGTAGTAACAGGAGATAAGGCAGTCAATGTATACACCTCGTCTCAGACAGGGTCAATCATAGTCAAGTTGCTCCCGAATATGCCCAGGGATAAGGAGGCGTGTGCGAAAGCCCCATTAGAGGCATACAACAGAACACTGACTACTTTGCTCACTCCTCTTGGCGACTCCATCCGCAAGATTCAAGGGTCTGTGTCCACGTCTGGAGGAAGGAGACAAAAACGCTTTATAGGTGCTGTTATTGGCAGT
>2005/China/D_AH_10_04
ATGGGCTCCAGATCTTCTACCAGGATCCCAGTACCTCTGATGTTGACTGTCCGGGTCGCGCTGGCACTGTGTTGCGTCCGTCTGACAAGCTCCCTTGATGGCAGGCCTCTTGCAGCTGCAGGGATTGTGGTAACAGGAGACAAAGCAGTCAACATATACACTTCATCCCAGACAGGGTCGATCATAGTCAAATTACTCCCCAATATGCCCAAGGACAAAGAGGCATGTGCAAAAGCCCCGTTGGAGGCGTACAACAGGACATTGACTACTCTGCTCACCCCCCTTGGTGATTCTATCCGTAGGATACAAGAGTCCGTGACTACATCTGGAGGAGAGAAACAGGGACGCCTTATAGGCGCTATTATCGGTGGT
>2005/China/D_AH_7_04
ATGGGCTCCAGATCTTCTACCAGGATCCCAGTACCTCTGATGTTGACTGTCCGGGTCGCGCTGGCACTGTGTTGCGTCCGTCTGACAAGCTCCCTTGATGGCAGGCCTCTTGCAGCTGCAGGGATTGTGGTAACAGGAGACAAAGCAGTCAACATATACACTTCATCCCAGACAGGGTCGATCATAGTCAAATTACTCCCCAATATGCCCAAGGACAAAGAGGCATGTGCAAAAGCCCCGTTGGAGGCGTACAACAGGACATTGACTACTCTGCTCACCCCCCTTGGTGATTCTATCCGTAGGATACAAGAGTCCGTGACTGCATCTGGAGGAGAGAAACAGGGACGCCTTATAGGCGCTATTATCGGTGGT
>2005/China/D_HN_34_05
ATGGGCTCCAGATCTTCTACCAGGATCCCAGTACCTCTGATGCTGACTGTTCGGGTCGCGCTGGCACTGTGTTGCGTCCGTCTGACAAGCTCCCTTGATGGCAGGCCTCTTGCAGCTGCAGGGATTGTGGTAACAGGAGACAAAGCAGTCAACATATACACCTCATCCCAGACAGGGTCGATCATAGTCAAGTTACTCCCCAATATGCCCAAGGACAAAGAGGCATGTGCAAAAGCCCCGTTGGAGGCGTACAACAGGACATTGACTACTCTGCTCACCCCCCTTGGTGATTCTATCCGTAGGATACAAGAGTCTGTGACTACATCTGGAGGAGAGAAACAGGGACGCCTTATAGGCGCTATTATCGGTGGT
>2005/China/D_HN_35_05
ATGGGCTCCAGATCTTCTACCAGGATCCCAGTACCTCTGATGCTGACTGTTCGGGTCGCGCTGGCACTGTGTTGCGTCCGTCTGACAAGCTCCCTTGATGGCAGGCCTCTTGCAGCTGCAGGGATTGTGGTAACAGGAGACAAAGCAGTCAACATATACACCTCATCCCAGACAGGGTCGATCATAGTCAAGTTACTCCCCAATATGCCCAAGGACAAAGAGGCATGTGCAAAAGCCCCGTTGGAGGCGTACAACAGGACATTGACTACTCTGCTCACCCCCCTTGGTGATTCTATCCGTAGGATACAAGAGTCTGTGACTACATCTGGAGGAGAGAAACAGGGACGCCTTATAGGCGCTATTATCGGTGGT
>2005/China/D_HN_36_05
ATGGGCTCCAGATCTTCTACCAGGATCCCAGTACCTCTGATGCTGACTGTTCGGGTCGCGCTGGCACTGTGTTGCGTCCGTCTGACAAGCTCCCTTGATGGCAGGCCTCTTGCAGCTGCAGGGATTGTGGTAACAGGAGACAAAGCAGTCAACATATACACCTCATCCCAGACAGGGTCGATCATAGTCAAGTTACTCCCCAATATGCCCAAGGACAAAGAGGCATGTGCAAAAGCCCCGTTGGAGGCGTACAACAGGACATTGACTACTCTGCTCACCCCCCTTGGTGATTCTATCCGTAGGATACAAGAGTCTGTGACTACATCTGGAGGAGAGAAACAGGGACGCCTTATAGGCGCTATTATCGGTGGT
>2005/China/D_HN_37_05
ATGGGCTCCAGATCTTCTACCAGGATCCCAGTACCTCTGATGCTGACTGTTCGGGTCGCGCTGGCACTGTGTTGCGTCCGTCTGACAAGCTCCCTTGATGGCAGGCCTCTTGCAGCTGCAGGGATTGTGGTAACAGGAGACAAAGCAGTCAACATATACACCTCATCCCAGACAGGGTCGATCATAGTCAAGTTACTCCCCAATATGCCCAAGGACAAAGAGGCATGTGCAAAAGCCCCGTTGGAGGCGTACAACAGGACATTGACTACTCTGCTCACCCCCCTTGGTGATTCTATCCGTAGGATACAAGAGTCTGTGACTACATCTGGAGGAGAGAAACAGGGACGCCTTATAGGCGCTATTATCGGTGGT
>2005/China/D_JS_14_05
ATGGGCACCAGATCTTCTACCAGGATCCCAGTACCTCTGATGCTGACTGTTCGGGTCGCGCTGGCACTGTGTTGCGTCCGTCTGACAAGCTCCCTTGATGGCAGGCCTCTTGCAGCTGCAGGGATTGTGGTAACAGGAGACAAAGCAGTCAACATATACACCTCATCCCAGACAGGGTCGATCATAGTCAAGTTACTCCCCAATATGCCCAAGGACAAAGAGGCATGTGCAAAAGCCCCGTTGGAGGCGTACAACAGGACATTGACTACTCTGCTCACCCCCCTTGGTGATTCTATCCGTAGGATACAAGAGTCTGTGACTACATCTGGAGGAGAGAAACAGGGACGCCTTATAGGCGCTATTATCGGTGGT
>2005/China/D_JS_39_05
ATGGGCTCCAGATCCTCTACCAGGATCCCAGTACCTCTGATGCTGACTGTTCGGGTCGCGCTGGCACTGTGTTGCGTCCGTCTGACAAGCTCCCTTGATGGCAGGCCTCTTGCAGCTGCAGGGATTGTGGTAACAGGAGACAAAGCAGTCAACATATACACCTCATCCCAGACAGGGTCGATCATAGTCAAGTTACTCCCCAATATGCCCAAGGACAAAGAGGCATGTGCAAAAGCCCCGTTGGAGGCGTACAACAGGACATTGACTACTCTGCTCACCCCTCTTGGTGATTCTATCCGTAGGATACAAGAGTCCGTGACTACATCTGGAGGAGGGAAACAGGGACGCCTTATAGGCGCTATTATCGGTGGT
>2005/China/D_JS_40_05
ATGGGCTCCAGATCTTCTACCAGGATCCCAGTACCTCTGATGCTGACTGTTCGGGTCGCGCTGGCACTGTGTTGCGTCCGTCTGACAAGCTCCCTTGATGGCAGGCCTCTTGCAGCTGCAGGGATTGTGGTAACAGGAGACAAAGCAGTCAACATATACACCTCATCCCAAACAGGGTCGATCATAGTCAAGTTACTCCCCAATATGCCCAAGGACAAAGAGGCATGTGCAAAAGCCCCGTTAGAGGCGTACAACAGGACATTGACTACTCTGCTCACCCCCCTTGGTGATTCTATCCGTAGGATACAAGAGTCCGTGACTACATCTGGAGGAGGGAAACAGGGACGCCTTATAGGCGCTATTATCGGTGGT
>2005/China/D_JS_41_05
ATGGGCTCCAGATCTTCTACCAGGATCCCAGTACCTCTGATGCTGACTGTTCGGGTCGCGCTGGCACTGTGTTGCGTCCGTCTGACAAGCTCCCTTGATGGCAGGCCTCTTGCAGCTGCAGGGATTGTGGTAACAGGAGACAAAGCAGTCAACATATACACCTCATCCCAGACAGGGTCGATCATAGTCAAGTTACTCCCCAATATGCCCAAGGACAAAGAGGCATGTGCAAAAGCCCCGTTAGAGGCGTACAACAGGACATTGACTACTCTGCTCACCCCCCTTGGTGATTCTATCCGTAGGATACAAGAGTCCGTGACTACATCTGGAGGAGGGAAACAGGGACGCCTTATAGGCGCTATTATCGGTGGT
>2005/China/D_JS_42_05
ATGGGCTCCAGATCTTCTACCAGGATCCCAGTACCTCTGATGCTGACTGTTCGGGTCGCGCTGGCACTGTGTTGCGTCCGTCTGACAAGCTCCCTTGATGGCAGGCCTCTTGCAGCTGCAGGGATTGTGGTAACAGGAGACAAAGCAGTCAACATATACACCTCATCCCAGACAGGGTCGATCATAGTCAAGTTACTCCCCAATATGCCCAAGGACAAAGAGGCATGTGCAAAAGCCCCGTTAGAGGCGTACAACAGGACATTGACTACTCTGCTCACCCCCCTTGGTGATTCTATCCGTAGGATACAAGAGTCCGTGACTACATCTGGAGGAGGGAAACAGGGACGCCTTATAGGCGCTATTATCGGTGGT
>2005/China/D_JS_44_05
ATGGGCTCCAGATCTTCTACCAGGATCCCAGTACCTCTGATGCTGACTGTTCGGGTCGCATTGGCACTGTGTTGCGTCCGTCTGACAAGCTCCCTTGATGGCAGGCCTCTTGCAGCTGCAGGGATTGTGATAACAGGGGACAAAGCGGTCAACATATACACCTCATCCCAGACAGGGTCGATCATAATCAAGTTACTCCCCAATATGCCCAAGGACAAAGAAGCATGTGCAAAAGCCCCGTTAGAGGCGTACAACAGGACATTGACTACTCTGCTCACCCCCCTTGGTGATTCTATCCGTAGGATACAAGAGTCCGTGACTACATCTGGAGGAGGGAAACAGGGACGCCTTATAGGCGCTATTATCGGTGGT
>2005/China/D_JS_51_05
ATGGGCTCCAGATCTTCTACCAGGATCCCAGTACCTCTGATGCTGACTGTTCGGGTCGCATTGGCACTGTGTTGCGTCCGTCTGACAAGCTCCCTTGATGGCAGGCCTCTTGCAGCTGCAGGGATTGTGATAACAGGGGACAAAGCGGTCAACATATACACCTCATCCCAGACAGGGTCGATCATAATCAAGTTACTCCCCAATATGCCCAAGGACAAAGAAGCATGTGCAAAAGCCCCGTTAGAGGCGTACAACAGGACATTGACTACTCTGCTCACCCCCCTTGGTGATTCTATCCGTAGGATACAAGAGTCCGTGACTACATCTGGAGGAGGGAAACAGGGACGCGTTATAGGCGCTATTATCGGTGGT
>2005/China/D_JS_53_05
ATGGGCTCCAGATCTTCTACCAGGATCCCAGTACCTCTGATGCTGACTGTTCGGGTCGCATTGGCACTGTGTTGCGTCCGTCTGACAAGCTCCCTTGATGGCAGGCCTCTTGCAGCTGCAGGGATTGTGATAACAGGGGACAAAGCGGTCAACATATACACCTCATCCCAGACAGGGTCGATCATAATCAAGTTACTCCCCAATATGCCCAAGGACAAAGAAGCATGTGCAAAAGCCCCGTTAGAGGCGTACAACAGGACATTGACTACTCTGCTCACCCCTCTTGGTGATTCTATCCGTAGGATACAAGAGTCCGTGACTACATCTGGAGGAGGGAAACAGGGACGCCTTATAGGCGCTATTATCGGTGGT
>2005/China/D_JS_7_05
ATGGGCTCCAGATCTTCTACCAGGATCCCAGTACCTCTGATGCTGACTGTTCGGGTCGCGCTGGCACTGTGTTGCGTCCGTCTGACAAGCTCCCTTGATGGCAGGCCTCTTGTAGCTGCAGGGATTGTGGTAACAGGAGACAAAGCAGTCAACATATACACCTCATCCCAGACAGGGTCGATCATAGTCAAGTTACTCCCCAATATGCCCAAGGACAAAGAGGCATGTGCAAAAGCCCCGTTGGAGGCGTACAACAGGACATTGACTACTCTGCTCACCCCCCTTGGTGATTCTATCCGTAGGATACAAGAGTCTGTGACTACATCTGGAGGAGAGAAACAGGGACGCCTTATAGGCGCTATTATCGGTGGT
>2005/China/D_SD_15_05
ATGGGCTCCAGATCTTCTACCAGGATCCCAGTACCTCTGATGCTGACTGTTCGGGTCGCATTGGCACTGTGTTGCGTCCGTCTGACAAGCTCCCTTGATGGCAGGCCTCTTGCAGCTGCAGGGATTGTGATAACAGGGGACAAAGCGGTCAACATATACACCTCATCCCAGACAGGGTCGATCATAATCAAGTTACTCCCCAATATGCCCAAGGACAAAGAAGCATGCGCAAAAGCCCCGTTAGAGGCGTACAACAGGACATTGACTACTCTGCTCACCCCCCTTGGTGATTCTATCCGTAGGATACAAGAGTCCGTGACTACATCTGGAGGAGGGAAACAGGGACGCCTTATAGGCGCTATTATCGGTGGT
>2005/China/D_ZJ_50_05
ATGGGCTCCAGATCTTCTACCAGGATCCCAGTACCTCTGATGCTGACTGTTCGGGTCGCGCTGGCACTGTGTTGCGTCCGTCTGACAAGCTCCCTTGATGGCAGGCCTCTTGCAGCTGCAGGGACTGTGGTAACAGGAGACAAAGCAGTCAACATATACACCTCATCCCAGACAGGGTCGATCATAGTCAAGTTACTCCCCAATATGCCCAAGGACAAAGAGGCATGTGCAAAAGCCCCGTTGGAGGCGTACAACAGGACATTGACTACTCTGCTCACCCCCCTTGGTGATTCTATCCGTAGGATACAAGAGTCTGTGACTACATCTGGAGGAGAGAAACAGGGACGCCTTATAGGCGCTATTATCGGTGGT
>2005/China/GD05
ATGGGCTCCAAACCTTCTACCAGGATCCCAGCACCTCTAATGCTGATCACTCGGATTATGCTGATATTGAGCTGTATCCGTCTGACAAGCTCTCTTGACGGCAGGCCTCTTGCAGCTGCAGGAATTGTAGTAACAGGAGATAAGGCAGTCAATGTATACACCTCGTCTCAGACAGGGTCAATCATAGTCAAGTTGCTCCCGAATATGCCCAGAGATAAGGAGGCGTGTGCAAAAGCCCCATTAGAGGCATATAACAGAACACTGACTACTTTGCTCACTCCTCTTGGCGACTCCATCCGCAAGATCCAAGGGTCTGTGTCCACGTCTGGAGGAAGGAGACAAAAACGCTTTATAGGTGCTGTTATTGGCAGT
>2005/China/Guangxi14
ATGGGCTCCACATCTTCTACCAGGATCCCAGCACCTCTAACGCTGATCACTCGAATTATGCTGATATTGAGCTGTATCTGTCTGACAAGCTCTCTTGACGGCAGGCCCCTTGCAGCTGCAGGAATTGTAGTAACAGGAGATAAGGCAGTCAATGTATACACCTCGTCTCAGACAGGGTCAATCATAGTCAAGTTGCTCCCGAATATGCCCAGAGATAAGGAGGCATGTGCAAAAGCCCCATTGGAGGCATATAACAGAACACTGACTACTCTGCTCACTCCTCTTGGCGACTCCATCCGCAAGATCCAAGGGTCTGTGTCCACGTCTGGAGGAAGGAGACAAAAACGCTTTATAGGTGCTGTTATTGGCAGT
>2005/China/Guangxi15
ATGGGCTTCAAACCTTCTACCAGGATCCCAGCACCTCTAATGCTGATCACTCGGATTATGCTGATAATGAGCTGTATCCGTCTGACAAGCTCTCTTGACGGCAGGCCCCTTGCAGCTGCAGGAATTGTAGTAACAGGAGATAAGGCAGTCAATGTATACACCTCGTCTCAGACAGGGTCAATCATAGTCAAGTTGCTCCCGAATATGCCCAGAGATAAGGAGGCGTGTGCAAAAGCCCCATTAGAGGCATATAACAGAACACTGACTACTCTGCTCACTCCTCTTGGCGACTCCATCCGCAAGATCCAAGGGTCTGTGTCCATGTCTGGAGGAAGGAGACAAAAACGCTTTATAGGTGCTGTTATTGGCAGT
>2005/China/HLJ-07-05
ATGGGCTCCAAACCTTCTACCAGGATCCCAGCACCTCTAATATTGATCACTCGGATTATGCTGATATTGAGCTGTATCCATCTGACAAGCTCTCTTGACGGCAGGCCCCTTGCAGCTGCAGGAATTGTAGTAACAGGAGATAAGGCAGTCAATGTATACACCTCGTCTCAGACAGGGTCAATCATAGTCAAGTTGCTCCCGAATATGCCCAGAGATAAGGAGGCATGTGCAAAAGCACCATTGGAGGCATATAACAGAACACTGACTACTCTGCTCACTCCTCTTGGCGACTCCATCCGCAAGATCCAAGGGTCTGTGTCCACGTCCGGAGGAAGGAGGCAAAAACGCTTTATAGGTGCCGTTATTGGCAGT
>2005/China/HLJ-13-05
ATGGGCTCCACATCTTCTACCAGGATCCCAGCACCTCTGATGCTGATCACCCGGATTATGCTGATGTTCGGCTGTATCTGTCCGACAAGCTCTCTTGACGGCAGGCCTCTTGCAGCTGCAGGAATTGTAGTAACAGGAGATAAGGCAGTCAATGTATACACCTCGTCTCAGACAGGGTCAATCATAGTCAAGTTGCTCCCGAATATGCCCAGGGATAAGGAAGCGTGTGCAAAAGCCCCATTAGAGGCATACAACAGAACACTGACTACTTTGCTCACTCCTCTTGGCGACTCCATCCGCAAGATCCAAGGGTCTGTGTCCACGTCTGGGGGAAGGAGACAAAAACGCTTCATAGGTGCTATTATTGGCAGT
>2005/China/HLJ-34-05
ATGGGCTCCAAACCTTCTACCAGGATCCCAGCACCCCTAATATTGATCACTCGGATTATGCTGATATTGAGCTGTATCCATCTGACAAGCTCTCTTGACGGCAGGCCCCTTGCAGCTGCAGGAATTGTAGTAACAGGAGATAAGGCAGTCAATGTATACACCTCGTCTCAGACAGGGTCAATCATAGTCAAGTTGCTCCCGAATATGCCCAGAGATAAGGAGGCATGTGCAAAAGCACCATTGGAGGCATATAACAGAACACTGACTACTCTGCTCACTCCTCTTGGCGACTCCATCCGCAAGATCCAAGGGTCTGTGTCCACGTCCGGAGGAAGGAGGCAAAAACGCTTTATAGGTGCCGTTATTGGCAGT
>2005/China/HLJ361/05
ATGGGTTCCAGACCTTCTACCAGGATCCCAGCACCTCTGATGCTGATCACCCGGATTATGCTGATGTTCGGCTGTATCTGTCCGACAAGCTCTCTTGACGGCAGGCCTCTTGCAGCTGCAGGAATTGTAGCAACAGGAGATAAGGCAGTCAATGTATACACCTCGTCTCAGACAGGGTCAATCATAGTCAAGTTGCTCCCGAATATGCCCAGGGATAAGGAAGCGTGTGCAAAAGCCCCATTAGAGGCATACAACAGAACACTGACTACTTTGCTCACTCCTCTTGGCGACTCCATCCGCAAGATCCAAGGGTCTGTGTCCACGTCTGGGGGAAGGAGACAAAAACGCTTCATAGGTGCTATTATTGGCAGT
>2005/China/HLJ363/05
ATGGGCTCCAAACCTTCTACCAGGATCCCAGCACCTCTAATATTGATCACTCGGATTATGCTGATATTGAGCTGTATCCATCTGACAAGCTCTCTTGACGGCAGGCCCCTTGCAGCTGCAGGAATTGTAGTAACAGGAGATAAGGCAGTCAATGTATACACCTCGTCTCAGACAGGGTCAATCATAGTCAAGTTGCTCCCGAATATGCCCAGAGATAAGGAGGCATGTGCAAAAGCACCATTGGAGGCATATAACAGAACACTGACTACTCTGCTCACTCCTCTTGGCGACTCCATCCGCAAGATCCAAGGGTCTGTGTCCACGTCCGGAGGAAGGAGGCAAAAACGCTTTATAGGTGCCGTTATTGGCAGT
>2005/China/JS/0905
ATGGGCCCCAGATCTTCTACCAGGATCCCAGTACCTCTAATGCTGACCATACGGATCACGCTGGCACTGAGTTATGTCCGTCTGACAAGTTCTCTTGATGGCAGGCCTCTTGCGGCCGCAGGGATCGTGGTAACAGGGGATAAAGCAGTTAACATATACACCTCATCCCAGACAGGGTCAATCATAGTCAAGTTACTCCCAAATATGCCCAAGGACAAAGAGGCATGTGCAAAAGCCCCATTGGAGGCTTACAACAGGACACTGACTACTTTGCTTACCCCCCTTGGTGATTCTATCCGCAGGATACAAGAGTCTGTGACTACATCCGGAGGAAGGAGACAGAGACGCTTTATAGGTGCCATTATTGGCAGT
>2005/China/JS/1/05/Goa
ATGGGCCCCAGACCTTCTACCAAGAACCCAACACCTATGATGCTGACTGTCCGGGTCGCGCTGGTACTGAGTTGCATCTGTCCGGCAAACTCCATTGATGGCAGGCCTCTTGCGGCTGCAGGAATTGTGGTAACAGGAGACAAAGCAGTCAACATATACACCTCATCCCAGACAGGATCAATCATAGTTAAGCTCCTCCCAAACCTGCCCAAGGATAAGGAGGCATGTGCGAAAGCCCCCTTGGATGCATACAACAGGACATTGACCACTTTGCTCACCCCCCTTGGTGACTCTATCCGTAGGATACAAGAGTCTGTAACTACATCTGGAGGGAGGAGACAGAAACGCTTTATAGGCGCCATTATTGGCGGT
>2005/China/JS/1/05/Gob
ATGGGCTCCAAACCTTCTACCAGGATCCCAGCACCTCTGATGCTGATCACCCGGATTATGCTGATATTGGGCTGTATCCGTCCGACAAGCTCTCTTGACGGCAGGCCTCTTGCAGCTACAGGAATTGTAGTAACAGGAGATAAGGCAGTCAATGTATACACCTCGTCTCAGACGGGGTCAATCATAGTCAAGTTGCTCCCGAATATGCCCAGGGATAAGGAGGCGTGTGCGAAAGCCCCATTGGAGGCATATAACAGAACACTGACTACTTTGCTCACTCCTCTCGGCGACTCCATCCGCAAGATCCAAGGGTCTGTGTCCACGTCTGGAGGAAGGAGACAAAAACGCTTTATAGGTGCTGTTATTGGCAGT
>2005/China/JS/205
ATGGGCCCCAGATCTTCTACCAGGATCCCAGTACCTCTAATGCTGACCATACGGATCACGCTGGCACTGAGTTATGTCCGTCTGACAAGTTCTTTTGATGGCAGGCCTCTTGCAGCCGCAGGGATCGTGGTAACAGGGGATAAAGCAGTTAACATATACACCTCATCCCAGACAGGGTCAATCATAGTCAAGTTACTCCCAAATATGCCCAAGGACAAAGAGGCATGTGCAAAAGCCCCATTGGAGGCTTACAACAGGACACTGACTACTTTGCTTACCCCCCTTGGTGATTCTATCCGCAGGATACAAGAGTCTGTGACTACATCCGGAGGAAGGAGACAGAGACGCTTTATAGGTGCCATTATTGGCAGT
>2005/China/JS/3/05
ATGGGCTCCAAACCTTCTACCAGGATCCCAGCACCTCTGATGCTGGTCACCCGGATTATGCTGATATTGGGCTGTATTCGTTCGACAAGCTCTCTTGACGGCAGGCCTCTTGCAGCTGCAGGAATTGTAGTAACAGGAGATAAGGCAGTCAATGTATACACCTCGTCTCAGACAGGGTCAATCATAGTCAAGTTGCTCCCGAATATGCCCAGGGATAAGGAGGCGTGTGCGAAAGCCCCATTAGAGGCATATAACAGAACACTGACTACTTTGCTCACTCCTCTTGGCGACTCCATCCGCAAGATTCAAGGGTCTGTGTCCACGTCTGGAGGAAGGAGACAAAAACGCTTTATAGGTGCTGTTATTGGCAGT
>2005/China/JS/405
ATGGGCTCCAAACCTTCTACCAGGATCCCAGCACCTCTGATGCTGGTCACCCGGATTATGCTGATATTGGGCTGTATTCGTTCGACAAGCTCCCTTGATGGCAGGCCTCTTGCAGCTGCAGGAATTGTAGTAACAGGAGATAAGGCAGTCAATGTATACACCTCGTCTCAGACAGGGTCAATCATAGTCAAGTTGCTCCCGAATATGCCCAGGGATAAGGAGGCGTGTGCGAAAGCCCCATTAGAGGCATATAACAGAACACTGACTACTTTGCTCACTCCTCTTGGCGACTCCATCCGCAAGATTCAAGGGTCTGTGTCCACGTCTGGAGGAAGGAGACAAAAACGCTTTATAGGTGCTGTTATTGGCAGT
>2005/China/JS/705
ATGGGCCCCAGATCTTCTACCAGGATCCCAGTACCTCTAATGCTGACCATACGGATCACGCTGGCACTGAGTTATGTCCGTCTGACAAGTTCTCTTGATGGCAGGCCTCTTGCAGCCGCAGGGATCGTGGTAACAGGGGATAAAGCAGTTAACATATACACCTCATCCCAGACAGGGTCAATCATAGTCAAGTTACTCCCAAATATGCCCAAGGACAAAGAGGCATGTGCAAAAGCCCCATTGGAGGCTTACAACAGGACTCTGACTACTTTGCTTACCCCCCTTGGTGATTCTATCCGCAGGATACAAGAGTCTGTGACTACATCCGGAGGAAGGAGACAGAGACGCTTTATAGGTGCCATTATTGGCAGT
>2005/China/Md/CH/GD/1/05
ATGGGCTCCAAACCTTCTACCAGGATCCCAGCACCTCTGATGCTGATCACCCGGATTATGCTGAAATTGGGCTGTATCCGTCCGACAAGCTCTCTTGACGGCAGGCCTCTTGCAGCTGCAGGAATTGTAGTAACAGGAGATAAGGCAGTCAATGTATACACCTCGTCTCAGACAGGGTCAATCATAGTCAAGTTGCTCCCGAATATGCCCAGGGATAAGGAGGCGTGTGCGAAAGCCCCATTAGAGGCATATAACAGAACACTGACTGCTTTGCTCACTCCTCTTGGCGACTCCATCCGCAAGATCCAAGGGTCTGTGTCCACGTCTGGAGGAAGGAGACAAAAACGCTTTATAGGTGCTGTTATTGGCAGT
>2005/China/MQ/Liaoning
ATGGGCTCCAAACCTTCTAACAAGAACCCAGCACCTATGATGCTGACTATCCGGGTTGCGCTGGTACTGAGCTGCATCTGTCCGGCAAACTCCATTGATGGCAGGCCTCTTGCAGCTGCAGGAATTGTGGTTACAGGAGACAAAGCCGTCAACATATACACCTCATCCCAGACAGGATCAATCATAGTTAAGCTCCTCCCGAATCTGCCCAAGGATAAGGAGGCATGTGCGAAAGCCCCCTTGGATGCATACAACAGGACATTGACCACTTTGCTCACCCCCCTTGGTGACTCTATCCGTAGGATACAAGAGTCTGTGACTACATCTGGAGGGGGGAGACAGGGGCGCCTTATAGGCGCCATTATTGGCGGT
>2005/China/NDV05-005
ATGGGCTCCAGATCTTCTACCAGGACCCCAGCACCTCTAATGCTGATCACTCGGATTATGCTGATATTGAGCTGTATCCGTCCGACAAGCTCTCTTGACGGCAGGCCCCTTGCAGCTGCAGGAATTGTAGTAACAGGAGATAAGGCAGTCAATGTATACACCTCGTCTCAGACAGGGTCAATCATAGTCAAGTTGCTTCCGAATATGCCCAGAGATAAGGAGGCATGTGCAAAAGCCCCATTGGAGGCATATAACAGAACATTGACTACTCTGCTCACTCCTCTTGGCGACTCCATCCGCAAGATCCAAGGGTCTGTGTCCACGTCTGGAGGAAGGAGACAAAAACGCTTTATAGGTGCTGTTATTGGCAGT
>2005/China/NDV05-007
ATGGGCTCCAGATCTTCTACCAGGATCCCAGCACCTCTGATGCTGATCACCCGGATTATGCTGATATTGGGCTGTATCCGCCCGACAAGCTCTCTTGACGGCAGGCGTCTTGCAGCTGCAGGGATTGTAGTAACAGGAGATAAGGCAGTCAATGTATACACCTCGTCTCAGACAGGGTCAATCATAGTCAAGTTGCTCCCGAATATGCCCAGGGACAAGGAGGCGTGTGCGAAAGCCCCATTAGAGGCATATAACAGAACACTGACTACTTTGCTCACTCCTCTTGGCGACTCCATCCGCAAGATCCAAGGGTCTGTGTCCATGTCTAGAGGAAGGAGACAAAAACGCTTTATAGGTGCTGTTATTGGCAGT
>2005/China/NDV05-008
ATGGGCTCCAGATCTTCTACCAGGATCCCAGCACCTCTGATGCTGATCACCCGGATTATGCTGATGTTGGGCTGTATCTGTCCGACAAGCTCTCTTGACGGCAGGCCTCTTGCAGCTGCAGGAATTGTAGTAACAGGAGATAAGGCAGTCAATGTATACACCTCGTCTCAGACAGGGTCAATCATAGTCAAGTTGCTCCCGAATATGCCCAGGGATAAGGAAGCGTGTGCAAAAGCCCCATTAGAGGCATATAACAGAACACTGACTACTTTGCTCACTCCTCTTGGCGACTCCATCCGCAAGATCCAAGGGTCTGTGTCCACGTCTGGGGGAAGGAGACAAAAACGCTTCATAGGTGCTATTATTGGCAGT
>2005/China/NDV05-011
ATGGGCTCCAGATCTTCTACCAGGATCCCAGCACCTCTAACGCTGATCACTCGGATTATGCTGATATTGAGCTGTATCCGTCTGACAAGCTCTCTTGACGGCAGGCCCCTTGCAGCTGCAGGAATTGTAGTAACAGGAGATAAGGCAGTCAATGTATACACCTCGTCTCAGACAGGGTCAATCATAGTCAAGTTGCTCCCGAATATGCCCAGAGATAAGGAGGCATGTGCAAAAGCCCCATTGGAGGCATATAACAGAACACTGACTACTCTGCTCACTCCTCTTGGCGACTCCATCCGCAAGATCCAAGGGTCTGTGTCCACGTCCGGAGGAAGGAGACAAAAACGCTTTATAGGTGCTGTTATTGGCAGT
>2005/China/NDV05-015
ATGGGCTCCAGATCTTCTACCAGGATCCCAGCACCTCCGACGCTGATCACTCGGATTTTGCTGATATTGAGCTGTATCCGTCTGACAAGCTCTCTTGACGGCAGGCCTCTTGCAGCTGCAGGAATTGTAGTAACAGGAGATAAGGCAGTCAATGTGTACACCTCGTCTCAGACAGGGTCAATCATAGTCAAGTTGCTTCCGAATATGCCCAGGGGTAAGGAGGCGTGTGCAAGAGCCCCATTAGAGGCATATAACAGAACACTGACTACTTTGCTCACTCCTCTTGGCGACTCCATCCGCAAGATCCAAGGGTCTGTGTCCACGTCTGGAGGAAGGAGACAAAAACGCTTTATAGGTGCTGTTATTGGCAGT
>2005/China/NDV05-018
ATGGGCTCCAGATCTTCTACCAGGATCCCAGTACCTCTTATGCTGACCGTCCGAGTCATGTTGGCACTGAGTTGCGTCTGTCCGACCAGCGCCCTTGATGGCAGGCCTCTTGCAGCTGCAGGGATTGTGGTAACAGGAGACAAAGCAGTCAACATATACACCTCATCTCAGACAGGGTCAATCATAATCAAGTTACTCCCAAATATGCCCAAGGATAAAGAGGCGTGTGCAAAAGCCCCGTTGGAGGCATACAACAGGACATTGACTACTTTGCTCACCCCCCTTGGTGATTCTATCCGTAGGATACAAGAGTCTGTGACCACGTCCGGAGGAGGGAAACAGGGACGTCTTATAGGCGCCATTATCGGTGGT
>2005/China/NDV05-020
ATGGGCTCCAGATCTTCTACCAGGATCCCAGCACCTCTGATGCTGATCACCCGGATTATGCTGATGTTGGGCTGTATCTGTCCGACAAGCTCTCTTGACGGCAGGCCTCTTGCAGCTGCAGGAATTGTAGTAACAGGAGATAAGGCAGTCAATGTATACACCTCGTCTCAGACAGGGTCAATCATAGTCAAGTTGCTCCCGAATATGCCCAGGGATAAGGAAGCGTGTGCAAAAGCCCCATTAGAGGCATATAACAGAACACTGACTACTTTGCTCACTCCTCTTGGCGACTCCATCCGCAAGATCCAAGGGTCTGTGCCCACGTCTGGGGGAAGGAGACAAAAACGCTTCATAGGTGCTATTATTGGCAGT
>2005/China/NDV05-022
ATGGGCTCCAGATCTTCTACCAAGAACCCAGCACCTATGATGCTGACTATCCGGGTTGCGCTGGTACTGAGTTGCATCTGTCCGGCAAACTCCATTGATGGCAGGCCTCTTGCAGCTGCAGGAATTGTGGTTACAGGAGACAAAGCCGTCAACATATACACCTCATCCCAGACAGGATCAATCATAGTTAAGCTCCTCCCGAATCTGCCCAAGGATAAGGAGGCATGTGCGAAAGCCCCCTTGGATGCATACAACAGGACATTGACCACTTTGCTCACCCCCCTTGGTGACTCTATCCGTAGGATACAAGAGTCTGTGACTACATCTGGAGGGGGGAGACAGGGGCGCCTTATAGGTGCCATTATTGGCGGT
>2005/China/NDV05-024
ATGGGCTCCAGATCTTCTACCAGGATCCCAGCACCTCTGATGCTGGTCACCCGGATTATGCTGATATTGGGCTGTATTCGTTCGACAAGCTCTCTTGACGGCAGGCCTCTTGCAGCTGCAGGAATTGTAGTAACAGGAGATAAGGCAGTCAATGTATACACCTCGTCTCAGACAGGGTCAATCATAGTCAAGTTGCTCCCGAATATGCCCAGGGATAAGGAGGCGTGTGCGAAAGCCCCATTAGAGGCATATAACAGAACACTGACTACTTTGCTCACTCCTCTTGGCGACTCCATCCGCAAGATTCAAGGGTCTGTGTCCACGTCTGGAGGAAGGAGACAAAAACGCTTTATAGGTGCTGTTATTGGCAGT
>2005/China/NDV05-025
ATGGGCTCCAGATCTTCTACCAGGATCCCAGCACATCTGATGCTGATCACCCGGATTATTCTGATATTGGGCTGTATCCGTCCGACAAGCTCTCTTGACGGCAGGCCTCTTGCAGCTGCAGGAATTGTAGTAACAGGAGATAAGGCAGTCAATGTATACACCTCTTCTCAGACGGGGTCAATCATAGTCAAGTTGCTCCCGAATATGCCCAGAGATAAGGAGGCGTGTGCGAAAGCCCCATTGGAGGCATATAACAGAACACTGACTACTTTGCTCACTCCTCTTGGCGACTCCATCCGCAAGATCCAAGGGGCTGTGTCCACGTCTGGAGGAAGGAGACGAAAACGCTTTATAGGTGCTGTTATTGGCAGT
>2005/China/NDV05-026
ATGGGCTCCAGATCTTCTACCAGGATCCCAGCACCTCTAACGCTGATCACTCGGATTATGCTGATATTGAGCTGTATCCGTCTGACAAGCTCTCTTGACGGCAGGCCCCTTGCAGCTGCAGGAATTGTAGTAACAGGAGATAAGGCAGTCAATGTATACACCTCATCTCAGACAGGGTCAATCATAGTCAAGTTGCTCCCGAATATGCCCAGAGATAAGGAGGCATGTGCAAAAGCCCCATTGGAGGCATATAACAGAACACTGACTACTCTGCTCACTCCTCTTGGCGACTCCATCCGCAAGATCCAAGGGTCTGTGTCCACGGCTGGAGGAAGGAGACAAAAACGCTTTATAGGTGCTGTTATTGGCAGT
>2005/China/NDV05-027
ATGGGCTCCAGATCTTCTACCAGGATCCCAGCACCTCTGATGCTGATCACCCGAATTACTCTGGTACTGAGCTGCATCCGCCTGACGAGCTCTCTTGACGGCAGGCCACTTGCAGCTGCGGGGATTGTGGTAACAGGAGATAAAGCAATCAATATATACACCTCATCTCAGACAGGGTCAATCATAGTCAAGTTGCTCCCGAATATGCCCAAGGACAAGGAGGCATGTGCGAAAGCCCCGTTAGAGGCATACAACAGAACACTGACCACTTTACTCACCCCCCTTGGTGATTCCATCCGCAGGATACAAGGATCTGTGTCCACATCAGGAGGAAGGAGGCAGAAGCGCTTTATAGGTGCCATTATAGGCAGT
>2005/China/NDV05-028
ATGGGCTCCAGATCTTCTACCAGGATCCCAGTACCTCCGATGCTGATCACCCGAATCATACTGATGTTGAGCTGCATCTGCCCGACAGGCTCTCTTGACGGCAGGCCTCTTGCAGCTGCAGGGATTGTGGTAACAGGAGACAAAGCAATCAACATATACACCTCATCTCAGACAGGGTCAATCATAGTCAAGTTGCTCCCGAATATGCCCAAGGACAAAGAGGCATGTGCAAAAGCCCCTCTAGAAGCATACAACAGAACACTGACCACTTTACTCACCCCCCTAGGTGATTCCATCCGCAGGATACAAGGGTCTGTGTCCACATCAGGGGAAAAGAGGCAGAAACGGTTTATAGGTGCCATTATCGGCAGT
>2005/China/NDV05-029
ATGGGCTCCAGATCTTCTACTGGGATCCCAGTACCTCCGATGCTGATCACCCGAATCATGCTGATATTGAGCTGCATCTGCCCGACGGGCTCTCTTGACGGCAGGCCTCTTGCAGCTGCAGGGATTGTGGTAACAGGAGATAAAGCAATCAATATATACACCTCATCTCAGACAGGGTCAATCATAGTCAAGTTGCTCCCGAATATGCCCAAGGACAAAGAGGCATGTGCAAAAGCCCCTCTAGAAGCATACAACAGAACACTGACCACTTTACTCACCCCCCTAGGTGATTCCATCCGCAGGATACAAGGGTCTGTGTCCACATCAGGGGAAAAGAGGCAGAAACGGTTCATAGGTGCCATTATCGGCAGT
>2005/China/NDV-05-029
ATGGGCTCCAAACCTTCCACTGGGATCCCAGTACCTCCGATGCTGATCACCCGAATCATGCTGATATTGAGCTGCATCTGCCCGACGGGCTCTCTTGACGGCAGGCCTCTTGCAGCTGCAGGGATTGTGGTAACAGGAGATAAAGCAATCAATATATACACCTCATCTCAGACAGGGTCAATCATAGTCAAGTTGCTCCCGAATATGCCCAAGGACAAAGAGGCATGTGCAAAAGCCCCTCTAGAAGCATACAACAGAACACTGACCACTTTACTCACCCCCCTAGGTGATTCCATCCGCAGGATACAAGGGTCTGTGTCCACATCAGGGGAAAAGAGGCAGAAACGGTTCATAGGTGCCATTATCGGCAGT
>2005/China/NDV05-031
ATGGGCTCCAGATCTTCTACCAGGATCTCAGCACCTCTAACGCTGATCACTCGGATTATGCTGATATTGAGCTGTATCCGTCTGACAAGCTCTCTTGACGGCAGGCCCCTTGCAGCTGCAGGAATTGTAGTAACAGGAGATAAGGCAGTCAATGTATACACCTCGTCTCAGACAGGGTCAATCATAGTCAAGTTGCTCCCGAATATGCCCAGAGATAAGGAGGCATGTGCAAAAGCCCCATTGGAGGCATATAACAGAACACTGACTACTCTGCTCACTCCTCTTGGCGACTCCATCCGCAAGATCCAAGGGTCTGTGTCCACGGCTGGAGGAAGGAGACAAAAACGCTTTATAGGTGCTGTTATTGGCAGT
>2005/China/NDV05-032
ATGGGCTCCAGATCTTCTACCAGGATCCCAGCACCTCTGATGCTGATCACCCGGATTATGCTGATATTGGGCTGTATCCGTCCGACAAGCTCTCTTGACGGCAGGCCTCTTGCAGCTGCAGGAATTGTAGTAACAGGAGATAAGGCAGTCAATGTATACACCTCGTCTCAGACGGGGTCAATCATAGTCAAGTTGCTCCCGAATATGCCCAGGGATAAGGAGGCGTGTGCGAAAGCCCCATTGGAGGCATATAACAGAACACTGACTACTTTGCTCACTCCTCTCGGCGACTCCATCCGCAAGATCCAAGGGTCTGTGTCTACGTCTGGAGGAAGGAGACAAAAACGCTTTATAGGTGCTGTTATTGGCAGT
>2005/China/NDV05-037
ATGGGCTCCAGATCTTCTACCAGGATCCCAGCACCTCTGATGCTGGTCACCCGGATTATGCTGATATTGGGCTGTATTCGTTCGACAAGCTCCCTTGATGGCAGGCCTCTTGCAGCTGCAGGAATTGTAGTAACAGGAGATAAGGCAGTCAATGTATACACCTCGTCTCAGACAGGGTCAATCATAGTCAAGTTGCTCCCGAATATGCCCAGGGATAAGGAGGCGTGTGCGAAAGCCCCATTAGAGGCATATAACAGAACACTGACTACTTTGCTCACTCCTCTTGGCGACTCCATCCGCAAGATTCAAGGGTCTGTGTCCACGTCTGGAGGAAGGAGACAAAAACGCTTTATAGGTGCTGTTATTGGCAGT
>2005/China/NDV05-038
ATGGGCTCCAGATCTTCTACCAGGATCCCAGCACATCTGATGCTGATCACCCGGATTATGTTGATATTGGGCTGTATCCGTCCGACAAGCTCTCTTGACGGCAGGCCTCTTGCAGCTGCAGGAATTGTAGTAACAAGAGATAAGGCAGTCAATGTATACACCTCTTCTCAGACGGGGTCAATCATAGTCAAGTTGCTCCCGAATATGCCCAGAGATAAGGAGGCGTGTGCGAAAGCCCCATTGGAGGCATATAACAGAACACTGACTACTTTGCTCACTCCTCTTGGCGACTCCATCCGCAAGATCCAAGGGTCTGTGTCCACGTCTGGAGGAAGGAGACGAAAACGCTTTATAGGTGCTGTTATTGGCAGT
>2005/China/NDV05-040
ATGGGCTCCAGATCTTCTACCAGGATCCCAGCACCTCTGATGCTGATCACCCGGATTATGCTGATATTGGGCTGTATCCGTCCGACAAGCTCTCTTGACGGCAGGCCTCTTGCAGCTGCAGGAATTGTAGTAACAGGAGATAAGGCAGTCAATGTATACACCTCGTCTCAGACGGGGTCAATCATAGTCAAGTTGCTCCCGAATATGCCCAGGGATAAGGAGGCGTGTGCGAAAGCCCCATTGGAGGCATATAACAGAACACTGACTACTTTGCTCACTCCTCTCGGCGACTCCATCCGCAAGATCCAAGGGTCTGTGTCCACGTCTGGAGGAAGGAGACAAAAACGCTTTATAGGTGCTGTTATTGGCAGT
>2005/China/NDV05-042
ATGGGCTCCAGATCTTCTACCAGGATCCCAGCACCTCTGATGCTGATCACCCGGATTATGCTGATATTGGGCTGTATCCGTCCGACAAGCTCTCTTGACGGCAGGCGTCTTGCAGCTGCAGGAATTGTAGTAACAGGAGATAAGGCAGTCAATGTATACACCTCGTCTCAGACAGGGTCAATCATAGTCAAGTTGCTCCCGAATATGCCCAGGGATAAGGAGGCGTGTGCGAAAGCCCCATTAGAGGCATATAACAGAACACTGACTACTTTGCTCACTCCTCTTGGCGACTCCATCCGCAAGATCCAAGGGTCTGTGTCCACGTCTGGAGGAAGGAGACAAAAACGCTTTATAGGTGCTGTTATTGGCAGT
>2005/China/NDV05-043
ATGGGCTCCAGATCTTCTACCAGGATCCCAGCACCTCTGATGCTGATCACCCGGATTATGCTGATATTGGGCTGTATCCGTCCGACAAGCTCTCTTGACGGCAGGCCTCTTGCAGCTGCAGGAATTGTAGTAACAGGAGATAAGGCAATCAATGTATACACCTCGTCTCAGACAGGATCAATCATAGTCAAGTTGCTCCCGAATATGCCCAGGGATAAGGAGGCGTGTGCGAAAGCCCCATTAGAGGCATATAACAGAACACTGACTACTTTGCTCACTCCTCTTGGCGACTCCATCCGCAAGATCCAAGGGTCTGTGTCCACGTCTGGAGGAAGGAGACAAAAACGCTTTATAGGTGCTGTTATTGGCAGT
>2005/China/NDV05-045
ATGGGCTCCAGATCTTCTACCAGGATCCCAGCACCTCTAATGCTGATCACTCGGATTATGCTGATATTGAGCTGTATCCGTCTGACAAGCTCTCTCGACGGCAGGCCCCTTGCAGCTGCAGGAATTGTAGTAACAGGAGATAAGGCAGTCAATGTATACACCTCGTCTCAGACAGGGTCAATCATAGTCAAGTTGCTCCCGAATATGCCCAGAGATAAGGAGGCATGTGCAAAAGCCCCATTGGAGGCATATAACAGAACACTGACTACTCTGCTCACTCCTCTTGGCGACTCCATCCGCAAGATCCAAGGGTCTGTGTCCACGTCCGGAGGAAGGAGACAAAAACGCTTTATAGGTGCTGTTATTGGCAGT
>2005/China/NDV05-047
ATGGGCTCCAGATCTTCTACCAGGATCCCAGCACCTCTAATGCTGATCACTCGGATTATGCTGATATTGAGCTGTATCCGTCTGACAAGCTCTCTCGACGGCAGGCCCCTTGCAGCTGCAGGAATTGTAGTAACAGGAGATAAGGCAGTCAATGTATACACCTCGTCTCAGACAGGGTCAATCATAGTCAAGTTGCTCCCGAATATGCCCAGAGATAAGGAGGCATGCGCAAAAGCCCCATTGGAGGCATATAACAGAACACTGACTACTCTGCTCACTCCTCTTGGCGACTCCATCCGCAAGATCCAAGGGTCTGTGTCCACGTCCGGAGGAAGGAGACAAAAACGCTTTATAGGTGCTGTTATTGGCAGT
>2005/China/NDV05-050
ATGGGCTCCAGATCTTCTACCAGGATCCCAGCACCTCTAATGCTGATCATTCGGATTATGCTGATATTGAGCTGTATCCGTCTGACAAGCTCCCTTGACGGCAGGCCTCTTGCAGCTGCAGGAATTGTAGTAACAGGGGATAAGGCAGTCAATGTATACACCTCGTCTCAGACAGGGTCAATCATAGTCAAGTTGCTCCCGAATATGCCCAGAGATAAGGAGGCGTGTGCAAAAGCCCCATTAGAGGCATATAACAGAACACTGACTACTTTGCTCACTCCTCTTGGCGACTCCATCCGCAAGATCCAAGGGTCTGTGTCCACGTCTGGAAGAAGGAGACAAAAACGCTTTATAGGTGCTGTTATTGGCAGT
>2005/China/NDV05-055
ATGGGCTCCAGATCTTCTACCAGGATCCCAGCACCTCTGATACTGATCACTCGGATTATGCTGATACTGAGCTGCATCTGTCTGGCAAGCTCTCTCGACGGCAGGCCTCTTGCAGCCGCAGGGATTGTAGTAACCGGAGATAAGGCGGTCAATATATACACCTCTTCTCAGACAGGGTCAATCATAGTCAAGTTGCTCCCGAATATGCCCAAGGATAAAGAGGCGTGTGCAAAAGCCCCATTAGAGGCATATAACAGAACACTAACTACTTTGCTCACTCCTCTTGGTGATTCCATCCGCAAGATCCAAGGGTCTGTGTCCACTTCTGGAGGAAGGAGACAGAAACGCTTTATAGGTGCCGTTATTGGCAGT
>2005/China/NDV05-056
ATGGCCTCCAGATCTTCTACCAGGATCCCAGCACCTCTGATGCTGATCACCCGGATTATGCTGATATTGGGCTGTATCCGTCCGACAAGCTCTCTTGACGGCAGGCGTCTTGCAGCTGCAGGAATTGTAGTAACAGGAGATAAGGCAGTCAATGTATACACCTCGTCTCAGACAGGGTCAATCATAGTCAAGTTGCTCCCGAATATGCCCAGGGATAAGGAGGCGTGTGCGAAAGCCCCATTAGAGGCATATAACAGAACACTGACTACTTTGCTCACTCCTCTTGGCGACTCCATCCGCAAGATCCAAGGGTCTGTGTCCACGTCTGGAGGAAGGAGACAAAAACGCTTTATAGGTGCTGTTATTGGCAGT
>2005/China/NDV05-057
ATGGGCTCCAGATCTTCTACCAGGATCCCAGCACCTCTGATGCTGGTCACCCGGATTATGCTGATATTGGGCTGTATCCGTTCGACAAGCTCTCTTGACGGCAGGCCTCTTGCAGCTGCAGGAATTGTAGTAACAGGAGATAAGGCAGTCAATGTATACACCTCGTCTCAGACAGGGTCAATCATAGTCAAGTTGCTCCCGAATATGCCCAGGGATAAGGAGGCGTGTGCGAAAGCCCCATTAGAGGCATATAACAGAACACTGACTACTTTGCTCACTCCTCTTGGCGACTCCATCCGCAAGATTCAAGGGTCTGTGTCCACGTCTGGAGGAAGGAGACAAAAACGCTTTATAGGTGCTGTTATTGGCAGT
>2005/China/NDV05-058
ATGGGCTCCAGATCTTCTACCAGGATCCCAGCACCTCTGATGCTGATCACCCGGATCATGCTGATATTGGGCTGTATCCGTCCGACAAGCTCTCTTGACGGCAGGCCTCTTGCAGCTGCAGGAATTGTAGTAACAGGAGATAAGGCAGTCAATGTATACACCTCGTCTCAGACGGGGTCAATCATAGTCAAGTTGCTCCCGAATATGCCCAGGGATAAGGAGGCGTGTGCGAAAGCCCCATTAGAGGCATATAACAGAACACTGACTACTTTGCTCACTCCTCTTGGCGACTCCATCCGCAAGATCCAAGGGTCTGTGTCCACGTCTGGAGGAAGGAGACAAAAACGCTTTATAGGTGCTGTTATTGGCAGT
>2005/China/NDV05-062
ATGGGCTCCAGATCTTCTACCAGGATCCCAGCACCTCTGATGCTGATCACCCGGATTATGCTGATATTGGGCTGTATCCGTCCGACGAGCTCTCTTGACGGCAGGCGTCTTGCAGCTGCAGGAATTGTAGTAACAAGAGATAAGGCAGTCAATGTATACACCTCGTCTCAAACAGGGTCAATCATAGTCAAGTTGCTCCCGAATATGCCCAGGGATAAGGAGGCGTGTGCGAAAGCCCCATTAGAGGCATATAACAGAACACTGACTACTCTGCTCACTCCTCTTGGCGACTCCATCCGCAAGATCCAAGGGTCTGTGTCCACGTCTGGAGGAAGGAGACAAAAACGCTTTATAGGTGCTGTTATTGGCAGT
>2005/China/NDV05-063
ATGGGCTCCAGATCTTCTACCAGGATCTCAGCACCTCTGATGCTGGTCACCCGGATTATGCTGATATTGGGCTGTATCCGTTCGACAAGCTCTCTTGACGGCAGGCCTCTTGCAGCTGCAGGAATTGTAGTAACAGGAGATAAGGCAGTCAATGTATACACCTCGTCTCAGACAGGGTCAATCATAGTCAAGTTGCTCCCGAATATGCCCAGGGATAAGGAGGCGTGTGCGAAAGCCCCATTAGAGGCATATAACAGAACACTGACTACTTTGCTCACTCCTCTTGGCGACTCCATCCGCAAGATTCAAGGGTCTGTGTCCACGTCTGGAGGAAGGAGACAAAAACGCTTTATAGGTGCTGTTATTGGCAGT
>2005/China/NDV05-064
ATGGGCTCCAGATCTTCTACCAGGATCCCAGCACCTCTGATGCTGATCACCCGGATTATGCTGATATTGGGCTGTATCCGTCCGACAAGCTCTCTTGACGGCAGGCCTCTTGCAGCTGCAGGAATTGTAGTAACAGGAGATAAGGCAGTCAATGTATACACCTCGTCTCAGACGGGGTCAATTATAGTCAAGTTGCTCCCGAATATGCCCAGGGATAAGGAGGCGTGTGCGAAAGCCCCATTGGAGGCATATAACAGAACACTGACTACTTTGCTCACTCCTCTTGGCGACTCCATCCGCAAGATCCAAGGGGCTGTGTCCACGTCTGGAGGAAGGAGACAAAAACGCTTTATAGGTGCTGTTATTGGCAGT
>2005/China/NDV05-066
ATGGGCTCCAGATCTTCTACCAGGATCCCAGCACCTCTGATGCTGATCACCCGGATTATGCCGATATTGGGCTGTATCCGTCCGATAAGCTCTCTTGACGGCAGGCCTCTTGCAGCTGCAGGAATTGTAGTAACAGGAGATAAGGCAGTCAATGTATACACCTCGTCTCAGACGGGGTCAATCATAGTCAAGTTGCTCCCGAATATGCCCAGGGATAAGGAGGCGTGTGCGAAAGCCCCATTGGAGGCATATAACAGAACACTGACTACTTTGCTCACTCCTCTTGGCGACTCCATCCGCAAGATCCAAGGGGCTGTGTCCACGTCTGGAGGAAGGAGACAAAAACGCTTTATAGGTGCTGTTATTGGCAGT
>2005/China/NDV05-067
ATGGGCTCCAGATCTTCTACCAGGATCCCAGCACCTCTGATGCTGATCACCCGGATTATGCTGATATTGGGCTGTATCCGTCCGATAAGCTCTCTTGACGGCAGGCCTCTTGCAGCTGCAGGAATTGTAGTAACAGGAGATAAGGCAGTCAATGTATACACCTCGTCTCAGACGGGGTCAATCATAGTCAAGTTGCTCCCGAATATGCCCAGGGATAAGGAGGCGTGTGCGAAAGCCCCATTGGAGGCATATAACAGAACACTGACTACTTTGCTCACTCCTCTTGGCGACTCCATCCGCAAGATCCAAGGGGCTGTGTCCACATCTGGAGGAAGGAGACAAAAACGCTTTATAGGTGCTGTTATTGGCAGT
>2005/China/NDV05-068
ATGGGCTCCAGATCTTCTACCAGGATCCTAGCACCTCTGATGCTGATCACCCGGATTATGCTGATATTGGGCTGTATCCGTCCGATAAGCTCTCTTGACGGCAGGCCTCTTGCAGCTGCAGGAATTGTAGTAACAGGAGATAAGGCAGTCAATGTATACACCTCGTCTCAGACGGGGTCAATCATAGTCAAGTTGCTCCCGAATATGCCCAGGGATAAGGAGGCGTGTGCGAAAGCCCCATTGGAGGCATATAACAGAACACTGACTACTTTGCTCACTCCTCTTGGCGACTCCATCCGCAAGATCCAAGGGGCTGTGTCCACGTCTGGAGGAAGGAGACAAAAACGCTTTATAGGTGCTGTTATTGGCAGT
>2005/China/NDV05-075
ATGGGCTCCAGATCTTCTACCAGGATCCCAGCACCTCTGATGCTGATCACCCGGATTATGCTGATATTGGGCTGTATCCGTCCGATAAGCTCTCTTGACGGCAGGCCTCTTGCAGCTGCAGGAATTGTAGTAACAGGAGATAAGGCAGTCAATGTATACACCTCGTCTCAGACGGGGTCAATCATAGTCAAGTTGCTCCCGAATATGCCCAGGGATAAGGAGGCGTGTGCGAAAGCCCCATTGGAGGCATATAACAGAACACTGACTACTTTGCTCACTCCTCTTGGCGACTCCATCCGCAAGATCCAAGGGGCTGTGTCCACGTCTGGAGGAAGGAGACAAAAACGCTTTATAGGTGCTGTTATTGGCAGT
>2005/China/NDV05-077
ATGGGCTCCAGATCTTCTACCAGGATCCCAGCACCTCTAATGCTGATCACTCGGATTATGCTGATAATGAGCTGTATCCGTCTGACAAGCTCTCTTGACGGCAGGCCCCTTGCAGCTGCAGGAATTGTAGTAACAGGAGATAAGGCAGTCAATGTATACACCTCGTCTCAGACAGGGTCAATCATAGTCAAGTTGCTCCCGAATATGCCCAGAGATAAGGAGGCGTGTGCAAAAGCCCCATTAGAGGCATATAACAGAACACTGACTACTCTGCTCACTCCTCTTGGCGACTCCATCCGCAAGATCCAAGGGTCTGTGTCCATGTCTGGAGGAAGGAGACAAAAACGCTTTATAGGTGCTGTTATTGGCAGT
>2005/China/NDV05-091
ATGGGCTCCAGATCTTCTACCAGGATCCCAGCACCTCTGATGCTGATCACCCGGATTATGCTGATGTTGGGTTGTATCTGTCCGACAAGCTCTCTTGACGGCAGGCCTCTTGCAGCTGCAGGAATTGTAGTAACAGGAGATAAGGCAGTCAATGTATACACCTCGTCTCAGACAGGGTCAATCATAGTCAAGTTGCTCCCGAATATGCCCAGGGATAAGGAAGCGTGTGCAAAAGCCCCATTAGAGGCATATAACAGAACACTGACTACTTTGCTCACTCCTCTTGGCGACTCCATCCGCAAGATCCAAGGGTCTGTGTCCACGTCTGGGGGAAGGAGACAAAAACGCTTCATAGGTGCTATTATTGGCAGT
>2005/China/NDV05-092
ATGGGCTCCAGATCTTCTACCAGGATCCCAGCACCTCTGATGCTGATCACCCGGATTATGCTGATGTTGGGCTGTATCTGTCCGACAAGCTCTCTTGACGGCAGGCCTCTTGCAGCTGCAGGAATTGTAGTAACAGGAGATAAGGCAGTCAATGTATACACCTCGTCTCAGACAGGGTCAATCATAGTCAAGTTGCTCCCGAATATGCCCAGGGATAAGGAAGCGTGTGCAAAAGCCCCATTAGAGGCATATAACAGAACACTGACTACTTTGCTCACTCCTCTTGGCGACTCCATCCGCAAGATCCAAGGGTCCGTGTCCACGTCTGGGGGAAGGAGACAAAAACGCTTCATAGGTGCTATTATTGGCAGT
>2005/China/NDV05-093
ATGGGCTCCAGATCTTCTACCAGGATCCCAGCACCTCTGATGCTGATCACCCGGATTATGCTGATGTTCGGCTGTATCTGTCCGACAAGCTCTCTTGACGGCAGGCCTCTTGCAGCTGCAGGAATTGTAGTAACAGGAGATAAGGCAGTCAATGTATACACCTCGTCTCAGACAGGGTCAATCATAGTCAAGTTGCTCCCGAATATGCCCAGGGATAAGGAAGCGTGTGCAAAAGCCCCATTAGAGGCATACAACAGAACACTGACTACTTTGCTCACTCCTCTTGGCGACTCCATCCGCAAGATCCAAGGGTCTGTGTCCACGTCTGGGGGAAGGAGACAAAAACGCTTCATAGGTGCTATTATTGGCAGT
>2005/China/NDV05-094
ATGGGCTCCAGATCTTCTACCAGGATCCCAGCACCTCTGATGCTGATCACCCGGATTATGCTGATGTTGGGCTGTATCTGTCCGACAAGCTCTCTTGACGGCAGGCCTCTTGCAGCTGCAGGAATTGTAGTAACAGGAGATAAGGCAGTCAACGTATACACCTCGTCTCAGACAGGGTCAATCATAGTCAAGTTGCTCCCGAATATGCCCAGGGATAAGGAAGCGTGTGCAAAAGCCCCATTAGAGGCATATAACAGAACACTGACTACTTTGCTCACTCCTCTTGGCGACTCCATCCGCAAGATCCAAGGGTCTGTGTCCACGTCTGGGGGAAGGAGACAAAAACGCTTCATAGGTGCTATTATTGGCAGT
>2005/China/NDV08-059
ATGGGCTCCAGATCTTCTACCAGGATCCCAGCACCTCTAATGCTGATCACTCAGATTATGCTGATATTGAGCTGTATCCGCCTGACAAGCTCTCTTGACGGCAGGCCCCTTGCAGCTGCAGGAATTGTAGTAACAGGAGATAAGGCAGTCAATGTATACACCTCATCTCAGACAGGGTCAATCATAGTCAAGTTGCTCCCGAATATGCCCAGAGATAAGGAGGCATGTGCAAAAGCCCCATTGGAAGCATATAACAGAACACTGACTACTCTGCTCACTCCTCTTGGCGACTCCATCCGCAAGATCCAAGGGTCTGTGTCCACGTCCGGAGGAAGGAGACAAAAACGCTTTATAGGTGCTGTTATTGGCAGT
>2005/China/PG/CH/JS/1/05
ATGGGCTCCAAACCTTCCACCAGGATCCCAGTACCTCCGATGCTGATCACCCGAATCATACTGATGTTGAGCTGCATCTGCCCGACAGGCTCTCTTGACGGCAGGCCTCTTGCAGCTGCAGGGATTGTGGTAACAGGAGACAAAGCAATCAACATATACACCTCATCTCAGACAGGGTCAATCATAGTCAAGTTGCTCCCGAATATGCCCAAGGACAAAGAGGCATGTGCAAAAGCCCCTCTAGAAGCATACAACAGAACACTGACCACTTTACTCACCCCCCTAGGTGATTCCATCCGCAGGATACAAGGGTCTGTGTCCACATCAGGGGAAAAGAGGCAGAAACGGTTTATAGGTGCCATTATCGGCAGT
>2005/China/R8
ATGGGCTCCAGATCTTCTACCAGGATCCCAGTACCTCTGATGCTGACTGTTCGGGTCGCGCTGGCATTGTGTTGCGTCCGTCTGACAAGCTCCCTTGATGGCAGGCCTCTTGCAGCTGCAGGGATTGTGGTAACAGGAGACAAAGCAGTCAACATATACACCTCATCCCAGACAGGGTCGATCATAGTCAAGTTACTCCCCAATATGCCCAAGGACAAAGAGGCATGTGCAAAAGCCCCGTTGGAGGCGTACAACAGGACATTGACTACTCTGCTCACCCCCCTTGGTGATTCTATCCGTAGGATACAAGAGTCCGTGACTACATCTGGAGGAGGGAAACAGGGACGCCTTATAGGCGCTATTATCGGTGGT
>2005/China/TJ05
ATGGGCTCCAAACCTTCTACCAGGATCCCAGCACCTCTGATGCTGATCACCCGGATTATGCTGATATTGGGCTGTATCCGTCCGACAAGCTCTCTTGACGGCAGGCCTCTTGCAGCTGCAGGAATTGTAGTAACAGGAGATAAGGCAGTCAATGTATACACCTCGTCTCAGACGGGGTCAATCATAGTCAAGTTGCTCCCGAATATGCCCAGGGATAAGGAGGCGTGTGCGAAAGCCCCATTAGAGGCATATAACAGAACACTGACTACTTTGCTCACTCCTCTTGGCGACTCCATCCGCAAGATCCAAGGGTCTGTGTCCACGTCTGGAGGAAGGAGACAAAAACGCTTTATAGGTGCTGTTATTGGCAGT
>2005/China/W4
ATGGGCTCCAAACCCCACACCAGGATCCCAGCACCTCTGATGCTGATCACCCGAATTACTCTGGTACTGAGCTGCATCTGCCTGACGAGCTCTCTTGACGGCAGGCCACTTGCAGCTGCGGGGATTGTGGTAACAGGAGATAAAGCAATCAATATATACACCTCATCTCAGACCGGGTCAATCATAGTCAAGTTGCTCCCGAATATGCCCAAGGACAAGGAGGCATGTGCGAAAGCCCCGTTAGAGGCATACAACAGAACACTGACCACTTTACTCACCCCCCTTGGTGATTCCATCCGCAGGATACAAGGATCTGTGTCCACATCAGGAGGAAGGAGGCAGAAGCGCTTTATAGGTGCCATTATAGGCAGT
>2005/Egypt/Egypt/1
ATGGGCCCCAGACCTTCTACCAAGAACCCAACACCTATGATGCTGACTGTCCGGGTCGCGCTGGTACTGAGTTGCATCTGTCCGGCAAACTCCATTGATGGCAGGCCTCTTGCGGCTGCAGGAATTGTGGTAACAGGAGACAAAGCAGTCAACATATACACCTCATCCCAGACAGGATCAATCATAGTTAAGCTCCTCCCAAACCTGCCCAAGGACAAGGAGGCATGTGCGAAAGCCCCCTTGGATGCATACAACAGGACATTGACCACTTTGCTCACCCCCCTTGGTGACTCTATCCGTAGGATACAAGAGTCTGTAACTACATCTGGAGGGAGGAGACAGAAACGCTTTATAGGCGCCATTATTGGCGGT
>2005/Egypt/NDV/Ostrich/Ismailia/2010
ATGGGCTCCAGACCTTCTACCAAGAACCCAGCACCTATGATGCTGACTATCCGGGTTGCGCTGGTACTGAGTTGCATCTGTCCGGCAAACTCCATTGATGGCAGGCCTCTTGCAGCTGCAGGAATTGTGGTTACAGGAGACAAAGCCGTCAACATATACACCTCATCCCAGACAGGATCAATCATAGTTAAGCTCCTCCCGAATCTGCCCAAGGATAAGGAGGCATGTGCGAAAGCCCCCTTGGATGCATACAACAGGACATTGACCACTTTGCTCACCCCCCTTGGTGACTCTATCCGTAGGATACAAGAGTCTGTGACTACATCTGGAGGGAGAAACCAGGGGCGCCTTATAGGCGCCATTATTGGCGGT
>2000/Italy/dove/Italy/2736/00
ATGGGCTCCAAACCCTCCACCAGGATCCCGGCACCTCTGATGCTGATCACTCGAATTACTCTGACACTGAGCTGCATCTGCCTGACGAGCTCTCTTGATGGCAGGCCTCTTGCAGCTGCGGGGATTGTAGTAACAGGAGATAAAGTGATCAATATATACACCTCATCTCAGACAGGGTCAATCATCGTCAAGTTGCTCCCGAATATGCCCAAGGACAAAGAGGCATGTGCAAAAGCCCCGTTAGAGGCATACAACAGAACACTGACCACTTTACTCACCCCCCTTGGTGATTCCATCCGCAGGATACAAGGGTCTGTGTCCACATCAGGAGTAAGGAGGAAGAAACGCTTTATAGGTGCCATTATAGGCAGT
>2005/Kazakhstan/APMV-1/chicken/Almaty/64/00
ATGGGCTCCAAACCTTCTACCAGGATCCCAGTACCCCTGATGCTGATCACTCGAGTTATGCTAATCTTAAGCTGCATCCGTTCGACAAGTTCCCTTGATGGCAGGCCTCTTGCGGCTGCAGGGATTGTAGTGACAGGAGATAAGGCAGTCAATATATACACCTCATCCCAGACAGGGTCAATCATAGTCAAATTGCTCCCGAATATGCCCAAGGATAAAGAGGCATGTGCAAAAGCCCCATTAGAGGCATATAATAGAACACTGACCACCTTACTCACTCCCCTTGGCGATTCTATCCGTAGGATACAAGGGTCTGTGTCCACATCGGGAGGAAGGAGACAGAGACGTTTTATAGGTGCCATTATCGGCAGT
>2005/Kazakhstan/APMV-1/chicken/Bishkek/1014/05
ATGGGCTCCAAACCTTCTACCAGGATCCCAGCACCTCTGATGCTGATCACTCGGATTATGCTGATATTGAGCTGTATCCGTCTGACAAGCTCTCTTGACGGCAGGCCTCTTGCAGCTGCAGGAATTGTAGTAACAGGAGATAAGGCAGTCAATGTATACACCTCGTCTCAGACAGGGTCAATCATAGTCAAGTTGCTCCCAAATATGCCCAAGGATAAGGAGGCGTGTGCAAGAGCTCCATTAGAGGCATATAACAGAACACTGACTACTCTGCTCACTCCTCTTGGCGACTCCATCCGCAAGATCCAAGGGTCTGTGTCCACGTCTGGAGGAAGGAGACAAAAACGCTTTATAGGTGCCGTTATTGGCAGT
>2005/Kazakhstan/APMV-1/chicken/Taldykorgan/341/03
ATGGGCTCCAAACCTTCTACCAGGATCCCAGCACCTCTGATGCTGATCACTCGGATTATGTTGATATTGAGCTGTATCCGTCTGACAAGCTCTCTTGACGGCAGGCCTCTTGCAGCGGCAGGAATTGTAGTAACAGGAGATAAGGCAGTCAATGTATACACCTCGTCTCAGACAGGGTCAATCATAGTCAAGTTGCTCCCAAATATGCCCAAGGATAAGGAGGCGTGTGCAAGAGCTCCATTAGAGGCATATAACAGAACACTGACTACTCTGCTCACTCCTCTTGGCGACTCCATCCGCAAGATCCAAGGGTCTGTGTCCACGTCTGGAGGAAGGAGACAAAAACGCTTTATAGGTGCCGTTATTGGCAGT
>2005/Malaysia/MB016/07
ATGGGCTCCAGATCTTCTACCAGGATCCCGGCACCTCTAATGCTGATCATTCGGATTATGCTGATATTGAGCTATGTCTGTCTAACAAGCTCTCTTGACGGCAGGCCCCTTGCAGCTGCAGGAATTGTAATAACAGGAGATAAGGCAGTCAATGTATACACCTCGTCTCAGACAGGGTCAATCATAGTCAAGTTGCTCCCGAATATGCCCAGAGATAAGGAGGCGTGTGCAAAAGCCCCATTAGAGGCATATAACAGAACACTGACTACTTTGCTCACTCCTCTTGGCGACTCTATCCGCAAGATCCAAGGGTCTGTGTCCACGTCTGGAGGAAGGAGACAAAAACGCTTTATAGGTGCTGTTATTGGCAGT
>2005/Malaysia/MB076/05
ATGGGCTCCAGATCTTCTACCAGGATCCTAGTACCCCTGATACCGACCACTCGGATTATGCTGATACTAAGCTGTATCTGTCTGACAAGCTCCCTTGACGGCAGGTCTCTTGCAGCCGCAGGGATTATAGTAACAGGAGATAAGGCAGTCAACATATACACCTCATCTCAGACAGGGTCAATCATAGTCAAGTTGCTCCCGAATATGCCCAAGGATAAAGAGGCATGTGCAAAAGCCCCATTAGAGGCATACAACAGGACACTGACCACCTTGCTCGCTCCCCTTGGCGATTCCATCCGCAGGATACAAGGGTCTGTGTCCACCTCTGGAGGAAGGAGACAGAAACGCTTTATAGGTGCCGTTATTGGTAGT
>2005/Mexico/465
ATGGGCTCCAAACCTTCTACCAGGATCTCAGCACCTCTGATGCTGATCACCCGGATTATGCTGATACTGAGCTGTATCTGTCTGACAAGCTCTCTTGACGGTAGACCTCTTGCAGCTGCAGGGATTGTGGTAACGGGAGATAAAGCAGTCAATATATACACTTCATCTCAAACAGGGTCGATCATAGTCAAGTTACTCCCTAACATGCCCAAAGATAAAGAGGCGTGCGCGAAAGCCCCATTGGAGGCATACAATAGAACACTGACCACTTTACTCACCCCTCTTGGTGACTCCATCCGCAGGATACAAGGGTCTGCGACTACATCTGGAGGAAGGAGACAGAAACGCTTTATAGGTGCCATTATCGGCAGT
>2005/Mexico/NDV-P05
ATGGGCTCCAAACCTTCTACCAGGATCTCAGTACCTCTGATGCTGATCACCCGGATTATGCTGATACTGAGCTGTATCTGTCTGACAAGCTCTCTTGACGGTAGACCTCTTGCAGCTGCAGGGATTGTGGCAACGGGAGACAAAGCAGTCAATATATACACTTCATCTCAAACAGGGTCGATCATAGTCAAGTTACTCCCTAACATGCCCAAAGATAAAGAGGCGTGCGCGAAAGCCCCATTGGAGGCATACAATAGAACACTGACCACTTTACTCACCCCTCTTGGTGACTCCATCCGCAGGATACAAGGGTCTGCGACTACATCTGGAGGAAGGAGACAGAAACGCTTTATAGGTGCCATTATCGGCAGT
>2005/Slovakia__Lietavska_Lucka/Vh_1342-05
ATGGGCTCTAACCCCTACACCAGGATCCCAGCACCTCTGATGCTGATCACTCGAATTACTCTGGTACTGAGCTGCATCTGCCTGACGAGCTCTCTTGACGGCAGGCCACTTGCAGCTGCGGGGATTGTGGTAACAGGAGATAAAGCAATCAATATATACACCTCATCTCAGACAGGGTCAATCATAGTCAAGTTGCTCCCGAATATGCCCAAGGACAAAGAGGCATGTGCGAAAGCCCCGTTAGAGGCATACAACAGAACACTGACCACTTTACTCACCCCCCTTGGTGATTCCATCCGCAGGATACAAGGATCTGTGTCCACATCAGCAGGAAGGAGGAAGAAGCGCTTTATAGGTGCCATTATAGGCAGT
>2005/South Korea/SNU5047
ATGGGCTCCAAACCTTCTACCAGGATCCCAGCACCTCTGATGCTGACCACCCGGATTACGCTGATATTGAGCTGTATCCATCCGACAAGCTCTCTTGACGGCAGGCCTCTTGCAGCTGCAGGAATTGTAGTAACAGGAGATAAGGCAGTCAATGTATACACCTCGTCTCAGACAGGGTCAATCATAGTCAAGTTGCTCCCGAATATGCCCAGGGATAAAGAGGCGTGTGCAAAAGCCCCATTAGAGGCATATAACAGAACACTGACTACTTTGCTCACTCCTCTTGGCGACTCCATCCGCAAGATCCAAGGGTCTGTGTCCACGTCTGGAGGAAGGAGACAAAAACGCTTTATAGGTGCTGTTATTGGCAGT
>2005/South Korea/SNU5063
ATGGGCTCCAAACCTTCTACCAGGATCCCAGCACCTCTGATACTGACCACCCGGATTACGCTGATATTGAGCTGTATCTGTCCGACAAGCTCTCTTGACGGCAGGCCTCTTGCAGCTGCAGGAATTGTAGTAACAGGAGATAAGGCAGTCAATGTATACACCTCGTCTCAGACAGGGTCAATCATAGTCAAGTTGCTCCCGAATATGCCCAGGGATAAAGAGGCGTGTGCAAAAGCCCCATTAGAGGCATATAACAGAACACTGACTACTTTGCTCACTCCTCTTGGCGACTCCATCCGCAAGATCCAAGGGTCTGTGTCCACGTCTGGAGGAAGGAGACAAAAACGCTTTATAGGTGCTGTTATTGGCAGT
>2005/South Korea/SNU5065
ATGGGCTCCAAATCTTCTACCAGGATCCCAGCACCTCTGATGCTGATCACCCGGATTACGCTGATATTGAGCTGTATCCGTCCGACAAGCTCTCTTGACGGCAGGCCTCTTGCAGCTGCAGGAATTGTAGTAACAGGAGATAAGGCAGTCAATGTATACACCTCGTCTCAGACAGGGTCAATCATAGTCAAGTTGCTCCCGAATATGCCCAGGGATAAGGAGGCATGTGCAAAAGCCCCATTAGAGGCATATAACAGAACACTGACTACTTTGCTCACTCCTCTTGGCGACTCCATCCGCAAGATCCAAGGGTCTGTGTCCACGTCTGGAGGAAGGAGACAAAAACGCTTTATAGGTGCTGTTATTGGCAGT
>2005/South Korea/SNU5079
ATGGGCTCCAAACCTTCTACCAGGATTCCAGCACCTCTGATGCTGACCACCCGGATTACGCTGATATTGAGCTGTATCCGTCCGACAAGCTCTCTTGACGGCAGGCCTCTTGCAGCTGCAGGAATTGTAGTAACAGGAGATAAGGCAGTCAATGTATACACCTCGTCTCAGACAGGGTCAATCATAGTCAAGTTGCTCCCGAATATGCCCAGGGATAAAGAGGCGTGTGCAAAAGCCCCATTAGAGGCATATAACAGAACACTGACTACTTTGCTAACTCCTCTTGGCGACTCCATCCGCAAGATCCAAGGGTCTGTGTCCACGTCTGGAGGAAGGAGACAAAAACGCTTTATAGGTGCTGTTATTGGCAGT
>2005/South Korea/SNU-5070
ATGGGCTCCAAACCTTCTACCAGGATCCCAGCACCTCTGATGCTGATCACCCGGATTACGCTGATATTGAGCTGTATCCGTCCGACAAGCTCTCTTGACGGCAGGCCTCTTGCAGCTGCAGGAATTGTAGTAACAGGAGATAAGGCAGTCAATGTATACACCTCGTCTCAGACAGGGTCAGTCATAGTCAAGTTGCTCCCGAATATGCCCAGGGATAAGGAGGCATGTGCAAAAGCCCCATTAGAGGCATATAACAGAACACTGACTACTTTGCTCACTCCTCTTGGCGACTCCATCCGCAAGATCCAAGGGTCTGTGTCCACGTCTGGAGGAAGGAGACAAAAACGCTTTATAGGTGCTGTTATTGGCAGT
>2005/South Korea/SNU-5074
ATGGGCTCCAAACCTTCTACCAGGATCCCAGCACCTCTGATACTGACCACCCGGATTACGCTGATATTGAGCTGTATCTGTCCGACAAGCTCTCTTGACGGCAGGCCTCTTGCAGCTGCAGGAATTGTAGTAACAGGAGATAAGGCAGTCAATGTATACACCTCGTCTCAGACAGGGTCAATCATAGTCAAGTTGCTCCCGAATATGCCCAGGGATAAAGAGGCGTGTGCAAAAGCCCCATTAGAGGCATATAACAGAACACTGACTACTTTGCTCACTCCTCTTGGCGACTCCATCCGCAAGATCCAAGGGTCTGTGTCCACGTCTGGAGGAAGGAGACAAAAACGCTTTATAGGTGCTGTTATTGGCAGT
>2005/Taiwan/TW/84-1233
ATGGGCTCCAGATCTTCTACCAGGATCCTAGTACCTCCGATGCTAATTACCCGAATCACGTTGGTATTGAGCTGTATCTGTCTGACGAGCTCTCTTGACGGCAGGCCTCTTGCAGCTGCGGGGATCGTGGTAACAGGAGATAAAGCAGTCAATATATACACCTCATCTCAGACGGGGTCAATCATAGTCAAGTTGCTCCCAAATATGCCCAAGGATAAAGAGGCCTGTGCAAAAGCCCCGTTAGAAGCATACAACAGAACACTGACCACTTTACTCACCCCACTTGGTGATTCCATCCGCAGGATACAAGGGTCTGTATCTACACCAGGAGGAAGGAGACAGAAACGCTTTATAGGTGCCATTATCGGTAGT
>2005/Taiwan/TW/84-361
ATGGGCCCCAGATCTTCTACCAAGAACCCAGCACCTATGATGCTGACTATCCGGGTTGCGCTGGTACTGAGTTGCATCTGTCCGGCAAACTCCATTGATGGCAGGCCTCTTGCAGCTGCAGGAATTGTGGTTACAGGAGACAAAGCCGTCAACATATACACCTCATCCCAGACAGGATCAATCATAGTTAAGCTCCTCCCGAATCTGCCCAAGGATAAGGAGGCATGTGCGAAAGCCCCCTTGGATGCATACAACAGGACATTGACCACTTTGCTCACCCCCCTTGGTGACTCTATCCGTAGGATACAAGAGTCTGTGACTACATCTGGAGGGGGGAGACAGGGGCGCCTTATAGGCGCCATTATTGGCGGT
>2005/Taiwan/TW-01/05
ATGGGCCCCAGACCTTCTACCAGGATCCCAGCACCTCTGATGTTGATCACTCGGATTATGCTGATATTGAGCTGTATCCATCTGACAAGCTCCCTTGACGGCAGGCCTCTTGCAGCTGCAGGAATTGTGGTAACAGGAGATAAGGCAGTCAATGTATACACCTCATCTCAGACAGGGTCAATCATAGTCAAATTGCTCCCGAATATGCCCAAGGATAAGGGGGCGTGTGCAAAAGCCCCATTAGAGGCATATAACAGGACACTGACTACTTTGCTCACTCCTCTTGGCGATTCCATCCGCAAGATCCAAGGGTCTGTGTCCACGTCTGGAGGAAGGAGAAAAAAACGCTTTATAGGTGCCGTTATTGGCAGT
>2005/Taiwan/TW-02/05
ATGGGCCCCAGATCTTCTACCAGGATCCCAGCACCTCTGATGCTGATCACTCGGATTATGCTGATATTGAGCTGTATCCATCTGACAAGCTCCCTTGACGGCAGGCCTCTTGCAGCTGCAGGAATTGTAGTAACAGGAGATAAGGCAGTCAATGTATACACCTCATCTCAGACAGGGTCAATCATAGTCAAATTGCTCCCGAATATGCCCAAGGATAAGGGGGCGTGTGCAAAAGCCCCATTAGAGGCATATAACAGAACACTGACTACTTTGCTCACTCCTCTTGGCGATTCCATCCGCAAGATCCAAGGGTCTGTGTCCACGTCTGGAGGGAGGAGAAAAAAACGCTTTATAGGTGCCGTTATTGGCAGT
>2005/Taiwan/TW-03/05
ATGGGCTCCAGATCTTCTACCAGGATCCCAGCACCTCTGATGTTGATCACTCGGATTATGCTGATATTTAGCTGTACCCGTCTGGCAAGCTCCCTTGACGGCAGGCCTCTTGCAGCTGCAGGAATTGTAGTAACAGGAGATAAGGCAGTCAATGTATACACCTCATCTCAGACAGGGTCAATCATAGTCAAATTGCTCCCGAATATGCCCAAGGATAAGGAGGCGTGTGCAAAAGCCCCATTAGAGGCATATAACAGAACACTGACTGCTTTGCTCACTCCTCTTGGCGATTCCATCCGCAAGATCCAAGGGTCTGTGTCCACGTCTGGAGGAAGGAGACAAAAACGCTTTATAGGTGCCGTTATTGGCAGT
>2005/USA/19529-04
ATGGGCCCCAAACCCTCCACCAGAACCCCAGCACCCCTGATGCTGATCACCCGGACCACGCTGATATTGAACTGTATTTGTCTGACAAGCTCTCTTGACGGCAGACCTCTTGCAGCTGCAGGGATTGTGGTAACGAGAGATAAAGCGGTCAATGTATACACTTCATCCCAAACAGGGTCAATCATAGTCAAGTTGCTCCCAAATATGCCCAAGGATAAAGAGGCGTGCGCAAAAGCCCCATTGGAGGCATACAACAGAACACTGACTACTTTACTCACTCCTCTTGGTGACTCCATCCGCAGGATACAAGGGTCTGCAACTACATCTAGAGGAAAGAGACAGAAACGTTTTGTAGGTGCTATTATCGGCAGT
>2005/USA/19529-04_GS
ATGGGCCCCAAACCCTCCACCAGAACCCCAGCACCCCTGATGCTGATCACCCGGACCACGCTGATATTGAACTGTATTTGTCTGACAAGCTCTCTTGACGGCAGACCTCTTGCAGCTGCAGGGATTGTGGTAACGAGAGATAAAGCGGTCAATGTATACACTTCATCCCAAACAGGGTCAATCATAGTCAAGTTGCTCCCAAATATGCCCAAGGATAAAGAGGCGTGCGCAAAAGCCCCATTGGAGGCATACAACAGAACACTGACTACTTTACTCACTCCTCTTGGTGACTCCATCCGCAGGATACAAGGGTCTGCAACTACATCTAGAGGAAAGAGACAGAAACGTTTTGTAGGTGCTATTATCGGCAGT
>2005/USA/cormorant/US/590/2008
ATGGACCCCAAACCCCCCACCAGAACCCCAGCACCCCTGACGCTGATCACCCGGATCACGCTGATATTGAGCTGTATTTGTCTGACAAGCTCTCTTGACGGCAGACCTCTTGCAGCTGCAGGGATTGTGGTAACGAGAGATAAAGCGGTCAATGTATACACCTCATCTCAAACAGGGTCAATCATAATCAAGTTGCTCCCAAATATGCCCAAAGATAAAGAGGCGTGCGCAAAAGCCCCATTGGAGGCATACAACAGAACACTGACTACTTTACTCACTCCTCTTGGTGACTCCATCCGCAGGATACAAGGGTCTGCAACTACATCTAGAGGAAAGAGACAGAAACGTTTTGTAGGTGCTATTATCGGCAGT
>2005/USA/TX4156
ATGGGCTCCAAACCCTCCACCAGGATCCCGGCACCTCTAATGCTGATCACCCGAATCACTCTGATACTGAGCTGCATCTGCCTGACGAGCTCTCTTGATGGCAGGCCTCTTGCAGCTGCGGGGATTGTGGTAACAGGAGATAAAGTGATCAATATATACACCTCGTCTCAGACAGGGTCAATCATAGTCAAGTTGCTCCCGAATATGCCCAAGGACAAAGAGGCATGTGCAAAGGCCCCACTAGAGGCATACAACAGAACACTGACCACTCTACTCACCCCCCTTGGTGATTCCATCCGCAGGATACAAGGGTCTGTATCCACATCAGGAGTAAGGAGGAAGAAGCGCTTTATAGGTGCCATTATAGGCAGT
>1992/USA/MN/cormorant/US_MN_/92-40140
ATGGGCCCCAAACCCCCCACCGGGACCCCAGCGCCTCTGGTGCTGATCGCCCGGACCGCGTTGGTGTTGGGCTGTGTCTGTCCGGCGGGCTCTCTTGACGGCAGACCTCTTGCAGCTGCAGGGATTGTGGTAACGAGAGATAAAGCAGTCAATATATACACTTCATCTCAAACGGGGTCAATCATAGTCAAGTTACTCCCAAATATGCCCAAGGACAAGGAGGCGTGCGCAAAAGCCCCATTAGAGGCATACAATAGAACACTGACCACTTTACTCACTCCTCTTGGTGACTCCATCCGCAGGATACAAGGGTCTGCAACTACATCTAGAGGAAGGAGACAGAAACGTTTTGTAGGTGCTATCATTGGCAGT
>1986/USA/OH/mallard/US_OH_/86-233
ATGGGCTCCGGATCTTCTACCAGGATCCCAGTACCTCTGATGCTGACCATCCGGGTTGCACTGGCACTAAGTTGCATCCGTCTGACAAGCTCTCTTGATGGCAGGCCTCTAGCAGCTGCAGGAATTGTGGTAACAGGAGACAAGGCAGTCAACATATATACCTCATCTCAGACAGGGTCAATCATAGTCAAGCTACTCCCGAATATGCCCAAGGATAAAGAGGCATGTGCAAAAGCCCCCTTGGAGGCATACAACAGAACATTGACCACTTTGCTCACCCCCCTTGGTGATTCTATTCGTAGGATACAAGAGTCTGTGACCACATCTGGAGGAGAGAAGCAGGGGCGCCTTATAGGTGCTATTATTGGCGGT
>2006/Canada Quebec/NDV/pigeon/QC/SHY-01922/2006
ATGGGCTCCAAACCCTCCACCAGGATCCTGGCACCTCTGATGTTGATCACCCGAATTACTCTGATATTGAGCTGCATCTGCCTGACAAGTTCTCTTGATGGCAGGCCTCTTGCAGCTGCGGGGATTGTGGTAACAGGAGATAAAGTGATCAATATATACACCTCATCTCAGACAGGGTCAATCATAGTCAAGTTGCTCCCGAATATGCCCAAGGACAAAGAGGCATGTGCAAAAGCCCCGTTAGAGGCATACAACAGAACACTGACCACTTTACTCACCCCCCTTGGTGATTCCATCCGCAGGATACAAGGGTCTGTGTCCACATCAGGAGTAAGGAGGAAGAAGCGCTTTATAGGTGCCATTATAGGCAGT
>2006/China/CH/HLJ/206
ATGGGCTCCAGACCTTCTACCAAGAACCCAGCACCTATGATGCTGACTATCCGGGTCGCGCTGGTACTGAGTTGCATCTGTCCGGCAAACTCCATTGATGGCAGGCCTCTTGCAGCTGCAGGAATTGTGGTTACAGGAGACAAAGCAGTCAACATATACACCTCATCCCAGACAGGATCAATCATAGTTAAGCTCCTCCCGAATCTGCCCAAGGATAAGGAGGCATGTGCGAAAGCCCCCTTGGATGCATACAACAGGACATTGACCACTTTGCTCACCCCCCTTGGTGACTCTATCCGTAGGATACAAGAGTCTGTGACTACATCTGGAGGGGGGAGACAGGGGCGCCTTATAGGCGCCATTATTGGCGGT
>2006/China/CH/HLJ01306
ATGGGTTCCAGACCTTCTACCAGGATCCCAGCACCTCTGATGCTGATCACCCGGATTATGCTGATGTTCGGCTGTATCTGTCCGACAAGCTCTCTTGACGGCAGGCCTCTTGCAGCTGCAGGAATTGTAGTAACAGGAGATAAGGCAGTCAATGTATACACCTCGTCTCAGACAGGGTCAATCATAGTCAAGTTGCTCCCGAATATGCCCAGGGATAAGGAAGCGTGTGCAAAAGCCCCATTAGAGGCATACAACAGAACACTGACTACTTTGCTCACTCCTCTTGGCGACTCCATCCGCAAGATCCAAGGGTCTGTGTCCACGTCTGGGGGAAGGAGACAAAAACGCTTCATAGGTGCTATTATTGGCAGT
>2006/China/CK/CH/HLJ/1/06
ATGGGCTCCAAACCTTCTACCAGGATCCCAGCACCTCTGATGCTGGTCACCCGGATTATGCTGATATTGGGCTGTATTCGTTCGACAAGCTCCCTTGATGGCAGGCCTCTTGCAGCTGCAGGAATTGTAGTAACAGGAGATAAGGCAGTCAATGTATACACCTCGTCTCAGACAGGGTCAATCATAGTCAAGTTGCTCCCGAATATGCCCAGGGATAAGGAGGCGTGTGCGAAAGCCCCATTAGAGGCATATAACAGAACACTGACTACTTTGCTCACTCCTCTTGGCGACTCCATCCGCAAGATTCAAGGGTCTGTGTCCACGTCTGGAGGAAGGAGACAAAAACGCTTTATAGGTGCTGTTATTGGCAGT
>2006/China/CK/CH/HLJ/206
ATGGGCTCCAAACCTTCTACCAGGATCCCAGGACCTCTGATGCTGGTCACCCGGATTATGCTGATATTGGGCTGTATTCGTTCGACAAGCTCCCTTGATGGCAGGCCTCTTGCAGCTGCAGGAATTGTAGTAACAGGAGATAAGGCAGTCAATGTATACACCTCGTCTCAGACAGGGTCAATCATAGTCAAGTTGCTCCCGAATATGCCCAGGGATAAGGAGGCGTGTGCGAAAGCCCCATTAGAGGCATATAACAGAACACTGACTACTTTGCTCACTCCTCTTGGCGACTCCATCCGCAAGATTCAAGGGTCTGTGTCCACGTCTGGAGGAAGGAGACAAAAACGCTTTATAGGTGCTGTTATTGGCAGT
>2006/China/CK/CH/JL/1/06
ATGGGCTCCAAACCTTCTACCAGGATCCCAGCACCTCTAATGCTGATCATTCGGATTATGCTGATATTGAGCTGTATCCGTCTGACAAGCTCCCTTGACGGCAGGCCTCTTGCAGCTGCAGGAATTGTAGTAACAGGGGATAAGGCAGTCAATGTATACACCTCGTCTCAGACAGGGTCAATCATAGTCAAGTTGCTCCCGAATATGCCCAGAGATAAGGAGGCGTGTGCAAAAGCCCCATTAGAGGCATATAACAGAACACTGACTACTTTGCTCACTCCTCTTGGCGACTCCATCCGCAAGATCCAAGGGTCTGTGTCCACGTCTGGAAGAAGGAGACAAAAACGCTTTATAGGTGCTGTTATTGGCAGT
>2006/China/CK/CH/JL/206
ATGGGCTCCAAACCTTCTACCAGGATCCCAGCACCTCTAATGCTGATCATTCGGATTATGCTGATATTGAGCTGTATCCGTCTGACAAGCTCCCTTGACGGCAGGCCTCTTGCAGCTGCAGGAATTGTAGTAACAGGGGATAAGGCAGTCAATGTATACACCTCGTCTCAGACAGGGTCAATCATAGTCAAGTTGCTCCCGAATATGCCCAGAGATAAGGAGGCGTGTGCAAAAGCCCCATTAGAGGCATATAACAGAACACTGACTACTTTGCTCACTCCTCTTGGCGACTCCATCCGCAAGATCCAAGGGTCTGTGTCCACGTCTGGAAGAAGGAGACAAAAACGCTTTATAGGTGCTGTTATTGGCAGT
>2006/China/CK/CH/LN/1/06
ATGGGCTCCAAACCTTCTACCAGGATCCCAGCACCTCTGATGCTGATCACCCGGATTATGCTGATATTGGGCTGCATCCGTCCGACAAGCTCTCTTGACGGCAGGCCTCTTGCAGCTGCAGGAATTGTAGTAACAGGAGATAAGGCAGTCAATGTATATACCTCGTCTCAGACAGGGTCAATCATAGTCAAGTTGCTCCCGAATATGCCCAAGGATAAGGAGGCGTGTGCGAAAGCCCCATTAGAGGCATATAACAGAACACTGACTACTTTGCTCACTCCTCTTGGCGACTCCATCCGCAAGATCCAAGGGTCTGTGTCCACGTCTGGAGGAAGGAGACAAAAACGCTTTATAGGTGCTGTTATTGGCAGT
>2006/China/CK/CH/LN/206
ATGGGCTCCAAACCTTCTACCAGGATCCCAGCACCTCTGATGCTGATCACCCGGATTATGCTGATATTGGGCTGCATCCGTCCGACAAGCTCTCTTGACGGCAGGCCTCTTGCAGCTGCAGGAATTGTAGTAACAGGAGATAAGGCAGTCAATGTATATACCTCGTCTCAGACAGGGTCAATCATAGTCAAGTTGCTCCCGAATATGCCCAAGGATAAGGAGGCGTGTGCGAAAGCCCCATTAGAGGCATATAACAGAACACTGACTACTTTGCTCACTCCTCTTGGCGACTCCATCCGCAAGATCCAAGGGTCTGTGTCCACGTCTGGAGGAAGGAGACAAAAACGCTTTATAGGTGCTGTTATTGGCAGT
>2006/China/CK/CH/LN/3/06
ATGGGCTCCAGACCTTCTACCAAGAACCCAGCACCTATGATGCTGACTATCCGGGTTGCGCTGGTACTGAGTTGCATCTGTCCGGCAAACTCCATTGATGGCAGGCCTCTTGCAGCTGCAGGAATTGTGGTTACAGGAGACAAAGCCGTCAACATATACACCTCATCCCAGACAGGATCAATCATAGTTAAGCTCCTCCCGAATCTGCCCAAGGATAAGGAGGCATGTGCGAAAGCCCCCTTGGATGCATACAACAGGACATTGACCACTTTGCTCACCCCCCTTGGTGACTCTATCCGTAGGATACAAGAGTCTGTGACTACATCTGGAGGGGGGAGACAGGGGCGCCTTATAGGCGCCATTATTGGCGGT
>2006/China/CK/CH/LN/406
ATGGGCTCCAAACCTTCTACCAGGATCCCAGCACCTCTGATGCTGATCACCCGGATTATGCTGATATTGGGCTGCATCCGTCCGACAAGCTCTCTTGACGGCAGGCCTCTTGCAGCTGCAGGAATTGTAGTAACAGGAGATAAGGCAGTCAATGTATATACCTCGTCTCAGACAGGGTCAATCATAGTTAAGTTGCTCCCGAATATGCCCAAGGATAAGGAGGCGTGTGCGAAAGCCCCATTAGAGGCATATAACAGAACACTGACTACTTTGCTCACTCCTCTTGGCGACTCCATCCGCAAGATCCAAGGGTCTGTGTCCACGTCTGGAGGAAGGAGACAAAAACGCTTTATAGGTGCTGTTATTGGCAGT
>2006/China/CK/CH/NX/206
ATGGGCTCCAGATCTTCTACCAGGATCCCAGTACCTCTTATGCTGACCGTCCGAGTCATGTTGGCACTGAGTTGCGTCTGTCCGACCAGCGCCCTTGATGGCAGGCCTCTTGCAGCTGCAGGGATTGTGGTAACAGGAGACAAAGCAGTCAATATATACACCTCATCTCAGACAGGGTCAATCATAATCAAGTTACTCCCAAATATGCCCAAGGATAAAGAGGCGTGTGCAAAAGCCCCGTTGGAGGCATACAACAGGACATTGACTACTTTGCTCACCCCCCTTGGTGATTCTATCCGTAGGATACAAGAGTCTGTGACCACGTCCGGAGGAGGGAAACAGGGACGTCTTATAGGCGCCATTATCGGTGGT
>2006/China/CK/CH/NX/3/06
ATGGGCTCCAGATCTTCTACCAGGATCCCAGTACCTCTTATGCTGACCGTCCGAGTCATGTTGGCACTGAGTTGCGTCTGTCCGACCAGCGCCCTTGATGGCAGGCCTCTTGCAGCTGCAGGGATTGTGGTAACAGGAGACAAAGCAGTCAATATATACACCTCATCTCAGACAGGGTCAATCATAATCAAGTTACTCCCAAATATGCCCAAGGATAAAGAGGCGTGTGCAAAAGCCCCGTTGGAGGCATACAACAGGACATTGACTACTTTGCTCACCCCCCTTGGTGATTCTATCCGTAGGATACAAGAGTCTGTGACCACGTCCGGAGGAGGGAAACAGGGACGTCTTATAGGCGCCATTATCGGTGGT
>2006/China/CK/CH/NX/406
ATGGGCTCCAGATCTTCTACCAGGATCCCAGTACCTCTTATGCTGACCGTCCGAGTCATGTTGGCACTGAGTTGCGTCTGTCCGACCAGCGCCCTTGATGGCAGGCCTCTTGCAGCTGCAGGGATTGTGGTAACAGGAGACAAAGCAGTCAATATATACACCTCATCTCAGACAGGGTCAATCATAATCAAGTTACTCCCAAATATGCCCAAGGATAAAGAGGCGTGTGCAAAAGCCCCGTTGGAGGCATACAACAGGACATTGACTACTTTGCTCACCCCCCTTGGTGATTCTATCCGTAGGATACAAGAGTCTGTGACCACGTCCGGAGGAGGGAAACAGGGACGTCTTATAGGCGCCATTATCGGTGGT
>2006/China/CK/CH/NX/506
ATGGGCTCCAAACCTTCTACCAGGATCCCAGCACCTCTGATGCTGGTCACCCGGATTATGCTGATATTGGGCTGTATTCGTTCGACAAGCTCTCTTGACGGCAGGCCTCTTGCAGCTGCAGGAATTGTAGTAACAGGAGATAAGGCAGTCAATGTATACACCTCGTCTCAGACAGGGTCAATCATAGTCAAGTTGCTCCCGAATATGCCCAGGGATAAGGAGGCGTGTGCGAAAGCCCCATTAGAGGCATACAACAGAACACTGACTACTTTGCTCACTCCTCTTGGCGACTCCATCCGCAAGATTCAAGGGTCTGTGTCCACGTCTGGAGGAAGGAGACAAAAACGCTTTATAGGTGCTGTTATTGGCAGT
>2006/China/CK/CH/NX1/06
ATGGGCTCCAGATCTTATACCAGGATCCCAGTACCTCTTATGCTGACCGTCCGAGTCATGTTGGCAATGAGTTGCGTCTGTCCGACCAGCGCCCTTGATGGCAGGCCTCTTGCAGCTGCAGGGATTGTGGTAACAGGAGACAAAGCAGTCAATATATACACCTCATCTCAGACAGGGTCAATCATAATCAAGTTACTCCCAAATATGCCCAAGGATAAAGAGGCGTGTGCAAAAGCCCCGTTGGAGGCATACAACAGGACATTGACTACTTTGCTCACCCCCCTTGGTGATTCTATCCGTAGGATACAAGAGTCTGTGACCACGTCCGGAGGAGGGAAACAGGGACGTCTTATAGGCGCCATTATCGGTGGT
>2006/China/CK/CH/SD/1/06
ATGGGCTCCAAACCTTCTACCAGGATCCCAGCACCTCTGATGCTGGTCACCCGGATTATGCTGATATTGGGCTGTATTCGTTCGACAAGCTCCCTTGATGGCAGGCCTCTTGCAGCTGCAGGAATTGTAGTAACAGGAGATAAGGCAGTCAATGTATACACCTCGTCTCAGACAGGGTCAATCATAGTCAAGTTGCTCCCGAATATGCCCAGGGATAAGGAGGCGTGTGCGAAAGCCCCATTAGAGGCATATAACAGAACACTGACTACTTTGCTCACTCCTCTTGGCGACTCCATCCGCAAGATTCAAGGGTCTGTGTCCACGTCTGGAGGAAGGAGACAAAAACGCTTTATAGGTGCTGTTATTGGCAGT
>2006/China/CK/CH/SHX/1/06
ATGGGCTCCAAACCTTCTACCAGGGTCCCAGCACCTCCAATATTGATCACTCGGATTATGCTGATATTGAGCTGCATCCATCTGACAAGCTCTCTTGACGGCAGGCCCCTTGCAGCTGCAGGAATTGTAGTAACAGGAGATAAGGCAGTCAATGTATACACCTCGTCTCAGACAGGGTCAATCATAGTCAAGTTGCTCCCGAATATGCCCAGAGATAAGGAGGCATGTGCAAAAGCACCATTGGAGGCATATAACAGAACACTGACTACTCTGCTCACTCCTCTTGGCGACTCCATCCGCAAGATCCAAGGGTCTGTGTCCACGTCCGGAGGAAGGAGGCAAAAACGCTTTATAGGTGCTATTATTGGCAGT
>2006/China/FMW
ATGGGCTCCAAACCTTCTACCAGGATCCCAGCACCTCTAATGCTGATCATTCGGATTATGCTGATATTGAGCTGTATCCGTCTGACAAGCTCCCTTGACGGCAGGCCTCTTGCAGCTGCAGGAATTGTAGTAACAGGGGATAAGGCAGTCAATGTATACACCTCGTCTCAGACAGGGTCAATCATAGTCAAGTTGCTCCCGAATATGCCCAGAGATAAGGAGGCGTGTGCAAAAGCCCCATTAGAGGCATATAACAGAACACTGACTACTTTGCTCACTCCTCTTGGCGACTCCATCCGCAAGATCCAAGGGTCTGTGTCCACGTCTGGAAGAAGGAGACAAAAACGCTTTATAGGTGCTGTTATTGGCAGT
>2006/China/Go/CH/HLJ/1/06a
ATGGGCTCCAGACCTTCTACCAAGAACCCAGCACCTATGATGCTGACTATCCGGGTCGCGCTGGTACTGAGTTGCATCTGTCCGGCAAACTCCATTGATGGCAGGCCTCTTGCAGCTGCAGGAATTGTGGTTACAGGAGACAAAGCAGTCAACATATACACCTCATCCCAGACAGGATCAATCATAGTTAAGCTCCTCCCGAATCTGCCCAAGGATAAGGAGGCATGTGCGAAAGCCCCCTTGGATGCATACAACAGGACATTGACCACTTTGCTCACCCCCCTTGGTGACTCTATCCGTAGGATACAAGAGTCTGTGACTACATCTGGAGGGGGGAGACAGGGGCGCCTTATAGGCGCCATTATTGGCGGT
>2006/China/Go/CH/HLJ/1/06b
ATGGGCTCCAAACCTTCTACCAGGATCCCAGCACCTCTGATGCTGATCACTCGGATTATGCTGATATTGGGCTGTATCCGTCTGACAAGCTCTCTTGACGGCAGGCCTCTTGCAGCTGCAGGAATTGTAGTAACAGGAGATAAGGCAGTCAATGTATACACCTCGTCTCATACAGGGTCAATCATAGTCAAGTTGCTCCCAAATATGCCCAAGGATAAGGAGGCGTGTGCAAGAGCTCCATTAGAGGCATATAACAGAACACTGACTACTCTGCTCACTCCTCTTGGCGACTCCATCCGCAAGATCCAAGGGTCTGTGTCCACGTCTGGAGGAAGGAGACAAAAACGCTTTATAGGTGCCGTTATTGGCAGT
>2006/China/GZ/06
ATGGGCTCCAAACCTTCTACCAGGATCCCAGCACCTCTGATGCTGGTCACCCGGATTATGCTGATATTGGGCTGTATTCGTTCGACAAGCTCTCTTGACGGCAGGCCTCTTGCAGCTGCAGGAATTGTAGTAACAGGAGATAAGGCAGTCAATGTATACACCTCGTCTCAGACAGGGTCAATCATAGTCAAGTTGCTCCCGAATATGCCCAGGGATAAGGAGGCGTGTGCGAAAGCCCCATTAGAGGCATATAACAGAACACTGACTACTTTGCTCACTCCTCTTGGCGACTCCATCCGCAAGATTCAAGGGTCTGTGTCCACGTCTGGAGGAAGGAGGCAAAAACGCTTTATAGGTGCTGTTATTGGCAGT
>2006/China/HA-9-06-Ch
ATGGGCTCCAAACCTTCTACCAGGATCCCAGCACCTTTGATGCTGGTCACCCGGATTATGCTGATATTGGGCTGTATTCGTGCGACAAGCTCCCTTGATGGCAGGCCTCTTGCAGCTGCAGGAATTGTAGTAACAGGAGATAAGGCAGTCAATGTATACACCTCGTCTCAGACAGGGTCAATCATAGTCAAGTTGCTCCCGAATATGCCCAGGGATAAGGAGGCGTGTGCGAAAGCCCCATTAGAGGCATATAACAGAACACTGACTACTTTGCTCACTCCTCTTGGCGACTCCATCCGCAAGATTCAAGGGTCTGTGTCCACGTCTGGAGGAAGGAGACAAAAACGCTTTATAGGTGCTGTTATTGGCAGT
>2006/China/HLJ001/06
ATGGGTTCCAGACCTTCTACCAGGATCCCAGCACCTCTGATGCTGATCACCCGGATTATGCTGATGTTCGGCTGTATCTGTCCGACAAGCTCTCTTGACGGCAGGCCTCTTGCAGCTGCAGGAATTGTAGTAACAGGAGATAAGGCAGTCAATGTATACACCTCATCTCAGACAGGGTCAATCATAGTCAAGTTGCTCCCGAATATGCCCAGGGATAAGGAAGCGTGTGCAAAAGCCCCATTAGAGGCATACAACAGAACACTGACTACTTTGCTCACTCCTCTTGGCGACTCCATCCGCAAGATCCAAGGGTCTGTGTCCACGTCTGGGGGAAGGAGACAAAAACGCTTCATAGGTGCTATTATTGGCAGT
>2006/China/HLJ00906
ATGGGCTCCAAACCTTCTACCAGGATCCCAGCACCTCTAATATTGATCACTCGGATTATGCTGATATTGAGCTGTATCCATCTGACAAGCTCTCTTGACGGCAGGCCCCTTGCAGCTGCAGGAATTGTAGTAACAGGAGATAAGGCAGTCAATGTATACACCTCGTCTCAGACAGGGTCAATCATAGTCAAGTTGCTCCCGAATATGCCCAGAGATAAGGAGGCATGTGCAAAAGCACCATTGGAGGCATATAACAGAACACTGACTACTCTGCTCACTCCTCTTGGCGACTCCATCCGCAAGATCCAAGGGTCTGTGTCCACGTCCGGAGGAAGGAGGCAAAAACGCTTTATAGGTGCCGTTATTGGCAGT
>2006/China/HLJ012/06
ATGGGCTCCAAACCTTCTACCAGGATCCCAGCACCTCTAATATTGATCACTCGGATTATGCTGATATTGAGCTGTATCCATCTGACAAGCTCTCTTGACGGCAGGCCCCTTGCAGCTGCAGGAATTGTAGTAACAGGAGATAAGGCAGTCAATGTATACACCTCGTCTCAGACAGGGTCAATCATAGTCAAGTTGCTCCCGAATATGCCCAGAGATAAGGAGGCATGTGCAAAAGCACCATTGGAGGCATATAACAGAACACTGACTACTCTGCTCACTCCTCTTGGCGACTCCATCCGCAAGATCCAAGGGTCTGTGTCCACGTCCGGAGGAAGGAGGCAAAAACGCTTTATAGGTGCCGTTATTGGCAGT
>2006/China/HLJ01606
ATGGGCTCCAAACCTTCTACCAGGATCCCAGCACCTCTAATATTGATCACTCGGATTATGCTGATATTGAGCTGTATCCATCTGACGAGCTCTCTTGACGGCAGGCCCCTTGCAGCTGCAGGAATTGTAGTAACAGGAGATAAGGCAGTCAATGTATACACCTCGTCTCAGACAGGGTCAATCATAGTCAAGTTGCTCCCGAATATGCCCAGAGATAAGGAGGCATGTGCAAAAGCACCATTGGAGGCATATAACAGAACACTGACTACTCTGCTCACTCCTCTTGGCGACTCCATCCGCAAGATCCAAGGGTCTGTGTCCACGTCCGGAGGAAGGAGGCAAAAACGCTTTATAGGTGCCGTTATTGGCAGT
>2006/China/HLJ028/06
ATGGGTTCCAGACCTTCTACCAGGATCCCAGCACCTCTGATGCTGATCACCCGGATTATGCTGATGTTCGGCTGTATCTGTCCGACAAGCTCTCTTGACGGCAGGCCTCTTGCAGCTGCAGGAATTGTAGTAACAGGAGATAAGGCAGTCAATGTATACACCTCGTCTCAGACAGGGTCAATCATAGTCAAGTTGCTCCCGAATATGCCCAGGGATAAGGAAGCGTGTGCAAAAGCCCCATTAGAGGCATACAACAGAACACTGACTACTTTGCTCACTCCTCTTGGCGACTCCATCCGCAAGATCCAAGGGTCTGTGTCCACGTCTGGGGGAAGGAGACAAAAACGCTTCATAGGTGCTATTATTGGCAGT
>2006/China/HLJ052/06
ATGGGTTCCAGACCTTCTACCAGGATCCCAGCACCTCTGATGCTGATCACCCGGATTATGCTGATGTTCGGCTGTATCTGTCCGACAAGCTCTCTTGACGGCAGGCCTCTTGCAGCTGCAGGAATTGTAGTAACAGGAGATAAGGCAGTCAATGTATACACCTCGTCTCAGACAGGGTCAATCATAGTCAAGTTGCTCCCGAATATGCCCAGGGATAAGGAAGCGTGTGCAAAAGCCCCATTAGAGGCATACAACAGAACACTGACTACTTTGCTCACTCCTCTTGGCGACTCCATCCGCAAGATCCAAGGGTCTGTGTCCACGTCTGGGGGAAGGAGACAAAAACGCTTCATAGGTGCTATTATTGGCAGT
>2006/China/HLJ070/06
ATGGGCTCCAAACCTTCTACCAGGATCCCAGCACCTCTAATATTGATCACTCGGATTATGCTGATATTGAGCTGTATCCATCTGACAAGCTCTCTTGACGGCAGGCCCCTTGCAGCTGCAGGAATTGTAGTAACAGGAGATAAGGCAGTCAATGTATACACCTCGTCTCAGACAGGGTCAATCATAGTCAAGTTGCTCCCGAATATGCCCAGAGATAAGGAGGCATGTGCAAAAGCACCATTGGAGGCATATAACAGAACACTGACTACTCTGCTCACTCCTCTTGGCGACTCCATCCGCAAGATCCAAGGGTCTGTGTCCACGTCCGGAGGAAGGAGGCAAAAACGCTTTATAGGTGCCGTTATTGGCAGT
>2006/China/HLJ12706
ATGGGCTCCAAACCTTCTACCAGGATCCCAGCACCTCTAATATTGATCACTCGGATTATGCTGATATTGAGCTGTATCCATCTGACAAGCTCTCTTGACGGCAGGCCCCTTGCAGCTGCAGGAATTGTAGTAACAGGAGATAAGGCAGTCAATGTATACACCTCGTCTCAGACAGGGTCAATCATAGTCAAGTTGCTCCCGAATATGCCCAGAGATAAGGAGGCATGTGCAAAAGCACCATTGGAGGCATATAACAGAACACTGACTACTCTGCTCACTCCTCTTGGCGACTCCATCCGCAAGATCCAAGGGTCTGTGTCCACGTCCGGAGGAAGGAGGCAAAAACGCTTTATAGGTGCCGTTATTGGCAGT
>2006/China/HLJ128/06
ATGGGCTCCAAACCTTCTACCAGGATCCCAGCACCTCTAATATTGATCACTCGGATTATGCTGATATTGAGCTGTATCCATCTGACAAGCTCTCTTGACGGCAGGCCCCTTGCAGCTGCAGGAATTGTAGTAACAGGAGATAAGGCAGTCAATGTATACACCTCGTCTCAGACAGGGTCAATCATAGTCAAGTTGCTCCCGAATATGCCCAGAGATAAGGAGGCATGTGCAAAAGCACCATTGGAGGCATATAACAGAACACTGACTACTCTGCTCACTCCTCTTGGCGACTCCATCCGCAAGATCCAAGGGTCTGTGTCCACGTCCGGAGGAAGGAGGCAAAAACGCTTTATAGGTGCCGTTATTGGCAGT
>2006/China/HLJ-154-06
ATGGGCTCCAAACCTTCTACCAGGATCCCAGCACCTCTAATATTGATCACTCGGATTATGCTGATATTGAGCTGTATCCATCTGACAAGCTCTCTTGACGGCAGGCCCCTTGCAGCTGCAGGAATTGTAGTAACAGGAGATAAGGCAGTCAATGTATACACCTCGTCTCAGACAGGGTCAATCATAGTCAAGTTGCTCCCGAATATGCCCAGAGATAAGGAGGCATGTGCAAAAGCACCATTGGAGGCATATAACAGAACACTGACTACTCTGCTCACTCCTCTTGGCGACTCCATCCGCAAGATCCAAGGGTCTGTGTCCACGTCCGGAGGAAGGAGGCAAAAACGCTTTATAGGTGCCGTTATTGGCAGT
>2006/China/HLJ355/06
ATGGGCTCCAAACCTTCTACCAGGATCCCGGCACCTCTAATATTGATCACTCGGATTATGCTGATATTGAGCTGTATCCATCTGACAAGCTCTCTTGACGGCAGGCCCCTTGCAGCTGCAGGAATTGTAGTAACAGGAGATAAGGCAGTCAATGTATACACCTCGTCTCAGACAGGGTCAATCATAGTCAAGTTGCTCCCGAATATGCCCAGAGATAAGGAGGCATGTGCAAAAGCACCATTGGAGGCATATAACAGAACACTGACTACTCTGCTCACTCCTCTTGGCGACTCCATCCGCAAGATCCAAGGGTCTGTGTCCACGTCCGGAGGAAGGAGGCAAAAACGCTTTATAGGTGCCGTTATTGGCAGT
>2006/China/HLJ-36-05
ATGGGTTCCAGACCTTCTACCAGGATCCCAGCACCTCTGATGCTGATCACCCGGATTATGCTGATGTTCGGCTGTATCTGTCCGACAAGCTCTCTTGACGGCAGGCCTCTTGCAGCTGCAGGAATTGTAGTAACAGGAGATAAGGCAGTCAATGTATACACCTCGTCTCAGACAGGGTCAATCATAGTCAAGTTGCTCCCGAATATGCCCAGGGATAAGGAAGCGTGTGCAAAAGCCCCATTAGAGGCATACAACAGAACACTGACTACTTTGCTCACTCCTCTTGGCGACTCCATCCGCAAGATCCAAGGGTCTGTGTCCACGTCTGGGGGAAGAAGACAAAAACGCTTCATAGGTGCTATTATTGGCAGT
>2006/China/HLJ374/06
ATGGGCTCCAAACCTTCTACCAGGATCCCAGCACCTCTAATATTGATCACTCGGATTATGCTGATATTGAGCTGTATCCATCTGACAAGCTCTCTTGACGGCAGGCCCCTTGCAGCTGCAGGAATTGTAGTAACAGGAGATAAGGCAGTCAATGTATACACCTCGTCTCAGACAGGGTCAATCATAGTCAAGTTGCTCCCGAATATGCCCAGAGATAAGGAGGCATGTGCAAAAGCACCATTGGAGGCATATAACAGAACACTGACTACTCTGCTCACTCCTCTTGGCGACTCCATCCGCAAGATCCAAGGGTCTGTGTCCACGTCCGGAGGAAGGAGGCAAAAACGCTTTATAGGTGCCGTTATTGGCAGT
>2006/China/HLJ-42-06
ATGGGCTCCAAACCTTCTACCAGGATCCCAGCACCTCTAATATTGATCACTCGGATTATGCTGATATTGAGCTGTATCCATCTGACAAGCTCTCTTGACGGCAGGCCCCTTGCAGCTGCAGGAATTGTAGTAACAGGAGATAAGGCAGTCAATGTATACACCTCGTCTCAGACAGGGTCAATCATAGTCAAGTTGCTCCCGAATATGCCCAGAGATAAGGAGGCATGTGCAAAAGCACCATTGGAGGCATATAACAGAACACTGACTACTCTGCTCACTCCTCTTGGCGACTCCATCCGCAAGATCCAAGGGTCTGTGTCCACGTCCGGAGGAAGGAGGCAAAAACGCTTTATAGGTGCCGTTATTGGCAGT
>2006/China/HLJ-48-06
ATGGGTTCCAGACCTTCTACCAGGATCCCAGCACCTCTGATGCTGATCACCCGGATTATGCTGATGTTGGGCTGTATCTGTCCGACAAGCTCTCTTGACGGCAGGCCTCTTGCAGCTGCAGGAATTGTAGTAACAGGAGATAAGGCAGTCAATGTATACACCTCGTCTCAGACAGGGTCAATCATAATCAAATTGCTCCCGAATATGCCCAGGGATAAGGAAGCGTGTGCAAAAGCCCCATTAGAGGCATATAACAGAACACTGACTACTTTGCTCACTCCTCTTGGCGACTCCATCCGCAAGATCCAAGGGTCTGTGTCCACGTCTGGGGGAAGGAGACAAAAACGCTTCATAGGTGCTATTATTGGTAGT
>2006/China/HLJ-50-06
ATGGGCTCCAAACCTTCTACCAGGATCCCAGCACCTCTAATATTGATCACTCGGATTATGCTGATATTGAGCTGTATCCATCTGACAAGCTCTCTTGACGGCAGGCCCCTTGCAGCTGCAGGAATTGTAGTAACAGGAGATAAGGCAGTCAATGTATACACCTCGTCTCAGACAGGGTCAATCATAGTCAAGTTGCTCCCGAATATGCCCAGAGATAAGGAGGCATGTGCAAAAGCACCATTGGAGGCATATAACAGAACACTGACTACTCTGCTCACTCCTCTTGGCGACTCCATCCGCAAGATCCAAGGGTCTGTGTCCACGTCCGGAGGAAGGAGGCAAAAACGCTTTATAGGTGCCGTTATTGGCAGT
>2006/China/HLJ-54-06
ATGGGCTCCAAACCTTCTACCAGGATCCCAGCACCTCTAATATTGATCACTCGGATTATGCTGATATTGAGCTGTATCCATCTGACAAGCTCTCTTGACGGCAGGCCCCTTGCAGCTGCAGGAATTGTAGTAACAGGAGATAAGGCAGTCAATGTATACACCTCGTCTCAGACAGGGTCAATCATAGTCAAGTTGCTCCCGAATATGCCCAGAGATAAGGAGGCATGTGCAAAAGCACCATTGGAGGCATATAACAGAACACTGACTACTCTGCTCACTCCTCTTGGCGACTCCATCCGCAAGATCCAAGGGTCTGTGTCCACGTCCGGAGGAAGGAGGCAAAAACGCTTTATAGGTGCCGTTATTGGCAGT
>2006/China/HLJ-78-06
ATGGGTTCCAGACCTTCTACCAGGATCCCAGCACCTCTGATGCTGATCACCCGGATTATGCTGATGTTCGGCTGTATCTGTCCGACAAGCTCTCTTGACGGCAGGCCTCTTGCAGCTGCAGGAATTGTAGTAACAGGAGATAAGGCAGTCAATGTATACACCTCGTCTCAGACAGGGTCAATCATAGTCAAGTTGCTCCCGAATATGCCCAGGGATAAGGAAGCGTGTGCAAAAGCCCCATTAGAGGCATACAACAGAACACTGACTACTTTGCTCACTCCTCTTGGCGACTCCATCCGCAAGATCCAAGGGTCTGTGTCCACGTCTGGGGGAAGGAGACAAAAACGCTTCATAGGTGCTATTATTGGCAGT
>2006/China/HLJ-82-06
ATGGGCTCCAAACCTTCTACCAGGATCCCAGCACCTCTAATATTGATCACTCGGATTATGCTGATATTGAGCTGTATCCATCTGACAAGCTCTCTTGACGGCAGGCCCCTTGCAGCTGCAGGAATTGTAGTAACAGGAGATAAGGCAGTCAATGTATACACCTCGTCTCAGACAGGGTCAATCATAGTCAAGTTGCTCCCGAATATGCCCAGAGATAAGGAGGCATGTGCAAAAGCACCATTGGAGGCATATAACAGAACACTGACTACTCTGCTCACTCCTCTTGGCGACTCCATCCGCAAGATCCAAGGGTCTGTGTCCACGTCCGGAGGAAGGAGGCAAAAACGCTTTATAGGTGCCGTTATTGGCAGT
>2006/China/HN-7-06-CH
ATGGGCTCCAAACCTTCTACCAGGATCCCAGCACCTCTAATGCTGATCACTCGGATTATGCTGATATTGAGCTGTATCCGTCTGACAAGCTCTCTTGACGGCAGGCCCCTTGCAGCTGCAGGAATTATAGTAACAGGAGATAAGGCAGTCAATGTATACACCTCGTCTCAGACAGGGTCAATCATAGTCAAGTTGCTCCCGAATATGCCCAGGGATAAGGAGGCATGTGCAAAAGCCCCATTGGAGGCATATAACAGAACACTAACTACTCTGCTCACTCCTCTTGGCGACTCCATCCGCAAGATCCAAGGGTCTGTGTCCACGTCCGGAGGAAGGAGACAAAAACGCTTTATAGGTGCTGTTATTGGCAGT
>2006/China/JS/3/06/Go
ATGGGCTCCAAACCTTCTACCAGGATCCCAGCACCTCTAATGCTGATCACTCGGATTATGCTGATATTGAGCTGTATCCGTCTGACAAGCTCTCTTGACGGCAGGCCCCTTGCAGCTGCAGGAATTGTAGTAACAGGAGATAAGGCAGTCAATGTATACACCTCGTCTCAGACAGGGTCAATTATAGTCAAGTTGCTCCCGAATATGCCCAGAGATAAGGAGGCATGTGCAAAAGCCCCATTGGAGGCATATAACAGAACACTGACTACTCTGCTCACTCCTCTTGGCGACTCCATCCGCAAGATCCAAGGGTCTGTGTCCACATCCGGAGGAAGGAGACAAAAACGCTTTATAGGTGCTGTTATTGGCAGC
>2006/China/JS/4/06/Go
ATGGGCTCCAAACCTTCTACCAGGATCCCAGCACCTCTGATGCTGGTCACCCGGATTATGCTGATATTGGGCTGTATTCGTTCGACAAGCTCCCTTGATGGCAGGCCTCTTGCAGCTGCAGGAATTGTAGTGACAGGAGATAAGGCAGTCAATGTATACACCTCGTCTCAGACAGGGTCAATCGTAGTCAAGTTGCTCCCGAATATGCCCAGGGATAAGGAGGCGTGTGCGAAAGCCCCATTAGAGGCATATAACAGAACACTGACTGCTTTGCTCACTCCTCTTGGCGACTCCATCCGCAAGATTCAAGGGTCTGTGTCCACGTCTGGAGGAAGGAGACAAAAACGCTTTATAGGTGCTGTTATTGGCAGT
>2006/China/JS/5/06/Ch
ATGGGCTCTAAACCTTCTACCAGGATCTCAGCACCTCTGATGCTGGTCACCCGGATTATGCTGATATTGGGCTGTATTCGTTCGACAAGCTCCCTTGATGGCAGGCCTCTTGCAGCTGCAGGAATTGTAGTAACAGGAGATAAGGCAGTCAATGTATACACCTCGTCTCAGACAGGGTCAATCATAGTCAAGTTGCTCCCGAATATGCCCAGGGATAAGGAGGCGTGTGCGAAAGCCCCATTAGAGGCATATAACAGAACACTGACTACTTTGCTCACTCCTCTTGGCGACTCCATCCGCAAGATTCAAGGGTCTGTGTCCACGTCTGGAGGAAGGAGACAAAAACGCTTTATAGGTGCTGTTATTGGCAGT
>2006/China/JS/506
ATGGGCTCCAAACCTTCTACCAGGATCCCAGCACCTCTGATGCTGGTCACCCGGATTATGCTGATATTGGGCTGTATTCGTTCGACAAGCTCCCTTGATGGCAGGCCTCTTGCAGCTGCAGGAATTGTAGTAACAGGAGACAAGGCAGTCAATGTATACACCTCGTCTCAGACAGGGTCAATCATAGTCAAGTTGCTCCCGAATATGCCCAGGGATAAGGAGGCGTGTGCGAAAGCCCCATTAGAGGCATATAACAGAACACTGACTACTTTGCTCACTCCTCTTGGCGACTCCATCCGCAAGATTCAAGGGTCTGTGTCCACGTCTGGAGGAAGGAGACAAAAACGCTTTATAGGTGCTGTTATTGGCAGT
>2006/China/JS/606
ATGGGCTCCAAACCTTCTACCAGGATCCCAGCACCTCTGATGCTGGTCACCCGGATTATGCTGATATTGGGCTGTATTCGTTTGACAAGCTCCCTTGATGGCAGGCCTCTTGCAGCTGCAGGAATTGTAGTGACAGGAGATAAGGCAGTCAATGTATACACCTCGTCTCAGACAGGGTCAATCATAGTCAAGTTGCTCCCGAATATGCCCAGGGATAAGGAGGCGTGTGCGAAAGCCCCATTAGAGGCATATAACAGAACACTGACTACTTTGCTCACTCCTCTTGGCGACTCCATCCGCAAGATTCAAGGGTCTGTGTCCACGTCTGGAGGAAGGAGACAAAAACGCTTTATAGGTGCTGTTATTGGCAGC
>2006/China/JS/706
ATGGGCTCCAAACCTTCTACCAGGATCCCAGCACCTCTGATGCTGGTCACCCGGATTATGCTGATATTGGGCTGTATTCGTTCGACAAGCTCCCTTGATGGCAGGCCTCTTGCAGCTGCAGGAATTGTAGTAACAGGAGATAAGGCAGTCAATGTATACACCTCGTCTCAGACAGGGTCAATCATAGTCAAGTTGCTCCCGAATATGCCCAGGGATAAGGAGGCGTGTGCGAAAGCCCCATTAGAGGCATATAACAGAACACTGACTACTTTGCTCACTCCTCTTGGCGACTCCATCCGCAAGATTCAAGGGTCTGTGTCCACGTCTGGAGGAAGGAGACAAAAACGCTTTATAGGTGCTGTTATTGGCAGT
>2006/China/JS/8/06
ATGGGCTCCAAACCTTCTACCAGGATCCCAGCACCTCTAATGCTGATCACTCGGATTATGCTAATATTGAGCTGTATCCGTCTGACAAGCTCTCTTGACGGCAGGCCCCTTGCAGCTGCAGGAATTGTAGTAACAGGAGATAAGGCAGTCAATGTATACACCTCGTCTCAGACAGGGACAATCATAGTCAAGTTGCTCCCGAATATGCCCAGAGATAAGGAGGCGTGTGCAAAAACCCCATTAGAGGCATATAACAGAACACTGACTACTTTGCTCACTCCTCTTGGCGACTCCATCCGCAAGATCCAAGGGTCTGTGTCCACGTCTGGAGGAAGGAGACAAAAACGCTTTATAGGTGCTGTTATTGGCAGT
>2006/China/JS/901
ATGGGCTCCAAACCTTCTACCAGGATCCCAGCACCTCTAATGCTGATCACTCGGATTATGCTGATATTGAGCTGTATCTGTCTGACAAGCTCTCTTGACGGCAGGCCCCTTGCAGCCGCGGGAATTGTAGTAACAGGAGATAAGGCAGTCAATGTATACACCTCGTCTCAGACAGGGTCAATCATAGTCAAGTTGCTCCCGAATATGCCCAGAGATAAGGAGGCGTGTGCAAAAGCCCCATTAGAGGCATATAACAGAACACTGACTACTTTGCTCACTCCTCTTGGCGACTCTATCCGCAAGATCCAAGGGTCTGTGTCCACGTCTGGAGGAAGGAGACAAAAACGCTTTATAGGTGCTGTTATTGGCAGT
>2006/China/JS-1/06wd
ATGGGCTCCAGATCTTCTACCAGGATCCCAGCACCTCTGATGCTGATCACCCGGATTATGCTGATATTGGGCTGTATCCGTCCGACAAGCTCTCTTGACGGCAGGCCTCTTGCAGCTGCAGGAATTGTAGTAACAGGAGATAAGGCAGTCAATGTATACACTTCGTCTCAGACGGGGTCAATCATAGTCAAGTTGCTCCCGAATATGCCCAGGGATAAGGAGGCGTGTGCGAAAGCCCCATTGGAGGCATATAACAGAACACTGACTACTTTGCTCACTCCTCTCGGCGACTCCATCCGCAAGATCCAAGGGTCTGTGTCCACGTCTGGAGGAAGGAGACAAAAACGCTTTATAGGTGCTGTTATTGGCAGT
>2006/China/JS-206wd
ATGGGCTCCAGATCTTCTACCAGGATCCCAGCACCTCTGATGCTGATCACCCGGATTATGCTGATATTGGGCTGTATCCGTCCGACAAGCTCTCTTGACGGCAGGCCTCTTGCAGCTGCAGGAATTGTAGTAACAGGAGATAAGGCAGTCAATGTATACACTTCGTCTCAGACGGGGTCAATCATAGTCAAGTTGCTCCCGAATATGCCCAGGGATAAGGAGGCGTGTGCGAAAGCCCCATTGGAGGCATATAACAGAACACTGACTACTTTGCTCACTCCTCTCGGCGACTCCATCCGCAAGATCCAAGGGTCTGTGTCCACGTCTGGAGGAAGGAGACAAAAACGCTTTATAGGTGCTGTTATTGGCAGT
>2006/China/JS-3/06wd
ATGGGCTCCAGATCTTCTACCAGGATCCCAGCACCTCTGATGCTGATCACCCGGATTATGCTGATATTGGGCTGTATCCGTCCGACAAGCTCTCTTGACGGCAGGCCTCTTGCAGCTGCAGGAATTGTAGTAACAGGAGATAAGGCAGTCAATGTATACACTTCGTCTCAGACGGGGTCAATCATAGTCAAGTTGCTCCCGAATATGCCCAGGGATAAGGAGGCGTGTGCGAAAGCCCCATTGGAGGCATATAACAGAACACTGACTACTTTGCTCACTCCTCTCGGCGACTCCATCCGCAAGATCCAAGGGTCTGTGTCCACGTCTGGAGGAAGGAGACAAAGACGCTTTATAGGTGCTGTTATTGGCAGT
>2006/China/KQ/Liaoning/06
ATGGGCTCCAAACCTTCTAACAAGAACCCAGCACCTATGATGCTGACTATCCGGGTCGCGCTGGTACTGAGTTGCATCTGTCCGGCAAACTCCATTGATGGCAGGCCTCTTGCAGCTGCAGGAATTGTGGTTACAGGAGACAAAGCCGTCAACATATACACCTCATCCCAGACAGGATCAATCATAGTTAAGCTCCTCCCGAATCTGCCCAAGGATAAGGAGGCATATGCGAAAGCCCCCTTGGATGCATACAACAGGACATTGACCACTTTGCTCACCCCCCTTGGTGACTCTATCCGTAGGATACAAGAGTCTGTGACTACATCTGGAGGGGGGAGACAGGGGCGCCTTATAGGCGCCATTATTGGCGGT
>2006/China/NDV06-001
ATGGGCTCCAGATCTTCTACCAGGATCCCAGCACCTCTGATGCTGATCACCCGGATTATGCTGATATTGGGCTGTATCCGTCCGACAAGCTCTCTTGACGGCAGGCCTCTTGCAGCTGCGGGAATTGTAGTAACTGGAGATAAGGCAGTCAATGTATACACCTCGTCTCAGACGGGGTCAATCATAGTCAAGTTGCTCCCGAATATGCCCAAGGATAAGGAGGCGTGTGCAAAAGCCCCATTGGAGGCATATAACAGAACACTGACTACTTTGCTCACTCCTCTTGGCGACTCCATCCGCAAGATCCAAGGGTCTGTGTCCACGTCTGGAGGAAGGAGACAAAAACGCTTTATAGGTGCTGTTATTGGCAGT
>2006/China/NDV06-002
ATGGGCTCCAGATCTTCTACCAGGATCCCAGCACCTCTGATGCTGATCACCCGGATTATGCTGATATTGGGCTGTATCCGTCCGACAAGCTCTCTTGACGGCAGGCGTCTTGCAGCTGCAGGAATTGTAGTAACAGGAGATAAGGCAGTCAATGTATACACTTCGTCTCAGACAGGGTCAATCATAGTCAAGTTGCTCCCGAATATGCCCAGGGATAAGGAGGCGTGTGCGAAAGCCCCATTAGAGGCGTATAACAGAACACTGACTACTTTGCTCACTCCTCTTGGCGACTCCATCCGCAAGATCCAAGGGTCTGTGTCCACGTCTGGAGGAAGGAGACAAAAACGCTTTATAGGTGCTGTTATTGGCAGT
>2006/China/NDV06-003
ATGGGCTCCAGATCTTCTACCAGGATCCCAGCACCTCTAATGCTGATCACTCGGATTATGCTGATATTGAGCTGTATCTGTCTGACAAGCTCTCTTGACGGCAGGCCCCTTGCAGCTGCAGGAATTGTAGTAACAGGAGATAAGGCAGTCAATGTATACACCTCGTCTCAGACAGGGTCAATCATAGTCAAGTTGCTCCCGAATATGCCCAGAGATAAGGAGGCGTGTGCAAAAGCCCCATTAGAGGCATATAACAGAACACTGACTACTTTGCTCACTCCTCTTGGCGACTCTATCCGCAAGATCCAAGGGTCTGTGTCCACGTCTGGAGGAAGGAGACAAAAACGCTTTATAGGTGCTGTTATTGGCAGT
>2006/China/NDV06-004
ATGGGCTCCAGATCTTCTACCAGAATCCCAGCACCTCTAATGCTGATCACTCGGATTATGCTGATATTGAGCTGTATCCGTCCGACAAGCTCTCTTGACGGCAGGCCCCTTGCAGCTGCAGGAATTGTAGTAACAGGAGATAAGGCAGTCAATGTATACACCTCGTCTCAGACAGGGTCAATCATAGTCAAGTTGCTCCCGAATATGCCCAGAGATAAGGAGGCATGTGCAAAAGCCCCATTAGAGGCATATAACAGAACACTGACTACTCTGCTCACTCCTCTTGGCGACTCCATCCGCAAGATCCAAGGGTCTGTGTCCATGTCTGGAGGAAGGAGACAAAAACGCTTTATAGGTGCTGTTATTGGCAGT
>2006/China/NDV06-005
ATGGGCTCCAGACCTTCTACCAGGATCCCAGCACCTCTGATGCTGGTCACCCGGATTATGCTGATATTGGGCTGTATTCGTTCGACAAGCTCTCTTGACGGCAGGCCTCTTGCAGCTGCAGGAATTGTAGTAACAGGAGATAAGGCAATCAATGTATACACCTCGTCTCAGACAGGGTCAATCATAGTCAAGTTGCTCCCGAATATGCCCAGGGATAAGGAGGCGTGTGCGAAAGCCCCATTAGAGGCATATAACAGAACACTGACTACTTTGCTCACTCCTCTTGGCGACTCCATCCGCAAGATTCAAGGGTCTGTGTCCACGTCTGGAGGAAGGAGACAAAAGCGCTTTATAGGTGCTGTTATTGGCAGT
>2006/China/NDV06-006
ATGGGCTCCAGACCTTCTACCAGGATCCCAGCACCTCTGATGCTGGTCACCCGGATTATGCTGATATTGGGCTGTATTCGTTCGACAAGCTCCCTTGATGGCAGGCCTCTTGCAGCTGCAGGAATTGTAGTAACAGGAGATAAGGCAGTCAATGTATACACCTCGTCTCAGACAGGGTCAATCATAGTCAAGTTGCTCCCGAATATGCCCAGGGATAAGGAGGCGTGTGCGAAAGCCCCATTAGAGGCATATAACAGAACACTGACTACTTTGCTCACTCCTCTTGGCGACTCCATCCGCAAGATTCAAGGGTCTGTGTCCACGTCTGGAGGAAGGAGACAAAAACGCTTTATAGGTGCTGTTATTGGCAGT
>2006/China/NDV06-007
ATGGGCTCCAGACCTTCTACCAGGACCCCAGCACCTCTAATGCTGATCACTCGGATTATGCTGATATTGAGCTGTATCCGTCCGACAAGCTCTCTTGACGGCAGGCCCCTTGCAGCTGCAGGAATTGTAGTAACAGGAGATAAGGCAGTCAATGTATACACCTCGTCTCAGACAGGGTCAATCATAGTCAAGTTGCTTCCGAATATGCCCAGAGATAAGGAGGCATGTGCAAAAGCCCCATTGGAGGCATATAACAGAACATTGACTACTCTGCTCACTCCTCTTGGCGACTCCATCCGCAAGATCCAAGGGTCTGTGTCCACGTCTGGAGGAAGGAGACAAAAACGCTTTATAGGTGCTGTTATTGGCAGT
>2006/China/NDV06-008
ATGGGCTCCAGACCTTCTACCAGGATCCCAGCACCTCTGATGCTGATCACCCGGATTATGCTGATATTGGGATGCATCCGTCCGACAAGCTCTCTTGACGGCAGGCCTCTTGCAGCTGCAGGAATTGTAGTAACTGGAGATAAGGCAGTCAATGTATACGCCTCGTCTCAGACGGGGTCAATCATAGTCAAGTTGCTCCCGAATATGCCCAAGGATAAGGAGGCGTGTGCGAAAGCCCCATTGGAGGCATATAACAGAACACTGACTACTTTGCTCACTCCTCTTGGCGACTCTATCCGCAAGATCCAAGGGTCTGTGTCCACGTCTGGAGGAAGGAGACAAAAACGCTTTATAGGTGCTGTTATTGGCAGT
>2006/China/NDV06-009
ATGGGCTCCAGACCTTCTACCAGGATCCCAGCACCTCTGGTGCTGATCACCCGGATTATGCTGATATTGGGCTGTATCCGCCCGACAAGCTCCCTTGACGGCAGGCGTCTTGCAGCTGCAGGGATTGTAGTAACAGGAGATAAGGCAGTCAATGTATACACCTCGTCTCAGACAGGGTCAATCATAGTCAAGTTGCTCCCGAATATGCCCAGGGACAAGGAGGCGTGTGCGAAAGCCCCATTAGAGGCATATAACAGAACACTGACTACTTTGCTCACTCCTCTTGGTGACTCCATCCGCAAGATCCAAGGGTCTGTGTCCATGTCTGGAGGAAGGAGACAAAAACGCTTTATAGGCGCTGTTATTGGCAGT
>2006/China/NDV06-010
ATGGGCTCCAGACCTTCTACCAGGATCCCAGCGCCGCTGATGCTGGTCACCCGGATTATGCTGATATTGGGCTGTATTCGTTCGACAAGCTCTCTTGACGGCAGGCCTCTTGCAGCTGCAGGAATTGTAGTAACAGGAGATAAGGCAGTCAATGTATACACCTCGTCTCAGACAGGGTCAATCATAGTCAAGTTGCTCCCGAATATGCCCAGGGATAAGGAGGCGTGTGCGAAAGCCCCATTAGAGGCATACAACAGAACACTGACTACTTTGCTCACTCCTCTTGGCGACTCCATCCGCAAGATTCAAGGGTCTGTGTCCACGTCTGGAGGAAGGAGACAAAAACGCTTTATAGGTGCTGTTATTGGCAGT
>2006/China/NDV06-012
ATGGGCTCCAGACCTTCTACCAGGATCCCAGCACCTCTGATGCTGATCACCCGGATTATGCTGATATTGGGATGCATCCGTCCGACAAGCTCTCTTGACGGCAGGCCTCTTGCAGCTGCAGGAATTGTAGTAACTGGAGATAAGGCAGTCAATGTATACGCCTCGTCTCAGACGGGGTCAATCATAGTCAAGTTGCTCCCGAATATGCCCAAGGATAAGGAGGCGTGTGCGAAAGCCCCATTGGAGGCATATAACAGAACACTGACTACTTTGCTCACTCCTCTTGGCGACTCCATCCGCAAGATCCAAGGGTCTGCGTCCACGTCTGGAGGAAGGAGACAAAAACGCTTTATAGGTGCTGTTATTGGCAGT
>2006/China/NDV06-013
ATGGGCTCCAGACCTTCTACCAGGATCCCAGCAGCTCTGATACTGATCACCCGGATTATGCTGATGTTGGGCTGTATCTGTCCGACAAGCTCTCTTGACGGCAGGCCTCTTGCAGCTGCAGGAATTGTAGTAACAGGAGATAAGGCAGTCAATGTATACACCTCGTCTCAGACAGGGTCAATCATAGTCAAGTTGCTCCCGAATATGCCCAGGGATAAGGAAGCGTGTGCAAAAGCCCCATTAGAGGCATATAACAGAACACTGACTACTTTGCTCACTCCTCTTGGCGACTCCATCCGCAAGATCCAAGGGTCTGTGTCCATGTCTGGGGGAAGGAGACAAAAACGCTTCATAGGTGCTATTATTGGCAGT
>2006/China/NDV06-014
ATGGGCTCCAGACCTTCTACCAGGATCCCAGCACCTCTGATGCTGATCACCCGGATTATGCTGATATTGGGCTGCATCCGTCCGACAAGCTCTCTTGACGGCAGGCCTCTTGCAGCTGCAGGAATTGTAGTAACAGGAGATAAGGCAGTCAATGTATATACCTCGTCTCAGACAGGGTCAATCATAGTCAAGTTGCTCCCGAATATGCCCAAGGATAAGGAGGCGTGTGCGAAAGCCCCATTAGAGGCATATAACAGAACACTGACTACTTTGCTCACTCCTCTTGGCGACTCCATCCGCAAGATCCAAGGGTCTGTGTCCACGTCTGGAGGAAGGAGACAAAAACGCTTTATAGGTGCTGTTATTGGCAGT
>2006/China/NDV06-015
ATGGGCTCCAGACCTTCTACCAGGATCCCAGCACCTCTGATGCTGGTCACCCGGATTATGCTGATATTGGGCTGTATTCGTTCGACAAGCTCTCTTGACGGCAGGCCTCTTGCAGCTGCAGGAATTGTAGTAACAGGAGATAAGGCAGTCAATGTATACACCTCGTCTCAGACAGGGTCAATCATAGTCAAGTTGCTCCCGAATATGCCCAGGGATAAGGAGGCGTGTGCGAAAGCCCCATTAGAGGCATACAACAGAACACTGACTACTTTGCTCACTCCTCTTGGCGACTCCATCCGCAAGATTCAAGGGTCTGTGTCCACGTCTGGAGGAAGGAGACAAAAACGCTTTATAGGTGCTGTTATTGGCAGT
>2006/China/NDV06-017
ATGGGCTCCAGATCTTCTACCAGGATCCCAGCACCTCTGATGCTGGTCACCCGGATTATGCTGATATTGGGCTGTATTCGTTCGACAAGCTCTCTTGACGGCAGGCCTCTTGCAGCTGCAGGAATTGTAGTAACAGGAGATAAGGCAGTCAATGTATACACCTCGTCTCAGACAGGGTCAATCATAGTCAAGTTGCTCCCGAATATGCCCAGGGATAAGGAGGCGTGTGCGAAAGCCCCATTAGAGGCATACAACAGAACACTGACTACTTTGCTCACTCCTCTTGGCGACTCCATCCGCAAGATTCAAGGGTCTGTGTCCACGTCTGGAGGAAGGAGACAAAAACGCTTTATAGGTGCTGTTATTGGCAGT
>2006/China/NDV06-025
ATGGGCTCCAGACCTTCTACCAGGATCCCAGCACCTCTGATGCTGGTCACCCGGATTATGCTGATATTGGGCTGTATTCGTTCGACAAGCTCTCTTGACGGCAGGCCTCTTGCAGCTGCAGGAATTGTAGTAACAGGAGATAAGGCAGTCAATGTATACACCTCGTCTCAGACAGGGTCAATCATAGTCAAATTGCTCCCGAATATGCCCAGGGATAAGGAGGCGTGTGCGAAAGCCCCATTAGAGGCATACAACAGAACACTGACTACTTTGCTCACTCCTCTTGGCGACTCCATCCGCAAGATTCAAGGGTCTGTGTCCACGTCTGGAGGAAGGAGACAAAAACGCTTTATAGGTGCTGTTATTGGCAGT
>2006/China/NDV06-027
ATGGGCTCCAGACCTTCTACCAGGATCCCAGCACCTCTGATGCTGATCACCCGGATTATGCTGATATTGGGCTGTATCCGTCCGACAAGCTCTCTTGACGGCAGACCTCTTGCAGCTGCAGGAATTGTAGTAACTGGAGATAAGGCAGTCAATGTATACACCTCGTCTCAGACGGGGTCAATCATAGTCAAGTTGCTCCCGAATATGCCCAAGGATAAGGAGGCGTGTGCAAAAGCCCCATTGGAGGCATATAACAGAACACTGACTACTTTGCTCACTCCTCTTGGCGACTCCATCCGCAAGATCCAAGGGTCTGTGTCCACGTCTGGAGGAAGGAGACAAAAACGCTTTATAGGTGCTGTTATTGGCAGT
>2006/China/NDV06-029
ATGGGCTCCAGACCTTCTACCAGGATCCCAGCACCTCTGATGCTGATCACCCGGATTATGCTGATATTGGGCTGTATCCGTCCGACAAGCTCTCTTGACGGCAGGCCTCTTGCAGCTGCAGGAATTGTAGTAACTGGAGATAAGGCAGTCAATGTATACACCTCGTCTCAGACGGGGTCAATCATAGTCAAGTTGCTCCCGAATATGCCCAAGGATAAGGAGGCGTGTGCGAAAGCCCCATTGGAGGCATATAACAGAACACTGACTACTTTGCTCACTCCTCTTGGCGACTCCATCCGCAAGATCCAGGGGTCTGTGTCCACGTCTGGAGGAAGGAGACAAAAACGCTTTATAGGTGCTGTTATTGGCAGT
>2006/China/NDV06-033
ATGGGCTCCAGATCTTCTACCAGGATCCCAGCACCTCTGATGCTGATCACCCGGATTATGCTGATATTGGGCTGTATCCGTCCGACAAGCTCTCTTGACGGCAGGCCTCTTGCAGCTGCAGGAATTGTAGTAACTGGAGATAAGGCAGTCAATGTATACACCTCGTCTCAGACGGGGTCAATCATAGTCAAGTTGCTCCCGAATATGCCCAAGGATAAGGAGGCGTGTGCGAAAGCCCCATTGGAGGCATATAACAGAACACTGACTACTTTGCTCACTCCTCTTGGCGACTCCATCCGCAAGATCCAGGGGTCTGTGTCCACGTCTGGAGGAAGGAGACAAAAACGCTTTATAGGTGCTGTTATTGGCAGT
>2006/China/NDV06-035
ATGGGCTCCAGATCTTCTACCAGGATCCCAGCACCTCTGATGTTGATCACCCGGATTATGCTGATGTTGGGCTGTATCTGTCCGACAAGCTCTCTTGACGGCAGGCCTCTTGCAGCTGCAGGAATTGTAGTAACAGGAGATAAGGCAGTCAATGTATACACCTCATCTCAGACAGGGTCAATCATAGTCAAGTTGCTCCCGAATATGCCCAGGGATAAGGAAGCGTGTGCAAAAGCCCCATTAGAGGCATATAACAGAACACTGACTACTTTGCTCACTCCTCTTGGCGACTCCATCCGCAAGATCCAAGGGTCTGTGTCCGCGTCTGGGGGAAGGAGACAAAAACGCTTCATAGGTGCTATTATTGGCAGT
>2006/China/NDV06-041
ATGGGCTCCAGATCTTCTACCAGGATCCCAGCACCTCTGATGCTGATCACCCGGATTATGCTGATGTTGGGCTGTATCTGTCCGACAAGCTCTCTTGACGGCAGGCCTCTTGCAGCTGCAGGAATTGTAGTAACAGGAGATAAGGCAGTCAATGTATACACCTCGTCTCAGACAGGGTCAATCATAGTCAAGTTGCTCCCGAATATGCCCAGGGATAAGGAAGCGTGTGCAAAAGGCCCATTAGAGGCATATAACAGAACACTGACTACTTTGCTCACTCCTCTTGGCGACTCCATCCGCAAGATCCAAGGGTCTGTGTCCACGTCTGGGGGAAGGAGACAAAAACGCTTCATAGGTGCTATTATTGGCAGT
>2006/China/NDV06-043
ATGGGCTCCAGATCTTCTACCAGGATCCCAGCACCTCTGATGTTGATCACCCGGATTATGCTGATGTTCGGCTGTATCTGTCCGACAAGCTCTCTTGACGGCAGGCCTCTTGCAGCTGCAGGAATTGTAGTAACAGGAGATAAGGCAGTCAATGTATACACCTCGTCTCAGACAGGGTCAATCATAGTCAAGTTGCTCCCGAATATGCCCAGGGATAAGGAAGCGTGTGCAAAAGCCCCATTAGAGGCATACAACAGAACACTGACTACTTTGCTCACTCCTCTTGGCGACTCCATCCGCAAGATCCAAGGGTCTGTGTCCACGTCTGGGGGAAGGAGACAAAAACGCTTCATAGGTGCTATTATTGGCAGT
>2006/China/NDV06-044
ATGGGCTCCAGACCTTCTACCAGGATCCCAGCACCTCTGATGTTGATCACCCGGATTATGCTGATGTTCGGCTGTATCTGTCCGACAAGCTCTCTTGACGGCAGGCCTCTTGCAGCTGCAGGAATTGTAGTAACAGGAGATAAGGCAGTCAATGTATACACCTCGTCTCAGACAGGGTCAATCATAGTCAAGTTGCTCCCGAATATGCCCAGGGATAAGGAAGCGTGTGCAAAAGCCCCATTAGAGGCATACAACAGAACACTGACTACTTTGCTCACTCCTCTTGGCGACTCCATCCGCAAGATCCAAGGGTCTGTGTCCACGTCTGGGGGAAGGAGACAAAAACGCTTCATAGGTGCTATTATTGGCAGT
>2006/China/NDV06-046
ATGGGCTCCAGATCTTCTACCAGGATCCCAGCACCTCTGATGTTGATCATCCGGATTATGTTGACGTTGGGCTGTATCTGTCCGACAAGCTCTCTTGACGGCAGGCCTCTTGCAGCTGCAGGAATTGTAGTAACAGGAGATAAGGCAGTCAACGTATACACCTCGTCTCAGACAGGGTCAATCATAGTCAAGTTGCTCCCGAATATGCCCAGGGATAAGGAAGCGTGTGCAAAAGCCCCATTAGAGGCATACAACAGAACATTGACTACTTTGCTCACTCCTCTTGGTGATTCCATCCGCAAGATCCAAGGGTCTGTGTCCACGTCCGGGGGAAGGAGACAAAAACGTTTCATAGGTGCCATTATTGGCAGT
>2006/China/NDV06-048
ATGGGCTCCAGATCTTCTACCAGGATCCCAGCACCTCTGATGCTGATCATCCGGATTATGTTGACGTTGGGCTGTATCTGTCCGACAAGCTCTCTTGACGGCAGGCCTCTTGCAGCTGCAGGAATTGTAGTAACAGGAGATAAGGCAGTCAACGTATACACCTCGTCTCAGACAGGGTCAATCATAGTCAAGTTGCTCCCGAATATGCCCAGGGATAAGGAAGCGTGTGCAAAAGCCCCATTAGAGGCATATAACAGAACATTGACTACTTTGCTCACTCCTCTTGGCGATTCCATCCGCAAGATCCAAGGGTCTGTGTCCACGTCTGGGGGAAGGAGACAAAAACGTTTCATAGGTGCCATTATTGGCAGT
>2006/China/NDV06-049
ATGGGCTCCAGATCTTCTACCAGGATCCCAGCACCTCTAATGCTGATCACTCGGATTATGCTGATATTGAGCTGTATCCGTCTGACAAGCTCTCTTGACGGCAGGCCCCTTGCAGCTGCAGGAATTGTAGTAACAGGAGATAAGGCAGTCAATGTATATACCTCGTCTCAGACAGGGTCAATCATAGTCAAGTTGCTCCCGAATATGCCCAGAGATAAGGAGGCATGTGCAAAAACCCCATTGGAGGCATATAACAGAACACTGACTACTCTGCTCACTCCTCTTGGCGACTCCATCCGCAAGATCCAAGGGTCTGTGTCCACGTCCGGAGGAAGGAGACAAAAACGCTTTATAGGTGCTGTTATTGGCAGT
>2006/China/NDV06-050
ATGGGCTCCAGACCTTCTACCAGGATCCCAGCACCTCCGACGCTGATCACTCGGATTTTGCTGATATTGAGCTGTATCCGTCTGACAAGCTCTCTTGACGGCAGGCCTCTTGCAGCTGCAGGAATTGTAGTAACAGGAGATAAGGCAGTCAATGTGTACACCTCGTCTCAGACAGGGTCAATCATAGTCAAGTTGCTTCCGAATATGCCCAGGGGTAAGGAGGCGTGTGCAAGAGCCCCATTAGAGGCATATAACAGAACACTGACTACTTTGCTCACTCCTCTTGGCGACTCCATCCGCAAGATCCAAGGGTCTGTGTCCACGTCTGGAGGAAGGAGACAAAAACGCTTTATAGGTGCTGTTATTGGCAGT
>2006/China/NDV06-057
ATGGGCTCCAGACCTTCTACCAGGATCCCAGTACCTCTAATGCTGACCATACGGATCACGCTGGCACTGAGTTATGTCCGTCTGACAAGTTCTCTTGATGGCAGGCCTCTTGCAGCCGCAGGGATCGTGGTAACAGGGGATAAAGCAGTTAACATATACACCTCATCCCAGACAGGGTCAATCATAGTCAAGTTACTCCCAAATATGCCCAAGGACAAAGAGGCATGTGCAAAAGCCCCATTGGAGGCTTACAACAGGACACTGACTACTTTGCTTACCCCCCTTGGTGATTCTATCCGCAGGATACAAGAGTCTGTGACTACATCCGGAGGAAGGAGACAGAGACGCTTTATAGGTGCCATTATTGGCAGT
>2006/China/NDV06-059
ATGGGCTCCAGACCTTCTACCAGGATCCCAGCACCTCTAATGCTGATCACTCGGATTATGCTGACATTGAGCTGTATCCGTCTGACAAGCTCTCTTGACGGCAGGCCCCTTGCAGCTGCAGGAATTGTAGTAACAGGAGATAAGGCAGTCAATGTATACACCTCGTCTCAGACAGGGTCAATCATAGTCAAGTTGCTCCCGAATATGCCCAGAGATAAGGAGGCATGTGCAAAAGCCCCATTGGAGGCATATAACAGAACACTGACTACTCTGCTCACTCCTCTTGGCGACTCCATCCGCAAGATCCAAGGGTCTGTGTCCACGTCCGGAGGAAGGAGACGAAAACGCTTTATAGGTGCTGTTATTGGCAGT
>2006/China/NDV06-061
ATGGGCTCCAGATCTTCTACCAGGATCCCAGCACCTCTAATGCTGATCACTCGGATTATGCTGATATTGAGCTGTATCCGTCTGACAAGCTCTCTTGACGGCAGGCCCCTTGCAGCTGCAGGAATTGTAGTAACAGGAGATAAGGCAGTCAATGTATACACCTCGTCTCAGACAGGGTCAATCATAGTCAAGTTGCTCCCGAATATGCCCAGAGATAAGGAGGCATGTGCAAAAGCCCCATTAGAGGCATATAACAGAACACTGACTACTCTGCTCACTCCTCTTGGCGACTCCATCCGCAAGATCCAAGGGTCTGTGTCCATGTCTGGAGGAAGGAGACAAAAACGCTTTATAGGTGCTGTTATTGGCAGT
>2006/China/NDV06-062
ATGGGCTCCAGATCTTCTACCAGGATCCCAGCACCTCTGATGCTGATCACCCGGATTCTGCTGGTATTGGGCTGTATCCGTCCGACAAGCTCTCTTGACGGCAGGCCTCTTGCAGCTGCAGGAATTGTAGTAACAGGAGATAAGGCAGTAAATGTATATACCTCGTCTCAGACAGGGTCAATCATAGTCAAGTTGCTCCCGAATATGCCCAGGGATAAGGAGGCGTGTGCGAAAGCCCCATTAGAGGCATATAACAGAACACTGACTACTTTGCTCACTCCTCTTGGCGACTCCATCCGCAAGATCCAAGGGTCTGTGTCCACGTCTGGAGGAAGGAGACAAAAACGCTTTATAGGTGCTGTTATTGGCAGT
>2006/China/NDV06-064
ATGGGCTCCAGATCTTCTACCAGGATCCCAGCACCTCTGATGCTGATCACTCGGATTGTGCTGATATTGAGCTGTATCCGTCTGACAAGCTCTCTTGACGGCAGGCCTCTTGCAGCCGCAGGAATTGTAGTAACAGGAGATAAGGCAGTCAATGTATACACCTCGTCTCAGACAGGGTCAATCATAGTCAAATTGCTCCCGAATATGCCCAAGGATAAGGAGGCGTGTGCAAAAGCCCCATTAGAGGCATATAACAGAACACTGACTACTTTGCTCACTCCCCTTGGCGATTCCATCCGCAAGATCCAAGGGTCTGTGTCCACGTCTGGAGGAAGGAGACAAAAACGCTTTATAGGTGCCGTTATTGGCAGT
>2006/China/NDV06-065
ATGGGCTCCAGACCTTCTACCAGGATCCCAGCACCTCTAATGCTGATCACTCAGATTATGCTGATAATGAGCTGTATCCGTCTGACAAGCTCTCTTGACGGCAGGCCCCTTGCAGCTGCAGGAATTGTAGTAACAGGAGATAAGGCAGTCAATGTATACACCTCGTCTCAGACAGGGTCAATCATAGTTAAGTTGCTCCCGAATATGCCCAGAGATAAGGAGGCGTGTGCAAAAGCCCCATTAGAGGCATATAACAGAACACTGACTACTCTGCTCACTCCTCTTGGCGACTCCATCCGCAAGATCCAAGGGTCTGTGTCCATGTCTGGAGGAAGGAGACAAAAACGCTTTATAGGTGCTGTTATTGGCAGT
>2006/China/NDV06-066
ATGGGCTCCAGATCTTCTACCAGGATCCCAGCACCTCTAATGCTGATCACTCAGATTATGCTGATAATGAGCTGTATCCGTCTGACAAGCTCTCTTGACGGCAGGCCCCTTGCAGCTGCAGGAATTGTAGTAACAGGAGATAAGGCAGTCAATGTATACACCTCGTCTCAGACAGGGTCAATCATAGTTAAGTTGCTCCCGAATATGCCCAGAGATAAGGAGGCGTGTGCAAAAGCCCCATTAGAGGCATATAACAGAACACTGACTACTCTGCTCACTCCTCTTGGCGACTCCATCCGCAAGATCCAAGGGTCTGTGTCCATGTCTGGAGGAAGGAGACAAAAACGCTTTATAGGTGCTGTTATTGGCAGT
>2006/China/NDV06-067
ATGGGCTCCAGATCTTCTACCAGGATCCCAGCACCTCTAATGCTGATCACTCGGATTATGCTGATATTGAGCTGTATCCGTCTGACAAGCTCTCTTGACGGCAGGCCTCTTGCAGCTGCAGGAATTGTAGTAACAGGAGATAAGGCAGTTAATGTATACACCTCGTCTCAGACAGGGTCAATCATAGTCAAGTTGCTCCCGAATATGCCCAGAGATAAGGAGGCGTGTGCAAAAGCCCCATTAGAGGCATATAACAGAACACTGACTACTTTGCTCACTCCTCTTGGCGACTCCATCCGCAAGATCCAAGGGTCTGTGTCCACGTCTGGAGGAAGGAGACAAAAACGCTTTATAGGTGCTGTTATTGGCAGT
>2006/China/NDV06-068
ATGGGCTCCAGATCTTCTACCAGGATCCCAGCACCTCTGATGCTGGTCACCCGGATTATGCTGACATTGGGCTGCATTCGTTCGACAAGCTCCCTTGATGGCAGGCCTCTTGCAGCTGCAGGAATTGTAGTAACAGGAGATAAGGCAGTCAATGTATACACCTCGTCCCAGACAGGGTCAATCATAGTCAAGTTGCTCCCGAATATGCCCAGGGATAAGGAGGCGTGTGCGAAAGCCCCATTAGAGGCATATAACAGAACACTGACTACTTTGCTCACTCCTCTTGGCGACTCCATCCGCAAGATTCAAGGGTCTGTGTCCACGTCTGGAGGAAGGAGACAAAAACGCTTTATAGGTGCTGTTATTGGCAGT
>2006/China/NDV06-070
ATGGGCTCCAGATCTTCTACCAGGATCCCAGCACCTCTAATGCTGATCACTCGGATTATGCTGATATTGAGCTGTATCCGTCTGACAAGCTCTCTTGACGGCAGGCCCCTTGCAGCTGCAGGAATTGTAGTAACAGGAGATAAGGCAGTCAATGTATACACCTCGTCTCAGACAGGGTCAATCATAGTCAAGTTGCTCCCGAATATGCCCAGAGATAAGGAGGCATGTGCAAAAGCCCCATTGGAGGCATATAACAGAACACTGACTACTCTGCTCACTCCTCTTGGCGACTCCATCCGCAAGATCCAAGGGTCTGTGTCCACGTCCGGAGGAAGGAGACGAAAACGCTTTATAGGTGCTGTTATTGGCAGT
>2006/China/NDV06-076
ATGGGCTCCAGATCTTCTACCAGGATCCCGGCACCTCTGATGCTGGTCACCCGGATTATGCTGATATTGGGCTGTATTCGTTCGACAAGCTCTCTTGACGGCAGGCCTCTTGCAGCTGCAGGAATTGTAGTAACAGGAGATAAGGCAGTCAATGTATACACCTCGTCTCAGACAGGGTCAATCATAGTCAAGTTGCTCCCGAATATGCCCAGGGATAAGGAGGCGTGTGCGAAAGCCCCATTAGAGGCATATAACAGAACACTGACTACTTTGCTCACTCCTCTTGGCGACTCCATTCGCAAGATTCAAGGGTCTGTGTCCACGTCTGGAGGAAGGAGACAAAAACGCTTTATAGGTGCTGTTATTGGCAGT
>2006/China/NDV06-078
ATGGGCTCCAGATCTTCTACCAGGATCCCAGCACCTCTGATGCTGATCACCCGGATTATGCTGATATTGGGCTGTATCCGTCCGACAAGCTCTCTTGACGGCAGACCTCTTGCAGCTGCAGGAATTGTAGTAACTGGAGATAAGGCAGTCAATGTATACACCTCGTCTCAGACGGGGTCAATCATAGTCAAGTTGCTCCCGAATATGCCCAAGGATAAGGAGGCGTGTGCAAAAGCCCCATTGGAGGCATATAACAGAACACTGACTACTTTGCTCACTCCTCTTGGCGACTCCATCCGCAAGATCCAAGGGTCTGTGTCCACGTCTGGAGGAAGGAGACAAAAACGCTTTATAGGTGCTGTTATTGGCAGT
>2006/China/NDV06-080
ATGGGCTCCAGATCTTCTACCAGGATCCCAGCACCTCTGATGCTGGTCACCCGGATTATGCTGATATTGGGCTGTATTCGTTCGACAAGCTCTCTTGACGGCAGGCCTCTTGCAGCTGCAGGAATTGTAGTAACAGGAGATAAGGCAGTCAATGTATACACCTCGTCTCAGACAGGGTCAATCATAGTCAAGTTGCTCCCGAATATGCCCAGGGATAAGGAGGCGTGTGCGAAAGCCCCATTAGAGGCATACAACAGAACACTGACTACTTTGCTCACTCCTCTTGGCGACTCCATCCGCAAGATTCAAGGGTCTGTGTCCACATCTGGAGGAAGGAGACAAAAACGCTTTATAGGTGCTGTTATTGGCAGT
>2006/China/NDV06-081
ATGGGCTCCAGATCTTCTACCAGGATCCCAGCACCTCTGATGCTGGTCACCCGGATTATGTTGATATTGGGCTGTATTCGTTCGACAAGCTCCCTTGATGGCAGGCCTCTTGCAGCTGCAGGAATTGTAGTAACAGGAGATAAGGCAGTCAACGTATACACCTCGTCTCAGACAGGGTCAATCATAGTCAAGTTGCTCCCGAATATGCCCAGGGATAAGGAGGCGTGTGCGAAAGCCCCATTAGAGGCATATAACAGAACACTGACTACTTTGCTCACTCCTCTTGGCGACTCCATCCGCAAGATTCAAGGGTCTGTGTCCACGTCTGGAGGAAGGAGACAAAAACGCTTTATAGGTGCTGTTATTGGCAGT
>2006/China/NDV06-084
ATGGGCTCCAGATCTTCTACCAGGATCCCAGCACCTCTGATGCTGATCACCCGGATTATGCTGATATTGGGCTGCATCCGTCCGACAAGCTCTCTTGACGGCAGGCCTCTTGCAGCTGCAGGAATTGTAGTAACAGGAGATAAGGCAGTCAATGTATATACCTCGTCTCAGACAGGGTCAATCATAGTCAAGTTGCTCCCGAATATGCCCAAGGATAAGGAGGCGTGTGCGAAAGCCCCATTAGAGGCATATAACAGAACACTGACTACTTTGCTCACTCCTCTTGGCGACTCCATCCGCAAGATCCAAGGGTCTGTGTCCACGTCTGGAGGAAGGAGACAAAAACGCTTTATAGGTGCTGTTATTGGCAGT
>2006/China/NDV06-086
ATGGGCTCCAGATCTTCTACCAGGATCCCAGCACCTCTGATGCTGGTCACCCGGATTATGTTGATATTGGGCTATATTCGTTCGACAAGCTCCCTTGATGGCAGGCCTCTTGCAGCTGCAGGAATTGTAGTAACAGGAGATAAGGCAGTCAATGTATACACCTCTTCTCAGACAGGGTCAATCATAGTCAAGTTGCTCCCGAATATGCCCAGGGATAAGGAGGCGTGCGCGAAAGCCCCATTAGAGGCATATAACAGAACACTGACTACTTTGCTCACTCCTCTTGGCGACTCCATCCGCAAGATTCAAGGGTCTGTGTCCACGCCTGGAGGAAGGAGACAAAAACGCTTTATAGGTGCTGTTATTGGCAGT
>2006/China/NDV06-087
ATGGGCTCCAGATCTTCTACCAGGATCTCAGCACCTCTGATGCTGGTCACCCGGATTATGTTGATATTGGGCTGTATTCGTTCGACAAGCTCCCTTGATGGCAGGCCTCTTGCAGCTGCAGGAATTGTAGTAACAGGAGATAAGGCAGTCAATGTATACACCTCGTCTCAGACAGGGTCAATCATAGTCAAGTTGCTCCCGAATATGCCCAGGGATAAGGAGGCGTGTGCGAAAGCCCCATTAGAGGCATATAACAGAACACTGACTACTTTGCTCACTCCTCTTGGCGACTCCATCCGCAAGATTCAAGGGTCTGTGTCCACGTCTGGAGGAAGGAGACAAAAACGCTTTATAGGTGCTGTTATTGGCAGT
>2006/China/NDV06-088
ATGGGCTCCAGATCTTCTACCAGGATCCCAGCACCTCTGATGCTGGTCACCCGGATTATGTTGATATTGGGCTATATTCGTTCGACAAGCTCCCTTGATGGCAGGCCTCTTGCAGCTGCAGGAATTGTAGTAACAGGAGATAAGGCAGTCAATGTATACACCTCTTCTCAGACAGGTTCAATCATAGTCAAGTTGCTCCCGAATATGCCCAGGGATAAGGAGGCGTGCGCGAAAGCCCCATTAGAGGCATATAACAGAACACTGACTACTTTGCTCACTCCTCTTGGCGACTCCATCCGCAAGATTCAAGGGTCTGTGTCCACGCCTGGAGGAAGGAGACAAAAACGCTTTATAGGTGCTGTTATTGGCAGT
>2006/China/NDV08-055
ATGGGCTCCAGATCTTCTACCAGGATCCCAGCACCTCTGATGCTGGTCACCCGGATTATGCTGATATTGGGCTGTATTCGTTCGACAAGCTCCCTTGATGGCAGGCCTCTTGCAGCTGCAGGAATTGTAGTAACAGGAGATAAGGCAGTCAATGTATATACCTCGTCTCAGACAGGGTCAATCATAGTCAAGTTGCTCCCGAATATGCCCAGGGATAAGGAGGCATGTGCGAAAGCCCCATTAGAGGCATATAACAGGACACTGACTACTTTGCTCACTCCTCTTGGCAACTCCATCCGCAAGATTCAAGGGTCTGTGTCCACGTCTGGAGGAAGGAGACAAAAACGATTTATAGGTGCTGTTATTGGCAGT
>2006/China/NDV08-066
ATGGGCTCCAGATCTTCTACCAGGATCCCAGCACCTCTGATGCTGGTCACCCGGATTATGCTGATATTGGGCTGTATTCGTTCGACAAGCTCCCTTGATGGCAGGCCTCTTGCAGCTGCAGGAATTGTAGTAACAGGAGATAAGGCAGTCAATGTATATACCTCGTCTCAGACAGGGTCAATCATAGTCAAGTTGCTCCCGAATATGCCCAGGGATAAGGAGGCATGTGCGAAAGCCCCATTAGAGGCATATAACAGGACACTGACTACTTTGCTCACTCCTCTTGGCAACTCCATCCGCAAGATTCAAGGGTCTGTGTCCACGTCTGGAGGAAGGAGAAAAAAACGATTTATAGGTGCTGTTATTGGCAGT
>2006/China/NDVHLJ383/06
ATGGGCCCCAGATCTTCTACCAGGATCCCAGTACCTCTAATGCTGACCATACGGATCACGCTGGCACTGAGTTATGTCCGTCTGACAAGTTCTCTTGATGGCAGGCCTCTTGCAGCCGCAGGGATCGTGGTAACAGGGGATAAAGCAGTTAACATATACACCTCATCCCAGACAGGGTCAATCATAGTCAAGTTACTCCCAAATATGCCCAAGGACAAAGAGGCATGTGCAAAAGCCCCATTGGAGGCTTACAACAGGACACTGACTACTTTGCTTACCCCCCTTGGTGATTCTATCCGCAGGATACAAGAGTCTGTGACTACATCCGGAGGAAGGAGACAGAGACGCTTTATAGGTGCCATTATTGGCAGT
>2006/China/PG/CH/JS/1/06
ATGGGCTCCAAACCTTCCACCGGGATCCCAGTACCTCCGATGCTGATCACCCGAATCATGCTGATATTGAGCTGCATCTGCCCGACGGGCTCTCTTGACGGCAGGCCTCTTGCAGCTGCAGGGATTGTGGTAACAGGAGATAAAGCAATCAATATATACACCTCATCTCAGACAGGGTCAATCATAGTCAAGTTGCTCCCGAATATGCCCAAGGACAAAGAGGCATGTGCAAAAGCCCCTCTAGAAGCATACAACAGAACACTGACCACTTTACTCACCCCCCTAGGTGATTCCATCCGCAGGATACAAGGGTCTGTGTCCACATCAGGGGAAAAGAGGCAGAAACGGTTTATAGGTGCCATTATCGGCAGT
>2006/China/sc03
ATGGGCTCCAAACCTTCTACCAGGATCCCAACACCTCTGATGCTGATCACCCGGATCATGCTGACACTGGGCTGTATCCGTCCGACAAGCTCTCTTGACGGCAGGCCTCTTGCAGCTGCAGGAATTGTAGTAACTGGAGATAAGGCAGTCAATGTATACACCTCGTCTCAGACGGGGTCAATCATAGTCAAGTTGCTCCCGAATATGCCCAGGGATAAGGAGGCGTGTGCGAAAGCCCCATTGGAGGCATATAACAGAACACTGACTACTTTGCTCACTCCTCTTGGCGACTCCATCCGCAAGATTCAAGGGTCTGTGTCCACGTCTGGAGGAAGGAGACAAAAACGCTTTATAGGTGCTGTTATTGGCAGT
>2006/China/sc05
ATGGGCTCCAAACCTTCTACCAGGATCCCAGCACCTCTGATGCTGATCACCCGGATCATGCTGACACTGGGCTGTATCCGTCCGACAAGCTCTCTTGACGGCAGGCCTCTTGCAGCTGCAGGAATTGTAGTAACTGGAGATAAGGCAGTCAATGTATACACCTCGTCTCAGACGGGGTCAATCATAGTCAAGTTGCTCCCGAATATGCCCAGGGATAAGGAGGCGTGTGCGAAAGCCCCATTGGAGGCATATAACAGAACACTGACTACTTTGCTCACTCCTCTTGGCGACTCCATCCGCAAGATTCAAGGGTCTGTGTCCACGTCTGGAGGAAGGAGACAAAAACGCTTTATAGGTGCTGTTATTGGCAGT
>2006/China/SH/Zhejiang/06
ATGGGCTCCAAACCTTCTACCAGGATCCCAGCACCTCTAATGCTGATCACTCGGATTATGCTGATATTGAGCTGTATCCGTCTGACAAGCTCTCTTGATGGCAGGCCCCTTGCAGCTGCAGGAATTGTAGTAACAGGAGATAAGGCAGTCAATGTATATACCTCGTCTCAGACAGGGTCAATCATAGTCAAGTTGCTCCCGAATATGCCCAGAGATAAGGAGGCATGTGCAAAAGCCCCATTGGAGGCATATAACAGAACACTGACTACTCTGCTCACTCCTCTTGGCGACTCCATCCGCAAGATCCAAGGGTCTGTGTCCACGTCCGGAGGAAGGAGACAAAAACGCTTTATAGGTGCTGTTATTGGCAGT
>2006/China/SHY06
ATGGGCTCCAAACCTTCTACCAGGATCCCAGCACCTCTGATGCTGATCACCCGGATTATGCTGATATTGGGCTGTATCCGTCCGACAAGCTCTCTTGACGGCAGGCCTCTTGCAGCTGCAGGAATTGTAGTAACAGGAGATAAGGCAGTCAATGTATACACCTCGTCTCAGACAGGGTCAATCATAGTCAAGTTGCTCCCGAATATGCCCAGGGATAAGGAGGCGTGTGCGAAAGCCCCATTAGAGGCATATAACAGAACACTGACTACTTTGCTCACTCCTCTTGGCGACTCCATCCGCAAGATCCAAGGGTCTGTGTCCACGTCTGGAGGAAGGAGACAAAAACGCTTTATAGGTGCTGTTATTGGCAGT
>2006/China/YS/06
ATGGGCTCCAAACCTTCTACCAGGATCCCAGCACCTCTGATGCTGGTCACCCGGACTATGCTGATATTGGGCTGTATTCATTCGACAAGCTCCCTTGATGGCAGGCCTCTTGCAGCTGCAGGAATTGTAGTAACAGGAGATAAGGCAGTCAATGTATACACCTCGTCTCAGACAGGGTCAATCATAGTCAAGTTGCTCCCGAATATGCCCAGGGATAAGGAGGCGTGTGCGAAAGCCCCATTAGAGGCATATAACAGAACACTGACTACTTTGCTCACTCCTCTTGGCGACTCCATCCGCAAGATTCAAGGGTCTGTGTCCACGTCTGGAGGAAGGAGACAAAAACGCTTTATAGGTGCTGTTATTGGCAGT
>2006/China/YTCX08
ATGGGCTCCAGATCTTCTACCAAGAACCCAGCACCTATGATGCTGACTATCCGGGTTGCGCTGGTACTGAGTTGCATCTGTCCGGCAAACTCCATTGATGGCAGGCCTCTTGCAGCTGCAGGAATTGTGGTTACAGGAGACAAAGCCGTCAACATATACACCTCATCCCAGACAGGATCAATCATAGTTAAGCTCCTCCCGAATCTGCCCAAGGATAAGGAGGCATGTGCGAAAGCCCCCTTGGATGCATACAACAGGACATTGACCACTTTGCTCACCCCCCTTGGTGACTCTATCCGTAGGATACAAGAGTCTGTGACTACATCTGGAGGGGGGAGACAGGGGCGCCTTATAGGCGCCGTTATTGGCGGT
>2006/China_Guangxi Province/chicken/Guangxi/LZ18/07
ATGGGCTCCAAACCTTCTACCAGGATCACAGCACCTCTAATGCTGATCACCCGGATTATGCTGATAATGGGCTGTATCCGTCCGACAAGCTCTCTTGACGGCAGGCCCCTTGCAGCTGCAGGAATTGTAGTAACTGGAGATAAGGCAGTCAATGTATACACCTCGTCTCAGACAGGGTCAATCATAGTCAAGTTGCTCCCGAATATGCCCAGGGATAAGGAGGCGTGTGCGAAAGCCACATTGGAGGCATATAACAGAACATTGACTACTTTGCTCACTCCTCTTGGCGACTCCATCCGCAAGATCCAAGGGTCTGTGTCCACGTCTGGAGGAAGGAGACAAAAACGCTTTATAGGTGCTGTTATTGGCAGT
>2006/Egypt/Egypt/2
ATGGGCCCCAGACCCTCTACCAAGAACTCAGCACCTATGATGCTGACTGTCCGAGTCGCGCTGGTACTGAGTTGCATCTGTCCGGCAAACTCTATTGATGGCAGGCCTCTTGCGGCTGCAGGAATTGTGGTAACAGGAGATAAAGCAGTCAACATATACACCTCATCCCAGACAGGATCAATCATAGTTAAGCTCCTCCCGAACCTGCCCAAAGATAAGGAGGCATGTGCGAAAGCCCCCTTGGATGCATACAACAGGACATTGACCACTTTGCTCACCCCCCTTGGTGACTCTATCCGTAGGATACAAGAGTCTGTAACTACATCTGGAGGGAGGAGACAGAAACGATTTATAGGCGCCATTATTGGCGGT
>2006/Egypt/Egypt/4
ATGGGCCCCAGACCCTCTACCAAGAACTCAGCACCTATGATGCTGACTGTCCGAGTCGCGCTGGTACTGAGTTGCATCTGTCCGGCAAACTCTATTGATGGCAGGCCTCTTGCGGCTGCAGGAATTGTGGTAACAGGAGATAAAGCAGTCAACATATACACCTCATCCCAGACAGGATCAATCATAGTTAAGCTCCTCCCGAACCTGCCCAAGGATAAGGAGGCATGTGCGAAAGCCCCCTTGGATGCATACAACAGGACATTGACCACTTTGCTCACCCCCCTTGGTGACTCTATCCGTAGGATACAAGAGTCTGTAACTACATCTGGAGGGAGGAGACAGAAACGATTTATAGGCGCCATTATTGGCGGT
>2006/Italy/ISM-3
ATGGGATCCAGATCTTCTACCAGGATCCCGGTACCTCCAATGCTGATCATCCGAACCGCGCTGACACTGAGCTGTATCCGTCTGACAAGCTCCCTTGATGGCAGGCCTCTTGCGGCTGCAGGGATCGTGGTAACAGGAGATAAAGCAGTCAACATATACACCTCATCCCAGACAGGGTCAATCATAGTTAAGTTACTCCCAAATATGCCCAAGGACAAAGAGGCGTGTGCAAAAGCCCCATTGGAGGCATACAACAGGACACTGACTACTTTACTCACCCCCCTTGGTGATTCTATCCGCAGGATACAAGAGTCTGTGACTACTTCCGGAGGAAGGAGACAGAGACGCTTTATAGGTGCCATTATCGGCAGT
>2006/Malaysia/MB085/05
ATGGGCTCCAGATCTTCTACCAGGATCCCAACACCTCTGATGCTGATCACCCGGATTACGCTGATACTGAGCTGTATCTGTCTGACAAGCTCTCTAGACGGCAGGCCACTTGCAGCTGCAGGGATTGTGGTAACAGGAGATAAAGCAGTCAACATATACACCTCATCTCAGACGGGGTCAATCATAGTCAAGTTGCTCCCAAATATGCCCAAGGATAAAGAGGCGTGTGCAAAAACCCCGTTGGAGGCATACAACAGAACACTGACTACTTTACTCACCCCCCTTGGTGATTCCATCCGCAGGATACAAGGGTCTGTGACTACATCTGGAGGGAGGAGACAGAAACGCTTTATAGGTGCCATTATCGGCAGT
>2006/Mauritania/1532-14
ATGGGCTCCAAACCTTCTACCAGGTCACCTGTACCCCTAATGCTGATCACTCGGATTATGCTGATATTAGGCTGTATCTGTCTGACAAACTCCCTTGACGGCAGGCCTCTTGCAGCTGCGGGGATTGTAATAACAGGAGACAAGGCAGTCAAGATATACACCTCATCTCAGACAGGGTCAATCATAGTCAAGTTGCTCCCAAACATGCCCAAGGACAAAGAGGCATGCGCAAAAGCCCCCTTAGAGGCATACAACAGAACATTGACCACCTTACTCACTCCCCTTGGCGATTCCATCCAAAGGATACAAAGGTCTGTGTCCACATCTGGAGGGAGGAGACAAAAGCGCTTTATAGGTGCCGTAATTGGCAGT
>2006/Mexico/466
ATGGGCTCCAAACCTTCTACCAGGATCTCAGTACCTCTGATGCTGATCACCCGGATTATGCTGATACTGAGCTGTATCTGTCTGACAAGCTCTCTTGACGGTAGACCTCTTGCAGCTGCAGGGATTGTGGTAACGGGAGATAAAGCAGTCAATATATACACTTCATCCCAAACAGGGTCGATCATAGTCAAGTTACTCCCTAACATGCCCAAAGATAAAGAGGCGTGCGCGAAAGCCCCATTGGAGGCATACAATAGAACACTGACCACTTTACTCACCCCTCTTGGTGATTCCATCCGCAGGATACAAGGGTCTGCGACTACATTTGGAGGAAGGAGACAGAAACGCTTTATAGGTGCCATTATCGGCAGT
>2006/Niger/1377-8
ATGGGCTCCAAACCTTCTACCAGGATCCTAGTACCCTTGAAGTTGATCGCTCGGATTATGCTGTTGCTAAGCTGCATATGTCTGACAAGCTCCCTTGATGGCAGGCCTCTTGCAGCTGCAGGGATTGTAATAACAGGGGATAAGGCAATCAAGATATACACCTCATCTCAGACCGGATCCATCATTGTCAAGCTTCTCCCGAATATGCCCAAGGACAAGGAAGCGTGTGCAAGAGCCCCATTAGAGGCATACAACAGAACACTAACCACCTTACTCACTCCTCTTGGTGAATCCATCCGCAGGATACAAGGGTCTGTCTCCACATCTGGAGGAAGACGACAGAAACGCTTTATAGGTGCAGTCATTGGCAGT
>2006/Nigeria/913-1
ATGGGCTCCAAACCTTCTACCAGGACCCCAGTATCCCTAATGCCTATCGTCCAGATTATGCTGGTACTAAGCTGTGTCTATATGACAAGCTCCCTTGACGGCAGGCCTCTTGCGGCTGCAGGGATTGTAATAACAGGAGATAAGGCAGTCAAGATCTACACCTCATCCCAGACAGGGTCGATCATAGTCAAGTTGCTCCCGAATATGCCCAAGGATAAAGAGGCGTGTGCAAAAGCCCCATTAGAGGCATACAACAGAACATTAACCACCTTACTCACTCCTCTTGGCGATTCCATCCACAGGATACAAGGGTCTGTGTCTACATCTGGAGGAAGGAGACAGAAACGCTTTATAGGTGCCGTTATTGGCAGT
>2006/Slovakia/Vh_273-06
ATGAGCTCCAACCCCCACACTAGGATCCCAGCACCTCTGATGCTGATCACTCGAACCACTCTGGTACTGAGCTGCATCCGCCTGACAAGCTCTCTTGACGGCAGGCCACTTGCAGCTGCGGGGATTGTGGTAACAGGAGATAAAGCAATCAATATATACACCTCATCTCAGACAGGGTCAATCATAGTCAAGTTGCTCCCGAATATGCCCAAGGACAAAGAGGCATGTGCGAAAGCCCCGTTAGAGGCATACAATAGAACACTGACCACCTTACTCACCCCCCTTGGTGATTCCATCCGCAGGATACAAGGATCTGTGTCCACATCAGGAGGAAGGAGGCAGAAGCGCTTTATAGGTGCCATTATAGGCAGT
>2006/South Korea/KBNP-4152
ATGGGCTCCAAACTTTCTACCAGGATTCCAGCACCTCTGATGCTGACCACCCGGATTACGCTGATATTGAGCTGTATCCGTCCGACAAGCTCTCTTGACGGCAGGCCTCTTGCAGCTGCAGGAATTGTAGTAACAGGAGATAAGGCAGTCAATGTATACACCTCGTCTCAGACAGGGTCAATCATAGTCAAGTTGCTCCCGAATATGCCCAGGGATAAAGAGGCGTGTGCAAAAGCCCCATTAGAGGCATATAACAGAACACTGACTACTTTGCTAACTCCTCTTGGCGACTCCATCCGCAAGATCCAAGGGTCTGTGTCCACGTCTGGAGGAAGGAGACAAAAACGCTTTATAGGTGCTGTTATTGGCAGT
>2006/Taiwan/TW-04/06
ATGGGCTCCAGATGTTGTACCAGGATCCCAGCACCTCTGATGCTGATCACTCGGATTATGCTGATATTGAGCTGTATCCATTTGACAAGCTCCCTTGACGGCAGGCCTCTTGCAGCTGCAGGAATTGTGGTAACAGGAGATAAGGCAGTCAATGTATACACCTCATCTCAGACAGGGTCAATCATAGTCAAATTGCTCCCGAATATGCCCAAGGATAAGGGGGCGTGTGCAAAAGCCCCATTAGAGGCATATAACAGGACACTGACTACTTTGCTCACTCCTCTTGGCGATTCCATCCGCAAGATCCAAGGGTCTGTGTCCACGTCTGGAGGAAGGAGAAAAAAACGCTTTATAGGTGCCGTTATTGGCAGT
>2006/Taiwan/TW-06/06
ATGGGCTCCAGATCTTCTACCAGGATCCCAGCACCTCTGATGTTGATCACTCGGATTATGATGATATTTAGCTGTACCCGTCTGGCAAGCTCTCTTGACGGCAGGCCTCTTGCAGCTGCAGGAATTGTAGTAACAGGAGATAAGGCAGTCAATGTATACACCTCATCTCAGACAGGGTCAATCATAGTCAAATTGCTCCCGAATATGCCCAAGGATAAGGAGGCGCGTGCAAAAGCCCCATTAGAGGCATATAACAGAACACTGACTGCTTTGCTCACTCCTCTTGGCGATTCCATCCGCAAGATCCAAGGGTCTGTGTCCACGTCGGGAGGAAGGAGACAAAAACGCTTTATAGGTGCCGTTATTGGCAGT
>2006/Taiwan/TW-09/06
ATGGGCCCCAGATCTTCTACCAGGATCCCAGCACCTCTGATGCTGATCACTCGGATCATGCTGATATTGAGCTGTATCCATCTGACAAGCTCCCTTGACGGCAGGCCTCTTGCAGCTGCAGGAATTGTAGTAACAGGAGATAAGGCAGTCAATGTATACACCTCATCTCAGACAGGGTCAATCATAGTCAAATTGCTCCCGAATATGCCCAAGGATAAGGGGGCGTGTGCAAAAGCCCCATTAGAGGCATATAACAGAACACTGACTACTTTGCTCACTCCTCTTGGCGATTCCATCCGCAAGATCCAAGGGTCTGTGTCCACGTCTGGAGGGAGGAGAAAAAAACGCTTTATAGGTGCCGTTATTGGCAGT
>2006/Taiwan/TW-10/06
ATGGGCCCCAGATCTTCTACCAGGATCCCAGCACCTCTGATGCTGATCACTCGGATTATGCTGATATTGAGCTGTATCCATCTGACAAGCTCCCTTGACGGCAGGCCTCTTGCAGCTGCAGGAATTGTAGTAACAGGAGATAAGGCAGTCAATGTATACACCTCATCTCAGACAGGGTCAATCATAGTCAAATTGCTCCCGAATATGCCCAAGGATAAGGGGGCGTGTGCAAAAGCCCCATTAGAGGCATATAACAGAACACTGACTACTTTGCTCACTCCTCTTGGCGATTCCATCCGCAAGATCCAAGGGTCTGTGTCCACGTCTAGAGGGAGGAGAAAAAAACGCTTTATAGGTGCCGTTATTGGCAGT
>2006/Ukraine/NDV/Ch/Ivano-Frankivsk/01/07
ATGGGCTCCAAACCTTCTACCAGGATCCCAGCACCTCTGATGCTGATTACCCGGATTATGCCGATATTGGGCCGTATCTGTCCGACAAGCTCTCTTGACGGCAGGCCTCTTGCAGCTGCAGGAATTGTAGTAACAGGAGATAAGGCAGTCAATGTATACACCTCGTCTCAGACAGGGTCAATCATAGTCAAGTTGCTCCCAAATATGCCCAGAGATAAGGAGGCGTGTGCGAAAGCCCCATTAGAGGCATATAACAGAACACTGACTACTTTGCTCACTCCTCTTGGCGACTCCATCCGCAAGATCCAAGGGTCTGTGTCCACGTCTGGAGGAAGGAGACAAAAACGCTTTATAGGTGCTGTTATTGGCAGT
>2006/USA/cormorant/US/3168/2008
ATGGGCCCCAAACCCCCCACCAGAACCCCAGCACCCCTGACGCTGATCACCCGGACCACGCTGATATTGAGCTGTATTTGTCTGACAAGCTCTCTTGACGGCAGACCTCTTGCAGCTGCAGGGATTGTGGTAACGAGAGATAAAGCGGTCAATGTATACACTTCATCTCAAACAGGGTCAATCATAATCAAGTTGCTCCCAAATATGCCCAAAAATAAAGAGGCGTGCGCAAAAGCCCCATTGGAGGCATACAACAGAACACTGACTACTTTACTCACTCCTCTTGGTGACTCCATCCGCAGGATACAAGGGTCTGCAACTACATCTAGAGGAAAGAGACAGAAACGTTTTGTAGGTGCTATTATCGGCAGT
>2000/USA/MN/mallard/US_MN_/MN00-39
ATGGGCTCCGGGTCCTCTACCAGGATCCCAGTACCTCTGATGCTGACCGTCCGGGTTGCACTGGCACTAAGTTGCATCCGTCTGACAAGCTCTCTTGATGGCAGGCCTCTAGCAGCTGCAGGAATTGTGGTAACAGGAGACAAGGCAGTCAACATATATACCTCATCTCAGACAGGGTCAATCATAGTCAAGCTACTCCCGAATATGCCCAAGGATAAAGAGGCATGTGCAAAAGCCCCCTTGGATGCATACAACAGAACATTGACCACTTTGCTCACCCCCCTTGGTGATTCTATTCGTAGGATACAAGAGTCTGTGACCACATCTGGAGGAGAGAAGCAGGGGCGCCTTATAGGTGCTATCATTGGCGGT
>1998/Canada/cormorant/Canada/98CNN3-V1125
ATGGGCCCCAAACCCTCCACCAGGACCCTAGCACCCCTGATGCTGATCACCCGGACCACGTTGATATTGAGCTGTATCTGTCGGACAAGCTCTCTTGACGGCAGACCTCTTGCAGCTGCAGGGATTGTGGTAACGAGAGATAAAGCAGTCAATGTATACACTTCATCTCAAACAGGGTCAATCATAGTCAAGTTGCTCCCAAATATGCCCAAGGATAAAGAGGCGTGCGCAAAAGCCCCATTGGAGGCATACAACAGAACACTGACCACTTTACTCACTCCTCTTGGTGACTCCATCCGCAGGATACAAGGGTCTGCAACTACATCTAGAGGAAGGAGACAGAAACGTTTTGTAGGTGCTATTATCGGCAGT
>2007/China/AG/Tianjin/07
ATGGGCTCCAAACCTTCTACCAGGATCCCAGCACCTCTAATGCTGATCACTCGGATTATGCTGATATTGAGCTGTATCCGTCTGACAAGCTCTCTTGATGGCAGGCCCCTTGCAGCTGCAGGAATTGTAGTAACAGGAGATAAGGCAGTCAATGTATATACCTCGTCTCAGACAGGGTCAATCATAGTCAAGTTGCTCCCGAATATGCCCAGAGATAAGGAGGCATGTGCAAAAGCCCCATTGGAGGCATATAACAGAACACTGACTACTCTGCTCACTCCTCTTGGCGACTCCATCCGCAAGATCCAAGGGTCTGTGTCCACGTCCGGAGGAAGGAGACAAAAACGCTTTATAGGTGCTGTTATTGGCAGT
>2007/China/AN-11-07-Ch
ATGGGCTCCAAACCTTCTACCAGGATCCCAGCACCTCTAATGCTGATCACCCGGACTATGCTGATATTGAGCTGTATCCGTCTGACAAGCTCTCTTGACGGCAGGCCCCTTGCAGCTGCAGGAATTGTAGTAACAGGAGATAAGGCAGTCAATGTATACACCTCGTCTCAGACAGGGTCAATCATAGTCAAGTTGCTCCCGAATATGCCCAGAGATAAGGAGGCATGTGCAAAAGCCCCATTGGAGGCATATAACAGAACACTGACTACTCTGCTCACTCCTCTTGGCGACTCCATCCGCAAGATCCAAGGGTCTGTGTCCACGTCCGGAGGGAGGAGACAAAAACGCTTTATAGGTGCTGTTATTGGCAGT
>2007/China/AN-9-07-Ch
ATGGGCTCCAAACCTTCTACCAGGATCCCAGCACCTCTGATGCTGGTCACCCGGATTATGCTGATATTGGGCTGTATTCGTTCGACAAGCTCCCTTGATGGCAGGCCTCTTGCGGCTGCAGGAATTGTAGTAACAGGAGATAAGGCAGTCAATGTATACACCTCGTCTCAGACAGGGTCAATCATAGTCAAGTTGCTCCCGAATATGCCCAGGGATAAGGAGGCGTGTGCGAAAGCCCCATTAGAGGCATATAACAGGACACTGACTACTTTGCTCACTCCTCTTGGCAACTCCATCCGCAAGATTCAAGGGTCTGTGTCCACGTCTGGAGGAAGGAGACAAAAACGCTTTATAGGTGCTGTTATTGGCAGT
>2007/China/CJG/Xinjiang/07
ATGGGCTCCAAACCTTCTACCAGGATCCCAGCACCTCTAATGCTGATCACTCGGATTATGCTGATATTGAGCTGTATCCGTCTGACAAGCTCTCTTGACGGCAGGCCCCTTGCAGCTGCAGGAATTGTAGTAACAGGAGATAAGGCAGTCAATGTATACACCTCGTCTCAGACAGGGTCAATCATAGTCAAGTTGCTCCCGAATATGCCCAGAGATAAGGAGGCATGTGCAAAAGCCCCATTGGAGGCATATAACAGAACACTGACTACTCTGCTCACTCCTCTTGGCGACTCCATCCGCAAGATCCAAGGGTCTGTGTCCACGTCCGGAGGAAGGAGACAAAAACGCTTCATAGGTGCTGTTATTGGCAGT
>2007/China/CK/CH/HLJ/1/07
ATGGGTTCCAGACCTTCTACCAGGATCCCAGCACCTCTGATGCTGATCACCCGGATTATGCTGATGTTGGGCTGTATCTGTCCGACAAGCTCTCTTGACGGCAGGCCTCTTGCAGCTGCAGGAATTGTAGTAACAGGAGATAAGGCAGTCAATGTATACACCTCGTCTCAGACAGGGTCAATCATAATCAAGTTGCTCCCGAATATGCCCAGGGATAAGGAAGCGTGTGCAAAAGCCCCATTAGAGGCATATAACAGAACACTGACTACTTTGCTCACTCCTCTTGGCAACTCTATCCGCAAGATCCAAGGGTCTGTGTCCGCGTCTGGGGGAAGGAGACAAAAACGCTTCATAGGTGCTATTATTGGCAGT
>2007/China/CK/CH/HLJ/207
ATGGGCTCCAGACCTTCTACCAAGAACCCAGCACCTATGATGCTGACTATCCGGGTTGCGCTGGTACTGAGTTGCATCTGTCCGGCAAACTCCATTGATGGCAGGCCTCTTGCAGCTGCAGGAATTGTGGTTACAGGAGACAAAGCCGTCAACATATACACCTCATCCCAGACAGGATCAATCATAGTTAAGCTCCTCCCGAATCTGCCCAAGGATAAGGAGGCATGTGCGAAAGCCCCCTTGGATGCATACAACAGGACATTGACCACTTTGCTCACCCCCCTTGGTGACTCTATCCGTAGGATACAAGAGTCTGTGACTACATCTGGAGGGGGGAGACAGGGGCGCCTTATAGGCGCCATTATTGGCGGT
>2007/China/CK/CH/HLJ/3/07
ATGGGCTCCAGACCTTCTACCAAGAACCCAGCACCTATGATGCTGACTATCCGGGTTGCGCTGGTACTGAGTTGCATCTGTCCGGCAAACTCCATTGATGGCAGGCCTCTTGCAGCTGCAGGAATTGTGGTTACAGGAGACAAAGCCGTCAACATATACACCTCATCCCAGACAGGATCAATCATAGTTAAGCTCCTCCCGAATCTGCCCAAGGATAAGGAGGCATGTGCGAAAGCCCCCTTGGATGCATACAACAGGACATTGACCACTTTGCTCACCCCCCTTGGTGACTCTATCCGTAGGATACAAGAGTCTGTGACTACATCTGGAGGGGGGAGACAGGGGCGCCTTATAGGCGCCATTATTGGCGGT
>2007/China/CK/CH/HLJ/407
ATGGGCTCCAGACCTTCTACCAAGAACCCAGCACCTATGATGCTGACTATCCGGGTTGCGCTGGTACTGAGTTGCATCTGTCCGGCAAACTCCATTGATGGCAGGCCTCTTGCAGCTGCAGGAATTGTGGTTACAGGAGACAAAGCCGTCAACATATACACCTCATCCCAGACAGGATCAATCATAGTTAAGCTCCTCCCGAATCTGCCCAAGGATAAGGAGGCATGTGCGAAAGCCCCCTTGGATGCATACAACAGGACATTGACCACTTTGCTCACCCCCCTTGGTGACTCTATCCGTAGGATACAAGAGTCTGTGACTACATCTGGAGGGGGGAGACAGGGGCGCCTTATAGGCGCCATTATTGGCGGT
>2007/China/CK/CH/NX/1/07
ATGGGCTCCAAACCTTCTACCAGGATCCCAGCACCTCTGATGCTGGTCACCCGGATTATGCTGATATTGGGCTGTATTCGTTCGACAAGCTCCCTTGATGGCAGGCCTCTTGCAGCTGCAGGAATTGTAGTAACAGGAGATAAGGCAGTCAATGTATACACCTCGTCTCAGACAGGGTCAATCATAGTCAAGTTGCTCCCGAATATGCCCAGGGATAAGGTGGCGTGTGCGAAAGCCCCATTAGAGGCATATAACAGAACACTGACTACTTTGCTCACTCCTCTGGGCGACTCCATCCGCAAGATTCAAGGGTCTGTGTCCACGTCTGGAGGAAGGAGACAAAAACGCTTTATAGGTGCTGTTATTGGCAGT
>2007/China/D3
ATGGGCTCCAGATCTTCTACCAGGATCCCAGTACCTCTGATGTTGACCGTTCGGGTCGCACTGGCACTTTGTTGCGTCCGTCTGACGAGCTCCCTTGATGGCAGGCCTCTTGCAGCTGCAGGGATTGTGGTAACAGGAGATAAAGCAGTCAACATATACACCTCATCCCAGACAGGATCAATCATAGTCAAGTTACTCCCCAATATGCCCAAGGACAAAGAGGCATGTGCAAAAGCCCCGTTAGAGGCGTACAACAGGACATTGACTACTCTGCTCACCCCCCTTGGTGATTCTATCCGTAGGATACAAGAGTCCGTGACTACATCTGGAGGAGAGAGACAGGGACGCCTTATAGGCGCTATTATCGGTGCT
>2007/China/DZ07
ATGGGCTCCAAACCTTCTACCAGGATCCCAGCACCTCTGATGCTGATCACCCGGATTATGCTGATGTTGGGCTGTATCCGTCCGACAAGCTCTCTTGACGGCAGGCCTCTTGCAGCTGCAAGAATTGTAGTAACAGGAGATAAGGCAGTCAATGTATACACCTCGTCTCAGACAGGGTCAATCATAGTCAAGTTGCTCCCGAATATGCCCAGGGATAAGGAAGCGTGTGCGAAAGCCCCATTAGAGGCATATAACAGAACACTGACTACTTTGCTCACTCCTCTTGGCGACTCCATCCGCAAGATCCAAGGGTCTGTGTCCACGTCTGGAGGAAGGAGACAAAAACGCTTTATAGGTGCTATTATTGGCAGT
>2007/China/HA-13-07-Ch
ATGGGCTCCAAACCTTCTACCAGGACCCCAGCACCTCTGATGCTGGTCACCCGGATTATGCTGATATTGGGCTGTATTCGTTCGACAAGCTCCCTTGATGGCAGGCCTCTTGCAGCTGCAGGAATTGTAGTAACAGGAGATAAGGCAGTCAATGTATACACCTCGTCTCAGACAGGGTCAATCATAGTCAAGTTGCTCCCGAATATGCCCAGGGATAAGGAGGCATGTGCGAAAGCCCCATTAGAGGCATATAACAGAACACTGACTACTTTGCTCACTCCTCTTGGCGACTCCATCCGCAAGATTCAAGGGTCTGTGTCCACGTCTGGAGGAAGGAGACAAAAACGCTTTATAGGTGCTGTTATTGGCAGT
>2007/China/HA-14-07-Ch
ATGGGCTCCAAACCTTCTACCAGGATCCCAGCACCTCTGATGCTGGTCACCCGGATTATGCTGATATTGGGCTGTATTCGTTCGACAAGCTCCCTTGATGGCAGGCCTCTTGCAGCTGCAGGAATTGTAGTAACAGGAGATAAGGCAGTCAATGTATACACCTCGTCTCAGACAGGGTCAATCATAGTCAAGTTGCTCCCGAATATGCCCAGGGATAAGGAGGCGTGTGCGAAAGCCCCATTAGAGGCATATAACAGAACACTGACTACTTTGCTCACTCCTCTTGGCGACTCCATCCGCAAGATTCAAGGGTCTGTGTCCACGTCTGGAGGAAGGAGACAAAAACGCTTTATAGGTGCTGTTATTGGCAGT
>2007/China/HA-15-07-Ch
ATGGGCTCCAAACCCTCTACCAGGATCCCAGCACCTCTGATGCTGGTCACCCGGATTATGCTGATATTGAGCTGTATTCGTTCGACAAGCTCCCTTGATGGCAGGCCTCTTGCAGCTGCAGGAATTGTAGTAACAGGAGATAAGGCAGTCAATGTATACACCTCGTCTCAGACAGGGTCAATCATAGTCAAGTTGCTCCCGAATATGCCCAGGGATAAGGAGGCGTGTGCGAAAGCCCCATTAGAGGCATATAACAGAACACTGACTACTTTGCTCACTCCTCTTGGCGACTCCATCCGCAAGATTCAAGGGTCTGTGTCCACGTCTGGAGGAAGGAGACAAAAACGCTTTATAGGTGCTGTTATTGGCAGT
>2007/China/HA-20-07-Ch
ATGGGCTCCAAACCTTCTACCAGGATCCCAGCACCTTTGATGCTGGTCACCCGGATTATGCTGATATTGGGCTGTATTCGTGCGACAAGCTCCCTTGATGGCAGGCCTCTTGCAGCTGCAGGAATTGTAGTAACAGGAGATAAGGCAGTCAATGTATACACCTCGTCTCAGACAGGGTCAATCATAGTCAAGTTGCTCCCGAATATGCCCAGGGATAAGGAGGCGTGTGCGAAAGCCCCATTAGAGGCATATAACAGAACACTGACTACTTTGCTCACTCCTCTTGGCGACTCCATCCGCAAGATTCAAGGGTCTGTGTCCACGTCTGGAGGAAGGAGACAAAAACGCTTTATAGGTGCTGTTATTGGCAGT
>2007/China/HA-2-07-Ch
ATGGGCTCCAAACCTTCTACCAGGATCCCAGCACCTCTGATGCTGGTCACCCGGATTATGCTGATATTGGGCTGTATTCGTTCGACAAGCTCCCTTGATGGCAGGCCTCTTGCAGCTGCAGGAATTGTAGTAACAGGAGATAAGGCAGTCAATGTATACACCTCGTCACAGACAGGGTCAATCATAGTCAAGTTGCTCCCGAATATGCCCAGGGATAAGGAGGCGTGTGCGAAAGCCCCATTAGAGGCATATAACAGAACACTGACTACTTTGCTCACTCCTCTTGGCGACTCCATCCGCAAGATTCAAGGGTCTGTGTCCACGTCTGGAGGAAGGAGACAAAAACGCTTTATAGGTGCTGTTATTGGCAGT
>2007/China/HA-3-07
ATGGGCTCCAGACCTTCTACCAAGAACCCAGCACCTATGATGCTGACTATCCGGGTTGCGCTGGTACTGAGTTGCATCTGTCCGGCAAACTCCATTGATGGCAGGCCTCTTGCAGCTGCAGGAATTGTGGTTACAGGAGACAAAGCCGTCAACATATACACCTCATCCCAGACAGGATCAATCATAGTTAAGCTCCTCCCGAATCTGCCCAAGGATAAGGAGGCATGTGCGAAAGCCCCCTTGGATGCATACAACAGGACATTGACCACTTTGCTCACCCCCCTTGGTGACTCTATCCGTAGGATACAAGAGTCTGTGACTACATCTGGAGGGGGGAGACAGGGGCGCCTTATAGGCGCCATTATTGGCGGT
>2007/China/HN-6-07-Ch
ATGGGCTCCAAACCTTCTACCAGGATCCCAGCACATCTGATGCTGATCACCCGGACCATGTTGATATTGGGCTGTATCCGTCCGACAAGCTCTCTTGACGGCAGGCCTCTTGCAGCTGCAGGAATTGTAGTAACAGGAGATAAGGCAGTCAATGTATACACCTCCTCTCAGACAGGGTCAATCATAGTCAAGTTGCTCCCGAATATGCCCAGAGATAAAGAGGCGTGTGCGAAAGCCCCATTGGAGGCATATAACAGAACACTGACTACTTTGCTCACTCCTCTTGGCGACTCCATCCGCAAGATCCAAGGGTCTGTGTCCACGTCTGAAGGAAGGAGACAAAAACGCTTTATAGGTGCTGTTATTGGCAGT
>2007/China/JS-0703Pi
ATGGGCTCCAAACCTCACACCAGGATCCCAGCACCTCTGATGCTGATCACCCGAATTACTCTGGTACTGAGCTGCATCTGCCTGACGAGTTCTCTTGACGACAGGCCACTTGCGGCTGCGGGGATTGTGGTAACAGGAGATAAAGCAATCAATATATACACCTCATCTCAGACAGGGTCAATCATAGTCAAGTTGCTCCCGAATATGCCCAAGGACAAGGAGGCATGCGCGAAAGCCCCGTTAGAGGCATACAACAGAACACTGACCACTTTACTCACCCCCCTTGGTGATTCCATCCGCAGGATACAAGGATCTGTGTCCACATCAGGAGGAAGGAGGCGAAAGCGCTTCATAGGTGCCATTATAGGCAGT
>2007/China/JS-0704Pi
ATGGGCTCCAAACCCCACACCAGGATCCCAGCACCTCTGATGCTGATCACCCGAATTACTCTGGTACTGAGCTGCATCTGCCTGACGAGTTCTCTTGACGGCAGGCCACTTGCAGCTGCGGGGATTGTGGTAACAGGAGATAAAGCAATCAATATATACACCTCATCTCAGACAGGGTCAATCATAGTCAAGTTGCTCCCGAATATGCCCAAGGATAAGGAGGCATGTGCGAAAGCCCCGTTAGAGGCATACAACAGAACACTGACCACTTTACTCACCCCCCTTGGTGATTCCATCCGCAGGATACAAGGATCTGTGTCCACATCAGGAGGAAGGAGGCGAAAGCGCTTCATAGGTGCCATTACAGGCAGT
>2007/China/JS-0716Pi
ATGGGCTCCAAACCCCACACCAGGATCCCAGCACCTCTGATGCTGATCACCCGAATTACTCTGGTACTGAGCTGCATCTGCCTGACGAGTTCTCTTGACGGCAGGCCACTTGCAGCTGCGGGGATTGTGGTAACAGGAGATAAAGCAATCAATATATACACCTCATCTCAGACAGGGTCAATCATAGTCAAGTTGCTCCCGAATATGCCCAAGGACAAGGAGGCATGTGCGAAAGCCCCGTTAGAGGCATACAACAGAACACTGACCACTTTACTCACCCCCCTTGGTGATTCCATCCGCAGGATACAAGGATCTGTGTCCACATCAGGAGGAAGGAGGCGAAAGCGCTTCATAGGTGCCATTATAGGCAGT
>2007/China/JS-0722Pi
ATGGACTCCAAACCCCACACCAGGATTCCAGCACCTCTGATGCTGGTCACCCGAATCACTCTGGTACTGAGCTGCATCCGCCTGACTAGCTCTCTTGACGGCAGGCCACTTGCAGCTGCGGGGATCGTGGTAACAGGGGACAAAGCAATCAATATATACACCTCATCTCAGACAGGGTCAATCATAGTCAAGTTGCTCCCGAATATGCCCAAGGACAAAGAGGCATGTGCGAAAGCCCCGTTAGAGGCATACAACAGAACACTGACCACTTTACTCACCCCCCTTGGTGACTCCATCCGCAGGATACAAGGATCTGTGTCCACATCAGGAGGAAGGAGGCAGAAGCGCTTTATAGGTGCCATTATAGGCAGT
>2007/China/JS-35-07-Pi
ATGGGCTCCAAACCCCACACCAGGATCCCAGCACCTCTGATGCTGATCACCCGAATTACTCTGGTACTGAGCTGCATCTGCCTGACGAGTTCTCTTGACGGCAGGCCACTTGCAGCTGCGGGGATTGTGGTAACAGGAGATAAAGCAATCAATATATACACCTCATCTCAGACAGGGTCAATCATAGTCAAGTTGCTCCCGAATATGCCCAAGGATAAGGAGGCATGTGCGAAAGCCCCGTTAGAGGCATACAACAGAACACTGACCACTTTACTCACCCCCCTTGGTGATTCCATCCGCAGGATACAAGGATCTGTGTCCACATCAGGAGGAAGGAGGCGAAAGCGCTTCATAGGTGCCATTACAGGCAGT
>2007/China/NDV08-041
ATGGGCTCCAGATCTTCTACCAGGATCCCAGCACCTCTAATGCTGATCACTCGGATTATGCTGATATTGAGCTGTATCCGTCCGACAAGCTCTCTTGACGGCAGGCCCCTCGCAGCTGCAGGAATTGTAGTAACAGGAGATAAGGCGGTCAATGTATACACCTCGTCTCAGACAGGGTCAATCATAGTCAAGTTGCTCCCGAATATGCCCAGAGATAAGGAGGCATGTGCAAAAGCCCCATTGGAGGCATATAACAGAACACTGACCACTCTGCTCACTCCTCTTGGCGACTCCATCCGCAAGATCCAAGGGTCTGTGTCCACGTCCGGAGGAAGGAGACAAAAACGCTTTATAGGTGCTGTTATTGGCAGT
>2007/China/NDV08-054
ATGGGCTCCAGATCTTCTACCAGGATCCCAGCACCTCTAATGCTGATCACCCGGATTATGCTGATATTAGGCTGTATCCGTCCGACAAGCTCTCTTGACGGCAGGCCTCTTGCAGCTGCAGGAATTGTAGTAACAGGAGATAAGGCAGTCAATGTATACACCTCGTCTCAGACGGGGTCAATTATAGTCAAGTTGCTCCCGAATATGCCCAGGGATAAGGAGGCGTGTGCAAAAGTCCCATTAGAGGCATATAACAGAACACTGACTACTTTGCTCACTCCTCTTGGCAACTCCATCCGCAAGATCCAAGGGGCTGTGTCCACGTCTGGAGGAAGGAGACAAAAACGCTTTATAGGTGCTGTTATTGGCAGT
>2007/China/NN1007
ATGGGCTCCAGACCTTCTACCAAGAACCCAGCACCTATGATGCTGACTATCCGGGTTGCGCTGGTACTGAGTTGCATCTGTCCGGCAAACTCCATTGATGGCAGGCCTCTTGCAGCTGCAGGAATTGTGGTTACAGGAGACAAAGCCGTCAACATATACACCTCATCCCAGACAGGATCAATCATAGTTAAGCTCCTCCCGAATCTGCCCAAGGATAAGGAGGCATGTGCGAAAGCCCCCTTGGATGCATACAACAGGACATTGACCACTTTGCTCACCCCCCTTGGTGACTCTATCCGTAGGATACAAGAGTCTGTGACTACATCTGGAGGGGGGAGACAGGGGCGCCTTATAGGCGCCATTATTGGCGGT
>2007/China/SY-17-07-Ch
ATGGGCTCCAAACCCTCTACCAGGATCCCAGCACCTCTGATGCTGGTCACCCGGATTATGCTGATATTGAGCTGTATTCGTTCGACAAGCTCCCTTGATGGCAGGCCTCTTGCAGCTGCGAGAATTGTAGTAACAGGAGATAAGGCAGTCAATGTATACACCTCGTCTCAGACAGGGTCAATCATAGTCAAGTTGCTCCCGAATATGCCCAGGGATAAGGAGGCGTGTGCGAAAGCCCCATTAGAGGCATATAACAGAACACTGACTACTTCGCTCACTCCTCTTGGCGACTCCGTCCGCAAGATTCAAGGGTCTGTGTCCACGTCTGGAGGAAGGAGACAAAAACGCTTTATAGGTGCTGTTATTGGCAGT
>2007/China/TYQ/Shanxi
ATGGGCTCCAAACCTTTTAACAAGAACCCAGCACCTATAATGCTGACTATCCGGGTTGCGCTGGTACTGAGTTGCATCTGTCCGGCAAACTCCATTGATGGCAGGCCTCTTGCAGCTGCAGGAATTGTGGTTACAGGAGACAAAGCCGTCAACATATACACCTCATCCCAGACAGGATCAATCATAGTTAAGCTCCTCCCGAATCTGCCCAAGGATAAGGAGGCATGTGCGAAAGCCCCCTTGGATGCATACAACAGGACATTGACCACTTTGCTCACCCCCCTTGGTGACTCTATCCGTAGGATACAAGAGTCTGTGACTACATCTGGAGGGGGGAGACAGGGGCGCCTTATAGGCGCCATTATTGGCGGT
>2007/China/WX-10-07-Pi
ATGGACTCCAAACCCCACACCAGGATTCCAGCACCTCTGATGCTGGTCACCCGAATCACTCTGGTACTGAGCTGCATCCGCCTGACTAGCTCTCTTGACGGCAGGCCACTTGCAGCTGCGGGGATCGTGGTAACAGGGGACAAAGCAATCAATATATACACCTCATCTCAGACAGGGTCAATCATAGTCAAGTTGCTCCCGAATATGCCCAAGGACAAAGAGGCATGTGCGAAAGCCCCGTTAGAGGCATACAACAGAACACTGACCACTTTACTCACCCCCCTTGGTGACTCCATCCGCAGGATACAAGGATCTGTGTCCACATCAGGAGGAAGGAGGCAGAAGCGCTTTATAGGTGCCATTATAGGCAGT
>2007/China/XY-31-07-Ch
ATGGGCTCCAAACCTTCTACCAGGATCCCAGCACCTCCAATGCTGATCACTCGGATTATGCTGATATTGAGCTGTATCCGTCTGACAAGCTCTCTTGACGGCAGGCCCCTTGCAGCTGCAGGAATTGTAGTAACAGGAGATAAGGCAGTCAATGTATACACCTCATCTCAGACAGGGTCAATCATAGTCAAGTTGCTCCCGAATATGCCCAGAGATAAGGAGGCATGTGCAAAAGCCCCATTGGAGGCATATAACAGAACACTGACTACTCTGCTCACTCCCCTTGGCGACTCCATCCGCAAGATCCAAGGGTCTGTGTCCACGTCCGGAGGAAGGAGACAAAAACGCTTTATAGGTGCTGTTATTGGCAGT
>2007/China/XZ-12-07-Ch
ATGGGCTCTAAACCTTCTACCAGGATCCCAGCACCTCTAATGCTGATCACCCGGACTATACTGATATTGAGCTGTATCCGTCTGACAAGCTCTCTTGACGGCAGGCCCCTTGCAGCTGCAGGAATTGTAGTAACAGGAGATAAGGCAGTCAATGTATACACCTCGTCTCAGACAGGGTCAATCATAGTCAAGTTGCTCCCGAATATGCCCAGAGATAAGGAGGCATGTGCAAAAGCCCCATTGGAGGCATATAACAGAACACTGACTACTCTGCTCACTCCTCTTGGCGACTCCATCCGCAAGATCCAAGGGTCTGTGTCCACGTCCGGAGGGAGGAGACAAAAACGCTTTATAGGTGCTGTTATTGGCAGT
>2007/China/XZ-16-07-Ch
ATGGGCTCCAAACCTTCTACCAGGATCCCAGCACCTCTAATGCTGATCACTCGGACTATGCTGATATTGAGCTGTATCCGTCTGACAAGCTCTCTTGACGGCAGGCCCCTTGCAGCTGCAGGAATTGTAGTAACAGGAGATAAGGCAGTCAATGTATACACCTCGTCTCAGACAGGGTCAATCATAGTCAAGTTGCTCCCGAATATGCCCAGAGATAAAGAGGCATGTGCAAAAGCCCCATTGGAGGCATATAACAGAACACTGACTACTCTGCTCACTCCTCTTGGCGACTCCATCCGCAAGATCCAAGGGTCTGTGTCCACGTCCGGAGGGAGGAGACAAAAACGCTTTATAGGTGCTGTTATTGGCAGT
>2007/China/XZ-18-07-
ATGGGTTCCAGACCTTCTACCAGGATCCCAGCACCTCTGATGCTGATCACCCGGATTATGCTGATATTGGGCTGTATCTGTCCGACAAGCTCTCTTGACGGCAGGCCTCTTGCAGCTGCAGGAATTGTAGTAACAGGAGATAAGGCAGTCAATGTATACACCTCGTCTCAGACAGGGTCAATCATAGTCAAGTTGCTCCCGAATATGCCCAGGGATAAGGAAGCGTGTGCAAAAGCCCCATTAGAGGCATATAACAGAACACTGACTACTTTGCTCACTCCTCTTGGCGACTCCATCCGCAAGATCCAAGGGTCTGTGTCCACGTCTGGGGGAAGGAGACAAAAACGCTTCATAGGTGCTATTATTGGCAGT
>2007/China/XZ-20-07-Ch
ATGGGCTCTAAACCTTCTACCAGGATCCCAGCACCTCTAATGCTGATCACTCGGACTATGCTGATATTGAGCTGTATCCGTCTGACAAGCTCTCTTGATGGCAGGCCCCTTGCAGCTGCAGGAATTGTAGTAACAGGAGATAAGGCAGTCAATGTATACACCTCGTCTCAGACAGGGTCAATCATAGTCAAGTTGCTCCCAAATATGCCCAGAGATAAGGAGGCATGTGCAAAAGCCCCATTGGAGGCATATAACAGAACACTGACTACTCTGCCCACTCCTCTTGGCGACTCCATCCGCAAGATCCAAGGGTCTGTGTCCATGTCCGGAGGGAGGAGACAAAAACGCTTTATAGGTGCTGTTATTGGCAGT
>2007/China/XZ-26-07-Ch
ATGGGCTCCAGACCTTCTACCAAGAACCCAGCACCTATGATGCTGACTATCCGGGTTGCGCTGGTACTGAGTTGCATCTGTCCGGCAAACTCCATTGATGGCAGGCCTCTTGCAGCTGCGGGAATTGGGGTTACAGGAGACAAAGCCGTCAACATATACACCTCATCCCAGACAGGATCAATCATAGTTAAGCTCCTCCCGAATCTGCCCAAGGATAAGGAGGCATGTGCGAAAGCCCCCTTGGATGCATACAACAGGACATTGACCACTTTGCTCACCCCCCTTGGTGACTCTATCCGTAGGATACAAGAGTCTGTGACTACATCTGGAGGGGGGAGACAGGGGCGCCTTATAGGCGCCATTATTGGCGGT
>2007/China/XZ-29-07-Ch
ATGGGCTCTAGACCTTCTACCAAGAACCCAGCACCTATGATGCTGACTGTCCGGGTCGCGCTGGTACTGAGTTGCATCTGTCCGGCAAACTCCATTGATGGCAGGCCTCTTGCGGCCGCAGGAATTGTGGTAACAGGAGACAAAGCAGTCAACATATACACTTCATCCCAGACAGGATCGATCATAGTGAAGCTCCTCCCAAATCTGCCCAAGGATAAGGAGGCATGCGCAAAAGCCCCCTTGGATGCATACAACAGGACATTGACCACTTTGCTCACTCCCCTTGGTGACTCTATCCGTAGGATACAAGAGTCTGTGACTACATCTGGAGGGGGGAGACAGGGGCGCCTTATAGGCGCCATTATTGGCGGT
>2007/China/XZ-30-07-Ch
ATGGGCTCCAGACCTTCTACCAAGAACCCAGCACCTATGATGCTGACTATCCGGGTTGCGCTGGTACTGAGTTGCATCTGTCCGGCAAACTCCATTGATGGCAGGCCTCTTGCAGCTGCAAGAATTGTGGTTACAGGAGACAAAGCCGTCAACATATACACCTCATCCCAGACAGGATCAATCATAGTTAAGCTCCTCCCGAATCTGCCCAAGGATAAGGAGGCATGTGCGAAAGCCCCCTTGGATGCATACAACAGGACATTGACCACTTTGCTCACCCCCCTTGGTGACTCTATCCGTAGGATACAAGAGTCTGTGACTACATCTGGAGGGGGGAGACAGGGGCGCCTTATAGGCGCCATTATTGGCGGT
>2007/China/XZ-32-07-Ch
ATGAGCTCCAGATCTTCTACCAGGATCCCAGTACCTCTTATGCTGACCGTCCGAGTCATGTTGGCACTGAGTTGCGTCTGTCCGACCAGCGCCCTTGATGGCAGGCCTCTTGCAGCTGCAGGGATTGTGGTAACAGGAGACAAAGCAGTCAACATATACACCTCATCTCAGACAGGGTCAATCATAATCAAGTTACTCCCAAATATGCCCAAGGATAAAGAGGCATGTGCAAAAGCCCCGTTGGAGGCATACAACAGGACATTGACTACTTTGCTCACCCCCCTTGGTGATTCTATCCGTAGGATACAAGAGTCTGTGACCACGTCCGGAGGAGGGAAACAGGGACGTCTTATAGGCGCCATTATCGGTGGT
>2007/China/XZ-33-07-Ch
ATGGGCTCCAGACCTTCTACCAAGAACCCAGCACCTATGATGCTGACTATCCGGGTTGCGCTGGTACTGAGTTGCATCTGTCCGGCAAACTCCATTGATGGCAGGCCTCTTGCAGCTGCAGGAATTGTGGTTACAGGAGACAAAGCCGTCAACATATACACCTCATCCCAGACAGGATCAATCATAGTTAAGCTCCTCCCGAATCTGCCCAAGGATAAGGAGGCATGTGCGAAAGCCCCCTTGGATGCATACAACAGGACATTGACCACTTTGCTCACCCCCCTTGGTGACTCTATCCGTAGGATACAAGAGTCTGTGACTACATCTGGAGGGGGGAGACAGGGGCGCCTTATAGGCGCCATTATTGGCGGT
>2007/China/XZ-34-07-Ch
ATGGGCTCCAGACCTTCTACCAAGAACCCAGCACCTATGATGCTGACTATCCGGGTTGCGCTGGTACTGAGTTGCATCTGTCCGGCAAACTCCATTGATGGCAGGCCTCTTGCAGCTGCAGGAATTGTGGTTACAGGAGACAAAGCCGTCAACATATACACCTCATCCCAGACAGGATCAATCATAGTTAAGCTCCTCCCGAATCTGCCCAAGGATAAGGAGGCATGTGCGAAAGCCCCCTTGGATGCATACAACAGGACATTGACCACTTTGCTCACCCCCCTTGGTGACTCTATCCGTAGGATACAAGAGTCTGTGACTACATCTGGAGGGGGGAGACAGGGGCGCCTTATAGGCGCCATTATTGGCGGT
>2007/China/XZ-4-07-Ch
ATGGGCTCCAGACCTTCTACCAAGAACCCAGCACCTATGATGCTGACTATCCGGGTTGCGCTGGTACTGAGTTGCATCTGTCCGGCAAACTCCATTGATGGCAGGCCTCTTGCAGCTGCAGGAATTGTGGTTACAGGAGACAAAGCCGTCAACATATACACCTCATCCCAGACAGGATCAATCATAGTTAAGCTCCTCCCGAATCTGCCCAAGGATAAGGAGGCATGTGCGAAAGCCCCCTTGGGTGCATACAACAGGACATTGACCACTTTGCTCACCCCCCTTGGTGACTCTATCCGTAGGATACAAGAGTCTGTGACTACATCTGGAGGGGGGAGACAGGGGCGCCTTATAGGCGCCATTATTGGCGGT
>2007/China/XZ-5-07-Ch
ATGGGCTCCAAACCTTCTACCAGGATCCCAGCACCTCTAATGCTGATCACCCGGACTATGCTGATATTGAGCTGTATCCGTCTGACAAGCTCTCTTGACGGCAGGCCCCTTGCAGCTGCAGGAATTGTAGTAACAGGAGATAAGGCAGTCAATGTATACACCTCGTCTCAGACAGGGTCAATCATAGTCAAGTTGCTCCCGAATATGCCCAGAGATAAGGAGGCATGTGCAAAAGCCCCATTGGAGGCATATAACAGAACACTGACTACTCTGCTCACTCCTCTTGGCGACTCCATCCGCAAGATCCAAGGGTCTGTGTCCACGTCCGGAGGGAGGAGACAAAAACGCTTTATAGGTGCTGTTATTGGCAGT
>2007/China/XZ-7-07-Ch
ATGGGCTCCAGACCTTCTACCAAGAACCCAGCACCTATGATGCTGACTATCCGGGTTGCGCTGGTACTGAGTTGCATCTGTCCGGCAAACTCCATTGATGGCAGGCCTCTTGCAGCTGCAGGAATTGTGGTTACAGGAGACAAAGCCGTCAACATATACACCTCATCCCAGACAGGATCAATCATAGTTAAGCTCCTCCCGAATCTGCCCAAGGATAAGGAGGCATGTGCGAAAGCCCCCTTGGATGCATACAACAGGACATTGACCACTTTGCTCACCCCCCTTGGTGACTCTATCCGTAGGATACAAGAGTCTGTGACTACATCTGGAGGGGGGAGACAGGGGCGCCTTATAGGCGCCATTATTGGCGGT
>2007/China/XZ-8-07-Ch
ATGGGCTCCAAACCTTCTACCAGGATCCCAGCACCTCTAATGCTGATCACCCGGACTATGCTGATATTGAGCTGTATCCGTCTGACAAGCTCTCTTGACGGCAGGCCCCTTGCAGCTGCAGGAATTGTAGTAACAGGAGATAAGGCAGTCAATGTATACACCTCGTCTCAGACAGGGTCAATCATAGTCAAGTTGCTCCCGAATATGCCCAGAGATAAGGAGGCATGTGCAAAAGCCCCATTGGAGGCATATAACAGAACACTGACTACTCTGCTCACTCCTCTTGGCGACTCCATCCGCAAGATCCAAGGGTCTGTGTCCACGTCCGGAGGGAGGAGACAAAAACGCTTTATAGGTGCTGTTATTGGCAGT
>2007/China/YZ-21-07-Pi
ATGGGCTCCAAACCTCACACCAGGATCCCAGCACCTCTGATGCTGATCACCCGAATTACTCTGGTACTGAGCTGCATCTGCCTGACGAGTTCTCTTGACGACAGGCCACTTGCGGCTGCGGGGATTGTGGTAACAGGAGATAAAGCAATCAATATATACACCTCATCTCAGACAGGGTCAATCATAGTCAAGTTGCTCCCGAATATGCCCAAGGACAAGGAGGCATGCGCGAAAGCCCCGTTAGAGGCATACAACAGAACACTGACCACTTTACTCACCCCCCTTGGTGATTCCATCCGCAGGATACAAGGATCTGTGTCCACATCAGGAGGAAGGAGGCGAAAGCGCTTCATAGGTGCCATTATAGGCAGT
>2007/China/YZ-22-07-Os
ATGGGCTCCAAACCTTCTACCAGGATCCCAGCACCTCTAATGCTGATCACTCGGATTATGCTGATATTGAGCTGTATCCGTCTGACAAGCTCTCTTGACGGCAGGCCCCTTGCAGCTGCAGGAATTGTAGTAACAGGAGATAAGGCAGTCAATGTATACACCTCGTCTCAGACAGGGTCAATCATAGTCAAGTTGCTCCCGAATATGCCCAGAGATAAGGAGGCATGTGCAAAAGCCCCATTGGAGGCATATAACAGAACACTGACTACTCTGCTCACTCCTCTTGGCGACTCCATCCGCAAGATCCAAGGGTCTGTGTCCACGTCCGGAGGAAGGAGACAAAAACGCTTTATAGGTGCTGTTATTGGCAGT
>2007/China/YZ-23-07-Pi
ATGGGCTCCAAACCCCACACCAGGATCCCAGCACCTCTGATGCTGATCACCCGAATTACTCTGGTACTGAGCTGCATCTGCCTGACGAGTTCTCTTGACGGCAGGCCACTTGCAGCTGCGGGGATTGTGGTAACAGGAGATAAAGCAATCAATATATACACCTCATCTCAGACAGGGTCAATCATAGTCAAGTTGCTCCCGAATATGCCCAAGGACAAGGAGGCATGTGCGAAAGCCCCGTTAGAGGCATACAACAGAACACTGACCACTTTACTCACCCCCCTTGGTGATTCCATCCGCAGGATACAAGGATCTGTGTCCACATCAGGAGGAAGGAGGCGAAAGCGCTTCATAGGTGCCATTATAGGCAGT
>2007/China/YZ-24-07-Ch
ATGGGCTCCAGACCTTCTACCAAGAACCCAGCACCTATGATGCTGACTATCCGGGTTGCGCTGGTACTGAGTTGCATCTGTCCGGCAAACTCCATTGATGGCAGGCCTCTTGCAGCTGCAGGAATTGTGGTTACAGGAGACAAAGCCGTCAACATATACACCTCATCCCAGACAGGATCAATCATAGTTAAGCTCCTCCCGAATCTGCCCAAGGATAAGGAGGCATGTGCGAAAGCCCCCTTGGATGCATACAACAGGACATTGACCACTTTGCTCACCCCCCTTGGTGACTCTATCCGTAGGATACAAGAGTCTGTGACTACATCTGGAGGGGGGAGACAGGGGCGCCTTATAGGCGCCATTATTGGCGGT
>2007/China/YZ-25-07-Ch
ATGGGCTCCAGACCTTCTACCAAGAACCCAGCACCTATGATGCTGACTATCCGGGTTGCGCTGGTACTGAGTTGCATCTGTCCGGCAAACTCCATTGATGGCAGGCCTCTTGCAGCTGCAGGAATTGTGGTTACAGGAGACAAAGCCGTCAACATATACACCTCATCCCAGACAGGATCAATCATAGTTAAGCTCCTCCCGAATCTGCCCAAGGATAAGGAGGCATGTGCGAAAGCCCCCTTGGATGCATACAACAGGACATTGACCACTTTGCTCACCCCCCTTGGTGACTCTATCCGTAGGATACAAGAGTCTGTGACTACATCTGGAGGGGGGAGACAGGGGCGCCTTATAGGCGCCATTATTGGCGGT
>2007/China/YZ-27-07-Ch
ATGGGCTCCAGACCTTCTACCAAGAACCCAGCACCTATGATGCTGACTATCCGGGTTGCGCTGGTACTGAGTTGCATCTGTCCGGCAAACTCCATTGATGGCAGGCCTCTTGCAGCTGCAGGAATTGTGGTTACAGGAGACAAAGCCGTCAACATATACACCTCATCCCAGACAGAATCAATCATAGTTAAGCTCCTCCCGAATCTGCCCAAGGATAAGGAGGCATGTGCGAAAGCCCCCTTGGATGCATACAACAGGACATTGACCACTTTGCTCACCCCCCTTGGTGACTCTATCCGTAGGATACAAGAGTCTGTGACTACATCTGGAGGGGGGAGACAGGGGCGCCTTATAGGCGCCATTATTGGCGGT
>2007/China/ZSM/Hebei/07
ATGGGCTCCAAACCTTCTACCAGGATCCCAGCACCTCTGATGCCGATCACCCGGATTATGCTGATATTGGGCTGTATCCGTCCGACAAGCTCTCTTGACGGCAGGCGTCTTGCAGCTGCAGGAATTGTAGTAACAGGAGATAAGGCAGTCAATGTATACACCTCGTCTCAGACAGGGTCAATCATAGTCAAGTTGCTCCCGAATATGCCCAGGGATAAGGAGGCGTGTGCGAAAGCCCCACTAGAGGCATATAACAGAACACTGACTACTTTGCTCACTCCTCTTGGCGACTCCATCCGCAAGATCCAAGGGTCTGTGTCCACGTCTGGAGGAAGGAGACAAAAACGCTTTATAGGTGCTGTTATTGGCAGT
>2007/Malaysia/MB091/05
ATGGGCTCCAGATCTTCTACCAGGATCCCAACATCCCCGATGCTGATCACTCAGATCATGCTGATATTAAGCTTTATCTGCCTGGCAAGCTCTCTTGATGGCAGGCCTCTTGCGGCTGCAGGGATTGTAGTAACAGGAGACAAGGCCGTCAATATCTACACCTCGTCTCAAACAGGGTCAATCATAGTCAAGTTGCTCCCGAATATGCCCAAGGATAAAGAGGCGTGTGCAAGAGCCCCATTGGAAGCATATAATAGAACACTGACTACATTGCTCACTCCCCTTGGCGATTCCATCCGCAAGATCCAAGGGTCCGTGTCCACGTCTGGAGGAAGGAGACGGAAACGCTTTATAGGTGCCATTATTGGCAGT
>2007/Mali/ML029/07
ATGggctccaaaccttctaccaggatcctaccacccttgatgctggtcactcggatcatgctgatatcaagctgtatatgtctgacaagctcccttgatggcagatcccttgcagctgcagggattgtaataacaggagataaggcagtcaaaatatacacctcatctcagaccggatctatcatagtcaagttgctcccgaatatacccaaggacaaagaggcgtgtgcaaaagcccccctagaggcatacaacagaacactaaccaccttgctcactccccttggcgattccatccgcaagatacaagggtctgtgtccacatccggaggaagaagacgaaaacgctttgtaggtgcagttatcggcagt
>2007/Mali/ML038/07
ATGggctccaaaccctctaccaggtcacctgtacccccaatgctgatcactcggattatgctgatattaggctgtatctgtctgacaaactcccttgacggcaggcctcttgcagctgcggggattgttataacaggagacaaggcagtcaagatatacacctcatctcagacagggtcaatcatagtcaagttgctcccaaacatgcccaaggacaaagaggcatgcgcaaaagcccccttagaggcatacaacagaacattgaccaccttactcactccccttggcgattccatccaaaggatacaaaggtctgtgtccacatctggagggaggagacaaaagcgctttataggtgccgtaattggcagt
>2007/Pakistan/Pakistan/ND33
ATGGGCTCCAAACCTTCTACCAGAATTCCAGTACCCCTGAGTCTGATCACTAGGGTTATATTGATCTTGAGCTGTATCTGTCTGACAAGCTCCCTCGACGGCAGACCTCTTGCAGCTGCAGGGATTGTAGTAACAGGAGATAAGGCAGTCAATATATACACCTCATCTCAAACAGGATCAATCATAGTCAAATTGCTCCCGAATATGCCCAAGGATAAAGAGGCGTGTGCAAAAGCCCCATTAGAGGCATACAATAGAACACTGACCACTTTACTCACTCCCCTGGGCGATTCTATCCGTAGGATACAAGGGTCCGTGTCCACATCTGGAGGGAGGAGACAGAAACGCTTTATAGGTGCCGTTATTGGCAGT
>2007/Poland/PPMV-1/PL/H2/10
ATGAGCTCCAAATCTTCCACCAGGATCCCAGCACCTCTGATGTTGATCACCCGAATCATGCTGATACTGAGCTGCATTCGTCTGACAAGCTCTCTCGACGGCAGGCCTCTCGCAGCTGCGGGGATTGTGGTAACAGGAGATAAAGCAGTCAATATATACACCTCATCTCAGACAGGGTCAATCATAATCAAGTTGCTCCCAAATATGCCCAAGGATAAAGAGGCGTGTGCAAGAGCCCCGTTAGAAGCATACAACAGAACACTGACTGCTTTACTCAACCCCCTTGGTGATTCCATCCGCAGGATACAAGGATCTGTATCCACATCAGGAGGAAAGAGACAGAAGCGCTTTATAGGTGCCATTATCGGCAGT
>2007/Serbia/1038
ATGGGCTCCAAACCTTCTACCAGGATCCCAGCACCTCTGATGCTGATCACCCGGATTATGCCGATATTGAGCTGTATCCGTCCGACAAGCTCTCTTGACGGCAGGCCTCTTGCAGCTGCAGGAATTGTAGTAACAGGAGATAAGGCAGTCAATGTATACACCTCGTCTCAAACAGGGTCAATCATAGTCAAGTTGCTCCCAAATATGCCCAGAGATAAGGAAGCGTGTGCGAAAGCCCCATTAGAGGCATATAACAGAACACTGACTACTTTGCTCACTCCTCTTGGCGACTCCATCCGCAAGATCCAAGGGTCTGTGTCCACGTCTGGAGGAAGGAGACAAAAACGCTTTATAGGTGCTGTTATTGGCAGT
>2007/Serbia/749
ATGGGCTCCAAACCTTCTACCAGGATCCCAGCACCTCTGATGCTGATCACCCGGATTATGCCGATATTGAGCTGTATCCGTCCGACAAGCTCTCTTGACGGCAGGCCTCTTGCAGCTGCAGGAATTGTAGTAACAGGAGATAAGGCAGTCAATGTATACACCTCGTCTCAGACAGGGTCAATCATAGTCAAGTTGCTCCCAAATATGCCCAGAGATAAGGAAGCGTGTGCGAAAGCCCCATTAGAGGCATATAACAGAACACTGACTACTTTGCTCACTCCTCTTGGCGACTCCATCCGCAAGATCCAAGGGTCTGTGTCCACGTCTGGAGGAAGGAGACAAAAACGCTTTATAGGTGCTGTTATTGGCAGT
>2007/Taiwan/TW/07-401
ATGGGCTCCAGATCTTTTACCAGGATCCCAGCACCTCTGATGTTGATCACTCGGATTATGCTGATATTTAGCTGTACCCGTCTGGCAAGCTCTCTTGACGGCAGGCCTCTTGCAGCTGCAGGAATTGTAGTAACAGGAGATAAGGCAGTCAATGTATACACCTCATCTCAGACAGGGTCAATCATAGTCAAATTGCTCCCGAATATGCCCAAGGATAAGGAGGCGTGTGCAAAAGCCCCATTAGAGGCATATAACAGAACACTGACTGCTTTGCTCACTCCTCTTGGCGATTCCATCCGCAAGATCCAAGGGTCTGTGTCCACGTCTGGAGGAAGGAGACAAAAACGCTTTATAGGTGCCGTTATTGGCAGT
>2007/Taiwan/TW/07-402
ATGGGCTCCAGATCTTCTATCAGGATCCCAGCACCTCTGATGTTGATCACTCGGATTATGCTGATATTTAGCTGTACCCGTCTGGCAAGCTCTCTTGACGGCAGGCCTCTTGCAGCTGCAGGAATTGTAGTAACAGGAGATAAGGCAGTCAATGTATACACCTCATCTCAGACAGGGTCAATCATAGTCAAATTGCTCCCGAATATGCCCAAGGATAAGGAGGCGTGTGCAAAAGCCCCATTAGAGGCATATAACAGAACACTGACTGCTTTGCTCACTCCTCTTGGCGATTCCATCCGCAAGATCCAAGGGTCTGTGTCCACGTCTGGAGGAAGGAGACAAAAACGCTTTATAGGTGCCGTTATTGGCAGT
>2007/Taiwan/TW/07-403
ATGGGCTCCAGACCTTCTACCAGGATCCCAGCACCTCTGATGTTGATCACTCGGATTATGCTGATATTTAGCTGTACCCGTCTGGCAAGCTCTCTTGACGGCAGGCCTCTTGCAGCTGCAGGAATTGTAGTAACAGGAGATAAGGCAGTCAATGTATACACCTCATCTCAGACAGGGTCAATCATAGTCAAATTGCTCCCGAATATGCCCAAGGATAAGGAGGCGTGTGCAAAAGCCCCATTAGAGGCATATAACAGAACACTGACTGCTTTGCTCACTCCTCTTGGCGATTCCATCCGCAAGATCCAAGGGTCTGTGTCCACGTCTGGAGGAAGGAGACAAAGACGCTTTATAGGTGCCGTTATTGGCAGT
>2007/Taiwan/TW-99-175
ATGGGCTCCAGATCTTTTACCAGGATCCCAGCACCTCTGATGCTGATCACTCGGATTATGCTGATATTAAGCTGTATCTGTCTGACAAGCTCCCTTGACGGCAGGCCTCTTGCAGCTGCAGGGATTGTAGTAACAGGAGATAAGGCAGTCAATATATACACCTCGTCTCAGACAGGGTCAATCATAGTCAAGTTGCTCCCGAATATGCCCAAGGATAAAGAAGCGTGTGCAAAAGCCCCCTTAGAGGCATATAACAGAACACTGACTACTTTGCTCACTCCTCTTGGCGATTCCATCCGCAAGATCCAAGGGTCTGTGTCCACGTCTGGAGGAAGGAGACAGAAACGCTTTATAGGTGCCGTTATTGGCAGT
>2007/Taiwan/TW-99-178
ATGGGCTCCAGATCTTTTACCAGGATCCCAGCACCTCTGATGCTGATCACTCGGATTATGCTGATATTGAGCTGTATCCGTCTGACAAGCTCCCTTGACGGCAGGCCTCTTGCAGCTGCAGGAATTGTAGTAACAGGAGATAAGGCAGTTAATGTATACACCTCGTCTCAGACAGGGTCAATCATAGTCAAATTGCTCCCGAATATGCCCAAGGATAAGGAGGCGTGTGCAAAAGCCCCATTAGAGGCATATAACAGAACACTGACTACTTTGCTCACTCCTCTTGGCGATTCCATCCGCAAGATCCAAGGGTCTGTGTCCACGTCTGGAAGAAGGAGACAAAAACGCTTTATAGGTGCCGTTATTGGCAGT
>2007/USA/cormorant/US/2349/2008
ATGGACCCCAAACCCCCCACCAGAACCCCAGCACCCCTGACGCTGATCACCCGGACCACGCTGATATTGAGCTGTATTTGTCTGACAAGCTCTCTTGACGGCAGACCTCTTGCAGCTGCAGGGATTGTGGTAACGAGAGATAAAGCGGTCAATGTATACACTTCATCTCAAACAGGGTCAATCATAATCAAGTTGCTCCCAAATATGCCCAAAGATAAAGAGGCGTGCGCAAAAGCCCCATTGGAGGCATACAACAGAACACTGACTACTTTACTCACTCCTCTTGGTGACTCCATCCGCAGGATACAAGGGTCTGCAACTACATCTAGAGGAAAGAGACAGAAACGTTTTGTAGGTGCCATTATCGGCAGT
>2007/XXXX/APMV/wild_duck/SH37/06
ATGGGTTCCAGATCTTCTACCAGGATCCCAGTACCTCTGATGCTGACTGTTCAGGTCGCGCTGGCACTGAGTTGCGTCCGTCTGACAAGCTCCCTTGATGGCAGGCCTCTTGCAGCTGCAGGGATTGTGGTAACAGGAGACAAAGCAGTCAACATATACACCTCATCTCAGACAGGGTCGATCATAGTCAAGTTACTCCCCAATATGCCCAAGGACAAAGAGGCGTGTGCAAAAGCCCCGTTGGAGGCGTACAACAGGACATTGACTACTCTGCTCACCCCCCTTGGTGATTCTATCCGTAGGATACAAGAGTCCGTGACTACATCTGGAGGAGAGAAACAGGGACGCCTTATAGGCGCTATTATCGGTGGT
>2008/Burundi/4132-12
ATGGGCTCCAAACCTTCTACCAGGATCCCAGCACCCCTGATGCTGATCACTCGGATTGTGCTGaTCTTAAGCTGTATCTGTTCGACAGGTTCCCTTGACGGCAGGCCTCTTGCAGCTGCAGGGATTGTAGTGACAGGAGATAAGGCAGTCAATATATACACCTCATCTCAGACAGGGTCAATAATAGTCAAATTGCTCCCGAATATGCCCAAGGATAAAGAGGCATGTGCAAAAGCCCCATTAGAGGCATACAACAGAACACTGACTACCTTACTCACTCCCCTTGGCGATTCTATCCGTAGGATACAAGGGTCCGTGTCCACGTCGAGAGGACGGAGACAGAAACGCTTTATAGGTGCCGTTATTGGCAGT
>2008/Burundi/4132-20
ATGGGCTCCAAACCTTCTACCAGGATCCCAGCACCCCTGATGCTGATCACTCGGATTGTGCTGATCTTAAGCTGTATCTGTTCGACAGGTTCCCTTGACGGCAGGCCTCTTGCAGCTGCAGGGATTGTAGTGACAGGAGATAAGGCAGTCAATATATACACCTCATCTCAGACAGGGTCAATAATAGTCAAATTGCTCCCGAATATGCCCAAGGATAAAGAGGCATGTGCAAAAGCCCCATTAGAGGCATACAACAGAACACTGACTACCTTACTCACTCCCCTTGGCGATTCTATCCGTAGGATACAAGGGTCCGTGTCCACGTCGAGAGGACGGAGACAGAAACGCTTTATAGGTGCCGTTATTGGCAGT
>2008/Canada/cormorant/Canada/95DC02150/1995
ATGGGCCCCAAACCCTCCACCAGGACCCCAGCACCCCTGATGCTGATCACCCGGACCACGTTGATATTGAGCTGTATCTGTCGGACAAGCTCTCTTGACGGCAGACCTCTTGCAGCTGCAGGGATCGTGGTAACGAGAGATAAAGCAGTCAATGTATACACTTCATCTCAAACAGGGTCAATCATAGTCAAGTTGCTCCCAAATATGCCCAAGGATAAAGAGGCGTGCGCAAAAGCCCCTTTGGAGGCATACAACAGAACACTGACCACTTTACTCACTCCTCTTGGTGACTCCATCCGCAGGATACAAGGGTCTGCAACTACATCTAGAGGAAGGAGACAGAAACGTTTTGTAGGTGCTATTATCGGCAGT
>2008/Canada/cormorant/Canada/95DC2345/1995
ATGGGCCCCAAACCCTCCACCAGGACCCCAGCACCCCTGATGCTGATCATCCGGACCACGTTGATATTGAGCTGTATCTGTCGGACAAGCTCTCTTGACGGCAGACCTCTTGCAGCTGCAGGGATTGTGGTAACGAGAGATAAAGCAGTCAATGTATACACTTCATCTCAAACAGGGTCAATCATAGTCAAGTTGCTCCCAAATATGCCCAAGGATAAAGAGGCGTGCGCAAAAGCCCCATTGGAGGCATACAACAGAACACTGACCACTTTACTCGCTCCTCTTGGTGACTCCATCCGCAGGATACAAGGGTCTGCAACTACATCTAGAGGAAGGAGACAGAAACGTTTTGTAGGTGCTATTATCGGCAGT
>2008/China/AH-2-08-Ch
ATGGGCTCCAAACCTTCTACCAGGATCCCAGCACCTCTAATGCTGATCACTCGGATTATGCTGATATTGAGCTGTATCCGTCCGGCAAGCTCTCTTGACGGCAGGCCCCTCGCAGCTGCAGGAATTGTAGTAACAGGAGATAAGGCAGTCAATGTATACACCTCGTCTCAGACAGGGTCAATCATAGTCAAGTTGCTCCCGAATATGCCCAGAGATAAGGAGGCATGCGCAAAAGCCCCATTGGAGGCATATAACAGAACATTGACCACTCTGCTCACTCCTCTTGGCGACTCCATCCGCAAGATCCAAGGGTCTGTGTCCACGTCCGGAGGAAGGAGACAAAAACGCTTTATAGGTGCTGTTATTGGCGGT
>2008/China/carrier-/Guandong
ATGGGCTCCAAACCCCACACCAGGATCCCAGCACCTCTGATGCTGATCACCCGAATTACTCTAGTACTGAGCTGCATCTGCCTGACGAGCTCTCTTGACGGCAGGCCACTTGCAGCTGCGGGTATTGTGGTAACAGGAGATAAAGCAATCAATATATACACCTCATCTCAAACAGGGTCAATCATAGTCAAGTTGCTCCCGAATATGCCCAAGGACAAGGAGGCATGTGCGAAGGCCCCGTTAGAGGCATACAACAGAACACTGACCACTTTACTCACCCCCCTTGGTGATTCCATCCGCAGGATACAAGGGTCTGTGTCCACATCGGGAGGAAGGAGGCAGAAGCGCTTTATAGGTGCCATTATAGGCAGT
>2008/China/CH/HLJ/LL01/08
ATGGGCTCCAAACCTTCTACCAGGATCCCAGCACCTCTGATGCTGATCACCCGGATTATGCTGATATTGGGCTGTATTCGTTCGACAAGCTCCCTTGATGGCAGGCCTCTTGCAGCTGCAGGAATTGTAGTAACAGGAGATAAGGCAGTCAATGTATACACCTCGTCTCAGACAGGGTCAATCATAGTCAAGTTGCTCCCGAATATGCCCAGAGGTAAGGAGGCGTGTGCGAAAGCCCCATTAGAGGCATATAACAGAACACTGACTACTTTGCTCACTCCTCTCGGCGACTCCATCCGCAAGATTCAAGGGTCTGTGTCCACATCTGGAGGAAGGAGACAAAAACGCTTTATAGGTGCTGTTATTGGCAGT
>2008/China/chicken/Anhui/AF25/2008
ATGGGCACCAGATCTTCTACCAGGATCCCAGTACCTCTGATGCTGACCGTCCGATTTGTGCTGGCACTGAGTTGCATCTGTCCGACTAGCTCCCTTGATGGCAGGCCTCTTGCAGCTGCAGGGATTGTGGTAACAGGAGACAAAGCAGTCAACATATACACCTCATCTCAGACAGGGTCAATCATAGTCAAGTTACTCCCAAATATGCCCAAAGATAAAGAGGCGTGTGCAAAAGCCCCGTTGGAGGCGTACAACAGGACATTGACCACTTTGCTCACCCCCCTTGGTGATTCTATCCGTAGGATACAAGAGTCCGTGACCACATCTGGAGGAGGGAAACAAGGACGCCTTATAGGCGCCATTATCGGTGGT
>2003/China/chiken/Guangxi9
ATGGGATCCAAACCTTCTACCAGGAGCCCAGCACCTCTAATGCTGATCATTCGGATTATGCTGATATTGAGCTGTATCCGTCTGACAAGCTCCCTTGACGGCAGGCCTCTTGCAGCTGCAGGAATTGTAGTAACAGGGGATAAGGCAGTCAATGTATACACCTCGTCTCAGACAGGGTCAATCATAGTCAAGTTGCTCCCGAATATGCCCAGAGATAAGGAGGCGTGTGCAAAAGCCCCATTAGAGGCATATAACAGAACACTGACTACTTTGCTCACTCCTCTTGGCGACTCCATCCGCAAGATCCAAGGGTCTGTGTCCACGTCTGGAGGAAGGAGACAAAAACGCTTTATAGGTGCTGTTATTGGCAGT
>2008/China/chicken/Shandong/N1/2008
ATGGGCTCCAGATCTTCTACCAGGATCCCAGCACCTCATATGTTGATCACTCGGATTATGCTGATATTGAGCTGTATCCGTCTGACAAGCTCTCTTGACGGCAGGCCCCTTGCAGCTGCAGGAATTGTAGTAACAGGAGATAAGGCAGTCAATGTATACACCTCGTCTCAGACAGGGTCAATCATAGTCAAGTTGCTCCCGAATATGCCCAGAGATAAGGAGGCATGTGCAAAAGCCCCATTGGAGGCATATAACAGAACACTGACTACTCTGCTCACTCCTCTTGGCGACTCCATCCGCAAGATCCAAGGGTCTGTGTCCACGTCCGGAGGAAGGAGACAAAAACGCTTCATAGGTGCTGTTATTGGCAGT
>2008/China/CZ-10-08-Ch
ATGGGCTCCAAACCTTCTACCAGGATCCCAGCACCTCTAATGCTGATCACTCGGATTACGCTGATATTGAGCTGTATCCGTCTGACAAGCTCTCTTGACGGCAGGCCCCTTGCAGCTGCAGGAATTGTAGTAACAGGAGATAAGGCAGTCAATGTATACACCTCATCTCAGACAGGGTCAATCATAGTCAAGTTGCTCCCGAATATGCCCAGAGATAAGGAGGCATGTGCAAAAGCCCCATTGGAGGCATATAACAGAACACTGACTACTCTGCTCACTCCCCTTGGCGACTCCATCCGCAAGATCCAAGGGTCTGTGTCCACGTCCGGAGGAAGGAGACAAAAACGCTTTATAGGTGCTGTTATTGGCAGT
>2008/China/CZ-8-06-Ch
ATGGGCTCCAAACCTTCTACCAGGATCCCAGCACCTCTGATGCTGGTCACCCGGATTATGCTGATATTGGGCTGTATTTGTTCGACAAGCTCTCTTGACGGCAGGCCTCTTGCAGCTGCAGGAATTGTAGTAACAGGAGATAAGGCAGTCAATGTATACACCTCGTCTCAGACAGGGTCAATCATAGTCAAGTTGCTCCCGAATATGCCCAGGGATAAGGAGGCGTGTGCGAAAGCCCCATTAGAGGCATATAACAGAACACTGACTACTTTGCTCACTCCTCTTGGCGACTCCATCCGCAAGATTCAAGGGTCTGTGTCCACGTCTGGAGGAAGGAGACAAAAACGCTTTATAGGTGCTGTTATTGGCAGT
>2008/China/D_ZJ_12_04
ATGGGCTCCAGATCTTCTACCAGGATCCCAGTACCTCTGATGCTGACTGTTCGAGTCGCGCTGGCACTGAGTTGCGTCCGTCTGACAAGCTCCCTTGATGGCAGGCCTCTTGCAGCTGCAGGGATTGTGGTAACAGGAGACAAAGCAGCCAACATATACACCTCATCCCAGACAGGGTCGATCATAGTCAAGTTACTCCCCAATATGCCCAAGGACAAAGAGGCGTGCGCAAAAGCCCCGTTGGAGGCGTACAACAGGACATTGACTACTCTGCTCACTCCCCTTGGTGATTCTATCCGTAGGATACAAGAGTCCGTGACTACATCTGGAGGAGGGAAACAGGGACGCCTTATAGGCGCTATTATCGGTGGT
>2008/China/D_ZJ_52_05
ATGGGCTCCAGATCTTCTACCAGGATCCCAGTACCTCTGATGCTGACTGTTCGGGTCGCGCTGGCACTGTGTTGCGTCCGTCTGACAAGCTCCCTTGATGGCAGGCCTCTTGCAGCTGCAGGGACTGTGGTAACAGGAGACAAAGCAGTCAACATATACACCTCATCCCAGACAGGGTCGATCATAGTCAAGTTACTCCCCAATATGCCCAAGGACAAAGAGGCATGTGCAAAAGCCCCGTTGGAGGCGTACAACAGGACATTGACTACTCTGCTCACCCCCCTTGGTGATTCTATCCGTAGGATACAAGAGTCTGTGACTACATCTGGAGGAGAGAAACAGGGACGCCTTATAGGCGCTATTATCGGTGGT
>2008/China/DFF3Q/Beijing/08
ATGGGCTCCAGACCTTCTACCAAGAACCCAGCACCTATGATGCTGACTATCCGGGTTGCGCTGGTACTGAGTTGCATCTGTCCGGCAAACTCCATTGATGGCAGGCCTCTTGCAGCTGCAGGAATTGTGGTTACAGGAGACAAAGCCGTCAACATATACACCTCATCCCAGACAGGATCAATCATAGTTAAGCTCCTCCCGAATCTGCCCAAGGATAAGGAGGCATGTGCGAAAGCCCCCTTGGATGCATACAACAGGACATTGACCACTTTGCTCACCCCCCTTGGTGACTCTATCCGTAGGATACAAGAGTCTGTGACTACATCTGGAGGGGGGAGACAGGGGCGCCTTATAGGCGCCATTATTGGCGGT
>2008/China/DFGS/Beijing/08
ATGGGCTCCAAACCTTCTACCAGGATCCCAGCACCTCTAATGCTGATCACTCGGATTATGCTGATACTGAGCTGTATCCGTCTGACAAGCTCTCTTGACGGCAGGCCCCTTGCAGCTGCAGGAATTGTAGTAACAGGAGATAAGGCAGTCAATGTATACACCTCGTCTCAGACAGGGTCAGTCATAGTCAAGTTGCTCCCGAATATGCCCAGAGATAAGGAGGCATGTGCAAAAGCCCCATTGGAGGCATATAACAGAACACTGACTACTCTGCTCACTCCTCTTGGCGACTCCATCCGCAAGATCCAAGGGTCTGTGTCCACGTCCGGAGGAAGGAGACAAAAACGCTTCATAGGTGCTGTTATTGGCAGT
>2008/China/DFZD/Jilin/08
ATGGGCTCTAAACCTTCTACCAGGATCCCAGCACCTCTGATGCTGATCACCCGGATTATGCTGATATTGGACTGTATCCGTCCGACAAGCTCTCTTGACGGCAGGCGTCTTGCAGCTGCAGGAATTGTAGTAACAGGAGATAAGGCAGTCAATGTATACACCTCGTCTCAGACAGGGTCAATCATAGTCAAGTTGCTCCCGAATATGCCCAGGGATAAGGAGGCGTGTGCGAAAGCCCCACTAGAGGCATATAACAGAACACTGACTACTTTGCTCACTCCTCTTGGCGACTCCATCCGCAAGATCCAAGGGTCTGTGTCCACGTCTGGAGGAAGGAGACAAAAACGCTTTATAGGTGCTGTTATTGGCAGT
>2008/China/DT-3-08-Ch
ATGGGCTCCAAACCTTCTACCAGGATCCCAGCACCTCTGATGCTGGTCACCCGGATTATGCTGATATTGGGCTGTATTCGTTCGACAAGCTCCCTTGATGGCAGGCCTCTTGCAGCTGCAGGAATTGTAGTAACAGGAGATAAGGCAGTCAATGTATACACCTCGTCTCAGACAGGGTCAATCATAGTCAAGTTGCTCCCGAATATGCCCAGGGATAAGGAGGCGTGTGCGAAAGCCCCATTAGAGGCATATAACAGAACACTGACTACTTTGCTCACTCCTCTTGGCGACTCCATCCCCAAGATTCAAGGGTCTGTGTCCACGTCTGGAGGAAGGAGACAAAAACGCTTTATAGGTGCTGTTATTGGCAGT
>2008/China/HA-4-08-Ch
ATGGGCTCCAAACCTTCTACCAGGATCCCAGCACCTCTGATGCTGGTCACCCGGATTATGCTGATATTAGGCTGTATTCATTCGGCAAGCTCCCTTGATGGCAGGCTTCTTGCAGCTGCAGGAATTGTAGTAACAGGAGATAAGGCAGTCAATGTATACACCTCGTCTCAGACAGGGTCAATCATAGTCAAGTTGCTCCCGAATATGCCCAGGGATAAGGAGGCGTGTGCGAAAGCCCCATTAGAGGCATATAACAGAACACTGACTACTCTGCTCACTCCTCTTGGCGACTCCATCCGCAAGATTCAAGGGTCTGTGTCCACGTCTGGAGGAAGGAGACAAAAACGCTTTATAGGTGCTGTTATTGGCAGT
>2008/China/JS-18-08-
ATGGGCTCCAAACCTTCTACCAGGATCCCAGCACCTCTAATGCTGATCACTCGGATCATGCTGATATTGAGCTGCATCCGCCCGACAAGCTCTCTTGACGGCAGGCCCCTTGCAGCTGCAGGAATTATAATAACAGGAGATAAGGCAGTCAATGTATACACCTCATCTCAGACAGGGTCAATCATAGTCAAGTTGCTCCCGAATATGCCCAGAGATAAGGAGGCATGTGCAAAAGCCCCATTGGAGGCATATAACAGAACACTGACTACTCTGCTCACTCCTCTTGGCGACTCCATCCGCAAGATCCAAGGGTCTGTGTCCACGTCCGGAGGAAGGAGAAAAAAACGCTTTATAGGTGCTGTTATTGGCAGT
>2008/China/JSDO812
ATGGGCTCCAAACCTTCCACCAGGATCCCAGCACCTCTGATGCTGATCACCCGGACCATGCTGATATTGGGCTGTATCTGTCCGACAAGCTCTCTTGACGGCAGGCCTCTTGCAGCTGCAGGAATTGTAGTAACAGGAGATAAGGCAGTCAATGTATACACTTCGTCTCGGACAGGGTCAATCATAGTCAAGTTGCTCCCGAATATGCCCAGGGATAAGGAGGCGTGTGCAAAAGCCCCATTAGAGGCATATAACAGAACACTGACTACTTTGCTCACTCCTCTTGGCGACTCCATCCGCAAGATCCAAGGGTCTGTGTCCACATCTGGAGGAAGGAGACAAAAACGCTTTATAGGTGCTGTTATTGGCAGT
>2008/China/layer_chicken/Shandong/N2/2008
ATGGGCTCCAGATCTTCTACCAGGATCCCAGCACCCTCTATGCTGATCACTCGGATTATGCTGATATTGAGCTGTATCCGTCTGACAAGCTCTCTTGACGGCAGGCCCCTTGCAGCTGCAGGAATTGTAGTAACAGGAGATAAGGCAGTCAATGTATACACCTCGTCTCAGACAGGGTCAATCATAGTCAAGTTGCTCCCGAATATGCCCAGAGATAAGGAGGCATGTGCAAAAGCCCCATTGGAGGCATATAACAGAACACTGACTACTCTGCTCACTCCTCTTGGCGACTCCATCCGCAAGATCCAAGGGTCTGTGTCCACGTCCGGAGGAAGGAGACAAAAACGCTTCATAGGTGCTGTTATTGGCAGT
>2008/China/LGQQ/Liaoning/08
ATGGGCTCTAAACCTTCTACCAGGATCCCAGCACCTCTGATGCTGATCACCCGGATTATGCTGATATTGGACTGTATCCGTCCGACCAGCTCTCTTGACGGCACGCCTCTTGCAGCTGCAGGAATTGTAGTAACAGGAGATAAGGCAGTCAATGTATATACCTCGTCTCAGACAGGGTCAATCATAGTCAAGTTGCTCCCGAATATGCCCAAGGATAAGGAGGCGTGTGCGAAAGACCCATTAGAGGCATATAACAGAACACTGACTACTTTGCTCACTCCTCTTGGCGAATCCATCCGCAAGATCCAAGGGTCTGTGTCCACGTCTGGAGGAAGGAGACAAAAACGCTTTATAGGTGCTGTTATTGGTAGT
>2003/China/ND/03/018
ATGGGCTCCAAACCTTCTACCAGGATCCCAGCACCTCCGATGCTGATCACTCGGATTATGCTGATATTGAGCTGTATCTGTCTGGCAAGCTCTCTCGACGGCAGGCCTCTTGCAGCTGCAGGGATTGTAGTAACAGGAGATAAGGCGGTCAATATATACACCTCTTCTCAGACAGGGTCAATCATAGTCAAGTTGCTCCCGAATATGCCCAAGGATAAAGAGGCGTGTGCAAAAGCCCCATTAGAGGCATATAACAGAACACTGACTACTTTGCTCACTCCTCTTGGTGATTCCATCCGCAAGATCCAAGGGTCTGTGTCCACTTCTGGAGGAAAGAGACAGAAACGCTTTATAGGTGCCGTTATTGGCAGT
>2008/China/NDV08-001
ATGGGCTCCAGATCTTCTACCAGGATCCCAGTACCTCTGATGCTGACTGTTCGGGTTGCGCTGGCACTGAGTTGCGTCCGTCTGACAAGCTCCCTTGATGGCAGGCCTCTTGCAGCTGCAGGGATCGTGGTAACAGGAGACAAAGCAGTCAACATATACACCTCATCCCAGACAGGGTCGATCATAATCAAGTTACTCCCTAATATGCCCAAGGACAAAGAGGCGTGTGCAAAAGCCCCGTTGGAGGCGTATAACAGGACATTGACTACTCTGCTCACCCCCCTTGGTGATTCTATCCGTAGGATACAAGAGTCCGTGACTACATCTGGAGGAGGGAAACAGGGGCGCCTTATAGGCGCTATTATCGGTGGT
>2008/China/NDV08-003
ATGGGCTCCAGATCTTCTACCAGGATCCCAGTACCTCTGATGCTGACTGTTCGGGTCGCGCTGGCATTGTGTTGCGTCCGTCTGACAAGCTCCCTTGATGGCAGGCCTCTTGCAGCTGCAGGGATTGTGGTAACAGGAGACAAAGCAGTCAACATATACACCTCATCCCAGACAGGGTCGATCATAGTCAAGTTACTCCCCAATATGCCCAAGGACAAAGAGGCATGTGCAAAAGCCCCGTTGGAGGCGTACAACAGGACATTGACTACTCTGCTCACCCCCCTTGGTGATTCTATCCGTAGGATACAAGAGTCCGTGACTACATCTGGAGGAGGGAAACAGGGACGCCTTATAGGCGCTATTATCGGTGGT
>2008/China/NDV08-008
ATGGGCTTCAGATCTTCTACCAGGATCCCAGCACCTCTGATGCTGATCACCCGGATTATGCTGATATTGGGCTGCATCCGTCCGACAAGCTCTCTTGACGGCAGGCCTCTTGCAGCTGCAGGAATTGTAGTAACAGGAGATAAGGCAGTCAATGTATATACCTCGTCTCAGACAGGGTCAATCATAGTCAAGTTGCTCCCGAATATGCCCAAGGATAAGGAGGCGTGTGCGAAAGCCCCATTAGAGGCATATAACAGAACACTGACTACTTTGCTCACTCCTCTTGGCGACTCCATCCGCAAGATCCAAGGGTCTGTGTCCACGTCTGGAGGAAGGAGACAAAAACGCTTTATAGGTGCTGTTATTGGCAGT
>2008/China/NDV08-010
ATGGGCTCCAGATCTTCTACCAGGATCCCAGCACTTCTGATGCTGATCACCCGGATTATGTTGATATTGGGCTGTATCTGTCCGACAAGCTCTCTTGACGGCAGGCCTCTTGCAGCTGCAGGAATTGTAGTAACAGGAGATAAGGCAGTCAATGTATACACCTCGTCTCAGACAGGGTCAATCATAGTCAAGTTGCTCCCGAATATGCCCAGGGATAAGGAAGCGTGTGCAAAAGCCCCATTAGAGGCATATAACAGAACACTGACTACTTTGCTCACTCCTCTTGGTGACTCCATCCGCAAGATCCAAGGGTCTGTGTCCACGTCTGGGGGAAGGAGACAAAAACGCTTCATAGGTGCTATTATTGGCAGT
>2008/China/NDV08-012
ATGGGCTCCAGATCTTCTACCAGGACCCCAGCACCTCTAATGCTGATCACTCGGATTATGCTGATATTGAGCTGTATCCGTCTGACAAGCTCTCTTGACGGCAGGCCCCTTGCAGCTGCAGGAATTGTAGTAACAGGAGATAAGGCAGTCAATGTATACACCTCGTCTCAGACAGGGTCAATCATAGTCAAGTTGCTCCCGAATATGCCCAGAGATAAGGAGGCATGTGCAAAAGCCCCATTGGAGGCATATAACAGAACACTGACTACTCTGCTCACTCCTCTTGGCGACTCCATCCGCAAGATCCAAGGGTCTGTGTCCACGTCCGGAGGAAGGAGACAAAAACGCTTCATAGGTGCTGTTATTGGCAGT
>2008/China/NDV08-013
ATGGGCTCCAGATCTTCTACCAGGATCCCAGCACCTCTAATGCTGATCACTCGGATTATGCTGATATTGAGCTGTATCCGTCTGACAAGCTCTCTTGACGGCAGGCCCCTTGCAGCTGCAGGAATTGTAGTAACAGGAGATAAGGCAGTCAATGTATACACCTCGTCTCAGACAGGGTCAATCATAGTCAAGTTGCTCCCGAATATGCCCAGAGATAAGGAGGCATGTGCAAAAGCCCCATTGGAGGCATATAACAGAACACTGACTACTCTGCTCACTCCTCTTGGCGACTCCATCCGCAAGATCCAAGGGTCTGTGTCCACGTCCGGAGGAAGGAGACAAAAACGCTTCATAGGTGCTGTTATTGGCAGT
>2008/China/NDV08-015
ATGGGCCCCAGATCTTCTACCAGGATCCCAGCACCTCTAATGCTGATCACTCGGATTATGCTGATATTGAGCTGTATCCGTCTGACAAGCTCTCTTGACGGCAGGCCCCTTGCAGCTGCAGGAATTGTAGTAACAGGAGATAAGGCAGTCAATGTATACACCTCGTCTCAGACAGGGTCAATCATAGTCAAGTTGCTCCCGAATATGCCCAGAGATAAGGAGGCATGTGCAAAAGCCCCATTGGAGGCATATAACAGAACACTGACTACTCTGCTCACTCCTCTTGGCGACTCCATCCGCAAGATCCAAGGGTCTGTGTCCACGTCCGGAGGAAGGAGACAAAAACGCTTCATAGGTGCTGTTATTGGCAGT
>2008/China/NDV08-018
ATGGGCTCCAGACCTTCTACCAGGATCCCAGCACCTCTAATGCTGATCACTCGGATTATGCTGATATTGAGCTGTATCCGTCTGGCAAGCTCTCTTGACGGCAGGCCCCTCGCAGCTGCAGGAATTGTAGTAACAGGAGATAAGGCAGTCAATGTATACACCTCGTCTCAGACAGGGTCAATCATAGTCAAGTTGCTCCCGAATATGCCCAGAGATAAGGAGGCATGTGCAAAAGCCCCATTGGAGGCATATAACAGAACATTGACCACTCTGCTCACTCCTCTTGGCGACTCCATCCGCAAGATCCAAGGGCCTGTGTCCACGTCCGGAGGAAGGAGACAAAAACGCTTTATAGGTGCTGTTATTGGCGGT
>2008/China/NDV08-019
ATGGGCCCCAGATCTTCTACCAGGACCCCAGCACCTCTGATGCTGGTCACCCGGATTATGCTGATATTGGGCTGTATTCGTTCGACAAGCTCCCTTGATGGCAGGCCTCTTGCAGCTGCAGGAATTGTAGTAACAGGAGATAAGGCAGTCAATGTATACACCTCGTCTCAGACAGGGTCAATCATAGTCAAGTTGCTCCCGAATATGCCCAGGGATAAGGAGGCGTGTGCGAAGGCCCCATTAGAGGCATATAACAGGACACTGACTACTTTGCTCACTCCTCTTGGCAACTCCATCCGCAAGATTCAAGGGTCTGTGTCCACGTCTAGAGGAAGGAGACAAAAACGCTTTATAGGTGCTGTTATTGGCAGT
>2008/China/NDV08-020
ATGGGCTCCAGATCTTCTACCAGGATCCCAGCACCTCTGGTGCTGGTCACCCGGATTATGCTGATATTGGGCTGTATTCGTTCGACAAGCTCTCTTGACGGCAGGCCTCTTGCAGCTGCAGGAATTGTAGTAACAGGAGATAAGGCAGTCAATGTATACACCTCGTCTCAGACAGGGTCAATCATAGTCAAGTTGCTCCCGAATATGCCCAGGGATAAGGAGGCGTGTGCGAAAGCCCCATTAGAGGCATATAACAGAACACTGACTACTTTGCTCACTCCTCTTGGCGACTCCATCCGCAAGATTCAAGGGTCTGTGTCCACGTCTGGAGGAAGGAGACAAAAACGCTTTATAGGTGCTGTTATTGGCAGT
>2008/China/NDV08-022
ATGGGCTCCAGATCTTCTACCAGGATCCCAGTACCTCTAATGCTAATCACTCGGATTATGCTGATATTGAGCTGTATCCGTCTGACAAGCTCTCTTGACGGCAGGCCCCTTGCAGCTGCAGGAATTGTAGTAACAGGAGATAAGGCAGTCAATGTATACACCTCGTCTCAGACAGGGTCAATCATAGTCAAGTTGCTCCCGAATATGCCCAGAGATAAGGAGGCATGTGCAAGAGCCCCATTGGAGGCATATAACAGAACACTGACTACTCTACTCACTCCTCTTGGCGACTCCATCCGCAAGATCCAAGGGTCTGTATCCACGTCCGGAGGAAGGAGACAAAAACGCTTTATAGGTGCAGTTATTGGCAGT
>2008/China/NDV08-023
ATGGGCTCCAGATCTTCTACCAGGATCCCAGCACCTCTGATGCTGATCACCCGGATTATGCCGATATTGGGCTGTATTCGTTCGACAAGCTCCCTTGATGGCAGGCCTCTTGCAGCTGCAGGAATTGTAGTAACAGGAGATAAGGCAGTCAATGTATACACCTCGTCTCAGACAGGGTCAATCATAGTCAAGTTGCTCCCGAATATGCCCAGAGGTAAGGAGGCGTGTGCGAAAGCCCCATTAGAGGCATATAACAGAACACTGACTACTTTGCTCACTCCTCTTGGCGACTCCATCCGCAAGATTCAAGGGTCTGTGTCCACATCTGGAGGAAGGAGACAAAAACGCTTTATAGGTGCTGTTATTGGCAGT
>2008/China/NDV08-024
ATGGGCTCCAGATCTTCTACCAGGATCCCAGCACCTCTGATGCTGGTCACCCGGATTATGCTGATATTGGGCTGTATTCGTTCGACAAGCTCCCTTGATGGCAGGCCTCTTGCAGCTGCAGGAATTGTAGTAACAGGAGATAAGGCAGTCAATGTATACACCTCGTCTCAGACAGGGTCAATCATAGTCAAGTTGCTCCCGAATATGCCCAGGGATAAGGAGGCGTGTGCGAAAGCCCCATTAGAGGCATATAACAGGACACTGACTACTTTGCTCACTCCTCTTGGCAACTCCATCCGCAAGATTCAAAGGTCTGTGTCCACGTCTGGAGGAAGGAGGCAAAAACGCTTTATAGGTGCTGTTATTGGCAGT
>2008/China/NDV08-025
ATGGGCTCCAGATCTTCTACCAGGATCCCAGTACCTCTTATGCTGACCGTCCGAGTCATGTTGGCACTGAGTTGCGTCTGTCCGACCAGCGCCCTTGATGGCAGGCCTCTTGCAGCTGCAGGGATTGTGGTAACAGGAGACAAAGCAGTCAACATATACACCTCATCTCAGACAGGGTCAATCATAATCAAGTTACTCCCAAATATGCCCAAGGATAAAGAGGCGTGTGCAAAAGCCCCGTTGGAGGCATACAACAGGACATTGACTACTTTGCTCACCCCCCTTGGTGATTCTATCCGTAGGATACAAGAGTCTGTGACCACGTCCGGAGGAGGGAAACAGGGACGTCTTATAGGCGCCATTATCGGTGGT
>2008/China/NDV08-027
ATGGGCTCCAGATCTTCTACCAGGATCCCAGCACCTCTGATGCTGATCACCCGGATTATGCTGATATTGGGCTGTATCCGTCCGACAAGCTCTCTTGACGGCAGGCCTCTTGCAGCTGCAGGAATTGTAGTAACAGGAGATAAGGCAGTCAATGTATACACCTCGTCTCAGACAGGGTCAATCATAGTCAAGTTGCTCCCAAATATGCCCAGAGATAAGGAGGCGTGTGCGAAAGCCCCATTAGAGGCATATAACAGAACACTGACTACTTTGCTCACTCCTCTTGGCGACTCCATCCGCAAGATCCAAGGGTCTGTGTCCACGTCTGGAGGAAGGAGACAAAAACGCTTTATAGGTGCTGTTATTGGCAGT
>2008/China/NDV08-029
ATGGGCTCCAGATCTTCTACCAGGATCCCAGCACCTCCAACGCTGATCACTCGGATTATGCTGATATTGAGCTGTATCCGTCTGACAAGCTCTCTCGACGGCAGGCCCCTTGCAGCTGCAGGAATTGTAGTAACAGGAGATAAGGCAGTCAATGTGTACACCTCGTCTCAGACGGGGTCAATCATAGTCAAGTTGCTCCCGAATATGCCCAGAGATAAAGAGGCATGTGCAAAAGCCCCATTGGAGGCATATAACAGAACACTGACTACTCTGCTCACTCCTCTTGGCGACTCCATCCGCAAGATTCAAGGGTCTGTGTCCACGTCTGGAGGAAGGAGACAAAAACGCTTTATAGGTGCTGTTATTGGCAGT
>2008/China/NDV08-030
ATGGGTTCCAGATCTTCTACCAGGATCCCAGCACCTCTAATGCTGATCACTCGGATTATGCTGATAGTGAGCTGTATCTGTCCGACAAGCTCTCTTGACGGCAGGCCCCTTGCAGCTGCAGGAATTGTAGTAACAGGAGATAAGGCAGTCAATGTATACACCTCGTCTCAGACAGGGTCAATCATAATCAAGTTGCTCCCGAATATGCCCAGAGATAAGGAGGCGTGTGCAAAAGCCCCATTGGAGGCATATAACAGAACACTGACTACTCTACTCACTCCTCTTGGTGACTCCATCCGCAAGATCCAAGGGTCTGTGTCCATGTCTGGGGGAAGGAGACAAAAACGCTTTATAGGTGCTGTTATTGGCAGT
>2008/China/NDV08-031
ATGGGCTCCAGATCTTCTACCAGGATCCCAGCACCTCTAATGCTGATCACTCGGATTATGCTGATAGTGAGCTGTATCTGTCCGACAAGCTCTCTTGACGGCAGGCCCCTTGCAGCTGCAGGAATTGTAGTAACAGGAGATAAGGCAGTCAATGTATACACCTCGTCTCAGACAGGGTCAATCATAATCAAGTTGCTCCCGAATATGCCCAGAGATAAGGAGGCGTGTGCAAAAGCCCCATTAGAGGCATATAACAGAACACTGACTACTCTACTCACTCCTCTTGGTGACTCCATCCGCAAGATCCAAGGGTCTGTGTCCATGTCTGGGGGAAGGAGACAAAAACGCTTTATAGGTGCTGTTATTGGCAGT
>2008/China/NDV08-034
ATGGGCTCCAGATCTTCTACCAGGATCCCAGCACCTCTAATGCTGATCACTCGGATTATGCTGATATTGAGCTGTATCCGTCTGGCAAGCTCTCTTGACGGCAGGCCCCTCGCAGCTGCAGGAATTGTAGTAACAGGAGATAAGGCAGTCAATGTATACACCTCGTCTCAGACAGGGTCAATCATAGTCAAGTTGCTCCCGAATATGCCCAGAGATAAGGAGGCATGTGCAAAAGCCCCATTGGAGGCATATAACAGAACATTGACCACTCTGCTCACTCCTCTTGGCGACTCCATCCGCAAGATCCAAGGGTCTGTGTCCACGTCCGGAGGAAGGAGACAAAAACGCTTTATAGGTGCTGTTATTGGCGGT
>2008/China/NDV08-036
ATGGGCTCCAGATCTTCTACCAGGATCCCAGCACCTTTAATGCTGATCACTCGGATTATGCTGATATTGAGCTGTATCCGTCCGACAAGCTCTCTTGACGGCAGGCCCCTTGCAGCTGCAGGAATTGTAGTAACAGGAGATAAGGCAGTCAATGTATACACCTCATCTCAGACAGGGTCAATCATAGTCAAGTTGCTCCCGAATATGCCCAGAGATAAGGAGGCATGTGCAAAAGCCCCATTGGAGGCATATAACAGAACACTGACTACTCTGCTCACTCCCCTTGGCGACTCTATCCGCAAGATCCAAGGGTCTGTGTCCACGTCCGGAGGAAGGAGACGAAAACGCTTTATAGGTGCCGTTATTGGCAGT
>2008/China/ND-XX08
ATGGGCTCCAAACCTTCTACCAGGATCCCAGCACCTCTGATGCTGGTCACCCGGATTATGCTGATATTGGGCTGTATTCGTTCGACAAGCTCCCTTGATGGCAGGCCTCTTGCAGCTGCAGGAATTGTAGTAACAGGAGATAAGGCAGTCAATGTATACACCTCGTCTCAGACAGGGTCAATCATAGTCAAGTTGCTCCCGAATATGCCCAGGGATAAGGAGGCGTGTGCGAAAGCCCCATTAGAGGCATATAACAGAACACTGACTACTTTGCTCACTCCTCTTGGCGACTCTATCCGCAAGATTCAAGGGTCTGTGTCCACGTCTGGAAGAAGGAGACAAAAACGCTTTATAGGTGCTGTTATTGGCAGT
>2008/China/SD-15-08-Pi
ATGGGCTCCAAACCTTCTACCAAGATCCCAGCACCTCTAATGCTGATCATTCGGATTATGCTGATATTGAGCTGTATCCGTCTGACAAGCTCTCTTGACGGCAGGCCCCTTGCAGCTGCAGGAATTGTAGTAACAGGAGATAAGGCAGTCAATGTATACACCTCGTCTCAGACAGGGTCAATCATAGTCAAGTTGCTCCCGAATATGCCCAGAGATAAGGAGGCATGTGCAAAAGCCCCATTGGAGGCATATAACAGAACACTGACCACTCTGCTCACTCCTCTTGGCGACTCCATCCGCAAGATCCAAGGGTCTGTGTCCACGTCCAGAGGAAGGAGACAAAAACGCTTTATAGGTGCTGTTATTGGCAGT
>2008/China/SDWF01
ATGGGCTCCAAACCTTCTACCAGGATCCCAGCACCTCTGATGCTGGTCACCCGGATTATGCTGATATTGGGCTGTATTCGTTCGACAAGCTCCCTTGATGGCAGGCCTCTTGCAGCTGCGGGAATTGTAGTAACAGGAGATAAGGCAGTCAATGTATACACCTCGTCTCAGACAGGGTCAATCATAGTCAAGTTGCTCCCGAATATGCCCAGGGATAAGGAGGCGTGTGCGAAAGCCCCATTAGAGGCATATAACAGAACACTGACTACTTTGCTCACTCCTCTTGGCGACTCCATCCGCAAGATTCAAGGGTCTGTGTCCACGTCTGGAGGAAGGAGACAAAAACGCTTTATAGGTGCTGTTATTGGCAGT
>2008/China/sh09
ATGGGCTCCAGACCTTCTACCAGGATCCCAGCACCTCTAATGCTGATCACTCAGATTATGCTGATATTGAGCTGTATCTGTCTGACAAGCTCTCTTGACGGCAGGCCCCTTGCAGCTGCAGGAATTGTAGTAACAGGAGATAAGGCAGTCAATGTATACACCTCGTCTCAGACAGGGTCAATCATAGTCAAGTTGCTCCCGAATATGCCCAGAGATAAGGAGGCATGTGCAAAAGCCCCATTGGAGGCATATAACAGAACACTGACTACTCTGCTCACTCCTCTTGGCGACTCCATCCGCAAGATCCAAGGGTCTGTGTACACGTCTGGAGGAAGGAGACAAAAACGCTTTATAGGTGCTGTTATTGGCAGT
>2008/China/SN-19-08-Ch
ATGGGCTCCAAACCTTCTACCAGGATCCCAGCACCTCTAATGCTGATCACTCGGATTATGCTGATATTGAGCTGTATCCGTCTGACAAGCTCTCTTGACGGCAGGCCCCTTGCAGCTGCAGGAATTGTAGTAACAGGAGATAAGGCAGTCAATGTATACACCTCGTCTCAGACAGGGTCAATCATAGTCAAGTTGCTCCCGAATATGCCCAGAGATAAGGAGGCATGTGCAAAAGCCCCATTGGAGGCATATAACAGAACACTGACTACTCTGCTCACTCCTCTTGGCGACTCTATCCGCAAGATCCAAGGGTCTGTGTCCACGTCCGGAGGAAGGAGACAAAAACGCTTCATAGGTGCTGTTATTGGTAGT
>2008/China/SN-20-08-Ch
ATGGGCTCCAAACCTTCTACCAGGATCCCAGCACCTCTAATGCTGATCACTCGGATTATGCTGATATTGAGCTGTATCCGTCTGACAAGCTCTCTTGACGGCAGGCCCCTTGCAGCTGCAGGAATTGTAGTAACAGGAGATAAGGCAGTCAATGTATACACCTCGTCTCAGACAGGGTCAATCATAGTCAAGTTGCTCCCGAATATGCCCAGAGATAAGGAGGCATGTGCAAAAGCCCCATTGGAGGCATATAACAGAACACTGACTACTCTGCTCACTCCTCTTGGCGACTCTATCCGCAAGATCCAAGGGTCTGTGTCCACGTCCGGAGGAAGGAGACAAAAACGCTTCATAGGTGCTGTTATTGGTAGT
>2008/China/SN-5-08-Ch
ATGGGCTCCAAACCTTCTACCAGGATCCCAGCACCTCTGATGCTGGTCACCCGGATTATGCTGATATTGGGCTGTATTTGTTCGACAAGCTCCCTTGATGGCAGGCCTCTTGCAGCTGCAGGAATTGTAGTAACAGGAGATAAGGCAGTCAATGTATACACCTCGTCTCAGACAGGGTCAATCATAATCAAGTTGCTCCCGAATATGCCCAGGGATAAGGAGGCGTGTGCGAAAGCCCCATTAGAGGCATATAACAGGACACTGACTGCTTTGCTCACTCCTCTTGGCAACTCCATCCGCAAGATTCAAGGGTCTGTGTCCACGTCTGGAAGAAGGAGACAAAAACGCTTTATAGGTGCTGTTATTGGCAGT
>2008/China/SN-6-08-Ch
ATGGGCTCCAAACCTTCTACCAGGATCCCAGCACCTCTAATGCTGATCACTCGGACTATGCTGATATTGAGCTGTATCCGTCTGACAAGCTCTCTTGACGGCAGGCCCCTTGCAGCTGCAGGAATTGTAGTAACAGGAGATAAGGCAGTCAATGTATACACCTCGTCTCAGACAGGGTCAATCATAGTCAAGTTGCTCCCGAATATGCCCAGAGATAAGGAGGCATGTGCAAAAGCCCCATTGGAGGCATATAACAGAACACTGACTACTCTGCTCACTCCTCTTGGCGACTCCATCCGCAAGATCCAAGGGTCTGTGTCCACGTCCGGAGGGAGGAGACAAAAACGCTTTATAGGTGCTGTTATTGGCAGT
>2008/China/SY-1-08-Ch
ATGGGCTCCAAACCTTCTACCAGGATCCCAGCACCTCCAATGCTGATCACTCGGACTATGCTGATATTGAGCTGTATCCGTCTGACAAGCTCTCTTGACGGCAGGCCCCTTGCAGCTGCAGGAATTGTAGTAACAGGAGATAAGGCAGTCAATGTATACACCTCGTCTCAGACAGGGTCAATCATAGTCAAGTTGCTCCCGAATATGCCCAGAGATAAGGAGGCATGTGCAAAAGCCTCGTTGGAGGCATATAACAGAACACTGACTACTCTGCTCACTCCTCTTGGCGACTCCATCCGCAAGATCCAAGGGTCTGTGTCCACGTCCGGAGGAAGGAGACAAAAACGTTTTATAGGTGCTGTTATTGGCAGT
>2008/China/TCQQ/Tianjin/08
ATGGGCTCCAAACCTTCTACCAGGATTCCAGCACCTCTAATGCTGATCACTCGGATTATGCTGATATTGAGCTGTATCCGTCTGACAAGCTCTCTTGACGGCAGGCCCCTTGCAGCTGCAGGAATTGTAGTAACAGGAGATAAGGCAGTCAATGTATACACCTCGTCTCAGACAGGGTCAATCATAGTCAAGTTGCTCCCGAATATGCCCAGAGATAAGGAGGCATGTGCAAAAGCCCCATTGGAGGCATATAACAGAACACTGACTACTCTGCTCACTCCTCTTGGCGACTCCATCCGCAAGATCCAAGGGTCTGTGTCCACGTCCGGAGGAAGGAGACAAAAACGCTTCATAGGTGCTGTTATTGGCAGT
>2008/China/XY-11-08-Ch
ATGGGCTCCAAACCTTCTACCAGGATCCCAGCACCTCTAATGCTGATCACTCGGATTATGCTGATATTGAGCTGTATCCGTCTGACAAGCTCTCTTGACGGCAGGCCCCTTGCAGCTGCAGGAATTGTAGTAACAGGAGATAAGGCAGTCAATGTATACACCTCATCTCAGACAGGGTCAATCATAGTCAAGTTGCTCCCGAATATGCCCAGAGATAAGGAGGCATGTGCAAAAGCCCCATTGGAGGCATATAACAGAACACTGACTACTCTGCTCACTCCCCTTGGCGACTCTATCCGCAAGATCCAAGGGTCTGTGTCCACGTCCGGAGGAAGGAGACGAAAACGCTTTATAGGTGCTGTTATTGGCAGT
>2008/China/XY-14-08-Ch
ATGGGCTCCAAACCTTCTACCAGGATCCCAGCACCTCTAATGCTGATCACTCGGACTATGCTGATATTGAGCTGTATCCGTCTGACAAGCTCTCTTGACGGCAGGCCCCTTGCAGCTGCAGGAATTGTAGTAACAGGAGATAAGGCAGTCAATGTATACACCTCGTCTCAGACAGGGTCAATCATAGTCAAGTTGCTCCCGAATATGCCCAGAGATAAGGAGGCATGTGCAAAAGCCCCATTGGAGGCATATAACAGAACACTGACTACTCTGCTCACTCCTCTTGGCGACTCCATCCGCAAGATCCAAGGGTCTGTGTCCACGTCCGGAGGAAGGAGACAAAAACGCTTCATAGGTGCTGTTATTGGCAGT
>2008/China/XZ-12-08-Ch
ATGGGCTCCAAACCTTCTACCAGGATCCCAGCACCTCTAATGCTGATCACTCGGATTATGCTGATATTGAGCTGTATCCGTCTGACAAGCTCTCTTGACGGCAGGCCCCTTGCAGCTGCAGGAATTGTAGTAACAGGAGATAAGGCAGTCAATGTATACACCTCGTCTCAGACAGGGTCAATCATAGTCAAGTTGCTCCCGAATATGCCCAGAGATAAGGAGGCATGTGCAAAAGCCCCATTGGAGGCATATAACAGAACACTGACTACTCTGCTCACTCCTCTTGGCGACTCTATCCGCAAGATCCAAGGGTCTGTGTCCACGTCCGGAGGAAGGAGACAAAAACGCTTCATAGGTGCTGTTATTGGCAGT
>2008/China/XZ-13-08-Ch
ATGGGCTCCAAACCTTCTACCAGGATCCCAGCACCTCCAATGCTGATCACTCGGACTATGCTGATATTGAGCTGTATCCGTCTGACAAGCTCTCTTGACGGCAGGCCCCTTGCAGCTGCAGGAATTGTAGTAACAGGAGATAAGGCAGTCAATGTATACACCTCGTCTCAGACAGGGTCAATCATAGTCAAGTTGCTCCCGAATATGCCCAGAGATAAGGAGGCATGTGCAAAAGCCCCATTGGAGGCATATAACAGAACACTGACTACTCTGCTCACTCCTCTTGGCGACTCCATCCGCAAGATCCAAGGGTCTGTGTCCACGTCCGGAGGAAGGAGACAAAAACGTTTTATAGGTGCTGTTATTGGCAGT
>2008/China/XZ-7-08-Ch
ATGGGCTCCAAACCTTCTACCAGGATCCCAGCACCTCTAATGCTGATCACTCGGATTATGCTGATATTGAGCTGTATCCGTCTGACAAGCTCTCTTGACGGCAGGCCCCTTGCAGCTGCAGGAATTGTAGTAACAGGAGATAAGGCAGTCAATGTATACACCTCATCTCAGACAGGGTCAATCATAGTCAAGTTGCTCCCGAATATGCCCAGAGATAAGGAGGCATGTGCAAAAGCCCCATTGGAGGCATATAACAGAACACTGACTACTCTGCTCACTCCCCTTGGCGACTCCATCCGCAAGATCCAAGGGTCTGTGTCCACGTCCGGAGGAAGGAGACAAAAACGCTTTATAGGTGCTGTTATTGGCAGT
>2008/China/XZ-8-08-Ch
ATGGGCTCCAGACCTTCTACCAAGAACCCAGCACCTATGATGCTGACTATCCGGGTTGCGCTGGTACTGAGTTGCATCTGTCCGGCAAACTCCATTGATGGCAGGCCTCTTGCAGCTGCAGGAATTGTGGTTACAGGAGACAAAGCCGTCAACATATACACCTCATCCCAGACAGGATCAATCATAGTTAAGCTCCTCCCGAATCTGCCCAAGGATAAGGAGGCATGTGCGAAAGCCCCCTTGGATGCATACAACAGGACATTGACCACTTTGCTCACCCCCCTTGGTGACTCTATCCGTAGGATACAAGAGTCTGTGACTACATCTGGAGGGGGGAGACAGGGGCGCCTTATAGGCGCCATTATTGGCGGT
>2008/China/XZ-9-08-Ch
ATGGGCTCCAAACCTTCTACCAGGATCCCAGCACCTCTAATGCTGATCACTCGGATTATGCTGATATTGAGCTGTATCCGTCTGACAAGCTCTCTTGACGGCAGGCCCCTTGCAGCTGCAGGAATTGTAGTAACAGGAGATAAGGCAGTCAATGTATACACCTCGTCTCAGACAGGGTCAATCATAGTCAAGTTGCTCCCGAATATGCCCAGAGATAAGGAGGCATGTGCAAAAGCCCCATTGGAGGCATATAACAGAACACTGACTACTCTGCTCACTCCTCTTGGCGACTCTATCCGCAAGATCCAAGGGTCTGTGTCCACGTCCGGAGGAAGGAGACAAAAACGCTTCATAGGTGCTGTTATTGGCAGT
>2008/China/YZCQ/Liaoning/08
ATGGGCTCTAAACCTTCTACCAGGATCCCAGCACCTCTGATGCTGATCACCCGGATTATGCTGATATTGGACTGTATCCGTCCGACAAGCTCTCTTGACGGCAGGCCTCTTGCAGCTGCAGGAATTGTAGTAACAGGAGATAAGGCAGTCAATGTATATACCTCGTCTCAGACAGGGTCAATCATAGTCAAGTTGCTCCCGAATATGCCCAAGGATAAGGAGGCGTGTGCGAAAGACCCATTAGAGGCATATAACAGAACACTGACTACTTTGCTCACTCCTCTTGGCGAATCCATCCGCAAGATCCAAGGGTCTGTGTCCACGTCTGGAGGAAGGAGACAAAAACGCTTTATAGGTGCTGTTATTGGTAGT
>1997/China/ZhJ-3/97b
ATGGGCTCCAAACCTTCTACCAGGATCTCAGTACCTCCGATGCTAATCACCCAAATCACGTTGATATTGAGCTGTATCTGTCTGACTAGCTCTCTTGACGGCAGGCCTCTTGCAGCTGCGGGGATTGTGGTAACAGGAGATAAAGCAGTCAATATATACACCTCATCTCAGACGGGGTCAATCATAATCAAGTTGCTCCCAAATATGCCCAAGGATAAAGAGGCGTGTGCAAAAGCCCCGTTAGAAGCATACAACAGAACACTGACCACTTTACTCTCCCCACTTGGTGATTCCATCCGCAGGATACAAGGGTCTGTGTCTACATCAGGAGGAAGGAGACAGAAACGCTTTATAGGTGCCATTATCGGTAGT
>2008/Dominican Republic/499-31
ATGggttcccggtcctctaccaggacttcggcatctctgccgctaatcatctgggccacactgatcatgagctgcatttgtttgacaagctctctcgatggcaggcatcttgcagcagcaggaatcgtggtaacaggagataaatcggtcaacgtatacacctcatctcagacggggtcgatcatagtcaaattgctcccaaatatgcccagggacaaagaggcatgtgcaaaagccccgctggaggcatacaataaaacactgaccactctactcacccccctcggtgattctatccgcaagatacaagagtcagcgactacatctggaagaaggagacagaaacgttttgtaggtgccattatcggcggt
>2008/IvoryCoast/2601
ATGGGCTCCAAACCTTCTACCAGGATTCCAGTACCTCTAATGCTGATCATTCGGACTATGCTGGTATTAAGCTGCGTCTGTCTGACAAACTCCCTTGACGGCAGGCCCCTTGCAGCTGCGGGGATTGTAATAACAGGAGATAAGGCAGTCAAGATATACACCTCATCTCAGACAGGGTCGATCATAGTCAAGTTGCTCCCGAATATGCCCAAGGATAAAGAGGCGTGCGCGAGAGCCCCCTTAGAGGCATACAACAGAACATTGACCACCTTACTCACTCCCCTTGGCGATTCTATCCACAGGATACAAGGGTCTGTGTCCACACCTGGAGGAAGGAGACAAAAGCGTTTTATAGGTGCCGTTATTGGCAGT
>2008/Kazakhstan/APMV-1/chicken/Almaty/24/98
ATGGGCTCCAAACCTTCTACCAGGATCCCAGTACCCCTGATGCTGATCACTCGATTTATGCTAATCTTAAGCTGCATCCGTTCGACAAGTTCCCTTGATGGCAGGCCTCTTGCAGCTGCAGGGATTGTAGTAACAGGAGATAAGGCAGTCAATATATACACCTCATCTCAGACAGGGTCAATCATAGTCAAATTGCTCCCGAATATGCCCAAGGATAAAGAGGCGTGTGCAAAAGCCCCATTAGAGGCATATAACAGAACACTGACCACCCTACTCACTCCTCTTGGCGATTCTATCCGTAGAATACAAGGGTCTGTGTCCACATCGGGAGGAAGGAGACAGAGACGTTTTATAGGTGCCGTTATCGGCAGT
>2008/Kazakhstan/APMV-1/chicken/Almaty/37/98
ATGGGCTCCAAACCTTCTACCAGGATCCCAGTACCCCTGATGCTGATCACTCGATTTATGCTAATCTTAAGCTGCATCCGTTCGACAAGTTCCCTTGATGGCAGGCCTCTTGCAGCTGCAGGAATTGTAGTAACAGGAGATAAGGCAGTCAATATATACACCTCATCTCAGACAGGGTCAATCATAGTCAAATTGCTCCCGAATATGCCCAAGGATAAAGAGGCGTGTGCAAAAGCCCCATTAGAGGCATATAACAGAACACTGACCACCCTACTCACTCCTCTTGGCGATTCTATCCGTAGAATACAAGGGTCTGTGTCCACATCGGGAGGAAGGAGACAGAGACGTTTTATAGGTGCCGTTATCGGCAGT
>2008/Kazakhstan/APMV-1/chicken/Almaty/42/98
ATGGGCTCCAAACCTTCTACCAGGATCTCAGTACCCCTGATGCTGATCACTCGATTTATGCTAATCTTAAGCTGCATCCGTTCGACAAGTTCCCTTGATGGCAGGCCTCTTGCAGCTGCAGGAATTGTAGTAACAGGAGATAAGGCAGTCAATATATACACCTCATCTCAGACAGGGTCAATCATAGTCAAATTGCTCCCGAATATGCCCAAGGATAAAGAGGCGTGTGCAAAAGCCCCATTAGAGGCATATAACAGAACACTGACCACCCTACTCACTCCTCTTGGCGATTCTATCCGTAGAATACAAGGGTCTGTGTCCACATCGGGAGGAAGGAGACAGAGACGTTTTATAGGTGCCGTTATCGGCAGT
>2008/Kazakhstan/PMV-1/goose/Almaty/31/05
ATGGGCTCTAGACCTTCTACCAAGAACCCAGCACCTATGATGCTGACTGTCCGGGTCGCGCTGGTACTGAGTTCCATCTGTCCGGCAAACTCCATTGATGGCAGGCCTCTTGCGGCCGCAGGAATTGTGGTAACAGGAGACAAAGCAGTCAACATATACACTTCATCCCAGACAGGATCGATCATAGTGAAGCTCCTCCCAAATCTGCCCAAGGATAAGGAGGCATGCGCAAAAGCCCCCTTGGATGCATACAACAGGACATTGACCACTTTGCTCACTCCCCTTGGTGACTCTATCCGTAGGATACAAGAGTCTGTGACTACATCTGGAGGGGGGAGACAGGGGCGCCTTATAGGCGCCATTATTGGCGGT
>2008/Madagascar/MG_039
ATGGGCTCTCAATCTTCTACTTGGATCCCGATATTTCCAATGCCGACCATCCTAATTGCATTGGCACTGGGCTGTGTCCGTTCGACAAGCTCTCTTGATGGCAGGCCGCTTGCAGCTGCGGGGATCGTGGTAACGGGAGATAAAGCAGTCAACATATACACCTCATCCCAGACAGGATCAATTATAATCAAGTTACTCCCAAACATGCCCAAAGATAGAGAGGCATGCGCAAAATCCCCAGTAGAAGCATACAATCGGACACTGACTACTCTGCTCACCCCCCTTGGCGATTCTATCCGTAGGATACAAGAGTCTGCGACTATCTCCGAAGGAAGGAGGCGGAGACGCTTTGTAGGTGCCATCATAGGCAGT
>2008/Madagascar/MG_725_08
ATGGGCTCTAAATCTTCTACTTGGATCCCGATATCTCCAATGCCGACCATCCTAATTGCATTGGCATTGGGCTGTGTCCGTTTGACAAGCTCTCTCGATGGCAGGCCGCTTGCAGCTGCGGGGATCGTGGTGACGGGAGATAAAGCAGTCAACATATACACCTCATCCCAGACAGGATCAATCATAGTCAAGTTACTCCCGAATATGCCCAAAGATAAAGAGGCGTGCGCAAAAGCCCCAGTGGAGGCATACAATCGGACACTGACTACTCTGCTCACCCCCCTTGGCGATTCTATCCGTAGGATACAAGAGTCTGCGACTACCTCTGGAGGAAGGAGGCGGAGACGCTTTGTAGGTGCCATCATCGGCAGT
>2008/Madagascar/MG_Meola
ATGGGCTCTCAATCTTCTACTTGGATCCCGATATTTCCAATGCCGACCATCCTAATTGCATTGGCACTGGGCTGTGTCCGTTCGACAAGCTCTCTTGATGGCAGGCCGCTTGCAGCTGCGGGGATCGTGGTAACGGGAGATAAAGCAGTCAACATATACACCTCATCCCAGACAGGATCAATTATAATCAAGTTACTCCCAAACATGCCCAAAGATAGAGAGGCATGCGCAAAATCCCCAGTAGAAGCATACAATCGGACACTGACTACTCTGCTCACCCCCCTTGGCGATTCTATCCGTAGGATACAAGAGTCTGCGACTATCTCCGAAGGAAGGAGGCGGAGACGCTTTGTAGGTGCCATCATAGGCAGT
>2008/Malaysia/1041-632
ATGGGCTCCAGATCTTCTACCAGGATCCCAGTACCTCTTATGCTGACCGTCCGAGTCATGTTGGCACTGAGTTGCGTCTGTCCGACCAGCGCCCTTGATGGCAGGCCTCTTGCAGCTGCAGGGATTGTGGTAACAGGAGACAAAGCAGTCAACATATACACCTCATCTCAGACAGGGTCAATCATAATCAAGTTACTCCCAAATATGCCCAAGGATAAAGAGGCGTGTGCAAAAGCCCCGTTGGAGGCATACAACAGGACATTGACTACTTTGCTCACCCCCCTTGGTGATTCTATCCGTAGGATACAAGAGTCTGTGACCACGTCCGGAGGAGGGAAACAGGGACGTCTTATAGGCGCCATTATCGGTGGT
>2008/Malaysia/MB047/05
ATGGGCTCCAGATCTTCTACCAGGACCCCAGTACCCCTGATGTTGATCACTCGGATCATGCTGATATTAAGCTGTATCTGTCTGACAAGCTCTCTTGACGGCAGGCCTCTTGCAGCTGCAGGGATTGTAGTAACAGGAGATAAGGCAGTCAATATATACACCTCATCTCAGACAGGGTCAATCATAGTCAAGTTGCTCCCGAATATGCCTAAGGATAAAGAGGCGTGTGCAAAAGCCCCATTAGAGGCATACAACAGAACACTGACTACCTTGCTCACTCCCCTTGGCGATTCCATCCGCAAGATCCAAGGGTCTGTGGCCACGTCCGGAGGAAGGAGACAGAAACGCTTTATAGGTGCCGTTATTGGCAGT
>2008/Mali/ML007/08
ATGGGCTCTAAACCTTCTACCAGGACTCCAGTATCCCTGATGCCTATTGTCCAGATTATGCTGGTACTATGCTGTGTCTATATGACAAGCTCCCTTGACGGCAGGCCTCTTGCGGCTGCAGGAATTGTAATAACAGGAGATAAGGCAGTCAAAATCTACACCTCATCCCAGACAGGGTCGATCATAGTCAAGTTACTCCCGAATATGCCCAAGGATAAAGAGGCGTGTGCAAAAGCCCCATTAGAGGCATACAACAGAACATTAACCACCTTACTCACTCCTCTTGGCGATTCCATCCACAGGATACAAGGGTCTGCGTCTATATCTGGAGGGAGGAGACAGAAACGCTTTATAGGTGCCGTTATTGGCAGT
>2008/Mali/ML225/08
ATGggctccaaaccttctaccaggccacctgtacccctaatgctgatcactcggattatgctgatattaggctgtatctgtctgacaaactcccttgacggcaggcctcttgcagctgcggggattgttataacaggagacaaggcagtcaagatatacacctcatctcagacagggtcaatcatagtcaagttgctcccaaacatgcccaaggacaaagaggcatgcgcaaaagcccccttagaggcatacaacagaacattgaccaccttactcactccccttggcgattccatccaaaggatacaaaggtctgtgtccacatctggagggaggagacaaaagcgctttataggtgccgtaattggcagt
>2008/Niger/2602-605
ATGGGCTCTAAACCTTCTACCAGGACTCCAGTATCCCTGATGCCTATTGTCCAGATTATGATGGTACTAAGCTGTGTCTATATGACAAGCTCCCTTGACGGCAGGCCTCTTGCGGCTGCAGGAATTGTAATAACAGGAGATAAGGCAGTCAAGATCTACACCTCATCTCAGACAGGGTCGATCATAGTCAAGTTACTCCCGAATATGCCCAAGGATAAAGAGGCGTGTGCAAAAGCCCCATTAGAGGCATACAACAGAACATTAACCACCTTACTCGCTCCTCTTGGCGATTCCATCCACAGGATACAAGGGTCTGCGTCTACATCTGGAGGGAGGAGGCAGAAACGCTTCATAGGTGCCGTTATTGGCAGT
>2008/Niger/2602-625
ATGGGCTCTAAACCTTCTACCAGGACTCCAGTATCCCTGATGCCTATTGTCCAGATTATGATGGTACTAAGCTGTGTTTATATGACAAGCTCCCTTGACGGCAGGCCTCTTGCGGCTGCAGGAATTGTAATAACAGGAGATAAGGCAGTCAAGATCTACACCTCATCTCAGACAGGGTCGATCATAGTCAAGTTACTCCCGAATATGCCCAAGGATAAAGAGGCGTGTGCAAAAGCCCCATTAGAGGCATACAACAGAACATTAACCACCTTACTCGCTCCTCTTGGCGATTCCATCCACAGGATACAAGGGTCTGCGTCTACATCTGGAGGGAGGAGGCAGAAACGCTTCATAGGTGCCGTTATTGGCAGT
>2008/Pakistan/chicken/SPVC/Karachi/NDV/22/2004/ND22
ATGGGCTCCAAACCTTCTACCGGGGTGCTACCACCTTTGATGCTGATCACCCGAATTATATTGATATTAGACTGTGTCTGTCCGACGAGCCCCCTTGATGGCAGGCCCCTTGCAGCTGCGGGGATTATAGTAACAGGAGATAAAGCAGTCAACATATACACCTCATCCCAAACGGGGTCAATCATAATCAAATTGCTCCCAAACATGCCCAAGGATAAAGAGGCGTGTGCAAAAGCCCCATTAGAAGCATACAACAAAACACTGACCACTTTGCTCACTCCCCTTGGTGATTCCATCCGCAGGATACAAGGGTCAGTGTCCACATCGGGAGGAAGGAGACAGAGACGCTTTATAGGTGCCATTATCGGCAGT
>2008/Pakistan/chicken/SPVC/Karachi/NDV/27/2006/ND27
ATGGGCTCCAAACCTTCTACCAGAATTCCAGTACCCCTGAGTCTGATCACTAGGGCTATATTGATCTTGAGCTGTATCTGTCTGACAAGCTCCCTCGACGGCAGACCTCTTGCAGCTGCAGGGATTGTAGTAACAGGAGATAAGGCAGTCAATATATACACCTCATCTCAAACAGGGTCAATCATAGTCAAATTGCTCCCGAATATGCCCAAGGATAAAGAGGCGTGTGCAAAAGCCCCATTAGAGGCATACAATAGAACACTGACCACTTTACTCACTCCCCTGGGCGATTCTATCCGTAGGATACAAGGGTCCGTGTCCACATCTGGAGGGAGGAGACAGAAACGCTTTATAGGTGCCGTTATTGGCAGT
>2008/Pakistan/chicken/SPVC/Karachi/NDV/32/2007/ND32
ATGGGCTCCAAACCTTCTACCAGAATTCCAGTACCTCTGAGTCTGATCACTAGGGTTATATTGATCTTGAGCTGTATCTGTCTGACAAGCTCCCTCGACGGCAGACCTCTTGCAGCTGCAGGGATTGTAGTAACAGGAGATAAGGCAGTCAATATATACACCTCATCTCAAACAGGATCAATCATAGTCAAATTGCTCCCGAATATGCCCAAGGATAAAGAGGCGTGTGCAAAAGCCCCATTAGAGGCATACAATAGAACACTGACCACTTTACTCACTCCCCTGGGCGATTCTATCCGTAGGATACAAGGGTCCGTGTCCACATCTGGAGGGAGGAGACAGAAACGCTTTATAGGTGCCGTTATTGGCAGT
>2008/Pakistan/Pakistan/ND43
ATGGGCTCCAAACCTTCTACCAGAATTCCAGCACCCCTGAGGCTGATCACCAGGGTTATACTGATCTTGAGCTGTGTCTGTCTGACAAGCTCCCTCGACGGCAGACCTCTTGCAGCTGCAGGGATTGTAGTAACAGGAGATAAGGCAGTCAATATATACACCTCATCTCAAACAGGGTCAATCATAGTCAAATTGCTCCCGAATATGCCTAAGGATAAAGAGGCATGTGCAAAAGCCCCATTGGAGGCATACAACAGAACACTGACCACCTTACTAACTCCCCTAGGTGATTCTATCCGTAGGATACAAGGGTCTGTGTCCACATCTGGAGGGAGGAGACGGAAACGCTTTATAGGTGCCGTTATTGGCAGT
>2008/Peru/1918-03
ATGGGCTCCAAACCTTCTACCAGGATCTTAGTACCCTTGACACTGATCACTCGGATTGCATTGATACTAAGTTGTATCTGCCTGACAAGCTCTCTTGACGGCAGGTCACTTGCAGCCGCAGGGATTATAGTAACAGGGGATAAGGCAATCAATATATACACCTCATCTCAGACAGGGTCAATCATAGTCAAGTTGCTCCCGAATATGCCCAAGGATAAAGAGGCATGTGCAAGAGCCCCATTAGAGGCATACAACAGAACACTGACCTCCTTACTCAACCCCCTTGGCGATTCCATCCGCAGGATACAAGGGTCTGTGTCCACTTCTGGAGGAAGGAGGCAAAAACGCTTTATAGGTGCTGTTATCGGTAGT
>2008/South Korea/CBU2179
ATGGGCTCCAGATCTTCTACCAGGATCCCAGTACCTCTGATGCTGACTGTTCGGGTCGCGCTGGCACTGTGTTGCGTCCGTCTGACAAGCTCCCTTGATGGCAGGCCTCTTGCAGCTGCAGGGATTGTGGTAACAGGAGACAAAGCAGTCAACATATACACCTCATCCCAGACAGGGTCGATCATAGTCAAGTTACTCCCCAATATGCCCAAGGACAAAGAGGCATGTGCAAAAGCCCCGTTAGAGGCGTACAACAGGACATTGACTACTCTGCTCACCCCCCTTGGTGATTCTATCCGTAGGATACAAGAGTCCGTGACTACATCTGGAGGAGGGAAACAGGGACGCCTTATAGGCGCTATTATCGGTGGT
>2008/Taiwan/TW/08-01
ATGGTTCCCAGATCTTTTACCAGGATCCCAGCACCTCTGATGTTGATCACTCGGATTATGCTGATATTTAGCTGTACCCGTCTGGCAAGCTCTCTTGACGGCAGGCCTCTTGCAGCTGCAGGAATTGTAGTAACAGGAGATAAGGCAGTCAATGTATACACCTCATCTCAGACAGGGTCAATCATAGTCAAATTGCTCCCGAATATGCCCAAGGATAAGGAGGCGTGTGCAAAAGCCCCATTAGAGGCATATAACAGAACACTGACTGCTTTGCTCACTCCTCTTGGCGATTCCATCCGCAAGATCCAAGGGTCTGTGTCCACGTCTGGAGGAAGGAGACAAAAACGCTTTATAGGTGCCGTTATTGGCAGT
>2008/Taiwan/TW/08-02
ATGGGCCCCCAGACTTTTACCAGGATCCCAGCACCTCTGATGTTGATCACTCGGATTATGCTGATATTTAGCTGTACCCGTCTGGCAAGCTCTCTTGACGGCAGGCCTCTTGCAGCTGCAGGAATTGTAGTAACAGGAGATAAGGCAGTCAATGTATACACCTCATCTCAGACAGGGTCAATCATAGTCAAATTGCTCCCGAATATGCCCAAGGATAAGGAGGGGTGTGCAAAAGCCCCATTAGAGGCATATAACAGAACACTGACTGCTTTGCTCACTCCTCTTGGCGATTCCATCCGCAAGATCCAAGGGTCTGTGTCCACGTCTGGAGGAAGGAGACAAAAACGCTTTATAGGTGCCGTTATTGGCAGT
>2008/Taiwan/TW/08-05
ATGGGCCCCCAGACTTTTACCAGGATCCCAGCACCTCTGATGTTGATCACTCGGATTATGCTGATATTTAGCTGTACCCGTCTGGCAAGCTCTCTTGACGGCAGGCCTCTTGCAGCTGCAGGAATTGTAGTAACAGGAGATAAGGCAGTCAATGTATACACCTCATCTCAGACAGGGTCAATCATAGTCAAATTGCTCCCGAATATGCCCAAGGATAAGGAGGGGTGTGCAAAAGCCCCATTAGAGGCATATAACAGAACACTGACTGCTTTGCTCACTCCTCTTGGGGATTCCATCCGCAAGATCCAAGGGTCTGTGTCCACGTCTGGAGGAAGGAGACAAAAACGCTTTATAGGTGCCGTTATTGGCAGT
>2008/Taiwan/TW/08-07
ATGGGTTCCCAGACTTTTACCAGGATCCCAGCACCTCTGATGTTGATCACTCGGATTATGCTGATATTTAGCTGTACCCGTCTGGCAAGCTCTCTTGACGGCAGGCCTCTTGCAGCTGCAGGAATTGTAGTAACAGGAGATAAGGCAGTCAATGTATACACCTCATCTCAGACAGGGTCAATCATAGTCAAATTGCTCCCGAATATGCCCAAGGATAAGGAGGGGTGTGCAAAAGCCCCATTAGAGGCATATAACAGAACACTGACTGCTTTGCTCACTCCTCTTGGCGATTCCATCCGCAAGATCCAAGGGTCTGTGTCCACGTCTGGAGGAAGGAGACAAAAACGCTTTATAGGTGCCGTTATTGGCAGT
>2008/Taiwan/TW/08-14
ATGGGTTCCCCGCCTTCTACCAGGATCCCAGCACCTCTGATGTTGATCACTCGGATTATGCTGATATTTAGCTGTACCCGTCTGGCAAGCTCTCTTGACGGCAGGCCTCTTGCAGCTGCAGGAATTGTAGTAACAGGAGATAAGGCAGTCAATGTATACACCTCATCTCAGACAGGGTCAATCATAGTCAAATTGCTCCCGAATATGCCCAAGGATAAGGAGGCGTGTGCAAAAGCCCCATTAGAGGCATATAACAGAACACTGACTGCTTTGCTCACTCCTCTTGGCGATTCCATCCGCAAGATCCAAGGGTCTGTGTCCACGTCTGGAGGAAGGAGACAAAAACGCTTTATAGGTGCCGTTATTGGCAGT
>2008/Taiwan/TW/08-16
ATGGGTTCCCGACCTTCTACCAGGATCCCAGCACCTCTGATGTTGATCACTCGGATTATGCTGATATTTAGCTGTACCCGTCTGGCAAGCTCTCTTGACGGCAGGCCTCTTGCAGCTGCAGGAATTGTAGTAACAGGAGATAAGGCAGTCAATGTATACACCTCATCTCAGACAGGGTCAATCATAGTCAAATTGCTCCCGAATATGCCCAAGGATAAGGAGGCGTGTGCAAAAGCCCCATTAGAGGCATATAACAGAACACTGACTGCTTTGCTCACTCCTCTTGGCGATTCCATCCGCAAGATCCAAGGGTCTGTGTCCACGTCTGGAGGAAGGAGACAAAAACGCTTTATAGGTGCCGTTATTGGCAGT
>2008/Taiwan/TW/08-18
ATGGGCCCCCCACCTTCTACCAGGATCCCAGCACCTCTGATGTTGATCACTCGGATTATGCTGATATTTAGCTGTACCCGTCTGGCAAGCTCTCTTGACGGCAGGCCTCTTGCAGCTGCAGGAATTGTAGTAACAGGAGATAAGGCAGTCAATGTATACACCTCATCTCAGACAGGGTCAATCATAGTCAAATTGCTCCCGAATATGCCCAAGGATAAGGAGGCGTGTGCAAAAGCCCCATTAGAGGCATATAACAGAACACTGACTGCTTTGCTCACTCCTCTTGGCGATTCCATCCGCAAGATCCAAGGGTCTGTGTCCACGTCTGGAGGAAGGAGACAAAAACGCTTTATAGGTGCCGTTATTGGCAGT
>2008/Taiwan/TW/08-20
ATGGGTTTTCCGCCTTCTACCAGGATCCCAGCACCTCTGATGTTGATCACTCGGATTATGCTGATATTTAGCTGTACCCGTCTGGCAAGCTCTCTTGACGGCAGGCCTCTTGCAGCTGCAGGAATTGTAGTAACAGGAGATAAGGCAGTCAATGTATACACCTCATCTCAGACAGGGTCAATCATAGTCAAATTGCTCCCGAATATGCCCAAGGATAAGGAGGCGTGTGCAAAAGCCCCATTAGAGGCATATAACAGAACACTGACTGCTTTGCTCACTCCTCTTGGCGATTCCATCCGCAAGATCCAAGGGTCTGTGTCCACGTCTGGAGGAAGGAGACAAAAACGCTTTATAGGTGCCGTTATTGGCAGT
>2008/Taiwan/TW/08-412
ATGGGCTCAGGATCTTTTACCAGGATCCCAGCACCTCTGATGTTGATCACTCGGATTATGCTGATATTTAGCTGTACCCGTCTGGCAAGCTCTCTTGACGGCAGGCCTCTTGCAGCTGCAGGAATTGTAGTAACAGGAGATAAGGCAGTCAATGTATACACCTCATCTCAGACAGGGTCAATCATAGTCAAATTGCTCCCGAATATGCCCAAGGATAAGGAGGCGTGTGCAAAAGCCCCATTAGAGGCATATAACAGAACACTGACTGCTTTGCTCACTCCTCTTGGCGATTCCATCCGCAAGATCCAAGGGTCTGTGTCCATGTCTGGAGGAAGGAGACAAAAACGCTTTATAGGTGCCGTTATTGGCAGT
>2008/USA/496
ATGGGCCCCAAACCCCCCACTAGAACCCCAGCACCCCTGACGCTGATCACCCGGACCACGCTGATATTGAGCTGTATTTGTCTGACAAGCTCTCTTGACGGCAGACCTCTTGCAGCTGCAGGGATTGTGGTAACGAGAGATAAAGCGGTCAATGTATACACTTCATCTCAAACAGGGTCAATCATAATCAAGTTGCTCCCAAATATGCCCAAAGATAAAGAGGCGTGCGCAAAAGCCCCATTGGAGGCATACAACAGAACACTGACTACTTTACTCACTCCTCTTGGTGACTCCATCCGCAGGATACAAGGGTCTGCAACTACATCTAGAGGAAAGAGACAGAAACGTTTTGTAGGTGCTATTATCGGCAGT
>2008/USA/498
ATGGACCCCAAACCCCCCACCAGAACCCCAGCACCCCTGACGCTGATCACCCGGACCACGCTGATATTGAGCTGTATTTGTCTGACAAGCTCTCTTGACGGCAGACCTCTTGCAGCTGCAGGGATTGTGGTAACGAGAGATAAAGCGGTCAATGTATACACTTCATCTCAAACAGGGTCAATCATAATCAAGTTGCTCCCAAATATGCCCAAAGATAAAGAGGCGTGCGCAAAAGCCCCATTGGAGGCATACAACAGAACACTGACTACTTTACTCACTCCTCTTGGTGACTCCATCCGCAGGATACAAGGGTCTGCAACTACATCTAGAGGAAAGAGACAGAAACGTTTTGTAGGTGCTATTATCGGCAGT
>2008/USA/5031
ATGGACCCCAAACCCCCCACCAGAACCCCAGCACCCCTGACGCTGATCACCCGGACCACGCTGATATTGAGCTGTATTTGTCTGACAAGCTCTCTTGACGGCAGACCTCTTGCAGCTGCAGGGATTGTGGTAACGAGAGATAAAGCGGTCAATGTATACACTTCATCTCAAACAGGGTCAATCATAATCAAGTTGCTCCCAAATATGCCCAAAGATAAAGAGGCGTGCGCAAAAGCCCCATTGGAGGCATACAACAGAACACTGACTACTTTACTCACTCCTCTTGGTGACTCCATCCGCAGGATACAAGGGTCTGCAACTACATCTAGAGGAAAGAGACAGAAACGTTTTGTAGGTGCTATTATCGGCAGT
>2008/USA/506
ATGGACCCCAAATCCTCCACCAGGGCCCCAGCACCTCTGATGCTGATCACCCGGGCCACGTTGATATTGAGCTGTATTTGTCGGACAAGCTCTCTTGACGGCAGACCTCTCGCAGCTGCAGGGATTGTGGTGACAAGAGATAAAGCAGTTAATGTATTCACTTCATCTCAAACAGGGTCAATCATAATCAAGTTGCTCCCAAATATGCCCAAGGATAAAGAGGCGTGCGCAAAAGCCCCATTGGAGGCATACAACAGAACACTGACCACCTTACTCACTCCTCTTGGTGACTCCATCCGCAGGATTCAAGGGTCTGCAACTACATCTCGAGGAAGGAGACAGAAACGTTTTGTAGGTGCTATTATCGGCAGT
>2008/USA/cormorant/US/1718/2008
ATGGGCCCCAAACCCCCCACCAGAACCCCAGCACCCCTGACGCTGATCACCCGGACCACGCTGATATTGAGCTGTATTTGTCTGACAAGCTCTCTTGACGGCAGACCTCTTGCAGCTGCAGGGATTGTGGTAACGAGAGATAAAGCGGTCAATGTATACACTTCATCTCAAACAGGGTCAATCATAATCAAGTTGCTCCCAAATATGCCCAAAGATAAAGAGGCGTGCGCAAAAGCCCCATTGGAGGCATACAACAGAACACTGACTACTTTACTCACTCCTCTTGGTGACTCCATCCGTAGGATACAAGGGTCTGCAACTACATCTAGAGGAAAGAGACAGAAACGTTTTGTAGGTGCTATTATCGGCAGT
>2008/USA/cormorant/US/24152008
ATGGGCCCCAAACCCCCCACCAGAACCCCAGCACCCCTGACGCTGATCACCCGGACCACGCTGATATTGAGCTGTATTCGTCTGACAAGCTCTCTTGACGGCAGACCTCTTGCAGCTGCAGGGATTGTGGTAACGAGAGATAAAGCGGTCAATGTATACACTTCATCTCAAACAGGGTCAATCATAATCAAGTTGCTCCCAAATATGCCCAAAGATAAAGAGGCGTGCGCAAAAGCCCCATTGGAGGCATACAACAGAACACTGACTACTTTACTCACTCCTCTTGGTGACTCCATCCGTAGGATACAAGGGTCTGCAACTACATCTAGAGGAAAGAGACAGAAACGTTTTGTAGGTGCTATTATCGGCAGT
>2008/USA/cormorant/US/256/2002
ATGGGCCCCAAATCCTCCACCAGGACCCCAGCACCCCTGATGCTGATCACCCGGACCACGTTGATATTGAGCTGTATCTGTCGGACAAGCTCTCTTGACGGCAGACCTCTCGCAGCTGCAGGGATTGTGGTGACGAGAGATAAAGCAGTTAATGTATTCACTTCATCTCAAACAGGGTCAATCATAATCAAGTTGCTCCCAAATATGCCCAAGGATAAAGAGGCGTGCGCAAAAGCCCCATTGGAGGCATACAACAGAACACTGACCACCTTACTCACTCCTCTTGGTGACTCCATCCGCAGGATTCAAGGGTCTGCAACTACATCTCGAGGAAGGAGACAGAAACGTTTTGTAGGTGCTATTATCGGCAGT
>2008/USA/cormorant/US/384/1997
ATGGGCCCCAAATCCTCCACCAGGACCCCAGCACCCCTGATGCTGATCACCCGGACCACGTTGATATTGAGCTGTATCTGTCTGACAAGCTCTCTTGACGGCAGACCTCTTGCAGCTGCAGGGATTGTGGTGACGAGAGATAAAGCAGTCAATGTATTCACTTCATCTCAAACAGGGTCAATCATAGTCAAGTTGCTCCCAAATATGCCCAAGGATAAAGAGGCGTGCGCAAAAGCCCCATTGGAGGCATACAACAGAACACTGACCACTTTACTCACTCCTCTTGGTGACTCCATCCGCAGGATACAAGGGTCTGCAACTACATCTAGAGGAAGGAGACAGAAACGTTTTGTAGGTGCTATTATCGGCAGT
>2008/USA/cormorant/US/497/2008
ATGGGCCCCAAACCCCCCACTAGAACCCCAGCACCCCTGACGCTGATCACCCGGACCACGCTGATATTGAGCTGTATTTGTCTGACAAGCTCTCTTGACGGCAGACCTCTTGCAGCTGCAGGGATTGTGGTAACGAGAGATAAAGCGGTCAATGTATACACTTCATCTCAAACAGGGTCAATCATAATCAAGTTGCTCCCAAATATGCCCAAAGATAAAGAGGCGTGCGCAAAAGCCCCATTGGAGGCATACAACAGAACACTGACTACTTTACTCACTCCTCTTGGTGACTCCATCCGCAGGATACAAGGGTCTGCAACTACATCTAGAGGAAAGAGACAGAAACGTTTTGTAGGTGCTATTATCGGCAGT
>2008/USA/cormorant/US/499/2008
ATGGACCCCAAACCCCCCACCAGAACCCCAGCACCCCTGACGCTGATCACCCGGACCACGCTGATATTGAGCTGTATTTGTCTGACAAGCTCTCTTGACGGCAGACCTCTTGCAGCTGCAGGGATTGTGGTAACGAGAGATAAAGCGGTCAATGTATACACTTCATCTCAAACAGGGTCAATCATAATCAAGTTGCTCCCAAATATGCCCAAAGATAAAGAGGCGTGCGCAAAAGCCCCATTGGAGGCATACAACAGAACACTGACTACTTTACTCACTCCTCTTGGTGACTCCATCCGCAGGATACAAGGGTCTGCAACTACATCTAGAGGAAAGAGACAGAAACGTTTTGTAGGTGCTATTATCGGCAGT
>2008/USA/cormorant/US/502/2008
ATGGACCCCAAACCCCCCACCAGAACCCCAGCACCCCTGACGCTGATCACCCGGACCACGCTGATATTGAGCTGTATTTGTCTGACAAGCTCTCTTGACGGCAGACCTCTTGCAGCTGCAGGGATTGTGGTAACGAGAGATAAAGCGGTCAATGTATACACTTCATCTCAAACAGGGTCAATCATAATCAAGTTGCTCCCAAATATGCCCAAAGATAAAGAGGCGTGCGCAAAAGCCCCATTAGAGGCATACAACAGAACACTGACTACTTTACTCACTCCTCTTGGTGACTCCATCCGCAGGATACAAGGGTCTGCAACTACATCTAGAGGAAAGAGACAGAAACGTTTTGTAGGTGCTATTATCGGCAGT
>2008/XXXX/APMV/chicken/066/03
ATGGGCTCCAAATCTTCTACCAGGATCCCAGCACCTCCGACGCTGATCACCCGGATTACGCTGATATTGAGCTGTATCCGTCCGACAAGCTCTCTTGACGGCAGGCCTCTTGCAGCTGCAGGAATTGTAGTAACAGGAGATAAGGCAGTCAATGTATACACCTCGTCTCAGACAGGGTCAATCATAGTCAAGTTGCTCCCGAATATGCCCAGGGATAAGGAGGCGTGTGCAAAAGCCCCATTAGAGGCATATAACAGAACATTGACTACTTTGCTCACTCCTCTTGGCGACTCCATCCGCAAGATCCAAGGGTCTGTGTCCACGTCTGGAGGAAGGAGACAAAAACGCTTTATAGGTGCTGTTATTGGCAGT
>2009/China/FJ0801
ATGGGCTCCAGATCTTCTACCAGGATCCCAGTACCTCTGATGCTGACTGTTCGGGTCGCGCTGGCACTGAGTTGCGTCCGTCTGACAAGCTCCCTTGATGGCAGGCCTCTTGCAGCTGCAGGGATTGTGGTAACAGGAGACAAAGCAGTCAACATATACACCTCATCCCAGACAGGGTCGATCATAATCAAGTTACTCCCTAATATGCCCAAGGACAAAGAGGCGTGTGCAAAAGCCCCGTTGGAGGCGTATAACAGGACATTGACTACTCTGCTCACCCCCCTTGGTGATTCTATCCGTAGGATACAAGAGTCCGTGACTACATCTGGAGGAGGGAAACAGGGACGCCTTATAGGCGCTATTATCGGTGGT
>2009/China/GD09-1
ATGGGCTCCAAACCTTCTACCAGGATCCCAGCACCTCCAACGCTAATCACTCGGATTATGCTGATATTGAGCTGTATCCGTCTGACAAGCTCTCTCGACGGCAGGCCCCTTGCAGCTGCAGGAATTGTAGTAACAGGAGATAAGGCAGTCAATGTGTACACCTCGTCTCAGACGGGGTCAATCATAGTCAAGTTGCTCCCGAATATGCCCAGAGATAAAGAGGCATGTGCAAAAGCCCCATTGGAGGCATATAACAGAACACTGACTACTCTGCTCACTCCTCTTGGCGACTCCATCCGCAAGATTCAAGGGTCTGTGTCCACGTCTGGAGGAAGGAGACAAAAACGCTTTATAGGTGCTGTTATTGGCAGT
>2009/China/GPMV-SH
ATGGGCTCCAAACTTTCTACCAGGATCCCAGCACCTCTGATGCTGATCACCCGGATTATGCTGATATTGGGCTGTATCCGTCCGACAAGCTCTCTTGACGGCAGGCCTCTTGCAGCTGCAGGAATTGTAGTAACAGGAGATAAGGCAGTCAATGTATACACCTCGTCTCAGACAGGGTCAATCATAGTCAAGTTGCTCCCGAATATGCCCAGGGATAAGGAGGCGTGTGCGAAAGCCCCATTAGAGGCATATAACAGAACACTGACTACTTTGCTCACTCCTCTTGGCGACTCCATCCGCAAGATCCAAGGGTCTGTGTCCACGTCTGGAGGAAGGAGACAAAAACGCTTTATAGGTGCTGTTATTGGCAGT
>2009/China/HG/Beijing
ATGGGCTCCAAACCTTCTACCAGGATCCCAGCACCTCTAATGCTGATCACTCGGATTATGCTGATATTGAGCTGTATCCGTCTGACAAGCTCTCTTGACGGCAGGCCCCTTGCAGCTGCAGGAATTGTAGTAACAGGAGATAAGGCAGTCAATGTATACACCTCGTCTCAGACAGGGTCAATCATAGTCAAGTTGCTCCCGAATATGCCCAGAGATAAGGAGGCATGTGCAAAAGCCCCATTGGAGGCATATAACAGAACACTGACTACTCTGCTCACTCCTCTTGGCGACTCCATCCGCAAGATCCAAGGGTCTGTGTCCACGTCCGGAGGAAGGAGACAAAAACGCTTCATAGGTGCTGTTATTGGCAGT
>2011/China/JS0920
ATGGGCTCCAAACCTTCTACCAATGTCCCAGCACCTCTGATGCTGACCGTCAGGATTGCGTTGGCACTGAGCTGTGTCCGTCTGACAAATTCTCTCGATGGAAGGCCTCTTGCAGCTGCAGGGATTGTAGTAACGGGAGACAAAGCAGTCAACATATACACCTCATCTCAGACAGGGTCAATAATAGTCAAGTTACTCCCAAATATGCCTAAGGATAAAGAGGCGTGTGCAAAAGCCCCGTTGGAGGCATACAACAGGACACTGACTACTTTGCTCACCCCCCTTGGTGATTCTATCCGCAGGATACAAGAGTCTGCGACTACGTCCGGAGGAAGGAGGCAGAGACGCTTTATAGGTGCCATTATCGGCAGT
>2009/China/SD03
ATGGGCTCCAAACCCCCCACCAGGATCCCAGCACCTCCAATGCTGATCACTCGGGCTATGCTGATATTGAGCTGTATCCGTCTGACAAGCTCTCTTGACGGCAGGCCCCTTGCAGCTGCAGGAATTGTAGTAACAGGAGATAAGGCAGTCAATGTATACACCTCGTCTCAGACAGGGTCAATCATAGTCAAGTTGCTCCCGAATATGCCCAGAGATAAGGAGGCATGTGCAAAAGCCCCATTGGAGGCATATAACAGAACACTGACTACTCTGCTCACTCCTCTTGGCGACTCCATCCGCAAGATCCAAGGGTCTGTGTCCACGTCCGGAGGAAGGAGACAAAAACGTTTTATAGGTGCTGTTATTGGCAGT
>2009/China/SG/Liaoning
ATGGGCTCCAAACCTTCTACCAGGATCCCAGTACCTCTAGTGCTAATCCCTCGCATTATGCTGACATTGAGCTGGATCCGTCTGACAAGCTCTCTTGACGGGAGGCCCCTTGCAGCTGCAGGAATTGTAGTAACGGGAGATAAGGCAGTCAATGTATACACCTCGTCTCAGACAGGGTCAATCATAGTCAAGTTGCTCCCGAATATGCCCAGAGATAAGGAGGCATGTGCAAGAGCCCCATTGGAGGCATATAACAGAACACTGACTACTCTGCTCACTCCTCTTGGTGACTCCATCCGCAAGATCCAAGGGTCTGTATCCACGTCCGGAGGAAGGAGACAAAAACGCTTTATAGGTGCTGTTATTGGCAGT
>2009/Israel/chicken/Israel/555/2011
ATGGGCTCCAAACCTTCTACCAGGATCCCAGCACCTCTAATGCTAATCACTCGGATTATGCTGACATTGAGCTGCATCCGTCTGACAAGCTCTCTTGACGGCAGGCCCCTTGCAGCTGCAGGAATTGTAGTAACGGGAGATAAGGCAGTCAATGTATACACCTCGTCTCAGACAGGGTCAATCATAGTCAAGTTGCTCCCGAATATGCCCAGAGATAAGGAGGCATGTGCAAGAGCCCCATTAGAGGCATATAACAGAACACTGACTACTCTGCTCACTCCTCTTGGTGACTCCATCCGCAAGATCCAAGGGTCTGTATCCACGTCCGGAGGAAGGAGACAAAAACGTTTTATAGGTGCTGTTATTGGCAGT
>2009/Italy/NDV/DOVE/IT/10RS6431_RS7313VIR/2010
ATGGGCTCCAACCCCTACACCAGGATCCCAGCACCTCTGATGCTGATCACTCAAATTACTCTGGTACTGAGCTGCATCTGCCTGACGAGCTCTCTTGACGGTAGGCCACTTGCAGCTGCGGGGATTGTGGTAACAGGAGATAAAGCAATCAATATATACACTTCATCTCAGACAGGGTCAATCATAGTCAAGTTGCTCCCAAATATGCCTAAGGACAAAGAGGCATGTGCGAAAGCCCCGTTAGAGGCATACAACAGAACACTGACCACTTTACTCACCCCCCTTGGTGATTCCATCCGCAGGATACAAGGATCTGTGTCCACATCAGGAGGAAGGAGGCAGAAGCGCTTTATAGGTGCCGTTATAGGCAGT
>2009/Italy/NDV/DOVE/IT/11RS98_102VIR/2011
ATGGGCCCCAAATCCCCCACCAGGACCCCAGGACATCCGATGCTGATCACCCGAATCATGCTGATCCTGAGCTGCGTCTGTCTGACATGCTCCCTCGACGGCAGGCCTCTTGCAGCGGCGGGGATTGTGGTAACAGGAGACAAAGCAGTCAATATATACACCTCATCACAGACGGGGACAATCATAGTCAAGTTGCTCCCAAATATGCCCAAGGATAAAGAGGCGTGTGCGAAAGCCCCTTTAGAAGCATACAACAGGACACTGACCACTCTACTCTCCCCCCTTGGTGATTCTATCCATAGGATACAAGGATCTGTGTCCACATCAAGAGGAAGGAGACAGAAACGCTTTGTAGGTGCCATTATCGGCAGT
>2009/Kazakhstan/APMV-1/pigeon/Almaty/1063/05
ATGAGCTCCAAATCTTCCACCAGGATTCCAGCACCCTTGATGTTGATCGCCCGAATCATGCTGATACTGAGCTGCATTCGTCTGACAAGCTCTCTTGATGGCAGGCCCCTCGCGGCTGCGGGGATTGTGGTAACAGGAGATAAAGCAGTCAATATATACACCTCATCTCAGACGGGGTCAATCATAATCAAGTTGCTCCCGAATATGCCCAAGGATAAAGAGGCATGTACAAAAGCCCCGTTAGAAGCATACAACAGAACACTGACTGCTTTACTCAACCCCCTTGGTGATTCCATCCGCAGGATACAAGGATCTGTATCCACACCAAGAGGAAAGAGACAGAAGCGCTTTATAGGTGCCATTATTGGCAGT
>2009/Kazakhstan/PMV-1/chicken/Atyrau/154/07
ATGGGCTCTAGACCTTCTACCAAGAACCCAGCACCTATGATGCTGACTGTCCGGGTCGCGCTGGTACTGAGTTCCATCTGTCCGGCAAACTCCATTGATGGCAGGCCTCTTGCGGCCGCAGGAATTGTGGTAACAGGAGACAAAGCAGTCAACATATACACTTCATCCCAGACAGGATCGATCATAGTGAAGCTCCTCCCAAATCTGCCCAAGGATAAGGAGGCATGCGCAAAAGCCCCCTTGGATGCATACAACAGGACATTGACCACTTTGCTCACTCCCCTTGGTGACTCTATTCGTAGGATACAAGAGTCTGTGACTACATCTGGAGGGGGGAGACAGGGGCGCCTTATAGGCGCCATTATTGGCGGT
>2009/Mali/ML008
ATGGGCTCCAAACCTTCTACCAGGTCACCTGTACCCCTAATGCTGATCACTCGGATTATGCTGATATTAGGCTGTATCTGTCTGACAAACTCCCTTGACGGCAGGCCTCTTGCAGCTGCGGGGATTGTAATAACAGGAGACAAGGCAGTCAAGATATACACCTCATCTCAGACAGGGTCAATCATAGTCAAGTTGCTCCCGAACATGCCCAAGGACAAAGAGGCATGCGCAAAAGCCCCCTTAGAGGCATACAACAGAACATTGACCACCTTACTCACTCCCCTTGGCGATTCCATCCAAAGGATACAAAGGTCTGTGTCCACATCTGGTGGGAGGAGACAAAAGCGCTTTATAGGTGCCGTAATTGGCAGT
>2009/South Korea/KNU-C/HC/09
ATGGGCTCCAGATCTTCTACCAGGATCCCAGTACCTCTCATGCTGACCGTCCGAGTCATGTTGGCACTGAGTTGCGTCTGTCCGACCAGCGCCCTTGATGGCAGGCCTCTTGCAGCTGCAGGGATTGTGGTAACAGGAGACAAAGCAGTCAACATATACACCTCATCTCAGACAGGGTCAATCATAATCAAGTTACTCCCAAATATGCCCAAGGATAAAGAGGCGTGTGCAAAAGCCCCGTTGGAGGCATACAACAGGACATTGACTACTTTGCTCACCCCCCTTGGTGATTCTATCCGTAGGATACAAGAGTCTGTGACCACGTCCGGAGGAGGGAAACAGGGACGTCTTATAGGCGCCATTATCGGTGGT
>2010/China/GD/1003
ATGGGCTCCAAACCTTCTACCAGGATCCTAGTACCTCTGACGCTGATCACTAGGATTATGCTGATACTAAGCTGTATCTGTGAGACAAGCTCTCTTGACGGCAGGCCTCTTGCAGCCGCAGGGATTATAGTAACAGGAGATAAAGCAGTCAACATATACACCTCATCTCAGACAGGGTCAATCATAGTCAAGTTGCTCCCAAATATGCCCAAGGACAAAGAGGCATGTGCAAAAGCCCCCTTAGAGGCATATAACAGAACACTGACCACCTTGCTCACCCCCCTTGGCGATTCTATCCGCAGGATACAAGGGTCTGTGTCCACCTCTGGAGGAAGGAGACAGAAACGCTTTATAGGTGCCGTTATTGGCAGT
>2010/China/LaSota
ATGGGCTCCAGACCTTCTACCAAGAACCCAGCACCTATGATGCTGACTATCCGGGTTGCGCTGGTACTGAGTTGCATCTGTCCGGCAAACTCCATTGATGGCAGGCCTCTTGCAGCTGCAGGAATTGTGGTTACAGGAGACAAAGCCGTCAACATATACACCTCATCCCAGACAGGATCAATCATAGTTAAGCTCCTCCCGAATCTGCCCAAGGATAAGGAGGCATGTGCGAAAGCCCCCTTGGATGCATACAACAGGACATTGACCACTTTGCTCACCCCCCTTGGTGACTCTATCCGTAGGATACAAGAGTCTGTGACTACATCTGGAGGGGGGAGACAGGGGCGCCTTATAGGTGCCATTATTGGCGGT
>2010/China/SDLY01
ATGGGCTCCAAACCTTCTACCAGGATCCCAGCACCTCCAATGCTGATCACTCGGATTATGCTGATATTGAGTTGTATCCGTCTGACGAGCACTCTTGACGGCAGGCCCCTTGCAGCTGCAGGAATTGTAGTAACAGGAGATAAGGCAGTCAATGTATACACCTCGTCTCAGACAGGGTCAATCATAGTCAAGTTGCTCCCGAATATGCCCAGAGATAAGGAGGCATGTGCAAAAGCCCCATTGGAGGCATATAACAGAACACTGACTACTCTGCTCACTCCTCTTGGCGACTCCATCCGCAAGATCCAAGGGTCTGTGTCCACGTCCGGAGGAAGGAGACAAAAACGCTTCATAGGCGCTGTTATTGGCAGT
>2010/Israel/IS/375/01
ATGGGCTCCAAACCTTCTACCAGGATCCCAGCACCTCTGATGCTGATCACCCGGACCATGCTGATACTGGGCTGCATCCGTCCGACAAGCTCTCTTGACGGCAGGCCTCTTGCAGCTGCAGGAATTGTAGTAACAGGAGATAAGGCAGTCAATGTATACACCTCGTCTCAAACAGGGTCAATCATAGTCAAGTTGCTCCCGAATATGCCCAGGGATAAGGAGGCGTGTGCAAAAGCCCCATTAGAGGCATATAACAGAACACTGACTACTTTGCTCACTCCTCTTGGCGACTCCATCCGCAAGATCCAAGGGTCTGTGTCCACGTCTGGAGGAAGGAGACAAAAACGCTTTATAGGTGCTGTTATTGGCAGT
>2010/Israel/IS 1258/03
ATGGGCTCCAAACCTTCTACCAGGATCCCAGCACCTCTGATGCTGATCACCCGGACCATGATGATACTGGGCTGCATCCGTCCGACAAGCTCTCTTGACGGCAGGCCTCTTGCAGCTGCAGGAATTGTAGTAACAGGAGATAAGGCAGTCAATGTATACACCTCGTCTCAGACAGGGTCAATCATAGTCAAGTTGCTCCCGAATATGCCCAGGGATAAGGAGGCGTGTGCAAAAGCCCCATTAGAGGCATATAACAGAACACTGACTACTTTGCTCACTCCTCTTGGCGAATCCATCCGCAAGATCCAAGGGTCTGTGTCCACGTCTGGAAGAAGGAGACAAAAACGCTTTATAGGTGCTGTTATTGGCAGT
>2010/Israel/IS 242/01
ATGGGCTCCAAACCTTCTACCAGGATCCCAGCACCTCTGATGCTGATCACCCGGACCATGCTGATACTGGGCTGCATCCGTCCGACAAGCTCTCTTGACGGCAGGCCTCTTGCAGCTGCAGGAATTGTAGTAACAGGAGATAAGGCAGTCAATGTATACACCTCGTCTCAGACAGGGTCAATCATAGTCAAGTTGCTCCCGAATATGCCCAGGGATAAGGAGGCGTGTGCAAAAGCCCCATTAGAGGCATATAACAGAACACTGACTACTTTGCTCACTCCTCTTGGCGACTCCATCCGCAAGATCCAAGGGTCTGTGTCCACGTCTGGAGGAAGGAGACAAAAACGCTTTATAGGTGCTGTTATTGGCAGT
>2010/Mexico/MX/NC02-634
ATGGGCTCCAAACCTTCTACCAGGATCTCAGTACCTCTGATGCTGATCACCCGGATTATGCTGATACTGAGCTGTGTCTGTCTGACAAGCTCTCTTGACGGTAGACCTCTTGCAGCTGCAGGAATTGTGGTAACGAGAGATAAAGCAGTCAATATATACACTTCATCTCAAACAGGGTCGATCATAGTCAAGTTACTCCCTAACATGCCCAAAGATAAAGAGGCGTGCGCGAAAGCCCCATTGGAGGCATACAATAGAACACTGACCACTTTACTCACCCCTCTTGGTGACTCCATCCGCAGGATACAAGGGTCTGCGACTACACCTGGAGGAAGGAGACAGAAACGATTTATAGGTGCCATTATCGGCAGT
>2010/Mexico/MX/NC04-635
ATGGGCTCCAAACCTTCTACCAGGATCTCAGTACCTCTGATGCTGATCACCCGGATTATGCTGATACTGAGCTGTGTCTGTCTGACAAGCTCTCTTGACGGTAGACCTCTTGCAGCTGCAGGAATTGTGGTAACGAGAGATAAAGCAGTCAATATATACACTTCATCTCAAACAGGGTCGATCATAGTCAAGTTACTCCCTAACATGCCCAAAGATAAAGAGGCGTGCGCGAAAGCCCCATTGGAGGCATACAATAGAACACTGACCACTTTACTCACCCCTCTTGGTGATTCCATCCGCAGGATACAAGGGTCTGCGACTACACCTGGAGGAAGGAGACAGAAACGATTTATAGGTGCCATTATCGGCAGT
>2010/USA/cormorant/US/1906/2008
ATGGGCCCCAAACCCCCCACCAGAACCCCAGCACCCCTGACGCTGATCACCCGGACCACGCTGATATTGAGCTGTATTTGTCTGACAAGCTCTCTTGACGGCAGACCTCTTGCAGCTGCAGGGATTGTGGTAACGAGAGATAAAGCGGTCAATGTATACACTTCATCTCAAACAGGGTCAATCATAATCAAGTTGCTCCCAAATATGCCCAAAGATAAAGAGGCGTGCGCAAAAGCCCCATTGGAGGCATACAACAGAACACTGACTACTTTACTCACTCCTCTTGGTGACTCCATCCGCAGGATACAAGGGTCTGCAACTACATCTAGAGGAAAGAGACAGAAACGTTTTGTAGGTGCTATTATCGGCAGT
>2010/USA/HN/652
ATGGGCCCCAAACCCTCCACCAGAACCCCAGCACCCCTGACTCTGATCACCCGGACCACGCTGATACTGAGCTGTATTTGTCTGACAAGCTCCCTTGACGGCAGACCTCTTGCAGCTGCAGGGATTGTGGTAACGAGAGATAAAGCGGTCAATGTATACACTTCATCTCAAACAGGGTCAATCATAATCAAGTTGCTCCCAAATATGCCCAAAGATAAAGAGGCGTGCGCAAAAGCCCCATTGGAGGCATACAACAGAACACTGACTACTTTACTCACTCCTCTTGGTGACTCCATCCGCAGGATACAAGGGTCTGCAACTACATCTAGAGGAAAGAGACAGAAACGTTTTGTAGGTGCTATTATCGGCAGT
>2010/USA/HN/654
ATGGGCCCCAAACCCTCCACCAGAACCCCAGCACCCCTGACGCTGATCACCCGGACCACGCTGATATTGAGCTGTATTTGTCTGACAAGCTCCCTTGACGGCAGACCTCTTGCAGCTGCAGGGATTGTGGTAACGAGAGATAAAGCGGTCAATGTATACACTTCATCTCAAACAGGGTCAATCATAATCAAGTTGCTCCCAAATATGCCCAAAGATAAAGAGGCGTGCGCAAAAGCCCCATTGGAGGCATACAACAGAACACTGACTACTTTACTCACTCCTCTTGGTGACTCCATCCGCAGGATACAAGGGTCTGCAACTACATCTAGAGGGAAGAGACAGAAACGTTTTGTAGGTGCTATTATCGGCAGT
>2010/USA/MA/650
ATGGGCCCCAAACCCTCCACCAGAACCCCAGCACCCCTGACGCTGATCACCCGGACCACGCTGATATTGAGCTGTATTTGTCTGACAAGCTCCCTTGACGGCAGACCTCTTGCAGCTGCAGGGATTGTGGTAACGAGAGATAAAGCGGTCAATGTATACACTTCATCTCAAACAGGGTCAATCATAATCAAGTTGCTCCCAAATATGCCCAAAGATAAAGAGGCGTGCGCAAAAGCCCCATTGGAGGCATACAACAGAACACTGACTACTTTACTCACTCCTCTTGGTGACTCCATCCGCAGGATACAAGGGTCTGCAACTACATCTAGAGGGAAGAGACAGAAACGTTTTGTAGGTGCTATTATCGGCAGT
>2010/USA/MA/651
ATGGGCCCCAAACCCTCCACCAGAACCCCAGCACCCCTGACGCTGATCACCCGGACCACGCTGATATTGAGCTGTATTTGTCTGACAAGCTCCCTTGACGGCAGACCTCTTGCAGCTGCAGGGATTGTGGTAACGAGAGATAAAGCGGTCAATGTATACACTTCATCTCAAACAGGGTCAATCATAATCAAGTTGCTCCCAAATATGCCCAAAGATAAAGAGGCGTGCGCAAAAGCCCCATTGGAGGCATACAACAGAACACTGACTACTTTACTCACTCCTCTTGGTGACTCCATCCGCAGGATACAAGGGTCTGCAACTACATCTAGAGGGAAGAGACAGAAACGTTTTGTAGGTGCTATTATCGGCAGT
>2010/USA/MD/655
ATGGGCCCCAAACCCTCCACCAGAACCCCAGCACCCCTGACGCTGATCACCCGGACCACGCTGATATTGAGCTGTATTTGTCTGACAAGCTCCCTTGACGGCAGACCTCTTGCAGCTGCAGGGATTGTGGTAACGAGAGATAAAGCGGTCAATGTATACACTTCATCTCAAACAGGGTCAATCATAATCAAGTTGCTCCCAAATATGCCCAAAGATAAAGAGGCGTGCGCAAAAGCCCCATTGGAGGCATACAACAGAACACTGACTACTTTACTCACTCCTCTTGGTGACTCCATCCGCAGGATACAAGGGTCTGCAACTACATCTAGAGGGAAGAGACAGAAACGTTTTGTAGGTGCTATTATCGGCAGT
>2010/USA/MD/656
ATGGGCCCCAAACCCTCCACCAGAACCCCAGCACCCCTGACGCTGATCACCCGGACCACGCTGATATTGAGCTGTATTTGTCTGACAAGCTCCCTTGACGGCAGACCTCTTGCAGCTGCAGGGATTGTGGTAACGAGAGATAAAGCGGTCAATGTATACACTTCATCTCAAACAGGGTCAATCATAATCAAGTTGCTCCCAAATATGCCCAAAGATAAAGAGGCGTGCGCAAAAGCCCCATTGGAGGCATACAACAGAACACTGACCACTTTACTCACTCCTCTTGGTGACTCCATCCGCAGGATACAAGGGTCTGCAACTACATCTAGAGGGAAGAGACAGAAACGTTTTGTAGGTGCTATTATCGGCAGT
>2010/USA/MN/648
ATGGGCCCCAAACCCTCCACCAGAACCCCAGCACCCCTGACGCTGATCACCCGGACCACGCTGATATTGAGCTGTATTTGTCTGACAAGCTCCCTTGACGGCAGACCTCTTGCAGCTGCAGGGATTGTGGTAACGAGAGATAAAGCGGTCAATGTATACACTTCATCTCAAACAGGGTCAATCATAATCAAGTTGCTCCCAAATATGCCCAAAGATAAAGAGGCGTGCGCAAAAGCCCCATTGGAGGCATACAACAGAACACTGACTACTTTACTCACTCCTCTTGGTGACTCCATCCGCAGGATACAAGGGTCTGCAACTACATCTAGAGGGAAGAGACAGAAACGTTTTGTAGGTGCTATTATCGGCAGT
>2011/China/GD/12
ATGGGCTCCAAACCTTCTACCAGGATCCTAGTACCTCTGACGCTGATCACTAGGATTATACTGATACTAAGCTGTATCTGTGAGACAAGCTCTCTTGACGGCAGGCCTCTTGCAGCCGCAGGGATTATAGTAACAGGAGATAAAGCAGTCAACATATACACCTCATCTCAGACAGGGTCAATCATAGTCAAGTTGCTCCCAAATATGCCCAAGGACAAAGAGGCATGTGCAAAAGCCCCCTTAGAGGCATATAACAGAACACTGACCACCTTGCTCACCCCCCTTGGCGATTCTATCCGCAGGATACAAGGGTCTGTGTCCACCTCTGGAGGAAGGAGACAGAAACGCTTTATAGGTGCCGTTATTGGCAGT
>2011/China/GD/17
ATGGGCTCCAAACCTTCTACCAGGATCCTAGTACCTCTGACGCTGATCACTAGGATTATACTGATACTAAGCTGTATCTGTGAGACAAGCTCTCTTGACGGCAGGCCTCTTGCAGCCGCAGGGATTATAGTAACAGGAGATAAAGCAGTCAACATATACACCTCATCTCAGACAGGGTCAATCATAGTCAAGTTGCTCCCAAATATGCCCAAGGACAAAGAGGCATGTGCAAAAGCCCCCTTAGAGGCATATAACAGAACACTGACCACCTTGCTCACCCCCCTTGGCGATTCTATCCGCAGGATACAAGGGTCTGTGTCCACCTCTGGAGGAAGGAGACAGAAACGCTTTATAGGTGCCGTTATTGGCAGT
>2011/China/GD/20
ATGGGCTCCAAACCTTCTACCAGGATCCTAGTACCTCTGACGCTGATCACTAGGATTATACTGATACTAAGCTGTATCTGTGAGACAAGCTCTCTTGACGGCAGGCCTCTTGCAGCCGCAGGGATTATAGTAACAGGAGATAAAGCAGTCAACATATACACCTCATCTCAGACAGGGTCAATCATAGTCAAGTTGCTCCCAAATATGCCCAAGGACAAAGAGGCATGTGCAAAAGCCCCCTTAGAGGCATATAACAGAACACTGACCACCTTGCTCACCCCCCTTGGCGATTCTATCCGCAGGATACAAGGGTCTGTGTCCACCTCTGGAGGAAGGAGACAGAAACGCTTTATAGGTGCCGTTATTGGCAGT
>2011/China/GD/450
ATGGGCTCCAAACCTTCTACCAGGATCCTAGTACCTCTGACGCTGATCACTAGGATTATGCTGATACTAAGCTGTATCTGTGAGACAAGCTCTCTTGACGGCAGGCCTCTTGCAGCCGCAGGGATTATAGTAACAGGAGATAAAGCAGTCAACATATACACCTCATCTCAGACAGGGTCAATCATAGTCAAGTTGCTCCCAAATATGCCCAAGGACAAAGAGGCATGTGCAAAAGCCCCCTTAGAGGCATATAACAGAACACTGACCACCTTGCTCACCCCCCTTGGCGATTCTATCCGCAGGATACAAGGGTCTGTGTCCACCTCTGGAGGAAGGAGACAGAAACGCTTTATAGGTGCCGTTATTGGCAGT
>2011/China/SDSG01
ATGGGCTCCAAACCTTCTACCAGGATCCCAGCACCTCTGATGCTGATCACCCGGATTATGCTGATATTGGGCTGTATCCGTCCGACAAGCTCTCTTGACGGCAGGCCTCTTGCAGCTGCAGGAATTGTAGTAACAGGAGATAAGGCAGTCAATGTATACACCTCGTCTCAGACAGGGTCAATCATAGTCAAGTTGCTCCCGAATATGCCCAGGGATAAGGAGGCGTGTGCGAAAGCCCCATTAGAGGCATATAACAGAACACTGACTACTTTGCTCACTCCTCTTGGCGACTCCATCCGCAAGATCCAAGGGTCTGTGTCCACGTCTGGAGGAAGGAGACAAAAACGCTTTATAGGTGCTGTTATTGGCAGT
>2011/China/SDWF07
ATGGGCTCCAAACCTTCTACCAGGATCCCAGCACCTCTAATGCTAATCACTCGGATTATGCTGACATTGAGCTGCATCCGTCTGACAAGCTCTCTTGACGGCAGGCCCCTTGCAGCTGCAGGAATTGTAGTAACGGGAGATAAGGCAGTCAATGTATACACCTCGTCTCAGACAGGGTCAATCATAGTCAAGTTGCTCCCGAATATGCCCAGAGATAAGGAGGCATGTGCAAGAGCCCCACTGGAGGCATATAACAGAACACTGACTACTCTGCTCACTCCTCTTGGTGACTCCATCCGCAAGATCCAAGGGTCTGTATCCACGTCCGGAGGAAGGAGACAAAAACGTTTTATAGGTGCTGTTATTGGCAGT
>2011/China/SDYT03
ATGGGCTCCAAACCTTCTACCAGGATCCCAGCACCTCTAATGCTAATCACTCGGATTATGCTGACATTGAGCTGCATCCGTCTGACAAGCTCTCTTGACGGCAGGCCCCTTGCAGCTGCAGGAATTGTAGTAACGGGAGATAAGGCAGTCAATGTATACACCTCGTCTCAGACAGGGTCAATCATAGTCAAGTTGCTCCCGAATATGCCCAGAGATAAGGAGGCATGTGCAAGAGCCCCATTGGAGGCATATAACAGGACACTGACTACTCTGCTCACTCCTCTTGGTGACTCCATCCGCAAGATCCAAGGGTCTGTATCCACGTCCGGAGGAAGGAGACAAAAACGTTTTATAGGTGCTGTTATTGGCAGT
>2011/China/XinY
ATGGGCTCCAAACCTTCTACCAAGAACCCAGCACCTATGATGCTGACTATCCGGGTTGCGCTGGTACTGAGTTGCATCTGTCCGGCAAACTCCATTGATGGCAGGCCTCTTGCAGCTGCAGGAATTGTGGTTACAGGAGACAAAGCCGTCAACATATACACCTCATCCCAGACAGGATCAATCATAGTTAAGCTCCTCCCGAATCTGCCCAAGGATAAGGAGGCATGTGCGAAAGCCCCCTTGGATGCATACAACAGGACATTGACCACTTTGCTCACCCCCCTTGGTGACTCTATCCGTAGGATACAAGAGTCTGTGACTACATCTGGAGGGGGGAGACAGGGGCGCCTTATAGGCGCCATTATTGGCGGT
>2011/Ethiopia/ETH_10065
ATGggctccagatcttctaccagaatcccagcacctctgacactgatcgcccaaattatgttgatattgagctgtatctgtccgacaaaccctcttgacggcaggtctcttgcagctgcaggaatcgtggtaacaggagacaaagcagttaatatatacacctcatctcagacgggatcaatcatagtcaaattgctcccaaacatgcccaaagataaagaggcgtgtgcaaaagccccattagaagcatataacagaacactgaccgctttactcacccctctcggtgattccatccgcaggatacaggggtctgtatccaagtcaggaggaaggagacagaaacgcttcgtaggtgccattattggcagt
>2011/Ethiopia/ETH_10073
ATGggctccagatcttctaccagaaccccagcacctgtgacgttgactgcccaaattatgttgatattgagctgtatctgtccgacaaaccctcttgacggcaggtctcttgcagctgcaggaattgtggtaacaggagacaaagcagttaatatatacacctcatctcagacgggatcaatcatagtcaagttgctcccaaacatgcccaaagataaagaggcgtgtgcaaaagccccgttagaagcatacaacagaacactgaccgctttactcacccctctcggtgattctatccgcaggatacaggggtctgtatccaagtcaagaggaaggagacataaacgcttcgtaggtgccattattggcagt
>2011/Ethiopia/ETH_8755
ATGggctccagatcttctaccagaaccccagcacctgtgacgctgactgcccaaattatgttgatattgagctgtatctgtccggcaaaccctcttgacggcaggtctcttgcagctgcaggaattgtggtaacaggagacaaagcagttaatatatacacctcatctcagacgggatcaatcatagtcaagttgctcccgaacatgcccaaagataaagaggcgtgtgcaaaagccccattagaagcatacaacagaaccctgaccgctttactcacccctctcggcgattccatccgcaggatacaggggtctgtatccaagtcaggaggaaggagacagaaacgcttcgtaggtgccattattggcagt
>2011/Ethiopia/ETH_AN01
ATGggctccagatcttctaccagaatcccagcacctgtgacgctgactgcccaaattatgttgatattgagctgtatctgtccgacaaaccctcttgacggcaggtctcttgcagctgcaggaattgtggtaacaggagacaaagcagttaatatatacacctcatctcagacgggatcaatcatagtcaagttgctcccaaacatgcccaaagataaagaggcgtgtgcaaaagccccattagaagcatacaacagaacactgaccgctttactcacccctctcggtgattctatccgcaggatacaggggtccgtatccaagtcaggaggaaggagacagaaacgcttcgtaggtgccattattggcagt
>2011/Ethiopia/ETH_MG1C
ATGggctccagatcttctaccagaatcccagcacctctgatgctgaccgtccaaattctgttgatattgagctgcatctgtccgacaaaccctcttgacggcaggcctcttgcagctgcgggaatcgtggtaacgggagacaaagcagttaatatatacacctcatctcagacgggatcaatcatagtcaagttgctcccaaacatgcccaaagataaagaggcgtgtgcaaaagccccattagaagcatacaacagaacactgaccgctttactcacccctctcggtgattctatccgcaggatacaggggtctgtatccaagtcgggaggaagaagacggaaacgcttcgtaggtgccattatcggcagt
>2011/Iran/chicken/Iran-EMM/5/2011
ATGGGCTCCAAACCTTCTACCAGGATTCCAGTACCCCTGAGGCTGATCACTAGAGTTATGCTGATCTTAAGCTGTATCTGTCTGACAAGCTCCCTCGACGGCAGACCTCTTGCAGCTGCAGGGATTGTAGTAACAGGAGATAAGGCAGTCAATATATACACCTCATCTCAAACAGGGTCAATCATAGTCAAATTGCTCCCGAATATGCCCAAGGATAAAGAGGCGTGTGCAAAAGCCCCATTAGAGGCATACAACAGAACACTGACCACTTTACTCACTCCCCTTGGCGATTCTATCCGTAGGATACAAGGGTCCGTGTCCACATCTGGAGGGAGGAGACAGAAACGCTTTATAGGTGCCGTTATTGGCAGT
>2011/Israel/IS_875/08
ATGGGCTCCAAACCTTCTACCAGGATCCCCGCACCTCTGATGCTGATCACTCAGACCATGTTGATACTGGGCTGTATCCGTCCGACAAGCTCTCTTGACGGCAGGCCTCTTGCAGCTGCAGGAATTGTAGTAACAGGAGATAAGGCAGTCAATGTATACACCTCGTCTCAAACAGGGTCAATCATAATCAAGTTGCTCCCGAATATGCCCAGAGATAAGGAGGCGTGTGCAAAAGCCCCATTAGAGGCATATAACAGAACACTGACTACTTTGCTCACTCCTCTTGGCGACTCCATCCGCAAGATCCAAGGGTCTGTGCCCACGTCTGGAGGAAGGAGACAAAAACGCTTTATAGGTGCTGTTATTGGCAGT
>2011/Israel/IS_903/08
ATGGGCTCCAAACCTTCTACCAGGATCCCCGCACCTCTGATGCTGATCACTCGGACCATGTTGATACTGGGCTGCATCCGTCCGACAAGCTCTCTTGACGGCAGGCCCCTTGCAGCTGCAGGAATTGTAGTAACAGGAGATAAGGCAGTCAATGTATACACCTCGTCTCAGACAGGGTCAATCATAATCAAGTTGCTCCCGAATATGCCCAGAGATAAGGAGGCGTGTGCAAAAGCCCCATTAGAGGCATATAACAGAACACTGACTACTTTGCTCACTCCTCTTGGCGACTCCATCCGCAAGATCCAAGGGTCTGTGTCCACGTCTGGAGGAAGGAGACAAAAACGCTTTTTAGGTGCTGTTATTGGCAGT
>2011/Malaysia/MTCC20111870
ATGGGCTCCAAACCTTCTACCAGGATCCCAGCACCTCTAATGCTAATCACTCGGATTATGCTGACATTGAGCTGCATCCGTCTGACAAGCTCTCTTGACGGCAGGCCCCTTGCAGCTGCAGGAATTGTAGTAACGGGAGATAAGGCAGTCAATGTATACACCTCGTCTCAGACAGGGTCAATCATAGTCAAGTTGCTCCCGAATATGCCCAGAGATAAGGAGGCATGTGCAAGAGCCCCATTGGAGGCATATAACAGAACACTGACTACTCTGCTCACTCCTCTTGGTGACTCCATCCGCAAGATCCAAGGGTCTGTATCCACGTCCGGAGGAAGGAGACAAAAACGTTTTATAGGTGCTGTTATTGGCAGT
>XXXX/XXXX/APMV1/pigeon/Japan/Nagano-8/84
ATGGGCTCCAAACCTTCTACCAGGATCCCAGTACCTCTGACACTGATCACCCGAACCATGCTGATATTGAGCTGCATCTGCCCGACGAGCTCTCTTGACGGCAGGCCTCTTGCAGCTGCGGGGATTGTGGTAACAGGAGATAAAGCAGTCAATATATACACCTCATCCCAGACAGGGTCAATCATAGTCAAGTTGCTCCCGAATATGCCCAAGGACAAAGAGGCATGTGCAAAAGCCCCGTTAGAAGCATACAACAGAACACTGACCACTTTACTCACCCCCCTTGGTGATTCCATCCGCAGGATACAAGGGTCTGTGTCCACATCAGGAGGAGGGAGGCAGAAACGCTTTATAGGTGCCATTATCGGCAGT
>XXXX/XXXX/APMV1/chicken/Japan/Saitama/85
ATGGGCTCCAAACCTTCTACCAGGATCCCAGTACCTCTGATGCTGATCACTCGGATTATGCTGATATTAAGCTGTATCTGTCTGACAAGCTCCCTTGACGGCAGGCCTCTTGCAGCTGCAGGGATTGTAGTAACAGGAGATAAGGCAGTCAATATATACACCTCGTCTCAGACAGGGTCAATCATAGTCAAGTTGCTCCCGAATATGCCCAAGGATAAAGAGGCGTGTGCAAAAGCCCCATTAGAGGCATATAACAGAACACTGACTACTTTGCTCACTCCTCTTGGCGATTCCATCCGCAAGATCCAAGGGTCTGTGTCCACGTCTGGAGGAAGGAGACAGAAACGCTTTATAGGTGCCGTTATTGGCAGT
>XXXX/XXXX/APMV1/chicken/Japan/Shizuoka/85
ATGGGCTCCAAACCTTCTACCAGGATCCCAGTACCTCTGATGCTGATCACTCGGATTATGCTGATATTAAGCTGTATCTGTCTGACAAGCTCCCTTGACGGCAGGCCTCTTGCAGCTGCAGGGATTGTAGTAACAGGAGATAAGGCAGTCAATATATACACCTCGTCTCAGACAGGGTCAATCATAGTCAAGTTGCTCCCGAATATGCCCAAGGATAAAGAGGCGTGTGCAAAAGCCCCATTAGAGGCATATAACAGAACACTGACTACTTTGCTCACTCCTCTTGGCGATTCCATCCGCAAGATCCAAGGGTCTGTGTCCACGTCTGGAGGAAGGAGACAGAAACGCTTTATAGGTGCCGTTATTGGCAGT
>XXXX/XXXX/APMV1/pigeon/Japan/Utsunomiya/95
ATGGGCTCCAAACCCTCCACCAGGATCCCGGCACCTCTGATGCTGATCACCCGAATTACTCTGATACTGAGCTGCATCTGCCTGACGAGCTCTCTTGATGGCAGGCCTCTTGCAGCTGCGGGGATTGTGGTAACAGGAGATAAAGTGATCAATATATACACCTCATCTCAGACAGGGTCAATCATAGTCAAGTTGCTCCCGAATATGCCCAAGGACAAAGAGGCATGTGCAAAAGCCCCGTTAGAGGCATACAACAGAACACTGACCACTTTACTCACCCCCCTTGGTGATTCCATCCGCAGGATACAAGGGTCTGTGTCCACATCAGGAGTAAGGAGGAAGAAGCGCTTTATAGGTGCCATTATAGGCAGT
>XXXX/XXXX/APMV1/pigeon/Japan/Fukushima/96
ATGGGCTCCAAACCCTTCACCAGGATCCCGGCACCTCTGATGCTGATCACCCGAATTACTCTGATACTGAGCTGCATCTGCCTGACGAGCTCTCTTGATGGCAGGCCTCTTGCAGCTGCGGGGATTGTGGTAACAGGAGATAAAGTGATCAATATATACACCTCATCTCAGACAGGGTCAATCATAGTCAAGTTGCTCCCGAATATGCCCAAGGACAAAGAGGCATGTGCAAAAGCCCCGTTAGAGGCATACAACAGAACACTGACCACTTTACTCACCCCCCTTGGTGATTCCATCCGCAGGATACAAGGGTCTGTGTCCACATCAGGAGTAAGGAGGAAGAAGCGCTTTATAGGTGCCATTATAGGCAGT
>XXXX/XXXX/CA 1085/71
ATGGGCTCCAAACCTTCTACCAGGATCTCAGTACCTCTGATGCTGATCACCCGGATTACGCTGATACTGAGCTGTATCTGTCTGACAAGCTCTCTTGACGGCAGACCTCTTGCAGCTGCAGGGATTGTGGTAACGGGAGATAAAGCAGTCAATATATACACTTCATCTCAAACAGGGTCGATCATAGTCAAGTTACTCCCAAATATGCCCAAGGATAAAGAGGCGTGCGCAAAAGCCCCATTGGAGGCATACAATAGAACACTGACCACTTTACTCACCCCTCTTGGTGACTCCATCCGCAGGATACAAGGGTCTGCGACTACATCTGGAGGAAGGAGACAGAAACGCTTTGTAGGTGCCATTATCGGCAGT
>XXXX/XXXX/D-24/95
ATGGGCTCCAAACCTTCTACCAGGACCCCAGTACCCCTGATGCTGATCACTCGGATTATGCTGATATCAAGCTGCATCTGTCTGACAAGCTCTCTTGACGGCAGGCCTCTTGCAGCTGCAGGGATTGTAGTAACAGGAGATAAGGCAGTCAATATATACACCTCGTCTCAGACAGGGTCAATCATAGTCAAGTTGCTCCCGAATATGCCCAAGGATAAAGAGGCGTGTGCAAAAGCCCCATTAGAGGCATATAACAGAACACTGACTACCTTGCTCACTCCCCTTGGCGATTCCATCCGCAAGATCCAAGGTTCTGTGTCCACGCCTGGGGGAAGGAGACAGAAACGCTTTATAGGTGCCGTTATTGGCAGT
>XXXX/XXXX/B-14/93
ATGGGCTCCAAACCTTCTACCAGGACCCCAGTACCCCTGATGCTGATCACTCGGATTATGCTGATATCAAGCTGCATCTGTCTGACAAGCTCTCTTGACGGCAGGCCTCTTGCAGCTGCAGGGATTGTAGTAACAGGAGATAAGGCAGTCAATATATACACCTCGTCTCAGACAGGGTCAATCATAGTCAAGTTGCTCCCGAATATGCCCAAGGATAAAGAGGCGTGTGCAAAAGCCCCATTAGAGGCATATAACAGAACACTGACTACCTTGCTCACTCCCCTTGGCGATTCCATCCGCAAGATCCAAGGGTCTGTGTCCACGCCTGGGGGAAGGAGACAGAAACGCTTTATAGGTGCCGTTATTGGCAGT
>XXXX/XXXX/DK-1/95
ATGGGCTCTAAACCTTCTACCAGGGTCTCAGTACCTCCGATGCTAATCACCCGAATCACGTTGATATTGAGCTGTATCTGTCTGACTAGCTCTCTTGACGGCAGGCCTCTTGCAGCTGCGGGGATTGTGGTAACAGGGGATAAAGCAGTCAATATATACACCTCATCTCAGACGGGGTCAATCATAATCAAGTTGCTCCCAAACATGCCCAAGGATAAGGAGGCGTGTGCAAAAGCCCCCTTAGAAGCATACAACAGAACACTGACCACTTTACTCTCCCCACTTGGTGATTCCATCCGCAGGATACAAGGGTCTGTGTCTACATCAGGAGGAAGGAGACAGAAACGCTTTATAGGTGCCATCATCGGTAGT
>XXXX/China/DB3
ATGGGCCCCAAATCTCCTACCAATGTCCCAGCACCTCTGATGCTGACCGTCAGGATTACGCTGGCACTGAGCTGTGTCCGTCTGACAAATTCTCTCGATGGAAGGCCTCTTGCAGCTGCAGGGATTGTAGTAACGGGAGACAAAGCAGTCAACATATACACCCCATCTCAGACAGGGTCAATAATAGTCAAGTTACTCCCAAATATGCCTAAGGATAAAGAGGCGTGTGCAAAAGCCCCGTTGGAGGCATACAACAGGACACTGACTACTTTGCTCACCCCCCTTGGTGATTCTATCCGCAGGATACAAGAGTCTGCGACTACGTCCGGAGGAAGGAGGCAGAGACGCTTTATAGCTGCCATTATCGGCAGT
>XXXX/Finland/FI Vi1001/96/1
ATGGGCTCCAAACCTTCTACCAGGATCCCAGTACCCCTGATGCTGATCACTCGAGTTATGCTAATCTTAAGCTGCATCCGTTCGACAAGTTCCCTTGATGGCAGGCCTCTTGCAGCTGCAGGGATTGTAGTGACAGGAGATAAGGCAGTCAATATATACACCTCATCTCAGACAGGGTCAATCATAGTCAAATTGCTCCCGAATATGCCCAAGGATAAAGAGGCGTGTGCAAAAGCCCCATTAGAGGCATATAACAGAACACTGACCACCTTACTCACTCCCCTTGGCGATTCTATCCGTAGGATACAAGGGTCTGTGTCCACATCGGGAGGAAGGAGACAGAGACGTTTTATAGGTGCCGTTATCGGCAGT
>XXXX/XXXX/SE A 102/95
ATGGGCTCTAAACCTTCTACCAGGGTCTCAGTACCTCCGATGCTAATCACCCGAATCACGTTGATATTGAGCTGTATCTGTCTGACTAGCTCTCTTGACGGCAGGCCTCTTGCAGCTGCGGGGATTGTGGTAACAGGGGATAAAGCAGTCAATATATACACCTCATCTCAGACGGGGTCAATCATAATCAAGTTGCTCCCAAACATGCCCAAGGATAAGGAGGCGTGTGCAAAAGCCCCCTTAGAAGACTACAACAGAACACTGACCACTTTACTCTCCCCACTTGGTGATTCCATCCGCAGGATACAAGGGTCTGTGTCTACATCAGGAGGAAGGAGACAGAAACGCTTTATAGGTGCCATCATCGGTAGT
>XXXX/XXXX/CH 62/96
ATGGGCTCCAAACCTTCTACCAGGATCCCAGTACCTCTGCTGCTGATCACTCGGATTATGCTGATATTGAGCTGTATCTGTCTGACAAGCTCTCTCGACGGCAGGCCTCTTGCAGCTGCGGGGATTGTAGTAACAGGAGATAAGGCAGTCAATATATACACCTCGTCTCAGACAGGGTCAATCATAGTCAAGTTGCTCCCGAATATGCCCAAGGATAAAGAGGCGTGTGCAAAAGCCCCATTAGAGGCATATAACAGAACGCTGACTACTTTGCTCACTCCTCTTGGCGATTCCATCCGCAAGATCCAAGGGTCTGTGTCCACGTCTGGAGGAAGGAGACAGAAACGCTTTATAGGTGCCGTTATTGGCAGC
>XXXX/XXXX/DE 143/95
ATGGGCTCCAAACCTTCTACCAGGACCCCAGTACCCCTGATGCTGATCACTCGGATTATGCTGATATCAAGCTGCATCTATCTGACAAGCTCTCTTGACGGCAGGCCTCTTGCAGCTGCAGGGATTGTAGTAACAGGAGATAAGGCAGTCAACATATACACCTCGTCTCAGACAGGGTCAATCATAGTCAAGTTACTCCCGAATATGCCCAAGGATAAAGAGGCGTGTGCAAAAGCCCCATTAGAAGCATATAACAGAACACTGACTACCTTGCTCACTCCCCTTGGAGATTCCATCCGCAAGATCCAAGGGTCTGTGTCCACGCCTGGGGGAAGGAGACAGAAACGCTTTATAGGTGCCGTTATTGGCAGT
>XXXX/XXXX/ZA C1868/95
ATGGGCTCCAAACCTTCTACCAGGATCCCAGTACCCCTGATGCTGATCACTCGGGTTATGCTGATCTTAAGCTGTATCTGTTCGACCGGTTCCCTTGATGGCAGGCTTCTTGCAGCTGCAGGGATTGTAGTAACAGGAGATAAGGCAGTCAATATATACACCTCATCTCAGACAGGGTCAATCATAGTCAAATTGCTCCCGAATATGCCCAAGGATAAAGAGGCGTGTGCAAAAGCCCCATTAGAGGCATACAACAGAACACTGACCACCTTACTCACTCCCCTTGGCGATTCTATCCGTAGGATACAAGGGTCTGTGTCCACATCGGGAGGAAGGAGACAGAAACGCTTTATAGGTGCCGTTATTGGCAGT
>XXXX/XXXX/Q-GB 445/97
ATGGGCTTCGAACCTTCTACCAGGGTCCCAGTACCTCTGATGCTGATCACTCGGATTATGCTAATATTAAACTGTATCTGTCTGACAAGCTCCCTTGACGGCAGGCCTCTTGCAGCTGCAGGGATTGTAGTGACAGGAGATAAGGCAGTTAATATATACACCTCATCTCAGACAGGGTCAATCATAGTCAAGTTGCTCCCGAATATGCCCAAGGATAAAGAGGCGTGTGCAAAAGCCCCGTTAGAGGCATATAACAGAACACTGACTACCTTGCTCACCCCCCTCGGCGATTCCATCCGCAAGATCCAAGGGTCCGTGTCCACATCTGGGGGAAGGAGACAGAAACGCTTTATAGGTGCTGTTATTGGCAGT
>XXXX/XXXX/MZ-48/95
ATGGGCTCCAAACCTTCTACCAGGATCCCAGTACCCTTGATGCTGATCACTCGGGTTATGCTGATCTTAAGCTGCATCTGTTCGACAGGTTCCCTTGATGGCAGGCCTCTTGCAGCTGCAGGGATTGTAGTGACAGGAGATAAGGCAGTTAATATATACACCTCATCTCAGACAGGGTCAATCATAGTCAAATTGCTCCCGAATATGCCTAAGGATAAAGAGGCGTGTGCAAAAGCCCCATTAGAGGCATACAACAGAACACTGACCACCTTACTCACTCCCCTTGGCGATTCTATCCGTAGGATACAAGGGTCTGTGTCCACATCGGAGGGAAGGAGACAGAAACGCTTTATAGGTGCCGTTATTGGCAGT
>XXXX/XXXX/TR-7/97
ATGGGCTCCAACCCTTCTACCAGGATCCCAGTACCCCTGATGCTGATCACTCGAGTTATGCTAATCTTAAGCTGCATCCGTTCGACAAGTTCCCTTGATGGCAGGCCTCTTGCAGCTGCAGGGATTGTAGTGACAGGAGATAAGGCAGTCAATATATACACCTCATCTCAGACAGGGTCAATCATAGTCAAATTGCTCCCGAATATGCCCAAGGATAAAGAGGCGTGTGCAAAAGCCCCATTAGAGGCATATAACAGAACACTGACCACCTTACTCACTCCCCTTGGCGATTCTATTCGTAGGATACAAGGGTCTGTGTCCACATCGGGAGGAAGGAGACAGAGACGTTTTATAGGTGCCATTATCGGCAGT
>XXXX/XXXX/Mukteswar
ATGGGCCCCAGATCTTCTACCAGGATCCCAGTACCTCTAATGCTGACCATACGGATCACGCTGGCACTGAGTTATGTCCGTCTGACAAGTTCTCTTGATGGCAGGCCTCTTGCAGCCGCAGGGATCGTGGTAACAGGGGATAAAGCAGTTAACATATACACCTCATCCCAGACAGGGTCAATCATAGTCAAGTTACTCCCAAATATGCCCAAGGACAAAGAGGCATGTGCAAAAGCCCCATTGGAGGCTTACAACAGGACACTGACTACTTTGCTTACCCCCCTTGGTGATTCTATCCGCAGGATACAAGAGTCTGTGACTACATCCGGAGGAAGGAGACAGAGACGCTTTATAGGTGCCATTATTGGCAGT
>XXXX/XXXX/DE-2/54
ATGGGCTCCAGATCTTCTACCAGGATCCCGGTACCTCTAATGCTGATCATCCGAATTGCGCTGACACTGAGCTGTATCCGTCTGACAAGCTCTCTTGATGGCAGGCCTCTTGCAGCTGCAGGGATCGTGGTAACAGGAGATAAAGCAGTCAACATATACACCTCATCCCAGACAGGGTCAATCATAGTCAAGTTACTCCCAAATATGCCCAAGGACAAAGAGGCGTGTGCAAAAGCCCCATTGGAGGCATACAACAGGACACTGACTACTTTGCTCACCCCCCTTGGCGATTCTATCCGCAGGATACAAGAGTCTGTGACTACTTCCGGAGGAAGGAGACAGAGACGCTTTATAGGTGCCATTATCGGCAGT
>XXXX/XXXX/DE-380/84
ATGGGCTCCAAACCTTCTACCAGGATCCCAGTACCTCTGACACTGATCACCCGAACCATGCTGATATTGAGCTGCATCTGCCCGACGAGCTCTCTTGACGGCAGGCCTCTTGCAGCTGCGGGGATTGTGGTAACAGGAGATAAAGCAGTCAATATATACACCTCATCCCAGACAGGATCAATCATAGTCAAGTTGCTCCCGAATATGCCCAAGGACAAGGAGGCATGTGCAAAAGCCCCGTTAGAAGCATACAACAGAACACTGACCACTTTACTCACCCCCCTTGGTGATTCCATCCGCAGGATACAAGGGTCTGTGTCAACATCAGGAGGAGGGAGGCAGAAACGCTTTATAGGTGCCATTATCGGCAGT
>XXXX/XXXX/DE-356/86
ATGGGCTCCAAACCTTCTACCAGGATCCCAGTACCTCTGACACTGATCACCCGAACCATGCTGATATTGAGCTGCATCTGCCCGACGAGCTCTCTTGACGGCAGGCCTCTTGCAGCTGCGGGGATTGTGGTAACAGGAGATAAAGCAGTCAATATATACACCTCATCCCAGACAGGATCAATCATAGTCAAGTTGCTCCCGAATATGCCCAAGGACAAGGAGGCATGTGCAAAAGCCCCGTTAGAAGCATACAACAGAACACTGACCACTTTACTCACCCCCCTTGGTGATTCCATCCGCAGGATACAAGGGTCTGTGTCCACATCAGGAGGAGGGAGGCAGAAACGCTTTATAGGTGCCATTATCGGCAGT
>XXXX/XXXX/CA-28/89
ATGGGCTCCAAACCTTCCACCAGGACCCCAGTACCTCCGATGCTGATCACCCGAATCATGCTGATATTGAGCTGCATCTGTCAGACGAGTTCTCTTGACGGCAGGCCTCTTGCAGCTGCAGGGATTGTGGTAACAGGAGATAAAGCAATCAATATATACACCTCATCTCAGACAGGGTCAATCATAGTCAAGTTGCTCCCGAATATGCCCAAGGACAAAGAGGCATGTGCAAAAGCCCCGTTAGAAGCATACAACAGAACACTGACCACTTTACTCACCCCCCTCGGTGATTCCATCCGCAAGATACAAGGGTCTGTGTCCACATCAGGGGAAAGGAGGCAGAAACGCTTTATAGGTGCCATTATCGGCAGT
>XXXX/XXXX/DE-2654/98
ATGGGCTCCAAACCCTCCACCAGGATCCCGGCACCTCTGATGCTGATCACCCGAATTACTCTGATACTGAGCTGCATCTGCCTGACGAGCTCTCTTGACGGCAGGCCTCTTGCAGCTGCGGGGATTGTGGTGACAGGAGATAAAGTGATCAATATATACACCTCATCTCAGACAGGGTCAATCATAGTCAAGTTGCTCCCGAATATGCCCAAGGACAAAGAGGCATGTGCAAAAGCCCCGTTAGAGGCATACAACAGAACACTGACCACTTTACTCACCCCCCTTGGTGATTCCATCCGCAGGATACAAGGATCTGTGTCCACATCAGGAGGAAGGAGGAAGAAGCGCTTTATAGGTGCCATTATAGGCAGT
>XXXX/XXXX/AV 990/99 95-1145
ATGGGCTCCAAACCTTCTACCAGGATCCCAGTACCCCTGATGCTGATCACTCGGGTTATGCTGATCTTAAGCTGTATCTGTTCGACAGGTTCCCTTGATGGCAGGCCTCTTGCAGCTGCAGGGATTGTAGTGACAGGAGATAAGGCAGTCAATATATACACCTCATCTCAGACAGGGTCAATCATAGTCAAATTGCTCCCGAATATGCCCAAGGATAAAGAGGCGTGTGCAAAAGCCCCATTAGAGGCATACAACAGAACACTGACCACCTTACTCACTCCCCTTGGCGATTCTATCCGTAGGATACAAGGGTCTGTGTCCACATCGGGAGGAAGGAGACAGAAACGCTTTATAGGTGCCGTTATTGGCAGT
>XXXX/XXXX/AV 434/00 3013
ATGGGCTCCAAACCTTCTACCAGGATCTCAGTACCCCTGATGCTGATCACTCGAGTTATGCTAATCTTAAGCTGCATCCGTTCGACAAGTTCCCTTGATGGCAGGCCTCTTGCAGCTGCAGGGATTGTAGTGACAGGAGATAAGGCAGTCAATATATACACCTCATCTCAGACAGGGTCAATCATAGTCAAATTGCTCCCGAATATGCCCAAGGATAAAGAGGCGTGTGCAAAAGCCCCATTAGAGGCATATAACAGAACACTGACCACCTTACTCACTCCCCTGGGCGATTCTATCCGTAGGATACAAGGGTCTGTGTCCACATCAGGAGGAAGGAGACAGAGACGTTTTATAGGTGCCGTTATCGGCAGT
>XXXX/Tanzania_Belgium_China/28710/93
ATGGGCTCCAAACCTTCTACCAGGACCCCAGTACCCCTGATGCTGATCACTCGGATTATGCTGATATCAAGCTGCATCTGTCTGACAAGCTCTCTTGACGGCAGGCTTTTTGCACCTGCAGGGATTGTAGTAACAGGAGATAAGGCAGTCAATATATACACTTCATCTCAGACAGGGTCAATCATAGTCAAGTTGCTCCCGAATATGCCCAAGGATAAAGAGGCGTGTGCAAAAGCCCCATTAGAGGCATACAACAGAACACTGACCACCTTGCTCACTCCCCTTGGTGAGTCTATCCGGAGGATACAAGAGTCTGTGACCACTTCCGGAGGAAGGAGGCAGAAACGCTTTATAGGTGCCATTATTGGCAGT
>2000/Italy/2736
ATGGGCTCCAAACCCTCCACCAGGATCCCGGCACCTCTGATGCTGATCACTCGAATTACTCTGATACTGAGCTGCATCTGCCTGACGAGCTCTCTTGATGGCAGGCCTCTTGCAGCTGCGGGGATTGTAGTAACAGGAGATAAAGTGATCAATATATACACCTCATCTCAGACAGGGTCAATCATCGTCAAGTTGCTCCCGAATATGCCCAAGGACAAAGAGGCATGTGCAAAAGCCCCGTTAGAGGCATACAACAGAACACTGACCACTTTACTCACCCCCCTTGGTGATTCCATCCGCAGGATACAAGGGTCTGTGTCCACATCAGGAGTAAGGAGGAAGAAACGCTTTATAGGTGCCATTATAGGCAGT
>XXXX/South Korea/Kr-9/91
ATGGGCTCCAGATCTTCTACCAGGATTCCAGTACCTCCGATGCTGATCACCCGAATCATGTTGATATTGAGCTGTATCTGTCTGACGAGCTCTCTCGATGGCAGGCCTCTCGCAGCTGCGGGGATTGTGGTAACAGGAGATAAAGCAGTCAATATATACACCTCATCTCAAACAGGGTCAATCATAGTCAAACTGCTCCCAAATATACCCAAAGATAAAGAGGCGTGTGCAAAAGCCCCGTTAGAAGCATACAACAGAACACTGACCACTTTACTCACCCCACTTGGTGATTCCATCCGCAAGATACAAGGGTCTGTGTCGACATCAGGAGGAAGGAGACGGAAACGCTTTATAGGTGCCATTATCGGTAGT
>XXXX/Kazakhstan/APMV-1/chicken/Almaty/22/98
ATGGGCTCCAAACCTTCTACCAGGATCCCAGTACCCCTGATGCTGATCACTCGATTTATGCTAATCTTAAGCTGCATCCGTTCGACAAGTTCCCTTGATGGCAGGCCTCTTGCAGCTGCAGGGATTGTAGTAACAGGAGATAAGGCAGTCAATATATACACCTCATCTCAGACAGGGTCAATCATAGTCAAATTGCTCCCGAATATGCCCAAGGATAAAGAGGCGTGTGCAAAAGCCCCATTAGAGGCATATAACAGAACACTGACCACCCTACTCACTCCTCTTGGCGATTCTATCCGTAGAATACAAGGGTCTGTGTCCACATCGGGAGGAAGGAGACAGAGACGTTTTATAGGTGCCGTTATCGGCAGT
>1996/Iran/MK13/75
ATGGGCTCCAAACCTTCTACCAGGATCCCAGTACCCCTGATGCTGATCACTCGAGTTATGCTAATCTTGAGCTGCATCCGTTCGACAAGTTCCCTTGATGGCAGGCCTCTTGCAGCTGCAGGGATTGTAGTGACAGGAGATAAGGCAGTCAATATATACACCTCATCTCAGACAGGGTCAATCATAGTCAAATTGCTCCCGAATATGCCCAAGGATAAAGAGGCGTGTGCAAAAGCCCCATTAGAGGCATATAACAGAACACTGACCACCTTACTCACTCCCCTTGGCGATTCTATCCGTAGGATACAAGGGTCTGTGTCCACATCGGGAGGAAGGAGACAGAGACGTTTTATAGGTGCCGTTATCGGCAGT
>2001/USA/blue winged teal/US_OH_/01-462
ATGGGCTCCGGATCTTCTACCAGGATCCCAGTGCCTCTGATGCTGACCGTCCGGGTCGCACTGACACTAAGTTGCATCCGTCTGACAAGCTCTCTTGATGGCAGGCCTCTCGCAGCTGCAGGAATTGTGGTAACGGGGGACAAGGCAGTCAACATATATACCTCATCTCAGACAGGATCAATCATAGTCAAGCTACTCCCAAATATGCCCAAGGATAAAGAGGCATGTGCAAAAGCACCTTTAGAGGCATACAACAGGACATTGACCACTTTGCTCACCCCCCTTGGTGATTCTATTCGTAGGATACAAGAGTCTGTGACCACATCTGGAGGAGGGAAACAGGGGCGTCTTATAGGTGCCATTATTGGCGGT
>XXXX/China/NDV07-32
ATGGGCTCCAGATCTTCTACCAGGATCCCAGCACCTCTGATGCTGATCACTCGGATTATGTTGATATTGAGCTGTATCCGTCTGACAAGCTCTCTTGACGGCAGGCCTCTTGCAGCTGCAGGAATTGTAGTAACAGGAGATAAGGCAGTCAATGTATACACCTCGTCTCAGACAGGGTCAATCATAGTCAAGTTGCTCCCAAATATGCCCAAGGATAAGGAGGCGTGTGCAAGAGCTCCATTAGAGGCATATAACAGAACACTGACTACTCTGCTCACTCCTCTTGGCGACTCCATCCGCAAGATCCAAGGGTCTGTGTCCACGTCTGGAGGAAGGAGACAAAAACGCTTTATAGGTGCCGTTATTGGCAGT
>XXXX/China/NDV07-49
ATGGGCTCCAGATCTTCTACCAGGATCCCAGCACCTCTGATGCTGATCACCCGGATTATGCTGATATTGGGCTGCATCTGTCCGACAAGCTCTCTTGATGGCAGGCCTCTTGCAGCTGCAGGAATTGTAGTAACAGGAGATAAGGCAGTCAATGTATATACCTCGTCTCAGACAGGGTCAATCATAGTCAAGTTGCTCCCGAATATGCCCAAGGATAAGGAGGCGTGTGCGAAAGCCCCATTAGAGGCATATAACAGAACACTGACTACTTTGCTCACTCCTCTTGGCGACTCCATCCGCAAGATCCAAGGGTCTGTGTCCACGTCTGGAGGAAGGAGACAAAAACGCTTTATAGGTGCTGTTATTGGCAGT
>2003/USA/TX2334
ATGGGCTCCAAACCCTCCACCAGGATCCCGGCACCTCTAATGCTGATCACCCGAATCACTCTGATACTGAGCTGCATCTGCCTGACGAGCTCTCTTGATGGCAGGCCTCTTGCAGCTGCGGGGATTGTGGTAACAGGAGATAAAGTGATCAATATATACACCTCGTCTCAGACAGGGTCAATCATAGTCAAGTTGCTCCCGAATATGCCCAAGGACAAAGAGGCATGTGCAAAAGCCCCACTAGAGGCATACAACAGAACACTGACCACTCTACTCACCCCCCTTGGTGATTCCATCCGCAGGATACAAGGGTCTGTATCCACATCAGGAGTAAGGAGGAAGAAGCGCTTTATAGGTGCCATTATAGGCAGT
>2006/USA/TX6295
ATGGGCTCCAAACCCTCCACCAGGATCCCGGCACCTCTAATGCTGATCACCCGAATCACTCTGATACTGAGCTGCATCTGCCTGACGAGCTCTCTCGATGGCAGGCCTCTTGCAGCTGCAGGGATTGTGGTAACAGGAGATAAAGTGATCAATATATACACCTCGTCTCAGACAGGGTCAATCATAGTCAAGTTGCTCCCGAATATGCCCAAGGACAAAGAGGCATGTGCAAAAGCCCCACTAGAGGCATACAACAGAACACTGACCACTTTACTCACCCCCCTTGGTGATTCCATCCGCAGGATACAAGGGTCTGTATCCACATCAGGAGTAAGGAGGAAGAAGCGCTTTATAGGTGCCATTATAGGCAGT
>2007/USA/TX6306
ATGGGCTCCAAACCCTCCACCAGGATCCCGGCACCTCTAATGCTGATCACCCGAATCACTCTGATACTGAGCTGCATCTGCCTGACGAGCTCTCTTGATGGCAGGCCTCTTGCAGCTGCGGGGATTGTGGTAACAGGAGATAAAGTGATCAATATATACACCTCGTCTCAGACAGGGTCAATCATAGTCAAGTTGCTCCCGAATATGCCCAAGGACAAAGAGGCATGTGCAAAAGCCCCACTAGAGGCATACAACAGAACACTGACCACTTTACTCACCCCCCTTGGTGATTCCATCCGCAGGATACAAGGGTCTGTATCCACATCAGGAGTAAGGAGGAAGAAGCGCTTTATAGGTGCCATTATAGGCAGT
>2007/USA/TX6338
ATGGGCTCCAAACCCTCCACCAGGATCCCGGCACCTCTAATGCTGATCACCCGAATCACTCTGATACTGAGCTGCATCTGCCTGACGAGCTCTCTCGATGGCAGGCCTCTTGCAGCTGCGGGGATTGTGGTAACAGGAGATAAAGTGATCAATATATACACCTCGTCTCAGACAGGGTCAATCATAGTCAAGTTGCTCCCGAATATGCCCAAGGACAAAGAGGCATGTGCAAAAGCCCCACTAGAGGCATACAACAGAACACTGACCACTTTACTCACCCCCCTTGGTGATTCCATCCGCAGGATACAAGGGTCTGTATCCACATCAGGAGTAAGGAGGAAGAAGCGCTTTATAGGTGCCATTATAGGCAGT
>XXXX/XXXX/APMV/duck/09/07
ATGGGCTCCAGATCTTCTACCAGGATCCCAGTACCTCTCATGCTGACCGTCCGAGTCATGTTGGCACTGAGTTGCGTCTGTCCGACCAGCGCTCTTGATGGCAGGCCTCTTGCAGCTGCAGGGATTGTGGTAACAGGAGACAAAGCAGTCAACATATACACCTCATCTCAGACAGGGTCAATCATAATCAAGTTACTCCCAAATATGCCCAAGGATAAAGAGGCGTGTGCAAAAGCCCCGTTGGAGGCATACAACAGGACATTGACTACTTTGCTCACCCCCCTTGGTGATTCTATCCGTAGGATACAAGAGTCTGTGACCACGTCCGGAGGAGGGAAACAGGGACGTCTTATAGGCGCCATTATCGGTGGT
>XXXX/Kazakhstan/APMV-1/chicken/Almaty/540/04
ATGGGCTCCAAACCTTCTACCAGGATCCCAGCACCTCTGATGCTGATCACTCGGATTATGTTGATATTGAGCTGTATCCGTCTGACAAGCTCTCTTGACGGCAGGCCTCTTGCAGCTGCAGGAATTGTAGTAACAGGAGATAAGGCAGTCAATGTATACACCTCGTCTCAGACAGGGTCAATCATAGTCAAGTTGCTCCCAAATATGCCCAAGGATAAGGAGGCGTGTGCAAGAGCTCCATTAGAGGCATATAACAGAACACTGACTACTCTGCTCACTCCTCTTGGCGACTCCATCCGCAAGATCCAAGGGTCTGTGTCCACGTCTGGAGGAAGGAGACAAAAACGCTTTATAGGTGCCGTTATTGGCAGT
>2006/India/UP3
ATGGGCTCCAGATCTTCTACCAGGATCCCAGTACCTCTGATGCTGATCATCCGGGTTGCGCTGACACTGAGCTGTGTTCGTCTGACAAGCTCTCTCGATGGCAGGCCTCTTGCAGCTGCAGGGATCGTAGTAACAGGAGATAAAGCAGTCAACATATACACCTCATCCCAGACAGGGTCAATCATAGTCAAGCTACTCCCAAACATGCCCAAGGACAAAGAGGCGTGTGCAAAGGCCCCGTTGGAGGCATACAACAGGACACTGACTACCTTGCTAACCCCCCTTGGTGATTCCATCCGCAGGATACAAGAGTCTGTGACTACATCCGGAGGAAGGAGACAAAGACGCTTTATAGGTGCCGTTATCGGCAGT
>2008/Nigeria/3724-6
ATGGGCCCCAAACCTTCTACCAGGACTCCAGTATCCCTGATGCCTATTGTCCAGATTATGCTGGTACTAAGCTGTGTCTATATGACAAGCTCCCTTGACGGCAGGCCTCTTGCGGCTGCAGGAATTGTAATAACAGGAGATAAGGCAGTCAAGATCTACACCTCATCCCAGACAGGGTCGATCATAGTCAAGTTACTCCCGAATATGCCCAAGGATAAAGAGGCGTGTGCAAGAGCCCCACTAGAGGCGTACAACAGAACATTAACCACCTTACTCACTCCTCTTGGCGATTCCATCCACAGGATACAAGGGTCTACGTCTACATCTGGAGGGAGGAGACAGAAACGCTTTATAGGTGCCGTCATTGGCAGT
>2006/Egypt/NDV/chicken/Egypt/3/2006
ATGGGCTCCAAACCTTCTACCAGGATCTCAGTACCTTTGATGTTGATCACCCAACTTATGCTGATATTGAGCTGCATTTGTCCGGCAAGCCCTCTTGATGGCAGGCCTCTTGCAGCTGCGGGAATTGTGGTAACAGGAGATAAAGCAGTCAATATATACACCTCATCTCAGCCGGGTTCAATCATAGTCAAGCCGCTCCCAAATATGCCCAAGGATAAAGAGGCGTGTGCGAAAGCCCCGTTAGAAGCATACAACAGAACACTGACCACTTTACTCACCCCCCTTGGTGATTCTATCCGCAGGATACAGGGGGCTGTGTCCACATCAGGAGGGAGGAGACAGAAACGTTTTATAGGTGCCATTATCGGCCGC
>2009/China/NDV09-040
ATGGGCTCCAGATCTTCTACCAGGATCCCAGCACCTCTGATGCTGACCGTCCGGGTCATGTTGGCACTGAGTTGCGTCTGTCCGACCAGCTCCCTTGATGGCAGGCCTCTTGCAGCTGCAGGGATTGTGGTAACAGGAGACAAAGCAGTCAACATATACACCTCATCTCAGACAGGGTCAATCATAATCAAGTTACTCCCAAATATGCCCAAGGATAAAGAGGCGTGTGCAAAAGCCCCGTTGGAGGCATACAACAGGACATTGACTACTTTGCTCACCCCCCTTGGTGATTCTATCCGTAGGATACAAGAGTCTGTGACCACGTCCGGAGGAGGGAAACAGGGACGTCTTATAGGCGCCATTATCGGTGGT
>2009/China/SD5
ATGGACTCTAAACCCCACACCGGGATTCCAGCACCTCTGATGCTGGTCACCCGAATCACTCTGGTACTGAGCTGCATCCGCCTGACTAGCTCTCTTGACGGCAGGCCACTTGCAGCTGCGGGGATTGTGGTAACAGGGGACAAAGCAATCAATATATACACCTCATCTCAGACAGGGTCAATCATAGTCAAGTTGCTCCCGAATATGCCCAAGGACAAAGAGGCATGTGCGAAAGCCCCGCTAGAGGCATACAACAGAACACTGACCACTTTACTCACCCCCCTTGGTGACTCCATCCGCAGGATACAAGGATCTGTGTCCACATCAGGAGGAAGGAGGCAGAAGCGCTTTATAGGTGCCATTATAGGCAGT
>2008/India/NDV/2K36
ATGGGCTCCAGATCTTCTACCAGGACCCCAGCACATCTAGTGCTGATCATCCGAACTGCATTGACACTGAGCTGGATCCGTCTGGCAAACTCTCTTGATGGCAGGCCCCTTGCAGCTGCAGGAATCGTAGTAACGGGAGATAAAGCAGTCAACATCTACACCTCATCCCAGACAGGTTCAATCATAGTCAAGTTACTCCCGAATATGCCCAAGGATAAAGAGGCGTGTGCAAAAGCTCCATTGGAGGCATATAACAGGACGCTGACCACTTTGCTCACTCCCCTTGGTGACTCTATCCGCAGGATACAAGAATCTGTGACCACATCCGGAGGGAGGAGACAGAGACGCTTTATAGGTGCTGTTATTGGCAGT
>2010/Indonesia/chicken/Banjarmasin/010/10
ATGGGCTCCAAACCTTCTACCAGGATCCCGGTACCCCTGATGTTGATCACTCGGATCATGCTGATATTAAGTTATATCTGTCTGACAAGCTCTCTTGACGGCAGGCCTCTTGCAGCTGCAGGGATTGTAGTAACAGGAGATAAGGCAGTCAATGTATACACCTCATCTCAGACAGGGTCAATCATAGTCAAGTTGCTCCCGAATATGCCTAAGGATAAAGAGGCGTGTGCAAAAGCCCCATTAGAGGCATACAACAGAACACTGACTACCTTGCTCACTCCCCTTGGCGATTCCATCCGTAAGATCCAAGGGTCGGTGGCCACGTCCGGAGGAAGGAGACAGAAACGCTTTATAGGTGCCGTTATTGGCAGT
>2010/Indonesia/chicken/Sukorejo/019/10
ATGGGTTCCAAATCTTCTACCAGGATCCCAACACCCCCGATGCTGATCACTCGGATCATGCTGATATTAAGCTTTATCTGCCTGGCAAGCTCTCTTGATGGCAGGCCTCTTGCGGCTGCAGGGATTGTAGTAACAGGAGACAAGGCAGTCAATATCTACACCTCGTCTCAAACAGGGTCAATCATAGTCAAGCTGCTCCCGAATATGCCCAAGGATAAAGAGGCGTGTGCAAGAGCCCCATTGGAAGCATATAATAGAACACTGACTACACTGCTCACCCCCCTTGGCGATTCCATCCGCAAGATCCAAGGGTCCGTGTCCACGTCTGGAGGAAGGAGACGGAAACGCTTTATAGGTGCCATTATTGGCAGT
>2010/Indonesia/chicken/bali/020/10
ATGGGCTCCAAATCTTCTACCAGGATCCCAACACCCCCGATGCTGACCGCTCGGATCATACTGATACTAAACTTTATCTGCCTAGCAAGCTCTCTTGATGGCAGGCCTCTTGCGGCTGCAGGGATTGTAGTAACAGGAGACAAGGCAGTCAATATCTACACCTCGTCTCAAACAGGGTCAATCATAGTCAAGTTGCTCCCGAATATGCCCAAGGATAAAGAGGCGTGTGCAAGGGCCCCATTGGAAGCATATAATAGAACACTGACTACATTGCTCACCCCCCTTGGCGATTCCATCCGCAAGATCCAAGGGTCCGTGTCCACGTCTGGAGGAAGGAGACGGAAACGCTTTATAGGTGCCATTATTGGCAGT
>XXXX/Mozambique/ndv7 920h
ATGGGCTCCAAACCTTCTACCAGGATCCCAGCACCCTTGATGCTGATCACTCGGGTTATGCTGATCTTAAGCTGCATCTGTTCGACATGTTCCCTTGATGGCAGGCCTCTTGCAGCTGCAGGGATTGTAGTGACAGGAGATAAGGCGGTTAATATATACACCTCATCTCAGACAGGGTCAATCATAGTCAAATTGCTCCCGAATATGCCCAAGGATAAAGAGGCGTGTGCAAAAGCCCCATTAGAGGCATATAACAGAACACTAACCACCTTACTCGCTCCCCTTGGCGATTCCATCCGTAGGATACAAGGGTCTGTGTCAACATCAGGAGGAAGGAGACAGAAACGCTTTATAGGTGCCGTTATTGGCAGT
>XXXX/Mozambique/ndv16 787c
ATGGGCTCCAGATCTTCTACCAGGATCCCAGTACCTCTTATGCTGACCGTCCGAGTCATGTTGGCACTGAGTTGCGTCTGTCCGACCAGCGCCCTTGATGGCAGGCCTCTTGCAGCTGCAGGGATTGTGGTAACAGGAGACAAAGCAGTCAACATATACACCTCATTTCAGACAGGGTCAATCATAATCAAGTTACTCCCAAATATGCCCAAGGATAAAGAGGCGTGTGCAAAAGCCCCGTTGGAGGCATACAACAGGACATTGACTACTTTGCTCACCCCCCTTGGTGATTCTATCCGTAGGATACAAGAGTCTGTGACCACGTCCGGAGGAGGGAAACAGGGACGTCTTATAGGCGCCATTATCGGTGGT
>XXXX/Mozambique/ndv22 787h
ATGGGCTCCAGATCTTCTACCAGGATCCCAGTACCTCTTATGCTGACCGTCCGAGTCATGTTGGCACTGAGTTGCGTCTGTCCGACCAGCTCCCTTGATGGCAGGCCTCTTGCAGCTGCAGGGATTGTGGTAACAGGAGACAAAGCAGTCAACATATACACCTCATCTCAGACAGGGTCAATCATAGTCAAGTTACTCCCAAATATGCCCAAGGATAAAGAGGCGTGTGCAAAAGCCCCGTTGGAGGCATACAACAGGACATTGACTACTTTGCTCACCCCCCTTGGTGATTCTATCCGTAGGATACAAGAGTCTGTGACCACATCCGGAGGAGGGAAACAGGGACGTCTTATAGGCGCCATTATCGGTGGT
>XXXX/Mozambique/ndv39 706
ATGGGCTCCAAACCTTCTACCAGGATCCCAGCACCCTTGATGCTGATCACTCGGGTTATGCTGATCTTAAGCTGCATCTGTTCGACAGGTTCCCTTGATGGCAGGCCTCTCGCAGCTGCAGGGATTGTAGTGACGGGAGATAAGGCAGTTAATATATACACCTCATCTCAGACAGGGTCAATCATAGTCAAATTGCTCCCGAATATGCCTAAGGATAAAGAGGCGTGTGCAAAAGCCCCATTAGAGGCATACAACAGAACACTGACCACCTTACTCACTCCCCTTGGCGATTCCATCCGTAGGATACAAGGGTCTGTGTCCACATCAGGAGGAAGGAGACAGAAACGCTTTATAGGTGCCGTTATTGGCAGT
>2005/Russia/Pi/Rus/Vladimir/687/05
ATGAGCTCCAAATCTTCCACGAGGATCCCAGCACCTCTGATGTTGACCACCCGAATCATGCTGATACTGAGCTGCATTCGTCTGACAAGCTCTCTCGACGGCAGGCCTCTCGCAGCTGCGGGAATTGTGGTAACAGGAGATAAAGCAGTCAATATATACACCTCATCTCAGACAGGGTCAATCATAATCAAGTTGCTCCCAAATATGCCCAAGGATAAAGAGGCGTGTGCAAGAGCCCCGTTAGAAGCATACAACAGAACACTGACTGCTTTACTCAACCCCCTTGGTGATTCCATCCGCAGGATACAAGGATCTGTATCCACATCAGGAGGAAAGAGACAGAAGCGCTTTATAGGTGCCATTATCGGCAGT
>2009/Russia/Pi/Rus/Kemerovo/0267/09
ATGAGCTCCAAATCTTCCACCAGGATCCCAGCACCCTTGACGTTGATCGCCCGAATCATGCTGATACTGAGCTGCATTCGTCTGACAAGCTCTCTTGATGGCAGGCCCCTCGCAGCTGCGGGAATTGTGGTAACAGGAGATAAAGCAGTCAATATATACACCTCATCTCAGACGGGATCAATCATAATCAAGTTGCTCCCGAATATGCCCAAGGATAAAGAGGCGTGTGCAAAAGCCCCGTTAGAAGCATACAACAGAACACTAACTGCTTTACTCAACCCCCTTGGTGATTCCATCCGCAGGATACAAGGATCTGTATCCACACCAGGAGGAAAGAGACAAAAGCGCTTTATAGGTGCCATTATTGGCAGT
>2003/China/PX2/03
ATGGGCTCCAAACCTTCTACCAGGATCCCAGCACCTCTKGTGCTGATCACCCGGATTATGCTGATATTGGGCTGTATCTGTCCGACAAGCTCTCTTGATGGCAGGCCTCTTGCAGCTGCAGGAATTGTAGTAACAGGAGATAAGGCAGTCAATGTATACACCTCGTCTCAGACAGGGTCAATCATAGTCAAGTTGCTCCCGAATATGCCCAGGGATAAGGAGGCGTGTGCGAAAGCCCCATTAGAGGCATATAACAGAACACTGACTACTTTGCTCACTCCTCTTGGCGACTCCATCCGCAAGATCCAAGGGTCTGTGTCCACGTCTAGAGGAAGGAGACAAAAACGCTTTATAGGTGCTGTTATTGGCAGT
>2010/Green Wood Hoope/EasternHemisphere/5801-22/10
ATGGGCTCCAAACCTTCTACCAGGTCACCTGTACCCCTAATGATGATCTCTCGGATTATGCTGATATTAGGCTGTATCTGTCTGACAAACTCCCTTGACGGCAGGCCTCTTGCAGCTGCGGGGATTGTAATAACAGGAGACAAGGCAGTCAAGATATACACCTCATCTCAGACAGGGTCAATCATAGTCAAGTTGCTCCCAAACATGCCCAAGGACAAAGAGGCATGCGCAAAAGCCCCCTTAGAGGCATACAACAGAACATTGACCACCTTACTCACTCCCCTTGGCGATTCCATCCAAAGGATACAAAGGTCTGTGTCCACATCTGGAGGGAGGAGACAAAAGCGCTTTGTAGGTGCCGTAATTGGCAGT
>2007/USA/Pigeon/Minnesota/511296/07
ATGGGCTCCAAACCCTCCACCAGGATCCTGGCACCTCTGATGCTGATCACCCGAATTACTCTGATACTGAGCTGCATCTGCCTGACAAGCTCTCTTGATGGCAGGCCTCTTGCAGCTGCGGGGATTGTGGTAACAGGAGAGAAAGTGATCAATATATACACCTCATCTCAGACAGGGTCAATCATAGTCAAGTTGCTCCCGAATATGCCCAAGGACAAAGAGGCATGTGCAAAAGCCCCGTTAGAGGCATACAACAGAACACTGACCACTTTACTCACCCCCCTTGGTGATTCCATCCGCAGGATACAAGGGTCTGTGTCCACATCAGGAGTAAGGAGAAAGAAGCGCTTTATAGGTGCCATTATAGGCAGT
>2008/USA/Rosella/Belgium/4940/08
ATGGGCTCCAAACCCCACACCAGGATCCCGGCACCTCTGACGCTGATCACTCGAATCACTCTGGTACTGAGCTGCATCTGCTCGACGAGCTCCCTTGACGGCAGGCCACTTGCAGCTGCGGGGATTGTGGTAACAGGAGATAAAGCAATCAATATATACACCTCATCTCAGACAGGGTCAATCATAGTCAAGTTGCTCCCGAATATGCCCAAAGACAAAGAGGCATGTGCAAAAGCCCCATTAGAGGCATACAACAGAACACTGACCACTTTACTCACCCCCCTTGGTGATTCCATCCGCAGGATACAAGGATCTGTGTCCACATCAGGAGGAAGGAGGCAGAAGCGCTTCATAGGTGCCATTATAGGTAGT
>2008/USA/Dove/Italy/VIR 24/2008
ATGGGCTCCAACCCCTACACCAGGATCCCAGCACCTCTGATGCTGATCACTCGAATTATTCTGGTATTGAGCTGCATCTGCCTGACGAGCTCTCTTGACGGCAGGCCACTTGCAGCTGCGGGGATTGTGGTAACAGGAGATAAAGCAATCAATATATACACTTCATCTCAGACAGGGTCAATCATAGTCAAGTTACTCCCGAATATGCCCAAGGACAAAGAGGCATGTGCGAAAGCCCCGTTAGAGGCATACAACAGAACACTGACCACTTTACTCACCCCCCTTGGTGATTCCATCCGCAGGATACAAGGATCTGTGTCCGCATCAGGAGGAAGGAGGCAGAAGCGCTTTATAGGTACCATTATAGGCAGT
>2010/USA/Pigeon/Texas/5254-12/2010
ATGGGTTCCAAACCCTCCACCAGGATCCCGGCACCTCTAATGCTGATCACCCGAATCACTCTGATACTGAGCTGCATTTGCCTGACGAGCTCTCTTGATGGCAGGCCTCTTGCAGCTGCGGGGATTGTGGTAACAGGAGACAAAGTGATCAATATATACACCTCGTCTCAGACAGGGTCAATCATAGTCAAGTTGCTCCCGAATATGCCCAAGGACAAAGAGGCATGTGCAAAAGCCCCACTAGAGGCATACAACAGAACACTGACCGCTTTACTCACCCCCCTTGGTGATTCCATCCGCAGGATACAAGGGTCTGTATCCACATCAGGAGTAAGGAGGAAGAAGCGCTTTATAGGTGCCATTATAGGCAGT
>2009/USA/Raptor/Minnesota/18575-4/2009
ATGGGCTCCAAACCCTCCACTAGGATCCTGGCACCTTTGATACTGATCACCCGAATTACTCTGATACTGAGCTGCATCTGCCTGACGAGCTCTCTTGATGGCAGGCCTCTTGCAGCTGCGGGGATTGTGGTAACAGGAGAGAAAGTGATCAATATATACACCTCATCTCAGACAGGGTCAATCATAGTCAAGTTACTCCCGAATATGCCCAAGGACAAAGAGGCATGTGCAAAAGCCCCGTTAGAGGCATACAACAGAACACTGACCACTTTACTCACCCCCCTTGGTGATTCCATCCGCAGGATACAAGGGTCTGTGTCCACATCGGGAGTAAGGAGAAAGAAGCGCTTTGTAGGTGCCATTATAGGCAGT
>1984/Pigeon/New York/44407/1984
ATGGGCTCCAAACCTTCTACCAGGATCCCAGTACCTCTGACACTGATCACCCGAACCATGCTGATATTGAGCTGCATCTGCCCGACGAGCTCTCTTGACGGCAGGCCTCTTGCAGCTGCGGGGATTGTGGTAACAGGAGATAAAGCAGTCAATATATACACCTCATCCCAGACAGGGTCAATCATAGTCAAGTTGCTCCCGAATATGCCCAAGGACAAAGAGGCATGTGCAAAAGCCCCGTTAGAAGCATACAACAGAACACTGACCACTTTACTCACCCCCCTTGGTGATTCCATCCGCAGGATACAAGGGTCTGTGTCCACATCAGGAGGAAGGAGGCAGAAACGCTTTATAGGTGCCATTATCGGCAGT
>2010/USA/New Jersey/9564/2010
ATGGGCTCCAAACCCTCCACCAGGATCCTGGCACCTCTGATGCTGATCACCCGAATTACTCTGATACTGAGCTGCATCTGCCTGACGAGCTCTCTTGATGGCAGGCCTCTTGCAGCTGCGGGGATTGTGGTAACCGGAGAGAAAGTGATCAATATATACACCTCATCTCAGACAGGGTCAATCATAGTCAAGTTGCTCCCGAATATGCCCAAGGACAAAGAGGCATGTGCAAAAGCCCCGTTAGAGGCATACAACAGAACACTGACCACTTTACTCACCCCCCTTGGTGATTCCATCCGCAGGATACAAGGGTCTGTGTCCACATCAGGAGTAAGGAGAAAGAAGCGCTTTATAGGTGCCATTATAGGCAGT
>2009/USA/Pigeon/Minnesota/723/2009
ATGGGCTCCAAACCCTCCACTAGGATCCTGGCACCTTTGATACTGATCACCCGAATTACTCTGATACTGAGCTGCATCTGCCTGACGAGCTCTCTTGATGGCAGGCCTCTTGCAGCTGCGGGGATTGTGGTAACAGGAGAGAAAGTGATCAATATATACACCTCATCTCAGACAGGGTCAATCATAGTCAAGTTACTCCCGAATATGCCCAAGGACAAAGAGGCATGTGCAAAAGCCCCGTTAGAGGCATACAACAGAACACTGACCACTTTACTCACCCCCCTTGGTGATTCCATCCGCAGGATACAAGGGTCTGTGTCCACATCGGGAGTAAGGAGAAAGAAGCGCTTTATAGGTGCCATTATAGGCAGT
>2005/USA/Pheasant/Massachusetts/359425/2005
ATGGGCTCCAAACCCTCCACCAGGATCCTGGCACCTCTGATGCTGATCACCCGAATTACTCTGATACTGAGCTGCATCTGCCTGACGAGCTCTCTTGATGGCAGGCCTCTTGCAGCTGCGGGGATTGTGGTAACAGGAGAGAAAGTGATCAATATATACACCTCATCTCAGACAGGGTCAATCATAGTCAAGTTGCTCCCGAATATGCCCAAGGACAAAGAGGCATGTGCAAAGGCCCCGTTAGAGGCATACAACAGAACACTGACCACTTTACTCACCCCCCTTGGTGATTCCATCCGCAGGATACAAGGGTCTGTGTCCACATCAGGAGTAAGGAGGAAGAAGCGCTTTATAGGTGCCATTATAGGCAGT
>2004/USA/Chicken/Massachusetts/344783-3/2004
ATGGGCTCCAAACCCTCCACCAGGATCCTGGCACCTTTGATGCTGATCACCCGAATTACTCTGATACTGAGCTGCATCTGCCTGACGAGCTCTCTTGATGGCAGGCCTCTTGCAGCTGCGGGGATTGTGGTAACAGGAGAGAAAGTGATCAATATATACACCTCATCTCAGACAGGGTCAATCATAGTCAAGTTACTCCCGAATATGCCCAAGGACAAAGAGGCATGTGCAAAAGCCCCGTTAGAGGCATACAACAGAACACTGACCACTTTACTCACCCCCCTTGGTGATTCCATCCGCAGGATACAAGGGTCTGTGTCCACATCGGGAGTAAGGAGAAAGAAGCGCTTTATAGGTGCCATTATAGGCAGT
>2003/USA/Pigeon/Nevada/241851/2003
ATGGGCTCCAAACCCTCCACCAGGATCCCGGCACCTCTGATGCTGATCACCCGAATTACTCTGATACTGAGCTGCATCTGCCTGACGAGCTCTCTTGATGGCAGGCCTCTTGCAGCTGCGGGGATTGTGGTAACAGGAGATAAAGTGATCAATATATACACCTCATCTCAGACAGGGTCAATCATAGTCAAGTTGCTCCCGAATATGCCCAAGGACAAAGAGGCATGTGCAAAAGCCCCATTAGAGGCATACAACAGAACACTGACCACTTTACTCACCCCCCTTGGTGATTCTATCCGCAGGATACAAGGGTCTGTGTCCACATCAGGAGTAAGGAGGAAGAAGCGCTTTATAGGTGCCATTATAGGCAGT
>2002/USA/Waterfowl/Texas/209682/2002
ATGGGCTTCAAACCTTCCACCAGGACCCCAGTACCTCCGATGCTGATCACCCGAATCATGCTGATATTGAGCTGCATCTGCCAGACGAGTTCCCTTGATGGCAGGCCTCTTGCAGCTGCAGGGATTGTGGTAACAGGAGATAAAGCAATCAATATATACACCTCGTCTCAGACAGGGTCAATCATAGTCAAGTTGCTCCCGAATATGCCCAAAGACAAAGAGGCATGTGCAAAAGCCCCGTTAGAAGCATACAACAGAACACTGACCACTTTACTCACCCCTCTTGGTGATTCCATCCGCAGGATACAAGGGTCTGTGTCCACATCAGGGGAAAGGAGGCAGAAACGCTTTATAGGTGCCATTATCGGCAGT
>1998/USA/Pigeon/New York/12339/1998
ATGGGCTTCAAACCTTCCACCAGGACCCCAGTACCTCCGATGCTGATCACCCGAATCATGCTGATATTGAGCTGCATCTGCCAGACGAGTTCTCTTGACGGCAGGCCTCTTGCAGCTGCAGGGATTGTGGTAACAGGAGATAAAGCAATCAATATATACACCTCGTCTCAGACAGGGTCAATCATAGTCAAGTTGCTCCCGAATATGCCCAAGGACAAAGAGGCATGTGCAAAAGCCCCCTTAGAAGCATACAACAGAACACTGACCACTTTACTCACCCCCCTTGGTGATTCCATCCGCAGGATACAAGGGTCTGTGTCCACATCAGGGGAAAGGAGGCAGAAACGCTTTATAGGTGCCATTATCGGCAGT
>1997/USA/Pigeon/Wyoming/20210/1997
ATGGGTTCCAAACCCTCCACCAGGACCCCAGTACATCCGATGCTAATCACCCGAATCATGCTGATACTGAGCTGCATCTGCCAGACGAGTTCTCTTGACGGCAGGCCTCTTGCAGCTGCAGGGATTGTGGTAACAGGAGATAAAGCAATCAATATATACACCTCATCTCAGACAGGGTCAATTATAATCAAGTTGCTCCCGAATATGCCCAAGGACAAAGAGGCATGTGCAAAAGCTCCGTTAGAAGCATACAACAGAACACTGACCACTTTACTCACCCCCCTTGGTGATTCCATCCGAAGGATACAAGGGTCTGTGTCCACACCAGGGGAAAGGAGGCAGAAACGCTTTATAGGTGCCATTATCGGCAGT
>1995/USA/Pigeon/New York/32851-2/1995
ATGGGCTCCAAACCTTCCACTAGGACCCCAGTAACTCCGATGCTGATCACCCGAATCATGTTGATATTGAGCTGCATCTGCCAGACGAGTTCTCTTGACGGCAGGCCCCTTGCAGCTGCAGGGATTGTGGTAACAGGAGATAAAGCAATCAATATATACACCTCATCTCAGACAGGATCAATCATAGTCAAGTTGCTCCCGAATATGCCCAAGGACAAAGAGGCATGTGCAAAGGCCCCGTTAGAAGCATACAACAGAACACTGACTACTTTACTCACCCCCCTTGGTGATTCCATCCGCAGGATACAAGGGTCTGTGTCCACATCAGGGGAAAGGAGGCAGAAACGCTTTATAGGTGCCATTATCGGCAGT
>1991/USA/Pigeon/Indiana/18002/1991
ATGGGCTTCAAACCTTCCACCAGGACCCCAGTACCTCCGATACTGATCACCCGGATCATGTTGATATTGAGCTGCATCTGCCAGACGAGTTCTCTTGACGGCAGGCCTCTTGCAGCTGCAGGGATTGTGGTAACAGGAGATAAAGCAATCAATATATACACCTCATCTCAGACAGGGTCAATCATAGTCAAGTTGCTCCCGAATATGCCCAAGGACAAAGAGGCATGTGCAAAAGCCCCGTTAGAAGCATACAACAGAACACTGACCACTTTACTCACCCCCCTTGGTGATTCCATCCGCAGGATACAAGGGTCTGTGTCCACATCAGGGGAAAGGAGGCAGAAACGCTTTATAGGTGCCATTATCGGCAGT
>1993/USA/Pigeon/Illinois/11748/1993
[truncated: 366,454 more chars]
