# Supplementary material for: New Avian Paramyxoviruses Type I Strains Identified in Africa Provide New Outcomes for Phylogeny Reconstruction and Genotype Classification
Source: PLoS One. 2013 Oct 18;8(10):e76413. doi: 10.1371/journal.pone.0076413 (PMC3799739; doi:10.1371/journal.pone.0076413)
Supplement: Table S7 — Multiple sequence alignments in Fasta format of 741 F gene sequences, 110 full genome, 1921 F partial sequences –372 nt, 796 F partial sequences – 445 nt and 323 HN sequences. (ZIP) [file pone.0076413.s007.zip › Align_F_partial_445nt_796_seq.fas]

>1932/Australia/Australia/32
ATCGCGCTGGCACTGAGTTGTGTCCATCTGGCAAGTTCTCTTGATGGCAGGCCTCTTGCAGCTGCAGGGATCGTGGTAACAGGGGATAAAGCAGTCAACATATACACCTCATCCCAGACAGGGTCAATCATAGTCAAGTTACACCCAAATATGCCCAAGGATAAAGAGGCGTGTGCAAAAGCCCCGTTGGAGGCATACAACAGGACACTGACTACTTTGCTCACCCCCCTTGGTGATTCTATCCGCAGGATACAAGAGTCTGTGACTACATCCGGAGGAAGGAGACAGAAACGCTTTATAGGTGCTATTATCGGCAGTGTAGCTCTTGGGGTTGCAACAGCTGCACAGATAACAGCAGCCTCGGCCCTGATACAAGCCAATCAGAATGCTGCCAACATCCTCCGGCTTAAGGAGAGCATTACTGCAACCATTGAAGCTGTACATG
>1932/Australia/Victoria
ATCGCGCTGGCACTGAGTTGTGTCCATCTGGCAAGTTCTCTTGATGGCAGGCCTCTTGCAGCTGCAGGGATCGTGGTAACAGGGGATAAAGCAGTCAACATATACACCTCATCCCAGACAGGGTCAATCATAGTCAAGTTACTCCCAAATATGCCCAAGGATAAAGAGGCGTGTGCAAAAGCCCCGTTGGAGGCATACAACAGGACACTGACTACTTTGCTCACCCCCCTTGGTGATTCTATCCGCAGGATACAAGAGTCTGTGACTACATCCGGAGGAAGGAGACAGAAACGCTTTATAGGTGCTATTATCGGCAGTGTAGCTCTTGGGGTTGCAACAGCTGCACAGATAACAGCAGCCTCGGCCCTGATACAAGCCAATCAGAATGCTGCCAACATCCTCCGGCTTAAGGAGAGCATTACTGCAACCAATGAAGCTGTACATG
>1933/UK/Herts/33
ATTGTGCTGACGCTGAGTTGTATCCGTCTGACAAGCTCTCTTGATGGCAGGCCTCTTGCAGCTGCAGGGATCGTGGTAACAGGAGATAAAGCAGTCAACATATACACCTCATCCCAGACAGGGTCAATCATAGTCAAGTTACTCCCAAATATGCCCAAGGACAAAGAGGCGTGTGCAAAAGCCCCATTGGAGGCATACAACAGGACACTGACTACTTTGCTCACCCCCCTTGGTGATTCTATCCGCAGGATACAAGAGTCTGTGACTACTTCCGGAGGAAGGAGACAGAGACGCTTTATAGGTGCCATTATCGGCAGTGTAGCTCTTGGGGTTGCAACAGCTGCACAGATAACGGCAGCCTCGGCCCTGATACAAGCCAACCAGAATGCTGCCAACATCCTCCGGCTTAAGGAGAGCATTGCTGCAACCAATGAAGCTGTGCACG
>1933/XXXX/Her33
ATTGTGCTGACACTGAGTTGTATCCGTCTGACAAGCTCTCTTGATGGCAGGCCTCTTGCAGCTGCAGGGATCGTGGTAACAGGAGATAAAGCAGTCAACATATACACCTCATCCCAGACAGGGTCAATCATAGTCAAGTTACTCCCAAATATGCCCAAGGACAAAGAGGCGTGTGCAAAAGCCCCATTGGAGGCATACAACAGGACACTGACTACTTTGCTCACCCCCCTTGGTGATTCTATCCGCAGGAAACAAGAGTCTGTGACTACTTCCGGAGGAAGGAGACAGAGACGCTTTATAGGTGCCATTATCGGCAGTGTAGCTCTTGGGGTTGCAACAGCTGCACAGATAACGGCAGCCTCGGCCCTGATACAAGCCAACCAGAATGCTGCCAACATCCTCCGGCTTAAGGAGAGCATTGCTGCAACCAATGAAGCTGTGCACG
>1940s/India/Mukteswar
ATCACGCTGGCACTGAGTTATGTCCGTCTGACAAGTTCTCTTGATGGCAGGCCTCTTGCAGCCGCAGGGATCGTGGTAACAGGGGATAAAGCAGTTAACATATACACCTCATCCCAGACAGGGTCAATCATAGTCAAGTTACTCCCAAATATGCCCAAGGACAAAGAGGCATGTGCAAAAGCCCCATTGGAGGCTTACAACAGGACACTGACTACTTTGCTTACCCCCCTTGGTGATTCTATCCGCAGGATACAAGAGTCTGTGACTACATCCGGAGGAAGGAGACAGAGACGCTTTATAGGTGCCATTATTGGCAGTGTAGCTCTAGGGGTTGCAACAGCTGCACAGATAACGGCAGCCTCGGCTCTGATACAAGCCAACCAGAATGCTGCTAACATCCTCCGGCTTAAGGAGAGCATTGCTGCAACCAATGAAGCTGTACACG
>1944/China/Italien
ATTGCGCTGACACTGAGCTGTATCCGTCTGACAAGCTCTCTTGATGGCAGGCCTCTTGCAGCTGCAGGGATCGTGGTAACAGGAGATAAAGCAGTCAACATATACACCTCATCCCAGACAGGGTCAATCATAGTCAAGTTACTCCCAAATATGCCCAAGGACAAAGAGGCGTGTGCAAAAGCCCCATTAGAGGCATACAACAGGACACTGACTACTTTGCTCACCCCCCTTGGCAATTCTATCCGCAGGATACAAGAGTCTGTGACTACTTCCGGAGGAAGGAGACAGAGACGCTTTATAGGTGCCATTATCGGCAGTGTAGCTCTTGGGGTTGCAACAGCTGCACAGATAACAGCAGCCTCGGCCCTGATACAAGCCAACCAGAATGCTGCCAACATCCTCCGGCTTAAGGAGAGCATTGCTGCAACCAATGAAGCTGTGCACG
>1945/USA/BEA/45
GTCGCGCTGGTACTGAGTTGCATCTGTCCGGCAAACTCCATTGATGGCAGGCCTCTTGCGGCTGCAGGAATTGTGGTAACAGGAGACAAAGCAGTCAACATATACACCTCATCCCAGACAGGATCAATCATAGTTAAGCTCCTCCCAAACCTGCCCAAGGATAAGGAGGCATGTGCGAAAGCCCCCTTGGATGCATACAACAGGACATTGACCACTTTGCTCACCCCCCTTGGTGACTCTATCCGTAGGATACAAGAGTCTGTAACTACATCTGGAGGGAGGAGACAGAAACGCTTTATAGGCGCCATTATTGGCGGTGTGGCTCTTGGGGTTGCAACTGCTGCACAAATAACAGCGGCCGCAGCTCTGATACAAGCCAAACAAAATGCTGCCAACATCCTCCGACTTAAAGAGAGCATTGCCGCAACCAATGAGGCCGTGCATG
>1946/China/F48E8
ATTGCGCTGGCACTGAGCTGTGTCCGTCTGACAAATTCTCTCGATGGAAGGCCTCTTGCAGCTGCAGGGATTGTAGTAACGGGAGACAAAGCAGTCAACATATACACCTCATCTCAGACAGGGTCAATAATAGTCAAGTTACTCCCAAATATGCCTAAGGATAAAGAGGCGTGTGCAAAAGCCCCGTTGGAGGCATACAACAGGACACTGACTACTTTGCTCACCCCCCTTGGTGATTCTATCCGCAGGATACAAGAGTCTGCGACTACGTCCGGAGGAAGGAGGCAGAGACGCTTTATAGGTGCCATTATCGGCAGTGTAGCTCTTGGGGTTGCCACAGCTGCACAGATAACAGCAGCCTCAGCTCTGATACAAGCCAACCAGAATGCTGCCAACATCCTCCGGCTTAAAGAGAGCATTGCTGCAACTAATGAAGCTGTACATG
>1946/USA/Lasota
GTTGCGCTGGTACTGAGTTGCATCTGTCCGGCAAACTCCATTGATGGCAGGCCTCTTGCAGCTGCAGGAATTGTGGTTACAGGAGACAAAGCCGTCAACATATACACCTCATCCCAGACAGGATCAATCATAGTTAAGCTCCTCCCGAATCTGCCCAAGGATAAGGAGGCATGTGCGAAAGCCCCCTTGGATGCATACAACAGGACATTGACCACTTTGCTCACCCCCCTTGGTGACTCTATCCGTAGGATACAAGAGTCTGTGACTACATCTGGAGGGGGGAGACAGGGGCGCCTTATAGGCGCCATTATTGGCGGTGTGGCTCTTGGGGTTGCAACTGCCGCACAAATAACAGCGGCCGCAGCTCTGATACAAGCCAAACAAAATGCTGCCAACATCCTCCGACTTAAAGAGAGCATTGCCGCAACCAATGAGGCTGTGCATG
>1946/USA/Lasota_AF
GTTGCGCTGGTACTGAGTTGCATCTGTCCGGCAAACTCCATTGATGGCAGGCCTCTTGCAGCTGCAGGAATTGTGGTTACAGGAGACAAAGCCGTCAACATATACACCTCATCCCAGACAGGATCAATCATAGTTAAGCTCCTCCCGAATCTGCCCAAGGATAAGGAGGCATGTGCGAAAGCCCCCTTGGATGCATACAACAGGACATTGACCACTTTGCTCACCCCCCTTGGTGACTCTATCCGTAGGATACAAGAGTCTGTGACTACATCTGGAGGGGGGAGACAGGGGCGCCTTATAGGCGCCATTATTGGCGGTGTGGCTCTTGGGGTTGCAACTGCCGCACAAATAACAGCGGCCGCAGCTCTGATACAAGCCAAACAAAATGCTGCCAACATCCTCCGACTTAAAGAGAGCATTGCCGCAACCAATGAGGCTGTGCATG
>1946/USA/Lasota_AY
GTTGCGCTGGTACTGAGTTGCATCTGTCCGGCAAACTCCATTGATGGCAGGCCTCTTGCAGCTGCAGGAATTGTGGTTACAGGAGACAAAGCCGTCAACATATACACCTCATCCCAGACAGGATCAATCATAGTTAAGCTCCTCCCGAATCTGCCCAAGGATAAGGAGGCATGTGCGAAAGCCCCCTTGGATGCATACAACAGGACATTGACCACTTTGCTCACCCCCCTTGGTGACTCTATCCGTAGGATACAAGAGTCTGTGACTACATCTGGAGGGGGGAGACAGGGGCGCCTTATAGGCGCCATTATTGGCGGTGTGGCTCTTGGGGTTGCAACTGCCGCACAAATAACAGCGGCCGCAGCTCTGATACAAGCCAAACAAAATGCTGCCAACATCCTCCGACTTAAAGAGAGCATTGCCGCAACCAATGAGGCTGTGCATG
>1946/USA/Lasota_clone30a
GTTGCGCTGGTACTGAGTTGCATCTGTCCGGCAAACTCCATTGATGGCAGGCCTCTTGCAGCTGCAGGAATTGTGGTTACAGGAGACAAAGCCGTCAACATATACACCTCATCCCAGACAGGATCAATCATAGTTAAGCTCCTCCCGAATCTGCCCAAGGATAAGGAGGCATGTGCGAAAGCCCCCTTGGATGCATACAACAGGACATTGACCACTTTGCTCACCCCCCTTGGTGACTCTATCCGTAGGATACAAGAGTCTGTGACTACATCTGGAGGGGGGAGACAGGGGCGCCTTATAGGCGCCATTATTGGCGGTGTGGCTCTTGGGGTTGCAACTGCCGCACAAATAACAGCGGCCGCAGCTCTGATACAAGCCAAACAAAATGCTGCCAACATCCTCCGACTTAAAGAGAGCATTGCCGCAACCAATGAGGCTGTGCATG
>1946/USA/Lasota_clone30b
GTTGCGCTGGTACTGAGTTGCATCTGTCCGGCAAACTCCATTGATGGCAGGCCTCTTGCAGCTGCAGGAATTGTGGTTACAGGAGACAAAGCCGTCAACATATACACCTCATCCCAGACAGGATCAATCATAGTTAAGCTCCTCCCGAATCTGCCCAAGGATAAGGAGGCATGTGCGAAAGCCCCCTTGGATGCATACAACAGGACATTGACCACTTTGCTCACCCCCCTTGGTGACTCTATCCGTAGGATACAAGAGTCTGTGACTACATCTGGAGGGGGGAGACAGGGGCGCCTTATAGGCGCCATTATTGGCGGTGTGGCTCTTGGGGTTGCAACTGCCGCACAAATAACAGCGGCCGCAGCTCTGATACAAGCCAAACAAAATGCTGCCAACATCCTCCGACTTAAAGAGAGCATTGCCGCAACCAATGAGGCTGTGCATG
>1947/Mexico/chicken/Mexico/Queretaro/452/1947
ACCACACTGATACTGAGCTGTATCTGTCTGACAAGCTCTCTTGACGGCAGGCCTCTTGCAGCTGCAGGGATTGTGGTAACAGGAGATAAAGCAGTCAACATATACACCTCATCCCAGACGGGGTCAATCATAGTCAAGTTGCTCCCAAATATGCCCAAGGATAAAGAGGCGTGTGCAAAAGCCCCGTTGGAGGCATACAACAGAACACTGACTACTTTACTCACCCCCCTTGGTGATTCTATCCGCAGGATACAAGAGTCTGTGACTACATCTGGAAGAAGGAGACAGAAACGCTTTATAGGTGCCATTATCGGCAGTGTAGCTCTTGGGGTTGCAACAGCTGCACAGATAACAGCAGCCGCGGCTCTGATACAAGCCAACCAGAATGCCGCCAACATCCTCCGGCTTAAGGAGAGCATTGCTGCAACCAATGAAGCTGTGCATG
>1947/USA/B1
GTCGCGCTGGTATTGAGTTGCATCTGTCCGGCAAACTCCATTGATGGCAGGCCTTTTGCAGCTGCAGGAATTGTGGTTACAGGAGACAAAGCAGTCAACATATACACCTCATCCCAGACAGGATCAATCATAGTTAAGCTCCTCCCGAATCTGCCCAAGGATAAGGAGGCATGTGCGAAAGCCCCCTTGGATGCATACAACAGGACATTGACCACTTTGCTCACCCCCCTTGGTGACTCTATCCGTAGGATACAAGAGTCTGTGACTACATCTGGAGGGGGGAGACAGGGGCGCCTTATAGGCGCCATTATTGGCGGTGTGGCTCTTGGGGTTGCAACTGCCGCACAAATAACAGCGGCCGCAGCTCTGATACAAGCCAAACAAAATGCTGCCAACATCCTCCGACTTAAAGAGAGCATTGCCGCAACCAATGAGGCTGTGCATG
>1947/USA/B1-Takaski
GTCGCGCTGGTACTGAGTTGCATCTGCCCGGCAAACTCCATTGATGGCAGGCCTCTTGCAGCTGCAGGAATTGTGGTTACAGGAGACAAAGCAGTCAACATATACACCTCATCCCAGACAGGATCAATCATAGTTAAGCTCCTCCCGAATCTGCCCAAGGATAAGGAGGCATGTGCGAAAGCCCCCTTGGATGCATACAACAGGACATTGACCACTTTGCTCACCCCCCTTGGTGACTCTATCCGTAGGATACAAGAGTCTGTGACTACATCTGGAGGGGGGAGACAGGGGCGCCTTATAGGCGCCATTATTGGCGGTGTGGCTCTTGGGGTTGCAACTGCCGCACAAATAACAGCGGCCGCAGCTCTGATACAAGCCAAACAAAATGCTGCCAACATCCTCCGACTTAAAGAGAGCATTGCCGCAACCAATGAGGCTGTGCATG
>1947/USA/BI/47
GTCGCGCTGGTACTGAGTTGCATCTGTCCGGCAAACTCCATTGATGGCAGGCCTCTTGCAGCTGCAGGAATTGTGGTTACAGGAGACAAAGCAGTCAACATATACACCTCATCTCAGACAGGATCAATCATAGTTAAGCTCCTCCCGAACCTGCCCAAGGATAAGGAGGCATGTGCGAAAGCCCCCTTGGATGCATACAACAGGACATTGACCACTTTGCTCACCCCCCTTGGTGACTCTATCCGTAGGATACAAGAGTCTGTAACTACATCTGGAGGGGGGAGACAGGGTCGCCTTATAGGCGCCATTATTGGCGGTGTGGCTCTTGGGGTTGCAACTGCCGCACAAATAACAGCGGCCGCAGCTCTGATACAAGCCAAACAAAATGCTGCCAACATCCTCCGACTTAAAGAGAGCATTGCCGCAACCAATGAGGCTGTGCATG
>1947/USA/Lasota_F_mutant
GTTGCGCTGGTACTGAGTTGCATCTGTCCGGCAAACTCCATTGATGGCAGGCCTCTTGCAGCTGCAGGAATTGTGGTTACAGGAGACAAAGCCGTCAACATATACACCTCATCCCAGACAGGATCAATCATAGTTAAGCTCCTCCCGAATCTGCCCAAGTATAAGGAGGCATGTGCGAAAGCCCCCTTGGATGCATACAACAGGACATTGACCACTTTGCTCACCCCCCTTGGTGACTCTATCCGTAGGATACAAGAGTCTGTGACTACATCTGGAGGGGGGAGACAGGGGCGCCTTATAGGCGCCATTATTGGCGGTGTGGCTCTTGGGGTTGCAACTGCCGCACAAATAACAGCGGCCGCAGCTCTGATACAAGCCAAACAAAATGCTGCCAACATCCTCCGACTTAAAGAGAGCATTGCCGCAACCAATGAGGCTGTGCATG
>1948/USA/APMV-1U.S.TX
GTCGCGCTGGTACTGAGTTGCATCTGTCCGGCAAACTCTATTGATGGCAGGCCTCTTGCGGCTGCAGGAATTGTGGTAACAGGAGATAAAGCAGTCAACATATACACCTCATCCCAGACAGGATCAATCATAGTTAAGCTCCTCCCGAACCTGCCCAAGGATAAGGAGGCATGTGCGAAAGCCCCCTTGGATGCATACAACAGGACATTGACCACTTTGCTCACCCCCCTTGGTGACTCTATCCGTAGGATACAAGAGTCTGTAACTACATCTGGAGGGAGGAGACAGAAACGATTTATAGGCGCCATTATTGGCGGTGTGGCTCTTGGGGTTGCAACTGCTGCACAAATAACAGCGGCCGCAGCTCTGATACAAGCCAAACAAAATGCTGCCAACATCCTCCGACTTAAAGAGAGCATTGCCGCAACCAATGAGGCCGTGCATG
>1948/USA/Roakin/48
GTCGCGCTGGTACTGAGTTGCATCTGTCCGGCAAACTCCATTGATGGCAGGCCTCTTGCGGCTGCAGGAATTGTGGTAACAGGAGACAAAGCAGTCAACATATACACCTCATCCCAGACAGGATCAATCATAGTTAAGCTCCTCCCAAACCTGCCCAAGGATAAGGAGGCATGTGCGAAAGCCCCCTTGGATGCATACAACAGGACATTGACCACTTTGCTCACCCCCCTTGGTGACTCTATCCGTAGGATACAAGAGTCTGTAACTACATCTGGAGGGAGGAGACAGAAACGCTTTATAGGCGCCATTATTGGCGGTGTGGCTCTTGGGGTGGCAACTGCTGCACAAATAACAGCGGCCGCAGCTCTGATACAAGCCAAACAAAATGCTGCCAACATCCTCCGACTTAAAGAGAGCATTGCCGCAACCAATGAGGCCGTGCATG
>1948/USA/TEX/48
GTCGCGCTGGTACTGAGTTGCATCTGTCCGGCAAACTCCATTGATGGCAGGCCTCTTGCGGCTGCAGGAATTGTGGTAACAGGAGACAAAGCAGTCAACATATACACCTCATCCCAGACAGGATCAATCATAGTTAAGCTCCTCCCAAACCTGCCCAAGGATAAGGAGGCATGTGCGAAAGCCCCCTTGGATGCATACAACAGGACATTGACCACTTTGCTCACCCCCCTTGGTGACTCTATCCGTAGGATACAAGAGTCTGTAACTACATCTGGAGGGAGGAGACAGAAACGCTTTATAGGCGCCATTATTGGCGGTGTGGCTCTTGGGGTTGCAACTGCTGCACAAATAACAGCGGCCGCAGCTCTGATACAAGCCAAACAAAATGCTGCCAACATCCTCCGACTTAAAGAGAGCATTGCCGCAACCAATGAGGCCGTGCATG
>1950/USA/Lasota
GTTGCGCTGGTACTGAGTTGCATCTGTCCGGCAAACTCCATTGATGGCAGGCCTCTTGCAGCTGCAGGAATTGTGGTTACAGGAGACAAAGCCGTCAACATATACACCTCATCCCAGACAGGATCAATCATAGTTAAGCTCCTCCCGAATCTGCCCAAGGAAAAGGAGGCATGTGCGAAAGCCCCCTTGGATGCATACAACAGGACATTGACCACTTTGCTCACCCCCCTTGGTGACTCTATCCGTATGATACAAGAGTCTGTGACTACATCTGGAGGGGGGAGACAGGGGCGCCTTATAGGCGCCATTATTGGCGGTGTGGCTCTTGGGGTTGCAACTGCCGCACAAATAACAGCGGCCGCAGCTCTGATACAAGCCAAACAAAATGCTGCCAACATCCTCCGACTTAAAGAGAGCATTGCCGCAACCAATGAGGCTGTGCATG
>1960s/Malaysia/AF2240
ATTACGCTGATACTGAGCTGTATCTGTCTGACAAGCTCTCTAGACGGCAGGCCACTTGCAGCTGCAGGGATTGTGGTAACAGGAGATAAAGCAGTCAACATATACACCTCATCTCAGACAGGGTCAATCATAGTCAAGTTGCTCCCAAATATGCCCAAGGATAAAGAGGCGTGTGCAAAACCCCCGGTTGAGGCATACAACAGAACACTGACTACTTTACTCACCCCCCTTGGTGATTCCATCCGCAGGATACAAGGGTCTGTGACTACATCTGGAGGGAGGAGACAGAAACGCTTTATAGGTGCTGTTATTGGCAGTGTAGCTCTTGGGGTTGCAACAGCTGCACAGATAACAGCAGCCGCGGCTCTGATACAGGCCAAGCAGAATGCCGCCAACATCCTCCGGCTTAAGGAGAGCATTGCTGCAACCAATGAAGCTGTGCACG
>1962/Japan/Ishi/62
TTTGTGCTGGCACTGAGTTGCATCTGTCCGACTAGCTCCCTTGATGGCAGGCCTCTTGCAGCTGCAGGGATTGTGGTAACAGGAGACAAAGCAGTCAACATATACACCTCATCTCAGACAGGGTCAATCATAGTCAAGTTACTCCCAAATATGCCCAAAGATAAAGAGGCGTGTGCAAAAGCCCCGTTGGAGGCGTACAACAGGACATTGACCACTTTGCTCACCCCCCTTGGTGATTCTATCCGTAGGATACAAGAGTCCGTGACCACATCTGGAGGAGGGAAACAAGGACGCCTTATAGGCGCCATTATCGGTGGTGCAGCTCTCGGGGTTGCAACCGCTGCACAGATAACAGCAGCCTCGGCTCTGATACAAGCCAATCAAAATGCTGCCAACATCCTCCGGCTTAAAGAGAGCATTGCTGCAACCAATGAGGCTGTGCACG
>XXXX/XXXX/HZ
CTCGTGCTGGCACTGAGTTGCGTCTGTCCGACCAGCTCCCTTGATGGCAGGCCTCTTGCAGCTGCAGGGATTGTGGTAACAGGAGACAAAGCAGTCAACATATACACCTCATCCCAGACAGGGTCAATCATAGTCAAGTTACTCCCAAATATGCCCAAAGATAAAGAGGCGTGTGCAAAAGCCCCGTTGGAGGCGTACAACAGGACATTGACTACTTTGCTCACCCCCCTTGGTGATTCTATCCGTAGGATACAAGAGTCTGTGACCACATCTGGAGGAGGGAAACAGGGACGCCTTATAGGCGCCATTATCGGTGGTGTAGCTCTCGGGGTTGCAACCGCTGCACAGATAACAGCGGCCTCGGCTTTGATACAAGCCAATCAAAATGCTGCCAACATTCTCCGGCTTAAAGAGAGCATTGCTGCAACTAATGAGGCTGTGCATG
>1966/Australia/QueenslandV4/66
GTCATGTTGGCACTAAGTTGCGTCTGTCCGACCAGCGCCCTTGATGGCAGGCCTCTTGCAGCTGCAGGGATTGTGGTAACAGGAGACAAAGCAGTCAACATATACACCTCATCTCAGACAGGGTCAATCATAATCAAGTTACTCCCAAATATGCCCAAGGATAAAGAGGCGTGTGCAAAAGCCCCGTTGGAGGCATACAACAGGACATTGACTACTTTGCTCACCCCCCTTGGTGATTCTATCCGTAGGATACAAGAGTCTGTGACCACGTCCGGAGGAGGGAAACAGGGACGTCTTATAGGCGCCATTATCGGTGGTGTAGCTCTCGGGGTTGCAACCGCTGCACAGATAACAGCAGCCTCGGCTCTGATACAAGCCAATCAAAATGCTGCCAACATCCTCCTGCTCAAAGAGAGCATTGCTGCAACCAATGAGGCTGTGCACG
>1966/Australia/V4Vaccine
GTCATGTTGGCACTGAGTTGCGTCTGTCCGACCAGCGCCCTTGATGGCAGGCCTCTTGCAGCTGCAGGGATTGTGGTAACAGGAGACAAAGCAGTCAACATATACACCTCATCTCAGACAGGGTCAATCATAATCAAGTTACTCCCAAATATGCCCAAGGATAAAGAGGCGTGTGCAAAAGCCCCGTTGGAGGCATACAACAGGACATTGACTACTTTGCTCACCCCCCTTGGTGATTCTATCCGTAGGATACAAGAGTCTGTGACCACGTCCGGAGGAGGGAAACAGGGACGTCTTATAGGCGCCATTATCGGTGGTGTAGCTCTCGGGGTTGCAACCGCTGCACAGATAACAGCAGCCTCGGCTCTGATACAAGCCAATCAAAATGCTGCCAACATACTCCGGCTAAAAGAGAGCATTGCTGCAACCAATGAGGCTGTGCACG
>1967/Ireland/Uls/67
GTCGCGCTGGCACTGAGTTGCGTCTGTCCGACAAGCTCCCTTGATGGCAGGCCTCTTGCAGCTGCAGGGATTGTGGTGACAGGAGACAAAGCAGTCAACATATACACCTCATCTCAGACAGGGTCAATCATAGTCAAGTTACTCCCAAATATGCCCAAAGATAAAGAGGCGTGTGCAAAAGCCCCGTTGGAGGCGTACAACAGGACATTGACTACTTTGCTCACCCCCCTTGGTGATTCTATTCGTAGGATACAAGAGTCTGTGACTACATCTGGAGGAGGGAAACAGGGACGCCTTATAGGCGCCATTATCGGCGGTGCAGCTCTCGGGGTTGCAACCGCTGCACAGATAACAGCAGCTTCGGCTCTGATACTTGCCAACCAAAATGCTGCTAACATCCTCCGGCTTAAAGAGAGCATTGCTGCAACCAATGAGGCTGTGCACG
>1967/Ireland/Ulster
GTCGCGCTGGAACTGAGTTGCGTCTGTCCGACAAGCTCCCTTGATGGCAGGCCTCTTGCAGCTGCAGGGATTGTGGTGACAGGAGACAAAGCAGTCACCATTTCCACCTCATCTCAGACAGGGTCAATCATAGTCAAGTTACTCCCAAATTTGCCCAAAGATAAAGAGGCGTTTGCAAAAGCCCCGCTGGAGGCGTTCAACAGGACATTGACTACTTGGCTCACCCCCCTTGGTGATTCTATCCGTAGGATACAAGAGTCTGTGACTACATCTGGAGGAGGGAAACAGGGACGCCTTATAGGCGCCATTATCGGCGGTGCAGCTCTCGGGGTTGCAACCGCTGCACAGATAACAGCAGCTTCGGCTCTGATACAAGCCAACCAAAATGCTGCCAACATCCTCCGGCTTAAAGAGAGCATTGCTGCAACCAATGAGGCTGTGCACG
>1967/Ireland/Ulster/67
GTCGCGCTGGCACTGAGTTGCGTCTGTCCGACAAGCTCCCTTGATGGCAGGCCTCTTGCAGCTGCAGGGATTGTGGTGACAGGAGACAAAGCAGTCAACATATACACCTCATCTCAGACAGGGTCAATCATAGTCAAGTTACTCCCAAATATGCCCAAAGATAAAGAGGCGTGTGCAAAAGCCCCGTTGGAGGCGTACAACAGGACATTGACTACTTTGCTCACCCCCCTTGGTGATTCTATTCGTAGGATACAAGAGTCTGTGACTACATCTGGAGGAGGGAAACAGGGACGCCTTATAGGCGCCATTATCGGCGGTGCAGCTCTCGGGGTTGCAACCGCTGCACAGATAACAGCAGCTTCGGCTCTGATACTTGCCAACCAAAATGCTGCCAACATCCTCCGGCTTAAAGAGAGCATTGCTGCAACCAATGAGGCTGTGCACG
>1967/Ireland/Ulster/mutant
GTCGCGCTGGCACTGAGTTGCGTCCGTCCGACAAGCTCCCTTGATGGCAGGCCTCTTGCAGCTGCAGGGATTGTGGTGACAGGAGACAAAGCAGTCAACATATACACCTCATCTCAGACAGGGTCAATCATAATCAAGTTACTCCCAAATATGCCCAAAGATAAAGAGGCGTGTGCAAAAGCCCCGTTGGAGGCGTACAACAGGACATTGACTACTTTGCTCACCCCCCTTGGTGATTCTATTCGTAGGATACAAGAGTCTGTGACTACATCTGGAGGAGGGACACAGGGACGCCTTATAGGCCAAATTATCGGCGGTGTAGCTCTCGGGGTTGCAACCGCTGCACAGATAACAGCAGCTTCGGCTCTGATACAAGCCAAGCAAAATGCTGCCAACATCCTCCGGCTTAAAGAGAGCATTGCTGCAACCAATGAGGCTGTGCACG
>1971/USA/APMV-1/chicken/Ca/2098/71
ATTACGCTGATACTGAGCTGTATCTGTCTGACAAGCTCTCTTGACGGCAGACCTCTTGCAGCTGCAGGGATTGTGGTAACGGGAGATAAAGCAGTCAATATATACACTTCATCTCAAACAGGGTCGATCATAGTCAAGTTACTCCCAAATATGCCCAAGGATAAAGAGGCGTGCGCAAAAGCCCCATTGGAGGCATACAATAGAACACTGACCACTTTACTCACCCCTCTTGGTGACTCCATCCGCAGGATACAAGGGTCTGCGACTACATCTGGAGGAAGGAGACAGAAACGCTTTGTAGGTGCCATTATCGGCAGTGTAGCTCTTGGGGTTGCAACAGCTGCACAGATAACAGCGGCCGCGGCTCTGATACAAGCCAACCAGAACGCTGCCAACATCCTCCGGCTTAAGGAGAGCATTGCTGCAACCAATGAAGCTGTGCACG
>1971/USA/Lar
ATTACGCTGATACTGAGCTGTATCTGTCTGGCAAGCTCTCTTGACGGCAGACCTCTTGCAGCTGCAGGGATTGTGGTAACGGGAGATAAAGCAGTCAATATATACACTTCATCTCAAACGGGGTCGATCATAGTCAAGTTACTCCCAAATATGCCCAAGGATAAAGAGGCGTGCGCAAAAGCCCCATTGGAGGCATACAATAGAACACTGACCACTTTACTCACCCCTCTTGGTGACTCCATCCGCAGGATACAAGGGTCTGCGACTACATCTGGAGGAAGGAGACAGAAACGCTTTGTAGGTGCCATTATCGGTAGTGTGGCTCTTGGGGTTGCAACAGCTGCACAGATAACAGCGGCCGCGGCTCTGATACAAGCCAACCAGAACGCTGCCAACATCGTCCGGCTTAAGGAGAGCATTGCTGCAACCAATGAAGCTGTGCACG
>1971/USA/Largo/71
ATTACGCTGATACTGAGCTGTATCTGTCTGGCAAGCTCTCTTGACGGCAGACCTCTTGCAGCTGCAGGGATTGTGGTAACGGGAGATAAAGCAGTCAATATATACACTTCATCTCAAACGGGGTCGATCATAGTCAAGTTACTCCCAAATATGCCCAAGGATAAAGAGGCGTGCGCAAAAGCCCCATTGGAGGCATACAATAGAACACTGACCACTTTACTCACCCCTCTTGGTGACTCCATCCGCAGGATACAAGGGTCTGCGACTACATCTGGAGGAAGGAGACAGAAACGCTTTGTAGGTGCCATTATCGGTAGTGTGGCTCTTGGGGTTGCAACAGCTGCACAGATAACAGCGGCCGCGGCTCTGATACAAGCCAACCAGAACGCTGCCAACATCGTCCGGCTTAAGGAGAGCATTGCTGCAACCAATGAAGCTGTGCACG
>1972/USA/1083
ATTATGTTGATATTGAGCTGTATCTGTCTGGCAAGCTCTCTTGACGGCAGGCCTCTTGCAGCTGCAGGGATTGTGGTAACAGGAGATAAAGCAGTCAATATATACACCTCATCTCAGACGGGGTCAATCATAGTCAAGTTGCTCCCAAATATGCCCAAGGACAAAGAGGCGTGTGCGAAAGCCCCGTTAGAAGCATACAACAGAACACTGACTACTTTACTCACCCCCCTTGGTGATTCCATCCGGAGGATACAAGGGTCTGTGTCTACATCAGGAGGAAGGAGACAGAAACGCTTTATAGGTGCTATTATCGGCAGTGTAGCTCTCGGGGTTGCAACAGCGGCACAGATCACAGCAGCTGCGGCCCTAATACAAGCCAACCAAAATGCCGCCAACATCCTCCGGCTTAAGGAGAGCATTGCTGCAACCAATGAGGCTGTGCATG
>1972/USA/1083_Fontana
ATTATGTTGATATTGAGCTGTATCTGTCTGGCAAGCTCTCTTGACGGCAGGCCTCTTGCAGCTGCAGGGATTGTGGTAACAGGAGATAAAGCAGTCAATATATACACCTCATCTCAGACGGGGTCAATCATAGTCAAGTTGCTCCCAAATATGCCCAAGGACAAAGAGGCGTGTGCGAAAGCCCCGTTAGAAGCATACAACAGAACACTGACTACTTTACTCACCCCCCTTGGTGATTCCATCCGGAGGATACAAGGGTCTGTGTCTACATCAGGAGGAAGGAGACAGAAACGCTTTATAGGTGCTATTATCGGCAGTGTAGCTCTCGGGGTTGCAACAGCGGCACAGATCACAGCAGCTGCGGCCCTAATACAAGCCAACCAAAATGCCGCCAACATCCTCCGGCTTAAGGAGAGCATTGCTGCAACCAATGAGGCTGTGCATG
>1974/Pakistan/Pakistan/ND1
ATCACGCTGGCACTGAGTTATGTCCGTCTGACAAGTTCTCTTGATGGCAGGCCTCTTGCAGCCGCAGGGATCGTGGTAACAAGGGATAAAGCAGTTAACATATACACCTCATCCCAGACAGGGTCAATCATAGTCAAGTTACTCCCAAATATGCCCAAGGACAAAGAGGCATGTGCAAAAGCCCCATTGGAGGCTTACAACAGGACACTGACTACTTTGCTTACCCCCCTTGGTGATTCTATCCGCAGGATACAAGAGTCTGTGACTACATCCGGAGGAAGGAGACAGAGACGCTTTATAGGTGCCATTATTGGCAGTGTAGCTCTAGGGGTTGCAACAGCTGCACAAATAACGGCAGCCTCGGCTTCGATACAAGCCAACCAGAATGCTGCTAACATCCTCCGGCTTAAGGAGAGCATTGCTGCAACCAATGAAGCTGTACACG
>1974/Russia/ isolateASTR/74
ATTGTGTTGATACTGAGCTGTATCTGTCTGACAAGCTCCCTTGACGGCAGGCCTCTTGCAGCTGCGGGGATTGTGGTAACAGGAGATAAAGCAGTCAATATATACACCTCATCTCAGACGGGGTCAATCATAGTCAAGTTGCTCCCAAATATGCCCAAGGATAAAGAGGCGTGTGCAAAAGCCCCGTTAGAAGCATACAACAGAACACTGACCACTTTACTCACCCCCCTTGGTGATTCCATCCGCAGGATACAAGGGTCTGTGTCCACATCAAGAGGAAGGAGACAGAAACGCTTTATAGGTGCCATTATCGGCAGTGTAGCTCTTGGGGTCGCAACATCGGCACAGATAACAGCAGCTGCGGCCCTAATACAAGCCAACCAGAATGCCGCCAACATCCTCCGGCTTAAGGAGAGCATTGCTGCAACCAATGAAGCTGTGCATG
>1976/Japan/D2676
ATCATGTTGGCACTGAGTTGCGTCTGTCCGACCAGCTCCCTTGATGGCAGGCCTCTTGCAGCTGCAGGGATTGTGGTAACAGGAGACAAAGCAGTCAACATATACACCTCATCTCAGACAGGGTCAATCATAATCAAGTTACTCCCAAATATGCCCAAGGATAAAGAGGCGTGTGCAAAAGCCCCATTGGAAGCATACAACAGGACATTGACTACTTTGCTCACCCCCCTTGGTGATTCTATCCGTAGGATACAAGAGTCTGTGACCACATCCGGAGGAGGGAAACAGGGACGTCTTATAGGCGCCATTATCGGTGGTGTAGCTCTCGGGGTTGCAACCGCTGCACAGATAACAGCAGCCTCGGCTCTGATACAAGCCAATCAAAATGCTGCCAACATCCTCCGGCTCAAAGAGAGCATTGCTGCAACCAATGAGGCTGTGCACG
>1979/China/QH1
ATTATGCTGATACTGAGTTGTATCTGTCCGACAGGCTCTTTAGACGGCAGGCCTCTTGCAGCTGCAGGGATTGTGGTAACAGGGGATAAAGCAGTCAACATATACACCTCATCTCAGACGGGGTCAATCATAGTCAAGTTGCTCCCAAATATGCCCAAGGATAAAGAGGCGTGTGCAAGAACTCCGTTGGAGGCATACAACAGAACACTGACTACTTTACTCACCCCCCTTGGTGATTCCATCCGCAGGATACAAGGGTCTGTGACTACATCTGGTGGGAGGAGACAGAAGCGCTTTATAGGTGCCGTTATTGGTAGTGTAGCCCTTGGAGTTGCAACAGCTGCACAGATAACAGCAGCCGCGGCTCTGATACAGGCCAACCAGAATGCCGCCAACATCCTCCGGCTTAAGGAGAGCATTGCTGCAACCAATGAAGCTGTGCACG
>1980/USA/Psittacine/Indiana/29120/1980
ATTATGCTGATACTGAGCTGTATCTGTCAGACAAGCTCTCTTGACGGCAGACCTCTTGCAGCTGCAGGGATTGTGGTAACGGGAGATAAAGCAGTCAATATATACACCTCATCTCAAACAGGGTCGATCATAGTCAAGTTACTCCCAAATATGCCCAAGGATAAAGAGGCGTGCGCAAAAGCCCCATTGGAGGCATACAATAGAACACTGACCACTTTACTCACCCCCCTCGGTGACTCCATCCGCAGGATACAAGGGTCTGCGACTACATCTGGAGGAAGGAGGCAGAAACGCTTTGTAGGTGCCATTATCGGGAGTGTAGCTCTTGGGGTTGCAACAGCTGCACAGATAACAGCGGCCGCGGCTCTGATACAAGCCAACCAGAACGCTGCCAACATCCTCCGGCTTAAGGAGAGCATTGCTGCAACCAATGAAGCTGTGCACG
>1981/USA/Amazon/California/16365/1981
ACCATGCTGATACTGAGCTGTATCTGTCCGACAAGCTCTCTTGACGGTAGACCTCTTGCAGCTGCAGGGATTGTGGTAACGGGAGATAAAGCAGTCAATATATACACTTCATCTCAAACAGGGTCGATCATCGTCAAGTTACTCCCAAATATGCCCAAGGATAAAGAGGCGTGCGCAAAAGCCCCATTGGAAGCATACAATAGAACACTGACCACTTTGCTCACCCCTCTTGGTGACTCCATCCGCAGAATACAAGGGTCTGCGACTACATCTGGAGGAAGGAGACAGAAACGCTTTGTAGGTGCCATTATCGGCAGTGTAGCTCTTGGGGTTGCAACAGCTGCACAGATAACAGCGGCCGCGGCTCTGATACAAGCCAACCAGAACGCTGCCAACATCCTCCGGCTTAAGGAGAGCATTGCTGCAACCAATGAAGCTGTACACG
>1982/Italy/22782
ACCATGCTGATATTGAGCTGCATCTGCCCGACGAGCTCTCTTGACGGCAGGCCTCTTGCAGCTGCGGGGATTGTGGTAACAGGAGATAAAGCAGTCAATATATACACCTCATCCCAGACAGGGTCAATCATAGTCAAGTTGCTCCCGAATATGCCCAAGGACAAAGAGGCATGTGCAAAAGCCCCGTTAGAAGCATACAACAGAACACTGACCACTTTACTCACCCCCCTTGGTGATTCCATCCGCAGGATACAAGGGTCTGTGTCCACATCAGGAGGAGGGAGGCAGAAACGCTTTATAGGTGCCATTATCGGCAGTGTAGCTCTTGGGGTCGCGACATCGGCACAGATAACAGCAGCTGCGGCCCTAATACAAGCCAACCAGAACGCCGCCAACATACTCCGGCTTAAGGAGAGCATTGCTGCAACCAATGAAGCTGTGCATG
>1982/USA/Parrot/Colorado/8278/1982
ACCATGCTGATACTGAGCTGTATCTGTCCGACAAGCTCTCTTGACGGTAGACCTCTTGCAGCTGCAGGGATTGTGGTAACGGGAGATAAAGCAGTCAATATATACACTTCATCTCAAACAGGGTCGATCATCGTCAAGTTACTCCCAAATATGCCCAAGGATAAAGAGGCGTGCGCAAAAGCCCCATTGGAGGCATACAATAGAACACTGACCACTTTGCTCACCCCTCTAGGTGACTCCATCCGCAGAATACAAGGGTCTGCGACTACATCTGGAGGAAGGAGACAGAAACGCTTTGTAGGTGCCATTATCGGCAGTGTAGCTCTTGGGGTTGCAACAGCTGCACAGATAACAGCGGCCGCGGCTCTGATACAAGCCAACCAGAACGCTGCCAACATCCTCCGGCTTAAGGAGAGCATTGCTGCAACCAATGAAGCTGTACACG
>1983/USA/Cockatoo/Oklahoma/7847/1983
GTTATGCTGATCTTAAGCTGTATCTGTCTGACAAGCTCCCTTGATGGCAGGCCTCTTGCAGCTGCAGGGATTATAGTAACAGGAGATAAGGCAGTCAATATATACACCTCATCTCAGACAGGGTCAATCATAGTCAAATTGCTCCCGAATATGCCCAAGGATAAAGAGGCGTGTGCAAAAGCCCCATTAGAGGCATACAACAGAACACTGACCACCTTACTCACTCCCCTTGGCGATTCTATCCGTAGGATACAAGGGTCTGTGTCCACATCTGGAGGAAGGAGACAGAAACGCTTTATAGGTGCCGTTATTGGCAGTGTAGCTCTTGGGGTTGCAACAGCGGCACAGATAACAGCAGCTGCGGCTCTAATACAAGCCAACCAGAATGCTGCCAACATCCTCCGGCTTAAAGAGAGCATTGCTGCAACCAATGAAGCTGTGCATG
>1984/China/QH-2/84
ATTATGCTGATACTGAGTTGTATCTGTCCGACAGGCTCTTTAGACGGCAGGCCTCTTGCAGCTGCAGGGATTGTGGTAACAGGGGATAAAGCAGTCAACATATACACCTCATCTCAGACGGGGTCAATCATAGTCAAGTTGCTCCCAAATATGCCCAAGGATAAAGAGGCGTGTGCAAGAACTCCGTTGGAGGCATACAACAGAACACTGACTACTTTACTCACCCCCCTTGGTGATTCCATCCGCAGGATACAAGGGTCTGTGACTACATCTGGTGGGAGGAGACAGAAGCGCTTTATAGGTGCCGTTATTGGTAGTGTAGCCCTTGGAGTTGCAACAGCTGCACAGATAACAGCAGCCGCGGCTCTGATACAGGCCAACCAGAATGCCGCCAACATCCTCCGGCTTAAGGAGAGCATTGCTGCAACCAATGAAGCTGTGCACG
>1984/Pigeon/New York/44407/1984
ACCATGCTGATATTGAGCTGCATCTGCCCGACGAGCTCTCTTGACGGCAGGCCTCTTGCAGCTGCGGGGATTGTGGTAACAGGAGATAAAGCAGTCAATATATACACCTCATCCCAGACAGGGTCAATCATAGTCAAGTTGCTCCCGAATATGCCCAAGGACAAAGAGGCATGTGCAAAAGCCCCGTTAGAAGCATACAACAGAACACTGACCACTTTACTCACCCCCCTTGGTGATTCCATCCGCAGGATACAAGGGTCTGTGTCCACATCAGGAGGAAGGAGGCAGAAACGCTTTATAGGTGCCATTATCGGCAGTGTAGCTCTTGGGGTCGCGACGTCGGCACAGATAACAGCAGCTGCGGCCCTAATACAAGCCAACCAGAACGCCGCCAACATACTCCGGCTTAAGGAGAGCATTGCTGCAACCAATGAAGCTGTGCATG
>1984/USA/NewYork/1984
ACCATGCTGATATTGAGCTGCATCTGCCCGACGAGCTCTCTTGACGGCAGGCCTCTTGCAGCTGCGGGGATTGTGGTAACAGGAGATAAAGCAGTCAATATATACACCTCATCCCAGACAGGGTCAATCATAGTCAAGTTGCTCCCGAATATGCCCAAGGACAAAGAGGCATGTGCAAAAGCCCCGTTAGAAGCATACAACAGAACACTGACCACTTTACTCACCCCCCTTGGTGATTCCATCCGCAGGATACAAGGGTCTGTGTCCACATCAGGAGGAAGGAGGCAGAAACGCTTTATAGGTGCCATTATCGGCAGTGTAGCTCTTGGGGTCGCGACGTCGGCACAGATAACAGCAGCTGCGGCCCTAATACAAGCCAACCAGAACGCCGCCAACATACTCCGGCTTAAGGAGAGCATTGCTGCAACCAATGAAGCTGTGCATG
>1984/USA/NY1984
ACCATGCTGATATTGAGCTGCATCTGCCCGACGAGCTCTCTTGACGGCAGGCCTCTTGCAGCTGCGGGGATTGTGGTAACAGGAGATAAAGCAGTCAATATATACACCTCATCCCAGACAGGGTCAATCATAGTCAAGTTGCTCCCGAATATGCCCAAGGACAAAGAGGCATGTGCAAAAGCCCCGTTAGAAGCATACAACAGAACACTGACCACTTTACTCACCCCCCTTGGTGATTCCATCCGCAGGATACAAGGGTCTGTGTCCACATCAGGAGGAAGGAGGCAGAAACGCTTTATAGGTGCCATTATCGGCAGTGTAGCTCTTGGGGTCGCGACGTCGGCACAGATAACAGCAGCTGCGGCCCTAATACAAGCCAACCAGAACGCTGCCAACATACTCCGGCTTAAGGAGAGCATTGCTGCAACCAATGAAGCTGTGCATG
>1984/USA/PPMV-1
ACCATGCTGATATTGAGCTGCATCTGCCCGACGAGCTCTCTTGACGGCAGGCCTCTTGCAGCTGCGGGGATTGTGGTAACAGGAGATAAAGCAGTCAATATATACACCTCATCCCAGACAGGGTCAATCATAGTCAAGTTGCTCCCGAATATGCCCAAGGACAAAGAGGCATGTGCAAAAGCCCCGTTAGAAGCATACAACAGAACACTGACCACTTTACTCACCCCCCTTGGTGATTCCATCCGCAGGATACAAGGGTCTGTGTCCACATCAGGAGGAAGGAGGCAGAAACGCTTTATAGGTGCCATTATCGGCAGTGTAGCTCTTGGGGTCGCGACGTCGGCACAGATAACAGCAGCTGCGGCCCTAATACAAGCCAACCAGAACGCCGCCAACATACTCCGGCTTAAGGAGAGCATTGCTGCAACCAATGAAGCTGTGCATG
>1985/China/FJ01/85
ATTGCGCTGGCACTGAGCTGTGTCCGTCTGACAAATTCTCTCGATGGAAGGCCTCTTGCAGCTGCAGGGATTGTAGTAACGGGAGACAAAGCAGTCAACATATACACCTCATCTCAGACAGGGTCAATAATAGTCAAGTTACTCCCAAATATGCCTAAGGATAAAGAGGCGTGTGCAAAAGCCCCGTTGGAGGCATACAACAGGACACTGACTACTTTGCTCACCCCCCTTGGTGATTCTATCCGCAGGATACAAGAGTCTGCGACTACGTCCGGAGGAAGGAGGCAGAGACGCTTTATAGGTGCCATTATCGGCAGTGTAGCTCTTGGGGTTGCCACAGCTGCACAGATAACAGCAGCCTCAGCTCTGATACAAGCCAACCAGAATGCTGCCAACATCCTCCGGCTTAAAGAGAGCATTGCTGCAACTAATGAAGCTGTACATG
>1985/China/FJ-1/85
ATTGCGCTGGCACTGAGCTGTGTCCGTCTGACAAATTCTCTCGATGGAAGGCCTCTTGCAGCTGCAGGGATTGTAGTAACGGGAGACAAAGCAGTCAACATATACACCTCATCTCAGACAGGGTCAATAATAGTCAAGTTACTCCCAAATATGCCTAAGGATAAAGAGGCGTGTGCAAAAGCCCCGTTGGAGGCATACAACAGGACACTGACTACTTTGCTCACCCCCCTTGGTGATTCTATCCGCAGGATACAAGAGTCTGCGACTACGTCCGGAGGAAGGAGGCAGAGACGCTTTATAGGTGCCATTATCGGCAGTGTAGCTCTTGGGGTTGCCACAGCTGCACAGATAACAGCAGCCTCAGCTCTGATACAAGCCAACCAGAATGCTGCCAACATCCTCCGGCTTAAAGAGAGCATTGCTGCAACTAATGAAGCTGTACATG
>1985/China/QH4
ATTATGCTGATACTGAGTTGTATCTGTCCGACAGGCTCTTTAGACGGCAGGCCTCTTGCAGCTGCAGGGATTGTGGTAACAGGGGATAAAGCAGTCAACATATACACCTCATCTCAGACGGGGTCAATCATAGTCAAGTTGCTCCCAAATATGCCCAAGGATAAAGAGGCGTGTGCAAGAACTCCGTTGGAGGCATACAACAGAACACTGACTACTTTACTCACCCCCCTTGGTGATTCCATCCGCAGGATACAAGGGTCTGTGACTACATCTGGTGGGAGGAGACAGAAGCGCTTTATAGGTGCCGTTATTGGTAGTGTAGCCCTTGGAGTTGCAACAGCTGCACAGATAACAGCAGCCGCGGCTCTGATACAGGCCAACCAGAATGCCGCCAACATCCTCCGGCTTAAGGAGAGCATTGCTGCAACCAATGAAGCTGTGCACG
>1985/China/ZhJ-1/85
ATTGCGCTGGCACTGAGCTGTGTCCGTCTGACAAATTCTCTCGATGGAAGGCCTCTTGCAGCTGCAGGGATTGTAGTAACGGGAGACAAAGCAGTCAACATATACACCTCATCTCAGACAGGGTCAATAATAGTCAAGTTACTCCCAAATATGCCTAAGGATAAAGAGGCGTGTGCAAAAGCCCCGTTGGAGGCATACAACAGGACACTGACTACTTTGCTCACCCCCCTTGGTGATTCTATCCGCAGGATACAAGAGTCTGCGACTACGTCCGGAGGAAGGAGGCAGAGACGCTTTATAGGTGCCATTATCGGCAGTGTAGCTCTTGGGGTTGCCACAGCTGCACAGATAACAGCAGCCTCAGCTCTGATACAAGCCAACCAGAATGCTGCCAACATCCTCCGGCTTAAAGAGAGCATTGCTGCAACTAATGAAGCTGTACATG
>1985/Japan/Ibaraki/85
ATCACGTTGATATTGAGCTGTATCTGTCTGACTAGCTCTCTTGACGGCAGGCCTCTTGCAGCTGCGGGGATTGTGGTAACAGGAGATAAAGCAGTCAATATATACACCTCATCTCAGACGGGGTCAATCATAATCAAGTTGCTCCCAAATATGCCCAAGGATAAAGAGGCGTGTGCAAAAGCCCCATTAGAAGCATACAACAGAACACTGACCACTTTACTCTCCCCACTTGGTGATTCCATCCGCAGGATACAAGGGTCTGTGTCTACATCAGGAGGGAGGAGACAGAAACGCTTTATAGGTGCCATTATCGGTAGTGTAGCTCTTGGGGTCGCAACAGCGGCACAGATAACAGCAGCTGCAGCCTTAATACAAGCCAACCAAAATGCCGCCAACATCCTCCGGCTTAAGGAGAGCATTGCTGCGACCAATGAAGCTGTGCATG
>1985/USA/Pigeon/Maryland/11936/1985
ACCATGCTGATATTGAGCTGCATCTGCCCGACGAGCTCTCTTGACGGCAGGCCTCTTGCAGCTGCGGGGATTGTGGTAACAGGAGATAAAGCAGTCAATATATACACCTCATCCCAGACAGGGTCAATCATAGTCAAGTTGCTCCCGAATATGCCCAAGGACAAAGAGGCATGTGCAAAAGCCCCGTTAGAAGCATACAACAGAACACTGACCACTTTACTCACCCCCCTTGGTGATTCCATCCGCAGGATACAAGGGTCTGTGTCCACATCAGGAGGAAGGAGGCAGAAACGCTTTATAGGTGCCATTATCGGCAGTGTAGCTCTTGGGGTCGCGACGTCGGCACAGATAACAGCAGCTGCGGCCCTAATACAAGCCAACCAGAACGCCGCCAACATACTCCGGCTTAAGGAGAGCATTGCTGCAACCAATGAAGCTGTGCATG
>1986/China/ZhJ-286
ATCACGTTGATATTGAGCTGTATCTGTTTGACTAGCTCTCTTGACGGCAGGCCTCTTGCAGCTGCGGGGATTGTGGTAACAGGAGATAAAGCAGTCAATATATACACCTCATCTCAGACGGGGTCAATCATAATCAAGTTGCTCCCAAATATGCCCAAGGATAAAGAGGCGTGTGCAAAAGCCCCGTTAGAAGCATACAACAGAACACTGACCACTTTACTCTCCCCACTTGGTGATTCCATCCGCAGGATACAAGGGTCTGTGTCTACATCAGGAGGAAGGAGACAGAAACGCTTTATAGGTGCCATTATCGGTAGTGTAGCTCTTGGGGTCGCAACAGCGGCACAGATAACAGCAGCTGCAGCCTTAATACAAGCCAACCAAAATGCCGCCAACATCCTCCGGCTTAAGGAGAGCATTGCTGCGACCAATGAAGCTGTGCATG
>1986/China/ZJ/1/86Ch
ATTGCGCTGGCACTGAGCTGTGTCCGTCTGACAAATTCTCTCGATGGAAGGCCTCTTGCAGCTGCAGGGATTGTAGTAACGGGAGACAAAGCAGTCAACATATACACCTCATCTCAGACAGGGTCAATAATAGTCAAGTTACTCCCAAATATGCCTAAGGATAAAGAGGCGTGTGCAAAAGCCCCGTTGGAGGCATACAACAGGACACTGACTACTTTGCTCACCCCCCTTGGTGATTCTATCCGCAGGATACAAGAGTCTGCGACTACGTCCGGAGGAAGGAGGCAGAGACGCTTTATAGGTGCCATTATCGGCAGTGTAGCTCTTGGGGTTGCCACAGCTGCACAGATAACAGCAGCCTCAGCTCTGATACAAGCCAACCAGAATGCTGCCAACATCCTCCGGCTTAAAGAGAGCATTGCTGCAACTAATGAAGCTGTACATG
>1986/Dominican Republic/chicken/Dominican Republic/28138-4/1986
ACCATACTGATCATGAGCTGCATTTGTTTGACAAGCTCTCTTGACGGCAGGCCTCTCGCAGCAGCAGGGATCGTGGTAACAGGGGATAAATCAGTCAACGTATACACCTCATCTCAGACGGGGTCGATCATAGTCAAGTTGCTCCCAAATATGCCCAGGGATAAAGAGGCGTGTGCAAGAGCCCCGTTGGAGGCATACAATAAAACACTGACCACTCTACTCACCCCCCTCGGTGATTCTATCCGCAGGATACAAGAGTCTGTGACTACACCTGGAAGAAGGAGACAGAAACGCTTTGTAGGTGCCATTATCGGCGGTGTAGCTCTTGGGGATTGCACAGCTGCGCAGATAACGGCAGCTGCAGCCCTAATACAAGCCAACCAGAATGCCGCCAATATCCTCCGGCTCAAGGAGAGCATTGCCGCGACCAATGAAGCTGTGCATG
>1986/USA/86-233
GTTGCACTGGCACTAAGTTGCATCCGTCTGACAAGCTCTCTTGATGGCAGGCCTCTAGCAGCTGCAGGAATTGTGGTAACAGGAGACAAGGCAGTCAACATATATACCTCATCTCAGACAGGGTCAATCATAGTCAAGCTACTCCCGAATATGCCCAAGGATAAAGAGGCATGTGCAAAAGCCCCCTTGGAGGCATACAACAGAACATTGACCACTTTGCTCACCCCCCTTGGTGATTCTATTCGTAGGATACAAGAGTCTGTGACCACATCTGGAGGAGAGAAGCAGGGGCGCCTTATAGGTGCTATTATTGGCGGTGTAGCTCTTGGGGTTGCAACTGCTGCACAGATAACAGCAGCCTCGGCTCTGATACAGGCCAACCAAAATGCTGCCAACATCCTCCGGCTTAAAGAAAGCATTGCCGCAACCAATGAGGCCGTGCATG
>1986/USA/Parrot/New Jersey/19674-2/1986
ACCATGCTGATACTGAGCTGTATCTGTCAGACAAGCTCTCTTGACGGTAGACCTCTTGCAGCTGCAGGGATTGTGGTGACGGGGGATAAAGCAGTCAATATATACACTTCATCTCAAACAGGGTCGATCATCGTCAAGTTACTCCCAAATATGCCCAAGGATAAAGAGGCGTGCGCAAAAGCCCCATTGGAGGCATACAATAGAACACTGACCACTTTGCTCACCCCTCTTGGTGACTCCATCCGCAGAATACAAGGGTCTGCGACTACATCTGGAGGAAGGAGACAGAAACGCTTTGTAGGTGCCATTATCGGCAGTGTGGCTCTTGGGGTTGCAACAGCTGCACAGATAACAGCGGCCGCGGCTCTGATACAAGCCAACCAGAACGCTGCCAACATCCTCCGGCTTAAGGAGAGCATTGCTGCAACCAATGAAGCTGTACACG
>1987/India/TamilNadu/NDV-2
ACTGCATTGACACTGAGCTGGATCCGTCTGGCAAACTCTCTTGATGGCAGGCCCCTTGCAGCTGCAGGAATCGTAGTAACGGGAGATAAAGCAGTCAACATCTACACCTCATCCCAGACAGGTTCAATCATAGTCAAGTTACTTCCGAGTATGCCCAAGGATAAAGAGGCGTGTGCAAAAGCTCCATTGGAGGCATATAACAGGACGCTGACCACTTTGCTCACTCCCCTTGGTGACTCTATCCGCAGGATACAAGAATCTGTGACCACATCCGGAGGGAGGAGACAGAGACGCTTTATAGGTGCTGTTATTGGCAGTGTAGCTCTTGGGGTCGCAACAGCTGCACAGATAACAGCAGCCTCGGCTCTTATACAAGCCAACCAGAATGCTGCCAACATCCTCCGGCTTAAGGAGAGCATTGCAGCAACCAATGAGGCTGTGCACG
>1987/India/TamilNadu/NDV-4
GTTGCGCTGGTACTGAGTTGCATCTGTCCGGCAAACTCCATTGATGGCAGGCCTCTTGCAGCTGCAGGAATTGTGGTTACAGGAGACAAAGCCGTCAACATATACACCTCATCCCAGACAGGATCAATCATAGTTAAGCTCCTCCCGAATCTGCCCAAGGATAAGGAGGCATGTGCGAAAGCCCCCTTGGATGCATACAACAGGACATTGACCACTTTGCTCACCCCCCTTGGTGACTCTATCCGTAGGATACAAGAGTCTGTGACTACATCTGGAGGGGGGAGACAGGGGCGCCTTATAGGCGCCATTATTGGCGGTGTGGCTCTTGGGGTTGCAACTGCCGCACAAATAACAGCGGCCGCAGCTCTGATACAAGCCAAACAAAATGCTGCCAACATCCTCCGACTTAAAGAGAGCATTGCCGCAACCAATGAGGCTGTGCATG
>1987/USA/87-486
GTCGCACTGACACTAAGTTGCATCCGTCTGACAAGCTCTCTTGATGGCAGGCCTCTCGCAGCTGCAGGAATTGTGGTAACGGGGGACAAGGCAGTCAACATATATACCTCATCTCAGACAGGGTCAATCATAGTCAAGCTACTCCCAAATATGCCCAAGGATAAAGAGGCATGTGCAAAAGCACCTTTAGAGGCATACAACAGGACATTGACCACTCTGCTCACCCCCCTTGGTGATTCTATTCGTAGGATACAAGAGTCTGTGACCACATCTGGAGGAGGGAAACAGGGGCGTCTTATAGGTGCCATTATTGGCGGTGTAGCCCTTGGGGTTGCAACTGCTGCACAGATAACAGCAGCCTCGGCTCTGATACAAGCCAACCAAAATGCTGCCAACATCCTCCGGCTTAAAGAGAGCATTGCCGCAACCAATGAGGCCGTGCATG
>1987/USA/Pigeon/Illinois/37397/1987
ACCATGCTGATATTGAGCTGCATCTGCCCGACGAGCTCTCTTGACGGCAGGCCTCTTGCAGCTGCGGGGATTGTGGTAACAGGGGATAAAGCAGTCAATATATACACCTCATCCCAGACAGGATCAATCATAGTCAAGTTGCTCCCGAATATGCCCAAAGACAAGGAGGCATGTGCAAAAGCCCCGTTAGAAGCATACAACAGAACACTGACTACTTTACTCACCCCCCTTGGTGACTCCATCCGCAGGATACAAGGGTCTGTGTCCACATCAGGAGGAGGGAGGCAAAAACGCTTTATAGGTGCCATTATCGGCAGTGTAGCTCTTGGGGTCGCGACATCAGCACAGATAACAGCAGCTGCGGCCCTAATACAAGCCAACCAGAATGCCGCCAACATACTCCGGCTTAAGGAGAGCATTGCTGCAACCAATGAAGCTGTGCATG
>1987/USA/VG/GA
GTCGCGCTGGTACTGAGTTGCATCTGTCCGGCAAACTCCATTGATGGCAGGCCTCTTGCAGCTGCAGGAATTGTGGTTACAGGAGACAAAGCAGTCAACATATACACCTCATCCCAGACAGGATCAATCATAGTTAAGCTCCTCCCGAATCTGCCCAAGGATAAGGAGGCATGTGCGAAAGCCCCCTTGGATGCATATAACAGGACATTGACCACTTTGCTCACCCCCCTTGGTGACTCTATCCGTAGAATACAAGAGTCTATGACTACATCTGGAGGGGGGAGACAGGGGCGCCTTATAGGCGCCATTATTGGCGGTGTGGCTCTTGGGGTTGCAACTGCCGCACAAATGGCAGCGGCCGCAGCTCTGATACAAGCCAAACAAAATGCTGCCAACATCCTCCGACTTAAAGAGAGCATTGCCGCAACCAATGAGGCTGTGCATG
>1988/Mexico/458/1988
ACCATGCTGATACTGAGCTGTATCTGTCCGACAAGCTCTCTTGACGGTAGACCTCTCGCAGCCGCAGGGATTGTGGTGACGGGAGATAAAGCAGTCAATATATACACTTCATCTCAAACAGGGTCAATCATCATCAAGTTACTCCCAAATATGCCCAAGGATAAAGAAGCGTGCGCAAAAGCCCCATTGGAAGCATACAATAGAACACTGACCACTTTACTCACCCCTCTTGGTGACTCTATCCGCAGAATACAAGGGTCTGCGACTACATCTGGAGGAAGGAGACAGAAACGCTTTGTAGGTGCCATTATCGGCAGTGTAGCTCTTGGGGTTGCAACAGCTGCACAGATAACAGCAGCCGCAGCTCTGATACAAGCCAACCAAAATGCTGCCAACATCCTCCGGCTTAAGGAGAGCATTGCTGCAACCAATGACGCTGTACACG
>1988/Republic of Korea/SNU8871
ATCATGTTGATATTGAGCTGTATCTGTCTGACGAGCTCTCTCGATGGCAGGCCTCTCGCAGCTGCGGGGATTGTGGTAACAGGAGATAAAGCAGTCAATATATACACCTCATCTCAGACAGGGTCAATCATAGTCAAGCTGCTCCCAAATATGCCCAAAGATAAAGAGGCGTGTGCAAAAGCCCCGTTAGAAGCATACAACAGAACACTGACCACTTTACTCACCCCACTTGGTGATTCCATCCGCAAGATACAAGGGTCCGTGTCGACATCAGGAGGAAGGAGACGGAAACGCTTTATAGGTGCCATTATCGGTAGTGTGGCTCTCGGGGTCGCAACAGCGGCACAGATAACAGCAGCCGCAGCTCTAATACAAGCCAACCAGAATGCCGCCAACATCCTCCGGCTTAAGGAGAGCATTGCTGCAACCAATGAAGCTGTGCATG
>1988/USA/VG/GA-clone5
GTCGCGCTGGTACTGAGTTGCATCTGTCCGGCAAACTCCATTGATGGCAGGCCTCTTGCAGCTGCAGGAATTGTGGTTACAGGAGACAAAGCAGTCAACATATACACCTCATCCCAGACAGGATCAATCATAGTTAAGCTCCTCCCGAATCTGCCCAAGGATAAGGAGGCATGTGCGAAAGCCCCCTTGGATGCATACAACAGGACATTGACCACTTTGCTCACCCCCCTTGGTGACTCTATCCGTAGGATACAAGAGTCTGTGACTACATCTGGAGGGGGGAGACAGGGGCGCCTTATAGGCGCCATTATTGGCGGTGTGGCTCTTGGGGTTGCAACTGCCGCACAAATAACAGCGGCCGCAGCTCTGATACAAGCCAAACAAAATGCTGCCAACATCCTCCGACTTAAAGAGAGCATTGCCGCAACCAATGAGGCTGTGCATG
>1989/South Korea/Kr-10289
ATCACGTTGATATTGAGCTGTATCTGTCTGACGAACTCTCTCGATGGCAGGCCTCTCGCAGCTGCAGGGATTGTGGTAACAGGAGATAAAGCAGTCAATATATACACCTCATCCCAGACAGGGTCAATCATAGTCAAGCTGCTCCCAAATATGCCCAAGGATAAAGAGGCGTGTGCAAAAGCCCCGTTAGAAGCATACAACAGAACACTGACCACTTTACTCACCCCACTTGGTGATTCCATCCGCAAGATACAAGGGTCTGTGTCGACATCAGGAGGAAGGAGACGGAAACGCTTTATAGGTGCCATTATCGGTAGTGTGGCTCTCGGGGTCGCAACAGCGGCACAGATAACAGCAGCCGCAGCCCTAATACAAGCCAACCAGAATGCCGCCAACATCCTCCGGCTTAAGGAGAGCATTGCTGCAACCAATGAAGCTGTGCATG
>1989/USA/Pigeon/Minnesota/2446/1989
ATCATGCTGATATTGAGCTGCATCTGCCAGACGAGTTCTCTTGACGGCAGGCCTCTTGCAGCTGCAGGGATTGTGGTAACAGGAGATAAAGCAATCAATATATACACCTCATCTCAGACAGGGTCAATCATAGTCAAGTTGCTCCCGAATATGCCCAAGGACAAAGAGGCATGTGCAAAAGCCCCGTTAGAAGCATACAACAGAACACTGACCACTTTACTCACCCCCCTTGGTGATTCCATCCGCAGGATACAAGGGTCTGTGTCCACATCAGGGGAAAGGAGGCAGAAACGCTTTATAGGTGCCATTATCGGCAGTGTAGCTCTTGGGGTCGCGACATCGGCACAGATAACAGCAGCTGCGGCCCTAATACAAGCCAACCAGAATGCCGCCAATATCCTCCGGCTTAAGGAGAGCATTGCTGCAACCAATGAAGCTGTGCATG
>1989/USA/VGGA/89
GTCGCGCTGGTACTGAGTTGCATCTGTCCGGCAAACTCCATTGATGGCAGGCCTCTTGCAGCTGCAGGAATTGTGGTTACAGGAGACAAAGCAGTCAACATATACACCTCATCCCAGACAGGATCAATCATAGTTAAGCTCCTCCCGAATCTGCCCAAGGATAAGGAGGCATGTGCGAAAGCCCCCTTGGATGCATACAACAGGACATTGACCACTTTGCTCACCCCCCTTGGTGACTCTATCCGTAGGATACAAGAGTCTGTGACTACATCTGGAGGGGGGAGACAGGGGCGCCTTATAGGCGCCATAATTGGCGGTGTGGCTCTTGGGGTTGCAACTGCCGCACAAATAACCGCGGCCGCAGTTCTGATACAAGCCAAGCAAAATGCTGCCAACATCCTCCGACTTAAAGACAGCATTGCCGCCACCAATGAGGCTGTGCATG
>1990/Indonesia/14698/90
ATTATGCTGATATTAAGCTGTATCTGTCTGACAAGCTCTCTTGACGGCAGGCCTCTTGCAGCTGCAGGGATTGTAGTAACAGGAGATAAGGCAGTCAATATATACACCTCATCTCAGACGGGGTCAATCATAGTCAAGTTGCTCCCGAATATGCCCAAGGATAAAGAGGCGTGTGCAAAAGCCCCATTAGAGGCATATAACAGAACACTGACTACCTTGCTCACTCCCCTTGGCGATTCCATCCGCAAGATTCAAGGGTCTGTATCCACGTCTGGAGGAAGGAGACAGAAACGCTTTATAGGTGCCGTTATTGGCAGTGTAGCTCTTGGGGTTGCAACAGCGGCACAGATAACAGCAGCTGCGGCCCTAATACAAGCCAACCAGAATGCCGCCAACATCCTCCGGCTTAAGGAGAGCATTGCTGCAACCAATGAAGCTGTGCATG
>1990/Kenya/13990
GTCATGCTGATATTGAGCTGTATCTGCCTGACGAGTTCTCTTGACGGTAGGCCTCTTGCAGCTGCAGGGATTGTGGTAACAAGAGATAAAGCAGTCAATATATACACCTCATCCCAGACAGGGTCAATCATAGTCAAGCTGCTTCCAAATATACCCAAGGACAAGGAGGCGTGTGCAAAAGCACCGTTGGAAGCATACAACAGAACACTGACCACTTTACTCACCCCCCTAGGTGATTCCATCCGCAGAATACAAGGGTCAGTGTCCACATCAGGAGGAAGGAGGCAGAAACGCTTTATAGGTGCCATTATCGGCAGTGTAGCTCTTGGGGTCGCGACATCGGCACAGATAACAGCGGCTGCGGCCCTAATACAAGCCAACCAGAATGCCGCCAACATCCTCCGGCTTAAGGAGAGCATTGCTGCAACCAATGATGCTGTGCATG
>1990/Republic of Korea/ SNU90111
ATCATGTTGATATTGAGCTGTATCTGTCTGACGAGCTCTCTCGATGGCAGGCCTCTCGCAGCTGCGGGGATTGTGGTAACAGGAGATAAAGCAGTCAATATATACACCTCATCTCAAACAGGGTCAATCATAGTCAAACTGCTCCCAAATATACCCAAAGATAAAGAGGCGTGTGCAAAAGCCCCGTTAGAAGCATACAACAGAACACTGACCACTTTACTCACCCCACTTGGTGATTCCATCCGCAAGATACAAGGGTCTGTGTCGACATCAGGAGGAAGGAGACGGAAACGCTTTATAGGTGCCATTATCGGTAGTGTGGCTCTCGGGGTCGCAACAGCGGCACAGATAACAGCAGCCGCAGCTCTGATACAAGCCAACCAGAATGCCGCCAACATCCTCCGGCTTAAGGAGAGCATTGCTGCAACCAATGAAGCTGTGCATG
>1991/China/ZJ-1/91
ATCATGTTGATATTGAGTTGTATCTGTCTAACGAGCTCCCTTGATGGCAGGCCTCTTGCAGCTGCGGGAATCGTGGTAACAGGAGATAAAGCAGTCAATATATACACCTCATCTCAGACAGGGTCAATCATAGTCAAGTTGCTCCCAAATATGCCCAAGGATAAAGAAGCGTGTGCAAAAGCCCCGTTAGAAGCATACAACAGAACACTGACCACTTTACTCACCCCACTTGGTGATTCCATCCGCAGGATACAAGGGTCTGTGTCTACATCAGGAGGGAGGAGACAGAAACGCTTTGTAGGTGCTATTATCGGTAGTGTGGCTCTCGGGGTCGCAACAGCGGCACAGATAACAGCAGCTGCAGCCCTAATACAAGCCAACCAGAATGCCGCCAACATCCTCCGGCTTAAGGAGAGCATTGCTGCAACTAATGAAGCTGTGCATG
>1991/USA/Pigeon/Indiana/18002/1991
ATCATGTTGATATTGAGCTGCATCTGCCAGACGAGTTCTCTTGACGGCAGGCCTCTTGCAGCTGCAGGGATTGTGGTAACAGGAGATAAAGCAATCAATATATACACCTCATCTCAGACAGGGTCAATCATAGTCAAGTTGCTCCCGAATATGCCCAAGGACAAAGAGGCATGTGCAAAAGCCCCGTTAGAAGCATACAACAGAACACTGACCACTTTACTCACCCCCCTTGGTGATTCCATCCGCAGGATACAAGGGTCTGTGTCCACATCAGGGGAAAGGAGGCAGAAACGCTTTATAGGTGCCATTATCGGCAGTGTAGCTCTTGGGGTCGCGACATCGGCACAGATAACAGCAGCTGCGGCCCTAATACAAGCTAACCAGAATGCCGCCAATATCCTCCGGCTTAAGGAGAGCATTGCTGCAACCAATGAAGCTGTGCATG
>1992/Madagascar/MG_1992
ATTGCATTGGCATTGGGCTGTGTCCGTTTGACAAGCTCTCTTGATGGCAGGCCGCTTGCAGCTGCGGGGATCGTGGTAACAGGAGATAAAGCAGTCAACATATACACCTCATCCCAGACAGGATCAATCATAGTCAAGTTACTCCCAAACATGCCCAAAGATAAAGAGGCGTGCGCAAAAGCCCCAGTGGAAGCATACAACCGGACACTGACCACTCTGCTCACCCCCCTTGGCGATTCCATCCGTAGGATACAAGAGTCTGCGACTACCTCCGGAGGAAGGAGACGGAGACGCTTTGTAGGTGCCGTCATCGGCAGTGTGGCTCTTGGGGTTGCGACAGCTGCACAGATAACAGCAGCCGCAGCTCTAATACAAGCCAAGCAGAACGCTGCCAACATCCTCCGACTCAAGGAGAGCATTGCTGCAACCAATGAAGCTGTGCACG
>1992/Republic of Korea/ SNU92105
ATCATGTTGATATTGAGCTGTATCTGTCTGACGAGCTCTCTCGATGGCAGGCCTCTCGCAACTGCGGGGATTGTGGTAACAGGAGATAAAGCAGTCAATATATACACCTCATCTCAGACAGGGTCAATCATAGTCAAGCTGCTCCCAAATATACCCAAAGATAAAGAGGCGTGTGCAAAAGCCCCGTTAGAAGCATACAACAGAACACTGACCACTTTACTCACCCCACTTGGTGATTCCATCCGCAAGATACAAGGGTCCGTGTCAACATCAGGAGGAAGGAGACGAAAACGCTTTATAGGTGCCATTATCGGTAGTGTGGCTCTCGGGGTCGCAACAGCGGCACAGATAACAGCAGCCGCAGCTCTAATACAAGCCAACCAGAATGCCGCCAACATCCTCCGGCTTAAAGAGAGCATTGCTGCAACCAATGAAGCTGTGCATG
>1992/Republic of Korea/ SNU9213
ATCATGTTGATATTGAGCTGTATCTGTCTGACGAGCTCTCTCGATGGCAGGCCTCTCGCAGCTGCGGGGATTGTGGTAACAGGAGATAAAGCAGTCAATATATACACCTCATCTCAGACAGGGTCAATCATAGTCAAGCTGCTCCCAAATATACCCAAAGATAAAGAGGCGTGTGCAAAAGCCCCGTTAGAAGCATACAACAGAACACTGACCACTTTACTCACCCCACTTGGTGATTCCATCCGCAAGATACAAGGGTCCGTGTCGACATCAGGAGGAAGGAGACAAAAACGCTTTATAGGTGCCATTATCGGTAGTGTGGCTCTCGGGGTCGCAACAGCGGCACAGATAACAGCAGCCGCAGCTCTAATACAGGCCAACCAGAATGCCGCCAACATTCTCCGGCTTAAGGAGAGCATTGCTGCAACCAATGAAGCTGTGCATG
>1992/Republic of Korea/ SNU9222
ATCATGTTGATATTGAGCTGTATCTGTCTGACGAGCTCTCTCGATGGCAGGCCTCTCGCAGCTGCGGGGATTGTGGTAACAGGAGATAAAGCAGTCAATATATACACCTCATCTCAGACAGGGTCAATCATAGTCAAGCTGCTCCCAAATATACCCAAAGATAAAGAGGCGTGTGCAAAAGCCCCGTTAGAAGCATACAACAGAACACTGACCACTTTACTCACCCCACTTGGTGATTCCATCCGCAAGATACAAGGGTCCGTGTCGACATCAGGAGGAAGGAGACAAAAACGCTTTATAGGTGCCATTATCGGTAGTGTGGCTCTCGGGGTCGCAACAGCGGCACAGATAACAGCAGCCGCAGCTCTAATACAGGCCAACCAGAATGCCGCCAACATCCTCCGGCTTAAGGAGAGCATTGCTGCAACCAATGAAGCTGTGCATG
>1992/Republic of Korea/ SNU9227
ATCATGTTGATATTGAGCTGTATCTGTCTGACGAGCTCTCTCGATGGCAGGCCTCTCGCAGCTGCGGGGATTGTGGTAACAGGAGATAAAGCAGTCAATATATACACCTCATCTCAGACAGGGTCAATCATAGTCAAGCTGCTCCCAAATATACCCAAAGATAAAGAGGCGTGTGCAAAAGCCCCGTTAGAAGCATACAACAGAACACTGACCACTTTACTCACCCCACTTGGTGATTCCATCCGCAAGATACAAGGGTCCGTGTCGACATCAGGAGGAAGGAGACAAAAACGCTTTATAGGTGCCATTATCGGTAGTGTGGCTCTCGGGGTCGCAACAGCGGCACAGATAACAGCAGCCGCAGCTCTAATACAGGCCAACCAGAATGCCGCCAACATTCTCCGGCTTAAGGAGAGCATTGCTGCAACCAATGAAGCCGTGCATG
>1992/Republic of Korea/ SNU9257
ATCATGTTGATATTGAGCTGTATCTGTCTGACGAGCTCTCTCGATGGCAGGCCTCTCGCAGCTGCGGGGATTGTGGTAACAGGAGATAAAGCAGTCAATATATACACCTCATCTCAGACAGGGTCAATCATAGTCAAGCTGCTCCCAAATATACCCAAAGAGAAAGAGGCGTGTGCAAAAGCCCCGTTAGAAGCATACAACAGAACACTGACCACTTTACTCACCCCACTTGGTGATTCCATCCGCAAGATACAAGGGTCCGTGTCGACATCAGGAGGAAGGAGACGAAAACGCTTTATAGGTGCCATTATCGGTAGTGTGGCTCTCGGGGTTGCAACAGCGGCACAGATAACAGCAGCCGCAGCTCTAATACAAGCCAACCAGAATGCCGCCAACATCCTCCGGCTTAAGGAGAGCATTGCTGCAACCAATGAAGCTGTGCATG
>1992/Republic of Korea/ SNU9275
ATCATGTTGATATTGAGCTGTATCTGTCTGACGAGCTCTCTCGATGGCAGGCCTCTCGCAGCTGCGGGGATTGTGGTAACAGGAGATAAAGCAGTCAATATATACACCTCATCTCAGACAGGGTCAATCATAGTCAAGCTGCTCCCAAATATACCCAAAGATAAAGAGGCGTGTGCAAAAGCCCCGTTAGAAGCATACAACAGAACACTGACCACTTTACTCACCCCACTTGGTGATTCCATCCGCAAGATACAAGGGTCCGTGTCGACATCAGGAGGAAGGAGACGAAAACGCTTTATAGGTGCCATTATCGGTAGTGTGGCTCTCGGGGTCGCAACAGCGGCACAGATAACAGCAGCCGCAGCTCTAATACAAGCCAACCAGAATGCCGCCAACATCCTCCGGCTTAAGGAGAGCATTGCTGCAACCAATGAAGCTGTGCATG
>1992/Republic of Korea/ SNU9282
ATCATGTTGATATTGAGCTGTATCTGTCTGACGAGCTCTCTCGATGGCAGGCCTCTCGCAGCTGCGGGGATTGTGGTAACAGGAGATAAAGCAGTCAATATATACACCTCATCTCAGACAGGGTCAATCATAGTCAAGCTGCTCCCAAATATACCCAAAGATAAAGAGGCGTGTGCAAAAGCCCCGTTAGAAGCATACAACAGAACACTGACCACTTTACTCACCCCACTTGGTGATTCCATCCGCAAGATACAAGGGTCCGTGTCGACATCAGGAGGAAGGAGACGAAAACGCTTTATAGGTGCCATTATCAGTAGTGTGGCTCTCGGGGTCGCAACAGCGGCACAGATAACAGCAGCCGCAGCTCTAATACAAGCCAACCAGAATGCCGCCAACATCCTCCGGCTTAAGGAGAGCATTGCTGCAACCAATGAAGCTGTGCATG
>1992/USA/92-23071
ACCACGTTGATATTGAGCTGTATCTGTCTGACAAGCTCTCTTGACGGCAGACCTCTTGCAGCTGCAGGGATTGTGGTAACGAGAGATAAAGCAGTCAATGTATACACTTCATCTCAAACAGGGTCAATCATAGTCAAGTTGCTCCCAAATATGCCCAAGGATAAAGAGGCGTGCGCAAAAGCCCCATTGGAGGCATACAACAGAACACTGACCACTTTACTCACTCCTCTTGGTGACTCCATCCGCAGGATACAAGGGTCTGCAACTACATCTAGAGGAAGGAGACAGAAACGTTTTGTAGGTGCTATTATCGGCAGTATAGCTCTTGGGGTTGCAACAGCTGCACAGATAACAGCAGCTGCAGCTCTGATACAAGCCAACCAGAACGCTGCCAACATCCTCCGACTTAAGGAGAGCATTGCTGCAACCAATGAAGCTGTACACG
>1992/USA/92-40140/92
ACCGCGTTGGTGTTGGGCTGTGTCTGTCCGGCGGGCTCTCTTGACGGCAGACCTCTTGCAGCTGCAGGGATTGTGGTAACGAGAGATAAAGCAGTCAATATATACACTTCATCTCAAACGGGGTCAATCATAGTCAAGTTACTCCCAAATATGCCCAAGGACAAGGAGGCGTGCGCAAAAGCCCCATTAGAGGCATACAATAGAACACTGACCACTTTACTCACTCCTCTTGGTGACTCCATCCGCAGGATACAAGGGTCTGCAACTACATCTAGAGGAAGGAGACAGAAACGTTTTGTAGGTGCTATCATTGGCAGTATAGCTCTTGGGGTTGCGACAGCTGCACAGATAACAGCAGCTGCAGCTCTGATACAAGCCAACCAGAACGCTGCCAACATCCTCCGGCTTAAGGAGAGCATTGCTGCAACCAATGAAGCTGTGCACG
>1993/Netherlands/APMV-1/chicken/NL/152608/93
ATTATGCTGATATCAAGCTGCATCTGTCTGACAAGCTCTCTTGACGGCAGACCTCTTGCAGCTGCAGGGATTGTAGTAACAGGAGATAAGGCAGTCAATATATACACCTCGTCTCAGACAGGGTCAATCATAGTCAAGTTGCTCCCGAATATGCCCAAGGATAAAGAGGCGTGTGCAAAAGCCCCATTAGAGGCATATAACAGAACACTGACTACCTTGCTCACTCCCCTTGGCGATTCCATCCGCAAGATCCAAGGGTCTGTGTCCACGCCTGGGGGAAGGAGACAGAAACGCTTTATAGGTGCCGTTATTGGCAGTGTAGCTCTTGGGGTTGCAACAGCGGCACAGATAACAGCAGCTGCAGCCCTAATACAAGCCAACCAGAATGCCGCCAACATCCTCCAGCTCAAGGAGAGCATTGCTGCAACCAATGAAGCTGTGCATG
>1993/USA/anhinga
ATTACGCTGATACTGAGCTGTATCTGTCTGACAAGCTCTCTTGACGGCAGACCTCTTGCAGCTGCAGGGATTGTGGTAACGAGAGATAAAGCAGTCAATATATACACTTCATCTCAAACGGGGTCAATCATAGTCAAGTTACTCCCAAATATGCCCAAGGACAAGGAGGCGTGCGCAAAAGCCCCATTAGAGGCATACAATAGAACACTGACCACTTTACTCACTCCTCTTGGTGACTCCATCCGGAGGATACAAGGGTCTGCAACTACATCTAGAGGAAGGAGACAGAAACGTTTTGTAGGTGCTATCATTGGCAGTATAGCTCTTGGGGTTGCGACAGCTGCACAAGTAACAGCAGCTGCAGCTCTGATACAAGCCAACCAGAACGCTGCCAACATCCTCCGGCTTAAGGAGAGCATTGCTGCAACCAATGAAGCTGTGCACG
>1993/USA/Pigeon/Illinois/11748/1993
ATCATGCTGATATTGAGCTGCATCTGCCATACGAGTTCTCTTGACGGCAGGCCTCTTGCAGCTGCAGGGATTGTGGTAACAGGAGATAAAGCAATCAACATATACACCTCATCTCAGACAGGGTCAATCATAGTCAAGTTGCTCCCGAATATGCCCAAGGACAAAGAGGCATGTGCAAAAGCCCCGTTAGAAGCATACAACAGAACACTGACCACTTTACTCACCCCCCTTGGTGATTCCATCCGCAGGATACAAGGGTCTGTGTCCACATCAGGGGAAAGGAGGCAGAAACGCTTTATAGGTGCCATTATCGGCAGTGTAGCTCTTGGGGTCGCGACATCGGCACAGATAACAGCAGCTGCGGCCCTAATACAAGCCAACCAGAATGCCGCCAATATCCTCCGGCTTAAGGAGAGCATTGCTGCAACCAATGAAGCTGTGCATG
>1994/China/JX-1/94
ATCATGTTGATATTGAGCTGTATCTGTCAGACGAGCTCTCTTGATGGCAGGCCTCTCGCAGCTGCAGGGATTGTGGTAACAGGAGATAAAGCAGTCAATATATACACCTCATCCCAGACAGGGTCGATCATAGTCAAGCTGCTCCCAAATATGCCCAAGGATAAAGAGGCGTGTGCAAAAGCCCCATTAGAGGCATACAACAGAACACTGACCACTTTACTCACCCCACTCGGTGATTCCATCCGCAAGATACAAGGGTCCGTGTCGACATCAGGAGGAAGGAGACGGAAACGCTTTATAGGTGCCATTATCGGTAGTGTGGCCCTCGGGGTCGCAACAGCAGCACAGACAACAGCAGCCGCAGCTCTAATACAAGCCAACCAGAATGCCGCCAACATCCTCCGGCTTAAGGAGAGCATTGCTGCAACCAATGAGGCTGTGCATG
>1994/Sweden/BHG
TTCGTGCTAGCACTGAGCTGCATCTGTCCGACCGGCTCTCTTGATGGCAGGCCTCTTGCAGCTGCAGGAATTGTGGTAACAGGAGACAAAGCGGTCAACATATACACTTCATCTCAGACAGGGTCAATCGTAGTCAAGTTACTCCCAAACATGCCCAAAGACAAAGAGGCGTGTGCAAAATCCCCATTGGAGGCGTACAACAGGACATTGACTACTTTACTCACCCCCCTTGGTGATTCTATCCGTAGGATACAAGAGTCTGTGACCACATCTGAAGGAGGGAAACAGGGACGCCTCATAGGCGCCATTATCGGTGGTGTAGCTCTCGGGGTTGCAACTGCTGCACAGATAACAGCAGCTTCGGCTCTGATACAAGCCAATCAAAATGCTGCCAACATCCTCCGGCTTAAAGAGAGCATTGCTGCAACCAATGAGGCTGTGCACG
>1995/Canada/95DC02150
ACCACGTTGATATTGAGCTGTATCTGTCGGACAAGCTCTCTTGACGGCAGACCTCTTGCAGCTGCAGGGATCGTGGTAACGAGAGATAAAGCAGTCAATGTATACACTTCATCTCAAACAGGGTCAATCATAGTCAAGTTGCTCCCAAATATGCCCAAGGATAAAGAGGCGTGCGCAAAAGCCCCTTTGGAGGCATACAACAGAACACTGACCACTTTACTCACTCCTCTTGGTGACTCCATCCGCAGGATACAAGGGTCTGCAACTACATCTAGAGGAAGGAGACAGAAACGTTTTGTAGGTGCTATTATCGGCAGTATAGCTCTTGGGGTTGCAACAGCTGCACAGATAACAGCAGCTGCAGCTCTGATACAAGCCAACCAGAACGCTGCCAACATCCTCCGACTTAAGGAGAGCATTGCTGCAACCAATGAAGCTGTACACG
>1995/Canada/95DC2345
ACCACGTTGATATTGAGCTGTATCTGTCGGACAAGCTCTCTTGACGGCAGACCTCTTGCAGCTGCAGGGATTGTGGTAACGAGAGATAAAGCAGTCAATGTATACACTTCATCTCAAACAGGGTCAATCATAGTCAAGTTGCTCCCAAATATGCCCAAGGATAAAGAGGCGTGCGCAAAAGCCCCATTGGAGGCATACAACAGAACACTGACCACTTTACTCGCTCCTCTTGGTGACTCCATCCGCAGGATACAAGGGTCTGCAACTACATCTAGAGGAAGGAGACAGAAACGTTTTGTAGGTGCTATTATCGGCAGTATAGCTCTTGGGGTTGCAACAGCTGCACAGATAACAGCAGCTGCAGCTCTGATACAAGCCAACCAGAACGCTGCCAACATCCTCCGACTTAAGGAGAGCATTGCTGCAACCAATGAAGCTGTACACG
>1995/Japan/Met/95
GTCGCGCTGGTACTGAGTTGCATCTGTCCGGCAAACTCCATTGATGGCAGGCCTCTTGCAGCTGCAGGAATTGTGGTTACAGGAGACAAAGCAGTCAACATATACACCTCATCCCAGACAGGATCAATCATAGTTAAGCTCCTCCCGAATCTGCCCAAGGATAAGGAGGCATGTGCGAAAGCCCCCTTGGATGCATACAACAGGACATTGACCACTTTGCTCACCCCCCTTGGTGACTCTATCCGTAGGATACAAGAGTCTGTGACTACATCTGGAGGGGGGAGACAGGGGCGCCTTATAGGCGCCATTATTGGCGGTGTGGCTCTTGGGGTTGCAACTGCCGCACAAATAACAGCGGCCGCAGCTCTGATACAAGCCAAACAAAATGCTGCCAACATCCTCCGACTTAAAGAGAGCATTGCCGCAACCAATGAGGCTGTGCATG
>1995/Republic of Korea/ SNU9575
ATTATGCTGGTATTGGGCTGTATCCGTCTGACAAGCTCCCTTGACGGTAGGCCTCTTGCAGCTGCAGGAATTGTAGTAACAGGAGATAAGGCAGTCAATATATACACCTCGTCTCAGACAGGGTCAATCATAGTCAAGTTGCTCCCGAATATGCCCAAGGATAAAGAGGCGTGTGCAAAAGCCCCGTTAGAGGCATATAACAGAACACTGACTACTTTGCTCACTCCTCTTGGCGATTCCATCCGCAAGATCCAAGGGTCTGTGTCCACGTCTGGAGGAAGGAGACAGAAACGCTTTATAGGTGCCGTTATTGGCAGTGTAGCTCTTGGGGTTGCAACAGCGGCACAGATAACGGCAGCTGCGGCCCTCATACAAGCCAACCAGAATGCCGCCAACATCCTCCGGCTTAAGGAGAGCATTGCTGCAACCAATGAAGCTGTGCATG
>1995/Republic of Korea/ SNU9598
ATCATGTTGATATCGAGCTGTATCTGTCTGACGAGCTCTCTTGATGGCAGGCCTCTCGCAGCTGCGGGGATTGTGGTAACAGGAGATAAAGCAGTCAATATATACACCTCATCTCAGACAGGGTCAATCATAGTCAAGCTGCTCCCAAATATACCCAAAGATAAAGAGGCGTGTGCAAAAGCCCCGTTAGAAGCATACAACAGAACACTGACCACTTTACTCACCCCACTTGGTGATTCCATCCGCAAGATACAAGGGTCCGTGTCGACATCAGGAGGAAGGAGACGAAAACGCTTTATAGGTGCCATTATCGGTAGTGTGGCTCTCGGGGTCGCAACAGCGGCACAGATAACAGCAGCCGCAGCTCTAATACAAGCCAACCAGAATGCCGCCAACATCCTCCGGCTTAAAGAGAGCATTGCTGCAACCAATGAAGCTGTGCATG
>1995/Sweden/Sweden_95
ATCACGTTGATATTGAGCTGTATCTGTCTGACTAGCTCTCTTGACGGCAGGCCTCTTGCAGCTGCGGGGATTGTGGTAACAGGGGATAAAGCAGTCAATATATACACCTCATCTCAGACGGGGTCAATCATAATCAAGTTGCTCCCAAACATGCCCAAGGATAAGGAGGCGTGTGCAAAAGCCCCCTTAGAAGCATACAACAGAACACTGACCACTTTACTCTCCCCACTTGGTGATTCCATCCGCAGGATACAAGGGTCTGTGTCTACATCAGGAGGAAGGAGACAGAAACGCTTTATAGGTGCCATCATCGGTAGTGTAGCTCTTGGGGTCGCAACAGCGGCACAGATAACAGCAGCTGCAGCCTTAATACAAGCCAACCAAAATGCCGCCAACATCCTCCGGCTTAAGGAGAGCATTGCTGCGACCAATGAAGCTGTGCATG
>1995/USA/Pigeon/New York/32851-2/1995
ATCATGTTGATATTGAGCTGCATCTGCCAGACGAGTTCTCTTGACGGCAGGCCCCTTGCAGCTGCAGGGATTGTGGTAACAGGAGATAAAGCAATCAATATATACACCTCATCTCAGACAGGATCAATCATAGTCAAGTTGCTCCCGAATATGCCCAAGGACAAAGAGGCATGTGCAAAGGCCCCGTTAGAAGCATACAACAGAACACTGACTACTTTACTCACCCCCCTTGGTGATTCCATCCGCAGGATACAAGGGTCTGTGTCCACATCAGGGGAAAGGAGGCAGAAACGCTTTATAGGTGCCATTATCGGCAGTGTAGCTCTTGGAGTCGCAACATCAGCACAGATAACAGCGGCTGCGGCCCTAATACAAGCCAACCAGAATGCCGCCAATATCCTCCGGCTTAAGGAGAGTATTGCTGCAACCAATGAAGCTGTGCATG
>1996/China/CH-A796
ATTATGCTGATATTGAGCTGTATCTGTCTGGCAAGCTCTCTCGACGGCAGGCCTCTTGCAGCTGCAGGGATTGTAGTAACAGGAGATAAGGCGGTCAATATATACACCTCTTCTCAGACAGGGTCAATCATAGTCAAGTTGCTCCCGAATATGCCCAAGGATAAAGAGGCGTGTGCAAAAGCCCCATTAGAGGCATATAACAGAACACTGACTACTTTGCTCACTCCTCTTGGTGATTCCATCCGCAAGATCCAAGGGTCTGTGTCCACTTCTGGAGGAAAGAGACAGAAACGCTTTATAGGTGCCGTTATTGGCAGTGTAGCTCTTGGGGTTGCAACAGCGGCACAGATAACAGCAGCTGCGGCCCTTATACAAGCCAACCAGAATGCCGCCAACATCCTCCGGCTTAAAGAGAGCATTGCTGCAACCAATGAAGCTGTGCATG
>1996/China/STP96
ATCATGCTGATATTGAGCTGCATCTGCCCGACGGGCTCTCTTGACGGCAGGCCTCTTGCAGCTGCAGGGATTGTGGTAACAGGAGATAAAGCAATCAATATATACACCTCATCTCAGACAGGGTCAATCATAGTCAAGTTGCTCCCGAATATGCCCAAGGACAAAGAGGCATGTGCAAAAGCCCCTCTAGAAGCATACAACAGAACACTGACCACTTTACTCACCCCCCTAGGTGATTCCATCCGCAGGATACAAGGGTCTGTGTCCACATCAGGGGAAAAGAGGCAGAAACGGTTTATAGGTGCCATTATCGGCAGTGTAGCTCTTGGGGTCGCGACATCGGCACAGATAACAGCAGCTGCGGCCCTAATACAAGCCAATCAGAATGCCGCCAATATTCTCCGGCTTAAAGAGAGCATTGCTGCAACTAATGAAGCTGTGCATG
>1996/Ireland/AV32496
ATCACTCTGATACTGAGCTGCATCTGCCTGACGAGCTCTCTTGATGGCAGGCCTCTTGCAGCTGCGGGGATTGTGGTAACAGGAGATAAAGTGATCAATATATACACCTCATCTCAGACAGGGTCAATCATAGTCAAGTTGCTCCCGAATATGCCCAAGGACAAAGAGGCATGTGCAAAAGCCCCCTTAGAGGCATACAACAGAACACTGACCACTTTACTCACCCCCCTTGGTGATTCCATCCGCAGGATACAAGGGTCTGTGTCCACATCAGGAGTAAGGAGGAAGAAGCGCTTTATAGGTGCCATTATAGGCAGTGTAGCTCTTGGGGTTGCGACATCGGCACAGATAACAGCGGCTGCGGCCCTAATACAAGCCAACCAGAACGCCGCCAACATCCTCCGGCTTAAGGAGAGCATCGCTGCAACCAATGAAGCCGTGCACG
>1996/Mexico/37821/96
ACCATGCTGATACTGAGCTGTATCTGTCCGACAAGCTCTCTTGACGGTAGACCTCTCGCAGCTGCAGGGATTGTGGTGACGGGAGATAAAGCAGTCAATATATACACTTCATCTCAAACAGGGTCAATCATCATCAAGTTACTCCCAAATATGCCCAAGGATAAAGAAGCGTGCGCAAAAGCCCCATTGGAAGCATACAATAGAACACTGACCACTTTACTCACCCCTCTTGGTGACTCTATCCGGAGGATACAAGGGTCTGCGACTACATCTGGAGGAAGGAGACAGAAACGCTTTGTAGGTGCCATTATCGGCAGTGTAGCTCTTGGGGTTGCAACAGCTGCACAGATAACAGCAGCCGCAGCTCTGATACAAGCCAACCAAAACGCTGCCAACATCCTCCGGCTTAAGGAGAGCATTGCTGCAACCAATGAAGCTGTACACG
>1997/Argentina/Capital3/97
ATTACGCTGATACTGAGCTGCATCTGTTCGACGAGCTCTCTTGACGGCAGGCCTCTTGCAGCTGCGGGGATTGTGGTAACAGGAGATAAGGCAATCAATATATACACCTCATCTCAGACAGGATCAATCATAGTCAAGTTGCTCCCGAATATGCCCAAGACTAAGGAGGCATGTGCGAAAGCCCCGTTAGAAGCATACAACAGAACACTGACCACTTTACTCACCCCCCTTGGTGACTCCATCCGCAGGATACAAGGGTCTGTGTCCACATCAGGAGGAAGGAGGCAGAAGCGTTTTATAGGTGCCATTATAGGCAGTGTAGCTCTTGGGGTTGCGACGTCGGCACAGATAACAGCAGCCGCGGCCCTAATACAAGCCAACCAAAATGCAGCCAACATCCTCCGACTCAAAGAGAGCATCGCTGCAACCAATGAAGCTGTACATG
>1997/china/
ATTATGTTGATATTGAGCTGTATCTGTCCGGCAAGCTCTCTCGACGGCAGGCCTCTTGCAGCCGCAGGGATCGTAGTAACAGGGGATAAGGCGGTCAATATATACACCTCTTCTCAGACAGGGTCAATCATAGTCAAGCTGCTCCCGAATATGCCCAAGGATAAAGAGGCGTGTGCAAAAGCCCCACTAGAGGCATATAACAGAACACTGACTACTTTGCTCACCCCTCTTGGCGATTCCATCCGCAAGATCCAAGGGTCTGTATCCACGTCTGGAGGAAGGAGACAGAAACGCTTTATAGGTGCCATTATTGGCAGTGTAGCTCTTGGGGTTGCAACAGCGGCGCAGATAACAGCAGCTGCGGCCCTAATACAAGCCAACCAGAATGCCGCCAACATCCTCCGGCTTAAGGAGAGCATTGCTGCAACCAATGAAGCTGTGCATG
>1997/China/GPMY/QY97-1
ATTATGCTGATATTGAGCTGTATCCGTCTGACAAGCTCTCTTGACGGCAGGCCTCTTGCAGCTGCAGGAATTGTAGTAACAGGAGATAAGGCAGTCAATGTATACACCTCGTCTCAGACAGGGTCAATCATAGTCAAATTGCTCCCGAATATGCCCAAGGATAAGGAGGCGTGTGCAAAAGCCCCATTAGAGGCATATAACAGAACACTGACTACTTTGCTCACTCCTCTTGGCGATTCCATCCGCAAGATCCAAGGGTCTGTGTCCACGTCTGGAGGAAGGAGACAAAAACGCTTTATAGGTGCCGTTATTGGCAGTGTAGCTCTTGGGGTTGCAACAGCGGCACAGATAACAGCAGCTGCGGCCCTAATACAGGCCAACCAGAATGCCGCCAACATCCTCCGGCTTAAGGAGAGCATTGCTGCAACCAATGAAGCTGTGCATG
>1997/China/JL01
GTCATGTTGGCACTGAGTTGCGTCTGTCCGACCAGCGCCCTTGATGGCAGGCCTCTTGCAGCTGCAGGGATTGTGGTAACAGGAGACAAAGCAGTCAATATATACACCTCATCTCAGACAGGGTCAATCATAATCAAGTTACTCCCAAATATGCCCAAGGATAAAGAGGCGTGTGCAAAAGCCCCGTTGGAGGCATACAACAGGACATTGACTACTTTGCTCACCCCCCTTGGTGATTCTATCCGTAGGATACAAGAGTCTGTGACCACGTCCGGAGGAGGGAAACAGGGACGTCTTATAGGCGCCATTATCGGTGGTGTAGCTCTCGGGGTTGCAACCGCTGCACAGATAACAGCAGCCTCGGCTCTGATACAAGCCAATCAAAATGCTGCCAACATACTCCGGCTAAAAGAGAGCATTGCTGCAACCAATGAGGCTGTGCACG
>1997/China/JS-1/97b
ATTGCGCTGGCACTGAGCTGTGTCCGTCTGACAAATTCTCTCGATGGAAGGCCTCTTGCAGCTGCAGGGATTGTAGTAACGGGAGACAAAGCAGTCAACATATACACCTCATCTCAGACAGGGTCAATAATAGTCAAGTTACTCCCAAATATGCCTAAGGATAAAGAGGCGTGTGCAAAAGCCCCGTTGGAGGCATACAACAGGACACTGACTACTTTGCTCACCCCCCTTGGTGATTCTATCCGCAGGATACAAGAGTCTGCGACTACGTCCGGAGGAAGGAGGCAGAGACGCTTTATAGGTGCCATTATCGGCAGTGTAGCTCTCGGGGTTGCCACAGCTGCACAGATAACAGCAGCCTCAGCTCTGATACAAGCCAACCAGAATGCTGCCAACATCCTCCGGCTTAAAGAGAGCATTGCTGCAACTAATGAAGCTGTACATG
>1997/China/JS/1/97Ch
ATTGCGCTGGCACTGAGCTGTGTCCGTCTGACAAATTCTCTCGATGGAAGGCCTCTTGCAGCTGCAGGGATTGTAGTAACGGGAGACAAAGCAGTCAACATATACACCTCATCTCAGACAGGGTCAATAATAGTCAAGTTACTCCCAAATATGCCTAAGGATAAAGAGGCGTGTGCAAAAGCCCCGTTGGAGGCATACAACAGGACACTGACTACTTTGCTCACCCCCCTTGGTGATTCTATCCGCAGGATACAAGAGTCTGCGACTACGTCCAGAGGAAGGAGGCAGAGACGCTTTATAGGTGCCATTATCGGCAGTGTAGCTCTTGGGGTTGCCACAGCTGCACAGATAACAGCAGCCTCAGCTCTGATACAAGCCAACCAGAATGCTGCCAACATCCTCCGGCTTAAAGAGAGCATTGCTGCAACTAATGAAGCTGTACATG
>1997/China/JS-1/97a
ATTGCGCTGGCACTGAGCTGTGTCCGTCTGACAAATTCTCTCGATGGAAGGCCTCTTGCAGCTGCAGGGATTGTAGTAACGGGAGACAAAGCAGTCAACATATACACCTCATCTCAGACAGGGTCAATAATAGTCAAGTTACTCCCAAATATGCCTAAGGATAAAGAGGCGTGTGCAAAAGCCCCGTTGGAGGCATACAACAGGACACTGACTACTTTGCTCACCCCCCTTGGTGATTCTATCCGCAGGATACAAGAGTCTGCGACTACGTCCGGAGGAAGGAGGCAGAGACGCTTTATAGGTGCCATTATCGGCAGTGTAGCTCTCGGGGTTGCCACAGCTGCACAGATAACAGCAGCCTCAGCTCTGATACAAGCCAACCAGAATGCTGCCAACATCCTCCGGCTTAAAGAGAGCATTGCTGCAACTAATGAAGCTGTACATG
>1997/China/Sh-1/97
ATCACGTTGATATTGAGCTGTATCTGTCTGACTAGCTCTCTTGACGGCAGGCCTCTCGCAGCTGCGGGGATTGTGGTAACAGGAGATAAAGCAGTCAATATATACACCTCATCTCAGACGGGGTCAATCATAATCAAGTTGCTCCCAAATATGCCCAAGGATAAAGAGGCGTGTGCAAAAGCCCCGTTAGAAGCATACAACAGAACACTGACCACTTTACTCTCCCCACTTGGTGATTCCATCCGCAGGATTCAAGGGTCTGTGTCTACATCAGGAGGAAGGAGACAGAAACGCTTTATAGGTGCCATTATCGGTAGTGTAGCTCTTGGGGTCGCAACAGCGGCACAGATAACAGCAGCTGCAGCCTTAATACAAGCCAACCAAAATGCTGCCAACATCCTCCGGCTTAAGGAGAGCATTGCTGCGACCAATGAAGCTGTGCATG
>1997/China/XJ-3/97
ATCATGTTGATATTGAGTTGTATCTGTCTAACGAGCTCCCTTGATGGCAGGCCTCTTGCAGCTGCGGGAATCGTGGTAACAGGAGATAAAGCAGTCAATATATACACCTCATCTCAGACAGGGTCAATCATAGTCAAGTTGCTCCCAAATATGCCCAAGGATAAAGAAGCGTGTGCAAAAGCCCCGTTAGAAGCATACAACAGAACACTGACCACTTTACTCACCCCACTTGGTGATTCCATCCGCAGGATACAAGGGACTGTGTCTACATCAGGAGGGAGGAGACAGAAACGCTTTGTAGGTGCTATTATCGGTAGTGTGGCTCTCGGGGTCGCAACAGCGGCACAGATAACAGCAGCTGCAGCCCTAATACAAGCCAACCAGAATGCCGCCAACATCCTCCGGCTTAAGGAGAGCATTGCTGCAACTAATGAAGCTGTGCATG
>1997/China/ZhJ-3/97
ATCACGTTGATATTGAGCTGTATCTGTTTGACTAGCTCTCTTGACGGCAGGCCTCTTGCAGCTGCGGGGATTGTGGTAACAGGAGATAAAGCAGTCAATATATACACCTCATCTCAGACGGGGTCAATCATAATCAAGTTGCTCCCAAATATGCCCAAGGATAAAGAGGCGTGTGCAAAAGCCCCGTTAGAAGCATACAACAGAACACTGACCACTTTACTCTCCCCACTTGGTGATTCCATCCGCAGGATACAAGGGTCTGTGTCTACATCAGGAGGAAGGAGACAGAAACGCTTTATAGGTGCCATTATCGGTAGTGTAGCTCTTGGGGTCGCAACAGCGGCACAGATAACAGCAGCTGCAGCCTTAATACAAGCCAACCAAAATGCCGCCAACATCCTCCGGCTTAAGGAGAGCATTGCTGCGACCAATGAAGCTGTGCATG
>1997/GreatBritain/GB1168/84
ACTATGCTGATATTGAGCTGCATCTGCCCGACGAGCTCTCTTGACGGCAGGCCTCTTGCAGCTGCGGGGATTGTGGTAACAGGAGATAAAGCAGTCAATATATACACCTCATCTCAGACAGGATCAATCATAGTCAAGTTGCTCCCGAATATGCCCAAGGACAAGGAGGCATGTGCAAAAGCCCCGTTAGAAGCATACAACAGAACACTGACCACTTTACTCACCCCCCTTGGTGATTCCATCCGCAGGATACAAGGGTCTGTGTCCACATCAGGAGGAGGGAGGCAGAAACGCTTTATAGGTGCCATTATCGGCAGTGTAGCTCTTGGGGTCGCGACATCAGCACAGATAACAGCAGCTGCGGCCCTAATACAAGCCAACCAGAACGCCGCCAACATACTCCGGCTTAAGGAGAGCATTGCTGCAACCAATGAAGCTGTGCATG
>1997/India/Bareilly
GTTATGCTAATCTTAAGCTGCATCCGTTCGATAAGTTCCCTTGATGGCAGGCCTCTTGCAGCTGCAGGGATTGTAGTGACAGGAGATAAGGCAGTCAATATATACACCTCATCTCAGACAGGGTCAATCATAGTCAAATTGCTCCCGAATATGCCCAAGGATCAAGAGTCGTGTGCAAAACCCCTATCAGAGGCATACAACAGAACACTGACCACTTTACTCACTCCCCTTGGCGAATCTATCCGTAGGATACAAGGGTCTGTGTCCACATCGGGAGGAAGGAGACAGAAACGCTTTATAGGTGCCGTTATTGGCAGTGTAGCTCTTGGGGTTGCAACAGCGGCACAGATAACAGCAGCTGCGGCTCTAATACAAGCCAACCAGAATGCTGCTAACATCCTCCGGCTTAAAGAGAGTATTGCTGCAACCAATGAAGCTGTGCATG
>1997/India/NDVCUL97
GTTGCGCTGGTACTGAGTTGCATCTGTCCGGCAAACTCCATTGATGGCAGGCCTCTTGCAGCTGCAGGAATTGTGGTTACAGGAGACAAAGCCGTCAACATATACACCTCATCCCAGACAGGATCAATCATAGTTAAGCTCCTCCCGAATCTGCCCAAGGATAAGGAGGCATGTGCGAAAGCCCCCTTGGATGCATACAACAGGACATTGACCACTTTGCTCACCCCCCTTGGTGACTCTATCCGTAGGATACAAGAGTCTGTGACTACATCTGGAGGGGGGAGACAGGGGCGCCTTATAGGCGCCATTATTGGCGGTGTGGCTCTTGGGGTTGCAACTGCCGCACAAATAACAGCGGCCGCAGCTCTGATACAAGCCAAACAAAATGCTGCCAACATCCTCCGACTTAAAGAGAGCATTGCCGCAACCAATGAGGCTGTGCATG
>1997/Sweden/Sweden_97
GTTATGCTAATCTTAAGCTGCATCCGTTCGATAAGTTCCCTTGATGGCAGGCCTCTTGCAGCTGCAGGGATTGTAGTGACAGGAGATAAGGCAGTCAATATATACACCTCATCTCAGACAGGGTCAATCATAGTCAAATTGCTCCCGAATATGCCCAAGGATAAAGAGGCGTGTGCAAAAGCCCCATTAGAGGCATATAACAGAACACTGACCACCTTACTCACTCCCCTTGGCGATTCTATCCGTAGGATACAAGGGTCTGTGTCCACATCGGGAGGAAGGAGACAGAGACGTTTTATAGGTGCCGTTATCGGCAGTGTAGCTCTTGGGGTTGCAACAGCGGCACAGATAACAGCAGCTGCGGCTCTAATACAAGCCAACCAAAATGCTGCTAACATCCTCCGGCTTAAAGAGAGTATTGCTGCAACCAATGAAGCTGTGCATG
>1997/USA/92-23071/
ACCACGTTGATATTGAGCTGTATCTGTCTGACAAGCTCTCTTGACGGCAGACCTCTTGCAGCTGCAGGGATTGTGGTAACGAGAGATAAAGCAGTCAATGTATACACTTCATCTCAAACAGGGTCAATCATAGTCAAGTTGCTCCCAAATATGCCCAAGGATAAAGAGGCGTGCGCAAAAGCCCCATTGGAGGCATACAACAGAACACTGACCACTTTACTCACTCCTCTTGGTGACTCCATCCGCAGGATACAAGGGTCTGCAACTACATCTAGAGGAAGGAGACAGAAACGTTTTGTAGGTGCTATTATCGGCAGTATAGCTCTTGGGGTTGCAACAGCTGCACAGATAACAGCAGCTGCAGCTCTGATACAAGCCAACCAGAACGCTGCCAACATCCTCCGACTTAAGGAGAGCATTGCTGCAACCAATGAAGCTGTACACG
>1997/USA/Cormorant/Wisconsin/28547/1997
ACCACGCTGATATTGAGCTGTATCTGTCTGACAAGCTCTCTTGACGGCAGACCTCTTGCAGCTGCAGGGATTGTGGTAACGAGAGATAAAGCAGTCAATGTATACACTTCATCTCAAACAGGGTCAATCATAGTCAAGTTGCTCCCAAATATGCCCAAGGATAAAGAGGCGTGCGCAAAAGCCCCATTGGAGGCATACAACAGAACACTGACCACTTTACTCACTCCTCTTGGTGACTCCATCCGCAGGATACAAGGGTCTGCAACTACATCTAGAGGAAGGAGACAGAAACGTTTTGTAGGTGCTATTATCGGCAGTATAGCTCTTGGGGTTGCAACAGCTGCACAGATAACAGCAGCTGCAGCTCTGATACAAGCCAACCAGAACGCTGCCAACATCCTCCGACTTAAGGAGAGCATTGCTGCAACCAATGAAGCTGTACACG
>1997/USA/D9704285
ACCACGTTGATATTGAGCTGTATCTGTCTGACAAGCTCTCTTGACGGCAGACCTCTTGCAGCTGCAGGGATTGTGGTAACGAGAGATAAAGCAGTCAATGTATACACTTCATCTCAAACAGGGTCAATCATAGTCAAGTTGCTCCCAAATATGCCCAAGGATAAAGAGGCGTGCGCAAAAGCCCCATTGGAGGCATACAACAGAACACTGACCACTTTACTCACTCCTCTTGGTGACTCCATCCGCAGGATACAAGGGTCTGCAACTACATCTAGAGGAAGGAGACAGAAACGTTTTGTAGGTGCTATTATCGGCAGTATAGCTCTTGGGGTTGCAACAGCTGCACAGATAACAGCAGCTGCAGCTCTGATACAAGCCAACCAGAACGCTGCCAACATCCTCCGACTTAAGGAGAGCATTGCTGCAACCAATGAAGCTGTACACG
>1997/USA/D970428597
ACCACGTTGATATTGAGCTGTATCTGTCTGACAAGCTCTCTTGACGGCAGACCTCTTGCAGCTGCAGGGATTGTGGTAACGAGAGATAAAGCAGTCAATGTATACACTTCATCTCAAACAGGGTCAATCATAGTCAAGTTGCTCCCAAATATGCCCAAGGATAAAGAGGCGTGCGCAAAAGCCCCATTGGAGGCATACAACAGAACACTGACCACTTTACTCACTCCTCTTGGTGACTCCATCCGCAGGATACAAGGGTCTGCAACTACATCTAGAGGAAGGAGACAGAAACGTTTTGTAGGTGCTATTATCGGCAGTATAGCTCTTGGGGTTGCAACAGCTGCACAGATAACAGCAGCTGCAGCTCTGATACAAGCCAACCAGAACGCTGCCAACATCCTCCGACTTAAGGAGAGCATTGCTGCAACCAATGAAGCTGTACACG
>1997/USA/Pigeon/Wyoming/20210/1997
ATCATGCTGATACTGAGCTGCATCTGCCAGACGAGTTCTCTTGACGGCAGGCCTCTTGCAGCTGCAGGGATTGTGGTAACAGGAGATAAAGCAATCAATATATACACCTCATCTCAGACAGGGTCAATTATAATCAAGTTGCTCCCGAATATGCCCAAGGACAAAGAGGCATGTGCAAAAGCTCCGTTAGAAGCATACAACAGAACACTGACCACTTTACTCACCCCCCTTGGTGATTCCATCCGAAGGATACAAGGGTCTGTGTCCACACCAGGGGAAAGGAGGCAGAAACGCTTTATAGGTGCCATTATCGGCAGTGTAGCTCTTGGGGTCGCGACATCGGCACAGATAACAGCAGCTGCGGCCCTAATACAAGCCAACCAGAATGCCGCCAATATCCTCCGGCTTAAGGAGAGTATTGCTGCAACCAATGAAGCTGTGCATG
>1997/XXXX/NDV-JL-1/97
GTCGCGCTGCTACTGAGTTGCATCTGTCCGGCAAACTCCATTGATGGTAGGCCTCTTGCAGCTGCAGGAATTGTGGTTACAGGAGACAAAGCAGTCAACATATACACCTCATCCCAGACAGGATCAATCATAGTTAAGCTCCTCCCGAATCTGCCCAAGGATAAGGAGGCATGTGCGAAAGCCCCCTTGGATGCATACAACAGGACATTGACCACTTTGCTCACCCCCCTTGGTGACTCTATCCGTAGGATACAAGAGTCTGTGACTACATCTGGAGGGGGGAGACAGGGGCGCCTTATAGGCGCCATTATTGGCGGTGTGGCTCTTGGGGTTGCAACTGCCGCACAAATAACAGCGGCCGCAGCTCTGATACAAGCCAAACAAAATGCTGCCAACATCCTCCGACTTAAAGAGAGCATTGCCGCAACCAATGAGGCTGTGCATG
>1998/Argentina/32C/T.98
GTCGCACTGGCACTAAGTTGCGTCTGTCTGGCAAGCTCTCTTGATGGCAGGCCTCTTGCAGCTGCAGGAATTGTGGTGACAGGAGACAAGGCAGTCAACATATATACCTCGTCTCAGACTGGGTCAATCATAGTCAAGCTACTCCCGAATATGCCCAAGGATAAAGAGGCATGTGCAAAAGCCCCCTTAGAGGCATACAACAGGACATTGACCACTTTGCTCACCCCCCTTGGTGATTCCATTCATAGGATACAGGAGTCTGTGACCACATCTGGAGGAGGGAAACAGGGACGCCTGATAGGCGCTATTATTGGCGGTGTAGCTCTTGGGGTTGCAACTGCCGCACAAATAACAGCAGCCTCGGCTTTGATACAAGCAAACCAAAATGCTGCTAACATCCTCCGGCTTAAAGAAAGCATTGCCGCTACCAATGAGGCTGTGCATG
>1998/Australia/98-1154
GTCATGTTGGCACTGAGTTGCGTCTGTCCGACCAGCGCCCTTGATGGCAGGCCTCTTGCAGCTGCAGGGATTGTGGTAACAGGAGACAAAGCAGTCAACATATACACCTCATCTCAGACAGGGTCAATCATAATCAAGTTACTCCCAAATATGCCCAAGGATAAAGAGGCGTGTGCAAAAGCCCCGTTGGAGGCATACAACAGGACATTGACTACTCTACTCACCCCTCTTGGTGATTCTATCCGTAGGATACAAGAGTCTGTGACCACGTCCGGAGGAAGGAGACAGGGGCGTCTTATAGGCGCCATTATCGGTGGTGTAGCTCTCGGGGTGGCAACCGCTGCACAGATAACAGCAGCCTCGGCTCTGATACAAGCCAATCAAAATGCTGCCAACATACTCCGGCTAAAGGAGAGCATTGCTGCAACCAATGAGGCTGTGCACG
>1998/Australia/98-1249
GTCATGTTGGCACTGAGTTGCGTCTGTCCGACCAGCGCCCTTGATGGCAGGCCTCTTGCAGCTGCAGGGATTGTGGTAACAGGAGACAAAGCAGTCAACATATACACCTCATCTCAGACAGGGTCAATCATAATCAAGTTACTCCCAAATATGCCCAAGGATAAAGAGGCGTGTGCAAAAGCCCCGTTAGAGGCATACAACAGGACATTGACTACTCTACTCACCCCTCTTGGTGATTCTATCCGTAGGATACAAGAGTCTGTGACCACGTCCGGAGGAAGGAGACAGAGGCGTTTTATAGGCGCCATTATCGGTGGTGTAGCTCTTGGGGTGGCAACCGCTGCACAGATAACAGCAGCCTCGGCTTTGATACAAGCCAATCAAAATGCTGCCAACATACTCCGGCTAAAGGAGAGCATTGCTGCAACCAATGAGGCTGTGCACG
>1998/Australia/98-1252
GTCATGTTGGCACTGAGTTGCGTCTGTCCGACCAGCGCCCTTGATGGCAGGCCTCTTGCAGCTGCAGGGATTGTGGTAACAGGAGACAAAGCAGTCAACATATACACCTCATCTCAGACAGGGTCAATCATAATCAAGTTACTCCCAAATATGCCCAAGGATAAAGAGGCGTGTGCAAAAGCCCCGTTGGAGGCATACAACAGGACATTGACTACTCTACTCACCCCTCTTGGTGATTCTATCCGTAGGATACAAGAGTCTGTGACCACGTCCGGAGGAAGGAGACAGAGGCGTTTTATAGGCGCCATTATCGGTGGTGTAGCTCTTGGGGTGGCAACCGCTGCACAGATAACAGCAGCCTCGGCTTTGATACAAGCCAATCAAAATGCTGCCAACATACTCCGGCTAAAGGAGAGCATTGCTGCAACCAATGAGGCTGTGCACG
>1998/Australia/APMV-1/chicken/Australia/9809-19-1107/1998
GTCATGTTGGCACTGAGTTGCGTCTGTCCGACCAGCGCCCTTGATGGCAGGCCTCTTGCAGCTGCAGGGATTGTGGTAACAGGAGACAAAGCAGTCAACATATACACCTCATCTCAGACAGGGTCAATCATAATCAAGTTACTCCCAAATATGCCCAAGGATAAAGAGGCGTGTGCAAAAGCCCCGTTAGAGGCATACAACAGGACATTGACTACTCTACTCACCCCTCTTGGTGATTCTATCCGTAGGATACAAGAGTCTGTGACCACGTCCGGAGGAAGGAGACAGAGGCGTTTTATAGGCGCCATTATCGGTGGTGTAGCTCTTGGGGTGGCAACCGCTGCACAGATAACAGCAGCCTCGGCTTTGATACAAGCCAATCAAAATGCTGCCAACATACTCCGGCTAAAGGAGAGCATTGCTGCAACCAATGAGGCTGTGCACG
>1998/Belgium/248VB
ATTACTCTGGTACTGAGCTGCATCTGCCTGACGAGCTCTCTTGACGGCAGGCCACTTGCAGCTGCGGGGATTGTGGTAACAGGAGATAAAGCAATCAATATATACACCTCATCTCAGACAGGGTCAATCATAGTCAAGTTGCTCCCGAATATGCCCAAGGACAAAGAGGCATGTGCGAAAGCCCCGTTAGAGGCATACAACAGAACACTGACCACTTTACTCACCCCCCTTGGTGATTCCATCCGCAGGATACAAGGATCTGTGTCCACATCAGGAGGAAGGAGGCAGAAGCGCTTTATAGGTGCCATTATAGGCAGTGTAGCTCTTGGGGTTGCGACATCGGCACAGATAACAGCGGCTGCGGCCCTAATACAAGCCAACCAGAATGCCGCCAACATCCTCCGGCTTAAGGAGAGCATCGCTGCAACCAATGAAGCTGTGCATG
>1998/Belgium/248VB/0.025
ATTACTCTGGTACTGAGCTGCATCTGCCTGACGAGCTCTCTTGACGGCAGGCCACTTGCAGCTGCGGGGATTGTGGTAACAGGAGATAAAGCAATCAATATATACACCTCATCTCAGACAGGGTCAATCATAGTCAAGTTGCTCCCGAATATGCCCAAGGACAAAGAGGCATGTGCGAAAGCCCCGTTAGAGGCATACAACAGAACACTGACCACTTTACTCACCCCCCTTGGTGATTCCATCCGCAGGATACAAGGATCTGTGTCCACATCAGGAGGAAGGAGGCAGAAGCGCTTTATAGGTGCCATTATAGGCAGTGTAGCTCTTGGGGTTGCGACATCGGCACAGATAACAGCGGCTGCGGCCCTAATACAAGCCAACCAGAATGCCGCCAACATCCTCCGGCTTAAGGAGAGCATCGCTGCAACCAATGAAGCTGTGCATG
>1998/Belgium/248VB/0.49
ATTACTCTGGTACTGAGCTGCATCTGCCTGACGAGCTCTCTTGACGGCAGGCCACTTGCAGCTGCGGGGATTGTGGTAACAGGAGATAAAGCAATCAATATATACACCTCATCTCAGACAGGGTCAATCATAGTCAAGTTGCTCCCGAATATGCCCAAGGACAAAGAGGCATGTGCGAAAGCCCCGTTAGAGGCATACAACAGAACACTGACCACTTTACTCACCCCCCTTGGTGATTCCATCCGCAGGATACAAGGATCTGTGTCCACATCAGGAGGAAGGAGGCAGAAGCGCTTTATAGGTGCCATTATAGGCAGTGTAGCTCTTGGGGTTGCGACATCGGCACAGATAACAGCGGCTGCGGCCCTAATACAAGCCAACCAGAATGCCGCCAACATCCTCCGGCTTAAGGAGAGCATCGCTGCAACCAATGAAGCTGTGCATG
>1998/Belgium/248VB/1.3
ATTACTCTGGTACTGAGCTGCATCTGCCTGACGAGCTCTCTTGACGGCAGGCCACTTGCAGCTGCGGGGATTGTGGTAACAGGAGATAAAGCAATCAATATATACACCTCATCTCAGACAGGGTCAATCATAGTCAAGTTGCTCCCGAATATGCCCAAGGACAAAGAGGCATGTGCGAAAGCCCCGTTAGAGGCATACAACAGAACACTGACCACTTTACTCACCCCCCTTGGTGATTCCATCCGCAGGATACAAGGATCTGTGTCCACATCAGGAGGAAGGAGGCAGAAGCGCTTTATAGGTGCCATTATAGGCAGTGTAGCTCTTGGGGTTGCGACATCGGCACAGATAACAGCGGCTGCGGCCCTAATACAAGCCAACCAGAATGCCGCCAACATCCTCCGGCTTAAGGAGAGCATCGCTGCAACCAATGAAGCTGTGCATG
>1998/Belgium/PPMV-1/Belgium/98-238/1998
ATTACTCTGGTACTGAGCTGCATCTGCCTGACGAGCTCTCTTGACGGCAGGCCACTTGCAGCTGCGGGGATTGTGGTAACAGGAGATAAAGCAATCAATATATACACCTCATCTCAGACAGGGTCAATCATAGTCAAGTTGCTCCCGAATATGCCCAAGGACAAAGAGGCATGTGCGAAAGCCCCGTTAGAGGCATACAACAGAACACTGACCACTTTACTCACCCCCCTTGGTGATTCCATCCGCAGGATACAAGGATCTGTGTCCACATCAGGAGGAAGGAGGCAGAAGCGCTTTATAGGTGCCATTATAGGCAGTGTAGCTCTTGGGGTTGCGACATCGGCACAGATAACAGCGGCTGCGGCCCTAATACAAGCCAACCAGAATGCCGCCAACATCCTCCGGCTTAAGGAGAGCATCGCTGCAACCAATGAAGCTGTGCATG
>1998/Belgium/PPMV-1/Belgium/98-248/1998
ATTACTCTGGTACTGAGCTGCATCTGCCTGACGAGCTCTCTTGACGGCAGGCCACTTGCAGCTGCGGGGATTGTGGTAACAGGAGATAAAGCAATCAATATATACACCTCATCTCAGACAGGGTCAATCATAGTCAAGTTGCTCCCGAATATGCCCAAGGACAAAGAGGCATGTGCGAAAGCCCCGTTAGAGGCATACAACAGAACACTGACCACTTTACTCACCCCCCTTGGTGATTCCATCCGCAGGATACAAGGATCTGTGTCCACATCAGGAGGAAGGAGGCAGAAGCGCTTTATAGGTGCCATTATAGGCAGTGTAGCTCTTGGGGTTGCGACATCGGCACAGATAACAGCGGCTGCGGCCCTAATACAAGCCAACCAGAATGCCGCCAACATCCTCCGGCTTAAGGAGAGCATCGCTGCAACCAATGAAGCTGTGCATG
>1998/Canada/CNN3-V1125
ACCACGTTGATATTGAGCTGTATCTGTCGGACAAGCTCTCTTGACGGCAGACCTCTTGCAGCTGCAGGGATTGTGGTAACGAGAGATAAAGCAGTCAATGTATACACTTCATCTCAAACAGGGTCAATCATAGTCAAGTTGCTCCCAAATATGCCCAAGGATAAAGAGGCGTGCGCAAAAGCCCCATTGGAGGCATACAACAGAACACTGACCACTTTACTCACTCCTCTTGGTGACTCCATCCGCAGGATACAAGGGTCTGCAACTACATCTAGAGGAAGGAGACAGAAACGTTTTGTAGGTGCTATTATCGGCAGTATAGCTCTTGGGGTTGCAACAGCTGCACAGATAACAGCAGCTGCAGCTCTGATACAAGCCAACCAGAACGCTGCCAACATCCTCCGACTTAAGGAGAGCATTGCTGCAACCAATGAAGCTGTACACG
>1998/China/Ch/98-1
ATTATGCTGATATTGAGCTGCATCTGCCCGACGGGCTCTCTTGACGGCAGGCCTCTTGCAGCTGCAGGGATTGTGGTAACAGGAGATAAAGCAATCAATATATACACCTCATCTCAGACAGGGTCAATCATAGTCAAGTTGCTCCCGAATATGCCCAAGGACAGAGAGGCATGTGCAAAAGCCCCTCTAGAAGCATACAACAGAACACTGACCACTTTACTCACCCCCCTAGGTGATTCCATCCGCAGGATACAAGGGTCTGTGTCCACATCTGGGGAAAAGAGGCAGAAACGATTTATAGGTGCCATTATCGGCAGTGTAGCTCTTGGGGTCGCGACATCGGCACAGATAACAGCAGCTGCGGCCCTTATACAAGCCAATCAGAATGCCGCCAATATTCTCCGGCTTAAAGAGAGCATTGCTGCAACTAATGAAGCTGTGCATG
>1998/China/Ch/98-3
ATTATGCTGACATTGGGCTGTATCCGTCCGACAGGCTCTCTTGACGGCAGGCCTCTTGCAGCTGCAGGAATTGTAGTAACAGGAGATAAGGCAGTCAATGTATACACCTCGTCTCAGACAGGGTCAATCATAGTCAAGTTGCTCCCGAATATGCCCAGGGATAAGGAGGCGTGTGCGAAAGCCCCATTAGAGGCATATAACAGAACACTGACTACTTTGCTCACTCCTCTTGGCGACTCCATCCGCAAGATCCAAGGGTCTGTGTCCACGTCTGGAGGAAGGAGACAAAAACGCTTTATAGGTGCTGTTATTGGCAGTGTAGCTCTTGGGGTTGCAACAGCGGCACAGATAACAGCAGCTGCGGCCCTTATACAAGCCAACCAGAATGCTGCCAACATCCTTCGGCTTAAAGAGAGCATTGCTGCAACCAATGAAGCTGTGCATG
>1998/China/GD/1/98
ATTATGCTGATATTGAGCTGTATCCGTCTGACAAGCTCTCTTGACGGCAGGCCTCTTGCAGCTGCAGGAATTGTAGTAACAGGAGATAAGGCAGTCAATGTATACACCTCGTCTCAGACAGGGTCAATCATAGTCAAATTGCTCCCGAATATGCCCAAGGATAAGGAGGCGTGTGCAAAAGCCCCATTAGAGGCATATAACAGAACACTGACTACTTTGCTCACTCCTCTTGGCGATTCCATCCGCAAGATCCAAGGGTCTGTGTCCACGTCTGGAGGAAGGAGACAAAAACGCTTTATAGGTGCCGTTATTGGCAGTGTAGCTCTTGGGGTTGCAACAGCGGCACAGATAACAGCAGCTGCGGCCCTAATACAGGCCAACCAGAATGCCGCCAACATCCTCCGGCTTAAGGAGAGCATTGCTGCAACCAATGAAGCTGTGCATG
>1998/China/JS/3/98
ATTATGCTGATATTGGGCTGTATCCGTCCGACAAGCTCTCTTGACGGCAGGCCTCTTGCAGCTGCAGGAATTGTAGTAACAGGAGATAAGGCAGTCAATGTATACACCTCGTCTCAGACAGGGTCAATCATAGTCAAGTTGCTCCCGAATATGCCCAGGGATAGGGAGGCGTGTGCAAAAGCCCCATTAGAGGCATATAACAGAACACTGACTGCTTTGCTCACTCCTCTTGGCGACTCCATCCGCAAGATCCAAGGGTCTGTGTCCACGTCTGGAGGAAGGAGACAAAAACGCTTTATAGGTGCTGTTATTGGCAGTGTAGCTCTTGGGGTTGCAACAGCGGCACAGATAACAGCAGCTGCGGCCCTAATACAAGCCAACCAGAATGCCGCCAACATCCTCCGGCTTAAGGAGAGCATTGCTGCAACCAATGAAGCTGTGCATG
>1998/China/JS-298
ATTATGCTGATATTGAGCTGTATCTGTCTGACAAGCTCCCTTGACGGCAGGCCTCTTGCAGCTGCAGGGATTGTAGTAACAGGAGATAAGGCAGTCAATATATACACCTCGTCTCAGACAGGGTCAATCATAGTCAAGTTGCTCCCGAATATGCCCAAGGATAAAGAGGCGTGTGCAAAAGCCCCATTAGAGGCATATAACAGAACACTGACTACTTTGCTCACTCCTCTTGGCGATTCCATCCGCAAGATCCAAGGGTCTGTGTCCACGTCTGGAGGAAGGAGACAGAAACGCTTCATAGGTGCCGTTATTGGCAGTGTAGCTCTGGGGGTTGCAACAGCGGCACAGATAACAGCAGCTGCGGCCCTAATACAAGCCAACCAGAATGCCGCCAACATCCTCCGGCTTAAGGAGAGCATTGCTGCAACAAATGAAGCTGTGCATG
>1998/China/ND98
ATTATGCTGATATTGAGCTGTATCCGTCTGACAAGCTCTCTTGACGGCAGGCCTCTTGCAGCTGCAGGAATTGTAGTAACAGGAGATAAGGCAGTTAATGTATACACCTCGTCTCAGACAGGGTCAATCATAGTCAAGTTGCTCCCGAATATGCCCAGAGATAAGGAGGCGTGTGCAAAAGCCCCATTAGAGGCATATAACAGAACACTGACTACTTTGCTCACTCCTCTTGGCGACTCCATCCGCAAGATCCAAGGGTCTGTGTCCACGTCTGGAGGAAGGAGACAAAAACGCTTTATAGGTGCTGTTATTGGCAGTGTAGCTCTTGGGGTTGCAACAGCGGCGCAGATAACAGCAGCTGCGGCCCTAATACAAGCCAACCAGAATGCCGCCAACATCCTCCGGCTCAAGGAGAGCATTGCTGCAACCAATGAAGCTGTGCATG
>1998/China/Sh-298
ATCACGTTGATATTGAGCTGTATCTGTCTGACTAGCTCTCTTGACGGCAGGCCTCTCGCAGCTGCGGGGATTGTGGTAACAGGAGATAAAGCAGTCAATATATACACCTCATCTCAGACGGGGTCAATCATAATCAAGTTGCTCCCAAATATGCCCAAGGATAAAGAGGCGTGTGCAAAAGCCCCGTTAGAAGCATACAACAGAACACTGACCACTTTACTCTCCCCACTTGGTGATTCCATCCGCAGGATTCAAGGGTCTGTGTCTACATCAGGAGGAAGGAGACAGAAACGCTTTATAGGTGCCATTATCGGTAGTGTAGCTCTTGGGGTCGCAACAGCGGCACAGATAACAGCAGCTGCAGCCTTAATACAAGCCAACCAAAATGCTGCCAACATCCTCCGGCTTAAGGAGAGCATTGCTGCGACCAATGAAGCTGTGCATG
>1998/India/NDV2K17
GTCGCGCTGGTACTGAGTTGCATCTGTCCGGCAAACTCCATTGATGGCAGGCCTCTTGCGGCTGCAGGAATTGTGGTAACAGGAGACAAAGCAGTCAACATATACACCTCATCCCAGACAGGATCAATCATAGTTAAGCTCCTCCCAAACCTGCCCAAGGATAAGGAGGCATGTGCGAAAGCCCCCTTGGATGCATACAACAGGACATTGACCACTTTGCTCACCCCCCTTGGTGACTCTATCCGTAGGATACAAGAGTCTGTAACTACATCTGGAGGGAGGAGACAGAAACGCTTTATAGGCGCCATTATTGGCGGTGTGGCTCTTGGGGTGGCAACTGCTGCACAAATAACAGCGGCCGCAGCTCTGATACAAGCCAAACAAAATGCTGCCAACATCCTCCGACTTAAAGAGAGCATTGCCGCAACCAATGAGGCCGTGCATG
>1998/USA/AK/196
ATCATTTTAGTATTGAAGGGCATCGG-----------CACTGGATGGGCGGCCGCTCGCTGCCGCAGGAATAGTAGTCACAGGAGACAAGGCAGTTAATATATACACATCGTCGCAAACAGGGACAATTATCATCAAATTATTACCCAATATGCCCAAAGACAAAGAACAATGTACTAAGGGCCCCCTAGACGCATACAATAGGACCCTTACAACCCTCCTTGCCCCGCTCGGCGATTCGATTAGGAGGATCCAAGAGTCGGTAACCACATCAGGAGGAGAACGGCAGGAGCGTTTGGTAGGGGCAATAATAGGAGGTGTCGCATTAGGTGTAGCCACCGCAGCGCAGATCACAGCGGCTTCTGCCCTCATACAAGCCAACCAGAATGCTGCAAACATACTGAAATTAAAGGAGAGTATTGCCGCTACCAATGAAGCAGTACATG
>1998/USA/Cormorant/Wisconsin/248/1998
ACCACGTTGATATTGAGCTGTATCTGTCTGACAAGCTCTCTTGACGGCAGACCTCTTGCAGCTGCAGGGATTGTGGTAACGAGAGATAAAGCAGTCAATGTATACACTTCATCTCAAACAGGGTCAATCATAGTCAAGTTGCTCCCAAATATGCCCAAGGATAAAGAGGCGTGCGCAAAAGCCCCATTGGAGGCATACAACAGAACACTGACCACTTTACTCACTCCTCTTGGTGACTCCATCCGCAGGATACAAGGGTCTGCAACTACATCTAGAGGAAGGAGACAGAAACGTTTTGTAGGTGCTATTATCGGCAGTATAGCTCTTGGGGTTGCAACAGCTGCACAGATAACAGCAGCTGCAGCTCTGATACAAGCCAACCAGAACGCTGCCAACATCCTCCGACTTAAGGAGAGCATTGCTGCAACCAATGAAGCTGTACACG
>1998/USA/Pigeon/Maryland/2075/1998
ATTACTCTGATACTGAGCTGCATCTGCCTGACGAGCTCTCTTGATGGCAGGCCTCTTGCAGCTGCGGGGATTGTGGTAACAGGAGATAAAGTGATCAATATATACACCTCATCTCAGACAGGGTCAATCATAGTCAAGTTGCTCCCGAATATGCCCAAGGACAAAGAGGCATGTGCAAAAGCCCCGTTAGAGGCATACAACAGAACACTGACCACTTTACTCACCCCCCTTGGTGATTCCATCCGCAGGATACAAGGGTCTGTGTCCACATCAGGAGTAAGGAGGAAGAAGCGCTTTATAGGTGCCATTATAGGCAGTGTAGCTCTTGGGGTTGCGACATCGGCACAGATAACAGCGGCTGCGGCCCTAATACAAGCCAACCAGAATGCCGCCAACATCCTCCGGCTTAAGGAGAGCATCGCTGCAACCAATGAAGCTGTGCACG
>1998/USA/Pigeon/New York/12339/1998
ATCATGCTGATATTGAGCTGCATCTGCCAGACGAGTTCTCTTGACGGCAGGCCTCTTGCAGCTGCAGGGATTGTGGTAACAGGAGATAAAGCAATCAATATATACACCTCGTCTCAGACAGGGTCAATCATAGTCAAGTTGCTCCCGAATATGCCCAAGGACAAAGAGGCATGTGCAAAAGCCCCCTTAGAAGCATACAACAGAACACTGACCACTTTACTCACCCCCCTTGGTGATTCCATCCGCAGGATACAAGGGTCTGTGTCCACATCAGGGGAAAGGAGGCAGAAACGCTTTATAGGTGCCATTATCGGCAGTGTAGCTCTTGGGGTCGCGACATCGGCTCAGATAACAGCAGCTGCGGCCCTAATACAAGCCAACCAGAATGCTGCCAATATCCTCCGGCTTAAGGAGAGCATTGCTGCAACCAATGAAGCTGTGCACG
>1998/USA/Texas
ATCATGCTGATATTGAGCTGCATCTGCCAGACGAGTTCTCTTGACGGCAGGCCTCTTGCAGCTGCAGGGATTGTGGTAACAGGAGATAAAGCAATCAATATATACACCTCATCTCAGACAGGGTCAATTATAGTCAAGTTGCTCCCGAATATGCCCAAGGACAAAGAGGCGTGTGCAAAAGCTCCGTTAGAAGCATACAACAGAACACTGACCACTTTACTCACCCCCCTTGGTGATTCCATCCGCAGGATACAAGGGTCTGTGTCCACATCAGGGGAAAGGAGGCAGAAACGCTTTATAGGTGCCATTATCGGCAGTGTAGCTCTTGGGGTCGCGACATCGGCACAGATAACAGCAGCTGCGGCCCTAATACAAGCCAACCAGAATGCCGCCAATATCCTCCGGCTTAAGGAGAGTATTGCTGCAACCAATGAAGCTGTGCATG
>1998/XXXX/Y98
ATTATGCTAATATTGAGCTGTATCCGTCTGACAAGCTCTCTTGACGGCAGGCCCCTTGCAGCTGCAGGAATTGTAGTAACAGGAGATAAGGCAGTCAATGTATACACCTCGTCTCAGACAGGGACAATCATAGTCAAGTTGCTCCCGAATATGCCCAGAGATAAGGAGGCGTGTGCAAAAACCCCATTAGAGGCATATAACAGAACACTGACTACTTTGCTCACTCCTCTTGGCGACTCCATCCGCAAGATCCAAGGGTCTGTGTCCACGTCTGGAGGAAGGAGACAAAAACGCTTTATAGGTGCTGTTATTGGCAGTGTAGCTCTTGGGGTTGCAACAGCGGCACAGATAACAGCAGCTGCGGCCCTAATACAAGCCAACCAGAATGCCGCCAACATCCTCCGGCTTAAGGAGAGCATTGCTGCAACCAATGAAGCTGTGCATG
>1999/Argentina/Tigre699
ACCATGCTGATATTGAGCTGCATCTGCCCGACGAGCTCACTTGACGGCAGGCCTCTTGCAGCTGCGGGGATTGTGGTAACAGGGGATAAAGCAGTCAATATTTACACCTCATCCCAGACAGGGTCAATCATAGTCAAGTTGCTCCCGAATATGCCCAAGGACAAGGAGGCATGTGCAAAAGCCCCGTTAGAAGCATACAACAGGACACTAACTACTTTACTCACCCCCCTTGGTGAGTCTATCCGGAGGATACAAGGGTCTGTGTCCACATCAGGAGGAGGGAGACAGAAACGCTTTATAGGTGCCGTTATCGGCAGTGTAGCCCTTGGGGTCGCAACATCGGCACAGATAACAGCAGCTGCGGCCCTAATACAAGCCAACCAGAACGCCGCCAACATACTCCGGCTTAAGGAGAGCATTGCTGCAACCAATGAAGCTGTGCATG
>1999/Australia/0868-hi
GTCATGTTGGCATTGAGTTGCGTCTGTCCGACCAGCGCCCTTGATGGCAGGCCTCTTGCAGCTGCAGGGATTGTGGTAACAGGAGACAAAGCAGTCAACATATACACCTCATCTCAGACAGGGTCAATCATAATCAAGTTACTCCCAAATATGCCCAAGGATAAAGAGGCGTGTGCAAAAGCCCCGTTGGAGGCATACAACAGGACATTGACTACTCTACTCACCCCTCTTGGTGATTCTATCCGTAGGATACAAGAGTCTGTGACCACGTCCGGAGGAAGGAGACAGGGGCGTCTTATAGGCGCCATTATCGGTGGTGTAGCTCTCGGGGTGGCAACCGCTGCACAGATAACAGCAGCCTCGGCTCTGATACAAGCCAATCAAAATGCTGCCAACATACTCCGGCTAAAGGAGAGCATTGCTGCAACCAATGAGGCTGTGCACG
>1999/Australia/0868-lo
GTCATGTTGGCATTGAGTTGCGTCTGTCCGACCAGCGCCCTTGATGGCAGGCCTCTTGCAGCTGCAGGGATTGTGGTAACAGGAGACAAAGCAGTCAACATATACACCTCATCTCAGACAGGGTCAATCATAATCAAGTTACTCCCAAATATGCCCAAGGATAAAGAGGCGTGTGCAAAAGCCCCGTTGGAGGCATACAACAGGACATTGACTACTCTACTCACCCCTCTTGGTGATTCTATCCGTAGGATACAAGAGTCTGTGACCACGTCCGGAGGAAGGAGACAGAGGCGTCTTATAGGCGCCATTATCGGTGGTGTAGCTCTCGGGGTGGCAACCGCTGCACAGATAACAGCAGCCTCGGCTCTGATACAAGCCAATCAAAATGCTGCCAACATACTCCGGCTAAAGGAGAGCATTGCTGCAACCAATGAGGCTGTGCACG
>1999/Australia/1435
GTCATGTTGGCACTGAGTTGCGTCTGTCCGACCAGCGCCCTTGATGGCAGGCCTCTTGCAGCTGCAGGGATTGTGGTAACAGGAGACAAAGCAGTCAACATATACACCTCATCTCAGACAGGGTCAATCATAATCAAGTTACTCCCAAATATGCCCAAGGATAAAGAGGCGTGTGCAAAAGCCCCGTTGGAGGCATACAACAGGACATTGACTACTCTACTCACCCCTCTTGGTGATTCTATCCGTAGGATACAGGAGTCTGTGACCACGTCCGGAGGAAGGAGACAGAGGCGTTTTATAGGCGCCATTATCGGTGGTGTAGCTCTCGGGGTGGCAACCGCTGCACAGATAACAGCAGCCTCGGCTCTGATACAAGCCAATCAAAATGCTGCCAACATACTCCGGCTAAAGGAGAGCATTGCTGCAACCAATGAGGCTGTGCACG
>1999/Australia/99-655
GTCATGTTGGCACTGAGTTGCGTCTGTCCGACCAGCGCCCTTGATGGCAGGCCTCTTGCAGCTGCAGGGATTGTGGTAACAGGAGACAAAGCAGTCAACATATACACCTCATCTCAGACAGGGTCAATCATAATCAAGTTACTCCCAAATATGCCCAAGGATAAAGAGGCGTGTGCAAAAGCCCCGTTGGAGGCATACAACAGGACATTGACTACTCTACTCACCCCTCTTGGTGATTCTATCCGTAGGATACAAGAGTCTGTGACCACGTCCGGAGGAAGGAGACAGAGGCGTTTTATAGGCGCCATTATCGGTGGTGTAGCTCTCGGGGTGGCAACCGCTGCACAGATAACAGCAGCCTCGGCTCTGATACAAGCCAATCAAAATGCTGCCAACATACTCCGGCTAAAGGAGAGCATTGCTGCAACCAATGAGGCTGTGCACG
>1999/Australia/PR-32
GTCATGTTGGCACTGAGTTGCGTCTGTCCGACCAGCGCCCTTGATGGCAGGCCTCTTGCAGCTGCAGGGATTGTGGTAACAGGAGACAAAGCAGTCAACATATACACCTCATCTCAGACAGGGTCAATCATAATCAAGTTACTCCCAAATATGCCCAAGGATAAAGAGGCGTGTGCAAAAGCCCCGTTGGAGGCATACAACAGGACATTGACTACTCTACTCACCCCTCTTGGTGATTCTATCCGTAGGATACAAGAGTCTGTGACCACGTCCGGAGGAAGGAGACAGGGGCGTTTTATAGGCGCCATTATCGGTGGTGTAGCTCTCGGGGTGGCAACCGCTGCACAGATAACAGCAGCCTCGGCTCTGATACAAGCCAATCAAAATGCTGCCAACATACTCCGGCTAAAGGAGAGCATTGCTGCAACCAATGAGGCTGTGCACG
>1999/Belgium/248VB/0.55
ATTACTCTGGTACTGAGCTGCATCTGCCTGACGAGCTCTCTTGACGGCAGGCCACTTGCAGCTGCGGGGATTGTGGTAACAGGAGATAAAGCAATCAATATATACACCTCATCTCAGACAGGGTCAATCATAGTCAAGTTGCTCCCGAATATGCCCAAGGACAAAGAGGCATGTGCGAAAGCCCCGTTAGAGGCATACAACAGAACACTGACCACTTTACTCACCCCCCTTGGTGATTCCATCCGCAGGATACAAGGATCTGTGTCCACATCAGGAGGAAGGAGGCAGAAGCGCTTTATAGGTGCCATTATAGGCAGTGTAGCTCTTGGGGTTGCGACATCGGCACAGATAACAGCGGCTGCGGCCCTAATACAAGCCAACCAGAATGCCGCCAACATCCTCCGGCTTAAGGAGAGCATCGCTGCAACCAATGAAGCTGTGCATG
>1999/China/BP01
ATTATGCTGATATTGGGCTGTATCCGTCCGACAAGCTCTCTTGACGGCAGGCCTCTTGCAGCTGCAGGAATTGTAGTAACAGGAGATAAGGCAGTCAATGTATACACCTCGTCTCAGACAGGGTCAATCATAGTCAAGTTGCTCCCGAATATGCCCAGGGATAAGGAGGCGTGTGCGAAAGCCCCATTAGAGGCATATAACAGAACACTGACTGCTTTGCTCACTCCTCTTGGCGACTCCATCCGCAAGATCCAAGGGTCTGTGTCCACGTCTGGAGGAAGGAGACAAAAACGCTTTTTAGGTGCTGTTATTGGCAGTGTAGCTCTTGGGGTTGCAACAGCGGCACAGATAACAGCAGCTGCGGCCCTAATACAAGCCAACCAGAATGCTGCCAACATCCTCCGGCTTAAGGAGAGCATTGCTGCAACCTATGAAGCTGTGCATG
>1999/China/Ch/99
ATTATGCTGATATTGGGCTGTATCCGTCCGACAAGCTCTCTTGACGGCAGGCCTCTTGCAGCTGCAGGAATTGTAGTAACAGGAGATAAGGCAGTCAATGTATACACCTCGTCTCAGACAGGGTCAATCATAGTCAAGTTGCTCCCGAATATGCCCAGGGATAAGGAGGCGTGTGCGAAAGCCCCATTAGAGGCATATAACAGAACACTGACTACTTTGCTCACTCCTCTTGGCGACTCCATCCGCAAGATCCAAGGGTCTGTGTCCACGTCTGGAGGAAGGAGACAAAAACGCTTTATAGGTGCTGTTATTGGCAGTGTAGCTCTTGGGGTTGCAACAGCGGCACAGATAACAGCAGCTGCGGCCCTTATACAAGCCAACCAGAATGCCGCCAACATTCTTCGGCTTAAAGAGAGCATTGCTGCAACCAATGAAGCTGTGCATG
>1999/China/JS02
ATTATGCTGATATTGAGTTGCATCTGTCCGGCAAGCTCTCTCGACGGCAGGCCTCTTGCAGCTGCAGGGATTGTAGTAACAGGAGACAAGGCGATCAATATATACACCTCGTCTCAGACAGGGTCAATCATAGTCAAGTTGCTCCCGAATATGCCCAAGGATAAAGAGGCGTGTGCAAAAGCCCCATTAGAGGCATATAACAGAACACTGACTACTTTGCTTACTCCTCTTGGCGATTCTATCCGCAAGATCCAAGGGTCTGTGTCCACATCTGGAGGAAGGAGACAGAAACGCTTTATAGGTGCCGTTATTGGCAGTGTAGCTCTTGGGGTTGCAACAGCGGCACAGATAACAGCAGCTGCGGCCCTAATACAAGCCAACCAGAATGCCGCCAACATCCTCCGGCTTAAAGAGAGCATTGCTGCAACTAATGAAGCTGTGCATG
>1999/China/NA1
ATTATGTTGATATTGGGCTGTATCCGTCTGACAAGCTCTCTTGACGGCAGGCCTCTTGCAGCTGCAGGAATTGTAGTAACAGGAGATAAGGCAGTCAATGTATACACCTCGTCTCAGACAGGGTCAATCATAGTCAAGTTGCTCCCAAATATGCCCAAGGATAAGGAGGCGTGTGCAAGAGCTCCATTAGAGGCATATAACAGAACACTGACTACTCTGCTCACTCCTCTTGGCGACTCCATCCGCAAGATCCAAGGGTCTGTGTCCACGTCTGGAGGAAGGAGACAAAAACGCTTTATAGGTGCCGTTATTGGCAGTGTAGCTCTTGGGGTTGCAACAGCGGCACAGATAACAGCAGCCGCGGCCCTAATACAAGCTAACCAGAATGCCGCCAACATCCTCCGGATTAAGGAGAGCATTGCTGCAACCAATGAAGCTGTGCATG
>1999/China/QE01
GTTGCGCTGGTACTGAGTTGCATCTGTCCGGCAAACTCCATTGATGGCAGGCCTCTTGCAGCTGCAGGAATTGTGGTTACAGGAGACAAAGCCGTCAACATATACACCTCATCCCAGACAGGATCAATCATAGTTAAGCTCCTCCCGAATCTGCCCAAGGATAAGGAGGCATGTGCGAAAGCCCCCTTGGATGCATACAACAGGACATTGACCACTTTGCTCACCCCCCTTGGTGACTCTATCCGTAGGATACAAGAGTCTGTGACTACATCTGGAGGGGGGAGACAGGGGCGCCTTATAGGCGCCATTATTGGCGGTGTGGCTCTTGGGGTTGCAACTGCCGCACAAATAACAGCGGCCGCAGCTCTGATACAAGCCAAACAAAATGCTGCCAACATCCTCCGACTTAAAGAGAGCATTGCCGCAACCAATGAGGCTGTGCATG
>1999/Iran/ NR_10
GTTATGCTAACCTTAAGCTGCATCCGTTCGACAAGTTCCCTTGATGGCAGGCCTCTTGCAGCTGCAGGGATTGTAGTGACAGGAGATAAGGCAGTCAATATATACACCTCGTCTCAGACAGGGTCAATCATAGTCAAATTGCTCCCGAATATGCCCAAGGATAAAGAGGCGTGTGCGAAAGCCCCATTAGAGGCATATAACAGAACACTGACCACCTTACTCACTCCCCTTGGCGATTCTATCCGTAGGATACAAGGGTCTGTGTCCACATCGGGAGGAAGGAGACAGAGACGTTTTATAGGTGCCGTTATCGGCAGTGTAGCTCTTGGGGTTGCAACAGCGGCACAGATAACAGCAGCTGCGGCTCTAATACAAGCCAACCAGAATGCTGCTAACATCCTCCGGCTTAAAGAGAGTATTGCTGCAACCAATGAAGCTGTACATG
>1999/Iran/ NR_14
GTTATGCTAATCTTAAGCTGCATCCGTTCGACAAGTTCCCTTGATGGCAGGCCTCTTGCAGCTGCAGGGATTGTAGTGACAGGAGATAAGGCAGTCAATATATACACCTCATCTCAGACAGGGTCAATCATAGTCAAATTGCTCCCGAATATGCCCAAGGATAAAGAGGCGTGTGTGAAAGCCCCATTAGAGGCATATAACAGAACACTGACCACCTTACTCACTCCCCTTGGCGATTCTATCCGTAGGATACAAGGGTCTGTGTCCACATCGGGAGGAAGGAGACAGAGACGTTTTATAGGTGCCGTTATCGGCAGTGTAGCTCTTGGGGTTGCAACAGCGGCACAGATAACAGCAGCTGCGGCTCTAATACAAGCCAACCAGAATGCTGCTAACATCCTCCGGCTTAAAGAGAGTATTGCTGCAACCAATGAAGCTGTACATG
>1999/Iran/ NR_2
GTTATGCTAATCTTAAGCTGCATCCGTTCGACAAGTTCCCTTGATGGCAGGCCTCTTGCAGCTGCAGGGATTGTAGTAACAGGAGATAAGGCAGTCAATATATACACCTCATCTCAGACAGGGTCAATCATAGTCAAATTGCTCCCGAATATGCCCAAGGATAAAGAGGCGTGTGCAAAAGCCCCATTAGAGGCATATAACAGAACACTGACCACCTTACTCACTCCCCTTGGCGATTCCATCCGTAGGATACAAGGGTCTGTGTCCACATCGGGAGGAAGGAGACAGAGACGTTTTATAGGTGCCGTTATCGGCAGTGTAGCTCTTGGGGTTGCAACAGCGGCACAGATAACAGCAGCTGCGGCTCTAATACAAGCCAACCAGAATGCTGCTAACATCCTCCGGCTTAAAGAGAGTATTGCTGCAACCAATGAAGCTGTGCATG
>1999/Iran/ NR_24
GTTATGCTAATCTTAAGCTGCATCCATTCGACAAGTTCCCTCGATGGCAGGCCTCTTGCGGCTGCAGGGATTGTAGTGACAGGAGATAAGGCAGTCAATATATACACCTCATCTCAGACAGGGTCAATTATAGTCAAATTGCTCCCGAATATGCCCAAGGATAAAGAGGCGTGTGCAAAAGCCCCATTAGAGGCATATAACAGAACACTGACCACCTTACTCACTCCCCTTGGCGATTCTATCCGTAGGATACAAGGGTCTGTGTCCACATCGGGAGGAAGGAGACAGAGACGTTTTATAGGTGCCGTTATCGGCAGTGTAGCTCTTGGGGTTGCAACAGCGGCACAGATAACAGCAGCTGCGGCTCTAATACAAGCCAACCAGAATGCTGCTAACATCCTCCGGCTTAAGGAGAGTATTGCTGCAACTAATGAAGCTGTGCATG
>1999/Iran/ NR_41
GTTATGCTAATCTTAAGCTGCATCCGTTCGACAAGTTCCCTCGATGGCAGGCCTCTTGCAGCTGCAGGGATTGTGGTGACAGGAGATAAGGCAGTCAATATATACACCTCATCTCAGACAGGGTCAATTATAGTCAAATTGCTCCCGATTATGCCCAAGGATAAAGAGGCGTGTGCAAAAGCCCCATTAGAGGCATATAACAGAACACTGACCACCTTACTCACTCCCCTTGGCGATTCTATCCGTAGGATACAAGGGTCTGTGTCCACATCGGGAGGAAGGAGACAGAGACGTTTTATAGGTGCCGTTATCGGCAGTGTAGCTCTTGGGGTTGCAACAGCGGCGCAGATAACAGCAGCTGCGGCTCTAATACAAGCCAACCAGAATGCCGCTAACATCCTCCGGCTTAAGGAGAGTATTGCTGCAACCAATGAAGCTGTGCATG
>1999/Israel/ IS 744/99
ATTATGCTTATATTGAGCTGCATCTATCCGACAAACCCTCTTGACGGCAGGCCTCTTGCAGCTGCGGGAATCGTGGTAACAGGAGATAAAGCAGTCAATATATATACCTCATCTCAGACGGGGTCAATCATAGTTAAGTTGCTCCCAAATATGCCCAAGGGTAAAGAGGCATGTGCGAAAGCCCCGTTAGAAGCATACAACAGAACACTGACCACTTTACTCACCCCCCTTGGTGATTCTATTCGCAGGATACAGGGGTCTGTGTCCGCATCAGGAGGAAGGAGACAGAAACGCTTCATAGGTGCCATTATCGGCAGTGTAGCTCTTGGGGTCGCAACATCGGCACAGATAACAGCAGCTGCGGCCCTAATACAAGCCAACCAGAATGCCGCCAATATCCTCCGGCTTAAAGAGAGCATTGCTGCAACCAATGAAGCTGTGCATG
>1999/Republic of Korea/ SNU9971
ATCATGTTGATATCGAGCTGTATCTGTCTGACGAGCTCTCTTGATGGCAGGCCTCTCGCAGCTGCGGGGATTGTGGTAACAGGAGATAAAGCAGTCAACATATACACCTCATCTCAGACAGGGTCAATCATAGTCAAGCTGCTCCCAAATATACCCAAAGATAAAGAGGCGTGTGCAAAAGCCCCGTTAGAAGCATACAACAGAACACTGACCACTTTACTCACCCCACTTGGTGATTCCATCCGCAAGATACAAGGGTCCGTGTCAACATCAGGAGGAAGGAGACGAAAACGCTTTATAGGTGCCATTATCGGTAGTGTAGCTCTCGGGGTCGCAACAGCGGCACAGATAACAGCAGCCGCAGCTCTAATACAAGCCAACCAGAATGCCGCCAACATCCTCCGGCTTAAAGAGAGCATTGCTGCAACCAATGAAGCTGTGCATG
>1999/USA/99-376a
GTTGCACTGGCACTAAGTTGCATCCGTTTGACAAGCTCTCTTGATGGCAGGCCTCTAGCAGCTGCAGGAATTGTGGTAACAGGAGACAAGGCAGTCAACATATATACCTCATCTCAGACAGGATCAATCATAGTCAAGCTACTCCCGAATATGCCCAAGGATAAAGAGGCATGTGCAAAAGCCCCCTTGGAGGCATACAACAGAACATTGACCACTTTGCTCACCCCCCTTGGTGATTCTATTCGTAGGATACAAGAGTCTGTGACCACATCTGGAGGAGAGAAGCAGGGGCGCCTTATAGGTGCTATTATTGGCGGTGTAGCTCTTGGGGTTGCAACTGCTGCACAGATAACAGCAGCCTCGGCTCTGATACAGGCCAACCAAAATGCTGCCAACATCCTCCGGCTTAAAGAAAGCATTGCCGCAACCAATGAGGCCGTGCATG
>1999/USA/99-376b
GTTGCACTGGCACTAAGTTGCATCCGTTTGACAAGCTCTCTTGATGGCAGGCCTCTAGCAGCTGCAGGAATTGTGGTAACAGGAGACAAGGCAGTCAACATATATACCTCATCTCAGACAGGATCAATCATAGTCAAGCTACTCCCGAATATGCCCAAGGATAAAGAGGCATGTGCAAAAGCCCCCTTGGAGGCATACAACAGAACATTGACCACTTTGCTCACCCCCCTTGGTGATTCTATTCGTAGGATACAAGAGTCTGTGACCACATCTGGAGGAGAGAAGCAGGGGCGCCTTATAGGTGCTATTATTGGCGGTGTAGCTCTTGGGGTTGCAACTGCTGCACAGATAACAGCAGCCTCGGCTCTGATACAGGCCAACCAAAATGCTGCCAACATCCTCCGGCTTAAAGAAAGCATTGCCGCAACCAATGAGGCCGTGCATG
>2000/Argentina/126C.00
GTCGCACTGGCACTAAGTTGCGCCCGTCTGGCAAGCTCTCTTGATGGCAGGCCTCTTGCCGCTGCGGGAATTGTGGTGACAGGAGACAAGGCAGTCAACATATATACCTCATCTCAGACTGGGTCAATCATAGTCAAGCTACTCCCGAATATGCCCAAGGATAAAGAGGCATGTGCAAAAGCCCCCTTAGAGGCATACAACAGGACATTGACCACTTTGCTCACCCCCCTTGGTGATTCCATTCATAGGATACAAGAGTCTGTGACCACATCTGGAGGAGGGAAACAGGGACGCCTGATAGGTGCTATTATTGGCGGTGTAGCTCTTGGGGTTGCAACTGCCGCACAAATAACAGCAGCCTCGGCTCTGATACAAGCAAACCAAAATGCTGCTAACATCCTCCGGCTTAAAGAAAGCATTGCCGCTACCAATGAGGCTGTGCATG
>2000/Belgium/248VB/1.01
ATTACTCTGGTACTGAGCTGCATCTGCCTGACGAGCTCTCTTGACGGCAGGCCACTTGCAGCTGCGGGGATTGTGGTAACAGGAGATAAAGCAATCAATATATACACCTCATCTCAGACAGGGTCAATCATAGTCAAGTTGCTCCCGAATATGCCCAAGGACAAAGAGGCATGTGCGAAAGCCCCGTTAGAGGCATACAACAGAACACTGACCACTTTACTCACCCCCCTTGGTGATTCCATCCGCAGGATACAAGGATCTGTGTCCACATCAGGAGGAAGGAGGCAGAAGCGCTTTATAGGTGCCATTATAGGCAGTGTAGCTCTTGGGGTTGCGACATCGGCACAGATAACAGCGGCTGCGGCCCTAATACAAGCCAACCAGAATGCCGCCAACATCCTCCGGCTTAAGGAGAGCATCGCTGCAACCAATGAAGCTGTGCATG
>2000/China/Ch/2000
ATTATGCTGATATTGGGCTGTATCCGTCCGACAAGCTCTCTTGACGGCAGGCCTCTTGCAGCTGCAGGAATTGTAGTAACAGGAGATAAGGCAGTCAATGTATACACCTCGTCTCAGACAGGGTCAATCATAGTCAAGTTGCTCCCGAATATGCCCAGGGATAAGGAGGCATGTGCGAAAGCCCCATTAGAGGCATATAACAGAACACTGACTACTTTGCTCACTCCTCTTGGCGACTCCATCCGCAAGATCCAAGGGTCTGTGTCCACGTCTGGAGGAAGGAGACAAAAACGCTTTATAGGTGCTGTTATTGGCAGTGTAGCTCTTGGGGTTGCAACAGCGGCACAGATAACAGCAGCTGCGGCCCTTATACAAGCCAACCAGAATGCCGCCAACATCCTCCGGCTTAAAGAGAGCATTGCTGCAACCAATGAAGCTGTGCATG
>2000/China/Guangxi2
ATTATGCTGATATTGAGCTGTATCCGTCTGACAAGCTCCCTTGACGGCAGGCCTCTTGCAGCTGCAGGAATTGTAGTAACAGGAGATAAGGCAGTCAATGTATACACCTCGTCTCAGACAGGGTCAATCATAGTCAAATTGCTCCCGAATATGCCCAAGGATAAGGAGGCGTGTGCAAAAGCCCCATTAGAGGCATATAACAGAACACTGACTACTTTGCTCACTCCTCTTGGCGATTCCATCCGCAAGATCCAAGGGTCTGTGTCCACGTCTGGAAGAAGGAGACAAAAACGCTTTATAGGTGCCGTTATTGGCAGTGTAGCTCTTGGGGTTGCAACAGCGGCACAGATAACAGCAGCTGCAGCCCTAATACAGGCCAACCAGAATGCCGCCAACATCCTCCGGCTTAAGGAGAGTATTGCTGCAACCAATGAAGCTGTGCATG
>2000/China/Guangxi4
ATTATGCTGATATTGAGCTGTATCCGTCTGACAAGCTCCCTTGACGGCAGGCCTCTTGCAGCTGCAGGAATTGTAGTAACAGGAGATAAGGCAGTCAATGTATACACCTCGTCTCAGACAGGGTCAATCATAGTCAAATTGCTCCCGAATATGCCCAAGGATAAGGAGGCGTGTGCAAAAGCCCCATTAGAGGCATATAACAGAACACTGACTACTTTGCTCACTCCTCTTGGCGATTCCATCCGCAAGATCCAAGGGTCTGTGTCCACGTCTGGAAGAAGGAGACAAAAACGCTTTATAGGTGCCGTTATTGGCAGTGTAGCTCTTGGGGTTGCAACAGCGGCACAGATAACAGCAGCTGCAGCCCTAATACAGGCCAACCAGAATGCCGCCAACATCCTCCGGCTTAAGGAGAGTATTGCTGCAACCAATGAAGCTGTGCATG
>2000/China/Guangxi5
ATCACGCTGGCACTGAGTTATGTCCGTCTGACAAGTTCTCTTGATGGCAGGCCTCTTGCAGCCGCAGGGATCGTGGTAACAGGGGATAAAGCAGTTAACATATACACCTCATCCCAGACAGGGTCAATCATAGTCAAGTTACTCCCAAATATGCCCAAGGACAAAGAGGCATGTGCAAAAGCCCCATTGGAGGCTTACAACAGGACACTGACTACTTTGCTTACCCCCCTTGGTGATTCTATCCGCAGGATACAAGAGTCTGTGACTACATCCGGAGGAAGGAGACAGAGACGCTTTATAGGTGCCATTATTGGCAGTGTAGCTCTAGGGGTTGCAACAGCTGCACAGATAACGGCAGCCTCGGCTCTGATACAAGCCAACCAGAATGCTGCTAACATCCTCCGGCTTAAGGAGAGCATTGCTGCAACCAATGAAGCTGTACACG
>2000/China/GX1/00
ATTATGCTGATATTGAGCTGCATCCGTCTGACAAGCTCCCTTGACGGCAGGCCTCTTGCAGCTGCAGGAATTGTAGTAACAGGAGATAAGGCAGTCAATGTATACACCTCGTCTCAGACAGGGTCAATCATAGTCAAATTGCTCCCGAATATGCCCAAGGATAAGGAGGCGTGTGCAAAAGCCCCATTAGAGGCATATAACAGAACACTGACCACTTTGCTCACTCCTCTTGGCGATTCCATCCGCAAGATCCAAGGGTCTGTGTCCACATCTGGAAGAAGGAGACAAAAACGCTTTATAGGTGCCGTTATTGGCAGTGTAGCTCTTGGGGTTGCAACAGCGGCACAGATAACAGCAGCTGCAGCCCTAATACAGGCCAACCAGAATGCCGCCAACATCCTCCGGCTTAAGGAGAGTATTGCTGCGACCAATGAAGCTGTGCATG
>2000/China/JL-1
GTTGCGCTGGTACTGAGTTGCATCCGTCCGGCAAACTCCATTGATGGCAGGCCTCTTGCAGCTGCAGGAATTGTGGTTACAGGAGACAAAGCCGTCAACATATACACCTCATCCCAGACAGGATCAATCATAGTTAAGCTCCTCCCGAATCTGCCCAAGGATAAGGAGGCATGTGCGAAAGCCCCCTTGGATGCATACAACAGGACATTGACCACTTTGCTCACCCCCCTTGGTGACTCTATCCGTAGGATACAAGAGTCTGTGACTACATCTGGAGGGGGGAGACAGGGGCGCCTTATAGGCGCCATTATTGGCGGTGTGGCTCTTGGGGTTGCAACTGCCGCACAAATAACAGCGGCCGCAGCTCTGATACAAGCCAAACAAAATGCTGCCAACATCCTCCGACTTAAAGAGAGCATTGCCGCAACCAATGAGGCTGTGCATG
>2000/China/JS-3/00
ATTATGCTGATATTGAGCTGTATCTGTCTGGCAAGCTCTCTCGACGGCAGGCCTCTTGCAGCTGCAGGGATTGTAGTAACAGGAGATAAGGCGGTCAATATATACACCTCTTCTCAGACAGGGTCAATCATAGTCAAGTTGCTCCCGAATATGCCCAAGGATAAAGAGGCGTGTGCAAAAGCCCCATTAGAGGCATATAACAGAACACTGACTACTTTGCTCACTCCTCTTGGTGATTCCATCCGCAAGATCCAAGGGTCTGTGTCCACTTCTGGAGGAAAGAGACAGAAACGCTTTATAGGTGCCGTTATTGGCAGTGTAGCTCTTGGGGTTGCAACAGCGGCACAGATAACAGCAGCTGCGGCCCTAATACAAGCCAACCAGAATGCCGCCAACATCCTCCGGCTTAAGGAGAGCATTGCTGCAACCAATGAAGCTGTGCATG
>2000/China/Pigeon/China/JM/11/00
ATTACTCTGGTACTGAGCTGCATCTGCCTGACGAGCTCTCTTGACGGCAGGCCACTTGCAGCTGCGGGGATTGTGGTAACAGGAGACAAAGCAATCAATATATACACCTCATCTCAGACAGGGTCAATCATAGTCAAGTTGCTCCCGAATATGCCAAAGGACAAGGAGGCATGTGCGAAAGCCCCGTTAGAGGCATACAACAGAACACTGACCGCTTTACTCACCCCCCTTGGTGATTCCATCCGTAGGATACAAGGATCTGTGTCCACTTCAGGAGGAAGGAGGCAGAAGCGCTTTATAGGTGCCATTATAGGCAGTGTAGCTCTTGGGGTTGCAACATCGGCACAGATAACAGCGGCTGCGGCCCTAATACAAGCCAACCAGAATGCCGCCAACATCCTCCGGCTTAAGGAGAGCATCGCTGCAACCAATGAAGCTGTGCATG
>2000/China/WF00C
ATTATGCTGATATTGAGCTGTATCTGTCTGACAAGCTCTCTTGACGGCAGGCCCCTTGCAGCTGCAGGAATTGTAGTAACAGGAGATAAGGCAGTCAATGTATACACCTCGTCTCAGACAGGGTCAATCATAGTTAAGTTGCTCCCGAATATGCCCAGAGATAAGGAGGCGTGTGCAAAAGCCCCATTAGAGGCATATAACAGAACACTGACTACTTTGCTCACTCCTCTTGGCGACTCTATCCGCAAGATCCAAGGGTCTGCGTCCTTGTCTGGAGGAAGGAGACAAAAACGTTTTATAGGTGCTGTTATTGGCAGTGTAGCTCTTGGGGTTGCAACAGCGGCACAGATAACAGCAGCTGCGGCTCTAATACAAGCCAACCAGAATGCCGCCAACATCCTCCGGCTTAAGGAGAGCATTGCTGCAACCAATGAAGCTGTGCATG
>2000/China/WF00D
ATTATGCTGATATTGGGCTGTATCCGTCCGACAAGCTCTCTTGACGGCAGGCCTCTTGCAGCTGCAGGAATTGTAGTAACAGGAGATAAGGCAATTAATGTATACACCTCGTCTCAGACGGGATCAATCATAGTCAAGTTGCTCCCGAATATGCCCAGGGATAAGGAGGCGTGTGTGAAAGCCCCATTAGAGGCATATAACAGAACACTGACTACTTTGCTCACTCCTCTTGGCGACTCCATCCGCAAGATCCAAGGGTCTGTGTCCACGTCTGGAGGAAGGAGACAAAAACGCTTTATAGGTGCTGTTATTGGCAGTGTAGCTCTTGGGGTTGCAACAGCGGCACAGATAACAGCAGCTGCGGCCCTAATACAAGCCAACCAGAATGCTGCCAACATCCTCCGGCTTAAGGAGAGCATTGCAGCAACCAATGAAGCTGTGCATG
>2000/China/WF00G
ATTATGCTGATATTGGGCTGTATCCGTCCGACAAGCTCTCTTGACGGCAGGCCTCTTGCAGCTGCAGGAATTGTAGTAACAGGAGATAAGGCAATCAATGTATACACCTCGTCTCAGACAGGATCAATCATAGTCAAGTTGCTCCCGAATATGCCCAGGGATAAGGAGGCGTGTGCGAAAGCCCCATTAGAGGCATATAACAGAACACTGACTACTTTGCTCACTCCTCTTGGCGACTCCATCCGCAAGATCCGAGGGTCTGTGTCCACGTCTGGAGGAAGGAGACAAAAACGCTTTATAGGTGCTGTTATTGGCAGTGTAGCTCTTGGGGTTGCAACAGCGGCACAGATAACAGCAGCTGCGGCCCTAATACAAGCCAACCAGAATGCTGCCAACATCCTCCGGCTTAAGGAGAGCATCGCTGCGACCAATGAAGCTGTGCATG
>2000/China/ZJ
GTTGCGCTGGTACTGAGTTGCATCTGTCCGGCAAACTCCATTGATGGCAGGCCTCTTGCAGCTGCAGGAATTGTGGTTACAGGAGACAAAGCCGTCAACATATACACCTCATCCCAGACAGGATCAATCATAGTTAAGCTCCTCCCGAATCTGCCCAAGGATAAGGAGGCATGTGCGAAAGCCCCCTTGGATGCATACAACAGGACATTGACCACTTTGCTCACCCCCCTTGGTGACTCTATCCGTAGGATACAAGAGTCTGTGACTACATCTGGAGGGGGGAGACAGGGGCGCCTTATAGGCGCCATTATTGGCGGTGTGGCTCTTGGGGTTGCAACTGCCGCACAAATAACAGCGGCCGCAGCTCTGATACAAGCCAAACAAAATGCTGCCAACATCCTCCGACTTAAAGAGAGCATTGCCGCAACCAATGAGGCTGTGCATG
>2000/China/ZJ/1/00/
ATTATGCTGATATTGGGCTGTATCCGTCCGACAAGCTCTCTTGACGGCAGGCCTCTTGCAGCTGCAGGAATTGTAGTAACAGGAGATAAGGCAGTCAATGTATACACCTCGTCTCAGACAGGGTCAATCATAGTCAAGTTGCTCCCGAATATGCCCAGGGATAAGGAGGCGTGTGCGAAAGCCCCATTAGAGGCATATAACAGAACACTGACTACTTTGCTCACTCCTCTTGGCGACTCCATCCGCAAGATCCAAGGGTCTGTGTCCACGTCTGGAGGAAGGAGACAAAAACGCTTTATAGGTGCTGTTATTGGCAGTGTAGCTCTTGGGGTTGCAACAGCGGCACAGATAACAGCAGCTGCGGCCCTAATACAAGCCAACCGGAATGCCGCCAACATCCTCCGGCTTAAGGAGAGCATTGCTGCAACCAATGAAGCTGTGCATG
>2000/China/ZJ1
ATTATGCTGATATTGGGCTGTATCCGTCCGACAAGCTCTCTTGACGGCAGGCCTCTTGCAGCTGCAGGAATTGTAGTAACAGGAGATAAGGCAGTCAATGTATACACCTCGTCTCAGACAGGGTCAATCATAGTCAAGTTGCTCCCGAATATGCCCAGGGATAAGGAGGCGTGTGCGAAAGCCCCATTAGAGGCGTATAACAGAACACTGACTACTTTGCTCACTCCTCTTGGCGACTCCATCCGCAAGATCCAAGGGTCTGTGTCCACGTCTGGAGGAAGGAGACAAAAACGCTTTATAGGTGCTGTTATTGGCAGTGTAGCTCTTGGGGTTGCAACAGCGGCACAGATAACAGCAGCTGCGGCCCTAATACAAGCCAACCGGAATGCCGCCAACATCCTCCGGCTTAAGGAGAGCATTGCTGCAACCAATGAAGCTGTGCATG
>2000/Honduras/1500
ACTACGCTGATACTGAGCTGTATCTGCCCGACAAGCTCTCTTGATGGCAGACTTCTTGCAGCTGCAGGGATTGTGGTGACAGGGGATAAAGCAGTCAATATATACACTTCATCTCAGACAGGGTCGATCATCATCAAGTTAATCCCAAATATGCCCAAGGATAAAGAGGCGTGCGCAAAAGCCCCATTGGAGGCATACAATAGAACACTGACCACTCTACTCACCCCTCTTGGTGATTCCATCCGCAGAATACAAGGGTCTGCGACTACATCTGGAGGAAGAAGACAGAAACGCTTTGTAGGTGCCATTATTGGCAGTGTGGCTCTCGGGGTCGCAACAGCTGCACAGATAACAGCAGCCGCGGCTCTGATACAAGCCAAACAGAACGCTGCTAACATCCTCCGGCTTAAGGAGAGCATTGCTGCAACCAATGAAGCCGTACACG
>2000/India/2K3/Chennai/Tamil_nadu
ACTGCATTGACACTGAGCTGGATCCGTCTGGCAAGCTCTCTTGATGGCAGGCCTCTTGCAGCTGCAGGGATCGTAGTAACAGGAGATAAAGCAGTCAACATCTACACCTCATCCCAGACAGGGTCAATCATAGTCAAGTTACTCCCAAATATGCCCAAGGACAAAGAGGCGTGTGCAAAAGCTCCATTGGAGGCATATAACAGGACGCTGACCACTTTGCTCACTCCCCTTGGTGACTCTATCCGCAGGATACAAGAATCTGTGACCACATCCGGAGGGAGGAGACAGAGACGCTTAATAGGTGCTGTTATTGGCGGTGTAGCTCTTGGGGTCGCACCAGCTGCACAGATAACAGCAGCCTCGGCTCTTATTCAAGCCAACCAGAATGCTGCCAACATTCTCCCGCTTAAGGAGAGCATTGCAGCAACCAATGAGGCTGTGCACG
>2000/Italy/116600
ATTACTCTGATACTGAGCTGCATCTGCCTGACGAGCTCTCTTGACGGCAGGCCACTTGCAGCTGCGGGGATTGTGGTAACAGGAGATAAAGCAATCAATATATACACCTCATCTCAGACAGGGTCAATCATAGTCAAGTTGCTCCCGAATATGCCCAAGGACAAAGAGGCATGTGCGAAAGCCCCGTTAGAGGCATACAACAGAACACTGACCACTTTACTCACCCCCCTTGGTGATTCCATCCGCAGGATACAAGGATCTGTGTCCACATCAGGAGGAAGGAGGCAGAAGCGCTTTATAGGTGCCATTATAGGCAGTGTAGCTCTTGGGATTGCGACATCGGCACAGATAACAGCAGCTGCGGCCCTAATACAAGCCAACCAGAATGCCGCCAACATCCTCCGGCTTAAGGAGAGCATCGCTGCAACCAATGAAGCTGTGCATG
>2000/Italy/2736
ATTACTCTGATACTGAGCTGCATCTGCCTGACGAGCTCTCTTGATGGCAGGCCTCTTGCAGCTGCGGGGATTGTAGTAACAGGAGATAAAGTGATCAATATATACACCTCATCTCAGACAGGGTCAATCATCGTCAAGTTGCTCCCGAATATGCCCAAGGACAAAGAGGCATGTGCAAAAGCCCCGTTAGAGGCATACAACAGAACACTGACCACTTTACTCACCCCCCTTGGTGATTCCATCCGCAGGATACAAGGGTCTGTGTCCACATCAGGAGTAAGGAGGAAGAAACGCTTTATAGGTGCCATTATAGGCAGTGTAGCTCTTGGGGTTGCGACATCGGCACAGATAACAGCGGCCGCGGCCCTAATACAAGCCAACCAGAATGCCGCCAACATCCTCCGGCTTAAGGAGAGCATCGCTGCAACCAATGAAGCTGTGCATG
>2000/Italy/2736-00
ATTACTCTGATACTGAGCTGCATCTGCCTGACGAGCTCTCTTGATGGCAGGCCTCTTGCAGCTGCGGGGATTGTAGTAACAGGAGATAAAGTGATCAATATATACACCTCATCTCAGACAGGGTCAATCATCGTCAAGTTGCTCCCGAATATGCCCAAGGACAAAGAGGCATGTGCAAAAGCCCCGTTAGAGGCATACAACAGAACACTGACCACTTTACTCACCCCCCTTGGTGATTCCATCCGCAGGATACAAGGGTCTGTGTCCACATCAGGAGTAAGGAGGAAGAAACGCTTTATAGGTGCCATTATAGGCAGTGTAGCTCTTGGGGTTGCGACATCGGCACAGATAACAGCGGCCGCGGCCCTAATACAAGCCAACCAGAATGCCGCCAACATCCTCCGGCTTAAGGAGAGCATCGCTGCAACCAATGAAGCTGTGCATG
>2000/Mexico/453
ACCATGCTGATACTGAGCTGTATCTGTCCGACAAGCTCTCTTGACGGTAGACCTCTCGCAGCCGCAGGGATTGTGGTGACGGGAGATAAAGCAGTCAATATATACACTTCATCTCAAACAGGGTCAATCATCATCAAGTTACTCCCAAATATGCCCAAGGATAAAGAAGCGTGCGCAAAAGCCCCATTGGAAGCATACAATAGAACACTGACCACTTTACTCACCCCTCTTGGTGACTCTATCCGCAGAATACAAGGGTCTGCGACTACATCTGGAGGAAGGAGACAGAAACGCTTTGTAGGTGCCATTATCGGCAGTGTAGCTCTTGGGGTTGCAACAGCTGCACAGATAACAGCAGCCGCAGCTCTGATACAAGCCAACCAAAATGCTGCCAACATCCTCCGGCTTAAGGAGAGCATTGCTGCAACCAATGACGCTGTACACG
>2000/Mexico/459
ACCATGCTGATACTGAGCTGTATCTGTCCGACAAGCTCTCTTGACGGTAGACCTCTCGCAGCCGCAGGGATTGTGGTGACGGGAGATAAAGCAGTCAATATATACACTTCGTCTCAAACAGGGTCAATCATCATCAAGTTACTCCCAAATATGCCCAAGGATAAAGAAGCGTGCGCAAAAGCCCCATTGGAAGCATACAATAGAACACTGACCACTTTACTCACCCCTCTTGGTGACTCTATCCGCAGAATACAAGGGTCTGCGACTACCTCTGGAGGAAGGAGACAGAAACGCTTTGTAGGTGCCATTATCGGCAGTGTAGCTCTTGGGGTTGCAACAGCTGCACAGATAACAGCAGCCGCAGCTCTGATACAAGCCAACCAAAATGCTGCCAACATCCTCCGGCTTAAGGAGAGCATTGCTGCAACCAATGACGCTGTACACG
>2000/South Korea/SNU-0202
ATTACGCTGATATTGAGCTGTATCCGTCCGACAAGCTCTCTTGACGGCAGGCCTCTTGCAGCTGCAGGAATTGTAGTAACAGGAGATAAGGCAGTCAATGTATACACCTCGTCTCAGGCAGGGTCAATCATAGTCAAGTTGCTCCCGAATATGCCCAGGGATAAGGAGGCGTGTGCAAAAGCCCCATTAGAGGCATATAACAGAACACTGACTACTTTGCTCACTCCTCTTGGCGACTCCATCCGCAAGATCCAAGGGTCTGTGTCCACGTCTGGAGGAAGGAGACAAAAACGCTTTATAGGTGCTGTTATTGGCAGTGTAGCTCTTGGGGTTGCAACAGCGGCACAGATAACAGCAGCTGCGGCCCTAATACAAGCCAACCAGAATGCCGCCAACATCCTCCGGCTTAAGGAGAGCATTGCTGCAACCAATGAAGCTGTGCATG
>2000/Taiwan/TW
ATTATGCTGATATTGAGCTGTATCCATTTGACAAGCTCCCTTGACGGCAGGCCTCTTGCAGCTGCAGGAATTGTAGTAACAGGAGATAAGGCAGTCAATGTATACACCTCATCTCAAACAGGGTCAATCATAGTCAAATTGCTCCCGAATATGCCCAAGGATAAGGAGGCGTGTGCAAAAGCCCCATTAGAGGCATATAACAGAACACTGACTACTTTGCTCACTCCTCTTGGCGATTCCATCCGCAAGATCCAAGGGTCTGTGTCCACGTCTGGAGGAAGGAGACAAAAACGCTTTATCGGTGCCGTTATTGGCAGTGTAGCTCTTGGGGTTGCAACAGCGGCACAGATAACAGCAGCTGCGGCCCTAATACAGGCCAACCAGAATGCCGCCAACATCCTCCGGCTTAAAGAGAGCATTGCTGCAACCAATGAAGCTGTGCATG
>2000/USA/00-32
GTTGCATTGGCGCTAAGTTGCATCCGTCTGACAAGCTCTCTTGATGGCAGGCCTCTAGCAGCTGCAGGAATTGTGGTAACAGGAGACAAGGCAGTCAACATATATACCTCATCTCAGACAGGGTCAATCATAGTCAAGCTACTCCCGAATATGCCCAAGGATAAAGAGGCATGTGCAAAAGCCCCCTTGGAGGCATACAACAGAACATTGACCACTTTGCTCACCCCCCTTGGTGATTCTATTCGTAGGATACAAGAGTCTGTGACCACATCTGGAGGAGAGAAGCAGGGGCGCCTTATAGGTGCTATTATTGGCGGTGTAGCTCTTGGGGTTGCAACTGCTGCACAGATAACAGCAGCCTCGGCTCTGATACAGGCCAACCAAAATGCTGCCAACATCCTCCGGCTTAAAGAAAGCATTGCCGCAACCAATAAGGCCGTGCATG
>2000/USA/Chicken/Honduras/44813/2000
ACTACGCTGATACTGAGCTGTATCTGCCCGACAAGCTCTCTTGATGGCAGACTTCTTGCAGCTGCAGGGATTGTGGTGACAGGGGATAAAGCAGTCAATATATACACTTCATCTCAGACAGGGTCGATCATCATCAAGTTAATCCCAAATATGCCCAAGGATAAAGAGGCGTGCGCAAAAGCCCCATTGGAGGCATACAATAGAACACTGACCACTCTACTCACCCCTCTTGGTGATTCCATCCGCAGAATACAAGGGTCTGCGACTACATCTGGAGGAAGAAGACAGAAACGCTTTGTAGGTGCCATTATTGGCAGTGTGGCTCTCGGGGTCGCAACAGCTGCACAGATAACAGCAGCCGCGGCTCTGATACAAGCCAAACAGAACGCCGCTAACATCCTCCGGCTTAAGGAGAGCATTGCTGCAACCAATGAAGCCGTACACG
>2000/USA/Chukar/New Jersey/32429-5/2000
ATTACTCTGATACTGAGCTGCATCTGCCTGACGAGTTCTCTTGATGGCAGGCCTCTTGCAGCTGCGGGGATTGTGGTAACAGGAGATAAAGTGATCAATATATACACCTCATCTCAGACAGGGTCAATCATAGTCAAGTTGCTCCCGAATATGCCCAAGGACAAAGAGGCATGTGCAAAAGCCCCGTTAGAGGCATACAACAGAACACTGACCACTTTACTCACCCCCCTTGGTGATTCCATCCGCAGGATACAAGGGTCTGTGTCCACATCAGGAGTAAGGAGGAAGAAGCGCTTTATAGGTGCCATTATAGGCAGTGTAGCTCTTGGGGTTGCAACATCGGCACAGATAACAGCGGCTGCGGCCCTAATACAAGCCAATCAGAATGCTGCCAACATCCTCCGGCTTAAGGAGAGCATCGCTGCAACCAATGAAGCTGTGCACG
>2000/USA/Gannet/Pennsylvania/25017/2000
ATCATGCTGATATTGAGCTGCATCTGCCAGACGAGTTCTCTTGACGGCAGGCCTCTTGCAGCTGCAGGGATTGTGGTAACAGGAGATAAAGCAATCAACGTATACACCTCGTCCCAGACAGGGTCAATCATAGTCAAGTTGCTCCCAAATATGCCCAAGGACAAAGAGGCATGTGCAAAAGCCCCGTTAGAAGCATACAACAGAACACTGACCACTTTACTCACCCCCCTTGGTGATTCCATCCGCAGGATACAAGGGTCTGTGTCCACATCAGGGGAAAGGAGGCAGAAACGCTTTATAGGTGCCATTATCGGCAGTGTAGCTCTTGGGGTCGCGACATCGGCACAGATAACAGCAGCTGCGGCCCTAATACAAGCCAACCAGAATGCCGCCAATATCCTCCGGCTTAAGGAGAGCATTGCTGCAACCAATGAAGCTGTGCATG
>2000/USA/MN00-32
GTTGCATTGGCGCTAAGTTGCATCCGTCTGACAAGCTCTCTTGATGGCAGGCCTCTAGCAGCTGCAGGAATTGTGGTAACAGGAGACAAGGCAGTCAACATATATACCTCATCTCAGACAGGGTCAATCATAGTCAAGCTACTCCCGAATATGCCCAAGGATAAAGAGGCATGTGCAAAAGCCCCCTTGGAGGCATACAACAGAACATTGACCACTTTGCTCACCCCCCTTGGTGATTCTATTCGTAGGATACAAGAGTCTGTGACCACATCTGGAGGAGAGAAGCAGGGGCGCCTTATAGGTGCTATTATTGGCGGTGTAGCTCTTGGGGTTGCAACTGCTGCACAGATAACAGCAGCCTCGGCTCTGATACAGGCCAACCAAAATGCTGCCAACATCCTCCGGCTTAAAGAAAGCATTGCCGCAACCAATAAGGCCGTGCATG
>2000/USA/MN00-39
GTTGCACTGGCACTAAGTTGCATCCGTCTGACAAGCTCTCTTGATGGCAGGCCTCTAGCAGCTGCAGGAATTGTGGTAACAGGAGACAAGGCAGTCAACATATATACCTCATCTCAGACAGGGTCAATCATAGTCAAGCTACTCCCGAATATGCCCAAGGATAAAGAGGCATGTGCAAAAGCCCCCTTGGATGCATACAACAGAACATTGACCACTTTGCTCACCCCCCTTGGTGATTCTATTCGTAGGATACAAGAGTCTGTGACCACATCTGGAGGAGAGAAGCAGGGGCGCCTTATAGGTGCTATCATTGGCGGTGTAGCTCTTGGGGTTGCAACTGCTGCACAGATAACAGCAGCCTCGGCTCTGATACAGGCCAACCAAAATGCTGCCAACATCCTCCGGCTTAAAGAAAGCATTGCCGCAACCAATGAGGCCGTGCATG
>2000/USA/RI/RI166
ATTACTCTGATACTGAGCTGCATCTGCCTGACGAGTTCTCTTGATGGCAGGCCTCTTGCAGCTGCGGGGATTGTGGTAACAGGAGATAAAGTGATCAATATATACACCTCATCTCAGACAGGGTCAATCATAGTCAAGTTGCTCCCGAATATGCCCAAGGACAAAGAGGCATGTGCAAAAGCCCCGTTAGAGGCATACAACAGAACACTGACCACTTTACTCACCCCCCTTGGTGATTCCATCCGCAGGATACAAGGGTCTGTGTCCACATCAGGAGTAAGGAGGAAGAAGCGCTTTATAGGTGCCATTATAGGCAGTGTAGCTCTTGGGGTTGCAACATCGGCACAGATAACAGCGGCTGCGGCCCTAATACAAGCCAATCAGAATGCTGCCAACATCCTCCGGCTTAAGGAGAGCATCGCTGCAACCATGAAGGCTGTGCACG
>2001/Australia/01-1108
GTCATGTTGGCACTGAGTTGCGTCTGTCCGACCAGCGCCCTTGATGGCAGGCCTCTTGCAGCTGCAGGGATTGTGGTAACAGGAGACAAAGCAGTCAACATATACACCTCATCTCAGACAGGGTCAATCATAATCAAGTTACTCCCAAATATGCCCAAGGATAAAGAGGCGTGTGCAAAAGCCCCGTTGGAGGCATACAACAGGACATTGACTACTCTACTCACCCCTCTTGGTGATTCTATCCGTAGGATACAAGAGTCTGTGACCACGTCCGGAGGAAGGAGACAGGGGCGTCTTATAGGCGCCATTATCGGTGGTGTAGCTCTCGGGGTGGCAACCGCTGCACAGATAACAGCAGCCTCGGCTCTGATACAAGCCAATCAAAATGCTGCCAACATACTCCGGCTAAAGGAGAGCATTGCTGCAACCAATGAGGCTGTGCACG
>2001/China/CK/CH/HN/1/01
ATTATGCTGATATTGAGCTGTATCCGCCCGACAAGCTCTCTTGACGGCAGGCCCCTTGCAGCTGCAGGAATTGTAGTAACAGGAGATAAGGCAGTCAATGTATACACCTCGTCTCAGACAGGGTCAATCATAGTCAAATTGCTCCCGAATATGCCCAGAGATAAGGAGGCGTGTGCAAAAGCCCCATTAGAGGCATATAACAGAACACTGACTACTTTGCTCACTCCTCTTGGCGACTCCATCCGCAAGATCCAAGGGTCTGTGTCCACGTCTGGAGGAAGGAGACAAAAACGCTTTATAGGCGCTGTTATTGGCAGTGTAGCTCTTGGGGTTGCAACAGCGGCACAGATAACAGCAGCTGCGGCCCTAATACAAGCCAACCAGAATGCCGCCAACATCCTCCGGCTTAAGGAGAGCATTGCTGCAACCAATGAAGCTGTGCATG
>2001/China/GM
ATTATGCTGATATTGAGCTGTATCCGTCTGACAAGCTCTCTTGACGGCAGGCCCCTTGCAGCTGCAGGAATTGTAGTAACAGGAGATAAGGCAGTCAATGTATACACCTCGTCTCAGACAGGGTCAATCATAGTCAAGTTGCTCCCGAATATGCCCAGAGATAAGGAGGCATGTGCAAAAGCCCCATTAGAGGCATATAACAGAACACTGACTACTCTGCTCACTCCTCTTGGCGACTCCATCCGCAAGATCCAAGGGTCTGTGTCCATGTCTGGAGGAAGGAGACAAAAACGCTTTATAGGTGCTGTTATTGGCAGTGTAGCTCTTGGGGTTGCAACAGCGGCCCAGATAACAGCAGCTGCGGCCCTAATACAAGCCAAACAGAATGCCGCCAACATCCTCCGGCTTAAGGAGAGCATTGCCGCAACCAATGAAGCTGTGCATG
>2001/China/GM01
ATTATGCTGATATTGGGCTGTATCCGTCCGACAAGCTCTCTTGACGGCAGGCGTCTTGCAGCTGCAGGAATTGTAGTAACAGGAGATAAGGCAGTCAATGTATACACCTCGTCTCAGACAGGGTCAATCATAGTCAAGTTGCTCCCGAATATGCCCAGGGATAAGGAGGCGTGTGCGAAAGCCCCACTAGAGGCATATAACAGAACACTGACTACTTTGCTCACTCCTCTTGGCGACTCCATCCGCAAGATCCAAGGGTCTGTGTCCACGTCTGGAGGAAGGAGACAAAAACGCTTTATAGGTGCTGTTATTGGCAGTGTAGCTCTTGGGGTTGCAACAGCGGCACAGATAACAGCAGCTGCGGCCCTAATACAAGCCAACCAGAATGCTGCCAACATCCTCCGGCTTAAGGAGAGCATTGCTGCAACCAATGAAGCTGTGCATG
>2001/China/JL-1
GTTGCGCTGGTACTGAGTTGCATCCGTCCGGCAAACTCCATTGATGGCAGGCCTCTTGCAGCTGCAGGAATTGTGGTTACAGGAGACAAAGCCGTCAACATATACACCTCATCCCAGACAGGATCAATCATAGTTAAGCTCCTCCCGAATCTGCCCAAGGATAAGGAGGCATGTGCGAAAGCCCCCTTGGATGCATACAACAGGACATTGACCACTTTGCTCACCCCCCTTGGTGACTCTATCCGTAGGATACAAGAGTCTGTGACTACATCTGGAGGGGGGAGACAGGGGCGCCTTATAGGCGCCATTATTGGCGGTGTGGCTCTTGGGGTTGCAACTGCCGCACAAATAACAGCGGCCGCAGCTCTGATACAAGCCAAACAAAATGCTGCCAACATCCTCCGACTTAAAGAGAGCATTGCCGCAACCAATGAGGCTGTGCATG
>2001/China/JS/401/
ATTATGCTGATATTGAGCTGTATCCGTCTGACAAGCTCTCTTGACGGCAGGCCTCTTGCAGCTGCAGGAATTGTAGTAACAGGAGATAAGGCAGTCAATGTATACACCTCGTCTCAGACAGGGTCAATCATAGTCAAGTTGCTCCCGAATATGCCCAGGGACAAGGAGGAGTGTGCAAAAGCCCCATTAGAGGCATATAACAGAACACTGACTACTTTGCTCACTCCTCTTGGCGACTCCATCCGCAAGATCCAAGGGTCTGTGTCCACGTCTGGAGGAAGGAGACAAAAACGCTTTATAGGTGCCGTTATTGGCAGTGTAGCTCTCGGGGTTGCAACAGCGGCACAGATAACAGCAGCTGCGGCCCTAATACAAGCCAACCAGAATGCCGCCAACATCCTCCGGCTTAAGGAGAGCATTGCTGCAACCAATGAAGCTGTGCATG
>2001/China/JS/501/
ATTATGCTGATGTTGGGCTGTATCCGTCCGACAAGCTCTCTTGACGGCAGGCCTCTTGCAGCTGCAGGAATTGTAGTAACAGGAGATAAGGCAGTCAATGTATACACCTCGTCTCAGACAGGGTCAATCATAGTCAAGTTGCTCCCGAATATGCCCAGGGATAAGGAAGCGTGTGCGAAAGCCCCATTAGAGGCATATAACAGAACACTGACTACTTTGCTCACTCCTCTTGGCGACTCCATCCGCAAGATCCAAGGGTCTGTGTCCACGTCTGGAGGAAGGAGACAAAAACGCTTTATAGGTGCTATTATTGGCAGTGTAGCTCTTGGGGTTGCAACAGCGGCACAGATAACAGCAGCTGCGGCCCTAATACAAGCCAACCAGAATGCTGCCAACATCCTCCGGCTTAAGGAGAGCATTGCTGCAACCAATGAAGCTGTGCATG
>2001/China/JS/601/
ATTATGCTGATGTTGGGCTGTATCCGTCCGACAAGCTCTCTTGACGGCAGGCCTCTTGCAGCTGCAGGAATTGTAGTAACAGGAGATAAGGCAGTCAATGTATACACCTCGTCTCAGACAGGGTCAATCATAGTCAAGTTGCTCCCGAATATGCCCAGGGATAAGGAAGCGTGTGCGAAAGCCCCATTAGAGGCATATAACAGAACACTGACTACTTTGCTCACTCCTCTTGGCGACTCCATCCGCAAGATCCAAGGGTCTGTGTCCACGTCTGGAGGAAGGAGACAAAAACGCTTAATAGGTGCTATTATTGGAAGTGTAGCTCTTGGGGTTGCAACAGCGGCACAGATAACAGCAGCTGCGGCCCTAATACAAGCCAACCAGAATGCTGCCAACATCCTCCGGCTTAAGGAGAGCATTGCTGCAACCAATGAAGCTGTGCATG
>2001/China/JS/701/
ATTATGCTGATATTGAGCTGTATCCGTCTGACAAGCTCTCTTGGCGGCAGGCCTCTTGCAGCTGCAGGAATTGTAGTAACAGGAGATAAGGCAGTTAATGTATACACCTCGTCTCAGACAGGGTCAATCATAGTCAAGTTGCTTCCGAATATGCCCAGGGATAAGGAGGCGTGTGCAAAAGCCCCATTAGAGGCATATAACAGAACACTGACTACTTTGCTCACTCCTCTTGGCGACTCCATCCGCAAGATCCAAGGGTCTGTGTCCACGTCTGGAGGAAGGAGACAAAAACGCTTTATAGGTGCTGTTATTGGCAGTGTAGCTCTTGGGGTTGCGACAGCGGCACAGATAACAGCAGCTGCGGCCCTAATACAAGCCAACCAGAATGCCGCCAACATCCTCCGGCTTAAGGAGAGCATTGCTGCAACCAATGAAGCTGTGCATG
>2001/China/JS01
ATTATGCTGATATTGGGCTGTATTCGTTCGACAAGCTCTCTTGACGGCAGGCCTCTTGCAGCTGCAGGAATTGTAGTAACAGGAGATAAGGCAGTCAATGTATACACCTCGTCTCAGACAGGGTCAATCATAGTCAAGTTGCTCCCGAATATGCCCAGGGATAAGGAGGCGTGTGCGAAAGCCCCATTAGAGGCATATAACAGAACACTGACTACTTTGCTCACTCCTCTTGGCGACTCCATCCGCAAGATTCAAGGGTCTGTGTCCACGTCTGGAGGAAGGAGACAAAAACGCTTTATAGGTGCTGTTATTGGCAGTGTAGCTCTTGGGGTTGCAACAGCGGCACAGATAACAGCAGCTGCGGCCCTAATACAAGCCAACAAGAATGCTGCCAACATCCTTCGGCTTAAGGAGAGCATTGCTGCAACCAATGAAGCTGTGCATG
>2001/China/Lye
ATTATGCTGATATTGAGCTGTATCCGTCTGACAAGCTCTCTTGACGGCAGGCCTCTTGCAGCTGCAGGAATTGTAGTAACGGGAGATAAGGCAGTCAATGTATACACCTCGTCTCAGACAGGGTCAATCATAGTCAAGTTGCTCCCGAATATGCCCAGGGATAAGGAGGCGTGTGCAAAAGCCCCATTAGAGGCATATAACAGAACACTGACTACTTTGCTCACTCCTCTTGGCGACTCCATCCGCAAGATCCAAGGGTCTGTGTCCACGTCTGGAGGAAGGAGGCAAAAACGCTTTATAGGTGCCGTTATTGGCAGTGTAGCTCTTGGGGTTGCAACAGCGGCACAGATAACAGCAGCTGCGGCCCTAATACAAGCCAACCAGAATGCCGCCAACATCCTCCGGCTTAAGGAGAGCATTGCTGCAACCAATGAAGCTGTGCATG
>2001/China/SDD01
ATTATGCTGATATTGAGCTGTATCCGCCCGACAAGCTCTCTTGACGGCAGGCCCCTTGCAGCTGCAGGAATTGTAGTAACAGGAGATAAGGCAGTCAATGTATACACCTCGTCTCAGACAGGGTCAATCATAGTCAAATTGCTCCTGAATATGCCCAGAGATAAGGAGGCGTGTGCAAAAGCCCCATTAGAGGCATATAACAGAACACTGACTACTTTGCTCACTCCTCTTGGCGACTCCATCCGCAAGATCCAAGGGTCTGTGTCCACGTCTGGAGGAAGGAGACAAAAACGCTTTATAGGCGCTGTTATTGGCAGTGTAGCTCTTGGGGTTGCAACAGCGGCACAGATAACAGCAGCTGCGGCTCTGATACAAGCCAACCAGAATGCCGCCAACATCCTCCGGCTTAAGGAGAGCATTGCTGCAACCAATGAAGCTGTGCATG
>2001/China/SGM01
ATTATGCTGATATTGGGCTGTATCCGTCCGACAAGCTCTCTTGACGGCAGGCGTCTTGCAGCTGCAGGAATTGTAGTAACAGGAGATAAGGCAGTCAATGTATACACCTCGTCTCAGACAGGGTCAATCATAGTCAAGTTGCTCCCGAATATGCCCAGGGATAAGGAGGCGTGTGCGAAAGCCCCACTAGAGGCATATAACAGAACACTGACTACTTTGCTCACTCCTCTTGGCGACTCCATCCGCAAGATCCAAGGGTCTGTGTCCACGTCTGGAGGAAGGAGACAAAAACGCTTTATAGGTGCTGTTATTGGCAGTGTAGCTCTTGGGGTTGCAACAGCGGCACAGATAACAGCAGCTGCGGCCCTAATACAAGCCAACCAGAATGCTGCCAACATCCTCCGGCTTAAGGAGAGCATTGCTGCAACCAATGAAGCTGTGCATG
>2001/Nicaragua/FightingCock/Nicaragua/95066-9/2001
ACCACGCTGATACTGAGCTGTATCTGCCCGACAAGCTCTCTTGATGGCAGACTTCTTGCAGCTGCAGGGATTGTGGTGACAGGGGATAAAGCAGTCAATATATACACTTCATCTCAGACAGGGTCGATCATCATCAAGTTAATCCCAAATATGCCCAAGGATAAAGAGGCGTGCGCAAAAGCCCCATTGGAGGCATACAATAGAACACTGACCACTCTACTCACCCCTCTTGGTGATTCCATCCGCAGAATACAAGGGTCTGCGACTACATCTGGAGGAAGAAGACAGAAACGCTTTGTAGGTGCCATTATTGGCAGTGTGGCTCTCGGGGTCGCAACAGCTGCACAGATAACAGCAGCCGCGGCTCTGATACAAGCCAAACAGAACGCCGCTAACATCCTCCGGCTTAAGGAGAGCATTGCTGCAACCAATGAAGCCGTACACG
>2001/Russia/Astr/2755
GTTATGCTAATCTTAAGCTGCGTCCGTTCGACAAGTTCCCTTGATGGCAGGCCTCTTGCGGCTGCAGGGATTGTAGTGACAGGAGATAAAGCAGTCAATATATACACCTCATCTCAGACAGGGTCAATCATAGTCAAATTGCTCCCGAATATGCCCAAGGATAAAGAGGCGTGTGCAAAAGCCCCATTAGAGGCATATAACAGAACACTGACCACCTTACTCACTCCCCTTGGCGATTCTATCCGTAGGATACAGGGGTCTGTGTCCACATCGGGAGGAAGGAGACAGAGACGTTTTATAGGTGCCGTTATCGGCAGTGTAGCTCTTGGGGTTGCAACAGCGGCACAGATAACAGCAGCTGCGGCTCTAATACAAGCCAACCAGAATGCCGCTAACATCCTCCGGCTTAAAGAGAGTATTGCTGCAACCAATGAAGCTGTGCATG
>2001/Russia/FarEast/2686
GTCGCGCTGGCACTGTGTTGCGTCCGTCTGACAAACTCCCTTGATGGCAGGCCTCTTGCAGCTGCAGGGATTGTGGTAACAGGAGACAAAGCAGTCAACATATATACCTCATCCCAGACAGGGTCGATCATAGTCAAGTTACTCCCCAATATGCCCAAGGACAAAGAGGCATGTGCAAAAGCCCCGTTGGAGGCGTACAACAGGACATTGACTACTCTGCTCACCCCCCTTGGTGATTCTATCCGTAGGATACAAGAGTCCGTGACTACATCTGGAGGAGGGAAACAGGGACGCCTTATAGGCGCTATTATCGGTGGTGCGGCTCTCGGGGTTGCAACCGCTGCACAGATAACAGCAGCCTCGGCTCTGATACAGGCCAACCAAAATGCTGCCAACATCCTCCGACTTAAAGAGAGCATTGCTGCAACCAATGAGGCTGTGCATG
>2001/Russia/FarEast/2687
GTCGCGCTGGCACTGTGTTGCGTCCGTCTGACAAACTCCCTTGATGGCAGGCCTCTTGCAGCTGCAGGGATTGTGGTAACAGGAGACAAAGCAGTCAACATATATACCTCATCCCAGACAGGGTCGATCATAGTCAAGTTACTCCCCAATATGCCCAAGGACAAAGAGGCATGTGCAAAAGCCCCGTTGGAGGCGTACAACAGGACATTGACTACTCTGCTCACCCCCCTTGGTGATTCTATCCGTAGGATACAAGAGTCCGTGACTACATCTGGAGGAGGGAAACAGGGACGCCTTATAGGCGCTATTATCGGTGGTGCGGCTCTCGGGGTTGCAACCGCTGCACAGATAACAGCAGCCTCGGCTCTGATACAGGCCAACCAAAATGCTGCCAACATCCTCCGACTTAAAGAGAGCATTGCTGCAACCAATGAGGCTGTGCATG
>2001/Russia/FarEast/2713
GTCGCGCTGGCACTGTGTTGCGTCCGTCTGACAAGCTCCCTTGATGGCAGGCCTCTTGCAGCTGCAGGGATTGTGGTAACAGGAGACAAAGCAGTCAACATATACACCTCATCCCAGACAGGGTCGATCATAGTCAAGTTACTCCCCAATATGCCCAAGGACAAAGAGGCATGTGCAAAAGCCCCGTTGGAGGCGTACAACAGGACATTGACTACTCTGCTCACCCCCCTTGGTGATTCTATCCGTAGGATACAAGAGTCCGTGACTACATCTGGAGGAGGGAAACAGGGACGCCTTATAGGCGCTATTATCGGTGGTGCGGCTCTCGGGGTTGCAACCGCTGCACAGATAACAGCAGCCTCGGCTCTGATACAAGCCAACCAAAATGCTGCCAACATCCTCCGACTTAAAGAGAGCATTGCTGCAACCAATGAGGCTGTGCACG
>2001/USA/A/01-1383
TTTGTGCTAGCACTGAGCTGCATCTGTCCGACCGGCTCTCTTGATGGCAGGCCTCTTGCAGCTGCAGGAATTGTGGTAACAGGAGACAAAGCGGTCAACATATACACCTCATCTCAGACAGGGTCAATCGTAGTCAAGTTACTCCCAAACATGCCCAGAGATAAAGAGGCGTGTGCAAAATCCCCATTAGAAGCGTACAACAGGACGTTGACTACTTTACTCACCCCCCTTGGTGATTCTATCCGTAGGATACAAGAGTCTGTTACCACATCTGAAGGAGGGAAACAGGGGCGCCTCATAGGCGCCATTATCGGTGGTGTAGCTCTCGGGGTTGCAACTGCTGCACAGATAACAGCAGCTTCGGCTCTGATACAAGCCAATCAGAATGCTGCCAACATCCTCCGGCTTAAAGAGAGCATTGCTGCGACCAATGAGGCTGTGCACG
>2001/USA/TX/TX01-130
GTCGCACTGACACTAAGTTGCATCCGTCTGACAAGCTCTCTTGATGGCAGGCCTCTCGCAGCTGCAGGAATTGTGGTAACGGGGGACAAGGCAGTCAACATATATACCTCATCTCAGACAGGATCAATCATAGTCAAGCTACTCCCAAATATGCCCAAGGATAAAGAGGCATGTGCAAAAGCACCTTTAGAGGCATACAACAGGACATTGACCACTTTGCTCACCCCCCTTGGTGATTCTATTCGTAGGATACAAGAGTCTGTGACCACATCTAGAGGAGGGAAACAGGGGCGTCTTATAGGTGCCATTATTGGCGGTGTAGCCCTTGGGGTTGCAACTGCTGCACAGATAACAGCAGCCTCGGCTCTGATACAAGCCAACCAAAATGCTGCCAACATCCTCCGGCTAAAAGAGAGCATTGCCGCAACCAATGAGGCCGTGCATG
>2001/USA/TX01-130
GTCGCACTGACACTAAGTTGCATCCGTCTGACAAGCTCTCTTGATGGCAGGCCTCTCGCAGCTGCAGGAATTGTGGTAACGGGGGACAAGGCAGTCAACATATATACCTCATCTCAGACAGGATCAATCATAGTCAAGCTACTCCCAAATATGCCCAAGGATAAAGAGGCATGTGCAAAAGCACCTTTAGAGGCATACAACAGGACATTGACCACTTTGCTCACCCCCCTTGGTGATTCTATTCGTAGGATACAAGAGTCTGTGACCACATCTAGAGGAGGGAAACAGGGGCGTCTTATAGGTGCCATTATTGGCGGTGTAGCCCTTGGGGTTGCAACTGCTGCACAGATAACAGCAGCCTCGGCTCTGATACAAGCCAACCAAAATGCTGCCAACATCCTCCGGCTAAAAGAGAGCATTGCCGCAACCAATGAGGCCGTGCATG
>2002/Australia/02-1334
TTCATGTTGGCACTGAGTTGCGTCTGTCCGACCAGCGCCCTTGATGGCAGGCCTCTTGCAGCTGCAGGGATTGTGGTAACAGGAGACAAAGCAGTCAACATATACACCTCATCCCAGACAGGGTCAATCATAATCAAGTTACTCCCAAATATGCCCAAGGATAAAGAGGCGTGTGCAAAAGCCCCATTGGAGGCATACAACAGAACATTGACTACTCTACTCACCCCTCTTGGTGATTCTATCCGTAGGATACAAGAGTCTGTGACCACGTCCGGAGGAAGGAGACAGAGGCGTTTTATAGGCGCCATTATCGGTGGTGTAGCTCTCGGGGTGGCAACCGCTGCACAGATAACAGCAGCCTCGGCTCTGATACAAGCCAATCAAAATGCTGCCAACATACTCCGGCTAAAGGAGAGCATTGCTGCAACCAATGAGGCTGTGCACG
>2002/China/DG/02
ATTATGCTGATATTGGGCTGTATCCGCCCGACAAGCTCTCTTGACGGCAGGCGTCTTGCAGCTGCAGGGATTGTAGTAACAGGAGATAAGGCAGTCAATGTATACACCTCGTCTCAGACAGGGTCAATCATAGTCAAGTTGCTCCCGAATATGCCCAGGGACAAGGAGGCGTGTGCGAAAGCCCCATTAGAGGCATATAACAGAACACTGACTACTTTGCTCACTCCTCTTGGCGACTCCATCCGCAAGATCCAAGGGTCTGTGTCCATGTCTAGAGGAAGGAGACAAAAACGCTTTATAGGTGCTGTTATTGGCAGTATAGCTCTTGGGGTTGCAACAGCGGCACAGATAACAGCAGCTGCAGCCCTAATACAAGCCAACCAGAATGCTGCCAACATCCTCCGGCTTAAGGAGAGCATTGCTGCAACCAATGAAGCTGTGCATG
>2002/China/FP1/02
ATTATGCTGATATTGGGCTGTATCCGTCCGACAAGCTCTCTTGACGGCAGGCCTCTTGCAGCTGCAGGAATTGTAGTAACAGGAGATAAGGCAGTCAATGTATACACCTCGTCTCAGACAGGGTCAATCATAGTCAAGTTGCTCCCGAATATGCCCAGGGATAAGGAGGCGTGTGCGAAAGCCCCATTAGAGGCATATAACAGAACACTGACTGCTTTGCTCACTCCTCTTGGCGACTCCATCCGCAAGATCCAAGGGTCTGTGTCCACGTCTGGAGGAAGGAGACAAAAACGCTTTATAGGTGCTGTTATTGGCAGTGTAGCTCTTGGGGTTGCAACAGCGGCACAGATAACAGCAGCTGCGGCCCTAATACAAGCCAACCAGAATGCTGCCAACATCCTCCGGCTTAAGGAGAGCATTGCTGCAACCAATGAAGCTGTGCATG
>2002/China/Guangxi6
ATTTTGCTGATATTGAGCTGTATCCGTCTGACAAGCTCTCTTGACGGCAGGCCTCTTGCAGCTGCAGGAATTGTAGTAACAGGAGATAAGGCAGTCAATGTGTACACCTCGTCTCAGACAGGGTCAATCATAGTCAAGTTGCTTCCGAATATGCCCAGGGGTAAGGAGGCGTGTGCAAGAGCCCCATTAGAGGCATATAACAGAACACTGACTACTTTGCTCACTCCTCTTGGCGACTCCATCCGCAAGATCCAAGGGTCTGTGTCCACGTCTGGAGGAAGGAGACAAAAACGCTTTATAGGTGCTGTTATTGGCAGTGTAGCTCTTGGGGTTGCAACAGCGGCACAGATAACAGCAGCTGCGGCCCTAATACAGGCCAACCAGAATGCCGCCAACATCCTCCGGCTTAAGGAGAGCATTGCTGCAACCAATGAAGCTGTGCATG
>2002/China/Guangxi7
ATTTTGCTGATATTGAGCTGTATCCGTCTGACAAGCTCTCTTGACGGCAGGCCTCTTGCAGCTGCAGGAATTGTAGTAACAGGAGATAAGGCAGTCAATGTGTACACCTCGTCTCAGACAGGGTCAATCATAGTCAAGTTGCTTCCGAATATGCCCAGGGGTAAGGAGGCGTGTGCAAGAGCCCCATTAGAGGCATATAACAGAACACTGACTACTTTGCTCACTCCTCTTGGCGACTCCATCCGCAAGATCCAAGGGTCTGTGTCCACGTCTGGAGGAAGGAGACAAAAACGCTTTATAGGTGCTGTTATTGGCAGTGTAGCTCTTGGGGTTGCAACAGCGGCACAGATAACAGCAGCTGCGGCCCTAATACAGGCCAACCAGAATGCCGCCAACATCCTCCGGCTTAAGGAGAGCATTGCTGCAACCAATGAAGCTGTGCATG
>2002/China/JS/1/02
ATTGCGCTGGCACTGAGCTGTGTCCGTCTGACAAATTCTCTCGATGGAAGGCCTCTTGCAGCTGCAGGGATTGTAGTAACGGGAGACAAAGCAGTCAACATATACACCTCATCTCAGACAGGGTCAATAATAGTCAAGTTACTCCCAAATATGCCTAAGGATAAAGAGGCGTGTGCAAAAGCCCCGCTGGAGGCATACAACAGGACACTGACTACTTTGCTCACCCCCCTTGGTGATTCTATCCGCAGGATACAAGAGTCTGCGACTACGTCCGGAGGAAGGAGGCAGAGACGCTTTATAGGTGCCATTATCGGCAGTGTAGCTCTTGGGGTTGCCACAGCTGCACAGATAACAGCAGCCTCAGCTCTGATACAAGCCAACCAGAATGCTGCCAACATCCTCCGGCTTAAAGAGAGCATTGCTGCAACTAATGAAGCTGTACATG
>2002/China/JSG0210
ACCATGCTGATATTGGGCTGTATCCGTCCGACAAGCTCTCTTGACGGCAGGCCTCTTGCAGCTGCAGGAATTGTAGTAACAGGAGATAAGGCAGTCAATGTATACACTTCGTCTCAGACAGGGTCAATCATAGTCAAGTTGCTCCCGAATATGCCCAGGGATAAGGAGGCGTGTGCAAAAGCCCCATTAGAGGCATATAACAGAACACTGACTACTTTGCTCACTCCTCTTGGCGACTCCATCCGCAAGATCCAAGGGTCTGTGTCCACATCTGGAGGAAGGAGACAAAAACGCTTTATAGGTGCTGTTATTGGCAGTGTAGCTCTTGGGGTTGCAACAGCGGCACAGATAACAGCAGCTGCGGCCCTAATACAAGCCAACCAGAATGCCGCCAACATCCTCCGGCTTAAGGAGAGCATTGCTGCAACCAATGAAGCTGTGCATG
>2002/China/S-1
ACCATGCCGATATTGAGCTGCATCTGCCCGACGAGCTCTCTTGACGGCAGGCCTCTTGCAGCTGCGGGGATTGTGGTAACAGGAGATAAAGCAGTCAATATATACACCTCATCCCAGACAGGGTCAATCATAGTCAAGTTGCTCCCGAATATGCCCAAGGACAAAGAGGCATGTGCAAAAGCCCCGTTAGAAGCATACAACAGAACACTGACCACTTTACTCACCCCCCTTGGTGATTCCATTCGCAGGATACAAGGGTCTGTGTCCACATCAGGAGGAGGGAGGCAGAAACGCTTTATAGGTGCCATTATCGGCAGTGTAGCTCTTGGGGTCGCGACATCGGCACAGATAACAGCAGCTGCGGCCCTAATACAAGCCAACCAGAACGCCGCCAACATACTCCGGCTTAAGGAGAGCATTGCTGCAACCAATGAAGCTGTGCATG
>2002/China/SBD02
ATTGCGCTGGCACTGAGCTGTGTCCGTCTGACAAATTCTCTCGATGGAAGGCCTCTTGCAGCTGCAGGGATTGTAGTAACGGGAGACAAAGCAGTCAACATATACACCTCATCTCAGACAGGGTCAATAATAGTCAAGTTACTCCCAAATATGCCTAAGGATAAAGAGGCGTGTGCAAAAGCCCCGTTGGAGGCATACAACAGGACACTGACTACTTTGCTCACCCCCCTTGGTGATTCTATCCGCAGGATACAAGAGTCTGCGACTACGTCCGGAGGAAGGAGGCAGAGACGCTTTATAGGTGCCATTATCGGCAGTGTAGCTCTTGGGGTTGCCACAGCTGCACAGATAACAGCAGCCTCAGCTCTGATACAAGCCAACCAGAATGCTGCCAACATCCTCCGGCTTAAAGAGAGCATTGCTGCAACTAATGAAGCTGTACATG
>2002/China/SBZ02
GTTGCGCTGGTACTGAGTTACATCTGTCCGGCAAACTCCATTGATGGCAGGCCTCTTGCAGCTGCAGGAATTGTGGTTACAGGAGACAAAGCCGTCAACATATACACCTCATCCCAGACAGGATCAATCATAGTTAAGCTCCTCCCGAATCTGCCCAAGGATAAGGAGGCATGTGCGAAAGCTCCCTTGGATGCATACAACAGGACATTGACCACTTTGCTCACCCCCCTTGGTGACTCTATCCGTAGGATACAAGAGTCTGTGACTACATCTGGAGGGGGGAGACAGGGGCGCCTTATAGGCGCCATTATTGGCGGTGTGGCTCTTGGGGTTGCAACTGCCGCACAAATAACAGCGGCCGCAGCTCTGATACAAGCCAAACAAAATGCTGCCAACATCCTCCGACTTAAAGAGAGCATTGCCGAAACCAATGAGGCTGTGCATG
>2002/China/SF02_Fgene
ATTATGCTGATATTGGGCTGTATCCGTCCGACAAGCTCTCTTGACGGCAGGCCTCTTGCAGCTGCAGGAATTGTAGTAACAGGAGATAAGGCAGTCAATGTATACACCTCGTCTCAGACGGGGTCAATCATAGTCAAGTTGCTCCCGAATATGCCCAGGGATAAGGAGGCGTGTGCGAAAGCCCCATTAGAGGCATATAACAGAACACTGACTACTTTGCTCACTCCTCTTGGCGACTCCATCCGCAAGATCCAAGGGTCTGTGTCCACGTCTGGAGGAAGGAGACAAAAACGCTTTATAGGTGCTGTTATTGGCAGTGTAGCTCTTGGGGTTGCAACAGCGGCACAGATAACAGCAGCTGCGGCCCTAATACAAGCCAACCAGAATGCTGCCAACATCCTTCGGCTCAAGGAGAGCATTGCTGCAACCAATGAAGCTGTGCATG
>2002/China/SF02
ATTATGCTGATATTGGGCTGTATCCGTCCGACAAGCTCTCTTGACGGCAGGCCTCTTGCAGCTGCGGGAATTGTAGTAACAGGAGATAAGGCAGTCAATGTATATACCTCGTCTCAGACAGGGTCAATCATAGTCAAGTTGCTCCCGAATATGCCCAGGGATAAGGAGGCGTGTGCGAAAGCCCCATTAGAGGCATATAACAGAACACTGACTACTTTGCTCACTCCTCTTGGCGACTCCATCCGCAAGATTCAAGGGTCTGTGTCCACGTCTGGAGGAAGGAGACAAAAACGCTTTATAGGTGCTGTTATTGGCAGTGTAGCTCTTGGGGTTGCAACAGCGGCACAGATAACAGCAGCTGCGGCCCTAATACAAGCCAACCAGAATGCCGCCAACATCCTCCGGCTTAAGGAGAGCATTGCTGCAACCAATGAAGCTGTGCATG
>2002/Russia/FarEast/3638/
GTCGCGCTGGCACTGTGTTGCGTCCGTCTGACAAGCTCCCTTGATGGCAGGCCTCTTGCAGCTGCAGGGATTGTGGTAACAGGAGACAAAGCAGTCAACATATACACCTCATCTCAGACAGGGTCGATCATAGTCAAATTACTCCCCAATATGCCCAAGGACAAAGAGGCATGTGCAAAAGCCCCGTTGGAGGCGTACAACAGGACATTGACTACTCTGCTCACCCCCCTTGGTGATTCTATCCGTAGGATACAAGAGTCCGTGACTACATCTGGAGGAGGGAAACAGGGACGCCTTATAGGCGCTATTATCGGTGGTGCTGCTCTCGGGGTTGCAACCGCTGCACAGATAACAGCAGCCTCGGCTCTGATACAAGCCAACCAAAATGCTGCCAACATCCTCCGACTTAAAGAGAGCATTGCTGCAACCAATGAGGCTGTGCACG
>2002/Russia/FarEast/3652
GTCGCGCTGGCACTGTGTTGCGTCCGTCTGACAAGCTCCCTTGATGGCAGGCCTCTTGCAGCTGCAGGGATTGTGGTAACAGGAGACAAAGCAGTCAACATATACACCTCATCTCAGACAGGGTCGATCATAGTCAAATTACTCCCCAATATGCCCAAGGACAAAGAGGCATGTGCAAAAGCCCCGTTGGAGGCGTACAACAGGACATTGACTACTCTGCTCACCCCCCTTGGTGATTCTATCCGTAGGATACAAGAGTCCGTGACTACATCTGGAGGAGGGAAACAGGGACGCCTTATAGGCGCTATTATCGGTGGTGCTGCTCTCGGGGTTGCAACCGCTGCACAGATAACAGCAGCCTCGGCTCTGATACAAGCCAACCAAAATGCTGCCAACATCCTCCGACTTAAAGAGAGCATTGCTGCAACCAATGAGGCTGTGCACG
>2002/USA/21147202
ACCATGCTTATACTTAGCTGTATCTGTCCGACGAGCTCTCTTGACGGTAGACCTCTCGCAGCCGCAGGGATTGTGGTGACGGGAGATAAAGCAGTCAATATATACACTTCATCTCAAACAGGGTCAATCATCATCAAGTTACTCCCAAATATGCCCAAGGATAAAGAAGCGTGCGCAAAAGCCCCATTGGAAGCATACAATAGAACACTGACCACTTTACTCACCCCTCTTGGTGAGTCTATCCGGAGAATACAAGGGTCTGCGACTACATCTGGAGGAAGGAGACAGAAACGCTTTGTAGGTGCCATTATCGGCAGTGTAGCTCTTGGGGTTGCAACAGCTGCACAGATAACAGCAGCCGCAGCTCTGATACAAGCCAACCAAAATGCTGCCAACATCCTCCGGCTTAAGGAGAGCATTGCTGCAACCAATGACGCTGTACACG
>2002/USA/212676
ACCATGCTTATACTTAGCTGTATCTGTCCGACAAGCTCTCTTGACGGTAGACCTCTCGCAGCCGCAGGGATTGTGGTGACGGGAGATAAAGCAGTCAATATATACACTTCATCTCAAACAGGGTCAATCATCATCAAGTTACTCCCAAATATGCCCAAGGATAAAGAAGCGTGCGCAAAAGCCCCATTGGAAGCATACAATAGAACACTGACCACTTTACTCACCCCTCTTGGTGACTCTATCCGCAGAATACAAGGGTCTGCGACTACATCTGGAGGAAGGAGACAGAAACGCTTTGTAGGTGCCATTATCGGCAGTGTAGCTCTTGGGGTTGCAACAGCTGCACAGATAACAGCAGCCGCAGCTCTGATACAAGCCAACCAAAATGCTGCCAACATCCTCCGGCTTAAGGAGAGCATTGCTGCAACCAATGACGCTGTACACG
>2002/USA/492
CTTGTGCTGGCACTGAGTTGCGTCTGCCCGACCAGCTCCCTTGATGGCAGGCCTCTTGCGGCTGCAGGGATTGTGGTAACAGGAGACAAGGCAGTCAGCATATACACCTCATCTCAGACAGGGTCAATCATAGTCAAGTTACTCCCAAATATGCCCAAAGATAAAGAGGCATGTGCAAAGGCCCCGTTGGAGGCGTACAACAGGACCTTGACCACTCTGCTTACCCCCCTTGGTGATTCCATCCGCAGGATACAAGAGTCTGTGACCACATCTGGAGGAGGGAAACAGGGACGTCTTCTAGGCGCCATTATCGGTGGTGCGGCTCTCGGGGTTGCAACCGCTGCACAGATAACAGCAGCTTCGGCTCTAATACAAGCCAATCAAAATGCTGCCAACATTCTCCGGCTTAAGGAGAGCATTGCTGCAACCAATGAGGCTGTGCACG
>2002/USA/Waterfowl/Texas/209682/2002
ATCATGCTGATATTGAGCTGCATCTGCCAGACGAGTTCCCTTGATGGCAGGCCTCTTGCAGCTGCAGGGATTGTGGTAACAGGAGATAAAGCAATCAATATATACACCTCGTCTCAGACAGGGTCAATCATAGTCAAGTTGCTCCCGAATATGCCCAAAGACAAAGAGGCATGTGCAAAAGCCCCGTTAGAAGCATACAACAGAACACTGACCACTTTACTCACCCCTCTTGGTGATTCCATCCGCAGGATACAAGGGTCTGTGTCCACATCAGGGGAAAGGAGGCAGAAACGCTTTATAGGTGCCATTATCGGCAGTGTAGCTCTTGGGGTCGCGACATCGGCACAGATAACAGCAGCTGCGGCCCTAATACAAGCCAACCAGAATGCCGCCAATATCCTCCGGCTTAAGGAGAGCATTGCTGCAACCAATGAAGCTGTGCATG
>2003/China/ NDV03-031
ATTATGCTGATATTGGGCTGTATCCGTCCGACAAGCTCTCTTGACGGCAGGCCTCTTGCAGCTGCAGGAATTGTAGTAACAGGAGATAAGGCAGTCAATGTATACACCTCGTCTCAGACGGGGTCAATCATAGTCAAGTTGCTCCCAAATATGCCCAGGGATAAGGAGGCGTGTGCGAAAGCCCCCTTAGAGGCATATAACAGAACACTGACTACTTTGCTCACTCCTCTTGGCGACTCCATCCGCAAGATCCAAGGGTCTGTGTCCACGTCTGGAGGAAGGAGACAAAAACGCTTTATAGGTGCTGTTATTGGCAGTGTAGCTCTTGGGGTTGCAACAGCGGCACAGATAACGGCAGCTGCGGCCCTAATACAAGCCAACCAGAATGCTGCCAACATCCTTCGGCTCAAGGAGAGCATTGCTGCAACCAATGAAGCTGTGCATG
>2003/China/ NDV03-058
ATTATGCTGATATTGAGCTGTATCTGTCTGACAAGCTCTCTTGACGGCAGGCCTCTTGCAGCTGCGGGGATTGTAGTGACAGGAGATAAGGCAGTCAATATATACACCTCGTCTCAAACAGGGTCAATCATAATCAAGTTGCTCCCGAATATGCCCAAGGATAAAGAGGCGTGTGCAAAAGCCCCATTAGAGGCATATAACAGGACACTGACTACTTTGCTCACTCCTCTTGGCGATTCCATCCGCAAGATCCAAGGGTCTGTGTCCACGTCTGGAGGAAGGAGACAGAAACGCTTTATAGGTGCCGTTATTGGCAGTGTAGCTCTTGGGGTTGCAACAGCGGCACAGATAACAGCAGCTGCTGCCCTAATACAAGCCAACCAGAATGCCGCCAACATCCTCCGGCTTAAGGAGAGCATTGCTGCAACCAATGAAGCTGTGCATG
>2003/China/China/NDV03-45-641/2003
ATTGCGTTGGCACTGAGCTGTGTCCGTCTGACAAATTCTCTCGATGGAAGGCCTCTTGCAGCTGCAGGGATTGTAGTAACGGGAGACAAAGCAGTCAACATATACACCTCATCTCAGACAGGGTCAATAATAGTCAAGTTACTCCCAAATATGCCTAAGGATAAAGAGGCGTGTGCAAAAGCCCCGTTGGAGGCATACAACAGGACACTGACTACTTTGCTCACCCCCCTTGGTGATTCTATCCGCAGGATACAAGAGTCTGCGACTACGTCCGGAGGAAGGAGGCAGAGACGCTTTATAGGTGCCATTATCGGCAGTGTAGCTCTTGGGGTTGCCACAGCTGCACAGATAACAGCAGCCTCAGCTCTGATACAAGCCAACCAGAATGCTGCCAACATCCTCCGGCTTAAAGAGAGCATTGCTGCAACTAATGAAGCTGTACATG
>2003/China/CK/CH/HN/1/03
ATTATGCTGATATTGAGCTGTATCCGCCCGACAAGCTCTCTTGACGGCAGGCCCCTTGCAGCTGCAGGAATTGTAGTAACAGGAGATAAGGCAGTCAATGTATACACCTCGTCTCAGACAGGGTCAATCATAGTCAAATTGCTCCCGAATATGCCCAGAGATAAGGAGGCGTGCGCAAAAGCCCCATTAGAGGCATATAACAGAACACTGACTACTTTGCTCACTCCTCTTGGCGACTCCATCCGCAAGATCCAAGGGTCTGTGTCCACGTCTGGAGGAAGGAGACAAAAACGCTTTATAGGCGCTGTTATTGGCAGTGTAGCTCTTGGGGTTGCAACAGCGGCACAGATAACAGCAGCTGCGGCCCTAATACAAGCCAACCAGAATGCCGCCAACATCCTCCGGCTTAAGGAGAGCATTGCTGCAACCAATGAAGCTGTGCATG
>2003/China/CK/CH/JL/1/03
ATTATGCTGATATTGAGCTGTATCCGTCTGACAAGCTCTCTCGACGGCAGGCCCCTTGCAGCTGCAGGAATTGTAGTAACAGGAGATAAGGCAGTCAATGTATACACCTCGTCTCAGACAGGGTCAATCATAGTCAAGTTGCTCCCGAATATGCCCAGAGATAAGGAGGCATGTGCAAAAGCCCCATTGGAGGCATATAACAGAACACTGACTACTCTGCTCACTCCTCTTGGCGACTCCATCCGCAAGATCCAAGGGTCTGTGTCCACGTCCGGAGGAAGGAGACAGAAACGCTTTATAGGTGCTGTTATTGGCAGTGTAGCTCTTGGGGTTGCAACAGCAGCACAGATAACAGCAGCTGCGGCCCTAATACAAGCCAAACAGAATGCCGCCAACATCCTCCGGCTTAAGGAGAGCATTGCTGCAACCAATGAAGCTGTGCATG
>2003/China/CK/CH/JL/203
ATTATGCTGATATTGAGCTGTATCCGTCTGACAAGCTCTCTCGACGGCAGGCCCCTTGCAGCTGCAGGAATTGTAGTAACAGGAGATAAGGCAGTCAATGTATACACCTCGTCTCAGACAGGGTCAATCATAGTCAAGTTGCTCCCGAATATGCCCAGAGATAAGGAGGCATGTGCAAAAGCCCCATTGGAGGCATATAACAGAACACTGACTACTCTGCTCACTCCTCTTGGCGACTCCATCCGCAAGATCCAAGGGTCTGTGTCCACGTCCGGAGGAAGGAGACAAAAACGCTTTATAGGTGCTGTTATTGGCAGTGTAGCTCTTGGGGTTGCAACAGCAGCACAGATAACAGCAGCTGCGGCCCTAATACAAGCCAAACAGAATGCCGCCAACATCCTCCGGCTTAAGGAGAGCATTGCTGCAACCAATGAAGCTGTGCATG
>2003/China/CK/CH/JL/3/03
ATTATGCTGATATTGAGCTGTATCCGTCTGACAAGCTCTCTCGACGGCAGGCCCCTTGCAGCTGCAGGAATTGTAGTAACAGGAGATAAGGCAGTCAATGTATACACCTCGTCTCAGACAGGGTCAATCATAGTCAAGTTGCTCCCGAATATGCCCAGAGATAAGGAGGCATGTGCAAAAGCCCCATTGGAGGCATATAACAGAACACTGACTACTCTGCTCACTCCTCTTGGCGACTCCATCCGCAAGATCCAAGGGTCTGTGTCCACGTCCGGAGGAAGGAGACAGAAACGCTTTATAGGTGCTGTTATTGGCAGTGTAGCTCTTGGGGTTGCAACAGCAGCACAGATAACAGCAGCTGCGGCCCTAATACAAGCCAAACAGAATGCCGCCAACATCCTCCGGCTTAAGGAGAGCATTGCTGCAACCAATGAAGCTGTGCATG
>2003/China/CK/CH/JL/403
ATTATGCTGATATTGGGCTGTATCCGTCCGACAAGCTCTCTTGACGGCAGGCCTCTTGCAGCTGCAGGAATTGTAGTAACAGGAGATAAGGCAGTCAATGTATACACCTCGTCTCAGACAGGGTCAATCATAGTCAAGTTGCTCCCGAATATGCCCAGGGATAAGGAAGCGTGTGCGAAAGCCCCATTAGAGGCATATAACAGAACACTGACTACTTTGCTCACTCCTCTTGGCGACTCCATCCGCAAGATCCAAGGGTCTGTGTCCACGTCTGGAGGAAGGAGACAAAAACGCTTTATAGGTGCTGTTATTGGCAGTGTAGCTCTTGGGGTTGCAACAGCGGCACAGATAACAGCAGCTGCGGCCCTAATACAAGCCAACCAGAATGCTGCCAACATCCTCCGGCTTAAGGAGAGCATTGCTGCAACCAATGAAGCTGTGCATG
>2003/China/CK/CH/JL/503
ATTATGCTGATATTGAGCTGTATCCGTCTGACAAGCTCTCTCGACGGCAGGCCCCTTGCAGCTGCAGGAATTGTAGTAACAGGAGATAAGGCAGTCAATGTATACACCTCGTCTCAGACAGGGTCAATCATAGTCAAGTTGCTCCCGAATATGCCCAGAGATAAGGAGGCATGCGCAAAAGCCCCATTGGAGGCATATAACAGAACACTGACTACTCTGCTCACTCCTCTTGGCGACTCCATCCGCAAGATCCAAGGGTCTGTGTCCACGTCCGGAGGAAGGAGACAAAAACGCTTTATAGGTGCTGTTATTGGCAGTGTAGCTCTTGGGGTTGCAACAGCAGCACAGATAACAGCAGCTGCGGCCCTAATACAAGCCAAACAGAATGCCGCCAACATCCTCCGGCTTAAGGAGAGCATTGCTGCAACCAATGAAGCTGTGCATG
>2003/China/Fujian/FM1/03
GTTGCGCTGGTACTGAGTTGCATCTGTCCGGCAAACTCCATTGATGGCAGGCCTCTTGCAGTTGCAGGAATTGTGGTTACAGGAGACAAAGCCGTCAACATATACACCTCATCCCAGACAGGATCAATCATAGTTAAGCTCCTCCCGAATCTGCCCAAGGATAAGGAGGCATGTGCGAAAGCCCCCTTGGATGCATACAACAGGACATTGACCACTTTGCTCACCCCCCTTGGTGACTCTATCCGTAGGATACAAGAGTCTGTGACTACATCTGGAGGGGGGAGACAGGGGCGCCTTATAGGCGCCATTATTGGCGGTGTGGCTCTTGGGGTTGCAACTGCCGCACAAATAACAGCGGCCGCAGCTCTGATACAAGCCAAACAAAATGCTGCCAACATCCTCCGACTTAAAGAGGGCATTGCCGCAACCAATGAGGCTGTGCATG
>2003/China/Guangxi10
ATTATGCTGATATTGAGCAGTATCCGTCTGACAAGCTCCCTTGACGGCAGGCCTCTTGCAGCTGCAGGAATTGTAGTAACAGGGGATAAGGCAGTCAATGTATACACCTCGTCTCAGACAGGGTCAATCATAGTCAAGTTGCTCCCGAATATGCCCAGAGATAAGGAGGCGTGTGCAAAAGCCCCATTAGAGGCATATAACAGAACACTGACTACTTTGCTCACTCCTCTTGGCGACTCCATCCGCAAGATCCAAGGGTCTGTGTCCACGTCTGGAAGAAGGAGACAAAAACGCTTTATAGGTGCTGTTATTGGCAGTGTAGCTCTTGGGGTTGCAACGGCGGCACAGATAACAGCAGCTGCGGCCCTAATACAAGCCAACCAGAATGCCGCCAACATCCTCCGGCTTAAGGAGAGCATTGCTGCAACCAATGAAGCTGTGCATG
>2003/China/Guangxi11
ATTATGCTGATATTGAGCTGTATCCGTCTGACAAGCTCCCTTGACGGCAGGCCTCTTGCAGCTGCAGGAATTGTAGTAACAGGGGATAAGGCAGTCAATGTATACACCTCGTCTCAGACAGGGTCAATCATAGTCAAGTTGCTCCCGAATATGCCCAGAGATAAGGAGGCGTGTGCAAAAGCCCCATTAGAGGCATATAACAGAACACTGACTACTTTGCTCACTCCTCTTGGCGACTCCATCCGCAAGATCCAAAGGTCTGTGTCCACGTCTGGAAGAAGGAGACAAAAACGCTTTATAGGTGCTGTTATTGGCAGTGTAGCTCTTGGGGTTGCAACGGCGGCACAGATAACAGCAGCTGCGGCCCTAATACAAGCCAACCAGAATGCCGCCAACATCCTCCGGCTTAAGGAGAGCATTGCTGCAACCAATGAAGCTGTGCATG
>2003/China/Guangxi9
ATTATGCTGATATTGAGCTGTATCCGTCTGACAAGCTCCCTTGACGGCAGGCCTCTTGCAGCTGCAGGAATTGTAGTAACAGGGGATAAGGCAGTCAATGTATACACCTCGTCTCAGACAGGGTCAATCATAGTCAAGTTGCTCCCGAATATGCCCAGAGATAAGGAGGCGTGTGCAAAAGCCCCATTAGAGGCATATAACAGAACACTGACTACTTTGCTCACTCCTCTTGGCGACTCCATCCGCAAGATCCAAGGGTCTGTGTCCACGTCTGGAGGAAGGAGACAAAAACGCTTTATAGGTGCTGTTATTGGCAGTGTAGCTCTTGGGGTTGCAACGGCGGCACAGATAACAGCAGCTGCGGCCCTAATACAAGCCAACCAGAATGCCGCCAACATCCTCCGGCTTAAGGAGAGCATTGCTGCAACCAATGAAGCTGTGCATG
>2003/China/JS03
ATTATGCTGATATTGGGCTGTATTCGTTCGACAAGCTCTCTTGACGGCAGGCCTCTTGCAGCTGCAGGAATTGTAGTAACAGGAGATAAGGCAGTCAATGTATACACCTCGTCTCAGACAGGGTCAATCATAGTCAAGTTGCTCCCGAATATGCCCAGGGATAAGGAGGCGTGTGCGAAAGCCCCATTAGAGGCATATAACAGAACACTGACTACTTTGCTCACTCCTCTTGGCGACTCCATCCGCAAGATTCAAGGGTCTGTGTCCACGTCTGGAGGAAGGAGACAAAAACGCTTTATAGGTGCTGTTATTGGCAGTGTAGCTCTTGGGGTTGCAACAGCGGTACAGATAACAGCAGCTGCGGCCCTAATACAAGCCAACAAGAATGCTGCCAACATCCTTCGGCTTAAGGAGAGCATTGCTGCAACCAATGAAGCTGTGCATG
>2003/China/JS05
GTTGCGCTGGTACTGAGTTGCATCTGTCCGGCAAACTCCATTGATGGCAGGCCTCTTGCAGCTGCAGGAATTGTGGTTACAGGAGACAAAGCCGTCAACATATACACCTCATCCCAGACAGGATCAATCATAGTTAAGCTCCTCCCGAATCTGCCCAAGGATAAGGAGGCATGTGCGAAAGCCCCCTTGGATGCATACAACAGGACATTGACCACTTTGCTCACCCCCCTTGGTGACTCTATCCGTAGGATACAAGAGTCTGTGACTACATCTGGAGGGGGGAGACAGGGGCGCCTTATAGGCGCCATTATTGGCGGTGTGGCTCTTGGGGTTGCAACTGCCGCACAAATAACAGCGGCCGCAGCTCTGATACAAGCCAAACAAAATGCTGCCAACATCCTCCGACTTAAAGAGAGCATTGCCGCAACCAATGAGGCTGTGCATG
>2003/China/JS06a
ATTATGCTGATATTGGGCTGTATCCGTCCGACAAGCTCCCTTGACGGCAGGCCTCTTGCAGCTGCAGGAATTGTAGTAACAGGAGATAAGGCAGTCAATGTATACACCTCGTCTCAGACGGGGTCAATCATAGTCAAGTTGCTCCCGAATATGCCCAGGGATAAGGAGGCGTGTGCGATAGCCCCATTAGAGGCATATAACAGAACACTGACTACTTTGCTCACTCCTCTTGGCGACTCCATCCGCAAGATCCAAGGGTCTGTGTCCACGTCTGGAGGAAGGAGACAAAAACGCTTTATAGGTGCTGTTATTGGCAGTGTAGCTCTTGGGGTTGCAACAGCGGCACAGATAACAGCAGCTGCGGCCCTAATACAAGCCAACCAGAATGCTGCCAACATCCTTCGGCTCAAGGAGAGGATTGCTGCAACCAATGAAGCTGTGCATG
>2003/China/JS06b
ATTGCGCTGGCACTGAGCTGTGTCCGTCTGACAAATTCTCTCGATGGAAGGCCTCTTGCAGCTGCAGGGATTGTAGTAACGGGAGACAAAGCAGTCAACATATACACCTCATCTCAGACAGGGTCAATAATAGTCAAGTTACTCCCAAATATGCCTAAGGATAAAGAGGCGTGTGCAAAAGCCCCGTTGGAGGCATACAACAGGACACTGACTACTTTGCTCACCCCCCTTGGTGATTCTATCCGCAGGATACAAGAGTCTGCGACTACGTCCGGAGGAAGGAGGCAGAGACGCTTTATAGGTGCCATTATCGGCAGTGTAGCTCTTGGGGTTGCCACAGCTGCACAGATAACAGCAGCCTCAGCTCTGATACAAGCCAACCAGAATGCTGCCAACATCCTCCGGCTTAAAGAGAGCATTGCTGCAACTAATGAAGCTGTACATG
>2003/China/ND/03/018
ATTATGCTGATATTGAGCTGTATCTGTCTGGCAAGCTCTCTCGACGGCAGGCCTCTTGCAGCTGCAGGGATTGTAGTAACAGGAGATAAGGCGGTCAATATATACACCTCTTCTCAGACAGGGTCAATCATAGTCAAGTTGCTCCCGAATATGCCCAAGGATAAAGAGGCGTGTGCAAAAGCCCCATTAGAGGCATATAACAGAACACTGACTACTTTGCTCACTCCTCTTGGTGATTCCATCCGCAAGATCCAAGGGTCTGTGTCCACTTCTGGAGGAAAGAGACAGAAACGCTTTATAGGTGCCGTTATTGGCAGTGTAGCTCTTGGGGTTGCAACAGCGGCACAGATAACAGCAGCTGCGGCCCTAATACAAGCCAACCAGAATGCCGCCAACATCCTCCGGCTTAAGGAGAGCATTGCTGCAACCAATGAAGCTGTGCATG
>2003/China/ND/03/044
ATTATGCTGATATTGAGCTGTATATGTCTGGCAAGCTCTCTCGACGGCAGGCCTCTTGCAGCCGCAGGGATTGTAGTAACAGGAGATAAGGCGGTCAATATATACACCTCTTCTCAGACAGGGTCAATCATAGTCAAGTTGCTCCCGAATATGCCCAAGGATAAAGAGGCGTGTGCAAAAGCCCCATTAGAGGCATATAACAGAACACTGACTACTTTGCTCACTCCTCTTGGCGATTCCATCCGCAAGATCCAAGGGTCTGTGTCCACTTCTGGAGGGAAGAGACAGAAACGCTTTATAGGTGCCGTTATTGGCAGTGTAGCTCTTGGGGTTGCAACAGCGGCACAGATAACAGCAGCTGCGGCCCTAATACAAGCCAACCAGAATGCCGCCAACATCCTCCGGCTTAAGGAGAGCATTGCTGCAACCAATGAAGCTGTGCATG
>2003/China/P4
ATTACTCTGGTACTGAGCTGCATCTGCCTGACGAGCTCTCTTGACGGCAGGCCACTTGCAGCTGCGGGGATTGTGGTAACAGGAGATAAAGCAATCAATATATACACCTCATCTCAGACAGGGTCAATCATAGTCAAGTTGCTCCCGAATATGCCCAAGGACAAGGAGGCATGTGCGAAAGCCCCGTTAGAGGCATACAACAGAACACTGACCACTTTACTCACCCCCCTTGGTGATTCCATCCGCAGGATACAAGGATCTGTGTCCACATCAGGAGGAAGGAGGCAGAAGCGCTTTATAGGTGCCATTATAGGCAGTGTAGCTCTTGGGGTTGCGACATCGGCACAGATAACAGCGGCTGCGGCCCTAATACAAGCCAACCAGAATGCCGCCAACATCCTCCGGCTTAAGGAGAGCATCGCTGCAACCAATGAAGCTGTGCATG
>2003/China/PX203
ATTATGCTGATATTGGGCTGTATCTGTTCGACAAGCTCTCTTGATGGCAGGCCTCTTGCAGCTGCAGGAATTGTAGTAACAGGAGATAAGGCAGTCAATGTATACACCTCGTCTCAGACAGGGTCAATCATAGTCAAGTTGCTCCCGAATATGCCCAGGGATAAGGAGGCGTGTGCGAAAGCCCCATTAGAGGCATATAACAGAACACTGACTACTTTGCTCACTCCTCTTGGCGACTCCATCCGCAAGATCCAAGGGTCTGTGTCCACGTCTAGAGGAAGGAGACAAAAACGCTTTATAGGTGCTGTTATTGGCAGTGTAGCTCTTGGGGTTGCAACTGCGGCACAGATAACAGCAGCTGCGGCCCTAATACAAGCCAACCAGGATGCTGCCAACATCCTCCGGCTTAAGGAGAGCATTGCTGCAACCAATGAAGCTGTGCATG
>2003/China/SCL03
ATTATGCTGATATTGAGCTGTATCCGTCTGACAAGCTCTCTTGACGGCAGGCCTCTTGCAGCTGCAGGAATTGTAGTAACAGGAGATAAGGCAGTCAATGTATACACCTCGTCTCAGACAGGGTCAATCATAGTCAAGTTGCTCCCGAATATGCCCAGAGATAAGGAGGCGTGTGCAAAAGCCCCATTAGAGGCATATAACAGAACACTGACTACTTTGCTCACTCCTCTTGGCGACTCCATCCGCAAGATCCAAGGGTCTGTGTCCACGTCTGGAGGAAGGAGACAAAAACGCTTTATAGGTGCTGTTATTGGCAGTGTAGCTCTTGGGGTTGCAACAGCGGCACAGATAACAGCAGCTGCAGCCTTAATACAAGCCAACCAGAATGCCGCCAACATCCTCCGGCTTAAGGAGAGCATTGCTGCAACCAATGAAGCTGTGCATG
>2003/China/SD/1/03
GTTGCGCTGGCACTGAGTTGCATCTGTCCGGCAAACTCCATTGATGGCAGGCCTCTTGCAGCTGCAGGAATTGTGGTTACAGGAGACAAAGCCGTCAACATATACACCTCATCCCAGACAGGATCAATCATAGTTAAGCTCCTCCCGAATCTGCCCAAGGATAAGGAGGCATGTGCGAAAGCCCCCTTGGATGCATACAACAGGACATTGACCACTTTGCTCACCCCCCTTGGTGACTCTATCCGTAGGATACAAGAGTCTGTGACTACATCTGGAGGGGGGAGACAGGGGCGCCTTATAGGCGCCATTATTGGCGGTGTGGCTCTTGGGGTTGCAACTGCCGCACAAATAACAGCGGCCGCAGCTCTGATACAAGCCAAACAAAATGCTGCCAACATCCTCCGACTTAAAGAGAGCATTGCCGCAACCAATGAGGCTGTGCATG
>2003/China/SKY03
ATTATGCTGATATTGGGCTGTATCCGTTCGACAAGCTCTCTTGACGGCAGGCCTCTTGCAGCTGCAGGAATTGTAGTAACAGGAGATAAGGCAGTCAATGTATACACCTCGTCTCAGACAGGGTCAATCATAGTCAAGTTGCTCCCGAATATGCCCAGGGATAAGGAGGCGTGTGCGAAAGCCCCATTAGAGGCATATAACAGAACACTGACTACTTTGCTCACTCCTCTTGGCGACTCCATCCGCAAGATTCAAGGGTCTGTGTCCACGTCTGGAGGAAGGAGACAAAAACGCTTTATAGGTGCTGTTATTGGCAGTGTAGCTCTTGGGGTTGCAACAGCGGCACAGATAACAGCAGCTGCGGCCCTAATACAAGCCAACCAGAATGCTGCCAACATCCTTCGGCTTAAGGAGAGCATTGCTGCAACCAATGAAGCTGTGCATA
>2003/China/SL03
ATTATGCTGATATTGAGCTGTATCCGCCCGACAAGCTCTCTTGACGGCAGGCCCCTTGCAGCTGCAGGAATTGTAGTAACAGGAGATAAGGCAGTCAATGTATACACCTCGTCTCAGACAGGGTCAATCATAGTCAAATTGCTCCCGAATATGCCCAGAGATAAGGAGGCGTGTGCAAAAGCCCCATTAGAGGCATATAACAGAACACTGACTACTTTGCTCACTCCTCTTGGCGACTCCATCCGCAAGATCCAAGGGTCTGTGTCCACGTCTGGAGGAAGGAGACAAAAACGCTTTATAGGCGCTGTTATTGGCAGTGTAGCTCTTGGGGTTGCAACAGCGGCACAGATAACAGCAGCTGCGGCTCTGATACAAGCCAACCAGAATGCCGCCAACATCCTCCGGCTTAAGGAGAGCATTGCTGCAACCAATGAAGCTGTGCATG
>2003/China/SP13
GTTGCGCTGGTACTGAGTTGCATCTGTCCGGCAAACTCCATTGATGGCAGGCCTCTTGCAGCTGCAGGAATTGTGGTTACAGGAGACAAAGCCGTCAACATATACACCTCATCCCAGACAGGATCAATCATAGTTAAGCTCCTCCCGAATCTGCCCAAGGATAAGGAGGCATGTGCGAAAGCCCCCTTGGATGCATACAACAGGACATTGACCACTTTGCTCACCCCCCTTGGTGACTCTATCCGTAGGATACAAGAGTCTGTGACTACATCTGGAGGGGGGAGACAGGGGCGCCTTATAGGCGCCATTATTGGCGGTGTGGCTCTTGGGGTTGCAACTGCCGCACAAATAACAGCGGCCGCAGCTCTGATACAAGCCAAACAAAATGCTGCCAACATCCTCCGACTTAAAGAGAGCATTGCCGCAACCAATGAGGCTGTGCATG
>2003/China/SPY03
ATTATGCTGATGTTGGGCTGTATCCGTCCGACAAGCTCTCTTGACGGCAGGCCTCTTGCAGCTGCAAGAATTGTAGTAACAGGAGATAAGGCAGTCAATGTATACACCTCGTCTCAGACAGGGTCAATCATAGTCAAGTTGCTCCCGAATATGCCCAGGGATAAGGAAGCGTGTGCGAAAGCCCCATTAGAGGCATATAACAGAACACTGACTACTTTGCTCACTCCTCTTGGCGACTCCATCCGCAAGATCCAAGGGTCTGTGTCCACGTCTGGAGGAAGGAGACAAAAACGCTTTATAGGTGCTATTATTGGCAGTGTAGCTCTTGGGGTTGCAACAGCGGCACAGATAACAGCAGCTGCGGCCCTAATACAAGCCAACCAGAATGCTGCCAACATCCTCCGGCTTAAGGAGAGCATTGCTGCAACCAATGAAGCTGTGCATG
>2003/China/SWS03
ATTATACTGATATTGAGTTGCATCTGTCCGGCAAGCTCTCTCGACGGCAGGCCTCTTGCAGCTGCAGGGATTGTAGTAACAGGAGACAAGGCGATCAATATATACACCTCGTCTCAGACAGGGTCAATCATAGTCAAGTTGCTCCCGAATATGCCCAAGGATAAAGAGGCGTGTGCAAAAGCCCCATTAGAGGCATATAACAGAACACTGACTACTTTGCTTACTCCTCTTGGCGATTCTATCCGCAAGATCCAAGGGTCTGTGTCCACATCTGGAGGAAGGAGACAGAAACGCTTTATAGGTGCCGTTATTGGCAGTGTAGCTCTTGGGGTTGCAACAGCGGCACAGATAACAGCAGCTGCGGCCCTAATACAAGCCAACCAGAATGCCGCCAACATCCTCCGGCTTAAAGAGAGCATTGCTGCAACTAATGAAGCTGTGCATG
>2003/China/SY03
GTTGCGCTGGTACTGAGTTACATCTGTCCGGCAAACTCCATTGATGGCAGGCCTCTTGCAGCTGCAGGAATTGTGGTTACAGGAGACAAAGCCGTCAACATATACACCTCATCCCAGACAGGATCAATCATAGTTAAGCTCCTCCCGAATCTGCCCAAGGATAAGGAGGCATGTGCGAAAGCTCCCTTGGATGCATACAACAGGACATTGACCACTTTGCTCACCCCCCTTGGTGACTCTATCCGTAGGATACAAGAGTCTGTGACTACATCTGGAGGGGGGAGACAGGGGCGCCTTATAGGCGCCATTATTGGCGGTGTGGCTCTTGGGGTTGCAACTGCCGCACAAATAACAGCGGCCGCAGCTCTGATACAAGCCAAACAAAATGCTGCCAACATCCTCCGACTTAAAGAGAGCATTGCCGAAACCAATGAGGCTGTGCATG
>2003/China/WHZ034
ATTATGCTGATATTGAGCTGTATCCGTCTGACAAGCTCTCTTGACGGCAGGCCTCTTGCAGCTGCAGGAATTGTAGTAACAGGAGATAAGGCAGTCAATGTATACACCTCGTCTCAGACAGGGTCAATCATAGTCAAGTTGCTCCCGAATATGCCCAGAGATAAGGAGGCGTGTGCAAAAGCCCCATTAGAGGCATATAACAGAACACTGACTACTTTGCTCACTCCTCTTGGCGACTCCATCCGCAAGATCCAAGGGTCTGTGTCCACGTCTGGAGGAAGGAGACAAAAACGCTTTATAGGTGCTGTTATTGGCAGTGTAGCTCTTGGGGTTGCAACAGCGGCACAGATAACAGCAGCTGCAGCCTTAATACAAGCCAACCAGAATGCCGCCAACATCCTCCGGCTTAAGGAGAGCATTGCTGCAACCAATGAAGCTGTGCATG
>2003/China/WN/Tianin/03
ATTATGCTGATATTGGGCTGTATCCGTCCGACAAGCACTCTTGACGGCAGGCCTCTCGCAGCTGCAGGAATTGTAGTAACAGGAGATAAGGCAGTCAATGTATACACTTCGTCTCAGACGGGGTCAATCATAGTCAAGTTGCTCCCGAATATGCCCAGGGATAAGGAGGCGTGTGCGAAAGCCCCATTAGAGGCATACAACAGAACACTGACTACTTTGCTCACTCCTCTTGGCGACTCCATCCGCAAGATCCAAGGGTCTGTGTCCACGTCTGGAGGAAGGAGACGAAAACGCTTTATAGGTGCTGTTATTGGCAGTGTAGCTCTTGGGGTTGCAACAGCGGCACAGATAACAGCAGCTGCGGCCCTAATACAAGCCAACCAGAATGCTGCCAACATCCTTCGACTCAAGGAGAGCATTGCTGCAACCAATGAAGCTGTGCATG
>2003/China/YG03
ATTATGCTGATATTGAGTTGCATCTGTCCGGCAAGCTCTCTCGACGGCAGGCCTCTTGCAGCTGCAGGGATTGTAGTAACAGGAGACAAGGCGATCAATATATACACCTCGTCTCAGACAGGGTCAATCATAGTCAAGTTGCTCCCGAATATGCCCAAGGATAAAGAGGCGTGTGCAAAAGCCCCATTAGAGGCATATAACAGAACACTGACTACTTTGCTTACTCCTCTTGGCGATTCTATCCGCAAGATCCAAGGGTCTGTGTCCACATCTGGAGGAAGGAGACAGAAACGCTTTATAGGTGCCGTTATTGGCAGTGTAGCTCTTGGGGTTGCAACAGCGGCACAGATAACAGCAGCTGCGGCCCTAATACAAGCCAACCAGAATGCCGCCAACATCCTCCGGCTTAAAGAGAGCATTGCTGCAACTAATGAAGCTGTGCATG
>2003/USA/03-632a
GTTGCACTGGCACTAAGTTGCATCCGTCTGACAAGCTCTCTTGATGGCAGGCCTCTAGCAGCTGCAGGAATTGTGGTAACAGGAGACAAGGCAGTCAACATATATACCTCATCTCAGACAGGGTCAATCATAGTCAAGCTACTCCCGAATATGCCCAAAGATAAAGAGGCATGTGCAAAAGCCCCCTTGGAGGCATACAACAGAACATTGACCACTTTGCTCACCCCCCTTGGTGATTCTATTCGTAGGATACAAGAGTCTGTGACCACATCTGGAGGAGAGAAGCAGGGGCGCCTTATAGGTGCTATTATTGGCGGTGTAGCTCTTGGGGTTGCAACTGCTGCACAGATAACAGCAGCCTCGGCTCTGATACAGGCCAACCAAAATGCTGCCAACATCCTCCGGCTTAAAGAAAGCATTGCCGCAACCAATGAGGCCGTGCATG
>2003/USA/03-632b
GTTGCACTGGCACTAAGTTGCATCCGTCTGACAAGCTCTCTTGATGGCAGGCCTCTAGCAGCTGCAGGAATTGTGGTAACAGGAGACAAGGCAGTCAACATATATACCTCATCTCAGACAGGGTCAATCATAGTCAAGCTACTCCCGAATATGCCCAAAGATAAAGAGGCATGTGCAAAAGCCCCCTTGGAGGCATACAACAGAACATTGACCACTTTGCTCACCCCCCTTGGTGATTCTATTCGTAGGATACAAGAGTCTGTGACCACATCTGGAGGAGAGAAGCAGGGGCGCCTTATAGGTGCTATTATTGGCGGTGTAGCTCTTGGGGTTGCAACTGCTGCACAGATAACAGCAGCCTCGGCTCTGATACAGGCCAACCAAAATGCTGCCAACATCCTCCGGCTTAAAGAAAGCATTGCCGCAACCAATGAGGCCGTGCATG
>2003/USA/18719-03_GS
ACCACGTTGATATTGAGCTGTATCTGTCGGACAAGCTCTCTTGACGGCAGACCTCTCGCAGCTGCAGGGATTGTGGTGACGAGGGATAAAGCAGTTAATGTATTCACTTCATCTCAAACAGGGTCAATCATAATCAAGTTGCTCCCAAATATGCCCAAGGATAAAGAGGCGTGCGCAAAAGCCCCATTGGAGGCATACAACAGAACACTGACCACCTTACTCACTCCTCTTGGTGACTCCATCCGCAGGATTCAAGGGTCTGCAACTACATCTCGAGGAAGGAGACAGAAACGTTTTGTAGGTGCTATTATCGGCAGTATAGCTCTTGGGGTTGCAACAGCTGCACAGATAACAGCAGCTGCAGCTCTGATACAAGCCAACCAGAACGCTGCCAACATCCTCCGACTTAAGGAGAGCATTGCTGCAACCAATGAAGCTGTACACG
>2003/USA/18719-03_GS/03
ACCACGTTGATATTGAGCTGTATCTGTCGGACAAGCTCTCTTGACGGCAGACCTCTCGCAGCTGCAGGGATTGTGGTGACGAGGGATAAAGCAGTTAATGTATTCACTTCATCTCAAACAGGGTCAATCATAATCAAGTTGCTCCCAAATATGCCCAAGGATAAAGAGGCGTGCGCAAAAGCCCCATTGGAGGCATACAACAGAACACTGACCACCTTACTCACTCCTCTTGGTGACTCCATCCGCAGGATTCAAGGGTCTGCAACTACATCTCGAGGAAGGAGACAGAAACGTTTTGTAGGTGCTATTATCGGCAGTATAGCTCTTGGGGTTGCAACAGCTGCACAGATAACAGCAGCTGCAGCTCTGATACAAGCCAACCAGAACGCTGCCAACATCCTCCGACTTAAGGAGAGCATTGCTGCAACCAATGAAGCTGTACACG
>2003/USA/Cormorant/New York/268898-7/2003
ACCACGTTGATATTGAGCTGTATCTGTCGGACAAGCTCTCTTGACGGCAGACCTCTCGCAGCTGCAGCGATTGTGGTGACGAGGGATAAAGCAGTTAATGTATTCACTTCATCTCAAACAGGGTCAATCATAATCAAGTTGCTGCCAAATATGCCCAAGGATAAAGAGGCGTGCGCAAAAGCCCCATTGGAGGCATACAACAGAACACTGACCTCCTTACTCACTCCTCTTGGTGGCTCCATCCGCAGGATTCAAGGGTCTGCAACTACATCTGGAGGAAGGAGACAGAAACGTTTTGTAGGTGCTATTATCGGCAGTATAGCTCTTGGGGTCgCAACAGCTGCACAGATAACAGCAGCTGCAGCTCTGATTCAACCCAACCAGAGCGCTGCCAACTTCCTCCTACTTAAGGAGAGCATTGCTGCAACCAATGAAGCTGTACACG
>2003/USA/Cormorant/Oregon/276236-7/2003
ACCACGCTTATATTGAGCTGTATCTGTCTGACAAGCTCTCTTGACGGCAGACCTCTTGCAGCTGCAGGGATTGTGGTAACGAGAGATAAAGCGGTCAATGTATACACTTCATCTCAAACAGGGTCAATCATAGTCAAGTTGCTCCCAAATATGCCCAAGGATAAAGAGGCGTGCGCAAAAGCCCCATTGGAGGCATACAACAGAACACTGACCACTTTACTCACTCCTCTTGGTGACTCCATCCGCAGGATACAAGGGTCTGCAACTACATCTAGAGGAAAGAGACAGAAACGTTTTGTAGGTGCTATTATCGGCAGTATAGCTCTTGGGGTTGCAACAGCTGCACAAATAACAGCAGCTGCAGCTCTGATACAAGCCAACCAGAACGCTGCTAACATCCTCCGACTTAAAGAGAGCATTGCTGCAACCAATGAAGCTGTACACG
>2003/USA/Cormorant/Wisconsin/272409/2003
ACCACGTTGATATTGAGCTGTATCTGTCGGACAAGCTCTCTTGACGGCAGACCTCTCGCAGCTGCAGGGATTGTGGTGACGAGGGATAAAGCAGTTAATGTATTCACTTCATCTCAAACAGGGTCAATCATAATCAAGTTGCTCCCAAATATGCCCAAGGATAAAGAGGCGTGCGCAAAAGCCCCATTGGAGGCATACAACAGAACACTGACCACCTTACTCACTCCTCTTGGTGACTCCATCCGCAGGATTCAAGGGTCTGCAACTACATCTCGAGGAAGGAGACAGAAACGTTTTGTAGGTGCTATTATCGGCAGTATAGCTCTTGGGGTTGCAACAGCTGCACAGATAACAGCAGCTGCAGCTCTGATACAAGCCAACCAGAACGCTGCCAACATCCTCCGACTTAAGGAGAGCATTGCTGCAACCAATGAAGCTGTACACG
>2003/USA/Pigeon/Nevada/241851/2003
ATTACTCTGATACTGAGCTGCATCTGCCTGACGAGCTCTCTTGATGGCAGGCCTCTTGCAGCTGCGGGGATTGTGGTAACAGGAGATAAAGTGATCAATATATACACCTCATCTCAGACAGGGTCAATCATAGTCAAGTTGCTCCCGAATATGCCCAAGGACAAAGAGGCATGTGCAAAAGCCCCATTAGAGGCATACAACAGAACACTGACCACTTTACTCACCCCCCTTGGTGATTCTATCCGCAGGATACAAGGGTCTGTGTCCACATCAGGAGTAAGGAGGAAGAAGCGCTTTATAGGTGCCATTATAGGCAGTGTAGCTCTTGGGGTTGCGACATCGGCACAGATAACAGCGGCTGCGGCCCTAATACAAGCCAATCAGAATGCTGCCAACATCCTCCGGCTTAAGGAGAGCATCGCTGCAACCAATGAGGCTGTGCACG
>2004/China/ NDV04-23
ATTGCGCTGGCACTGAGCTGTGTCCGTCTGACAAATTCTCTCGATGGAAGGCCTCTTGCAGCTGCAGGGATTGTAGTAACGGGAGACAAAGCAGTCAACATATACACCTCATCTCAGACAGGGTCAATAATAGTCAAGTTACTCCCAAATATGCCTAAGGATAAAGAGGCGTGTGCAAAAGCCCCGTTGGAGGCATACAACAGGACACTGACTACTTTGCTCACCCCCCTTGGTGATTCTATCCGCAGGATACAAGAGTCTGCGACTACGTCCGGAGGAAGGAGGCAGAGACGCTTTATAGGTGCCATTATCGGCAGTGTAGCTCTTGGGGTTGCCACAGCTGCACAGATAACAGCAGCCTCAGCTCTGATACAAGCCAACCAGAATGCTGCCAACATCCTCCGGCTTAAAGAGAGCATTGCTGCAACTAATGAAGCTGTGCATG
>2004/China/AH/1/04
GTTGCGCTGGTACTGAGTTGCATCTGTCCGGCAAACTCCATTGATGGCAGGCCTCTTGCAGCTGCAGGAATTGTGGTTACAGGAGACAAAGCCGTCAACATATACACCTCATCCCAGACAGGATCAATCATAGTTAAGCTCCTCCCGAATCTGCCCAAGGATAAGGAGGCATGTGCGAAAGCCCCCTTGGATGCATACAACAGGACATTGACCACTTTGCTCACCCCCCTTGGTGACTCTATCCGTAGGATACAAGAGTCTGTGACTACATCTGGAGGGGGGAGACAGGGGCGCCTTATAGGCGCCATTATTGGCGGTGTGGCTCTTGGGGTTGCAACTGCCGCACAAATAACAGCGGCCGCAGCTCTGATACAAGCCAAACAAAATGCTGCCAACATCCTCCGACTTAAAGAGAGCATTGCCGCAACCAATGAGGCTGTGCATG
>2004/China/China/NDV04-23-647/2004
ATTGCGCTGGCACTGAGCTGTGTCCGTCTGACAAATTCTCTCGATGGAAGGCCTCTTGCAGCTGCAGGGATTGTAGTAACGGGAGACAAAGCAGTCAACATATACACCTCATCTCAGACAGGGTCAATAATAGTCAAGTTACTCCCAAATATGCCTAAGGATAAAGAGGCGTGTGCAAAAGCCCCGTTGGAGGCATACAACAGGACACTGACTACTTTGCTCACCCCCCTTGGTGATTCTATCCGCAGGATACAAGAGTCTGCGACTACGTCCGGAGGAAGGAGGCAGAGACGCTTTATAGGTGCCATTATCGGCAGTGTAGCTCTTGGGGTTGCCACAGCTGCACAGATAACAGCAGCCTCAGCTCTGATACAAGCCAACCAGAATGCTGCCAACATCCTCCGGCTTAAAGAGAGCATTGCTGCAACTAATGAAGCTGTACATG
>2004/China/CK/CH/HN/1/04
ATTTTGCTGATGTTGAGCTGTATCCGTCTGACAAGCTCTCTTGACGGCAGGCCTCTTGCAGCTGCAGGAATTGTAGTAACAGGAGATAAGGCAGTCAATGTGTACACCTCGTCTCAGACAGGGTCAATCATAGTCAAGTTGCTTCCGAATATGCCCAGGGATAAGGAGGCGTGTGCAAAAGCCCCATTAGAGGCATATAACAGAACACTGACTACTTTGCTCACCCCTCTTGGCGACTCCATCCGCAAGATCCAAGGGTCCGTGTCCACGTCTGGAGGAAGGAGACAAAAACGCTTTATAGGTGCTGTTATTGGCAGTGTAGCTCTTGGGGTTGCAACAGCGGCACAGATAACAGCAGCTGCGGCCCTAATACAGGCCAACCAGAATGCCGCCAACATCCTCCGGCTTAAGGAGAGCATTGCTGCAACCAATGAAGCTGTGCATG
>2004/China/CK/CH/JD/1/04
ATCACGCTGGCACTGAGTTATGTCCGTCTGACAAGTTCGCTTGATGGCAGGCCTCTTGCAGCCGCAGGGATCGTGGTAACAGGGGATAAAGCAATTAACATATACACCTCATCCCAGACAGGGTCAATCATAGTCAAGTTACTCCCAAATATGCCCAAGGACAAAGAGGCATGTGCAAAAGCCCCATTGGAGGCTTACAACAGGACACTGACTACTTTGCTTACCCCCCTTGGTGATTCTATCCGCAGGATACAAGAGTCTGTGACTACATCCGGAGGAAGGAGACAGAGACGCTTTATAGGTGCCATTATTGGCAGTGTAGCTCTAGGGGTTGCAACAGCTGCACAGATAACGGCAGCCTCGGCTCTGATACAAGCCAACCAGAATGCTGCTAACATCCTCCGGCTTAAGGAGAGCATTGCTGCAACCAATGAAGCTGTACACG
>2004/China/D_AH_13_04
GTCGCGCTGGCACTGTGTTGCGTCCGTCTGACAAGCTCCCTTGATGGCAGGCCTCTTGCAGCTGCAGGGATTGTGGTAACAGGAGACAAAGCAGTCAACATATACACTTCATCCCAGACAGGGTCGATCATAGTCAAATTACTCCCCAATATGCCCAAGGACAAAGAGGCATGTGCAAAAGCCCCGTTGGAGGCGTACAACAGGACATTGACTACTCTGCTCACCCCCCTTGGTGATTCTATCCGTAGGATACAAGAGTCCGTGACTACATCTGGAGGAGAGAAACAGGGACGCCTTATAGGCGCTATTATCGGTGGTGTGGCTCTCGGGGTTGCAACCGCTGCACAGATAACAGCAGCCTCGGCTCTGATACAAGCCAATCAAAATGCTGCCAACATCCTCCGACTTAAAGAGAGCATTGTTGCAACCAATGAGGCTGTGCACG
>2004/China/D_AH_5_04
GTCGCGCTGGCACTGTGTTGCGTCCGTCTGACAAGCTCCCTTGATGGCAGGCCTCTTGCAGCTGCAGGGATTGTGGTAACAGGAGACAAAGCAGTCAACATATACACTTCATCCCAGACAGGGTCGATCATAGTCAAATTACTCCCCAATATGCCCAAGGACAAAGAGGCATGTGCAAAAGCCCCGTTGGAGGCGTACAACAGGACATTGACTACTCTGCTCACCCCCCTTGGTGATTCTATCCGTAGGATACAAGAGTCCGTGACTACATCTGGAGGAGAGAAACAGGGACGCCTTATAGGCGCTATTATCGGTGGTGTGGCTCTCGGGGTTGCAACCGCTGCACAGATAACAGCAGCCTCGGCTCTGATACAAGCCAATCAAAATGCTGCCAACATCCTCCGACTTAAAGAGAGCATTGCTGCAACCAATGAGGCTGTGCACG
>2004/China/D_AH_6_04
GTCGCGCTGGCACTGTGTTGCGTCCGTCTGACAAGCTCCCTTGATGGCAGGCCTCTTGCAGCTGCAGGGATTGTGGTAACAGGAGACAAAGCAGTCAACATATACACTTCATCCCAGACAGGGTCGATCATAGTCAAATTACTCCCCAATATGCCCAAGGACAAAGAGGCATGTGCAAAAGCCCCGTTGGAGGCGTACAACAGGACATTGACTACTCTGCTCACCCCCCTTGGTGATTCTATCCGTAGGATACAAGAGTCCGTGACTACATCTGGAGGAGAGAAACAGGGACGCCTTATAGGCGCTATTATCGGTGGTGTGGCTCTCGGGGTTGCAACCGCTGCACAGATAACAGCAGCCTCGGCTCTGATACAAGCCAATCAAAATGCTGCCAACATCCTCCGACTTAAAGAGAGCATTGCTGCAACCAATGAGGCTGTGCACG
>2004/China/D_ZJ_1_04
GTCGCGCTGGCACTGAGTTGCGTCCGTCTGACAAGCTCCCTTGATGGCAGGCCTCTTGCGGCTGCAGGGATTGTGGTAACAGGAGACAAAGCAGTCAACATATACACCTCATCCCAGACAGGGTCGATCATAGTCAAGTTACTCCCTAATATGCCCAAGGACAAAGAGGTGTGTGCAAAAGCCCCGTTGGAGGCGTATAACAGGACATTGACTACTCTGCTCACCCCCCTTGGTGATTCTATCCGTAGGATACAAGAGTCCGTGACTACATCTGGAGGAGGGAAACAGGGACGCCTTATAGGCGCTATTATCGGTGGTGCGGCTCTCGGGGTTGCAACCGCTGCACAGATAACAGCAGCCGCAGCTCTGATACAAGCCAACCAAAATGCTGCCAACATCCTCCGGCTTAAAGAGAGCATTGCTGCAACCAATGAGGCTGTGCACG
>2004/China/D_ZJ_2_04
GTCGCGCTGGCACTGAGTTGCGTCCGTCTGACAAGCTCCCTTGATGGCAGGCCTCTTGCAGCTGCAGGGATTGTGGCAACAGGAGACAAAGCAGTCAACATATACACCTCATCCCAGACAGGGTCGATCATAGTCAAGTTACTCCCTAATATGCCCAAGGACAAAGAGGCGTGTGCAAAAGCCCCGTTGGAGGCGTATAACAGGACATTGACTACTCTGCTCACCCCCCTTGGTGATTCTATCCGTAGGATACAAGAGTCCGTGACTACATCTGGAGGAGGGAAACAGGGACGCCTTATAGGCGCTATTATCGGTGGTGCGGCTCTCGGGGTTGCAACCGCTGCACAGATAACAGCAGCCTCAGCTCTGATACAAGCCAACCAAAATGCTGCCAACATCCTCCGGCTTAAAGAGAGCATTGCTGCAACCAATGAGGCTGTGCACG
>2004/China/D_ZJ_3_04
GTCGCGCTGGCACTGTGTTGCGTCCGTCTGACAAGCTCCCTTGATGGCAGGCCTCTTGCAGCTGCAGGGATTGTGGTAACAGGAGACAAAGCAGTCAACATATACACCTCATCCCAGACAGGGTCGATCATAGTCAAGTTACTCCCCAATATGCCCAAGGACAAAGAGGCATGTGCAAAAGCCCCGTTGGAGGCGTACAACAGGACATTGACTACTCTGCTCACCCCCCTTGGTGATTCTATCCGTAGGATACAAGAGTCTGTGACTACATCTGGAGGAGAGAAACAGGGACGCCTTATAGGCGCTATTATCGGTGGTGCGGCTCTCGGGGTTGCAACCGCTGCACAGATAACGGCAGCCTCGGCTCTGATACAAGCCAACCAAAATGCTGCCAACATCCTCCGACTTAAAGAGAGCATTGCTGCAACCAATGAGGCTGTGCACG
>2004/China/Guangxi13
ATTATGCTGATATTGGGCTGTATCCGTCCGACAAGCTCTCTTGACGGCAGGCCTCTTGCAGCTGCAGGAATTGTAGTAACTGGAGATAAGGCAGTCAATGTATACACCTCGTCTCAGACGGGGTCAATCATAGTCAAGTTGCTCCCGAATATGCCCAGGGATAAGGAGGCGTGTGCGAAAGCCACATTGGAGGCATATAACAGAACATTGACTACTTTGCTCACTCCTCTTGGCGACTCCATCCGCAAGATCCAAGGGTCTGTGTCCACGTCTGGAGGAAGGAGACAAAAACGCTTTATAGGTGCTGTTATTGGCAGTGTAGCTCTTGGGGTCGCAACAGCGGCACAGATAACAGCAGCTGCGGCCCTAATACAAGCCAACCAGAATGCTGCCAACATCCTTCGGCTCAAGGAGAGCATTGCTGCAACCAATGAAGCTGTGCATG
>2004/China/Hebei
ATTATGCTGATATTGGGCTGTATCCGTCCGACAAGCTCTCTTGACGGCAGGCCTCTTGCAGCTGCAGGAATTGTAGTAACAGGAGACAAGGCAGTCAATGTATACACCTCATCTCAGACAGGGTCAATCATAGTCAAGTTGCTCCCGAATATGCCCAGGGATAAGGAGGCGTGTGCGAAAGCCCCATTAGAGGCATATAACAGAACACTGACTACTTTGCTCACTCCTCTTGGCGACTCCATCCGCAAGATCCAAGGGTCTGTGTCCACGTCTGGAGGAAGGAGACAAAAACGCTTTATAGGTGCTGTTATTGGCAGTGTAGCCCTTGGGGTTGCAACAGCGGCACAGATAACAGCAGCTGCGGCCCTAATACAAGCCAACCAGAATGCTGCCAACATCCTCCGGCTTAAGGAGAGCATTGCTGCAACCAATGAAGCTGTGCATG
>2004/China/Jinan04
AGTATGCTGATATTGAGCTGTATCCGTCTGACAAGCTCCCTTGACGGCAGGCCTCTTGCAGCTGCAGGAATTGTAGTAACAGGAGATAAGGCGGTCAATGTATACACCTCGTCTCAGACAGGGTCAATCATAGTCAAATTGCTCACGAATATGCCCAAGGATAAGGAGGCGTGTGCAAAAGCCCCATTAGAGGCATATAACAGAACACTGACTACTTTGCTCACTCCTCTTGGCGATTCCATCCGCAAGATCCAAGGGTCTGTGTCCACGTCTGGAGGAAGGAGACAAAAACGCTTTATAGGTGCCGTTATTGGCAGTGTAGCTCTTGGGGTTGCAACAGCGGCACAGATAACAGCAGCTGCGGCCCTGATACAAGCCAACCAGAATGCCGCCAACATCCTCCGGCTTAAGGAGAGCATTGCTGCAACCAATGAAGCTGTGCATG
>2004/China/JS/1/04
GTTGCGCTGGTACTGAGTTGCATCTGTCCGGCAAACTCCATTGATGGCAGGCCTCTTGCAGCTGCAGGAATTGTGGTTACAGGAGACAAAGCCGTCAACATATACACCTCATCCCAGACAGGATCAATCATAGTTAAGCTCCTCCCGAATCTGCCCAAGGATAAGGAGGCATGTGCGAAAGCCCCCTTGGATGCATACAACAGGACATTGACCACTTTGCTCACCCCCCTTGGTGACTCTATCCGTAGGATACAAGAGTCTGTGACTACATCTGGAGGGGGGAGACAGGGGCGCCTTATAGGCGCCATTATTGGCGGTGTGGCTCTTGGGGCTGCAACTGCCGCACAAATAACAGCGGCCGCAGCTCTGATACAAGCCAAACAAAATGCTGCCAACATCCTCCGACTTAAAGAGAGCATTGCCGCAACCAATGAGGCTGTGCATG
>2004/China/Pyan/04
ACTATGCTGATATTGGGCTGTATTCATTCGACAAGCTCCCTTGATGGCAGGCCTCTTGCAGCTGCAGGAATTGTAGTAACAGGAGATAAGGCAGTCAATGTATACACCTCGTCTCAGACAGGGTCAATCATAGTCAAGTTGCTCCCGAATATGCCCAGGGATAAGGAGGCGTGTGCGAAAGCCCCATTAGAGGCATATAACAGAACACTGACTACTTTGCTCACTCCTCTTGGCGACTCCATCCGCAAGATTCAAGGGTCTGTGTCCACGTCCGGAGGAAGGAGACAAAAACGCTTTATAGGTGCTGTTATTGGCAGTGTAGCTCTTGGGGTTGCAACAGCGGCACAGATAACAGCAGCTGCGGCCCTAATACAAGCCAACAAGAATGCTGCCAACATCCTTCGGCTTAAGGAGAGCATTGCTGCAACCAATGAAGCTGTGCATG
>2004/China/SD/1/04
GTCGCGCTGGTACTGAGTTGCATCTGTCCGGCAAACTCCATTGATGGCAGGCCTCTTGCGGCTGCAGGAATTGTGGTAACAGGAGACAAAGCAGTCAACATATACACCTCATCCCAGACAGGATCAATCATAGTTAAGCTCCTCCCAAACCTGCCCAAGGATAAGGAGGCATGTGCGAAAGCCCCCTTGGATGCATACAACAGGACATTGACCACTTTGCTCACCCCCCTTGGTGACTCTATCCGTAGGATACAAGAGTCTGTAACTACATCTGGAGGGAGGAGACAGAAACGCTTTATAGGCGCCATTATTGGCGGTGTGGCTCTTGGGGTTGCAACTGCTGCACAAATAACAGCGGCCGCAGCTCTGATACAAGCCAAACAAAATGCTGCCAACATCCTCCGACTTAAAGAGAGCATTGCCGCAACCAATGAGGCCGTGCATG
>2004/China/SD/204
GTTGCGCTGGTACTGAGTTGCATCTGTCCGGCAAACTCCATTGATGGCAGGCCTCTTGCAGCTGCAGGAATTGTGGTTACAGGAGACAAAGCCGTCAACATATACACCTCATCTCAGACAGGATCAATCATAGTTAAGCTCCTCCCGAATCTGCCCAAGGATAAGGAGGCATGTGCGAAAGCCCCCTTGGATGCATACAACAGGACATTGACCACTTTGCTCACCCCCCTTGGTGACTCTATCCGTAGGATACAAGAGTCTGTGACTACATCTGGAGGGGGGAGACAGGGGCGCCTTATAGGCGCCATTATTGGCGGTGTGGCTCTTGGGGTTGCAACTGCCGCACAAATAACAGCGGCCGCAGCTCTGATACAAGCCAAACAAAATGCTGCCAACATCCTCCGACTTAAAGAGAGCATTGCCGCAACCAATGAGGCTGTGCATG
>2004/China/SD/3/04
GTTGCGCTGGTACTGAGTTGCATCTGTCCGGCAAACTCCATTGATGGCAGGCCTCTTGCAGCTGCAGGAATTGTGGTTACAGGAGACAAAGCCGTCAACATATACACCTCATCCCAGACAGGATCAATCATAGTTAAGCTCCTCCCGAATCTGCCCAAGGATAAGGAGGCATGTGCGAAAGCCCCCTTGGATGCATACAACAGGACATTGACCACTTTGCTCACCCCCCTTGGTGACTCTATCCGTAGGATACAAGAGTCTGTGACTACATCTGGAGGGGGGAGACAGGGGCGCCTTATAGGCGCCATTATTGGCGGTGTGGCTCTTGGGGTTGCAACTGCCGCACAAATAACAGCGGCCGCAGCTCTGATACAAGCCAAACAAAATGCTGCCAACATCCTCCGACTTAAAGAGAGCATTGCCGCAACCAATGAGGCTGTGCATG
>2004/China/SD/404
GTTGCGCTGGTACTGAGTTGCATCTGTCCGGCAAACTCCATTGATGGCAGGCCTCTTGCAGCTGCAGGAATTGTGGTTACAGGAGACAAAGCCGTCAACATATACAGCTCATCCCAGACAGGATCAATCATAGTTAAGCTCCTCCCGAATCTGCCCAAGGATAAGGAGGCATGTGCGAAAGCCCCCTTGGATGCATACAACAGGACATTGACCACTTTGCTCACCCCCCTTGGTGACTCTATCCGTAGGATACAAGAGTCTGTGACTACATCTGGAGGGGGGAGACAGGGGCGCCTTATAGGCGCCATTATTGGCGGTGTGGCTCTTGGGGTTGCAACTGCCGCACAAATAACAGCGGCCGCAGCTCTGATACAAGCCAAACAAAATGCTGCCAACATCCTCCGACTTAAAGAGAGCATTGCCGCAACCAATGAGGCTGTGCATG
>2004/China/SD/604
GTCGCGCTGGTACTGAGTTGCATCTGTCCGGCAAACTCCATTGATGGCAGGCCTCTTGCGGCTGCAGGAATTGTGGTAACAGGAGACAAAGCAGTCAACATATACACCTCATCCCAGACAGGATCAATCATAGTTAAGCTCCTCCCAAACCTGCCCAAGGATAAGGAGGCATGTGCGAAAGCCCCCTTGGATGCATACAACAGGACATTGACCACTTTGCTCACCCCCCTTGGTGACTCTATCCGTAGGATACAAGAGTCTGTAACTACATCTGGAGGGAGGAGACAGAAACGCTTTATAGGCGCCATTATTGGCGGTGTGGCTCTTGGGGTTGCAACTGCTGCACAAATAACAGCGGCCGCAGCTCTGATACAAGCCAAACAAAATGCTGCCAACATCCTCCGACTTAAAGAGAGCATTGCCGCAACCAATGAGGCCGTGCATG
>2004/China/SQD04
ATTATGCTGATATTGAGCTGTATCCGCCCGACAAGCTCTCTTGACGGCAGGCCCCTTGCAGCTGCAGGAATTGTAGTAACAGGAGATAAGGCAGTCAATGTGTACACCTCGTCTCAGACAGGGTCAATCATAGTCAAATTGCTCCCGAATATGCCCAGAGATAAGGAGGCGTGTGCAAAAGCCCCATTAGAGGCATATAACAGAACACTGACTACTTTGTTCACTCCTCTTGGCGACTCCATCCGCAAGATCCAAGGGTCTGTGTCCACGTCTGGAGGAAGGAGACAAAAACGCTTTATAGGCGCTGTTATTGGCAGTGTAGCTCTTGGGGTTGCAACAGCGGCACAGATAACAGCAGCTGCGGCTCTGATACAAGCCAACCAGAATGCCGCCAACATCCTCCGGCTTAAGGAGAGCATTGCTGCAACCAATGAAGCTGTGCATG
>2004/China/SQZ04
GTTGCGCTGGTACTGAGTTGCATCTGTCCGGCAAACTCCACTGATGGCAGGCCTCTTGCAGCTGCAGGAATTGTGGTTACAGGAGACAAAGCCGTCAACATATACACCTCATCCCAGACAGGATCAATCATAGTTAAGCTCCTCCCGAATCTGCCCAAGGATAAGGAGGCATGTGCGAAAGCCCCCTTGGATGCATACAACAGGACATTGACCACTTTGCTCACCCCCCTTGGTGACTCTATCCGTAGGATACAAGAGTCTGTGACTACATCTGGAGGGGGGAGACAGGGGCGCCTTATAGGCGCCATTATTGGCGGTGTGGCTCTTGGGGTTGCAACTGCCGCACAAATAACAGCGGCCGCAGCTCTGATACAAGCCAAACAAAATGCTGCCAACATCCTCCGACTTAAAGAGAGCATTGCCGCAACCAATGAGGCTGTGCATG
>2004/China/WDK/JX/7793
GTCGCGCTGGCACTGAGTTGCGTCCGTCTGACAAGCTCCCTTGATGGCAGGCCTCTTGCAGCTGCAGGGATTGTGGTAACAGGAGACAAAGCAGTCAACATATACACCTCATCCCAGACAGGGTCGATCATAGTCAAGTTACTCCCCAATATGCCCAAGGACAAAGAGGCGTGTGCAAAAGCCCCGTTGGAGGCGTACAACAGGACATTGACTACTCTGCTCACCCCCCTTGGTGATTCTATCCGTAGGATACAAGAGTCCGTGACTACATCTGGAGGAGGGAAACAGGGACGCCTTATAGGCGCTATTATCGGTGGTGTGGCTCTCGGGGTTGCAACCGCTGCACAGATAACAGCAGCCTCGGCTCTGATACAAGCCAACCAAAATGCTGCTAACATCCTCCGGCTTAAAGAGAGCATTGCTGCAACCAATGAGGCTGTGCACG
>2004/Ireland/PPMV-1/pigeon/IE/806/04
ATTACTCTGGTACTGAGCTGCATCTGCCTGACGAGCTCTCTTGACGGCAGACCACTTGCAGCTGCGGGGATTGTGGTAACAGGAGATAAAGCAATCAATATATACACCTCATCTCAGACAGGGTCAATCATAATCAAGTTGCTCCCGAATATGCCCAAAGATAAAGAGGCATGTGCAAAAGCCCCGTTAGAGGCATACAACAGAACACTGACCACTTTACTCACCCCCCTTGGTGATTCCATCCGCAGGATACAAGGATCTGTGTCCACATCAGGGGGAAGGAGGCAGAAGCGCTTTATAGGTGCCATTATAGGCAGTGTAGCTCTTGGGATTGCGACATCGGCACAGATAACAGCGGCTGCGGCCCTAATACAAGCCAACCAGAATGCCGCCAACATCCTCCGGCTTAAGGAGAGCATCGCTGCAACCAATGAAGCTGTGCATG
>2004/Mexico/462
ATTATGCTGATACTGAGCTGTATCTGTCTGACAAGCTCTCTTGACGGTAGACCTCTTGCAGCTGCAGGGATTGTGGTAACGGGAGATAAAGCAGTCAATATATACACTTCATCTCAAACAGGGTCGATCATAGTCAAGTTACTCCCAAATATGCCCAAGGATAAAGAGGCGTGCGCGAAAGCCCCATTGGAGGCATACAATAGAACACTGACCACTTTACTCACCCCTCTTGGTGACTCCATCCGCAGGATACAAGGGTCTGCGACTACATCTGGAGGAAGGAGACAGAAACGCTTTGTAGGTGCCATTATCGGCAGTGTAGCTCTTGGGGTTGCAACAGCTGCACAGATAACAGCGGCCGCGGCTCTGATACAAGCCAACCAGAACGCTGCCAACATCCTCCGGCTTAAGGAGAGCATTGCTGCAACCAATGAAGCTGTACACG
>XXXX/South Korea/KBNP-4152
ATTACGCTGATATTGAGCTGTATCCGTCCGACAAGCTCTCTTGACGGCAGGCCTCTTGCAGCTGCAGGAATTGTAGTAACAGGAGATAAGGCAGTCAATGTATACACCTCGTCTCAGACAGGGTCAATCATAGTCAAGTTGCTCCCGAATATGCCCAGGGATAAAGAGGCGTGTGCAAAAGCCCCATTAGAGGCATATAACAGAACACTGACTACTTTGCTAACTCCTCTTGGCGACTCCATCCGCAAGATCCAAGGGTCTGTGTCCACGTCTGGAGGAAGGAGACAAAAACGCTTTATAGGTGCTGTTATTGGCAGTGTAGCTCTTGGGGTTGCAACAGCGGCACAGATAACAGCAGCTGCGGCCCTAATACAAGCCAACCAGAATGCCGCCAACATCCTCCGGCTTAAGGAGAGCATTGCTGCAACCAATGAAGCTGTGCATG
>2004/USA/04-411a
GTTGCACTGGCACTAAGTTGCATCCGTCTGACAAGCTCTCTTGATGGCAGGCCTCTAGCAGCTGCAGGAATTGTGGTAACAGGAGACAAGGCAGTCAACATATATACCTCATCTCAGACAGGGTCAATCATAGTCAAGCTACTCCCGAATATGCCCAGGGATAAAGAGGCATGTGCAAAAGCCCCCTTGGAGGCATACAACAGAACATTGACCACTTTGCTCACCCCCCTTGGTGATTCTATTCGTAGGATACAAGAGTCTGTGACCACATCTGGAGGAGAGAAGCAGGGGCGCCTTATAGGTGCTATTATTGGCGGTGTAGCTCTTGGGGTTGCAACTGCTGCACAGATAACAGCAGCCTCGGCTCTGATACAGGCCAACCAAAATGCTGCCAACATCCTCCGGCTTAAAGAAAGCATTGCCGCAACCAATGAGGCCGTGCATG
>2004/USA/04-411b
GTTGCACTGGCACTAAGTTGCATCCGTCTGACAAGCTCTCTTGATGGCAGGCCTCTAGCAGCTGCAGGAATTGTGGTAACAGGAGACAAGGCAGTCAACATATATACCTCATCTCAGACAGGGTCAATCATAGTCAAGCTACTCCCGAATATGCCCAGGGATAAAGAGGCATGTGCAAAAGCCCCCTTGGAGGCATACAACAGAACATTGACCACTTTGCTCACCCCCCTTGGTGATTCTATTCGTAGGATACAAGAGTCTGTGACCACATCTGGAGGAGAGAAGCAGGGGCGCCTTATAGGTGCTATTATTGGCGGTGTAGCTCTTGGGGTTGCAACTGCTGCACAGATAACAGCAGCCTCGGCTCTGATACAGGCCAACCAAAATGCTGCCAACATCCTCCGGCTTAAAGAAAGCATTGCCGCAACCAATGAGGCCGTGCATG
>2004/USA/Chicken/Massachusetts/344783-3/2004
ATTACTCTGATACTGAGCTGCATCTGCCTGACGAGCTCTCTTGATGGCAGGCCTCTTGCAGCTGCGGGGATTGTGGTAACAGGAGAGAAAGTGATCAATATATACACCTCATCTCAGACAGGGTCAATCATAGTCAAGTTACTCCCGAATATGCCCAAGGACAAAGAGGCATGTGCAAAAGCCCCGTTAGAGGCATACAACAGAACACTGACCACTTTACTCACCCCCCTTGGTGATTCCATCCGCAGGATACAAGGGTCTGTGTCCACATCGGGAGTAAGGAGAAAGAAGCGCTTTATAGGTGCCATTATAGGCAGTGTAGCTCTTGGGGTTGCAACATCGGCACAGATAACAGCGGCTGCGGCCCTAATACAAGCCAATCAGAATGCTGCCAACATCCTCCGGCTTAAGGAGAGCATCGCTGCAACCAATGAGGCTGTGCACG
>2004/USA/Chicken/Texas/309968/2004
ATCGTGCTGATATTGAGCTGCATCTGCCAGACGAGTTCTCTTGACGGCAGGCCTCTTGCAGCTGCAGGGATTGTGGTAACAGGAGATAAGGCAATCAATATATACACCTCATCTCAGACAGGGTCAATTATAGTCAAGTTGCTCCCGAATATGCCCAAGGACAAGGAGGCATGTGCAAAAGCTCCGTTAGAAGCATACAACAGAACACTGACCACTTTACTCACCCCCCTTGGTGATTCCATCCGCAGGATACAAGGGTCTGTGTCCACATCAGGGGAAAGGAGGCAGAAACGCTTTATAGGTGCCATTATCGGCAGTGTAGCTCTTGGGGTTGCGACATCGGCACAGATAACAGCAGCTGCGGCCCTAATACAGGCCAATCAGAATGCCGCCAATATCCTCCGGCTTAAAGAGAGTATTGCTGCAACCAATGAAGCTGTGCACG
>2004/USA/MD/04-204
GTCGCGCTGGCGCTGAGTTGCGTCCGTCTGACAAGCTCCCTTGATGGCAGGCCTCTTGCAGCTGCAGGGATTGTGGTAACAGGAGACAAAGCAGTCAACATATACACCTCATCCCAGACAGGGTCGATCATAGTCAAGTTACTCCCCAATATGCCCAAGGACAAAGAGGCGTGTGCAAAAGCCCCGTTGGAGGCGTACAACAGGACATTGACTACTCTGCTCACCCCCCTTGGTGATTCTATCCGTAGGATACAAGAGTCCGTGACTACATCTGGAGGAGGGAAACAGGGACGCCTTATAGGCGCTATTATCGGTGGTGCGGCTCTCGGGGTTGCAACCGCTGCACAGATAACAGCAGCCTCGGCTTTGATACAAGCCAACCAAAATGCTGCTAACATCCTCCGGCTTAAAGAGAGCATTGCTGCAACCAATGAGGCTGTGCACG
>2004/USA/Turkey/Louisiana/331309/2004
ATCACTCTGATACTGAGCTGCATCTGCCTGACGAGCTCTCTTGATGGCAGGCCTCTTGCAGCTGCGGGGATTGTGGTAACAGGAGATAAAGTGATCAATATATACACCTCGTCTCAGACAGGGTCAATCATAGTCAAGTTGCTCCCGAATATGCCCAAGGACAAAGAGGCATGTGCAAAAGCCCCACTAGAGGCATACAACAGAACACTGACCACTCTACTCACCCCCCTTGGTGATTCCATCCGCAGGATACAAGGGTCTGTATCCACATCAGGAGTAAGGAGGAAGAAGCGCTTTATAGGTGCCATTATAGGCAGTGTAGCTCTTGGGGTTGCGACATCGGCACAGATAACAGCGGCTGCGGCCCTAATACAAGCCAATCAGAATGCTGCCAACATCCTCCGGCTTAAGGAGAGCATCGCTGCAACCAATGAGGCTGTGCACG
>2004/USA/TX3503
ATCACTCTGATACTGAGCTGCATCTGCCTGACGAGCTCTCTTGATGGCAGGCCTCTTGCAGCTGCGGGGATTGTGGTAACAGGAGATAAAGTGATCAATATATACACCTCGTCTCAGACAGGGTCAATCATAGTCAAGTTGCTCCCGAATATGCCCAAGGACAAAGAGGCATGTGCAAAAGCCCCACTAGAGGCATACAACAGAACACTGACCACTCTACTCACCCCCCTTGGTGATTCCATCCGCAGGATACAAGGGTCTGTATCCACATCAGGAGTAAGGAGGAAGAAGCGCTTTATAGGTGCCATTATAGGCAGTGTAGCTCTTGGGGTTGCGACATCGGCACAGATAACAGCGGCTGCGGCCCTAATACAAGCCAATCAGAATGCTGCCAACATCCTCCGGCTTAAGGAGAGCATCGCTGCAACCAATGAGGCTGTGCACG
>2004/USA/TX4156
ATCACTCTGATACTGAGCTGCATCTGCCTGACGAGCTCTCTTGATGGCAGGCCTCTTGCAGCTGCGGGGATTGTGGTAACAGGAGATAAAGTGATCAATATATACACCTCGTCTCAGACAGGGTCAATCATAGTCAAGTTGCTCCCGAATATGCCCAAGGACAAAGAGGCATGTGCAAAAGCCCCACTAGAGGCATACAACAGAACACTGACCACTTTACTCACCCCCCTTGGTGATTCCATCCGCAGGATACAAGGGTCTGTATCCACATCAGGAGTAAGGAGGAAGAAGCGCTTTATAGGTGCCATTATAGGCAGTGTAGCTCTTGGGGTTGCGACATCGGCACAGATAACAGCGGCTGCGGCCCTAATACAAGCCAATCAGAATGCTGCCAACATCCTCCGGCTTAAGGAGAGCATTGCTGCAACCAATGAGGCTGTGCACG
>2004/USA/TX-B2580
ATCACTCTGATACTGAGCTGCATCTGCCTGACGAGCTCTCTTGATGGTAGGCCTCTTGCAGCTGCGGGGATTGTGGTAACAGGAGATAAAGTGATCAATATATACACCTCGTCTCAGACAGGGTCAATCATAGTCAAGTTGCTCCCGAATATGCCCAAGGACAAAGAGGCATGTGCAAAAGCCCCACTAGAGGCATACAACAGAACACTGACCACTCTACTCACCCCCCTTGGTGATTCCATCCGCAGGATACAAGGGTCTGTATCCACATCAGGAGTAAGGAGGAAGAAGCGCTTTATAGGTGCCATTATAGGCAGTGTAGCTCTTGGGGTTGCGACATCGGCACAGATAACAGCGGCTGCGGCCCTAATACAAGCCAATCAGAATGCTGCCAACATCCTCCGGCTTAAGGAGAGCATCGCTGCAACCAATGAGGCTGTGCACG
>2005/Australia/I-2progenitor
GTCATGCTGGCACTGAGTTGCGTCTGTCCGGCCAGCGCCCTTGATGGCAGGCCTCTTGCGGCTGCAGGGATTGTGGTAACAGGAGACAAAGCGGTCAACATATACACATCATCTCAGACAGGGTCAATCATAATCAAGTTACTCCCGAATATGCCCAAGGATAAAGAGGCGTGTGCAAAAGCACCGTTGGAGGCATACAACAGGACATTGACTACTTTGCTCACCCCTCTTGGTGATTCTATCCGTAGGATACAAGAGTCTGTGACCACGTCCGGAGGAAGAAAACAGGGACGCCTTATAGGAGCCATTATCGGTGGTGTAGCTCTCGGGGTCGCGACCGCTGCACAAATAACAGCAGCCTCGGCTTTGATACAAGCCAATCAAAATGCTGCCAACATCCTCCGGCTCAAAGAGAGCATTGCTGCAACCAATGAGGCTGTACACG
>2005/Australia/I-2vaccine
GTCATGCTGGCACTGAGTTGCGTCTGTCCGGCCAGCGCCCTTGATGGCAGGCCTCTTGCGGCTGCAGGGATTGTGGTAACAGGAGACAAAGCGGTCAACATATACACATCATCTCAGACAGGGTCAATCATAATCAAGTTACTCCCGAATATGCCCAAGGATAAAGAGGCGTGTGCAAAAGCACCGTTGGAGGCATACAACAGGACATTGACTACTTTGCTCACCCCTCTTGGTGATTCTATCCGTAGGATACAAGAGTCTGTGACCACGTCCGGAGGAAGAAAACAGGGACGCCTTATAGGAGCCATTATCGGTGGTGTAGCTCTCGGGGTCGCGACCGCTGCACAAATAACAGCAGCCTCGGCTTTGATACAAGCCAATCAAAATGCTGCCAACATCCTCCGGCTCAAAGAGAGCATTGCTGCAACCAATGAGGCTGTACACG
>2005/Belgium/PPMV-1/Belgium/05-01824/2005
ATTACTCTGGTACTAAGCTGCATCTGCCTGACGAGCTCTCTTGACGGCAGGCCACTTGCAGCTGCGGGGATTGTGGTAACAGGAGATAAAGCAATCAATATATACACCTCATCTCAGACAGGGTCAATCATAGTCAAGTTGCTCCCGAATATGCCCAAGGACAAAGAGGCATGTGCGAAAGCCCCGTTAGAGGCATACAACAGAACACTGACCACTTTACTCACCCCCCTTGGTGATTCCATCCGCAGGATACAAGGATCTGTGTCCACATCAGCAGGAAGGAGGCAGAAGCGCTTTATAGGTGCCATTATAGGCAGTGTAGCTCTTGGGATTGCGACATCGGCACAGATAACAGCGGCTGCGGCCCTAATACAAGCCAACCAGAATGCCGCCAACATCCTCCGGCTTAAGGAGAGCATCGCTGCAACCAATGAAGCTGTGCATG
>2005/China/ NDV05-041
ATCACGCTGGCACTGAGTTATGTCCGTCTGACAAGTTCTCTTGATGGCAGGCCTCTTGCAGCCGCAGGGATCGTGGTAACAGGGGATAAAGCAGTTAACATATACACCTCATCCCAGACAGGGTCAATCATAGTCAAGTTACTCCCAAATATGCCCAAGGACAAAGAGGCATGTGCAAAAGCCCCATTGGAGGCTTACAACAGGACACTGACTACTTTGCTTACCCCCCTTGGTGATTCTATCCGCAGGATACAAGAGTCTGTGACTACATCCGGAGGAAGGAGACAGAGACGCTTTATAGGTGCCATTATTGGCAGTGTAGCTCTAGGGGTTGCAACAGCTGCACAGATAACGGCAGCCTCGGCTCTGATACAAGCCAACCAGAATGCTGCTAACATCCTCCGGCTTAAGGAGAGCATTGCTGCAACCAATGAAGCTGTACACG
>2005/China/ NDV05-051
GTCATGTTGGCACTGAGTTGCGTCTGTCCGACCAGCGCCCTTGATGGCAGGCCTCTTGCAGCTGCAGGGATTGTGGTAACAGGAGACAAAGCAGTCAACATATACACCTCATCTCAGACAGGGTCAATCATAATCAAGTTACTCCCAAATATGCCCAAGGATAAAGAGGCGTGTGCAAAAGCCCCGTTGGAGGCATACAACAGGACATTGACTACTTTGCTCACCCCCCTTGGTGATTCTATCCGTAGGATACAAGAGTCTGTGACCACGTCCGGAGGAGGGAAACAGGGACGTCTTATAGGCGCCATTATCGGTGGTGTAGCTCTCGGGGTTGCAACCGCTGCACAGATAACAGCAGCCTCGGCTCTGATACAAGCCAATCAAAATGCTGCCAACATACTCCGGCTAAAAGAGAGCATTGCTGCAACCAATGAGGCTGTGCACG
>2005/China/ NDV05-065
GTCATGTTGGCACTGAGTTGCGTCTGTCCGACCAGCGCCCTTGATGGCAGGCCTCTTGCAGCTGCAGGGATTGTGGTAACAGGAGACAAAGCAGTCAACATATACACCTCATCTCAGACAGGGTCAATCATAATCAAGTTACTCCCAAATATGCCCAAGGATAAAGAGGCGTGTGCAAAAGCCCCGTTGGAGGCATACAACAGGACATTGACTACTTTGCTCACCCCCCTTGGTGATTCTATCCGTAGGATACAAGAGTCTGTGACCACGTCCGGAGGAGGGAAACAGGGACGTCTTATAGGCGCCATTATCGGTGGTGTAGCTCTCGGGGTTGCAACCGCTGCACAGATAACAGCAGCCTCGGCTCTGATACAAGCCAATCAAAATGCTGCCAACATACTCCGGCTAAAAGAGAGTATTGCTGCAACCAATGAGGCTGTGCACG
>2009/China/TS09-C
GTCATGTTGGCACTGAGTTGCGTCTGTCCGACCAGCGCCCTTGATGGCAGGCCTCTTGCAGCTGCAGGGATTGTGGTAACAGGAGACAAAGCAGTCAATATATACACCTCATCTCAGACAGGGTCAATCATAATCAAGTTACTCCCAAATATGCCCAAGGATAAAGAGGCGTGTGCAAAAGCCCCGTTGGAGGCATACAACAGGACATTGACTACTTTGCTCACCCCCCTTGGTGATTCTATCCGTAGGATACAAGAGTCTGTGACCACGTCCGGAGGAGGGAAACAGAGACGTCTTATAGGCGCCATTATCGGTGGTGTAGCTCTCGGGGTTGCAACCGCTGCACAGATAACAGCAGCCTCGGCTCTGATACAAGCCAATCAAAATGCTGCCAACATACTCCGGCTAAAAGAGAGCATTGCTGCAACCAATGAGGCTGTGCACG
>2005/China/CK/CH/GD/1/05
ATTATGCTGATAATGAGCTGTATCCGTCTGACAAGCTCTCTTGACGGCAGGCCCCTTGCAGCTGCAGGAATTGTAGTAACAGGAGATAAGGCAGTCAATGTATACACCTCAGCTCAGACAGGGTCAATCATAGTCAAGTTGCTCCCGAATATGCCCAGAGATAAGGAGGCGTGTGCAAAAGCCCCATTAGAGGCATATAACAGAACACTGACTACTCTGCTCACTCCTCTTGGCGACTCCATCCGCAAGATCCAAGGGTCTGTGTCCATGTCTGGAGGAAGGAGACAAAAACGCTTTATAGGTGCTGTTATTGGCAGTGTAGCTCTTGGGGTTGCAACAGCGGCCCAGATAACAGCAGCTGCGGCCCTAATACAAGCCAAACAGAATGCTGCCAACATCCTCCGGCTTAAGGAGAGCATTGCTGCAACCAATGAAGCTGTGCATG
>2005/China/CK/CH/JL/1/05
ATTATGCTGATATTGAGCTGTATCCGTCTGACAAGCTCCCTTGACGGCAGGCCTCTTGCAGCTGCAGGAATTGTAGTAACAGGGGATAAGGCAGTCAATGTATACACCTCGTCTCAGACAGGGTCAATCATAGTCAAGTTGCTCCCGAATATGCCCAGAGATAAGGAGGCGTGTGCAAAAGCCCCATTAGAGGCATATAACAGAACACTGACTACTTTGCTCACTCCTCTTGGCGACTCCATCCGCAAGATCCAAGGGTCTGTGTCCACGTCTGGAAGAAGGAGACAAAAACGCTTTATAGGTGCTGTTATTGGCAGTGTAGCTCTTGGGGTTGCAACGGCGGCACAGATAACAGCAGCTGCGGCCCTAATACAAGCCAACCGGAATGCCGCCAACATCCTCCGGCTTAAGGAGAGCATTGCTGCAACCAATGAAGCTGTGCATG
>2005/China/CK/CH/NX/1/05
ATTATGCTGATATTGGGCTGTATTCGTTCGACAAGCTCTCTTGACGGCAGGCCTCTTGCAGCTGCAGGAATTGTAGTAACAGGAGATAAGGCAGTCAATGTATACACCTCGTCTCAGACAGGGTCAATCATAGTCAAGTTGCTCCCGAATATGCCCAGGGATAAGGAGGCGTGTGCGAAAGCCCCATTAGAGGCATACAACAGAACACTGACTACTTTGCTCACTCCTCTTGGCGACTCCATCCGCAAGATTCAAGGGTCTGTGTCCACGTCTGGAGGAAGGAGACAAAAACGCTTTATAGGTGCTGTTATTGGCAGTGTAGCTCTTGGGGTTGCAACAGCGGCACAGATAACAGCAGCTGCGGCCCTAATACAAGCCAACAAGAATGCTGCCAACATCCTTCGGCTTAAGGAGAGCATTGCTGCAACCAATGAAGCTGTACATG
>2005/China/D_HN_34_05
GTCGCGCTGGCACTGTGTTGCGTCCGTCTGACAAGCTCCCTTGATGGCAGGCCTCTTGCAGCTGCAGGGATTGTGGTAACAGGAGACAAAGCAGTCAACATATACACCTCATCCCAGACAGGGTCGATCATAGTCAAGTTACTCCCCAATATGCCCAAGGACAAAGAGGCATGTGCAAAAGCCCCGTTGGAGGCGTACAACAGGACATTGACTACTCTGCTCACCCCCCTTGGTGATTCTATCCGTAGGATACAAGAGTCTGTGACTACATCTGGAGGAGAGAAACAGGGACGCCTTATAGGCGCTATTATCGGTGGTGCGGCTCTCGGGGTTGCAACCGCTGCACAGATAACGGCAGCCTCGGCTCTGATACAAGCCAACCAAAATGCTGCCAACATCCTCCGACTTAAAGAGAGCATTGCTGCAACCAATGAGGCTGTGCACG
>2005/China/D_HN_36_05
GTCGCGCTGGCACTGTGTTGCGTCCGTCTGACAAGCTCCCTTGATGGCAGGCCTCTTGCAGCTGCAGGGATTGTGGTAACAGGAGACAAAGCAGTCAACATATACACCTCATCCCAGACAGGGTCGATCATAGTCAAGTTACTCCCCAATATGCCCAAGGACAAAGAGGCATGTGCAAAAGCCCCGTTGGAGGCGTACAACAGGACATTGACTACTCTGCTCACCCCCCTTGGTGATTCTATCCGTAGGATACAAGAGTCTGTGACTACATCTGGAGGAGAGAAACAGGGACGCCTTATAGGCGCTATTATCGGTGGTGCGGCTCTCGGGGTTGCAACCGCTGCACAGATAACGGCAGCCTCGGCTCTGATACAAGCCAACCAAAATGCTGCCAACATCCTCCGACTTAAAGAGAGCATTGCTGCAACCAATGAGGCTGTGCACG
>2005/China/D_HN_37_05
GTCGCGCTGGCACTGTGTTGCGTCCGTCTGACAAGCTCCCTTGATGGCAGGCCTCTTGCAGCTGCAGGGATTGTGGTAACAGGAGACAAAGCAGTCAACATATACACCTCATCCCAGACAGGGTCGATCATAGTCAAGTTACTCCCCAATATGCCCAAGGACAAAGAGGCATGTGCAAAAGCCCCGTTGGAGGCGTACAACAGGACATTGACTACTCTGCTCACCCCCCTTGGTGATTCTATCCGTAGGATACAAGAGTCTGTGACTACATCTGGAGGAGAGAAACAGGGACGCCTTATAGGCGCTATTATCGGTGGTGCGGCTCTCGGGGTTGCAACCGCTGCACAGATAACGGCAGCCTCGGCTCTGATACAAGCCAACCAAAATGCTGCCAACATCCTCCGACTTAAAGAGAGCATTGCTGCAACCAATGAGGCTGTGCACG
>2005/China/D_JS_14_05
GTCGCGCTGGCACTGTGTTGCGTCCGTCTGACAAGCTCCCTTGATGGCAGGCCTCTTGCAGCTGCAGGGATTGTGGTAACAGGAGACAAAGCAGTCAACATATACACCTCATCCCAGACAGGGTCGATCATAGTCAAGTTACTCCCCAATATGCCCAAGGACAAAGAGGCATGTGCAAAAGCCCCGTTGGAGGCGTACAACAGGACATTGACTACTCTGCTCACCCCCCTTGGTGATTCTATCCGTAGGATACAAGAGTCTGTGACTACATCTGGAGGAGAGAAACAGGGACGCCTTATAGGCGCTATTATCGGTGGTGCGGCTCTCGGGGTTGCAACCGCTGCACAGATAACGGCAGCCTCGGCTCTGATACAAGCCAACCAAAATGCTGCCAACATCCTCCGACTTAAAGAGAGCATTGCTGCAACCAATGAGGCTGTGCACG
>2005/China/D_JS_39_05
GTCGCGCTGGCACTGTGTTGCGTCCGTCTGACAAGCTCCCTTGATGGCAGGCCTCTTGCAGCTGCAGGGATTGTGGTAACAGGAGACAAAGCAGTCAACATATACACCTCATCCCAGACAGGGTCGATCATAGTCAAGTTACTCCCCAATATGCCCAAGGACAAAGAGGCATGTGCAAAAGCCCCGTTGGAGGCGTACAACAGGACATTGACTACTCTGCTCACCCCTCTTGGTGATTCTATCCGTAGGATACAAGAGTCCGTGACTACATCTGGAGGAGGGAAACAGGGACGCCTTATAGGCGCTATTATCGGTGGTGTGGCTCTCGGGGTTGCAACCGCTGCACAGATAACAGCAGCCTCTGCTCTGATACAAGCCAACCAAAATGCTGCCAACATTCTCCGACTTAAAGAGAGCATTGCTGCAACCAATGAGGCTGTGCACG
>2005/China/D_JS_40_05
GTCGCGCTGGCACTGTGTTGCGTCCGTCTGACAAGCTCCCTTGATGGCAGGCCTCTTGCAGCTGCAGGGATTGTGGTAACAGGAGACAAAGCAGTCAACATATACACCTCATCCCAAACAGGGTCGATCATAGTCAAGTTACTCCCCAATATGCCCAAGGACAAAGAGGCATGTGCAAAAGCCCCGTTAGAGGCGTACAACAGGACATTGACTACTCTGCTCACCCCCCTTGGTGATTCTATCCGTAGGATACAAGAGTCCGTGACTACATCTGGAGGAGGGAAACAGGGACGCCTTATAGGCGCTATTATCGGTGGTGCGGCTCTCGGGGTTGCAACCGCTGCACAGATAACAGCAGCCTCGGCTCTGATACAAGCCAACCAAAATGCTGCCAACATTCTCCGACTTAAAGAGAGCATTGCTGCAACCAATGAGGCTGTGCACG
>2005/China/D_JS_41_05
GTCGCGCTGGCACTGTGTTGCGTCCGTCTGACAAGCTCCCTTGATGGCAGGCCTCTTGCAGCTGCAGGGATTGTGGTAACAGGAGACAAAGCAGTCAACATATACACCTCATCCCAGACAGGGTCGATCATAGTCAAGTTACTCCCCAATATGCCCAAGGACAAAGAGGCATGTGCAAAAGCCCCGTTAGAGGCGTACAACAGGACATTGACTACTCTGCTCACCCCCCTTGGTGATTCTATCCGTAGGATACAAGAGTCCGTGACTACATCTGGAGGAGGGAAACAGGGACGCCTTATAGGCGCTATTATCGGTGGTGTGGCTCTCGGGGTTGCAACCGCTGCACAGATAACAGCAGCCTCGGCTCTGATACAAGCCAATCAAAATGCTGCCAACATCCTCCGACTTAAAGAGAGCATTGCTGCAACCAATGAGGCTGTGCACG
>2005/China/D_JS_42_05
GTCGCGCTGGCACTGTGTTGCGTCCGTCTGACAAGCTCCCTTGATGGCAGGCCTCTTGCAGCTGCAGGGATTGTGGTAACAGGAGACAAAGCAGTCAACATATACACCTCATCCCAGACAGGGTCGATCATAGTCAAGTTACTCCCCAATATGCCCAAGGACAAAGAGGCATGTGCAAAAGCCCCGTTAGAGGCGTACAACAGGACATTGACTACTCTGCTCACCCCCCTTGGTGATTCTATCCGTAGGATACAAGAGTCCGTGACTACATCTGGAGGAGGGAAACAGGGACGCCTTATAGGCGCTATTATCGGTGGTGCGGCTCTCGGGGTTGCAACCGCTGCACAGATAACAGCAGCCTCGGCTCTGATACAAGCCAACCAAAATGCTGCCAACATTCTCCGACTTAAAGAGAGCATTGCTGCAACCAATGAGGCTGTGCACG
>2005/China/D_JS_51_05
GTCGCATTGGCACTGTGTTGCGTCCGTCTGACAAGCTCCCTTGATGGCAGGCCTCTTGCAGCTGCAGGGATTGTGATAACAGGGGACAAAGCGGTCAACATATACACCTCATCCCAGACAGGGTCGATCATAATCAAGTTACTCCCCAATATGCCCAAGGACAAAGAAGCATGTGCAAAAGCCCCGTTAGAGGCGTACAACAGGACATTGACTACTCTGCTCACCCCCCTTGGTGATTCTATCCGTAGGATACAAGAGTCCGTGACTACATCTGGAGGAGGGAAACAGGGACGCGTTATAGGCGCTATTATCGGTGGTGTGGCTCTCGGGGTTGCAACCGCTGCACAGATAACAGCAGCCTCAGCTCTGATACAAGCCAACCAAAATGCTGCCAACATCCTCCGACTTAAAGAGAGCATTGCTGCAACCAATGAGGCTGTGCACG
>2005/China/D_JS_53_05
GTCGCATTGGCACTGTGTTGCGTCCGTCTGACAAGCTCCCTTGATGGCAGGCCTCTTGCAGCTGCAGGGATTGTGATAACAGGGGACAAAGCGGTCAACATATACACCTCATCCCAGACAGGGTCGATCATAATCAAGTTACTCCCCAATATGCCCAAGGACAAAGAAGCATGTGCAAAAGCCCCGTTAGAGGCGTACAACAGGACATTGACTACTCTGCTCACCCCTCTTGGTGATTCTATCCGTAGGATACAAGAGTCCGTGACTACATCTGGAGGAGGGAAACAGGGACGCCTTATAGGCGCTATTATCGGTGGTGTGGCTCTCGGGGTTGCAACCGCTGCACAGATAACAGCAGCCTCAGCTCTGATACAAGCCAACCAAAATGCTGCCAACATCCTCCGACTTAAAGAGAGCATTGCTGCAACCAATGAGGCTGTGCACG
>2005/China/D_SD_15_05
GTCGCATTGGCACTGTGTTGCGTCCGTCTGACAAGCTCCCTTGATGGCAGGCCTCTTGCAGCTGCAGGGATTGTGATAACAGGGGACAAAGCGGTCAACATATACACCTCATCCCAGACAGGGTCGATCATAATCAAGTTACTCCCCAATATGCCCAAGGACAAAGAAGCATGCGCAAAAGCCCCGTTAGAGGCGTACAACAGGACATTGACTACTCTGCTCACCCCCCTTGGTGATTCTATCCGTAGGATACAAGAGTCCGTGACTACATCTGGAGGAGGGAAACAGGGACGCCTTATAGGCGCTATTATCGGTGGTGTGGCTCTCGGGGTTGCAACCGCTGCACAGATAACAGCAGCCTCAGCTCTGATACAAGCCAACCAAAATGCTGCCAACATCCTCCGACTTAAAGAGAGCATTGCTGCAACCAATGAGGCTGTGCACG
>2005/China/D_ZJ_50_05
GTCGCGCTGGCACTGTGTTGCGTCCGTCTGACAAGCTCCCTTGATGGCAGGCCTCTTGCAGCTGCAGGGACTGTGGTAACAGGAGACAAAGCAGTCAACATATACACCTCATCCCAGACAGGGTCGATCATAGTCAAGTTACTCCCCAATATGCCCAAGGACAAAGAGGCATGTGCAAAAGCCCCGTTGGAGGCGTACAACAGGACATTGACTACTCTGCTCACCCCCCTTGGTGATTCTATCCGTAGGATACAAGAGTCTGTGACTACATCTGGAGGAGAGAAACAGGGACGCCTTATAGGCGCTATTATCGGTGGTGCGGCTCTCGGGGTTGCAACCGCTGCACAGATAACGGCAGCCTCGGCTCTGATACAAGCCAACCAAAATGCTGCCAACATCCTCCGACTTAAAGAGAGCATTGCTGCAACCAATGAGGCTGTGCACG
>2005/China/GD05
ATTATGCTGATATTGAGCTGTATCCGTCTGACAAGCTCTCTTGACGGCAGGCCTCTTGCAGCTGCAGGAATTGTAGTAACAGGAGATAAGGCAGTCAATGTATACACCTCGTCTCAGACAGGGTCAATCATAGTCAAGTTGCTCCCGAATATGCCCAGAGATAAGGAGGCGTGTGCAAAAGCCCCATTAGAGGCATATAACAGAACACTGACTACTTTGCTCACTCCTCTTGGCGACTCCATCCGCAAGATCCAAGGGTCTGTGTCCACGTCTGGAGGAAGGAGACAAAAACGCTTTATAGGTGCTGTTATTGGCAGTGTAGCTCTTGGGGTTGCAACAGCGGCACAGATAACAGCAGCTGCAGCCTTAATACAAGCCAACCAGAATGCCGCCAACATCCTCCGGCTTAAGGAGAGCATTGCTGCAACCAATGAAGCTGTGCATG
>2005/China/Guangxi14
ATTATGCTGATATTGAGCTGTATCTGTCTGACAAGCTCTCTTGACGGCAGGCCCCTTGCAGCTGCAGGAATTGTAGTAACAGGAGATAAGGCAGTCAATGTATACACCTCGTCTCAGACAGGGTCAATCATAGTCAAGTTGCTCCCGAATATGCCCAGAGATAAGGAGGCATGTGCAAAAGCCCCATTGGAGGCATATAACAGAACACTGACTACTCTGCTCACTCCTCTTGGCGACTCCATCCGCAAGATCCAAGGGTCTGTGTCCACGTCTGGAGGAAGGAGACAAAAACGCTTTATAGGTGCTGTTATTGGCAGTGTAGCTCTTGGGGTTGCAACAGCGGCACAGATAACAGCAGCTGCGGCCCTAATACAAGCCAAACAGAATGCCGCCAACATCCTCCGGCTTAAGGAGAGCATTGCTGCAACCAATGAAGCTGTGCATG
>2005/China/Guangxi15
ATTATGCTGATAATGAGCTGTATCCGTCTGACAAGCTCTCTTGACGGCAGGCCCCTTGCAGCTGCAGGAATTGTAGTAACAGGAGATAAGGCAGTCAATGTATACACCTCGTCTCAGACAGGGTCAATCATAGTCAAGTTGCTCCCGAATATGCCCAGAGATAAGGAGGCGTGTGCAAAAGCCCCATTAGAGGCATATAACAGAACACTGACTACTCTGCTCACTCCTCTTGGCGACTCCATCCGCAAGATCCAAGGGTCTGTGTCCATGTCTGGAGGAAGGAGACAAAAACGCTTTATAGGTGCTGTTATTGGCAGTGTAGCTCTTGGGGTTGCAACAGCGGCCCAGATAACAGCAGCTGCGGCCCTAATACAAGCCAAACAGAATGCTGCCAACATCCTCCGGCTTAAGGAGAGCATTGCTGCAACCAATGAAGCTGTACATG
>2005/China/HLJ-07-05
ATTATGCTGATATTGAGCTGTATCCATCTGACAAGCTCTCTTGACGGCAGGCCCCTTGCAGCTGCAGGAATTGTAGTAACAGGAGATAAGGCAGTCAATGTATACACCTCGTCTCAGACAGGGTCAATCATAGTCAAGTTGCTCCCGAATATGCCCAGAGATAAGGAGGCATGTGCAAAAGCACCATTGGAGGCATATAACAGAACACTGACTACTCTGCTCACTCCTCTTGGCGACTCCATCCGCAAGATCCAAGGGTCTGTGTCCACGTCCGGAGGAAGGAGGCAAAAACGCTTTATAGGTGCCGTTATTGGCAGTGTAGCTCTTGGGGTTGCAACAGCGGCACAGATAACAGCAGCTGCGGCCCTAATACAAGCCAAACAGAATGCCGCCAACATCCTCCGGCTTAAAGAGAGCATTGCTGCAACCAATGAAGCTGTGCATG
>2005/China/HLJ-13-05
ATTATGCTGATGTTCGGCTGTATCTGTCCGACAAGCTCTCTTGACGGCAGGCCTCTTGCAGCTGCAGGAATTGTAGTAACAGGAGATAAGGCAGTCAATGTATACACCTCGTCTCAGACAGGGTCAATCATAGTCAAGTTGCTCCCGAATATGCCCAGGGATAAGGAAGCGTGTGCAAAAGCCCCATTAGAGGCATACAACAGAACACTGACTACTTTGCTCACTCCTCTTGGCGACTCCATCCGCAAGATCCAAGGGTCTGTGTCCACGTCTGGGGGAAGGAGACAAAAACGCTTCATAGGTGCTATTATTGGCAGTGTAGCTCTTGGGGTTGCAACAGCGGCACAGATAACAGCAGCTGCGGCCCTAATACAAGCCAACCAGAATGCTGCCAACATCCTCCGGCTTAAGGAGAGCATTGCTGCAACCAATGAAGCTGTGCATG
>2005/China/HLJ-34-05
ATTATGCTGATATTGAGCTGTATCCATCTGACAAGCTCTCTTGACGGCAGGCCCCTTGCAGCTGCAGGAATTGTAGTAACAGGAGATAAGGCAGTCAATGTATACACCTCGTCTCAGACAGGGTCAATCATAGTCAAGTTGCTCCCGAATATGCCCAGAGATAAGGAGGCATGTGCAAAAGCACCATTGGAGGCATATAACAGAACACTGACTACTCTGCTCACTCCTCTTGGCGACTCCATCCGCAAGATCCAAGGGTCTGTGTCCACGTCCGGAGGAAGGAGGCAAAAACGCTTTATAGGTGCCGTTATTGGCAGTGTAGCTCTTGGGGTTGCAACAGCGGCACAGATAACAGCAGCTGCGGCCCTAATACAAGCCAAACAGAATGCCGCCAACATCCTCCGGCTTAAAGAGAGCATTGCTGCAACCAATGAAGCTGTGCATG
>2005/China/HLJ361/05
ATTATGCTGATGTTCGGCTGTATCTGTCCGACAAGCTCTCTTGACGGCAGGCCTCTTGCAGCTGCAGGAATTGTAGCAACAGGAGATAAGGCAGTCAATGTATACACCTCGTCTCAGACAGGGTCAATCATAGTCAAGTTGCTCCCGAATATGCCCAGGGATAAGGAAGCGTGTGCAAAAGCCCCATTAGAGGCATACAACAGAACACTGACTACTTTGCTCACTCCTCTTGGCGACTCCATCCGCAAGATCCAAGGGTCTGTGTCCACGTCTGGGGGAAGGAGACAAAAACGCTTCATAGGTGCTATTATTGGCAGTGTAGCTCTTGGGGTTGCAACAGCGGCACAGATAACAGCAGCTGCGGCCCTAATACAAGCCAACCAGAATGCTGCCAACATCCTCCGGCTTAAGGAGAGCATTGCTGCAACCAATGAAGCTGTGCATG
>2005/China/HLJ363/05
ATTATGCTGATATTGAGCTGTATCCATCTGACAAGCTCTCTTGACGGCAGGCCCCTTGCAGCTGCAGGAATTGTAGTAACAGGAGATAAGGCAGTCAATGTATACACCTCGTCTCAGACAGGGTCAATCATAGTCAAGTTGCTCCCGAATATGCCCAGAGATAAGGAGGCATGTGCAAAAGCACCATTGGAGGCATATAACAGAACACTGACTACTCTGCTCACTCCTCTTGGCGACTCCATCCGCAAGATCCAAGGGTCTGTGTCCACGTCCGGAGGAAGGAGGCAAAAACGCTTTATAGGTGCCGTTATTGGCAGTGTAGCTCTTGGGGTTGCAACAGCGGCACAGATAACAGCAGCTGCGGCCCTAATACAAGCCAAACAGAATGCCGCCAACATCCTCCGGCTTAAAGAGAGCATTGCTGCAACCAATGAAGCTGTGCATG
>2005/China/JS/0905
ATCACGCTGGCACTGAGTTATGTCCGTCTGACAAGTTCTCTTGATGGCAGGCCTCTTGCGGCCGCAGGGATCGTGGTAACAGGGGATAAAGCAGTTAACATATACACCTCATCCCAGACAGGGTCAATCATAGTCAAGTTACTCCCAAATATGCCCAAGGACAAAGAGGCATGTGCAAAAGCCCCATTGGAGGCTTACAACAGGACACTGACTACTTTGCTTACCCCCCTTGGTGATTCTATCCGCAGGATACAAGAGTCTGTGACTACATCCGGAGGAAGGAGACAGAGACGCTTTATAGGTGCCATTATTGGCAGTGTAGCTCTAGGGGTTGCAACAGCTGCACAGATAACGGCAGCCTCGGCTCTGATACAAGCCAACCAGAATGCTGCTAACATCCTCCGGCTTAAGGAGAGCATTGCTGCAACCAATGAAGCTGTACACG
>2005/China/JS/1/05/Goa
GTCGCGCTGGTACTGAGTTGCATCTGTCCGGCAAACTCCATTGATGGCAGGCCTCTTGCGGCTGCAGGAATTGTGGTAACAGGAGACAAAGCAGTCAACATATACACCTCATCCCAGACAGGATCAATCATAGTTAAGCTCCTCCCAAACCTGCCCAAGGATAAGGAGGCATGTGCGAAAGCCCCCTTGGATGCATACAACAGGACATTGACCACTTTGCTCACCCCCCTTGGTGACTCTATCCGTAGGATACAAGAGTCTGTAACTACATCTGGAGGGAGGAGACAGAAACGCTTTATAGGCGCCATTATTGGCGGTGTGGCTCTTGGGGTTGCAACTGCTGCACAAATAACAGCGGCCGCAGCTCTGATACAAGCCAAACAAAATGCTGCCAACATCCTCCGACTTAAAGAGAGCATTGCCGCAACCAATGAGGCCGTGCATG
>2005/China/JS/1/05/Gob
ATTATGCTGATATTGGGCTGTATCCGTCCGACAAGCTCTCTTGACGGCAGGCCTCTTGCAGCTACAGGAATTGTAGTAACAGGAGATAAGGCAGTCAATGTATACACCTCGTCTCAGACGGGGTCAATCATAGTCAAGTTGCTCCCGAATATGCCCAGGGATAAGGAGGCGTGTGCGAAAGCCCCATTGGAGGCATATAACAGAACACTGACTACTTTGCTCACTCCTCTCGGCGACTCCATCCGCAAGATCCAAGGGTCTGTGTCCACGTCTGGAGGAAGGAGACAAAAACGCTTTATAGGTGCTGTTATTGGCAGTGTAGCTCTTGGGGTTGCAACAGCGGCACAGATAACAGCAGCTGCGGCCCTAATACAAGCCAACCAGAATGCTGTCAACATCCTTCGGCTCAAGGAGAGCATTGCTGCAACCAATGAAGCTGTGCATG
>2005/China/JS/205
ATCACGCTGGCACTGAGTTATGTCCGTCTGACAAGTTCTTTTGATGGCAGGCCTCTTGCAGCCGCAGGGATCGTGGTAACAGGGGATAAAGCAGTTAACATATACACCTCATCCCAGACAGGGTCAATCATAGTCAAGTTACTCCCAAATATGCCCAAGGACAAAGAGGCATGTGCAAAAGCCCCATTGGAGGCTTACAACAGGACACTGACTACTTTGCTTACCCCCCTTGGTGATTCTATCCGCAGGATACAAGAGTCTGTGACTACATCCGGAGGAAGGAGACAGAGACGCTTTATAGGTGCCATTATTGGCAGTGTAGCTCTAGGGGTTGCAACAGCTGCACAGATAACGGCAGCCTCGGCTCTGATACAAGCCAACCAGAATGCTGCTAACATCCTCCGGCTTAAGGAGAGCATTGCTGCAACCAATGAAGCTGTACACG
>2005/China/JS/3/05
ATTATGCTGATATTGGGCTGTATTCGTTCGACAAGCTCTCTTGACGGCAGGCCTCTTGCAGCTGCAGGAATTGTAGTAACAGGAGATAAGGCAGTCAATGTATACACCTCGTCTCAGACAGGGTCAATCATAGTCAAGTTGCTCCCGAATATGCCCAGGGATAAGGAGGCGTGTGCGAAAGCCCCATTAGAGGCATATAACAGAACACTGACTACTTTGCTCACTCCTCTTGGCGACTCCATCCGCAAGATTCAAGGGTCTGTGTCCACGTCTGGAGGAAGGAGACAAAAACGCTTTATAGGTGCTGTTATTGGCAGTGTAGCTCTTGGGGTTGCAACAGCGGCACAGATAACAGCAGCTGCGGCCCTAATACAAGCCAACAAGAATGCTGCCAACATCCTTCGGCTTAAGGAGAGCATTGCTGCAACCAATGAAGCTGTGCATG
>2005/China/JS/405
ATTATGCTGATATTGGGCTGTATTCGTTCGACAAGCTCCCTTGATGGCAGGCCTCTTGCAGCTGCAGGAATTGTAGTAACAGGAGATAAGGCAGTCAATGTATACACCTCGTCTCAGACAGGGTCAATCATAGTCAAGTTGCTCCCGAATATGCCCAGGGATAAGGAGGCGTGTGCGAAAGCCCCATTAGAGGCATATAACAGAACACTGACTACTTTGCTCACTCCTCTTGGCGACTCCATCCGCAAGATTCAAGGGTCTGTGTCCACGTCTGGAGGAAGGAGACAAAAACGCTTTATAGGTGCTGTTATTGGCAGTGTAGCTCTTGGGGTTGCAACAGCGGCACAGATAACAGCAGCTGCGGCCCTAATACAAGCCAACAAGAATGCTGCCAACATCCTTCGGCTTAAGGAGAGCATTGCTGCAACCAATGAAGCTGTGCATG
>2005/China/JS/705
ATCACGCTGGCACTGAGTTATGTCCGTCTGACAAGTTCTCTTGATGGCAGGCCTCTTGCAGCCGCAGGGATCGTGGTAACAGGGGATAAAGCAGTTAACATATACACCTCATCCCAGACAGGGTCAATCATAGTCAAGTTACTCCCAAATATGCCCAAGGACAAAGAGGCATGTGCAAAAGCCCCATTGGAGGCTTACAACAGGACTCTGACTACTTTGCTTACCCCCCTTGGTGATTCTATCCGCAGGATACAAGAGTCTGTGACTACATCCGGAGGAAGGAGACAGAGACGCTTTATAGGTGCCATTATTGGCAGTGTAGCTCTAGGGGTTGCAACAGCTGCACAGATAACGGCAGCCTCGGCTCTGATACAAGCCAACCAGAATGCTGCTAACATCCTCCGGCTTAAGGAGAGCATTGCTGCAACCAATGAAGCTGTACACG
>2005/China/Md/CH/GD/1/05
ATTATGCTGAAATTGGGCTGTATCCGTCCGACAAGCTCTCTTGACGGCAGGCCTCTTGCAGCTGCAGGAATTGTAGTAACAGGAGATAAGGCAGTCAATGTATACACCTCGTCTCAGACAGGGTCAATCATAGTCAAGTTGCTCCCGAATATGCCCAGGGATAAGGAGGCGTGTGCGAAAGCCCCATTAGAGGCATATAACAGAACACTGACTGCTTTGCTCACTCCTCTTGGCGACTCCATCCGCAAGATCCAAGGGTCTGTGTCCACGTCTGGAGGAAGGAGACAAAAACGCTTTATAGGTGCTGTTATTGGCAGTGTAGCTCTTGGGGTTGCAACAGCGGCACAGATAACAGCAGCTGCGGCCCTAATACAAGCCAACCAGAATGCTGCCAACATCCTCCGGCTTAAGGAGAGCATTGCTGCAACCAATGAAGCTGTGCATG
>2005/China/MQ/Liaoning
GTTGCGCTGGTACTGAGCTGCATCTGTCCGGCAAACTCCATTGATGGCAGGCCTCTTGCAGCTGCAGGAATTGTGGTTACAGGAGACAAAGCCGTCAACATATACACCTCATCCCAGACAGGATCAATCATAGTTAAGCTCCTCCCGAATCTGCCCAAGGATAAGGAGGCATGTGCGAAAGCCCCCTTGGATGCATACAACAGGACATTGACCACTTTGCTCACCCCCCTTGGTGACTCTATCCGTAGGATACAAGAGTCTGTGACTACATCTGGAGGGGGGAGACAGGGGCGCCTTATAGGCGCCATTATTGGCGGTGTGGCTCTTGGGGTTGCAACTGCCGCACAAATAACAGCGGCCGCAGCTCTGATACAAGCCAAACAAAATGCTGCCAACATCCTCCGACTTAAAGAGAGCATTGCCGCAACCAATGAGGCTGTGCATG
>2005/China/NDV-05-029
ATCATGCTGATATTGAGCTGCATCTGCCCGACGGGCTCTCTTGACGGCAGGCCTCTTGCAGCTGCAGGGATTGTGGTAACAGGAGATAAAGCAATCAATATATACACCTCATCTCAGACAGGGTCAATCATAGTCAAGTTGCTCCCGAATATGCCCAAGGACAAAGAGGCATGTGCAAAAGCCCCTCTAGAAGCATACAACAGAACACTGACCACTTTACTCACCCCCCTAGGTGATTCCATCCGCAGGATACAAGGGTCTGTGTCCACATCAGGGGAAAAGAGGCAGAAACGGTTCATAGGTGCCATTATCGGCAGTGTAGCTCTTGGGGTCGCGACATCGGCACAGATAACAGCAGCTGCGGCCCTAATACAAGCCAATCAGAATGCCGCCAATATTCTCCGGCTTAAGGAGAGCATTGCTGCAACTAATGAAGCTGTGCATG
>2005/China/PG/CH/JS/1/05
ATCATACTGATGTTGAGCTGCATCTGCCCGACAGGCTCTCTTGACGGCAGGCCTCTTGCAGCTGCAGGGATTGTGGTAACAGGAGACAAAGCAATCAACATATACACCTCATCTCAGACAGGGTCAATCATAGTCAAGTTGCTCCCGAATATGCCCAAGGACAAAGAGGCATGTGCAAAAGCCCCTCTAGAAGCATACAACAGAACACTGACCACTTTACTCACCCCCCTAGGTGATTCCATCCGCAGGATACAAGGGTCTGTGTCCACATCAGGGGAAAAGAGGCAGAAACGGTTTATAGGTGCCATTATCGGCAGTGTAGCTCTTGGGGTCGCGACATCGGCACAGATAACAGCAGCTTGGGCCGTAATACAAGCCAATCAGAATGCCGCCAATATTCTCCGGCTTAAGGAGAGCATTGCTGCAACTAATGAAGCTGTGCATG
>2005/China/R8
GTCGCGCTGGCATTGTGTTGCGTCCGTCTGACAAGCTCCCTTGATGGCAGGCCTCTTGCAGCTGCAGGGATTGTGGTAACAGGAGACAAAGCAGTCAACATATACACCTCATCCCAGACAGGGTCGATCATAGTCAAGTTACTCCCCAATATGCCCAAGGACAAAGAGGCATGTGCAAAAGCCCCGTTGGAGGCGTACAACAGGACATTGACTACTCTGCTCACCCCCCTTGGTGATTCTATCCGTAGGATACAAGAGTCCGTGACTACATCTGGAGGAGGGAAACAGGGACGCCTTATAGGCGCTATTATCGGTGGTGCGGCTCTCGGGGTTGCAACCGCTGCACAGATAACAGCAGCCTCGGCTCTGATACAAGCCAACCAAAATGCTGCCAACATTCTCCGACTTAAAGAGAGCATTGCTGCAACCAATGAGGCTGTCCACG
>2005/China/TJ05
ATTATGCTGATATTGGGCTGTATCCGTCCGACAAGCTCTCTTGACGGCAGGCCTCTTGCAGCTGCAGGAATTGTAGTAACAGGAGATAAGGCAGTCAATGTATACACCTCGTCTCAGACGGGGTCAATCATAGTCAAGTTGCTCCCGAATATGCCCAGGGATAAGGAGGCGTGTGCGAAAGCCCCATTAGAGGCATATAACAGAACACTGACTACTTTGCTCACTCCTCTTGGCGACTCCATCCGCAAGATCCAAGGGTCTGTGTCCACGTCTGGAGGAAGGAGACAAAAACGCTTTATAGGTGCTGTTATTGGCAGTGTAGCTCTTGGGGTTGCAACAGCGGCACAGATAACAGCAGCTGCGGCCCTAATACAAGCCAACCAGAATGCTGCCAACATCCTTCGGCTCAAGGAGAGCATTGCTGCAACCAATGAAGCTGTGCATG
>2005/China/W4
ATTACTCTGGTACTGAGCTGCATCTGCCTGACGAGCTCTCTTGACGGCAGGCCACTTGCAGCTGCGGGGATTGTGGTAACAGGAGATAAAGCAATCAATATATACACCTCATCTCAGACCGGGTCAATCATAGTCAAGTTGCTCCCGAATATGCCCAAGGACAAGGAGGCATGTGCGAAAGCCCCGTTAGAGGCATACAACAGAACACTGACCACTTTACTCACCCCCCTTGGTGATTCCATCCGCAGGATACAAGGATCTGTGTCCACATCAGGAGGAAGGAGGCAGAAGCGCTTTATAGGTGCCATTATAGGCAGTGTAGCTCTTGGGGTTGCGACATCGGCACAAATAACAGCGGCTGCGGCCCTAATACAAGCCAACCAGAATGCCGCCAACATCCTCCGGCTTAAGGAGAGCATCGCTGCAACCAATGAAGCTGTGCATG
>2005/Egypt/Egypt/1
GTCGCGCTGGTACTGAGTTGCATCTGTCCGGCAAACTCCATTGATGGCAGGCCTCTTGCGGCTGCAGGAATTGTGGTAACAGGAGACAAAGCAGTCAACATATACACCTCATCCCAGACAGGATCAATCATAGTTAAGCTCCTCCCAAACCTGCCCAAGGACAAGGAGGCATGTGCGAAAGCCCCCTTGGATGCATACAACAGGACATTGACCACTTTGCTCACCCCCCTTGGTGACTCTATCCGTAGGATACAAGAGTCTGTAACTACATCTGGAGGGAGGAGACAGAAACGCTTTATAGGCGCCATTATTGGCGGTGTGGCTCTTGGGGTGGCAACTGCTGCACAAATAACAGCGGCCGCAGCTCTGATACAAGCCAAACAAAATGCTGCCAACATCCTCCGACTTAAAGAGAGCATTGCCGCAACCAATGAGGCCGTGCATG
>2005/Kazakhstan/pigeon/Almaty/1064/05
ATCATGCTGATACTGAGCTGCATTCGTCTGACAAGCTCTCTTGATGGCAGGCCCCTCGCGGCTGCGGGGATTGTGGTAACAGGAGATAAAGCAGTCAATATATACACCTCATCTCAGACGGGGTCAATCATAATCAAGTTGCTCCCGAATATGCCCAAGGATAAAGAGGCATGTACAAAAGCCCCGTTAGAAGCATACAACAGAACACTGACTGCTTTACTCAACCCCCTTGGTGATTCCATCCGCAGGATACAAGGATCTGTATCCACACCAAGAGGAAAGAGACAGAAGCGCTTTATAGGTGCCATTATTGGCAGTGTAGCTCTTGGGGTCGCGACATCGGCACAGATAACAGCAGCTGCGGCCCTGATACAAGCCAACCAGAATGCCGCCAACATCCTCCGGCTTAAGGAGAGCATTGCTGCAACCAATGAAGCTGTGCATG
>2005/Mexico/465
ATTATGCTGATACTGAGCTGTATCTGTCTGACAAGCTCTCTTGACGGTAGACCTCTTGCAGCTGCAGGGATTGTGGTAACGGGAGATAAAGCAGTCAATATATACACTTCATCTCAAACAGGGTCGATCATAGTCAAGTTACTCCCTAACATGCCCAAAGATAAAGAGGCGTGCGCGAAAGCCCCATTGGAGGCATACAATAGAACACTGACCACTTTACTCACCCCTCTTGGTGACTCCATCCGCAGGATACAAGGGTCTGCGACTACATCTGGAGGAAGGAGACAGAAACGCTTTATAGGTGCCATTATCGGCAGTGTAGCTCTTGGGGTTGCAACAGCTGCACAGATAACAGCGGCCGCGGCTCTGATACAAGCCAACCAGAACGCTGCCAACATCCTCCGGCTTAAGGAGAGCATTGCTGCAACCAATGAAGCTGTACATG
>2005/Mexico/NDV-P05
ATTATGCTGATACTGAGCTGTATCTGTCTGACAAGCTCTCTTGACGGTAGACCTCTTGCAGCTGCAGGGATTGTGGCAACGGGAGACAAAGCAGTCAATATATACACTTCATCTCAAACAGGGTCGATCATAGTCAAGTTACTCCCTAACATGCCCAAAGATAAAGAGGCGTGCGCGAAAGCCCCATTGGAGGCATACAATAGAACACTGACCACTTTACTCACCCCTCTTGGTGACTCCATCCGCAGGATACAAGGGTCTGCGACTACATCTGGAGGAAGGAGACAGAAACGCTTTATAGGTGCCATTATCGGCAGTGTAGCTCTTGGGGTTGCAACAGCTGCACAGATAACAGCGGCCGCGGCTCTGATACAAGCCAACCAGAACGCTGCCAACATCCTCCGGCTTAAGGAGAGCATTGCTGCAACCAATGAAGCTGTACATG
>2005/Nigeria/chicken/Nigeria/SH11/2005
GTCATGTTGGCACTGAGTTGCGTCTGTCCGACCAGCGCCCTTGATGGCAGGCCTCTTGCAGCTGCAGGGATTGTGGTAACAGGAGACAAAGCAGTCAACATATACACCTCATCTCAGACAGGGTCAATCATAATCAAGTTACTCCCAAATATGCCCAAGGATAAAGAGGCGTGTGCAAAAGCCCCGTTGGAGGCATACAACAGGACATTGACTACTTTGCTCACCCCCCTTGGTGATTCTATCCGTAGGATACAAGGGTCTGTGACCACGTCCGGAGGAGGGAAACAGGGACGTCTTATAGGCGCCATTATCGGTGGTGTAGCTCTCGGGGTTGCAACCGCTGCACAGATAACAGCAGCCTCGGCTCTGATACAAGCCAATCAAAATGCTGCCAACATACTCCGGCTAAAAGAGAGCATTGCTGCAACCAATGAGGCTGTGCACG
>2005/Russia/ Pi/Rus/Kemerovo/592-1/05
ATCATGCTGATACTGAGCTGCATTCGTCTGACAAGCTCTCTTGATGGCAGGCCCCTCGCAGCTGCGGGAATTGTGGTAACAGGAGATAAAGCAGTCAATATATACACCTCATCTCAGACGGGATCAATCATAATCAAGTTGCTCCCGAATATGCCCAAGGATAAAGAGGCGTGTGCAAAAGCCCCGTTAGAAGCATACAACAGAACACTAACTGCTTTACTCAACCCCCTTGGTGATTCCATCCGCAGGATACAAGGATCTGTATCCACACCAGGAGGAAAGAGACAGAAGCGCTTTATAGGTGCCGTTATTGGCAGTGTAGCTCTTGGGGTCGCGACATCGGCACAGATAACAGCAGCTGCGGCCCTGATACAAGCCAACCAGAATGCCGCCAACATCCTCCGGCTTAAGGAGAGCATTGCTGCAACCAATGAAGCTGTGCATG
>2005/Russia/ Pi/Rus/Kemerovo/762-2/05
ATTACTCTGATACTGAGCTGCGTCTGCCTGACGAGCTCTCTTGACGGCAGGCCTCTTGCAGCTGCAGGGATTGTGGTAACAGGAGATAAAGCGGTCAATATATACACCTCATCTCAGACAGGGTCAATCATAGTCAAGTTACTCCCGAATATGCCCAAGGATAAAGAGGCATGTGCAAAAGCCCCGTTAGAGGCATACAACAGAACACTGACCACTTTACTCACCCCTCTTGGTGATTCCATCCGCAGGATACAAGGATCTGTGTCTACATCAGGAGGAAGGAGGCAGAAGCGCTTTATAGGTGCCATTATAGGCAGTGTAGCTCTTGGGGTTGCGACATCGGCACAGATAACAGCGGCTGCGGCCCTAATACAAGCCAACCAGAATGCTGCCAACATTCTCCGGCTTAAAGAGAGCATCGCTGCAACCAATGAAGCTGTGCATG
>2005/Russia/ Pi/Rus/Nizhny_Novgorod/668/05
ATCATGCTGATACTGAGCTGCATTCGTCTGACAAGCTCTCTCGACGGCAGGCCTCTCGCAGCTGCGGGGATTGTGGTAACAGGAGATAAAGCAGTCAATATATACACCTCATCTCAGACAGGGTCAATCATAATCAAGTTGCTCCCAAATATGCCCAAGGATAAAGAGGCGTGTGCAAGAGCCCCGTTAGAAGCATACAACAGAACACTGACTGCTTTACTCAACCCCCTTGGTGATTCCATCCGCAGGATACAAGGATCTGTATCCACATCAGGAGGAAAACGACAGAAGCGCTTTATAGGTGCCATTATCGGCAGTGTAGCTCTTGGGGTCGCGACATCAGCACAGATAACAGCAGCTGCGGCCCTGATACAAGCCAACCAGAATGCCGCCAACATCCTCCGGCTTAAGGAGAGCATTGCTGCAACCAATGAAGCTGTGCATG
>2005/Russia/Pi/Rus/Vladimir/687/05
ATCATGCTGATACTGAGCTGCATTCGTCTGACAAGCTCTCTCGACGGCAGGCCTCTCGCAGCTGCGGGAATTGTGGTAACAGGAGATAAAGCAGTCAATATATACACCTCATCTCAGACAGGGTCAATCATAATCAAGTTGCTCCCAAATATGCCCAAGGATAAAGAGGCGTGTGCAAGAGCCCCGTTAGAAGCATACAACAGAACACTGACTGCTTTACTCAACCCCCTTGGTGATTCCATCCGCAGGATACAAGGATCTGTATCCACATCAGGAGGAAAGAGACAGAAGCGCTTTATAGGTGCCATTATCGGCAGTGTAGCTCTTGGGGTCGCAACATCAGCACAGATAACAGCAGCTGCGGCCCTGATACAAGCCAACCAGAATGCCGCCAACATCCTCCGGCTTAAGGAGAGCATTGCTGCAACCAATGAAGCTGTGCATG
>2005/South Korea/SNU-5070
ATTACGCTGATATTGAGCTGTATCCGTCCGACAAGCTCTCTTGACGGCAGGCCTCTTGCAGCTGCAGGAATTGTAGTAACAGGAGATAAGGCAGTCAATGTATACACCTCGTCTCAGACAGGGTCAGTCATAGTCAAGTTGCTCCCGAATATGCCCAGGGATAAGGAGGCATGTGCAAAAGCCCCATTAGAGGCATATAACAGAACACTGACTACTTTGCTCACTCCTCTTGGCGACTCCATCCGCAAGATCCAAGGGTCTGTGTCCACGTCTGGAGGAAGGAGACAAAAACGCTTTATAGGTGCTGTTATTGGCAGTGTAGCTCTTGGGGTTGCAACAGCGGCACAGATAACAGCAGCTGCGGCCCTAATACAAGCCAACCAGAATGCTGCCAACATCCTCCGGCTTAAGGAGAGCATTGCTGCAACCAATGAAGCTGTGCATG
>2005/South Korea/SNU-5074
ATTACGCTGATATTGAGCTGTATCTGTCCGACAAGCTCTCTTGACGGCAGGCCTCTTGCAGCTGCAGGAATTGTAGTAACAGGAGATAAGGCAGTCAATGTATACACCTCGTCTCAGACAGGGTCAATCATAGTCAAGTTGCTCCCGAATATGCCCAGGGATAAAGAGGCGTGTGCAAAAGCCCCATTAGAGGCATATAACAGAACACTGACTACTTTGCTCACTCCTCTTGGCGACTCCATCCGCAAGATCCAAGGGTCTGTGTCCACGTCTGGAGGAAGGAGACAAAAACGCTTTATAGGTGCTGTTATTGGCAGTGTAGCTCTTGGGGTTGCAACAGCGGCACAGATAACAGCAGCTGCGGCCCTAATACAAGCCAACCAGAATGCCGCCAACATCCTCCGGCTTAAGGAGAGCATTGCTGCAACCAATGAAGCTGTGCATG
>2005/USA/19529-04
ACCACGCTGATATTGAACTGTATTTGTCTGACAAGCTCTCTTGACGGCAGACCTCTTGCAGCTGCAGGGATTGTGGTAACGAGAGATAAAGCGGTCAATGTATACACTTCATCCCAAACAGGGTCAATCATAGTCAAGTTGCTCCCAAATATGCCCAAGGATAAAGAGGCGTGCGCAAAAGCCCCATTGGAGGCATACAACAGAACACTGACTACTTTACTCACTCCTCTTGGTGACTCCATCCGCAGGATACAAGGGTCTGCAACTACATCTAGAGGAAAGAGACAGAAACGTTTTGTAGGTGCTATTATCGGCAGTATAGCTCTTGGGGTTGCAACAGCTGCACAAATAACAGCAGCTGCAGCTCTGATACAAGCCAACCAGAACGCTGCTAACATCCTCCGACTTAAGGAGAGCATTGCTGCAACCAATGAAGCTGTACACG
>2005/USA/19529-04_GS
ACCACGCTGATATTGAACTGTATTTGTCTGACAAGCTCTCTTGACGGCAGACCTCTTGCAGCTGCAGGGATTGTGGTAACGAGAGATAAAGCGGTCAATGTATACACTTCATCCCAAACAGGGTCAATCATAGTCAAGTTGCTCCCAAATATGCCCAAGGATAAAGAGGCGTGCGCAAAAGCCCCATTGGAGGCATACAACAGAACACTGACTACTTTACTCACTCCTCTTGGTGACTCCATCCGCAGGATACAAGGGTCTGCAACTACATCTAGAGGAAAGAGACAGAAACGTTTTGTAGGTGCTATTATCGGCAGTATAGCTCTTGGGGTTGCAACAGCTGCACAAATAACAGCAGCTGCAGCTCTGATACAAGCCAACCAGAACGCTGCTAACATCCTCCGACTTAAGGAGAGCATTGCTGCAACCAATGAAGCTGTACACG
>2005/USA/Cormorant/Nevada/395921/2005
ACCACGCTGATATTGAACTGTATTTGTCTGACAAGCTCTCTTGACGGCAGACCTCTTGCAGCTGCAGGGATTGTGGTAACGAGAGATAAAGCGGTCAATGTATACACTTCATCCCAAACAGGGTCAATCATAGTCAAGTTGCTCCCAAATATGCCCAAGGATAAAGAGGCGTGCGCAAAAGCCCCATTGGAGGCATACAACAGAACACTGACTACTTTACTCACTCCTCTTGGTGACTCCATCCGCAGGATACAAGGGTCTGCAACTACATCTAGAGGAAAGAGACAGAAACGTTTTGTAGGTGCTATTATCGGCAGTATAGCTCTTGGGGTTGCAACAGCTGCACAAATAACAGCAGCTGCAGCTCTGATACAAGCCAACCAGAACGCTGCTAACATCCTCCGACTTAAGGAGAGCATTGCTGCAACCAATGAAGCTGTACACG
>2005/USA/Pheasant/Massachusetts/359425/2005
ATTACTCTGATACTGAGCTGCATCTGCCTGACGAGCTCTCTTGATGGCAGGCCTCTTGCAGCTGCGGGGATTGTGGTAACAGGAGAGAAAGTGATCAATATATACACCTCATCTCAGACAGGGTCAATCATAGTCAAGTTGCTCCCGAATATGCCCAAGGACAAAGAGGCATGTGCAAAGGCCCCGTTAGAGGCATACAACAGAACACTGACCACTTTACTCACCCCCCTTGGTGATTCCATCCGCAGGATACAAGGGTCTGTGTCCACATCAGGAGTAAGGAGGAAGAAGCGCTTTATAGGTGCCATTATAGGCAGTGTAGCTCTTGGGGTTGCAACATCGGCACAGATAACAGCGGCTGCGGCCCTAATACAAGCCAATCAGAATGCTGCTAACATCCTCCGGCTTAAGGAGAGCATCGCTGCAACCAATGAAGCTGTGCACG
>2005/USA/TX4156
ATCACTCTGATACTGAGCTGCATCTGCCTGACGAGCTCTCTTGATGGCAGGCCTCTTGCAGCTGCGGGGATTGTGGTAACAGGAGATAAAGTGATCAATATATACACCTCGTCTCAGACAGGGTCAATCATAGTCAAGTTGCTCCCGAATATGCCCAAGGACAAAGAGGCATGTGCAAAGGCCCCACTAGAGGCATACAACAGAACACTGACCACTCTACTCACCCCCCTTGGTGATTCCATCCGCAGGATACAAGGGTCTGTATCCACATCAGGAGTAAGGAGGAAGAAGCGCTTTATAGGTGCCATTATAGGCAGTGTAGCTCTTGGGGTTGCGACATCGGCACAGATAACAGCGGCTGCGGCCCTAATACAAGCCAATCAGAATGCTGCCAACATCCTCCGGCTTAAGGAGAGCATCGCTGCAACCAATGAGGCTGTGCACG
>2006/China/CH/HLJ/206
GTCGCGCTGGTACTGAGTTGCATCTGTCCGGCAAACTCCATTGATGGCAGGCCTCTTGCAGCTGCAGGAATTGTGGTTACAGGAGACAAAGCAGTCAACATATACACCTCATCCCAGACAGGATCAATCATAGTTAAGCTCCTCCCGAATCTGCCCAAGGATAAGGAGGCATGTGCGAAAGCCCCCTTGGATGCATACAACAGGACATTGACCACTTTGCTCACCCCCCTTGGTGACTCTATCCGTAGGATACAAGAGTCTGTGACTACATCTGGAGGGGGGAGACAGGGGCGCCTTATAGGCGCCATTATTGGCGGTGTGGCTCTTGGGGTTGCAACTGCCGCACAAATAACAGCGGCCGCAGCTCTGATACAAGCCAAACAAAATGCTGCCAACATCCTCCGACTTAAAGAGAGCATTGCCGCAACCAATGAGGCTGTGCATG
>2006/China/CH/HLJ01306
ATTATGCTGATGTTCGGCTGTATCTGTCCGACAAGCTCTCTTGACGGCAGGCCTCTTGCAGCTGCAGGAATTGTAGTAACAGGAGATAAGGCAGTCAATGTATACACCTCGTCTCAGACAGGGTCAATCATAGTCAAGTTGCTCCCGAATATGCCCAGGGATAAGGAAGCGTGTGCAAAAGCCCCATTAGAGGCATACAACAGAACACTGACTACTTTGCTCACTCCTCTTGGCGACTCCATCCGCAAGATCCAAGGGTCTGTGTCCACGTCTGGGGGAAGGAGACAAAAACGCTTCATAGGTGCTATTATTGGCAGTGTAGCTCTTGGGGTTGCAACAGCGGCACAGATAACAGCAGCTGCGGCCCTAATACAAGCCAACCAGAATGCTGCCAACATCCTCCGGCTTAAGGAGAGCATTGCTGCAACCAATGAAGCTGTGCATG
>2006/China/CK/CH/HLJ/1/06
ATTATGCTGATATTGGGCTGTATTCGTTCGACAAGCTCCCTTGATGGCAGGCCTCTTGCAGCTGCAGGAATTGTAGTAACAGGAGATAAGGCAGTCAATGTATACACCTCGTCTCAGACAGGGTCAATCATAGTCAAGTTGCTCCCGAATATGCCCAGGGATAAGGAGGCGTGTGCGAAAGCCCCATTAGAGGCATATAACAGAACACTGACTACTTTGCTCACTCCTCTTGGCGACTCCATCCGCAAGATTCAAGGGTCTGTGTCCACGTCTGGAGGAAGGAGACAAAAACGCTTTATAGGTGCTGTTATTGGCAGTGTAGCTCTTGGGGTTGCAACAGCGGCACAGATAACAGCAGCTGCGGCCCTAATACAAGCCAACAAGAATGCTGCCAACATCCTTCGGCTTAAGGAGAGCATTGCTGCAACCAATGAAGCTGTGCATG
>2006/China/CK/CH/HLJ/206
ATTATGCTGATATTGGGCTGTATTCGTTCGACAAGCTCCCTTGATGGCAGGCCTCTTGCAGCTGCAGGAATTGTAGTAACAGGAGATAAGGCAGTCAATGTATACACCTCGTCTCAGACAGGGTCAATCATAGTCAAGTTGCTCCCGAATATGCCCAGGGATAAGGAGGCGTGTGCGAAAGCCCCATTAGAGGCATATAACAGAACACTGACTACTTTGCTCACTCCTCTTGGCGACTCCATCCGCAAGATTCAAGGGTCTGTGTCCACGTCTGGAGGAAGGAGACAAAAACGCTTTATAGGTGCTGTTATTGGCAGTGTAGCTCTTGGGGTTGCAACAGCGGCACAGATAACAGCAGCTGCGGCCCTAATACAAGCCAACAAGAATGCTGCCAACATCCTTCGGCTTAAGGAGAGCATTGCTGCAACCAATGAAGCTGTGCATG
>2006/China/CK/CH/JL/1/06
ATTATGCTGATATTGAGCTGTATCCGTCTGACAAGCTCCCTTGACGGCAGGCCTCTTGCAGCTGCAGGAATTGTAGTAACAGGGGATAAGGCAGTCAATGTATACACCTCGTCTCAGACAGGGTCAATCATAGTCAAGTTGCTCCCGAATATGCCCAGAGATAAGGAGGCGTGTGCAAAAGCCCCATTAGAGGCATATAACAGAACACTGACTACTTTGCTCACTCCTCTTGGCGACTCCATCCGCAAGATCCAAGGGTCTGTGTCCACGTCTGGAAGAAGGAGACAAAAACGCTTTATAGGTGCTGTTATTGGCAGTGTAGCTCTTGGGGTTGCAACGGCGGCACAGATAACAGCAGCTGCGGCCCTAATACAAGCCAACCGGAATGCCGCCAACATCCTCCGGCTTAAGGAGAGCATTGCTGCAACCAATGAAGCTGTGCATG
>2006/China/CK/CH/JL/206
ATTATGCTGATATTGAGCTGTATCCGTCTGACAAGCTCCCTTGACGGCAGGCCTCTTGCAGCTGCAGGAATTGTAGTAACAGGGGATAAGGCAGTCAATGTATACACCTCGTCTCAGACAGGGTCAATCATAGTCAAGTTGCTCCCGAATATGCCCAGAGATAAGGAGGCGTGTGCAAAAGCCCCATTAGAGGCATATAACAGAACACTGACTACTTTGCTCACTCCTCTTGGCGACTCCATCCGCAAGATCCAAGGGTCTGTGTCCACGTCTGGAAGAAGGAGACAAAAACGCTTTATAGGTGCTGTTATTGGCAGTGTAGCTCTTGGGGTTGCAACGGCGGCACAGATAACAGCAGCTGCGGCCCTAATACAAGCCAACCAGAATGCCGCCAACATCCTCCGGCTTAAGGAGAGCATTGCTGCAACCAATGAAGCTGTGCATG
>2006/China/CK/CH/LN/1/06
ATTATGCTGATATTGGGCTGCATCCGTCCGACAAGCTCTCTTGACGGCAGGCCTCTTGCAGCTGCAGGAATTGTAGTAACAGGAGATAAGGCAGTCAATGTATATACCTCGTCTCAGACAGGGTCAATCATAGTCAAGTTGCTCCCGAATATGCCCAAGGATAAGGAGGCGTGTGCGAAAGCCCCATTAGAGGCATATAACAGAACACTGACTACTTTGCTCACTCCTCTTGGCGACTCCATCCGCAAGATCCAAGGGTCTGTGTCCACGTCTGGAGGAAGGAGACAAAAACGCTTTATAGGTGCTGTTATTGGCAGTATAGCTCTTGGGGTTGCAACAGCGGCACAGATAACAGCAGCTGCGGCCCTAATACAAGCCAACCAGAATGCTGCCAACATCCTTCGGCTTAAGGAGAGCATTGCTGCAACCAATGAAGCTGTGCATG
>2006/China/CK/CH/LN/206
ATTATGCTGATATTGGGCTGCATCCGTCCGACAAGCTCTCTTGACGGCAGGCCTCTTGCAGCTGCAGGAATTGTAGTAACAGGAGATAAGGCAGTCAATGTATATACCTCGTCTCAGACAGGGTCAATCATAGTCAAGTTGCTCCCGAATATGCCCAAGGATAAGGAGGCGTGTGCGAAAGCCCCATTAGAGGCATATAACAGAACACTGACTACTTTGCTCACTCCTCTTGGCGACTCCATCCGCAAGATCCAAGGGTCTGTGTCCACGTCTGGAGGAAGGAGACAAAAACGCTTTATAGGTGCTGTTATTGGCAGTATAGCTCTTGGGGTTGCAACAGCGGCACAGATAACAGCAGCTGCGGCCCTAATACAAGCCAACCAGAATGCTGCCAACGTCCTTCGGCTTAAGGAGAGCATTGCTGCAACCAATGAAGCTGTGCATG
>2006/China/CK/CH/LN/3/06
GTTGCGCTGGTACTGAGTTGCATCTGTCCGGCAAACTCCATTGATGGCAGGCCTCTTGCAGCTGCAGGAATTGTGGTTACAGGAGACAAAGCCGTCAACATATACACCTCATCCCAGACAGGATCAATCATAGTTAAGCTCCTCCCGAATCTGCCCAAGGATAAGGAGGCATGTGCGAAAGCCCCCTTGGATGCATACAACAGGACATTGACCACTTTGCTCACCCCCCTTGGTGACTCTATCCGTAGGATACAAGAGTCTGTGACTACATCTGGAGGGGGGAGACAGGGGCGCCTTATAGGCGCCATTATTGGCGGTGTGGCTCTTGGGGTTGCAACTGCCGCACAAATAACAGCGGCCGCAGCTCTGATACAAGCCAAACAAAATGCTGCCAACATCCTCCGACTTAAAGAGAGCATTGCCGCAACCAATGAGGCTGTGCATG
>2006/China/CK/CH/LN/406
ATTATGCTGATATTGGGCTGCATCCGTCCGACAAGCTCTCTTGACGGCAGGCCTCTTGCAGCTGCAGGAATTGTAGTAACAGGAGATAAGGCAGTCAATGTATATACCTCGTCTCAGACAGGGTCAATCATAGTTAAGTTGCTCCCGAATATGCCCAAGGATAAGGAGGCGTGTGCGAAAGCCCCATTAGAGGCATATAACAGAACACTGACTACTTTGCTCACTCCTCTTGGCGACTCCATCCGCAAGATCCAAGGGTCTGTGTCCACGTCTGGAGGAAGGAGACAAAAACGCTTTATAGGTGCTGTTATTGGCAGTGTAGCTCTTGGGGTTGCAACAGCGGCACAGATAACAGCAGCTACGGCCCTAATACAAGCCAACCAGAATGCTGCCAACATCCTTCGGCTTAAGGAGAGCATTGCTGCAACCAACGAAGCTGTGCATG
>2006/China/CK/CH/NX/206
GTCATGTTGGCACTGAGTTGCGTCTGTCCGACCAGCGCCCTTGATGGCAGGCCTCTTGCAGCTGCAGGGATTGTGGTAACAGGAGACAAAGCAGTCAATATATACACCTCATCTCAGACAGGGTCAATCATAATCAAGTTACTCCCAAATATGCCCAAGGATAAAGAGGCGTGTGCAAAAGCCCCGTTGGAGGCATACAACAGGACATTGACTACTTTGCTCACCCCCCTTGGTGATTCTATCCGTAGGATACAAGAGTCTGTGACCACGTCCGGAGGAGGGAAACAGGGACGTCTTATAGGCGCCATTATCGGTGGTGTAGCTCTCGGGGTTGCAACCGCTGCACAGATAACAGCAGCCTCGGCTCTGATACAAGCCAATCAAAATGCTGCCAACATACTCCGGCTAAAAGAGAGCATTGCTGCAACCAATGAGGCTGTGCACG
>2006/China/CK/CH/NX/3/06
GTCATGTTGGCACTGAGTTGCGTCTGTCCGACCAGCGCCCTTGATGGCAGGCCTCTTGCAGCTGCAGGGATTGTGGTAACAGGAGACAAAGCAGTCAATATATACACCTCATCTCAGACAGGGTCAATCATAATCAAGTTACTCCCAAATATGCCCAAGGATAAAGAGGCGTGTGCAAAAGCCCCGTTGGAGGCATACAACAGGACATTGACTACTTTGCTCACCCCCCTTGGTGATTCTATCCGTAGGATACAAGAGTCTGTGACCACGTCCGGAGGAGGGAAACAGGGACGTCTTATAGGCGCCATTATCGGTGGTGTAGCTCTCGGGGTTGCAACCGCTGCACAGATAACAGCAGCCTCGGCTCTGATACAAGCCAATCAAAATGCTGCCAACATACTCCGGCTAAAAGAGAGCATTGCTGCAACCAATGAGGCTGTGCACG
>2006/China/CK/CH/NX/406
GTCATGTTGGCACTGAGTTGCGTCTGTCCGACCAGCGCCCTTGATGGCAGGCCTCTTGCAGCTGCAGGGATTGTGGTAACAGGAGACAAAGCAGTCAATATATACACCTCATCTCAGACAGGGTCAATCATAATCAAGTTACTCCCAAATATGCCCAAGGATAAAGAGGCGTGTGCAAAAGCCCCGTTGGAGGCATACAACAGGACATTGACTACTTTGCTCACCCCCCTTGGTGATTCTATCCGTAGGATACAAGAGTCTGTGACCACGTCCGGAGGAGGGAAACAGGGACGTCTTATAGGCGCCATTATCGGTGGTGTAGCTCTCGGGGTTGCAACCGCTGCACAGATAACAGCAGCCTCGGCTCTGATACAAGCCAATCAAAATGCTGCCAACATACTCCGGCTAAAAGAGAGCATTGCTGCAACCAATGAGGCTGTGCACG
>2006/China/CK/CH/NX/506
ATTATGCTGATATTGGGCTGTATTCGTTCGACAAGCTCTCTTGACGGCAGGCCTCTTGCAGCTGCAGGAATTGTAGTAACAGGAGATAAGGCAGTCAATGTATACACCTCGTCTCAGACAGGGTCAATCATAGTCAAGTTGCTCCCGAATATGCCCAGGGATAAGGAGGCGTGTGCGAAAGCCCCATTAGAGGCATACAACAGAACACTGACTACTTTGCTCACTCCTCTTGGCGACTCCATCCGCAAGATTCAAGGGTCTGTGTCCACGTCTGGAGGAAGGAGACAAAAACGCTTTATAGGTGCTGTTATTGGCAGTGTAGCTCTTGGGGTTGCAACAGCGGCACAGATAACAGCAGCTGCGGCCCTAATACAAGCCAACAAGAATGCTGCCAACATCCTTCGGCTTAAGGAGAGCATTGCTGCAACCAATGAAGCTGTACATG
>2006/China/CK/CH/NX1/06
GTCATGTTGGCAATGAGTTGCGTCTGTCCGACCAGCGCCCTTGATGGCAGGCCTCTTGCAGCTGCAGGGATTGTGGTAACAGGAGACAAAGCAGTCAATATATACACCTCATCTCAGACAGGGTCAATCATAATCAAGTTACTCCCAAATATGCCCAAGGATAAAGAGGCGTGTGCAAAAGCCCCGTTGGAGGCATACAACAGGACATTGACTACTTTGCTCACCCCCCTTGGTGATTCTATCCGTAGGATACAAGAGTCTGTGACCACGTCCGGAGGAGGGAAACAGGGACGTCTTATAGGCGCCATTATCGGTGGTGTAGCTCTCGGGGTTGCAACCGCTGCACAGATAACAGCAGCCTCGGCTCTGATACAAGCCAATCAAAATGCTGCCAACATACTCCGGCTAAAAGAGAGCATTGCTGCAACCAATGAGGCTGTGCACG
>2006/China/CK/CH/SD/1/06
ATTATGCTGATATTGGGCTGTATTCGTTCGACAAGCTCCCTTGATGGCAGGCCTCTTGCAGCTGCAGGAATTGTAGTAACAGGAGATAAGGCAGTCAATGTATACACCTCGTCTCAGACAGGGTCAATCATAGTCAAGTTGCTCCCGAATATGCCCAGGGATAAGGAGGCGTGTGCGAAAGCCCCATTAGAGGCATATAACAGAACACTGACTACTTTGCTCACTCCTCTTGGCGACTCCATCCGCAAGATTCAAGGGTCTGTGTCCACGTCTGGAGGAAGGAGACAAAAACGCTTTATAGGTGCTGTTATTGGCAGTGTAGCTCTTGGGGTTGCAACAGCGGCACAGATAACAGCAGCTGCGGCCCTAATACAAGCCAACAAGAATGCTGCCAACATCCTTCGGCTTAAGGAGAGCATTGCTGCAACCAATGAAGCTGTGCATG
>2006/China/CK/CH/SHX/1/06
ATTATGCTGATATTGAGCTGCATCCATCTGACAAGCTCTCTTGACGGCAGGCCCCTTGCAGCTGCAGGAATTGTAGTAACAGGAGATAAGGCAGTCAATGTATACACCTCGTCTCAGACAGGGTCAATCATAGTCAAGTTGCTCCCGAATATGCCCAGAGATAAGGAGGCATGTGCAAAAGCACCATTGGAGGCATATAACAGAACACTGACTACTCTGCTCACTCCTCTTGGCGACTCCATCCGCAAGATCCAAGGGTCTGTGTCCACGTCCGGAGGAAGGAGGCAAAAACGCTTTATAGGTGCTATTATTGGCAGTGTAGCTCTTGGGGTTGCAACAGCGGCACAGATAACAGCAGCTGCAGCCCTAATACAAGCCAAACAGAATGCCGCCAACATCCTCCGGCTTAAAGAGAGCATTGCTGCAACCAATGAAGCTGTGCATG
>2006/China/FMW
ATTATGCTGATATTGAGCTGTATCCGTCTGACAAGCTCCCTTGACGGCAGGCCTCTTGCAGCTGCAGGAATTGTAGTAACAGGGGATAAGGCAGTCAATGTATACACCTCGTCTCAGACAGGGTCAATCATAGTCAAGTTGCTCCCGAATATGCCCAGAGATAAGGAGGCGTGTGCAAAAGCCCCATTAGAGGCATATAACAGAACACTGACTACTTTGCTCACTCCTCTTGGCGACTCCATCCGCAAGATCCAAGGGTCTGTGTCCACGTCTGGAAGAAGGAGACAAAAACGCTTTATAGGTGCTGTTATTGGCAGTGTAGCTCTTGGGGTTGCAACGGCGGCACAGATAACAGCAGCTGCGGCCCTAATACAAGCCAACCGGAATGCCGCCAACATCCTCCGGCTTAAGGAGAGCATTGCTGCAACCAATGAAGCTGTGCATG
>2006/China/Go/CH/HLJ/1/06a
GTCGCGCTGGTACTGAGTTGCATCTGTCCGGCAAACTCCATTGATGGCAGGCCTCTTGCAGCTGCAGGAATTGTGGTTACAGGAGACAAAGCAGTCAACATATACACCTCATCCCAGACAGGATCAATCATAGTTAAGCTCCTCCCGAATCTGCCCAAGGATAAGGAGGCATGTGCGAAAGCCCCCTTGGATGCATACAACAGGACATTGACCACTTTGCTCACCCCCCTTGGTGACTCTATCCGTAGGATACAAGAGTCTGTGACTACATCTGGAGGGGGGAGACAGGGGCGCCTTATAGGCGCCATTATTGGCGGTGTGGCTCTTGGGGTTGCAACTGCCGCACAAATAACAGCGGCCGCAGCTCTGATACAAGCCAAACAAAATGCTGCCAACATCCTCCGACTTAAAGAGAGCATTGCCGCAACCAATGAGGCTGTGCATG
>2006/China/Go/CH/HLJ/1/06b
ATTATGCTGATATTGGGCTGTATCCGTCTGACAAGCTCTCTTGACGGCAGGCCTCTTGCAGCTGCAGGAATTGTAGTAACAGGAGATAAGGCAGTCAATGTATACACCTCGTCTCATACAGGGTCAATCATAGTCAAGTTGCTCCCAAATATGCCCAAGGATAAGGAGGCGTGTGCAAGAGCTCCATTAGAGGCATATAACAGAACACTGACTACTCTGCTCACTCCTCTTGGCGACTCCATCCGCAAGATCCAAGGGTCTGTGTCCACGTCTGGAGGAAGGAGACAAAAACGCTTTATAGGTGCCGTTATTGGCAGTGTAGCTCTTGGGGTTGCAACAGCGGCACAGATAACAGCAGCCGCGGCCCTAATACAAGCTAACCAGAATGCCGCCAACATCCTCCGGATTAAGGAGAGCATTGCTGCAACCAATGAAGCTGTGCATG
>2006/China/GZ/06
ATTATGCTGATATTGGGCTGTATTCGTTCGACAAGCTCTCTTGACGGCAGGCCTCTTGCAGCTGCAGGAATTGTAGTAACAGGAGATAAGGCAGTCAATGTATACACCTCGTCTCAGACAGGGTCAATCATAGTCAAGTTGCTCCCGAATATGCCCAGGGATAAGGAGGCGTGTGCGAAAGCCCCATTAGAGGCATATAACAGAACACTGACTACTTTGCTCACTCCTCTTGGCGACTCCATCCGCAAGATTCAAGGGTCTGTGTCCACGTCTGGAGGAAGGAGGCAAAAACGCTTTATAGGTGCTGTTATTGGCAGTGTAGCTCTTGGGGTTGCAACAGCGGCACAGATAACAGCAGCTGCGGCCCTAATACAAGCCAACAAGAATGCTGCCAACATCCTTCGGCTTAAGGAGAGCATTGCTGCAACCAATGAAGCTGTGCATG
>2006/China/HA-9-06-Ch
ATTATGCTGATATTGGGCTGTATTCGTGCGACAAGCTCCCTTGATGGCAGGCCTCTTGCAGCTGCAGGAATTGTAGTAACAGGAGATAAGGCAGTCAATGTATACACCTCGTCTCAGACAGGGTCAATCATAGTCAAGTTGCTCCCGAATATGCCCAGGGATAAGGAGGCGTGTGCGAAAGCCCCATTAGAGGCATATAACAGAACACTGACTACTTTGCTCACTCCTCTTGGCGACTCCATCCGCAAGATTCAAGGGTCTGTGTCCACGTCTGGAGGAAGGAGACAAAAACGCTTTATAGGTGCTGTTATTGGCAGTGTAGCTCTTGGGGTTGCAACAGCGGCACAGATAACAGCAGCTGCGGCCCTAATACAAGCCAACAAGAATGCTGCCAACATCCTTCGGCTTAAGGAGAGCATTGCTGCAACCAATGAAGCTGTGCATG
>2006/China/HLJ001/06
ATTATGCTGATGTTCGGCTGTATCTGTCCGACAAGCTCTCTTGACGGCAGGCCTCTTGCAGCTGCAGGAATTGTAGTAACAGGAGATAAGGCAGTCAATGTATACACCTCATCTCAGACAGGGTCAATCATAGTCAAGTTGCTCCCGAATATGCCCAGGGATAAGGAAGCGTGTGCAAAAGCCCCATTAGAGGCATACAACAGAACACTGACTACTTTGCTCACTCCTCTTGGCGACTCCATCCGCAAGATCCAAGGGTCTGTGTCCACGTCTGGGGGAAGGAGACAAAAACGCTTCATAGGTGCTATTATTGGCAGTGTAGCTCTTGGGGTTGCAACAGCGGCACAGATAACAGCAGCTGCGGCCCTAATACAAGCCAACCAGAATGCTGCCAACATCCTCCGGCTTAAGGAGAGCATTGCTGCAACCAATGAAGCTGTGCATG
>2006/China/HLJ00906
ATTATGCTGATATTGAGCTGTATCCATCTGACAAGCTCTCTTGACGGCAGGCCCCTTGCAGCTGCAGGAATTGTAGTAACAGGAGATAAGGCAGTCAATGTATACACCTCGTCTCAGACAGGGTCAATCATAGTCAAGTTGCTCCCGAATATGCCCAGAGATAAGGAGGCATGTGCAAAAGCACCATTGGAGGCATATAACAGAACACTGACTACTCTGCTCACTCCTCTTGGCGACTCCATCCGCAAGATCCAAGGGTCTGTGTCCACGTCCGGAGGAAGGAGGCAAAAACGCTTTATAGGTGCCGTTATTGGCAGTGTAGCTCTTGGGGTTGCAACAGCGGCACAGATAACAGCAGCTGCGGCCCTAATACAAGCCAAACAGAATGCCGCCAACATCCTCCGGCTTAAAGAGAGCATTGCTGCAACCAATGAAGCTGTGCATG
>2006/China/HLJ012/06
ATTATGCTGATATTGAGCTGTATCCATCTGACAAGCTCTCTTGACGGCAGGCCCCTTGCAGCTGCAGGAATTGTAGTAACAGGAGATAAGGCAGTCAATGTATACACCTCGTCTCAGACAGGGTCAATCATAGTCAAGTTGCTCCCGAATATGCCCAGAGATAAGGAGGCATGTGCAAAAGCACCATTGGAGGCATATAACAGAACACTGACTACTCTGCTCACTCCTCTTGGCGACTCCATCCGCAAGATCCAAGGGTCTGTGTCCACGTCCGGAGGAAGGAGGCAAAAACGCTTTATAGGTGCCGTTATTGGCAGTGTAGCTCTTGGGGTTGCAACAGCGGCACAGATAACAGCAGCTGCGGCCCTAATACAAGCCAAACAGAATGCCGCCAACATCCTCCGGCTTAAAGAGAGCATTGCTGCAACCAATGAAGCTGTGCATG
>2006/China/HLJ01606
ATTATGCTGATATTGAGCTGTATCCATCTGACGAGCTCTCTTGACGGCAGGCCCCTTGCAGCTGCAGGAATTGTAGTAACAGGAGATAAGGCAGTCAATGTATACACCTCGTCTCAGACAGGGTCAATCATAGTCAAGTTGCTCCCGAATATGCCCAGAGATAAGGAGGCATGTGCAAAAGCACCATTGGAGGCATATAACAGAACACTGACTACTCTGCTCACTCCTCTTGGCGACTCCATCCGCAAGATCCAAGGGTCTGTGTCCACGTCCGGAGGAAGGAGGCAAAAACGCTTTATAGGTGCCGTTATTGGCAGTGTAGCTCTTGGGGTTGCAACAGCGGCACAGATAACAGCAGCTGCGGCCCTAATACAAGCCAAACAGAATGCCGCCAACATCCTCCGGCTTAAAGAGAGCATTGCTGCAACCAATGAAGCTGTGCATG
>2006/China/HLJ028/06
ATTATGCTGATGTTCGGCTGTATCTGTCCGACAAGCTCTCTTGACGGCAGGCCTCTTGCAGCTGCAGGAATTGTAGTAACAGGAGATAAGGCAGTCAATGTATACACCTCGTCTCAGACAGGGTCAATCATAGTCAAGTTGCTCCCGAATATGCCCAGGGATAAGGAAGCGTGTGCAAAAGCCCCATTAGAGGCATACAACAGAACACTGACTACTTTGCTCACTCCTCTTGGCGACTCCATCCGCAAGATCCAAGGGTCTGTGTCCACGTCTGGGGGAAGGAGACAAAAACGCTTCATAGGTGCTATTATTGGCAGTGTAGCTCTTGGGGTTGCAACAGCGGCACAGATAACAGCAGCTGCGGCCCTAATACAAGCCAACCAGAATGCTGCCAACATCCTCCGGCTTAAGGAGAGCATTGCTGCAACCAATGAAGCTGTGCATG
>2006/China/HLJ052/06
ATTATGCTGATGTTCGGCTGTATCTGTCCGACAAGCTCTCTTGACGGCAGGCCTCTTGCAGCTGCAGGAATTGTAGTAACAGGAGATAAGGCAGTCAATGTATACACCTCGTCTCAGACAGGGTCAATCATAGTCAAGTTGCTCCCGAATATGCCCAGGGATAAGGAAGCGTGTGCAAAAGCCCCATTAGAGGCATACAACAGAACACTGACTACTTTGCTCACTCCTCTTGGCGACTCCATCCGCAAGATCCAAGGGTCTGTGTCCACGTCTGGGGGAAGGAGACAAAAACGCTTCATAGGTGCTATTATTGGCAGTGTAGCTCTTGGGGTTGCAACAGCGGCACAGATAACAGCAGCTGCGGCCCTAATACAAGCCAACCAGAATGCTGCCAACATCCTCCGGCTTAAGGAGAGCATTGCTGCAACCAATGAAGCTGTGCATG
>2006/China/HLJ070/06
ATTATGCTGATATTGAGCTGTATCCATCTGACAAGCTCTCTTGACGGCAGGCCCCTTGCAGCTGCAGGAATTGTAGTAACAGGAGATAAGGCAGTCAATGTATACACCTCGTCTCAGACAGGGTCAATCATAGTCAAGTTGCTCCCGAATATGCCCAGAGATAAGGAGGCATGTGCAAAAGCACCATTGGAGGCATATAACAGAACACTGACTACTCTGCTCACTCCTCTTGGCGACTCCATCCGCAAGATCCAAGGGTCTGTGTCCACGTCCGGAGGAAGGAGGCAAAAACGCTTTATAGGTGCCGTTATTGGCAGTGTAGCTCTTGGGGTTGCAACAGCGGCACAGATAACAGCAGCTGCGGCCCTAATACAAGCCAAACAGAATGCCGCCAACATCCTCCGGCTTAAAGAGAGCATTGCTGCAACCAATGAAGCTGTGCATG
>2006/China/HLJ12706
ATTATGCTGATATTGAGCTGTATCCATCTGACAAGCTCTCTTGACGGCAGGCCCCTTGCAGCTGCAGGAATTGTAGTAACAGGAGATAAGGCAGTCAATGTATACACCTCGTCTCAGACAGGGTCAATCATAGTCAAGTTGCTCCCGAATATGCCCAGAGATAAGGAGGCATGTGCAAAAGCACCATTGGAGGCATATAACAGAACACTGACTACTCTGCTCACTCCTCTTGGCGACTCCATCCGCAAGATCCAAGGGTCTGTGTCCACGTCCGGAGGAAGGAGGCAAAAACGCTTTATAGGTGCCGTTATTGGCAGTGTAGCTCTTGGGGTTGCAACAGCGGCACAGATAACAGCAGCTGCGGCCCTAATACAAGCCAAACAGAATGCCGCCAACATCCTCCGGCTTAAAGAGAGCATTGCTGCAACCAATGAAGCTGTGCATG
>2006/China/HLJ128/06
ATTATGCTGATATTGAGCTGTATCCATCTGACAAGCTCTCTTGACGGCAGGCCCCTTGCAGCTGCAGGAATTGTAGTAACAGGAGATAAGGCAGTCAATGTATACACCTCGTCTCAGACAGGGTCAATCATAGTCAAGTTGCTCCCGAATATGCCCAGAGATAAGGAGGCATGTGCAAAAGCACCATTGGAGGCATATAACAGAACACTGACTACTCTGCTCACTCCTCTTGGCGACTCCATCCGCAAGATCCAAGGGTCTGTGTCCACGTCCGGAGGAAGGAGGCAAAAACGCTTTATAGGTGCCGTTATTGGCAGTGTAGCTCTTGGGGTTGCAACAGCGGCACAGATAACAGCAGCTGCGGCCCTAATACAAGCCAAACAGAATGCCGCCAACATCCTCCGGCTTAAAGAGAGCATTGCTGCAACCAATGAAGCTGTGCATG
>2006/China/HLJ-154-06
ATTATGCTGATATTGAGCTGTATCCATCTGACAAGCTCTCTTGACGGCAGGCCCCTTGCAGCTGCAGGAATTGTAGTAACAGGAGATAAGGCAGTCAATGTATACACCTCGTCTCAGACAGGGTCAATCATAGTCAAGTTGCTCCCGAATATGCCCAGAGATAAGGAGGCATGTGCAAAAGCACCATTGGAGGCATATAACAGAACACTGACTACTCTGCTCACTCCTCTTGGCGACTCCATCCGCAAGATCCAAGGGTCTGTGTCCACGTCCGGAGGAAGGAGGCAAAAACGCTTTATAGGTGCCGTTATTGGCAGTGTAGCTCTTGGGGTTGCAACAGCGGCACAGATAACAGCAGCTGCGGCCCTAATACAAGCCAAACAGAATGCCGCCAACATCCTCCGGCTTAAAGAGAGCATTGCTGCAACCAATGAAGCTGTGCATG
>2006/China/HLJ355/06
ATTATGCTGATATTGAGCTGTATCCATCTGACAAGCTCTCTTGACGGCAGGCCCCTTGCAGCTGCAGGAATTGTAGTAACAGGAGATAAGGCAGTCAATGTATACACCTCGTCTCAGACAGGGTCAATCATAGTCAAGTTGCTCCCGAATATGCCCAGAGATAAGGAGGCATGTGCAAAAGCACCATTGGAGGCATATAACAGAACACTGACTACTCTGCTCACTCCTCTTGGCGACTCCATCCGCAAGATCCAAGGGTCTGTGTCCACGTCCGGAGGAAGGAGGCAAAAACGCTTTATAGGTGCCGTTATTGGCAGTGTAGCTCTTGGGGTTGCAACAGCGGCACAGATAACAGCAGCTGCGGCCCTAATACAAGCCAAACAGAATGCCGCCAACATCCTCCGGCTTAAAGAGAGCATTGCTGCAACCAATGAAGCTGTGCATG
>2006/China/HLJ-36-05
ATTATGCTGATGTTCGGCTGTATCTGTCCGACAAGCTCTCTTGACGGCAGGCCTCTTGCAGCTGCAGGAATTGTAGTAACAGGAGATAAGGCAGTCAATGTATACACCTCGTCTCAGACAGGGTCAATCATAGTCAAGTTGCTCCCGAATATGCCCAGGGATAAGGAAGCGTGTGCAAAAGCCCCATTAGAGGCATACAACAGAACACTGACTACTTTGCTCACTCCTCTTGGCGACTCCATCCGCAAGATCCAAGGGTCTGTGTCCACGTCTGGGGGAAGAAGACAAAAACGCTTCATAGGTGCTATTATTGGCAGTGTAGCTCTTGGGGTTGCAACAGCGGCACAGATAACAGCAGCTGCGGCCCTAATACAAGCCAACCAGAATGCTGCCAACATCCTCCGGCTTAAGGAGAGCATTGCTGCAACCAATGAAGCTGTGCATG
>2006/China/HLJ374/06
ATTATGCTGATATTGAGCTGTATCCATCTGACAAGCTCTCTTGACGGCAGGCCCCTTGCAGCTGCAGGAATTGTAGTAACAGGAGATAAGGCAGTCAATGTATACACCTCGTCTCAGACAGGGTCAATCATAGTCAAGTTGCTCCCGAATATGCCCAGAGATAAGGAGGCATGTGCAAAAGCACCATTGGAGGCATATAACAGAACACTGACTACTCTGCTCACTCCTCTTGGCGACTCCATCCGCAAGATCCAAGGGTCTGTGTCCACGTCCGGAGGAAGGAGGCAAAAACGCTTTATAGGTGCCGTTATTGGCAGTGTAGCTCTTGGGGTTGCAACAGCGGCACAGATAACAGCAGCTGCGGCCCTAATACAAGCCAAACAGAATGCCGCCAACATCCTCCGGCTTAAAGAGAGCATTGCTGCAACCAATGAAGCTGTGCATG
>2006/China/HLJ-42-06
ATTATGCTGATATTGAGCTGTATCCATCTGACAAGCTCTCTTGACGGCAGGCCCCTTGCAGCTGCAGGAATTGTAGTAACAGGAGATAAGGCAGTCAATGTATACACCTCGTCTCAGACAGGGTCAATCATAGTCAAGTTGCTCCCGAATATGCCCAGAGATAAGGAGGCATGTGCAAAAGCACCATTGGAGGCATATAACAGAACACTGACTACTCTGCTCACTCCTCTTGGCGACTCCATCCGCAAGATCCAAGGGTCTGTGTCCACGTCCGGAGGAAGGAGGCAAAAACGCTTTATAGGTGCCGTTATTGGCAGTGTAGCTCTTGGGGTTGCAACAGCGGCACAGATAACAGCAGCTGCGGCCCTAATACAAGCCAAACAGAATGCCGCCAACATCCTCCGGCTTAAAGAGAGCATTGCTGCAACCAATGAAGCTGTGCATG
>2006/China/HLJ-48-06
ATTATGCTGATGTTGGGCTGTATCTGTCCGACAAGCTCTCTTGACGGCAGGCCTCTTGCAGCTGCAGGAATTGTAGTAACAGGAGATAAGGCAGTCAATGTATACACCTCGTCTCAGACAGGGTCAATCATAATCAAATTGCTCCCGAATATGCCCAGGGATAAGGAAGCGTGTGCAAAAGCCCCATTAGAGGCATATAACAGAACACTGACTACTTTGCTCACTCCTCTTGGCGACTCCATCCGCAAGATCCAAGGGTCTGTGTCCACGTCTGGGGGAAGGAGACAAAAACGCTTCATAGGTGCTATTATTGGTAGTGTAGCTCTTGGGGTTGCAACAGCGGCACAGATAACAGCGGCTGCGGCCCTAATACAAGCCAACCAGAATGCTGCCAACATCCTCCGGCTTAAGGAGAGCATTGCTGCGACCAATGAAGCTGTGCATG
>2006/China/HLJ-50-06
ATTATGCTGATATTGAGCTGTATCCATCTGACAAGCTCTCTTGACGGCAGGCCCCTTGCAGCTGCAGGAATTGTAGTAACAGGAGATAAGGCAGTCAATGTATACACCTCGTCTCAGACAGGGTCAATCATAGTCAAGTTGCTCCCGAATATGCCCAGAGATAAGGAGGCATGTGCAAAAGCACCATTGGAGGCATATAACAGAACACTGACTACTCTGCTCACTCCTCTTGGCGACTCCATCCGCAAGATCCAAGGGTCTGTGTCCACGTCCGGAGGAAGGAGGCAAAAACGCTTTATAGGTGCCGTTATTGGCAGTGTAGCTCTTGGGGTTGCAACAGCGGCACAGATAACAGCAGCTGCGGCCCTAATACAAGCCAAACAGAATGCCGCCAACATCCTCCGGCTTAAAGAGAGCATTGCTGCAACCAATGAAGCTGTGCATG
>2006/China/HLJ-54-06
ATTATGCTGATATTGAGCTGTATCCATCTGACAAGCTCTCTTGACGGCAGGCCCCTTGCAGCTGCAGGAATTGTAGTAACAGGAGATAAGGCAGTCAATGTATACACCTCGTCTCAGACAGGGTCAATCATAGTCAAGTTGCTCCCGAATATGCCCAGAGATAAGGAGGCATGTGCAAAAGCACCATTGGAGGCATATAACAGAACACTGACTACTCTGCTCACTCCTCTTGGCGACTCCATCCGCAAGATCCAAGGGTCTGTGTCCACGTCCGGAGGAAGGAGGCAAAAACGCTTTATAGGTGCCGTTATTGGCAGTGTAGCTCTTGGGGTTGCAACAGCGGCACAGATAACAGCAGCTGCGGCCCTAATACAAGCCAAACAGAATGCCGCCAACATCCTCCGGCTTAAAGAGAGCATTGCTGCAACCAATGAAGCTGTGCATG
>2006/China/HLJ-78-06
ATTATGCTGATGTTCGGCTGTATCTGTCCGACAAGCTCTCTTGACGGCAGGCCTCTTGCAGCTGCAGGAATTGTAGTAACAGGAGATAAGGCAGTCAATGTATACACCTCGTCTCAGACAGGGTCAATCATAGTCAAGTTGCTCCCGAATATGCCCAGGGATAAGGAAGCGTGTGCAAAAGCCCCATTAGAGGCATACAACAGAACACTGACTACTTTGCTCACTCCTCTTGGCGACTCCATCCGCAAGATCCAAGGGTCTGTGTCCACGTCTGGGGGAAGGAGACAAAAACGCTTCATAGGTGCTATTATTGGCAGTGTAGCTCTTGGGGTTGCAACAGCGGCACAGATAACAGCAGCTGCGGCCCTAATACAAGCCAACCAGAATGCTGCCAACATCCTCCGGCTTAAGGAGAGCATTGCTGCAACCAATGAAGCTGTGCATG
>2006/China/HLJ-82-06
ATTATGCTGATATTGAGCTGTATCCATCTGACAAGCTCTCTTGACGGCAGGCCCCTTGCAGCTGCAGGAATTGTAGTAACAGGAGATAAGGCAGTCAATGTATACACCTCGTCTCAGACAGGGTCAATCATAGTCAAGTTGCTCCCGAATATGCCCAGAGATAAGGAGGCATGTGCAAAAGCACCATTGGAGGCATATAACAGAACACTGACTACTCTGCTCACTCCTCTTGGCGACTCCATCCGCAAGATCCAAGGGTCTGTGTCCACGTCCGGAGGAAGGAGGCAAAAACGCTTTATAGGTGCCGTTATTGGCAGTGTAGCTCTTGGGGTTGCAACAGCGGCACAGATAACAGCAGCTGCGGCCCTAATACAAGCCAAACAGAATGCCGCCAACATCCTCCGGCTTAAAGAGAGCATTGCTGCAACCAATGAAGCTGTGCATG
>2006/China/HN-7-06-CH
ATTATGCTGATATTGAGCTGTATCCGTCTGACAAGCTCTCTTGACGGCAGGCCCCTTGCAGCTGCAGGAATTATAGTAACAGGAGATAAGGCAGTCAATGTATACACCTCGTCTCAGACAGGGTCAATCATAGTCAAGTTGCTCCCGAATATGCCCAGGGATAAGGAGGCATGTGCAAAAGCCCCATTGGAGGCATATAACAGAACACTAACTACTCTGCTCACTCCTCTTGGCGACTCCATCCGCAAGATCCAAGGGTCTGTGTCCACGTCCGGAGGAAGGAGACAAAAACGCTTTATAGGTGCTGTTATTGGCAGTGTAGCTCTTGGGGTTGCAACAGCGGCACAGATAACAGCAGCTGCGGCCCTAATACAAGCCAAACAGAATGCCGCCAACATCCTCCGGCTTAAGGAGAGCATTGCTGCAACCAATGAAGCTGTGCATG
>2006/China/JS/506
ATTATGCTGATATTGGGCTGTATTCGTTCGACAAGCTCCCTTGATGGCAGGCCTCTTGCAGCTGCAGGAATTGTAGTAACAGGAGACAAGGCAGTCAATGTATACACCTCGTCTCAGACAGGGTCAATCATAGTCAAGTTGCTCCCGAATATGCCCAGGGATAAGGAGGCGTGTGCGAAAGCCCCATTAGAGGCATATAACAGAACACTGACTACTTTGCTCACTCCTCTTGGCGACTCCATCCGCAAGATTCAAGGGTCTGTGTCCACGTCTGGAGGAAGGAGACAAAAACGCTTTATAGGTGCTGTTATTGGCAGTGTAGCTCTTGGGGTTGCAACAGCGGCACAGATAACAGCAGCTGCGGCCCTAATACAAGCCAACAAGAATGCTGCCAACATCCTTCGGCTTAAGGAGAGCATTGCTGCAACCAATGAAGCTGTGCATG
>2006/China/JS/606
ATTATGCTGATATTGGGCTGTATTCGTTTGACAAGCTCCCTTGATGGCAGGCCTCTTGCAGCTGCAGGAATTGTAGTGACAGGAGATAAGGCAGTCAATGTATACACCTCGTCTCAGACAGGGTCAATCATAGTCAAGTTGCTCCCGAATATGCCCAGGGATAAGGAGGCGTGTGCGAAAGCCCCATTAGAGGCATATAACAGAACACTGACTACTTTGCTCACTCCTCTTGGCGACTCCATCCGCAAGATTCAAGGGTCTGTGTCCACGTCTGGAGGAAGGAGACAAAAACGCTTTATAGGTGCTGTTATTGGCAGCGTAGCTCTTGGGGTTGCAACAGCGGCACAGATAACAGCAGCTGCGGCCCTAATACAAGCCAACAAGAATGCTGCCAACATCCTTCGGCTTAAGGAGAGCATTGCTGCAACCAATGAAGCTGTGCATG
>2006/China/JS/706
ATTATGCTGATATTGGGCTGTATTCGTTCGACAAGCTCCCTTGATGGCAGGCCTCTTGCAGCTGCAGGAATTGTAGTAACAGGAGATAAGGCAGTCAATGTATACACCTCGTCTCAGACAGGGTCAATCATAGTCAAGTTGCTCCCGAATATGCCCAGGGATAAGGAGGCGTGTGCGAAAGCCCCATTAGAGGCATATAACAGAACACTGACTACTTTGCTCACTCCTCTTGGCGACTCCATCCGCAAGATTCAAGGGTCTGTGTCCACGTCTGGAGGAAGGAGACAAAAACGCTTTATAGGTGCTGTTATTGGCAGTGTAGCTCTTGGGGTTGCAACAGCGGCACAGATAACAGCAGCTGCGGCCCTAATACAAGCCAACAAGAATGCTGCCAACATCCTTCGGCTTAAGGAGAGCATTGCTGCAACCAATGAAGCTGTGCATG
>2006/China/JS/8/06
ATTATGCTAATATTGAGCTGTATCCGTCTGACAAGCTCTCTTGACGGCAGGCCCCTTGCAGCTGCAGGAATTGTAGTAACAGGAGATAAGGCAGTCAATGTATACACCTCGTCTCAGACAGGGACAATCATAGTCAAGTTGCTCCCGAATATGCCCAGAGATAAGGAGGCGTGTGCAAAAACCCCATTAGAGGCATATAACAGAACACTGACTACTTTGCTCACTCCTCTTGGCGACTCCATCCGCAAGATCCAAGGGTCTGTGTCCACGTCTGGAGGAAGGAGACAAAAACGCTTTATAGGTGCTGTTATTGGCAGTGTAGCTCTTGGGGTTGCAACAGCGGCACAGATAACAGCAGCTGCGGCCCTAATACAAGCCAACCAGAATGCCGCCAACATCCTCCGGCTTAAGGAGAGCATTGCTGCAACCAATGAAGCTGTGCATG
>2006/China/JS/901
ATTATGCTGATATTGAGCTGTATCTGTCTGACAAGCTCTCTTGACGGCAGGCCCCTTGCAGCCGCGGGAATTGTAGTAACAGGAGATAAGGCAGTCAATGTATACACCTCGTCTCAGACAGGGTCAATCATAGTCAAGTTGCTCCCGAATATGCCCAGAGATAAGGAGGCGTGTGCAAAAGCCCCATTAGAGGCATATAACAGAACACTGACTACTTTGCTCACTCCTCTTGGCGACTCTATCCGCAAGATCCAAGGGTCTGTGTCCACGTCTGGAGGAAGGAGACAAAAACGCTTTATAGGTGCTGTTATTGGCAGTGTAGCTCTTGGGGTTGCAACAGCGGCACAGATAACAGCAGCTGCGGCTCTAATACAAGCCAACCAGAATGCCGCCAACATCCTCCGGCTTAAGGAGAGCATTGCTGCAACCAATGAAGCTGTGCATG
>2006/China/JS-1/06wd
ATTATGCTGATATTGGGCTGTATCCGTCCGACAAGCTCTCTTGACGGCAGGCCTCTTGCAGCTGCAGGAATTGTAGTAACAGGAGATAAGGCAGTCAATGTATACACTTCGTCTCAGACGGGGTCAATCATAGTCAAGTTGCTCCCGAATATGCCCAGGGATAAGGAGGCGTGTGCGAAAGCCCCATTGGAGGCATATAACAGAACACTGACTACTTTGCTCACTCCTCTCGGCGACTCCATCCGCAAGATCCAAGGGTCTGTGTCCACGTCTGGAGGAAGGAGACAAAAACGCTTTATAGGTGCTGTTATTGGCAGTGTAGCTCTTGGGGTTGCAACAGCGGCACAGATAACAGCAGCTGCGGCCCTAATACAAGCCAACCAGAATGCTGTCAACATCCTTCGGCTCAAGGAGAGCATTGCTGCAACCAATGAAGCTGTGCATG
>2006/China/JS-206wd
ATTATGCTGATATTGGGCTGTATCCGTCCGACAAGCTCTCTTGACGGCAGGCCTCTTGCAGCTGCAGGAATTGTAGTAACAGGAGATAAGGCAGTCAATGTATACACTTCGTCTCAGACGGGGTCAATCATAGTCAAGTTGCTCCCGAATATGCCCAGGGATAAGGAGGCGTGTGCGAAAGCCCCATTGGAGGCATATAACAGAACACTGACTACTTTGCTCACTCCTCTCGGCGACTCCATCCGCAAGATCCAAGGGTCTGTGTCCACGTCTGGAGGAAGGAGACAAAAACGCTTTATAGGTGCTGTTATTGGCAGTGTAGCTCTTGGGGTTGCAACAGCGGCACAGATAACAGCAGCTGCGGCCCTAATACAAGCCAACCAGAATGCTGTCAACATCCTTCGGCTCAAGGAGGGCATTGCTGCAACCAATGAAGCTGTGCATG
>2006/China/JS-3/06wd
ATTATGCTGATATTGGGCTGTATCCGTCCGACAAGCTCTCTTGACGGCAGGCCTCTTGCAGCTGCAGGAATTGTAGTAACAGGAGATAAGGCAGTCAATGTATACACTTCGTCTCAGACGGGGTCAATCATAGTCAAGTTGCTCCCGAATATGCCCAGGGATAAGGAGGCGTGTGCGAAAGCCCCATTGGAGGCATATAACAGAACACTGACTACTTTGCTCACTCCTCTCGGCGACTCCATCCGCAAGATCCAAGGGTCTGTGTCCACGTCTGGAGGAAGGAGACAAAGACGCTTTATAGGTGCTGTTATTGGCAGTGTAGCTCTTGGGGTTGCAACAGCGGCACAGATAACAGCAGCTGCGGCCCTAATACAAGCCAACCAGAATGCTGTCAACATCCTTCGGCTCAAGGAGAGCATTGCTGCAACCAATGAAGCTGTGCATG
>2006/China/KQ/Liaoning/06
GTCGCGCTGGTACTGAGTTGCATCTGTCCGGCAAACTCCATTGATGGCAGGCCTCTTGCAGCTGCAGGAATTGTGGTTACAGGAGACAAAGCCGTCAACATATACACCTCATCCCAGACAGGATCAATCATAGTTAAGCTCCTCCCGAATCTGCCCAAGGATAAGGAGGCATATGCGAAAGCCCCCTTGGATGCATACAACAGGACATTGACCACTTTGCTCACCCCCCTTGGTGACTCTATCCGTAGGATACAAGAGTCTGTGACTACATCTGGAGGGGGGAGACAGGGGCGCCTTATAGGCGCCATTATTGGCGGTGTGGCTCTTGGGGTTGCAACTGCCGCACAAATAACAGCGGCCGCAGCTCTGATACAAGCCAAACAAAATGCTGCCAACATCCTCCGACTTAAAGAGAGCGTTGCCGCAACCAATGAGGCTGTGCATG
>2006/China/NDVHLJ383/06
ATCACGCTGGCACTGAGTTATGTCCGTCTGACAAGTTCTCTTGATGGCAGGCCTCTTGCAGCCGCAGGGATCGTGGTAACAGGGGATAAAGCAGTTAACATATACACCTCATCCCAGACAGGGTCAATCATAGTCAAGTTACTCCCAAATATGCCCAAGGACAAAGAGGCATGTGCAAAAGCCCCATTGGAGGCTTACAACAGGACACTGACTACTTTGCTTACCCCCCTTGGTGATTCTATCCGCAGGATACAAGAGTCTGTGACTACATCCGGAGGAAGGAGACAGAGACGCTTTATAGGTGCCATTATTGGCAGTGTAGCTCTAGGGGTTGCAACAGCTGCACAGATAACGGCAGCCTCGGCTCTGATACAAGCCAACCAGAATGCTGCTAACATCCTCCGGCTTAAGGAGAGCATTGCTGCAACCAATGAAGCTGTACACG
>2006/China/PG/CH/JS/1/06
ATCATGCTGATATTGAGCTGCATCTGCCCGACGGGCTCTCTTGACGGCAGGCCTCTTGCAGCTGCAGGGATTGTGGTAACAGGAGATAAAGCAATCAATATATACACCTCATCTCAGACAGGGTCAATCATAGTCAAGTTGCTCCCGAATATGCCCAAGGACAAAGAGGCATGTGCAAAAGCCCCTCTAGAAGCATACAACAGAACACTGACCACTTTACTCACCCCCCTAGGTGATTCCATCCGCAGGATACAAGGGTCTGTGTCCACATCAGGGGAAAAGAGGCAGAAACGGTTTATAGGTGCCATTATCGGCAGTGTAGCTCTTGGGGTCGCGACATCGGCACAGATAACAGCAGCTGCGGCCCTAATACAAGCCAATCAGAATGCCGCCAATATTCTCCGGCTTAAGGAGAGCATTGCTGCAACTAATGAAGCTGTGCATG
>2006/China/sc03
ATCATGCTGACACTGGGCTGTATCCGTCCGACAAGCTCTCTTGACGGCAGGCCTCTTGCAGCTGCAGGAATTGTAGTAACTGGAGATAAGGCAGTCAATGTATACACCTCGTCTCAGACGGGGTCAATCATAGTCAAGTTGCTCCCGAATATGCCCAGGGATAAGGAGGCGTGTGCGAAAGCCCCATTGGAGGCATATAACAGAACACTGACTACTTTGCTCACTCCTCTTGGCGACTCCATCCGCAAGATTCAAGGGTCTGTGTCCACGTCTGGAGGAAGGAGACAAAAACGCTTTATAGGTGCTGTTATTGGCAGTGTAGCTCTTGGGGTCGCAACAGCGGCACAGATAACAGCAGCTGCGGCCCTAATACAAGCCAACCACAATGCTGCCAACATCCTTCGGCTCAAGGAGAGCATTGCTGCAACCAATGAAGCTGTGCATG
>2006/China/sc05
ATCATGCTGACACTGGGCTGTATCCGTCCGACAAGCTCTCTTGACGGCAGGCCTCTTGCAGCTGCAGGAATTGTAGTAACTGGAGATAAGGCAGTCAATGTATACACCTCGTCTCAGACGGGGTCAATCATAGTCAAGTTGCTCCCGAATATGCCCAGGGATAAGGAGGCGTGTGCGAAAGCCCCATTGGAGGCATATAACAGAACACTGACTACTTTGCTCACTCCTCTTGGCGACTCCATCCGCAAGATTCAAGGGTCTGTGTCCACGTCTGGAGGAAGGAGACAAAAACGCTTTATAGGTGCTGTTATTGGCAGTGTAGCTCTTGGGGTCGCAACAGCGGCACAGATAACAGCAGCTGCGGCCCTAATACAAGCCAACCAGAATGCTGCCAACATCCTTCGGCTCAAGGAGAGCATTGCTGCAACCAATGAAGCTGTGCATG
>2006/China/SH/Zhejiang/06
ATTATGCTGATATTGAGCTGTATCCGTCTGACAAGCTCTCTTGATGGCAGGCCCCTTGCAGCTGCAGGAATTGTAGTAACAGGAGATAAGGCAGTCAATGTATATACCTCGTCTCAGACAGGGTCAATCATAGTCAAGTTGCTCCCGAATATGCCCAGAGATAAGGAGGCATGTGCAAAAGCCCCATTGGAGGCATATAACAGAACACTGACTACTCTGCTCACTCCTCTTGGCGACTCCATCCGCAAGATCCAAGGGTCTGTGTCCACGTCCGGAGGAAGGAGACAAAAACGCTTTATAGGTGCTGTTATTGGCAGTGTAGCTCTTGGGGTTGCAACAGCGGCACAGATAACAGCAGCTGCGGCCCTAATACAAGCCAAACAGAATGCTGCCAACATCCTCCGGCTTAAGGAGAGCATTGCTGCAACCAATGAAGCTGTGCATG
>2006/China/SHY06
ATTATGCTGATATTGGGCTGTATCCGTCCGACAAGCTCTCTTGACGGCAGGCCTCTTGCAGCTGCAGGAATTGTAGTAACAGGAGATAAGGCAGTCAATGTATACACCTCGTCTCAGACAGGGTCAATCATAGTCAAGTTGCTCCCGAATATGCCCAGGGATAAGGAGGCGTGTGCGAAAGCCCCATTAGAGGCATATAACAGAACACTGACTACTTTGCTCACTCCTCTTGGCGACTCCATCCGCAAGATCCAAGGGTCTGTGTCCACGTCTGGAGGAAGGAGACAAAAACGCTTTATAGGTGCTGTTATTGGCAGTGTAGCTCTTGGGGTTGCAACAGCGGCACAGATAACAGCAGCTGCGGCCCTAATACAAGCCAACCAGAATGCTGCCAACATCCTCCGGCTTAAGGAGAGCATTGCCGCAACCAATGAAGCTGTGCATG
>2006/China/YS/06
ACTATGCTGATATTGGGCTGTATTCATTCGACAAGCTCCCTTGATGGCAGGCCTCTTGCAGCTGCAGGAATTGTAGTAACAGGAGATAAGGCAGTCAATGTATACACCTCGTCTCAGACAGGGTCAATCATAGTCAAGTTGCTCCCGAATATGCCCAGGGATAAGGAGGCGTGTGCGAAAGCCCCATTAGAGGCATATAACAGAACACTGACTACTTTGCTCACTCCTCTTGGCGACTCCATCCGCAAGATTCAAGGGTCTGTGTCCACGTCTGGAGGAAGGAGACAAAAACGCTTTATAGGTGCTGTTATTGGCAGTGTAGCTCTTGGGGTTGCAACAGCGGCACAGATAACAGCAGCTGCGGCCCTAATACAAGCCAACAAGAATGCTGCCAACATCCTTCGGCTTAAGGAGAGCATTGCTGCAACCAATGAAGCTGTGCATG
>2006/Egypt/Egypt/2
GTCGCGCTGGTACTGAGTTGCATCTGTCCGGCAAACTCTATTGATGGCAGGCCTCTTGCGGCTGCAGGAATTGTGGTAACAGGAGATAAAGCAGTCAACATATACACCTCATCCCAGACAGGATCAATCATAGTTAAGCTCCTCCCGAACCTGCCCAAAGATAAGGAGGCATGTGCGAAAGCCCCCTTGGATGCATACAACAGGACATTGACCACTTTGCTCACCCCCCTTGGTGACTCTATCCGTAGGATACAAGAGTCTGTAACTACATCTGGAGGGAGGAGACAGAAACGATTTATAGGCGCCATTATTGGCGGTGTGGCTCTTGGGGTTGCAACTGCTGCACAAATAACAGCGGCCGCAGCTCTGATACAAGCCAAACAAAATGCTGCCAACATCCTCCGACTTAAAGAGAGCATTGCCGCAACCAATGAGGCCGTGCATG
>2006/Egypt/Egypt/4
GTCGCGCTGGTACTGAGTTGCATCTGTCCGGCAAACTCTATTGATGGCAGGCCTCTTGCGGCTGCAGGAATTGTGGTAACAGGAGATAAAGCAGTCAACATATACACCTCATCCCAGACAGGATCAATCATAGTTAAGCTCCTCCCGAACCTGCCCAAGGATAAGGAGGCATGTGCGAAAGCCCCCTTGGATGCATACAACAGGACATTGACCACTTTGCTCACCCCCCTTGGTGACTCTATCCGTAGGATACAAGAGTCTGTAACTACATCTGGAGGGAGGAGACAGAAACGATTTATAGGCGCCATTATTGGCGGTGTGGCTCTTGGGGTTGCAACTGCCGCACAAATAACAGCGGCCGCAGCTCTGATACAAGCCAAACAAAATGCTGCCAACATCCTCCGACTTAAAGAGAGCATTGCCGCAACCAATGAGGCTGTGCATG
>2006/India/UP3
GTTGCGCTGACACTGAGCTGTGTTCGTCTGACAAGCTCTCTCGATGGCAGGCCTCTTGCAGCTGCAGGGATCGTAGTAACAGGAGATAAAGCAGTCAACATATACACCTCATCCCAGACAGGGTCAATCATAGTCAAGCTACTCCCAAACATGCCCAAGGACAAAGAGGCGTGTGCAAAGGCCCCGTTGGAGGCATACAACAGGACACTGACTACCTTGCTAACCCCCCTTGGTGATTCCATCCGCAGGATACAAGAGTCTGTGACTACATCCGGAGGAAGGAGACAAAGACGCTTTATAGGTGCCGTTATCGGCAGTGGAGCTCTCGGGGCTGCGACAGCTGCACAGATAACAGCAGCCTCGGCTCTGATACAAGCCAACCAGAATGCCGCCAACATCCTCCGGCTTAAGGAGAGCATTGCTGCAACTAATGAAGCTGTGCATG
>2006/Luxembourg/APMV-1/pigeon/Luxembourg/119/2006
ATTATTCTGGTACTGAGCTGCATCCGCCTGACAAGCTCTCTTGACGGCAGGCCACTTGCAGCTGCGGGGATTGTGGTAACAGGAGATAAAGCAATCAATATATACACCTCATCTCAGACAGGGTCAATCATAGTCAAGTTGCTCCCGAATATGCCCAAGGACAAAGAGGCGTGTGCGAAAGCCCCGTTAGAGGCATACAACAGAACACTGACCACTTTACTCACCCCCCTTGGTGATTCCATCCGCAGGATACAAGGATCTGTGTCCACATCAGGAGGAAGGAGGCAGAAGCGCTTTATAGGTGCCATTATAGGCAGTGTAGCTCTTGGGATTGCGACATCGGCACAGATAACAGCGGCTGCGGCCCTAATACAAGCCAACCAGAATGCCGCCAACATCCTCCGGCTTAAGGAGAGCATCGCTGCAACCAATGAAGCTGTGCATG
>2006/Mauritania/1532-14
ATTATGCTGATATTAGGCTGTATCTGTCTGACAAACTCCCTTGACGGCAGGCCTCTTGCAGCTGCGGGGATTGTAATAACAGGAGACAAGGCAGTCAAGATATACACCTCATCTCAGACAGGGTCAATCATAGTCAAGTTGCTCCCAAACATGCCCAAGGACAAAGAGGCATGCGCAAAAGCCCCCTTAGAGGCATACAACAGAACATTGACCACCTTACTCACTCCCCTTGGCGATTCCATCCAAAGGATACAAAGGTCTGTGTCCACATCTGGAGGGAGGAGACAAAAGCGCTTTATAGGTGCCGTAATTGGCAGTGTAGCTCTTGGTGTTGCAACAGCAGCACAGATAACAGCAGCCGCGGCCCTAATACAAGCCAACCAGAATGCTGCCAACATCCTCCGGCTTAAGGAGAGCATTGCTGCAACCAATGAAGCTGTGCATG
>2006/Mexico/466
ATTATGCTGATACTGAGCTGTATCTGTCTGACAAGCTCTCTTGACGGTAGACCTCTTGCAGCTGCAGGGATTGTGGTAACGGGAGATAAAGCAGTCAATATATACACTTCATCCCAAACAGGGTCGATCATAGTCAAGTTACTCCCTAACATGCCCAAAGATAAAGAGGCGTGCGCGAAAGCCCCATTGGAGGCATACAATAGAACACTGACCACTTTACTCACCCCTCTTGGTGATTCCATCCGCAGGATACAAGGGTCTGCGACTACATTTGGAGGAAGGAGACAGAAACGCTTTATAGGTGCCATTATCGGCAGTGTAGCTCTTGGGGTTGCAACAGCTGCACAGATAACAGCGGCCGCGGCTCTGATACAAGCCAACCAGAACGCTGCCAACATCCTCCGGCTTAAGGAGAGCATTGCTGCAACCAATGAAGCTGTACATG
>2006/Niger/1377-8
ATTATGCTGTTGCTAAGCTGCATATGTCTGACAAGCTCCCTTGATGGCAGGCCTCTTGCAGCTGCAGGGATTGTAATAACAGGGGATAAGGCAATCAAGATATACACCTCATCTCAGACCGGATCCATCATTGTCAAGCTTCTCCCGAATATGCCCAAGGACAAGGAAGCGTGTGCAAGAGCCCCATTAGAGGCATACAACAGAACACTAACCACCTTACTCACTCCTCTTGGTGAATCCATCCGCAGGATACAAGGGTCTGTCTCCACATCTGGAGGAAGACGACAGAAACGCTTTATAGGTGCAGTCATTGGCAGTGTAGCTCTCGGGGTTGCAACAGCGGCACAGATAACAGCAGCTGCGGCTCTGATACAAGCCAACCAGAATGCCGCCAACATCCTCCGGCTTAAGGAGAGCATTGCTGCAACCAATGAAGCTGTGCATG
>2006/Nigeria/913-1
ATTATGCTGGTACTAAGCTGTGTCTATATGACAAGCTCCCTTGACGGCAGGCCTCTTGCGGCTGCAGGGATTGTAATAACAGGAGATAAGGCAGTCAAGATCTACACCTCATCCCAGACAGGGTCGATCATAGTCAAGTTGCTCCCGAATATGCCCAAGGATAAAGAGGCGTGTGCAAAAGCCCCATTAGAGGCATACAACAGAACATTAACCACCTTACTCACTCCTCTTGGCGATTCCATCCACAGGATACAAGGGTCTGTGTCTACATCTGGAGGAAGGAGACAGAAACGCTTTATAGGTGCCGTTATTGGCAGTGTAGCTCTTGGGGTTGCAACAGCAGCACAGATAACAGCAGCTGCGGCCCTAATACAAGCCAACCAGAATGCTGCCAACATCCTCCGGCTTAAGGAGAGCATTGCTGCGACCAATGAAGCTGTACATG
>2006/Nigeria/913-33
ATTATGCTGGTACTAAGCTGTGTCTATATGACAAGCTCCCTTGACGGCAGGCCTCTTGCGGCTGCAGGAATTGTAATAACAGGAGATAAGGCAGTCAAGATCTACACCTCATCCCAGACAGGGTCGATCATAGTCAAGTTACTCCCGAATATGCCCAAGGATAAAGAGGCGTGTGCAAAAGCCCCATTAGAGGCATACAACAGAACATTAACCACCTTACTCACTCCTCTTGGCGATTCCATCCACAGGATACAAGGGTCTGCGTCTACATCTGGAGGGAGGAGACAGAAACGCTTTATAGGTGCCGTTATTGGCAGTGTAGCTCTTGGGGTTGCAACAGCAGCACAGATAACAGCAGCTGCGGCCCTAATACAAGCCAACCAAAATGCTGCCAACATCCTCCGGCTTAAGGAGAGCATTGCTGCAACCAATGAAGCTGTGCATG
>2006/Nigeria/chicken/Nigeria/N400/2006
GTCATGTTGGCACTGAGTTGCGTCTGTCCGGCCAGCGCCCTTGATGGCAGGCCCCTTGCAGCTGCAGGGATTGTGGTAACAGGAGACAAAGCAGTCAACATATACACCTCATCTCAGACAGGGTCAATCATAATCAAGTTACTCCCAAATATGCCCAAGGATAAAGAGGCGTGTGCAAAAGCCCCGTTGGAGGCATACAACAGGACATTGACTACTTTGCTCACCCCCCTTGGTGATTCTATCCGTAGAATACAAGAGTCTGTGACCACGTCCGGAGGAGGGAAACAGGGACGTCTTATAGGCGCCATTATCGGTGGTGTAGCTCTCGGGGTTGCAACCGCTGCACAGATAACAGTAGCCTCGGCTCTGATACAAGCCAATCAAAATGCTGCCAACATACTCCGGCTAAAAGAGAGCATTGCTGCAACCAATGAGGCTGTGCACG
>2006/Nigeria/chicken/Nigeria/N90/2006
ATCACGCTGGCACTGAGTTATGTCCGTCTGACAAGTTCTCTTGATGGCAGGCCTCTTGCAGCCGCAGGGATCGTGGTAACAGGGGATAAAGCAGTTAACATATACACCTCATCCCAGACAGGGTCAATCATAGTCAAGTTACTCCCAAATATGCCCAAGGACAAAGAGGCATGTGCAAAAGCCCCATTGGAGGCTTACAACAGGACACTGACTACTTTGCTTACCCCTCTTGGTGATTCTATCCGCAGGATACAAGAGTCTGTGACTACATCCGGAGGAAGGAGACAGAGACGCTTTATAGGTGCCATTATTGGCAGTGTAGCTCTAGGGGTTGCAACAGCTGCACAGATAACGGCAGCCTCGGCTCTGATACAAGCCAACCAGAATGCTGCTAACATCCTCCGGCTTAAGGAGAGCATTGCTGCAACCAATGAAGCTGTACACG
>2006/USA/Dove/FL/455682-2/2006
ATTACTCTGATACTGAGCTGCATCTGCCTGACGAGCTCTCTTGATGGCAGGCCTCTTGCAGCTGCGGGGATTGTGGTAACAGGAGATAAAGTGATCAATATATACACCTCATCTCAGACAGGGTCAATCATAGTCAAGTTGCTCCCGAATATGCCCAAGGACAAAGAGGCATGTGCAAAAGCCCCGTTAGAGGCATACAACAGAACACTGACCACTTTACTCACCCCCCTTGGTGATTCCATCCGCAGGATACAAGGGTCTGTGTCCACATCAGGAGTAAGGAGGAAGAAGCGCTTTATAGGTGCCATTATAGGCAGTGTAGCTCTTGGGGTTGCAACATCGGCACAGATAACAGCGGCTGCGGCCCTAATACAAGCCAATCAGAATGCTGCCAACATCATCCGGCTTAAGGAGAGCATCGCTGCAACCAATGAAGCTGTGCACG
>2007/Belgium/PPMV-1/Belgium/07-04943/2007
ATTACTCTGGTACTAAGCTGCATCTGCCTGACGAGCTCTCTTGACGGCAGGCCACTTGCAGCTGCGGGGATTGTGGTAACAGGAGATAAAGCAATCAATATATACACCTCATCTCAGACAGGGTCAATCATAGTCAAGTTGCTCCCGAATATGCCCAAGGGCAAAGAGGCATGTGCAAAAGCCCCGTTAGAGGCATACAACAGAACACTGACCACTTTACTCACCCCCCTTGGTGATTCCATCCGCAGGATACAAGGATCTGTGTCCACATCAGCAGGAAGGAGGCAGAAGCGCTTTATAGGTGCCATCATAGGCAGTGTAGCTCTTGGGATTGCGACATCGGCACAGATAACAGCGGCTGCGGCCCTAATACAAGCCAACCAGAATGCCGCCAACATCCTCCGGCTTAAGGAGAGCATTGCTGCAACCAATGAAGCTGTGCATG
>2007/China/AG/Tianjin/07
ATTATGCTGATATTGAGCTGTATCCGTCTGACAAGCTCTCTTGATGGCAGGCCCCTTGCAGCTGCAGGAATTGTAGTAACAGGAGATAAGGCAGTCAATGTATATACCTCGTCTCAGACAGGGTCAATCATAGTCAAGTTGCTCCCGAATATGCCCAGAGATAAGGAGGCATGTGCAAAAGCCCCATTGGAGGCATATAACAGAACACTGACTACTCTGCTCACTCCTCTTGGCGACTCCATCCGCAAGATCCAAGGGTCTGTGTCCACGTCCGGAGGAAGGAGACAAAAACGCTTTATAGGTGCTGTTATTGGCAGTGTAGCTCTTGGGGTTGCAACAGCGGCACAGATAACAGCAGCTGCGGCCCTAATACAAGCCAAACAGAATGCTGCCAACATCCTCCGGCTTAAGGAGAGCATTGCTGCAACCAATGAAGCTGTGCATG
>2007/China/AN-11-07-Ch
ACTATGCTGATATTGAGCTGTATCCGTCTGACAAGCTCTCTTGACGGCAGGCCCCTTGCAGCTGCAGGAATTGTAGTAACAGGAGATAAGGCAGTCAATGTATACACCTCGTCTCAGACAGGGTCAATCATAGTCAAGTTGCTCCCGAATATGCCCAGAGATAAGGAGGCATGTGCAAAAGCCCCATTGGAGGCATATAACAGAACACTGACTACTCTGCTCACTCCTCTTGGCGACTCCATCCGCAAGATCCAAGGGTCTGTGTCCACGTCCGGAGGGAGGAGACAAAAACGCTTTATAGGTGCTGTTATTGGCAGTGTAGCTCTCGGGGTTGCAACAGCGGCACAGATAACAGCAGCTGCGGCCCTAATACAAGCCAAACAGAATGCCGCCAACATCCTCCGGCTTAAGGAGAGCATTGCTGCAACCAATGAAGCTGTGCATG
>2007/China/AN-9-07-Ch
ATTATGCTGATATTGGGCTGTATTCGTTCGACAAGCTCCCTTGATGGCAGGCCTCTTGCGGCTGCAGGAATTGTAGTAACAGGAGATAAGGCAGTCAATGTATACACCTCGTCTCAGACAGGGTCAATCATAGTCAAGTTGCTCCCGAATATGCCCAGGGATAAGGAGGCGTGTGCGAAAGCCCCATTAGAGGCATATAACAGGACACTGACTACTTTGCTCACTCCTCTTGGCAACTCCATCCGCAAGATTCAAGGGTCTGTGTCCACGTCTGGAGGAAGGAGACAAAAACGCTTTATAGGTGCTGTTATTGGCAGTGTAGCTCTTGGGGTTGCAACAGCGGCACAGATAACAGCAGCTGCGGCCCTAATACAAGCCAACAAGAATGCTGCCAACATCCTTCGGCTTAAGGAGAGCATTGCTGCAACCAATGAAGCTGTGCATG
>2007/China/CJG/Xinjiang/07
ATTATGCTGATATTGAGCTGTATCCGTCTGACAAGCTCTCTTGACGGCAGGCCCCTTGCAGCTGCAGGAATTGTAGTAACAGGAGATAAGGCAGTCAATGTATACACCTCGTCTCAGACAGGGTCAATCATAGTCAAGTTGCTCCCGAATATGCCCAGAGATAAGGAGGCATGTGCAAAAGCCCCATTGGAGGCATATAACAGAACACTGACTACTCTGCTCACTCCTCTTGGCGACTCCATCCGCAAGATCCAAGGGTCTGTGTCCACGTCCGGAGGAAGGAGACAAAAACGCTTCATAGGTGCTGTTATTGGCAGTGTAGCTCTTGGGGTTGCAACAGCGGCACAGATAACAGCAGCTGCGGCCCTAATACAAGCCAAACAGAATGCCGCCAACATCCTCCGGCTTAAGGAGAGCATTGCTGCAACCAATGAAGCTGTGCATG
>2007/China/CK/CH/HLJ/1/07
ATTATGCTGATGTTGGGCTGTATCTGTCCGACAAGCTCTCTTGACGGCAGGCCTCTTGCAGCTGCAGGAATTGTAGTAACAGGAGATAAGGCAGTCAATGTATACACCTCGTCTCAGACAGGGTCAATCATAATCAAGTTGCTCCCGAATATGCCCAGGGATAAGGAAGCGTGTGCAAAAGCCCCATTAGAGGCATATAACAGAACACTGACTACTTTGCTCACTCCTCTTGGCAACTCTATCCGCAAGATCCAAGGGTCTGTGTCCGCGTCTGGGGGAAGGAGACAAAAACGCTTCATAGGTGCTATTATTGGCAGTGTAGCTCTTGGGGTTGCAACAGCGGCACAGGTAACAGCAGCTGCGGCCCTAATACAAGCCAACCAGAATGCTGCCAACATCCTCCGGCTTAAGGAGAGCATTGCTGCAACCAATGAAGCTGTGCATG
>2007/China/CK/CH/HLJ/207
GTTGCGCTGGTACTGAGTTGCATCTGTCCGGCAAACTCCATTGATGGCAGGCCTCTTGCAGCTGCAGGAATTGTGGTTACAGGAGACAAAGCCGTCAACATATACACCTCATCCCAGACAGGATCAATCATAGTTAAGCTCCTCCCGAATCTGCCCAAGGATAAGGAGGCATGTGCGAAAGCCCCCTTGGATGCATACAACAGGACATTGACCACTTTGCTCACCCCCCTTGGTGACTCTATCCGTAGGATACAAGAGTCTGTGACTACATCTGGAGGGGGGAGACAGGGGCGCCTTATAGGCGCCATTATTGGCGGTGTGGCTCTTGGGGTTGCAACTGCCGCACAAATAACAGCGGCCGCAGCTCTGATACAAGCCAAACAAAATGCTGCCAACATCCTCCGACTTAAAGAGAGCATTGCCGCAACCAATGAGGCTGTGCATG
>2007/China/CK/CH/HLJ/3/07
GTTGCGCTGGTACTGAGTTGCATCTGTCCGGCAAACTCCATTGATGGCAGGCCTCTTGCAGCTGCAGGAATTGTGGTTACAGGAGACAAAGCCGTCAACATATACACCTCATCCCAGACAGGATCAATCATAGTTAAGCTCCTCCCGAATCTGCCCAAGGATAAGGAGGCATGTGCGAAAGCCCCCTTGGATGCATACAACAGGACATTGACCACTTTGCTCACCCCCCTTGGTGACTCTATCCGTAGGATACAAGAGTCTGTGACTACATCTGGAGGGGGGAGACAGGGGCGCCTTATAGGCGCCATTATTGGCGGTGTGGCTCTTGGGGTTGCAACTGCCGCACAAATAACAGCGGCCGCAGCTCTGATACAAGCCAAACAAAATGCTGCCAACATCCTCCGACTTAAAGAGAGCATTGCCGCAACCAATGAGGCTGTGCATG
>2007/China/CK/CH/HLJ/407
GTTGCGCTGGTACTGAGTTGCATCTGTCCGGCAAACTCCATTGATGGCAGGCCTCTTGCAGCTGCAGGAATTGTGGTTACAGGAGACAAAGCCGTCAACATATACACCTCATCCCAGACAGGATCAATCATAGTTAAGCTCCTCCCGAATCTGCCCAAGGATAAGGAGGCATGTGCGAAAGCCCCCTTGGATGCATACAACAGGACATTGACCACTTTGCTCACCCCCCTTGGTGACTCTATCCGTAGGATACAAGAGTCTGTGACTACATCTGGAGGGGGGAGACAGGGGCGCCTTATAGGCGCCATTATTGGCGGTGTGGCTCTTGGGGTTGCAACTGCCGCACAAATAACAGCGGCCGCAGCTCTGATACAAGCCAAACAAAATGCTGCCAACATCCTCCGACTTAAAGAGAGCATTGCCGCAACCAATGAGGCTGTGCATG
>2007/China/CK/CH/NX/1/07
ATTATGCTGATATTGGGCTGTATTCGTTCGACAAGCTCCCTTGATGGCAGGCCTCTTGCAGCTGCAGGAATTGTAGTAACAGGAGATAAGGCAGTCAATGTATACACCTCGTCTCAGACAGGGTCAATCATAGTCAAGTTGCTCCCGAATATGCCCAGGGATAAGGTGGCGTGTGCGAAAGCCCCATTAGAGGCATATAACAGAACACTGACTACTTTGCTCACTCCTCTGGGCGACTCCATCCGCAAGATTCAAGGGTCTGTGTCCACGTCTGGAGGAAGGAGACAAAAACGCTTTATAGGTGCTGTTATTGGCAGTGTAGCTCTTGGGGTTGCAACAGCGGCACAGATAACAGCAGCTGCGGCCCTAATACAAGCCAACAAGAATGCTGCCAACATCCTTCGGCTTAAGGAGAGCATTGCTGCAACCAATGAAGCTGTGCATG
>2007/China/D3
GTCGCACTGGCACTTTGTTGCGTCCGTCTGACGAGCTCCCTTGATGGCAGGCCTCTTGCAGCTGCAGGGATTGTGGTAACAGGAGATAAAGCAGTCAACATATACACCTCATCCCAGACAGGATCAATCATAGTCAAGTTACTCCCCAATATGCCCAAGGACAAAGAGGCATGTGCAAAAGCCCCGTTAGAGGCGTACAACAGGACATTGACTACTCTGCTCACCCCCCTTGGTGATTCTATCCGTAGGATACAAGAGTCCGTGACTACATCTGGAGGAGAGAGACAGGGACGCCTTATAGGCGCTATTATCGGTGCTGCGGCTCTCGGGGTTGCAACCGCTGCACAGATAACAGCAGCCTCGGCTCTGATACAAGCCAACCAAAATGCTGCCAACATTCTCCGACTTAAAGAGAGCATTGCTGCGACCAATGAGGCTGTGCACG
>2007/China/HA-13-07-Ch
ATTATGCTGATATTGGGCTGTATTCGTTCGACAAGCTCCCTTGATGGCAGGCCTCTTGCAGCTGCAGGAATTGTAGTAACAGGAGATAAGGCAGTCAATGTATACACCTCGTCTCAGACAGGGTCAATCATAGTCAAGTTGCTCCCGAATATGCCCAGGGATAAGGAGGCATGTGCGAAAGCCCCATTAGAGGCATATAACAGAACACTGACTACTTTGCTCACTCCTCTTGGCGACTCCATCCGCAAGATTCAAGGGTCTGTGTCCACGTCTGGAGGAAGGAGACAAAAACGCTTTATAGGTGCTGTTATTGGCAGTGTAGCTCTTGGGGTTGCAACAGCGGCACAGATAACAGCAGCTGCGGCCCTAATACAAGCCAACAAGAATGCTGCCAACATCCTTCGGCTTAAGGAGAGCATTGCTGCAACCAATGAAGCTGTGCATG
>2007/China/HA-14-07-Ch
ATTATGCTGATATTGGGCTGTATTCGTTCGACAAGCTCCCTTGATGGCAGGCCTCTTGCAGCTGCAGGAATTGTAGTAACAGGAGATAAGGCAGTCAATGTATACACCTCGTCTCAGACAGGGTCAATCATAGTCAAGTTGCTCCCGAATATGCCCAGGGATAAGGAGGCGTGTGCGAAAGCCCCATTAGAGGCATATAACAGAACACTGACTACTTTGCTCACTCCTCTTGGCGACTCCATCCGCAAGATTCAAGGGTCTGTGTCCACGTCTGGAGGAAGGAGACAAAAACGCTTTATAGGTGCTGTTATTGGCAGTGTAGCTCTTGGGGTTGCAACAGCGGCACAGATAACAGCAGCTGCGGCCCTAATACAAGCCAACAAGAATGCTGCCAACATCCTTCGGCTTAAGGAGAGCATTGCTGCAACCAATGAAGCTGTGCATG
>2007/China/HA-15-07-Ch
ATTATGCTGATATTGAGCTGTATTCGTTCGACAAGCTCCCTTGATGGCAGGCCTCTTGCAGCTGCAGGAATTGTAGTAACAGGAGATAAGGCAGTCAATGTATACACCTCGTCTCAGACAGGGTCAATCATAGTCAAGTTGCTCCCGAATATGCCCAGGGATAAGGAGGCGTGTGCGAAAGCCCCATTAGAGGCATATAACAGAACACTGACTACTTTGCTCACTCCTCTTGGCGACTCCATCCGCAAGATTCAAGGGTCTGTGTCCACGTCTGGAGGAAGGAGACAAAAACGCTTTATAGGTGCTGTTATTGGCAGTGTAGCCCTTGGGGTTGCAACAGCGGCACAGATAACAGCAGCTGCGGCCCTAATACAAGCCAACAAGAATGCTGCCAACATCCTTCGGCTTAAGGAGAGCATTGCTGCAACCAATGAAGCTGTGCATG
>2007/China/HA-20-07-Ch
ATTATGCTGATATTGGGCTGTATTCGTGCGACAAGCTCCCTTGATGGCAGGCCTCTTGCAGCTGCAGGAATTGTAGTAACAGGAGATAAGGCAGTCAATGTATACACCTCGTCTCAGACAGGGTCAATCATAGTCAAGTTGCTCCCGAATATGCCCAGGGATAAGGAGGCGTGTGCGAAAGCCCCATTAGAGGCATATAACAGAACACTGACTACTTTGCTCACTCCTCTTGGCGACTCCATCCGCAAGATTCAAGGGTCTGTGTCCACGTCTGGAGGAAGGAGACAAAAACGCTTTATAGGTGCTGTTATTGGCAGTGTAGCTCTTGGGGTTGCAACAGCGGCACAGATAACAGCAGCTGCGGCCCTAATACAAGCCAACAAGAATGCTGCCAACATCCTTCGGCTTAAGGAGAGCATTGCTGCAACCAATGAAGCTGTGCATG
>2007/China/HA-2-07-Ch
ATTATGCTGATATTGGGCTGTATTCGTTCGACAAGCTCCCTTGATGGCAGGCCTCTTGCAGCTGCAGGAATTGTAGTAACAGGAGATAAGGCAGTCAATGTATACACCTCGTCACAGACAGGGTCAATCATAGTCAAGTTGCTCCCGAATATGCCCAGGGATAAGGAGGCGTGTGCGAAAGCCCCATTAGAGGCATATAACAGAACACTGACTACTTTGCTCACTCCTCTTGGCGACTCCATCCGCAAGATTCAAGGGTCTGTGTCCACGTCTGGAGGAAGGAGACAAAAACGCTTTATAGGTGCTGTTATTGGCAGTGTAGCTCTTGGGGTTGCAACAGCGGCACAGATAACAGCAGCTGCGGCCCTAATACAAGCCAACAAGAATGCTGCCAACATCCTTCGGCTTAAGGAGAGCATTGCTGCAACCAATGAAGCTGTGCATG
>2007/China/HA-3-07
GTTGCGCTGGTACTGAGTTGCATCTGTCCGGCAAACTCCATTGATGGCAGGCCTCTTGCAGCTGCAGGAATTGTGGTTACAGGAGACAAAGCCGTCAACATATACACCTCATCCCAGACAGGATCAATCATAGTTAAGCTCCTCCCGAATCTGCCCAAGGATAAGGAGGCATGTGCGAAAGCCCCCTTGGATGCATACAACAGGACATTGACCACTTTGCTCACCCCCCTTGGTGACTCTATCCGTAGGATACAAGAGTCTGTGACTACATCTGGAGGGGGGAGACAGGGGCGCCTTATAGGCGCCATTATTGGCGGTGTGGCTCTTGGGGTTGCAACTGCCGCACAAATAACAGCGGCCGCAGCTCTGATACAAGCCAATCAAAATGCTGCCAACATCCTCCGACTTAAAGAGAGCATTGCCGCAACCAATGAGGCTGTGCATG
>2007/China/HN-6-07-Ch
ACCATGTTGATATTGGGCTGTATCCGTCCGACAAGCTCTCTTGACGGCAGGCCTCTTGCAGCTGCAGGAATTGTAGTAACAGGAGATAAGGCAGTCAATGTATACACCTCCTCTCAGACAGGGTCAATCATAGTCAAGTTGCTCCCGAATATGCCCAGAGATAAAGAGGCGTGTGCGAAAGCCCCATTGGAGGCATATAACAGAACACTGACTACTTTGCTCACTCCTCTTGGCGACTCCATCCGCAAGATCCAAGGGTCTGTGTCCACGTCTGAAGGAAGGAGACAAAAACGCTTTATAGGTGCTGTTATTGGCAGTGTAGCTCTTGGGGTTGCAACAGCGGCACAGATAACAGCAGCTGCGGCCCTAATACAAGCCAACCAGAATGCTGCCAACATCCTTCGGCTCAAGGAGAGCATTGCCGCAACTAATGAAGCTGTGCATG
>2007/China/JS-0703Pi
ATTACTCTGGTACTGAGCTGCATCTGCCTGACGAGTTCTCTTGACGACAGGCCACTTGCGGCTGCGGGGATTGTGGTAACAGGAGATAAAGCAATCAATATATACACCTCATCTCAGACAGGGTCAATCATAGTCAAGTTGCTCCCGAATATGCCCAAGGACAAGGAGGCATGCGCGAAAGCCCCGTTAGAGGCATACAACAGAACACTGACCACTTTACTCACCCCCCTTGGTGATTCCATCCGCAGGATACAAGGATCTGTGTCCACATCAGGAGGAAGGAGGCGAAAGCGCTTCATAGGTGCCATTATAGGCAGTGTAGCTCTTGGGGTAGCGACATCGGCACAGATAACAGCGGCTGCGGCCCTAATACAAGCCAACCAGAATGCCGCCAACATCCTCCGGCTTAAGGAGAGCATCGCTGCAACCAATGAAGCTGTGCATG
>2007/China/JS-0704Pi
ATTACTCTGGTACTGAGCTGCATCTGCCTGACGAGTTCTCTTGACGGCAGGCCACTTGCAGCTGCGGGGATTGTGGTAACAGGAGATAAAGCAATCAATATATACACCTCATCTCAGACAGGGTCAATCATAGTCAAGTTGCTCCCGAATATGCCCAAGGATAAGGAGGCATGTGCGAAAGCCCCGTTAGAGGCATACAACAGAACACTGACCACTTTACTCACCCCCCTTGGTGATTCCATCCGCAGGATACAAGGATCTGTGTCCACATCAGGAGGAAGGAGGCGAAAGCGCTTCATAGGTGCCATTACAGGCAGTGTAGCTCTTGGGGTAGCGACATCGGCACAGATAACAGCGGCTGCGGCCCTAATACAAGCCAACCAGAATGCCGCCAACATCCTCCGGCTTAAGGAGAGCATCGCTGCAACCAATGAAGCTGTGCATG
>2007/China/JS-0716Pi
ATTACTCTGGTACTGAGCTGCATCTGCCTGACGAGTTCTCTTGACGGCAGGCCACTTGCAGCTGCGGGGATTGTGGTAACAGGAGATAAAGCAATCAATATATACACCTCATCTCAGACAGGGTCAATCATAGTCAAGTTGCTCCCGAATATGCCCAAGGACAAGGAGGCATGTGCGAAAGCCCCGTTAGAGGCATACAACAGAACACTGACCACTTTACTCACCCCCCTTGGTGATTCCATCCGCAGGATACAAGGATCTGTGTCCACATCAGGAGGAAGGAGGCGAAAGCGCTTCATAGGTGCCATTATAGGCAGTGTAGCTCTTGGGGTAGCAACATCGGCACAGATAACAGCGGCTGCGGCCCTAATACAAGCCAACCAGAATGCCGCCAACATCCTCCGGCTTAAGGAGAGCATCGCTGCAACCAATGAAGCTGTGCATG
>2007/China/JS-0722Pi
ATCACTCTGGTACTGAGCTGCATCCGCCTGACTAGCTCTCTTGACGGCAGGCCACTTGCAGCTGCGGGGATCGTGGTAACAGGGGACAAAGCAATCAATATATACACCTCATCTCAGACAGGGTCAATCATAGTCAAGTTGCTCCCGAATATGCCCAAGGACAAAGAGGCATGTGCGAAAGCCCCGTTAGAGGCATACAACAGAACACTGACCACTTTACTCACCCCCCTTGGTGACTCCATCCGCAGGATACAAGGATCTGTGTCCACATCAGGAGGAAGGAGGCAGAAGCGCTTTATAGGTGCCATTATAGGCAGTGTAGCTCTTGGGGTTGCGACATCGGCACAGATAACAGCGGCTGCGGCCCTAATACAAGCCAACCAGAATGCCGCCAACATCCTCCGGCTTAAGGAGAGCATCGCTGCAACCAATGAAGCTGTGCATG
>2007/China/JS-35-07-Pi
ATTACTCTGGTACTGAGCTGCATCTGCCTGACGAGTTCTCTTGACGGCAGGCCACTTGCAGCTGCGGGGATTGTGGTAACAGGAGATAAAGCAATCAATATATACACCTCATCTCAGACAGGGTCAATCATAGTCAAGTTGCTCCCGAATATGCCCAAGGATAAGGAGGCATGTGCGAAAGCCCCGTTAGAGGCATACAACAGAACACTGACCACTTTACTCACCCCCCTTGGTGATTCCATCCGCAGGATACAAGGATCTGTGTCCACATCAGGAGGAAGGAGGCGAAAGCGCTTCATAGGTGCCATTACAGGCAGTGTAGCTCTTGGGGTAGCGACATCGGCACAGATAACAGCGGCTGCGGCCCTAATACAAGCCAACCAGAATGCCGCCAACATCCTCCGGCTTAAGGAGAGCATCGCTGCAACCAATGAAGCTGTGCATG
>2007/China/NN1007
GTTGCGCTGGTACTGAGTTGCATCTGTCCGGCAAACTCCATTGATGGCAGGCCTCTTGCAGCTGCAGGAATTGTGGTTACAGGAGACAAAGCCGTCAACATATACACCTCATCCCAGACAGGATCAATCATAGTTAAGCTCCTCCCGAATCTGCCCAAGGATAAGGAGGCATGTGCGAAAGCCCCCTTGGATGCATACAACAGGACATTGACCACTTTGCTCACCCCCCTTGGTGACTCTATCCGTAGGATACAAGAGTCTGTGACTACATCTGGAGGGGGGAGACAGGGGCGCCTTATAGGCGCCATTATTGGCGGTGTGGCTCTTGGGGTTGCAACTGCCGCACAAATAACAGCGGCCGCAGCTCTGATACAAGCCAAACAAAATGCTGCCAACATCCTCCGACTTAAAGAGAGCATTGCCGCAACCAATGAGGCTGTGCATG
>2007/China/SD2
ATTATGCTGATATTGGGCTGTATCCGTCCGACAAGCTCTCTTGACGGCAGGCCTCTTGCAGCTGCAGGAATTGTAGTAACAGGAGATAAGGCAGTCAATGTATACACCTCGTCTCAGACAGGGTCAATCATAGTCAAGTTGCTCCCGAATATGCCCAGGGATAAGGAGGCGTGTGCGAAAGCCCCATTAGAGGCATATAACAGAACACTGACTACTTTGCTCACTCCTCTTGGCGACTCCATCCGCAAGATCCAAGGGTCTGTGTCCACGTCTGGAGGAAGGAGACAAAAACGCTTTATAGGTGCTGTTATTGGCAGTGTAGCTCTTGGGGTTGCAACAGCGGCACAGATAACAGCAGCTGCGGCCCTAATACAAGCCAACCAGAATGCTGCCAACATCCTCCGGCTTAAGGAGAGCATTGCCGCAACCAATGAAGCTGTGCATG
>2007/China/SDBZH
ATTATGCTGATATTGGGCTGTATCCGTCCGACAAGCTCTCTTGACGGCAGGCCTCTTGCAGCTGCAGGAATTGTAGTAACAGGAGATAAGGCAATTAATGTATACACCTCGTCTCAGACGGGATCAATCATAGTCAAGTTGCTCCCGAATATGCCCAGGGATAAGGAGGCGTGTGTGAAAGCCCCATTAGAGGCATATAACAGAACACTGACTACTTTGCTCACTCCTCTTGGCGACTCCATCCGCAAGATCCAAGGGTCTGTGTCCACGTCTGGAGGAAGGAGACAAAAACGCTTTATAGGTGCTGTTATTGGCAGTGTAGCTCTTGGGGTTGCAACAGCGGCACAGATAACAGCAGCTGCGGCCCTAATACAAGCCAACCAGAATGCTGCCAACATCCTCCGGCTTAAGGAGAGCATTGCAGCAACCAATGAAGCTGTGCATG
>2007/China/SDJN
ATTATGCTGATATTGAGCTGTATCCATCTGACAAGCTCTCTTGACGGCAGGCCCCTTGCAGCTGCAGGAATTGTAGTAACAGGAGATAAGGCAGTCAATGTATACACCTCGTCTCAGACAGGGTCAATCATAGTCAAGTTGCTCCCGAATATGCCCAGAGATAAGGAGGCATGTGCAAAAGCACCATTGGAGGCATATAACAGAACACTGACTACTCTGCTCACTCCTCTTGGCGACTCCATCCGCAAGATCCAAGGGTCTGTGTCCACGTCCGGAGGAAGGAGGCAAAAACGCTTTATAGGTGCCGTTATTGGCAGTGTAGCTCTTGGGGTTGCAACAGCGGCACAGATAACAGCAGCTGCGGCCCTAATACAAGCCAAACAGAATGCCGCCAACATCCTCCGGCTTAAAGAGAGCATTGCTGCAACCAATGAAGCTGTGCATG
>2007/China/SDTA
ATTATGCTGATGTTCGGCTGTATCCGTCCGACAAGCTCTCTTGACGGCAGGCCTCTTGCAGCTGCAGGAATTGTAGTAACAGGAGATAAGGCAGTCAATGTATACACCTCGTCTCAGACAGGGTCAATCATAGTCAAGTTGCTCCCGAATATGCCCAGGGATAAGGAAGCGTGTGCAAAAGCCCCATTAGAGGCATACAACAGAACACTGACTACTTTGCTCACTCCTCTTGGCGACTCCATCCGCAAGATCCAAGGGTCTGTGTCCACGTCTGGGGGAAGGAGACAAAAACGCTTCATAGGTGCTATTATTGGCAGTGTAGCTCTTGGGGTTGCAACAGCGGCACAGATAACAGCAGCTGCGGCCCTAATACAAGCCAACCAGAATGCTGCCAACATCCTCCGGCTTAAGGAGAGCATTGCTGCAACCAATGAAGCTGTGCATG
>2007/China/SDWF01
ATTATGCTGATATTGAGCTGTATCCATCTGACAAGCTCTCTTGACGGCAGGCCCCTTGCAGCTGCAGGAATTGTAGTAACAGGAGATAAGGCAGTCAATGTATACACCTCGTCTCAGACAGGGTCAATCATAGTCAAGTTGCTCCCGAATATGCCCAGAGATAAGGAGGCATGTGCAAAAGCACCATTGGAGGCATATAACAGAACACTGACTACTCTGCTCACTCCTCTTGGCGACTCCATCCGCAAGATCCAAGGGTCTGTGTCCACGTCCGGAGGAAGGAGGCAAAAACGCTTTATAGGTGCCGTTATTGGCAGTGTAGCTCTTGGGGTTGCAACAGCGGCACAGATAACAGCAGCTGCGGCCCTAATACAAGCCAAACAGAATGCCGCCAACATCCTCCGGCTTAAAGAGAGCATTGCTGCAACCAATGAAGCTGTGCATG
>2007/China/SY-17-07-Ch
ATTATGCTGATATTGAGCTGTATTCGTTCGACAAGCTCCCTTGATGGCAGGCCTCTTGCAGCTGCGAGAATTGTAGTAACAGGAGATAAGGCAGTCAATGTATACACCTCGTCTCAGACAGGGTCAATCATAGTCAAGTTGCTCCCGAATATGCCCAGGGATAAGGAGGCGTGTGCGAAAGCCCCATTAGAGGCATATAACAGAACACTGACTACTTCGCTCACTCCTCTTGGCGACTCCGTCCGCAAGATTCAAGGGTCTGTGTCCACGTCTGGAGGAAGGAGACAAAAACGCTTTATAGGTGCTGTTATTGGCAGTGTAGCCCTTGGGGTTGCAACAGCGGCACAGATAACAGCAGCTGCGGCCCTAATACAAGCCAACAAGAATGCTGCCAACATCCTTCGGCTTAAGGAGAGCATTGCTGCAACCAATGAAGCTGTGCATG
>2007/China/TYQ/Shanxi
GTTGCGCTGGTACTGAGTTGCATCTGTCCGGCAAACTCCATTGATGGCAGGCCTCTTGCAGCTGCAGGAATTGTGGTTACAGGAGACAAAGCCGTCAACATATACACCTCATCCCAGACAGGATCAATCATAGTTAAGCTCCTCCCGAATCTGCCCAAGGATAAGGAGGCATGTGCGAAAGCCCCCTTGGATGCATACAACAGGACATTGACCACTTTGCTCACCCCCCTTGGTGACTCTATCCGTAGGATACAAGAGTCTGTGACTACATCTGGAGGGGGGAGACAGGGGCGCCTTATAGGCGCCATTATTGGCGGTGTGGCTCTTGGGGTTGCAACTGCCGCACAAATAACAGCGGCCGCAGCTCTGATACAAGCCAAACAAAATGCTGCCAACATCCTCCGACTTAAAGAGAGCATTGCCGCAACCAATGAGGCTGTGCATG
>2007/China/WX-10-07-Pi
ATCACTCTGGTACTGAGCTGCATCCGCCTGACTAGCTCTCTTGACGGCAGGCCACTTGCAGCTGCGGGGATCGTGGTAACAGGGGACAAAGCAATCAATATATACACCTCATCTCAGACAGGGTCAATCATAGTCAAGTTGCTCCCGAATATGCCCAAGGACAAAGAGGCATGTGCGAAAGCCCCGTTAGAGGCATACAACAGAACACTGACCACTTTACTCACCCCCCTTGGTGACTCCATCCGCAGGATACAAGGATCTGTGTCCACATCAGGAGGAAGGAGGCAGAAGCGCTTTATAGGTGCCATTATAGGCAGTGTAGCTCTTGGGGTTGCGACATCGGCACAGATAACAGCGGCTGCGGCCCTAATACAAGCCAACCAGAATGCCGCCAACATCCTCCGGCTTAAGGAGAGCATCGCTGCAACCAATGAAGCTGTGCATG
>2007/China/XY-31-07-Ch
ATTATGCTGATATTGAGCTGTATCCGTCTGACAAGCTCTCTTGACGGCAGGCCCCTTGCAGCTGCAGGAATTGTAGTAACAGGAGATAAGGCAGTCAATGTATACACCTCATCTCAGACAGGGTCAATCATAGTCAAGTTGCTCCCGAATATGCCCAGAGATAAGGAGGCATGTGCAAAAGCCCCATTGGAGGCATATAACAGAACACTGACTACTCTGCTCACTCCCCTTGGCGACTCCATCCGCAAGATCCAAGGGTCTGTGTCCACGTCCGGAGGAAGGAGACAAAAACGCTTTATAGGTGCTGTTATTGGCAGTGTAGCTCTTGGGGTTGCAACAGCGGCACAGATAACAGCAGCTGCGGCCCTAATACAAGCCAAACAGAATGCCGCCAACATCCTCCGGCTTAAGGAGAGCATTGCTGCAACCAATGAAGCTGTGCATG
>2007/China/XZ-12-07-Ch
ACTATACTGATATTGAGCTGTATCCGTCTGACAAGCTCTCTTGACGGCAGGCCCCTTGCAGCTGCAGGAATTGTAGTAACAGGAGATAAGGCAGTCAATGTATACACCTCGTCTCAGACAGGGTCAATCATAGTCAAGTTGCTCCCGAATATGCCCAGAGATAAGGAGGCATGTGCAAAAGCCCCATTGGAGGCATATAACAGAACACTGACTACTCTGCTCACTCCTCTTGGCGACTCCATCCGCAAGATCCAAGGGTCTGTGTCCACGTCCGGAGGGAGGAGACAAAAACGCTTTATAGGTGCTGTTATTGGCAGTGTAGCTCTTGGGGTTGCAACAGCGGCACAGATAACAGCAGCTGCGGCCCTAATACAAGCCAAACAGAATGCCGCCAACATCCTCCGGCTTAAGGAGAGCATTGCTGCAACCAATGAAGCTGTGCACG
>2007/China/XZ-16-07-Ch
ACTATGCTGATATTGAGCTGTATCCGTCTGACAAGCTCTCTTGACGGCAGGCCCCTTGCAGCTGCAGGAATTGTAGTAACAGGAGATAAGGCAGTCAATGTATACACCTCGTCTCAGACAGGGTCAATCATAGTCAAGTTGCTCCCGAATATGCCCAGAGATAAAGAGGCATGTGCAAAAGCCCCATTGGAGGCATATAACAGAACACTGACTACTCTGCTCACTCCTCTTGGCGACTCCATCCGCAAGATCCAAGGGTCTGTGTCCACGTCCGGAGGGAGGAGACAAAAACGCTTTATAGGTGCTGTTATTGGCAGTGTAGCTCTTGGGGTTGCAACAGCGGCACAGATAACAGCAGCTGCGGCCCTAATACAAGCCAAACAGAATGCCGCCAACATCCTCCGGCTTAAGGAGAGCATTGCTGCAACCAATGAAGCTGTGCATG
>2007/China/XZ-18-07-
ATTATGCTGATATTGGGCTGTATCTGTCCGACAAGCTCTCTTGACGGCAGGCCTCTTGCAGCTGCAGGAATTGTAGTAACAGGAGATAAGGCAGTCAATGTATACACCTCGTCTCAGACAGGGTCAATCATAGTCAAGTTGCTCCCGAATATGCCCAGGGATAAGGAAGCGTGTGCAAAAGCCCCATTAGAGGCATATAACAGAACACTGACTACTTTGCTCACTCCTCTTGGCGACTCCATCCGCAAGATCCAAGGGTCTGTGTCCACGTCTGGGGGAAGGAGACAAAAACGCTTCATAGGTGCTATTATTGGCAGTGTAGCTCTTGGGGTTGCAACAGCGGCACAGATAACAGCGGCTGCGGCCCTAATACAAGCCAACCAGAATGCTGCCAACATCCTCCGGCTTAAGGAGAGCATTGCTGCAACCAATGAAGCTGTGCATG
>2007/China/XZ-20-07-Ch
ACTATGCTGATATTGAGCTGTATCCGTCTGACAAGCTCTCTTGATGGCAGGCCCCTTGCAGCTGCAGGAATTGTAGTAACAGGAGATAAGGCAGTCAATGTATACACCTCGTCTCAGACAGGGTCAATCATAGTCAAGTTGCTCCCAAATATGCCCAGAGATAAGGAGGCATGTGCAAAAGCCCCATTGGAGGCATATAACAGAACACTGACTACTCTGCCCACTCCTCTTGGCGACTCCATCCGCAAGATCCAAGGGTCTGTGTCCATGTCCGGAGGGAGGAGACAAAAACGCTTTATAGGTGCTGTTATTGGCAGTGTAGCTCTTGGGGTTGCAACAGCGGCACAGATAACAGCAGCTGCGGCCCTAATACAAGCCAAACAGAATGCCGCCAACATCCTCCGGCTTAAGGAGAGCATTGCTGCAACCAATGAAGCTGTGCATG
>2007/China/XZ-26-07-Ch
GTTGCGCTGGTACTGAGTTGCATCTGTCCGGCAAACTCCATTGATGGCAGGCCTCTTGCAGCTGCGGGAATTGGGGTTACAGGAGACAAAGCCGTCAACATATACACCTCATCCCAGACAGGATCAATCATAGTTAAGCTCCTCCCGAATCTGCCCAAGGATAAGGAGGCATGTGCGAAAGCCCCCTTGGATGCATACAACAGGACATTGACCACTTTGCTCACCCCCCTTGGTGACTCTATCCGTAGGATACAAGAGTCTGTGACTACATCTGGAGGGGGGAGACAGGGGCGCCTTATAGGCGCCATTATTGGCGGTGTGGCTCTTGGGGTTGCAACTGCCGCACAAATAACAGCGGCCGCAGCTCTGATACAAGCCAAACAAAATGCTGCCAACATCCTCCGACTTAAAGAGAGCATTGCCGCAACCAATGAGGCTGTGCATG
>2007/China/XZ-29-07-Ch
GTCGCGCTGGTACTGAGTTGCATCTGTCCGGCAAACTCCATTGATGGCAGGCCTCTTGCGGCCGCAGGAATTGTGGTAACAGGAGACAAAGCAGTCAACATATACACTTCATCCCAGACAGGATCGATCATAGTGAAGCTCCTCCCAAATCTGCCCAAGGATAAGGAGGCATGCGCAAAAGCCCCCTTGGATGCATACAACAGGACATTGACCACTTTGCTCACTCCCCTTGGTGACTCTATCCGTAGGATACAAGAGTCTGTGACTACATCTGGAGGGGGGAGACAGGGGCGCCTTATAGGCGCCATTATTGGCGGTGTGGCTCTTGGGGTTGCAACTGCTGCACAAATAACAGCAGCCGCGGCTCTGATACAAGCCAAACAAAATGCTGCCAACATCCTCCGACTTAAAGAGAGCATTGCCGCAACCAATGAGGCCGTGCATG
>2007/China/XZ-30-07-Ch
GTTGCGCTGGTACTGAGTTGCATCTGTCCGGCAAACTCCATTGATGGCAGGCCTCTTGCAGCTGCAAGAATTGTGGTTACAGGAGACAAAGCCGTCAACATATACACCTCATCCCAGACAGGATCAATCATAGTTAAGCTCCTCCCGAATCTGCCCAAGGATAAGGAGGCATGTGCGAAAGCCCCCTTGGATGCATACAACAGGACATTGACCACTTTGCTCACCCCCCTTGGTGACTCTATCCGTAGGATACAAGAGTCTGTGACTACATCTGGAGGGGGGAGACAGGGGCGCCTTATAGGCGCCATTATTGGCGGTGTGGCTCTTGGGGTTGCAACTGCCGCACAAATAACAGCGGCCACAGCTCTGATACAAGCCAAACAAAATGCTGCCAACATCCTCCGACTTAAAGAGAGCATTGCCGCAACCAATGAGGCTGTGCATG
>2007/China/XZ-32-07-Ch
GTCATGTTGGCACTGAGTTGCGTCTGTCCGACCAGCGCCCTTGATGGCAGGCCTCTTGCAGCTGCAGGGATTGTGGTAACAGGAGACAAAGCAGTCAACATATACACCTCATCTCAGACAGGGTCAATCATAATCAAGTTACTCCCAAATATGCCCAAGGATAAAGAGGCATGTGCAAAAGCCCCGTTGGAGGCATACAACAGGACATTGACTACTTTGCTCACCCCCCTTGGTGATTCTATCCGTAGGATACAAGAGTCTGTGACCACGTCCGGAGGAGGGAAACAGGGACGTCTTATAGGCGCCATTATCGGTGGTGTAGCTCTCGGGGTTGCAACCGCTGCACAGATAACAGCAGCCTCGGCTCTGATACAAGCCAATCAAAATGCTGCCAACATACTCCGGCTAAAAGAGAGCATTGCTGCAACCAATGAGGCTGTGCACG
>2007/China/XZ-33-07-Ch
GTTGCGCTGGTACTGAGTTGCATCTGTCCGGCAAACTCCATTGATGGCAGGCCTCTTGCAGCTGCAGGAATTGTGGTTACAGGAGACAAAGCCGTCAACATATACACCTCATCCCAGACAGGATCAATCATAGTTAAGCTCCTCCCGAATCTGCCCAAGGATAAGGAGGCATGTGCGAAAGCCCCCTTGGATGCATACAACAGGACATTGACCACTTTGCTCACCCCCCTTGGTGACTCTATCCGTAGGATACAAGAGTCTGTGACTACATCTGGAGGGGGGAGACAGGGGCGCCTTATAGGCGCCATTATTGGCGGTGTGGCTCTTGGGGTTGCAACTGCCGCACAAATAACAGCGGCCGCAGCTCTGATACAAGCCAAACAAAATGCTGCCAACATCCTCCGACTTAAAGAGAGCATTGCCGCAACCAATGAGGCTGTGCATG
>2007/China/XZ-34-07-Ch
GTTGCGCTGGTACTGAGTTGCATCTGTCCGGCAAACTCCATTGATGGCAGGCCTCTTGCAGCTGCAGGAATTGTGGTTACAGGAGACAAAGCCGTCAACATATACACCTCATCCCAGACAGGATCAATCATAGTTAAGCTCCTCCCGAATCTGCCCAAGGATAAGGAGGCATGTGCGAAAGCCCCCTTGGATGCATACAACAGGACATTGACCACTTTGCTCACCCCCCTTGGTGACTCTATCCGTAGGATACAAGAGTCTGTGACTACATCTGGAGGGGGGAGACAGGGGCGCCTTATAGGCGCCATTATTGGCGGTGTGGCTCTTGGGGTTGCAACTGCCGCACAAATAACAGCGGCCGCAGCTCTGATACAAGCCAAACAAAATGCTGCCAACATCCTCCGACTTAAAGAGAGCATTGCCGCAACCAACGAGGCTGTGCATG
>2007/China/XZ-4-07-Ch
GTTGCGCTGGTACTGAGTTGCATCTGTCCGGCAAACTCCATTGATGGCAGGCCTCTTGCAGCTGCAGGAATTGTGGTTACAGGAGACAAAGCCGTCAACATATACACCTCATCCCAGACAGGATCAATCATAGTTAAGCTCCTCCCGAATCTGCCCAAGGATAAGGAGGCATGTGCGAAAGCCCCCTTGGGTGCATACAACAGGACATTGACCACTTTGCTCACCCCCCTTGGTGACTCTATCCGTAGGATACAAGAGTCTGTGACTACATCTGGAGGGGGGAGACAGGGGCGCCTTATAGGCGCCATTATTGGCGGTGTGGCTCTTGGGGTTGCAACTGCCGCACAAATAACAGCGGCCGCAGCTCTGATACAAGCCAAACAAAATGCTGCCGACATCCTCCGACTTAAAGAGAGCATTGCCGCAACCAATGAGGCTGTGCATG
>2007/China/XZ-5-07-Ch
ACTATGCTGATATTGAGCTGTATCCGTCTGACAAGCTCTCTTGACGGCAGGCCCCTTGCAGCTGCAGGAATTGTAGTAACAGGAGATAAGGCAGTCAATGTATACACCTCGTCTCAGACAGGGTCAATCATAGTCAAGTTGCTCCCGAATATGCCCAGAGATAAGGAGGCATGTGCAAAAGCCCCATTGGAGGCATATAACAGAACACTGACTACTCTGCTCACTCCTCTTGGCGACTCCATCCGCAAGATCCAAGGGTCTGTGTCCACGTCCGGAGGGAGGAGACAAAAACGCTTTATAGGTGCTGTTATTGGCAGTGTAGCTCTTGGGGTTGCAACAGCGGCACAGATAACAGCAGCTGCGGCCCTAATACAAGCCAAACAGAATGCCGCCAACATCCTCCGGCTTAAGGAGAGCATTGCTGCAACCAATGAAGCTGTGCACG
>2007/China/XZ-7-07-Ch
GTTGCGCTGGTACTGAGTTGCATCTGTCCGGCAAACTCCATTGATGGCAGGCCTCTTGCAGCTGCAGGAATTGTGGTTACAGGAGACAAAGCCGTCAACATATACACCTCATCCCAGACAGGATCAATCATAGTTAAGCTCCTCCCGAATCTGCCCAAGGATAAGGAGGCATGTGCGAAAGCCCCCTTGGATGCATACAACAGGACATTGACCACTTTGCTCACCCCCCTTGGTGACTCTATCCGTAGGATACAAGAGTCTGTGACTACATCTGGAGGGGGGAGACAGGGGCGCCTTATAGGCGCCATTATTGGCGGTGTGGCTCTTGGGGTTGCAACTGCCGCACAAATAACAGCGGCCGCAGCTCTGATACAAGCCAAACAAAATGCTGCCAACATCCTCCGACTTAAAGAGAGCATTGCCGCAACCAATGAGGCTGTGCATG
>2007/China/XZ-8-07-Ch
ACTATGCTGATATTGAGCTGTATCCGTCTGACAAGCTCTCTTGACGGCAGGCCCCTTGCAGCTGCAGGAATTGTAGTAACAGGAGATAAGGCAGTCAATGTATACACCTCGTCTCAGACAGGGTCAATCATAGTCAAGTTGCTCCCGAATATGCCCAGAGATAAGGAGGCATGTGCAAAAGCCCCATTGGAGGCATATAACAGAACACTGACTACTCTGCTCACTCCTCTTGGCGACTCCATCCGCAAGATCCAAGGGTCTGTGTCCACGTCCGGAGGGAGGAGACAAAAACGCTTTATAGGTGCTGTTATTGGCAGTGTAGCTCTTGGGGTTGCAACAGCGGCACAGATAACAGCAGCTGCGGCCCTAATACAAGCCAAACAGAATGCCGCCAACATCCTCCGGCTTAAGGAGAGCATTGCTGCAACCAATGAAGCTGTGCACG
>2007/China/YZ-19-07-
ATTATGCTGATATTGGGCTGTATCTGTCCGACAAGCTCTCTTGACGGCAGGCCTCTTGCAGCTGCAGGAATTGTAGTAACAGGAGATAAGGCAGTCAATGTATACACCTCGTCTCAGACAGGGTCAATCATAGTCAAGTTGCTCCCGAATATGCCCAGGGATAAGGAAGCGTGTGCAAAAGCCCCATTAGAGGCATATAACAGAACACTGACTACTTTGCTCACTCCTCTTGGCGACTCCATCCGCAAGATCCAAGGGTCTGTGTCCACGTCTGGGGGAAGGAGACAAAAACGCTTCATAGGTGCTATTATTGGCAGTGTAGCTCTTGGGGTTGCAACAGCGGCACAGATAACAGCGGCTGCGGCCCTAATACAAGCCAACCAGAATGCTGCCAACATCCTCCGGCTTAAGGAGAGCATTGCTGCAACCAATGAAGCTGTGCATG
>2007/China/YZ-21-07-Pi
ATTACTCTGGTACTGAGCTGCATCTGCCTGACGAGTTCTCTTGACGACAGGCCACTTGCGGCTGCGGGGATTGTGGTAACAGGAGATAAAGCAATCAATATATACACCTCATCTCAGACAGGGTCAATCATAGTCAAGTTGCTCCCGAATATGCCCAAGGACAAGGAGGCATGCGCGAAAGCCCCGTTAGAGGCATACAACAGAACACTGACCACTTTACTCACCCCCCTTGGTGATTCCATCCGCAGGATACAAGGATCTGTGTCCACATCAGGAGGAAGGAGGCGAAAGCGCTTCATAGGTGCCATTATAGGCAGTGTAGCTCTTGGGGTAGCGACATCGGCACAGATAACAGCGGCTGCGGCCCTAATACAAGCCAACCAGAATGCCGCCAACATCCTCCGGCTTAAGGAGAGCATCGCTGCAACCAATGAAGCTGTGCATG
>2007/China/YZ-22-07-Os
ATTATGCTGATATTGAGCTGTATCCGTCTGACAAGCTCTCTTGACGGCAGGCCCCTTGCAGCTGCAGGAATTGTAGTAACAGGAGATAAGGCAGTCAATGTATACACCTCGTCTCAGACAGGGTCAATCATAGTCAAGTTGCTCCCGAATATGCCCAGAGATAAGGAGGCATGTGCAAAAGCCCCATTGGAGGCATATAACAGAACACTGACTACTCTGCTCACTCCTCTTGGCGACTCCATCCGCAAGATCCAAGGGTCTGTGTCCACGTCCGGAGGAAGGAGACAAAAACGCTTTATAGGTGCTGTTATTGGCAGTGTAGCTCTTGGGGTTGCAACAGCGGCACAGATAACAGCAGCTGCGGCCCTAATACAAGCCAAACAGAATGCCGCCAACATCCTCCGGCTTAAGGAGAGCATTGCTGCAACCAATGAAGCTGTGCATG
>2007/China/YZ-23-07-Pi
ATTACTCTGGTACTGAGCTGCATCTGCCTGACGAGTTCTCTTGACGGCAGGCCACTTGCAGCTGCGGGGATTGTGGTAACAGGAGATAAAGCAATCAATATATACACCTCATCTCAGACAGGGTCAATCATAGTCAAGTTGCTCCCGAATATGCCCAAGGACAAGGAGGCATGTGCGAAAGCCCCGTTAGAGGCATACAACAGAACACTGACCACTTTACTCACCCCCCTTGGTGATTCCATCCGCAGGATACAAGGATCTGTGTCCACATCAGGAGGAAGGAGGCGAAAGCGCTTCATAGGTGCCATTATAGGCAGTGTAGCTCTTGGGGTAGCAACATCGGCACAGATAACAGCGGCTGCGGCCCTAATACAAGCCAACCAGAATGCCGCCAACATCCTCCGGCTTAAGGAGAGCATCGCTGCAACCAATGAAGCTGTGCATG
>2007/China/YZ-24-07-Ch
GTTGCGCTGGTACTGAGTTGCATCTGTCCGGCAAACTCCATTGATGGCAGGCCTCTTGCAGCTGCAGGAATTGTGGTTACAGGAGACAAAGCCGTCAACATATACACCTCATCCCAGACAGGATCAATCATAGTTAAGCTCCTCCCGAATCTGCCCAAGGATAAGGAGGCATGTGCGAAAGCCCCCTTGGATGCATACAACAGGACATTGACCACTTTGCTCACCCCCCTTGGTGACTCTATCCGTAGGATACAAGAGTCTGTGACTACATCTGGAGGGGGGAGACAGGGGCGCCTTATAGGCGCCATTATTGGCGGTGTGGCTCTTGGGGTTGCAACTGCCGCACAAATAACAGCGGCCGCAGCTCTGATACAAGCCAAACAAAATGCTGCCAACATCCTCCGACTTAAAGAGAGCATTGCCGCAACCAATGAGGCTGTGCATG
>2007/China/YZ-25-07-Ch
GTTGCGCTGGTACTGAGTTGCATCTGTCCGGCAAACTCCATTGATGGCAGGCCTCTTGCAGCTGCAGGAATTGTGGTTACAGGAGACAAAGCCGTCAACATATACACCTCATCCCAGACAGGATCAATCATAGTTAAGCTCCTCCCGAATCTGCCCAAGGATAAGGAGGCATGTGCGAAAGCCCCCTTGGATGCATACAACAGGACATTGACCACTTTGCTCACCCCCCTTGGTGACTCTATCCGTAGGATACAAGAGTCTGTGACTACATCTGGAGGGGGGAGACAGGGGCGCCTTATAGGCGCCATTATTGGCGGTGTGGCTCTTGGGGTTGCAACTGCCGCACAAATAACAGCGGCCGCAGCTCTGATACAAGCCAAACAAAATGCTGCCAACATCCTCCGACTTAAAGAGAGCATTGCCGCAACCAATGAGGCTGTGCATG
>2007/China/YZ-27-07-Ch
GTTGCGCTGGTACTGAGTTGCATCTGTCCGGCAAACTCCATTGATGGCAGGCCTCTTGCAGCTGCAGGAATTGTGGTTACAGGAGACAAAGCCGTCAACATATACACCTCATCCCAGACAGAATCAATCATAGTTAAGCTCCTCCCGAATCTGCCCAAGGATAAGGAGGCATGTGCGAAAGCCCCCTTGGATGCATACAACAGGACATTGACCACTTTGCTCACCCCCCTTGGTGACTCTATCCGTAGGATACAAGAGTCTGTGACTACATCTGGAGGGGGGAGACAGGGGCGCCTTATAGGCGCCATTATTGGCGGTGTGGCTCTTGGGGTTGCAACTGCCGCACAAATAACAGCGGCCGCAGCTCTGATACAAGCCAAACAAAATGCTGCCAACATCCTCCGACTTAAAGAGAGCATTGCCGCAACCAATGAGGCTGTGCATG
>2007/China/ZSM/Hebei/07
ATTATGCTGATATTGGGCTGTATCCGTCCGACAAGCTCTCTTGACGGCAGGCGTCTTGCAGCTGCAGGAATTGTAGTAACAGGAGATAAGGCAGTCAATGTATACACCTCGTCTCAGACAGGGTCAATCATAGTCAAGTTGCTCCCGAATATGCCCAGGGATAAGGAGGCGTGTGCGAAAGCCCCACTAGAGGCATATAACAGAACACTGACTACTTTGCTCACTCCTCTTGGCGACTCCATCCGCAAGATCCAAGGGTCTGTGTCCACGTCTGGAGGAAGGAGACAAAAACGCTTTATAGGTGCTGTTATTGGCAGTGTAGCTCTTGGGGTTGCAACAGCGGCACAGATAACAGCAGCTGCGGCCCTAATACAAGCCAACCAGAATGCTGCCAACATCCTCCGGCTTAAGGAGAGCATTGCTGCAACCAATGAAGCTGTGCATG
>2007/Luxembourg/3821-1/2007
ATTACTCTGGTACTGAGCTGCATCTGCCTGGCAAGCTCTCTTGACGGCAGGCCACTTGCAGCTGCGGGGATTGTGGTAACAGGAGATAAAGCAATCAATATATACACCTCATCTCAGACAGGGTCAATCATAGTCAAGTTGCTCCCGAATATGCCCAAGGACAAGGAGGCATGTGCGAAAGCCCCGTTAGAGGCATACAACAGAACACTGACCACTTTACTCACCCCCCTTGGTGATTCCATCCGCAGGATACAAGGATCTGTGTCCACACCAGGAGGAAGGAGGCAGAAGCGCTTTATAGGTGCCATTATAGGCAGTGTAGCTCTTGGGGTTGCGACATCGGCACAGATAACAGCAGCTGCGGCCCTAATACAAGCCAACCAGAATGCCGCCAACATCCTCCGGCTTAAGGAGAGCATCGCTGCAACCAATGAAGCTGTGCATG
>2007/Mali/ML029/07
ATCATGCTGATATCAAGCTGTATATGTCTGACAAGCTCCCTTGATGGCAGATCCCTTGCAGCTGCAGGGATTGTAATAACAGGAGATAAGGCAGTCAAAATATACACCTCATCTCAGACCGGATCTATCATAGTCAAGTTGCTCCCGAATATACCCAAGGACAAAGAGGCGTGTGCAAAAGCCCCCCTAGAGGCATACAACAGAACACTAACCACCTTGCTCACTCCCCTTGGCGATTCCATCCGCAAGATACAAGGGTCTGTGTCCACATCCGGAGGAAGAAGACGAAAACGCTTTGTAGGTGCAGTTATCGGCAGTGTAGCTCTTGGGGTTGCAACAGCGGCACAAATAACAGCGGCTGCGGCCCTAATACAAGCCAACCAGAATGCCGCCAACATCCTCCGACTTAAGGAAAGCATTGCTGCAACCAATGAAGCTGTGCATG
>2007/Mali/ML038/07
ATTATGCTGATATTAGGCTGTATCTGTCTGACAAACTCCCTTGACGGCAGGCCTCTTGCAGCTGCGGGGATTGTTATAACAGGAGACAAGGCAGTCAAGATATACACCTCATCTCAGACAGGGTCAATCATAGTCAAGTTGCTCCCAAACATGCCCAAGGACAAAGAGGCATGCGCAAAAGCCCCCTTAGAGGCATACAACAGAACATTGACCACCTTACTCACTCCCCTTGGCGATTCCATCCAAAGGATACAAAGGTCTGTGTCCACATCTGGAGGGAGGAGACAAAAGCGCTTTATAGGTGCCGTAATTGGCAGTGTAGCTCTTGGTGTTGCAACAGCAGCACAGATAACAGCAGCCGCGGCCCTAATACAAGCCAACCAGAATGCTGCCAACATCCTCCGGCTTAAGGAGAGCATTGCTGCAACCAATGAAGCTGTGCACG
>2007/Niger/chicken/Niger/38/2007
GTTATGCTGTTGCTAAGCTGCATATGTCTGACAAGCTCCCTTGATGGTAGGCCTCTTGCAGCTGCAGGGATTGTAATAACAGGAGATAAGGCAATCAAGATATACACCTCATCTCAGACTGGATCCATCATTGTCAAATTGCTCCCGAATATGCCCAAGGACAAGGAAGCATGTGCAAGAGCCCCATTAGAGGCGTACAACAGAACACTAACCACCTTACTCACTCCTCTTGGTGATTCCATCCGCAGGATACAAGGGTCTGTGTCCACATCTGGGGGAAGACGACAGAAACGCTTTATAGGTGCAGTCATTGGCAGTGTAGCTCTTGGGGTTGCAACAGCGGCACAGATAACAGCAGCTGCGGCCCTGATACAAGCCAACCAGAATGCCGCCAATATCCTCCGACTTAAGGAGAGCATTGCTGCAACCAATGAAGCTGTGCATG
>2007/Nigeria/chicken/Nigeria/VRD07-141/2007
ATTATGCTGGTACTAAGCTGTGTCTATATGACAAGCTCCCTTGACGGCAGGCCTCTTGCGGCTGCAGGAATTGTAATAACAGGAGATAAGGCAGTCAAGATCTACACCTCATCTCAGACAGGGTCGATCATAGTCAAGTTACTCCCGAATATGCCCAAGGATAAAGAGGCGTGTGCAAAAGCCCCATTAGAGGCATACAACAGAACATTAACCACCTTACTCGCTCCTCTTGGCGATTCCATCCACAGGATACAAGGGTCTGCGTCTACATCTGGAGGGAGGAGACAGAAACGCTTCATAGGTGCCGTTATTGGCAGTGTGGCTCTTGGGGTTGCAACAGCAGCACAGATAACAGCAGCCGCGGCCCTAATACAAGCCAACCAGAATGCTGCCAACATCCTCCGGCTTAAGGAGAGCATTGCTGCAACCAATGAAGCTGTGCATG
>2007/Nigeria/chicken/Nigeria/VRD07-233/2007
ATTATGCTGATGCTAAGCTGCATATGTCTGACAAGCTCCCTCGACGGCAGGCCTCTTGCAGCTGCAGGGATTGTAATAACAGGAGATAAGGCAATCAAGATATATACCTCATCTCAGACCGGATCCATCATAGTCAAGTTGCTCCCGAACATGCCCAAGGACAAGGAAGCGTGTGCAAGAGCCCCACTAGAGGCATATAATAGAACACTAACCGCCTTACTCACTCCTCTTGGTGATTCCATCCGCAGGATACAAGGGTCTGTGTCCACATCTGGAGGAAGACGACGGAAACGTTTTGTAGGTGCGGTTATTGGTAGTGTAGCTCTTGGGGTTGCAACAGCAGCACAGGTAACAGCAGCTGCGGCTCTGATACAAGCTAACCAGAATGCCGCCAACATCCTCCGGCTTAAGGAGAGCATTGCCGCAACCAATGAAGCTGTGCATG
>2007/Nigeria/chicken/Nigeria/VRD07-410/2007
ATTATGCTGGTACTAAGCTGTGTCTATATGACAAGCTCCCTTGACGGCAGGCCTCTTGCGGCTGCAGGAATTGTAATAACAGGAGATAAGGCAGTCAAGATCTACACCTCATCTCAGACAGGGTCGATCATAGTCAAATTACTCCCGAATATGCCCAAGGATAAAGAGGCGTGTGCAAAAGCCCCATTAGAGGCATACAACAGAACATTAACCACCTTACTCGCTCCTCTTGGCGATTCCATCCACAGGATACAAGGGTCTGCGTCTACATCTGGAGGGAGGAGACAGAAACGCTTTATAGGTGCTGTTATTGGCAGTGTAGCTCTTGGGGTTGCAACAGCAGCACAGATAACAGCAGCTGCGGCCCTAATACAAGCCAACCAGAATGCCGCCAACATCCTCCGGCTTAAGGAGAGCATCGCTGCAACCAATGAAGCTGTGCATG
>2007/Nigeria/dove/Nigeria/VRD07-163/2007
ATCACGCTGATACTGAGCTGCATTTGTCTGACAAGCTCTCTTGATGGCAGGCCTCTCGCAGCTGCGGGAATTGTGGTAACAGGGGATAAAGCAATCAACATATACACCTCGTCTCAGACGGGGTCAATCATAATCAAGTTGCTCCCAAATATGCCCAAGGATAAAGAGGCGTGTGCAAAAGCCCCTTTGGAAGCATACAACAGAACACTGACCGCCTTACTCAACCCCCTTGGTGATTCCATCCGCAGGATACAAGGATCTGTATCCACATCAGGAGGAAGGAGACAGAAGCGCTTTATAGGTGCCATTATCGGCAGTGTAGCTCTTGGGGTCGCGACGTCGGCACAGATAACAGCAGCTGCGGCCCTGATACAGGCCAACCAGAATGCTGCCAACATCCTCCGGCTTAAAGAGAGCATTGCTGCAACCAATGAAGCTGTGCATG
>2007/Nigeria/fowl/Nigeria/NIE93/2007
ATTATGCTGGTACTAAGCTGTGTCTATATGACAAGCTCCCTTGACGGCAGGCCTCTTGCGGCTGCAGGAATTGTAATAACAGGAGATAAGGCAGTCAAGATCTACACCTCATCCCAGACAGGGTCGATCATAGTCAAGTTACTCCCAAATATGCCCAAGGATAAAGAGGCGTGTGCAAAAGCCCCACTAGAGGCGTACAACAGAACATTAACCACCTTACTCACTCCTCTTGGCGACTCCATCCACAGGATACAAGGGTCTACGTCTACATCTGGAGGGAGGAGACAGAAACGCTTTATAGGTGCCGTCATTGGCAGTGTAGCTCTTGGGGTTGCAACAGCAGCACAGATAACAGCAGCTGCGGCCCTAATACAAGCCAACCAGAATGCTGCCAACATCCTCCGGCTTAAGGAGAGCATTGCTGCAACCAATGAAGCTGTTCATG
>2007/Nigeria/parrot/Nigeria/NIE139/2007
ATTACGCTGATACTGAGCTGCATCTGCCCGACAAGCTCTCTTGACGGCAGGCCTCTTGCAGCTGCAGGGATTGTGGTAACAGGAGATAAAGCAATCAATATATATACTTCATCTCAGACAGGGTCAATCATAGTCAAGTTGCTCCCGAATATGCCCAAAGACAAAGAGGCATGTGCAAAAGCCCCGTTAGAAGCATACAACAGAACACTGACCACTTTACTCACCCCCCTTGGTGATTCCATCCGCAGGATACAAGGGTCTGTGTCCACATCAGGAGGAAGGAGAAAGAAGCGTTTTATAGGTGCCATTATAGGCAGTGTAGCTCTTGGGGTTGCGACATCAGCACAGATAACAGCAGCCGCGGCTCTAATACAAGCCAACCAGAACGCCGCCAACATCCTCCGACTTAAGGAGAGCATCGCTGCAACCAATGAAGCTGTACATG
>2007/Nigeria/pigeon/Nigeria/NIE95/2007
ATTACGCTGATACTGAGCTGCATCTGCCCGACAAGCTCTCTTGACGGCAGGCCTCTTGCAGCTGCAGGGATTGTAGTAACAGGAGATAAAGCAATCAATATATATACTTCATCTCAGACAGGGTCAATCATAGTCAAGTTGCTCCCGAATATGCCCAAAGACAAAGAGGCATGTGCAAAAGCCCCGTTAGAAGCCTACAACAGAACACTGACCACTTTACTCACCCCCCTTGGTGATTCCATCCGCAGGATACAAGGGTCTGTGTCCACATCAGGAGGAAGGAGGAAGAAGCGTTTTATAGGTGCTATTATAGGCAGTGTAGCTCTTGGGGTTGCGACATCAGCACAGATAACAGCAGCCGCGGCTCTAATACAAGCCAACCAGAACGCCGCCAACATCCTCCGACTTAAGGAGAGCATCGCTGCAACCAATGAAGCTGTACATG
>2007/Pakistan/Pakistan/ND33
GTTATATTGATCTTGAGCTGTATCTGTCTGACAAGCTCCCTCGACGGCAGACCTCTTGCAGCTGCAGGGATTGTAGTAACAGGAGATAAGGCAGTCAATATATACACCTCATCTCAAACAGGATCAATCATAGTCAAATTGCTCCCGAATATGCCCAAGGATAAAGAGGCGTGTGCAAAAGCCCCATTAGAGGCATACAATAGAACACTGACCACTTTACTCACTCCCCTGGGCGATTCTATCCGTAGGATACAAGGGTCCGTGTCCACATCTGGAGGGAGGAGACAGAAACGCTTTATAGGTGCCGTTATTGGCAGTGTAGCTCTTGGGGTTGCAACAGCAGCGCAGATAACAGCAGCTGCGGCCCTAATCCAGGCTAACCGGAATGCTGCTAACATCCTCCGACTTAAGGAGAGCATTGCCGCAACCAATGAAGCTGTGCATG
>2007/Russia/ Pi/Rus/Archangelsk/0858/07
ATCATGCTGATACTGAGCTGCATTCGTCTGACAAGCTCTCTCGACGGCAGGCCTCTCGCAGCTGCGGGGATTGTGGTAACAGGAGATAAAGCAGTCAATATATACACCTCATCTCAGACAGGGTCAATCATAATCAAGTTGCTCCCAAATATGCCCAAGGATAAAGAGGCGTGTGCAAGAGCCCCGTTAGAAGCATACAACAGAACACTGACTGCTTTACTCAACCCCCTTGGTGATTCCATCCGCAGGATACAAGGATCTGTATCCACATCAGGAGGAAAGCGACAGAAGCGCTTTATAGGTGCCATTATCGGCAGTGTAGCTCTTGGGGTCGCAACATCAGCACAGATAACAGCAGCTGCGGCCCTGATACAAGCCAACCAGAATGCCGCCAACATCCTCCGGCTTAAGGAGAGCATTGCTGCAACCAATGAAGCTGTGCATG
>2007/Russia/ Pi/Rus/Kostroma/0843/07
ATCATGCTGATACTGAGCTGCATTCGTCTGACAAGCTCTCTCGACGGCAGGCCTCTCGCAGCTGCGGGGATTGTGGTAACAGGAGATAAAGCAGTCAATATATACACCTCATCTCAGACAGGGTCAATCATAATCAAGTTGCTCCCAAATATGCCCAAGGACAAAGAGGCGTGTGCAAGAGCCCCGTTAGAAGCATACAACAGAACACTGACTGCTTTACTCAACCCCCTTGGTGATTCCATCCGCAGGATACAAGGATCTGTATCCACATCAGGAGGAAAGAGACAGAAGCGCTTTATAGGTGCCATTATCGGCAGTGTAGCTCTTGGGGTCGCGACATCGGCACAGATAACAGCAGCTGCGGCCCTGATACAAGCCAACCAGAATGCCGCCAACATCCTCCGGCTTAAGGAGAGCATTGCTGCAACCAATGAAGCTGTGCATG
>2007/Serbia/1038
ATTATGCCGATATTGAGCTGTATCCGTCCGACAAGCTCTCTTGACGGCAGGCCTCTTGCAGCTGCAGGAATTGTAGTAACAGGAGATAAGGCAGTCAATGTATACACCTCGTCTCAAACAGGGTCAATCATAGTCAAGTTGCTCCCAAATATGCCCAGAGATAAGGAAGCGTGTGCGAAAGCCCCATTAGAGGCATATAACAGAACACTGACTACTTTGCTCACTCCTCTTGGCGACTCCATCCGCAAGATCCAAGGGTCTGTGTCCACGTCTGGAGGAAGGAGACAAAAACGCTTTATAGGTGCTGTTATTGGCAGTGTAGCTCTTGGGGTTGCAACAGCGGCACAGATAACAGCAGCTGCGGCCCTAATACAAGCCAACCAGAATGCTGCCAACATCCTCCGACTTAAGGAGAGCATTGCTGCAACCAATGAAGCTGTGCATG
>2007/Serbia/749
ATTATGCCGATATTGAGCTGTATCCGTCCGACAAGCTCTCTTGACGGCAGGCCTCTTGCAGCTGCAGGAATTGTAGTAACAGGAGATAAGGCAGTCAATGTATACACCTCGTCTCAGACAGGGTCAATCATAGTCAAGTTGCTCCCAAATATGCCCAGAGATAAGGAAGCGTGTGCGAAAGCCCCATTAGAGGCATATAACAGAACACTGACTACTTTGCTCACTCCTCTTGGCGACTCCATCCGCAAGATCCAAGGGTCTGTGTCCACGTCTGGAGGAAGGAGACAAAAACGCTTTATAGGTGCTGTTATTGGCAGTGTAGCTCTTGGGGTTGCAACAGCGGCACAGATAACAGCAGCTGCGGCCCTAATACAAGCCAACCAGAATGCTGCCAACATCCTCCGACTTAAGGAGAGCATTGCTGCAACCAATGAAGCTGTGCATG
>2007/USA/Pigeon/Minnesota/511296/07
ATTACTCTGATACTGAGCTGCATCTGCCTGACAAGCTCTCTTGATGGCAGGCCTCTTGCAGCTGCGGGGATTGTGGTAACAGGAGAGAAAGTGATCAATATATACACCTCATCTCAGACAGGGTCAATCATAGTCAAGTTGCTCCCGAATATGCCCAAGGACAAAGAGGCATGTGCAAAAGCCCCGTTAGAGGCATACAACAGAACACTGACCACTTTACTCACCCCCCTTGGTGATTCCATCCGCAGGATACAAGGGTCTGTGTCCACATCAGGAGTAAGGAGAAAGAAGCGCTTTATAGGTGCCATTATAGGCAGTGTAGCTCTTGGGGTTGCAACATCGGCACAGATAACAGCGGCTGCGGCCCTAATACAAGCCAATCAGAATGCTGCCAACATCCTCCGGCTTAAGGAGAGCATCGCTGCAACCAATGAGGCTGTGCACG
>2007/USA/Pigeon/South Dakota/486839/2007
ATTACTCTGATACTGAGCTGCATCTGCCTGACGAGTTCTCTTGATGGCAGGCCTCTTGCAGCTGCGGGGATTGTGGTAACAGGAGAAAAAGTGATCAATATATATACCTCATCTCAGACAGGGTCAATCATAGTCAAGTTGCTCCCGAATATGCCCAAGGACAAAGAGGTATGTGCAAAAGCCCCGTTAGAGGCATACAACAGAACACTGACCACTTTACTCACCCCCCTTGGTGATTCCATCCGCAGGATACAAGGGTCTGTGTCCACATCAGGAGTAAGGAGGAAGAAGCGCTTTATAGGTGCCATTATAGGCAGTATAGCTCTTGGGGTTGCAACATCGGCACAGATAACAGCGGCTGCGGCCCTAATACAAGCCAACCAGAATGCTGCCAACATCCTCCGGCTCAAGGAGAGTATCGCTGCAACCAATGAAGCTGTGCACG
>2008/BurkinaFaso/2415-361
ATTATGCTGGTACTAAGCTGTGTCTATATGACAAGCTCCCTTGACGGCAGGCCTCTTGCGGCTGCAGGAATTGTAATAACAGGAGACAAGGCAGTCAAAGTCTACACCTCATCCCAGACAGGGTCAATCATAGTCAAGTTACTCCCGAATATGCCCAAGGATAAAGAGGCGTGTGCAAAAGCCCCATTAGAGGCATACAACAGAACATTAACCACCTTACTCACTCCTCTTGGCGATTCCATCCACAAGATACAAGGGTCTGCATCTATATCTGGAGGGAGGAGACAGAAACGCTTTATAGGTGCCGTTATTGGCAGTGTAGCTCTTGGGGTTGCAACAGCAGCACAGATAACAGCAGCCGCGGCCCTAATACAAGCCAACCAAAATGCTGCCAACATCCTCCGGCTTAAGGAGAGCATTGCTGCAACCAATGAAGCTGTGCATG
>2008/BurkinaFaso/2415-580
ATTATGCTGGTACTATGCTGTGTCTATATGACAAGCTCCCTTGACGGCAGGCCTCTTGCGGCTGCAGGAATTGTAATAACAGGAGATAAGGCAGTCAAAATCTACACCTCATCCCAGACAGGGTCGATCATAGTCAAGTTACTCCCGAATATGCCCAAGGATAAAGAGGCGTGTGCAAAAGCCCCATTAGAGGCATACAACAGAACATTAACCACCTTACTCACTCCTCTTGGCGATTCCATCCATAGGATACAAGGGTCTGCGTCTACATCTGGAGGGAGGAGACAGAAACGCTTTATAGGTGCCGTTATTGGCAGTGTAGCTCTTGGAGTTGCAACAGCAGCACAGATAACAGCAGCTGCGGCCCTAATACAAGCCAACCAGAATGCTGCCAACATCCTCCGGCTTAAGGAGAGCATTGCTGCAACCAATGAAGCTGTGCATG
>2008/Burundi/4132-12
ATTGTGCTGATCTTAAGCTGTATCTGTTCGACAGGTTCCCTTGACGGCAGGCCTCTTGCAGCTGCAGGGATTGTAGTGACAGGAGATAAGGCAGTCAATATATACACCTCATCTCAGACAGGGTCAATAATAGTCAAATTGCTCCCGAATATGCCCAAGGATAAAGAGGCATGTGCAAAAGCCCCATTAGAGGCATACAACAGAACACTGACTACCTTACTCACTCCCCTTGGCGATTCTATCCGTAGGATACAAGGGTCCGTGTCCACGTCGAGAGGACGGAGACAGAAACGCTTTATAGGTGCCGTTATTGGCAGTGTAGCTCTTGGGGTTGCAACAGCGGCACAGATAACAGCAGCTGCGGCTCTAATACAAGCCAACCAGAATGCTGCTAACATCCTCCGGCTTAAAGAGAGTATTGCTGCAACCAATGAAGCTGTGCATG
>2008/Burundi/4132-20
ATTGTGCTGATCTTAAGCTGTATCTGTTCGACAGGTTCCCTTGACGGCAGGCCTCTTGCAGCTGCAGGGATTGTAGTGACAGGAGATAAGGCAGTCAATATATACACCTCATCTCAGACAGGGTCAATAATAGTCAAATTGCTCCCGAATATGCCCAAGGATAAAGAGGCATGTGCAAAAGCCCCATTAGAGGCATACAACAGAACACTGACTACCTTACTCACTCCCCTTGGCGATTCTATCCGTAGGATACAAGGGTCCGTGTCCACGTCGAGAGGACGGAGACAGAAACGCTTTATAGGTGCCGTTATTGGCAGTGTAGCTCTTGGGGTTGCAACAGCGGCACAGATAACAGCAGCTGCGGCTCTAATACAAGCCAACCAGAATGCTGCTAACATCCTCCGGCTTAAAGAGAGTATTGCTGCAACCAATGAAGCTGTGCATG
>2008/Cameroon/3490-147
ATTATGCTGGTACTAAGCTGTGTCTATATGACAAGCTCCCTTGACGGCAGGCCTCTTGCGGCTGCAGGAATTGTAATAACAGGAGATAAGGCAGTCAAGATCTACACCTCATCTCAGACAGGGTCGATCATAGTCAAGTTACTCCCGAATATGCCCAAGGATAAAGAGGCGTGTGCAAAAGCCCCATTAGAGGCATACAACAGAACATTAACCACCTTACTCGCTCCTCTTGGCGATTCCATCCACAAGATACAAGGATCTGCGTCTGCATCTGGAGGGAGGAGACAGAAACGCTTTATAGGTGCCGTTATTGGCAGTGTGGCTCTTGGGGTTGCAACAGCAGCACAGATAACAGCAGCTGCGGCCCTAATACAAGCCAACCAGAACGCTGCCAACATCCTCCGGCTTAAGGAGAGCATTGCTGCAACCAATGAAGCTGTGCATG
>2008/Cameroon/3490-149
ATTATGCTGGTACTAAGCTGTGTCTATATGACAAGCTCCCTTGACGGCAGGCCTCTTGCGGCTGCAGGAATTGTAATAACAGGAGATAAGGCAGTCAAGATCTACACCTCATCTCAGACAGGGTCGATCATAGTCAAGTTACTCCCGAATATGCCCAAGGATAAAGAGGCGTGTGCAAAAGCCCCATTAGAGGCATACAACAGAACATTAACCACCTTACTCGCTCCTCTTGGCGATTCCATCCACAAGATACAAGGATCTGCGTCTGCATCTGGAGGGAGGAGACAGAAACGCTTTATAGGTGCCGTTATTGGCAGTGTGGCTCTTGGGGTTGCAACAGCAGCACAGATAACAGCAGCTGCGGCCCTAATACAAGCCAACCAGAACGCTGCCAACATCCTCCGGCTTAAGGAGAGCATTGCTGCAACCAATGAAGCTGTGCATG
>2008/China/AH-2-08-Ch
ATTATGCTGATATTGAGCTGTATCCGTCCGGCAAGCTCTCTTGACGGCAGGCCCCTCGCAGCTGCAGGAATTGTAGTAACAGGAGATAAGGCAGTCAATGTATACACCTCGTCTCAGACAGGGTCAATCATAGTCAAGTTGCTCCCGAATATGCCCAGAGATAAGGAGGCATGCGCAAAAGCCCCATTGGAGGCATATAACAGAACATTGACCACTCTGCTCACTCCTCTTGGCGACTCCATCCGCAAGATCCAAGGGTCTGTGTCCACGTCCGGAGGAAGGAGACAAAAACGCTTTATAGGTGCTGTTATTGGCGGTGTAGCTCCTGGGGTTGCAACAGCGGCACAGATAACAGCAGCTGCGGCCCTAATACAAGCCAAACAGAATGCCGCCAACATCCTCCGGCTTAAGGAGAGCATTGCTGCAACCAATGAAGCTGTGCATG
>2008/China/carrier-/Guandong
ATTACTCTAGTACTGAGCTGCATCTGCCTGACGAGCTCTCTTGACGGCAGGCCACTTGCAGCTGCGGGTATTGTGGTAACAGGAGATAAAGCAATCAATATATACACCTCATCTCAAACAGGGTCAATCATAGTCAAGTTGCTCCCGAATATGCCCAAGGACAAGGAGGCATGTGCGAAGGCCCCGTTAGAGGCATACAACAGAACACTGACCACTTTACTCACCCCCCTTGGTGATTCCATCCGCAGGATACAAGGGTCTGTGTCCACATCGGGAGGAAGGAGGCAGAAGCGCTTTATAGGTGCCATTATAGGCAGTGTAGCTCTTGGGGTTGCGACATCGGCACAGATAACAGCGGCTGCGGCCCTAATACAAGCCAACCAGAATGCCGCCAACATCCTCCGGCTTAAGGAGAGCATCGCTGCAACCAATGAAGCTGTGCATG
>2008/China/CH/HLJ/LL01/08
ATTATGCTGATATTGGGCTGTATTCGTTCGACAAGCTCCCTTGATGGCAGGCCTCTTGCAGCTGCAGGAATTGTAGTAACAGGAGATAAGGCAGTCAATGTATACACCTCGTCTCAGACAGGGTCAATCATAGTCAAGTTGCTCCCGAATATGCCCAGAGGTAAGGAGGCGTGTGCGAAAGCCCCATTAGAGGCATATAACAGAACACTGACTACTTTGCTCACTCCTCTCGGCGACTCCATCCGCAAGATTCAAGGGTCTGTGTCCACATCTGGAGGAAGGAGACAAAAACGCTTTATAGGTGCTGTTATTGGCAGTGTAGCTCTTGGGGTTGCAACAGCGGCACAGATAACAGCAGCTGCGGCCCTAATACAAGCCAACAAGAATGCTGCCAACATCCTTCGGCTTAAGGAGAGCATTGCTGCAACCAATGAAGCTGTGCATG
>2008/China/CZ-10-08-Ch
ATTACGCTGATATTGAGCTGTATCCGTCTGACAAGCTCTCTTGACGGCAGGCCCCTTGCAGCTGCAGGAATTGTAGTAACAGGAGATAAGGCAGTCAATGTATACACCTCATCTCAGACAGGGTCAATCATAGTCAAGTTGCTCCCGAATATGCCCAGAGATAAGGAGGCATGTGCAAAAGCCCCATTGGAGGCATATAACAGAACACTGACTACTCTGCTCACTCCCCTTGGCGACTCCATCCGCAAGATCCAAGGGTCTGTGTCCACGTCCGGAGGAAGGAGACAAAAACGCTTTATAGGTGCTGTTATTGGCAGTGTAGCTCTTGGGGTTGCAACAGCGGCACAGATAACAGCAGCTGCGGCCCTAATACAAGCCAAACAGAATGCCGCCAACATCCTCCGGCTTAAGGAGAGCATTGCTGCAACCAATGAAGCTGTGCATG
>2008/China/CZ-8-06-Ch
ATTATGCTGATATTGGGCTGTATTTGTTCGACAAGCTCTCTTGACGGCAGGCCTCTTGCAGCTGCAGGAATTGTAGTAACAGGAGATAAGGCAGTCAATGTATACACCTCGTCTCAGACAGGGTCAATCATAGTCAAGTTGCTCCCGAATATGCCCAGGGATAAGGAGGCGTGTGCGAAAGCCCCATTAGAGGCATATAACAGAACACTGACTACTTTGCTCACTCCTCTTGGCGACTCCATCCGCAAGATTCAAGGGTCTGTGTCCACGTCTGGAGGAAGGAGACAAAAACGCTTTATAGGTGCTGTTATTGGCAGTGTAGCTCTTGGGGTTGCAACAGCGGCACAGATAACAGCAGCTGCGGCCCTAATACAAGCCAACAAGAATGCTGCCAACATCCTTCGGCTTAAGGAGAGCATTGCTGCAACCAATGAAGCTGTGCATG
>2008/China/DFF3Q/Beijing/08
GTTGCGCTGGTACTGAGTTGCATCTGTCCGGCAAACTCCATTGATGGCAGGCCTCTTGCAGCTGCAGGAATTGTGGTTACAGGAGACAAAGCCGTCAACATATACACCTCATCCCAGACAGGATCAATCATAGTTAAGCTCCTCCCGAATCTGCCCAAGGATAAGGAGGCATGTGCGAAAGCCCCCTTGGATGCATACAACAGGACATTGACCACTTTGCTCACCCCCCTTGGTGACTCTATCCGTAGGATACAAGAGTCTGTGACTACATCTGGAGGGGGGAGACAGGGGCGCCTTATAGGCGCCATTATTGGCGGTGTGGCTCTTGGGGTTGCAACTGCCGCACAAATAACAGCGGCCGCAGCTCTGATACAAGCCAAACAAAATGCTGCCAACATCCTCCGACTTAAAGAGAGCATTGCCGCAACCAATGAGGCTGTGCATG
>2008/China/DFGS/Beijing/08
ATTATGCTGATACTGAGCTGTATCCGTCTGACAAGCTCTCTTGACGGCAGGCCCCTTGCAGCTGCAGGAATTGTAGTAACAGGAGATAAGGCAGTCAATGTATACACCTCGTCTCAGACAGGGTCAGTCATAGTCAAGTTGCTCCCGAATATGCCCAGAGATAAGGAGGCATGTGCAAAAGCCCCATTGGAGGCATATAACAGAACACTGACTACTCTGCTCACTCCTCTTGGCGACTCCATCCGCAAGATCCAAGGGTCTGTGTCCACGTCCGGAGGAAGGAGACAAAAACGCTTCATAGGTGCTGTTATTGGCAGTGTAGCTCTTGGGGTTGCAACAGCGGCACAGATAACAGCAGCTGCGGCCCTAATACAAGCCAAACAGAATGCCGCCAACATCCTCCGGCTTAAGGAGAGCATTGCTGCAACCAATGAAGCTGTGCATG
>2008/China/DFZD/Jilin/08
ATTATGCTGATATTGGACTGTATCCGTCCGACAAGCTCTCTTGACGGCAGGCGTCTTGCAGCTGCAGGAATTGTAGTAACAGGAGATAAGGCAGTCAATGTATACACCTCGTCTCAGACAGGGTCAATCATAGTCAAGTTGCTCCCGAATATGCCCAGGGATAAGGAGGCGTGTGCGAAAGCCCCACTAGAGGCATATAACAGAACACTGACTACTTTGCTCACTCCTCTTGGCGACTCCATCCGCAAGATCCAAGGGTCTGTGTCCACGTCTGGAGGAAGGAGACAAAAACGCTTTATAGGTGCTGTTATTGGCAGTGTAGCTCTTGGGGTTGCAACAGCGGCACAAATAACAGCAGCTGCGGCCCTAATACAAGCCAACCAGAATGCTGCCAACATCCTCCGGCTTAAGGAGAGCATTGCTGCAACCAATGAAGCTGTGCATG
>2008/China/DT-3-08-Ch
ATTATGCTGATATTGGGCTGTATTCGTTCGACAAGCTCCCTTGATGGCAGGCCTCTTGCAGCTGCAGGAATTGTAGTAACAGGAGATAAGGCAGTCAATGTATACACCTCGTCTCAGACAGGGTCAATCATAGTCAAGTTGCTCCCGAATATGCCCAGGGATAAGGAGGCGTGTGCGAAAGCCCCATTAGAGGCATATAACAGAACACTGACTACTTTGCTCACTCCTCTTGGCGACTCCATCCCCAAGATTCAAGGGTCTGTGTCCACGTCTGGAGGAAGGAGACAAAAACGCTTTATAGGTGCTGTTATTGGCAGTGTGGCTCTTGGGGTTGCAACAGCGGCACAGATAACAGCAGCTGCGGCCCTAATACAAGCCAACAAGAATGCTGCCAACATCCTTCGGCTTAAGGAGAGCATTGCTGCAACCAATGAAGCTGTGCATG
>2008/China/HA-4-08-Ch
ATTATGCTGATATTAGGCTGTATTCATTCGGCAAGCTCCCTTGATGGCAGGCTTCTTGCAGCTGCAGGAATTGTAGTAACAGGAGATAAGGCAGTCAATGTATACACCTCGTCTCAGACAGGGTCAATCATAGTCAAGTTGCTCCCGAATATGCCCAGGGATAAGGAGGCGTGTGCGAAAGCCCCATTAGAGGCATATAACAGAACACTGACTACTCTGCTCACTCCTCTTGGCGACTCCATCCGCAAGATTCAAGGGTCTGTGTCCACGTCTGGAGGAAGGAGACAAAAACGCTTTATAGGTGCTGTTATTGGCAGTGTAGCTCTTGGGGTTGCAACAGCGGCACAGATAACAGCAGCTGCGGCCCTAATACAAGCCAACAAGAATGCTGCCAACATCCTTCGGCTTAAGGAGAGCATTGCTGCAACCAATGAAGCTGTGCATG
>2008/China/JN08
ATTATGCTGATACTGAGCTGCATCTGCCCGACGAGCTCTCTTGACGGCAGGCCACTTGCAGCTGCGGGGATTGTGGTAACAGGAGATAAAGCAATCAATATATACACCTCATCCCAGACAGGGTCAATCATAGTCAAGTTGCTCCCGAATATGCCCAAGGACAAAGAGGCATGTGCAAAAGCCCCGTTAGAGGCATACAACAGAACACTGACCACTTTACTCACCCCCCTTGGTGATTCCATCCGCAGGATACAAGGGTCTGTGTCCACATCAGGAGGAAGGAGGCAGAAGCGCTTTATAGGTGCCATTATAGGCAGTGTAGCTCTTGGGGTTGCGACATCGGCACAGATAACAGCAGCTGCGGCCCTAATACAAGCCAACCAGAATGCCGCCAACATCCTCCGGCTTAAGGAGAGCATTGCTGCAACCAATGAAGCTGTGCATG
>2008/China/JS-18-08-
ATCATGCTGATATTGAGCTGCATCCGCCCGACAAGCTCTCTTGACGGCAGGCCCCTTGCAGCTGCAGGAATTATAATAACAGGAGATAAGGCAGTCAATGTATACACCTCATCTCAGACAGGGTCAATCATAGTCAAGTTGCTCCCGAATATGCCCAGAGATAAGGAGGCATGTGCAAAAGCCCCATTGGAGGCATATAACAGAACACTGACTACTCTGCTCACTCCTCTTGGCGACTCCATCCGCAAGATCCAAGGGTCTGTGTCCACGTCCGGAGGAAGGAGAAAAAAACGCTTTATAGGTGCTGTTATTGGCAGTGTAGCTCTTGGGGTTGCAACAGCGGCACAGATAACAGCAGCTGCGGCCCTAATACAAGCCAAACAGAATGCCGCCAACATCCTCCGGCTTAAGGAGAGCATTGCTGCAACCAATGAAGCTGTGCATG
>2008/China/JSDO812
ACCATGCTGATATTGGGCTGTATCTGTCCGACAAGCTCTCTTGACGGCAGGCCTCTTGCAGCTGCAGGAATTGTAGTAACAGGAGATAAGGCAGTCAATGTATACACTTCGTCTCGGACAGGGTCAATCATAGTCAAGTTGCTCCCGAATATGCCCAGGGATAAGGAGGCGTGTGCAAAAGCCCCATTAGAGGCATATAACAGAACACTGACTACTTTGCTCACTCCTCTTGGCGACTCCATCCGCAAGATCCAAGGGTCTGTGTCCACATCTGGAGGAAGGAGACAAAAACGCTTTATAGGTGCTGTTATTGGCAGTGTAGCTCTTGGGGTTGCAACAGCGGCACAGATAACAGCAGCTGCGGCCCTAATACAAGCCAACCAGAATGCCGCCAACATCCTCCGGCTTAAGGAGAGCATTGCTGCAACCAATGAAGCTGTGCATG
>2008/China/LGQQ/Liaoning/08
ATTATGCTGATATTGGACTGTATCCGTCCGACCAGCTCTCTTGACGGCACGCCTCTTGCAGCTGCAGGAATTGTAGTAACAGGAGATAAGGCAGTCAATGTATATACCTCGTCTCAGACAGGGTCAATCATAGTCAAGTTGCTCCCGAATATGCCCAAGGATAAGGAGGCGTGTGCGAAAGACCCATTAGAGGCATATAACAGAACACTGACTACTTTGCTCACTCCTCTTGGCGAATCCATCCGCAAGATCCAAGGGTCTGTGTCCACGTCTGGAGGAAGGAGACAAAAACGCTTTATAGGTGCTGTTATTGGTAGTGTAGCTCTTGGGGTTGCAACAGCGGCACAAATAACAGCAGCTGCGGCCCTAATACAAGCCAACCACAATGCTGCCAACTTCCTTCGAATTAAGGAGAGCATTGCTGCAACCAATGAAGCTGTGCATG
>2008/China/ND-XX08
ATTATGCTGATATTGGGCTGTATTCGTTCGACAAGCTCCCTTGATGGCAGGCCTCTTGCAGCTGCAGGAATTGTAGTAACAGGAGATAAGGCAGTCAATGTATACACCTCGTCTCAGACAGGGTCAATCATAGTCAAGTTGCTCCCGAATATGCCCAGGGATAAGGAGGCGTGTGCGAAAGCCCCATTAGAGGCATATAACAGAACACTGACTACTTTGCTCACTCCTCTTGGCGACTCTATCCGCAAGATTCAAGGGTCTGTGTCCACGTCTGGAAGAAGGAGACAAAAACGCTTTATAGGTGCTGTTATTGGCAGTGTAGCTCTTGGGGTTGCAACAGCGGCACAGATAACAGCAGCTGCGGCCCTAATACAAGCCAACAAGAATGCTGCCAACATCCTTCGGCTTAAGGAGAGCATTGCTGCAACCAATGAAGCTGTGCATG
>2008/China/Pigeon/China/100/08
ATCATGCTGATATTGAGCTGCATCTGCCCGACGGGCTCTCTTGACGGCAGGCCTCTTGCAGCTGCAGGGATTGTGGTAACAGGAGATAAAGCGATCAATATATACACCTCATCTCAGACAGGGTCAATCATAGTCAAGTTGCTCCCGAATATGCCCAAGGACAAAGAGGCATGTGCAAAAGCCCCTCTAGAAGCATACAACAGAACACTGACCACTTTACTCACCCCCCTAGGTGATTCCATCCGCAGGATACAAGGGTCTGTGTCCGCATCAGGGGAAAAGAGGCAGAAACGGTTTATAGGTGCCATTATCGGCAGTGTAGCTCTTGGGGTCGCGACATCGGCACAGATAACAGCAGCTGCGGCCCTAATACAAGCCAATCAGAATGCCGCCAATATTCTCCGGCTTAAGGAGAGCATTGCTGCAACTAATGAAGCTGTGCATG
>2008/China/Pigeon/China/104/08
ATTACTCTGGTACTGAGCTGCATCTGCCTGACGAGCTCTCTTGACGGCAGGCCACTTGCAGCTGCGGGGATTGTGGTAACAGGAGATAAAGCAATCAATATATACACCTCATCTCAGACAGGGTCAATCATAGTCAAGTTGCTCCCGAATATGCCCAAGGACAAGGAGGCATGTGCGAAAGCCCCGTTAGAGGCATACAACAGAACACTGACCACTTTACTCACCCCCCTTGGTGATTCCATCCGCAGGATACAAGGATCTGTGTCCACATCAGGAGGAAGGAGGCAGAAGCGCTTTATAGGTGCCATTATAGGCAGTGTAGCTCTTGGGGTTGCGACATCGGCACAGATAACAGCGGCTGCGGCCCTAATACAAGCCAACCAGAATGCCGCCAACATCCTCCGGCTTAAGGAGAGCATCGCTGCAACCAATGAAGCTGTGCATG
>2008/China/Pigeon/China/105/08
GTTACTCTGGTACTGAGCTGCATCTGCCTGACGAGCTCTCTTGACGGCAGGCCACTTGCAGCTGCGGGGATTGTGGTAACAGGAGATAAAGCAATCAATATATACACCTCATCTCAGACAGGGTCAATCATAGTCAAGTTGCTCCCGAATATGCCCAAGGACAAGGAGGCATGTGCGAAAGCCCCGTTAGAGGCATACAACAGAACACTGACCACTTTACTCACCCCCCTTGGTGATTCCATCCGCAGGATACAAGGATCTGTGTCCACATCAGGAGGAAGGAGGCAGAAGCGCTTTATAGGTGCCATTATAGGCAGTGTAGCTCTTGGGGTTGCGACATCGGCACAGATAACAGCGGCTGCGGCCCTAATACAAGCCAACCAGAATGCCGCCAACATCCTCCGGCTTAAGGAGAGCATCGCTGCAACCAATGAAGCTGTGCATG
>2008/China/Pigeon/China/106/08
ATTACTCTGGTACTGAGCTGCATCTGCCTGACGAGCTCTCTTGACGGCAGGCCACTTGCAGCTGCGGGGATTGTGGTAACAGGAGATAAAGCAATCAATATATACACCTCATCTCAGACAGGGTCAATCATAGTCAAGTTGCTCCCGAATATGCCCAAGGACAAGGAGGCATGTGCGAAAGCCCCGTTAGAGGCATACAACAGAACACTGACCACTTTACTCACCCCCCTTGGTGATTCCATCCGCAGGATACAAGGATCTGTGTCCACATCAGGAGGAAGGAGGCAGAAGCGCTTTATAGGTGCCATTATAGGCAGTGTAGCTCTTGGGGTTGCGACATCGGCACAGATAACAGCGGCTGCGGCCCTAATACAAGCCAACCAGAATGCCGCCAACATCCTCCGGCTTAAGGAGAGCATCGCTGCAACCAATGAAGCTGTGCATG
>2008/China/Pigeon/China/107/08
ATCATGCTGATATTGAGCTGCATCTGCCCGACGGGCTCTCTTGACGGCAGGCCTCTTGCAGCTGCAGGGATTGTGGTAACAGGAGATAAAGCGATCAATATATACACCTCATCTCAGACAGGGTCAATCATAGTCAAGTTGCTCCCGAATATGCCCAAGGATAAAGAGGCATGTGCAAAAGCCCCTCTAGAAGCATACAACAGAACACTGACCACTTTACTCACCCCCCTAGGTGATTCCATCCGCAGGATACAAGGGTCTGTGTCCGCATCAGGGGAAAAGAGGCAGAAACGGTTTATAGGTACCATTATCGGCAGTGTAGCTCTTGGGGTCGCGACATCGGCACAGATAACAGCAGCTGCGGCCCTAATACAAGCCAATCAGAATGCCGCCAATATTCTCCGGCTTAAGGAGAGCATTGCTGCAACTAATGAAGCTGTGCATG
>2008/China/Pigeon/China/110/08
ATCATGCTGATATTGAGCTGCATCTGCCCGACGGGCTCTCTTGACGGCAGACCTCTTGCAGCTGCAGGGATTGTGGTAACAGGAGATAAAGCAATCAATATATACACCTCATCTCAGACAGGGTCAATCATAGTCAAGTTGCTCCCGAATATGCCCAAGGACAAAGAGGCATGTGCAAAAGCCCCTCTAGAAGCATACAACAGAACACTGACCACTTTACTCACCCCCCTAGGTGATTCCATCCGCAGGATACAAGGGTCTGTGTCCACATCAGGGGGAAAGAGGCAGAAACGGTTTATAGGTGCCATTATCGGCAGTGTAGCTCTTGGGGTCGCGACATCGGCACAGATAACAGCAGCTGCGGCCCTAATACAAGCCAATCAGAATGCCGCCAATATTCTCCGGCTTAAGGAGAGCATTGCTGCAACTAATGAAGCTGTGCATG
>2008/China/Pigeon/China/112/08
ATCATGCTGATATTGAGCTGCATCTGCCCGACGGGCTCTCTTGACGGCAGGCCTCTTGCAGCTGCAGGGATTGTGGTAACAGGAGATAAAGCGATCAATATATACACCTCATCTCAGACAGGGTCAATCATAGTCAAGTTGCTCCCGAATATGCCCAAGGACAAAGAGGCATGTGCAAAAGCCCCTCTAGAAGCATACAACAGAACACTGACCACTTTACTCACCCCCCTAGGTGATTCCATCCGCAGGATACAAGGGTCTGTGTCCGCATCAGGGGAAAAGAGGCAGAAACGGTTTATAGGTGCCATTATCGGCAGTGTAGCTCTTGGGGTCGCGACATCGGCACAGATAACAGCAGCTGCGGCCCTAATACAAGCCAATCAGAATGCCGCCAATATTCTCCGGCTTAAGGAGAGCATTGCTGCAACTAATGAAGCTGTGCATG
>2008/China/SD-15-08-Pi
ATTATGCTGATATTGAGCTGTATCCGTCTGACAAGCTCTCTTGACGGCAGGCCCCTTGCAGCTGCAGGAATTGTAGTAACAGGAGATAAGGCAGTCAATGTATACACCTCGTCTCAGACAGGGTCAATCATAGTCAAGTTGCTCCCGAATATGCCCAGAGATAAGGAGGCATGTGCAAAAGCCCCATTGGAGGCATATAACAGAACACTGACCACTCTGCTCACTCCTCTTGGCGACTCCATCCGCAAGATCCAAGGGTCTGTGTCCACGTCCAGAGGAAGGAGACAAAAACGCTTTATAGGTGCTGTTATTGGCAGTGTAGCTCTTGGGGTTGCAACAGCGGCACAGATAACAGCAGCTGCGGCCCTAATACAAGCCAAACAGAATGCCGCCAACATCCTCCGGCTCAAGGAGAGCATCGCTGCAACCAATGAAGCTGTGCATG
>2008/China/SD2
ATTATGCTGATATTGGGCTGTATTCGTTCGACAAGCTCCCTTGATGGCAGGCCTCTTGCAGCTGCAGGAATTGTAGTAACAGGAGATAAGGCAGTCAATGTATACACCTCGTCTCAGACAGGGTCAATCATAGTCAAGTTGCTCCCGAATATGCCCAGGGATAAGGAGGCATGTGCGAAAGCCCCATTAGAGGCATATAACAGGACACTGACTACTTTGCTCACTCCTCTTGGCAACTCCATCCGCAAGATTCAAGGGTCTGTGTCCACGTCTGGAGGAAGGAGACAAAAACGATTTATAGGTGCTGTTATTGGCAGTGTAGCTCTTGGGGTTGCAACAGCGGCACAGATAACAGCAGCTGCGGCCCTAATACAAGCCAACAAGAATGCTGCCAACATCCTTCGGCTTAAGGAGAGCATTGCTGCAACCAATGAAGCTGTGCATG
>2008/China/SD3
ATTATGCTGATATTGGGCTGTATTCGTTCGACAAGCTCCCTTGATGGCAGGCCTCTTGCAGCTGCAGGAATTGTAGTAACAGGAGATAAGGCAGTCAATGTATACACCTCGTCTCAGACAGGGTCAATCATAGTCAAGTTGCTCCCGAATATGCCCAGGGATAAGGAGGCATGTGCGAAAGCCCCATTAGAGGCATATAACAGGACACTGACTACTTTGCTCACTCCTCTTGGCAACTCCATCCGCAAGATTCAAGGGTCTGTGTCCACGTCTGGAGGAAGGAGACAAAAACGATTTATAGGTGCTGTTATTGGCAGTGTAGCTCTTGGGGTTGCAACAGCGGCACAGATAACAGCAGCTGCGGCCCTAATACAAGCCAACAAGAATGCTGCCAACATCCTTCGGCTTAAGGAGAGCATTGCTGCAACCAATGAAGCTGTGCATG
>2008/China/SD4
ACTATGCTGATATTGAGCTGTATCCGTCTGACAAGCTCTCTTGACGGCAGGCCCCTTGCAGCTGCAGGAATTGTAGTAACAGGAGATAAGGCAGTCAATGTATACACCTCGTCTCAGACAGGGTCAATCATAGTCAAGTTGCTCCCGAATATGCCCAGAGATAAGGAGGCATGTGCAAAAGCCCCATTGGAGGCATATAACAGAACACTGACTACTCTGCTCACTCCTCTTGGCGACTCCATCCGCAAGATCCAAGGGTCTGTGTCCACGTCCGGAGGAAGGAGACAAAAACGTTTTATAGGTGCTGTTATTGGCAGTGTAGCTCTTGGGGTTGCAACAGCGGCACAGATAACAGCAGCTGCAGCCCTAATACAAGCCAAACAGAATGCCGCCAACATCCTCCGGCTTAAGGAGAGCATTGCTGCAACCAATGAAGCTGTGCATG
>2008/China/SDFCH
ATTATGCTGATATTGAGCTGTATCCGTCTGGCAAGCTCTCTTGACGGCAGGCCCCTCGCAGCTGCAGGAATTGTAGTAACAGGAGATAAGGCAGTCAATGTGTACACCTCGTCTCAGACAGGGTCAATCATAGTCAAGTTGCTCCCGAATATGCCCAGAGATAAGGAGGCATGTGCAAAAGCCCCATTGGAGGCATATAACAGAACATTGACCACTCTGCTCACTCCTCTTGGCGACTCCATCCGCAAGATCCAAGGGTCTGTGTCCACGTCCGGAGGAAGGAGACAAAAACGCTTTATAGGTGCTGTTATTGGCGGTGTAGCTCTTGGGGTTACAACAGCGGCACAGATAACAGCAGCTGCGGCCCTAATACAAGCCAAACAGAATGCCGCCAACATCCTCCGGCTTAAGGAGAGCATTGCTGCAACCAATGAAGCTGTGCATG
>2008/China/SDWF01
ATTATGCTGATATTGGGCTGTATTCGTTCGACAAGCTCCCTTGATGGCAGGCCTCTTGCAGCTGCGGGAATTGTAGTAACAGGAGATAAGGCAGTCAATGTATACACCTCGTCTCAGACAGGGTCAATCATAGTCAAGTTGCTCCCGAATATGCCCAGGGATAAGGAGGCGTGTGCGAAAGCCCCATTAGAGGCATATAACAGAACACTGACTACTTTGCTCACTCCTCTTGGCGACTCCATCCGCAAGATTCAAGGGTCTGTGTCCACGTCTGGAGGAAGGAGACAAAAACGCTTTATAGGTGCTGTTATTGGCAGTGTAGCTCTTGGGGTTGCAACAGCGGCACAGATAACAGCAGCTGCGGCCCTAATACAAGCCAACAAGAATGCTGCCAACATCCTTCGGCTTAAGGAGAGCATTGCTGCAACCAATGAAGCTGTGCATG
>2008/China/SDWF02
ATTATGCTGATATTGAGCTGTATCCGTCTGGCAAGCTCTCTTGACGGCAGGCCCCTCGCAGCTGCAGGAATTGTAGTAACAGGAGATAAGGCAGTCAATGTGTACACCTCGTCTCAGACAGGGTCAATCATAGTCAAGTTGCTCCCGAATATACCCAGAGATAAGGAGGCATGTGCAAAAGCCCCATTGGAGGCATATAACAGAACATTGACCACTCTGCTCACTCCTCTTGGCGACTCCATCCGCAAGATCCAAGGGTCTGTGTCCACGTCCGGAGGAAGGAGACAAAAACGCTTTATAGGTGCTGTTATTGGCGGTGTAGCTCTTGGGGTTGCAACAGCGGCACAGATAACAGCAGCTGCGGCCCTAATACAAGCCAAACAGAATGCCGCCAACATCCTCCGGCTTAAGGAGAGCATTGCTGCAACCAATGAAGCTGTGCATG
>2008/China/SDWF03
ATTATGCTGATATTGAGCTGTATCCGTCTGGCAAGCTCTCTTGACGGCAGGCCCCTCGCAGCTGCAGGAATTGTAGTAACAGGAGATAAGGCAGTCAATGTGTACACCTCGTCTCAGACAGGGTCAATCATAGTCAAGTTGCTCCCGAATATGCCCAGAGATAAGGAGGCATGTGCAAAAGCCCCATTGGAGGCATATAACAGAACATTGACCACTCTGCTCACTCCTCTTGGCGACTCCATCCGCAAGATCCAAGGGTCTGTGTCCACGTCCGGAGGAAGGAGACAAAAACGCTTTATAGGTGCTGTTATTGGCGGTGTAGCTCTTGGGGTTGCAACAGCGGCACAGATAACAGCAGCTGCGGCCCTAATACAAGCCAAACAGAATGCCGCCAACATCCTCCGGCTTAAGGAGAGCATTGCTGCAACCAATGAAGCTGTGCATG
>2008/China/sh09
ATTATGCTGATATTGAGCTGTATCTGTCTGACAAGCTCTCTTGACGGCAGGCCCCTTGCAGCTGCAGGAATTGTAGTAACAGGAGATAAGGCAGTCAATGTATACACCTCGTCTCAGACAGGGTCAATCATAGTCAAGTTGCTCCCGAATATGCCCAGAGATAAGGAGGCATGTGCAAAAGCCCCATTGGAGGCATATAACAGAACACTGACTACTCTGCTCACTCCTCTTGGCGACTCCATCCGCAAGATCCAAGGGTCTGTGTACACGTCTGGAGGAAGGAGACAAAAACGCTTTATAGGTGCTGTTATTGGCAGTGTAGCTCTTGGGGTTGCAACAGCGGCACAGATAACAGCAGCTGCGGCCCTAATACAAGCCAAACAGAATGCCGCCAACATCCTCCGGCTTAAGGAGAGCATTGCTGCAACCAATGAAGCTGTGCATG
>2008/China/SN-19-08-Ch
ATTATGCTGATATTGAGCTGTATCCGTCTGACAAGCTCTCTTGACGGCAGGCCCCTTGCAGCTGCAGGAATTGTAGTAACAGGAGATAAGGCAGTCAATGTATACACCTCGTCTCAGACAGGGTCAATCATAGTCAAGTTGCTCCCGAATATGCCCAGAGATAAGGAGGCATGTGCAAAAGCCCCATTGGAGGCATATAACAGAACACTGACTACTCTGCTCACTCCTCTTGGCGACTCTATCCGCAAGATCCAAGGGTCTGTGTCCACGTCCGGAGGAAGGAGACAAAAACGCTTCATAGGTGCTGTTATTGGTAGTGTAGCTCTTGGGGTTGCAACAGCGGCACAGATAACAGCAGCTGCGGCCCTAATACAAGCCAAACAGAATGCCGCCAACATCCTCCGGCTTAAGGAGAGCATTGCTGCAACCAATGAAGCTGTGCATG
>2008/China/SN-20-08-Ch
ATTATGCTGATATTGAGCTGTATCCGTCTGACAAGCTCTCTTGACGGCAGGCCCCTTGCAGCTGCAGGAATTGTAGTAACAGGAGATAAGGCAGTCAATGTATACACCTCGTCTCAGACAGGGTCAATCATAGTCAAGTTGCTCCCGAATATGCCCAGAGATAAGGAGGCATGTGCAAAAGCCCCATTGGAGGCATATAACAGAACACTGACTACTCTGCTCACTCCTCTTGGCGACTCTATCCGCAAGATCCAAGGGTCTGTGTCCACGTCCGGAGGAAGGAGACAAAAACGCTTCATAGGTGCTGTTATTGGTAGTGTAGCTCTTGGGGTTGCAACAGCGGCACAGATAACAGCAGCTGCGGCCCTAATACAAGCCAAACAGAATGCCGCCAACATCCTCCGGCTTAAGGAGAGCATTGCTGCAACCAATGAAGCTGTGCATG
>2008/China/SN-5-08-Ch
ATTATGCTGATATTGGGCTGTATTTGTTCGACAAGCTCCCTTGATGGCAGGCCTCTTGCAGCTGCAGGAATTGTAGTAACAGGAGATAAGGCAGTCAATGTATACACCTCGTCTCAGACAGGGTCAATCATAATCAAGTTGCTCCCGAATATGCCCAGGGATAAGGAGGCGTGTGCGAAAGCCCCATTAGAGGCATATAACAGGACACTGACTGCTTTGCTCACTCCTCTTGGCAACTCCATCCGCAAGATTCAAGGGTCTGTGTCCACGTCTGGAAGAAGGAGACAAAAACGCTTTATAGGTGCTGTTATTGGCAGTGTAGCCCTTGGGGTTGCAACAGCGGCACAGATAACAGCAGCTGCGGCCCTAATACAAGCCAACAAGAATGCTGCCAACATCCTTCGGCTTAAGGAGAGCATTGCTGCAACCAATGAAGCTGTGCATG
>2008/China/SN-6-08-Ch
ACTATGCTGATATTGAGCTGTATCCGTCTGACAAGCTCTCTTGACGGCAGGCCCCTTGCAGCTGCAGGAATTGTAGTAACAGGAGATAAGGCAGTCAATGTATACACCTCGTCTCAGACAGGGTCAATCATAGTCAAGTTGCTCCCGAATATGCCCAGAGATAAGGAGGCATGTGCAAAAGCCCCATTGGAGGCATATAACAGAACACTGACTACTCTGCTCACTCCTCTTGGCGACTCCATCCGCAAGATCCAAGGGTCTGTGTCCACGTCCGGAGGGAGGAGACAAAAACGCTTTATAGGTGCTGTTATTGGCAGTGTAGCTCTCGGGGTTGCAACAGCGGCACAGATAACAGCAGCTGCGGCCCTAATACAAGCCAAACAGAATGCCGCCAACATCCTCCGGCTTAAGGAGAGCATTGCTGCAACCAATGAAGCTGTGCATG
>2008/China/SS
ATTACTCTGGTACTGAGCTGCATCTGCCTGACGAGCTCTCTTGACGGCAGGCCACTTGCAGCTGCGGGGATTGTGGTAACAGGAGATAAAGCAATCAATATATACACCTCATCTCAGACAGGGTCAATCATAGTCAAGTTGCTCCCGAATATGCCCAAGGACAAGGAGGCATGTGCGAAAGCCCCGTTAGAGGCATACAACAGAACACTGACCGCTTTACTCACCCCCCTTGGTGATTCCATCCGTAGGATACAAGGATCTGTGTCCACTTCAGGAGGAAGGAGGCAGAAGCGCTTTATAGGTGCCATTATAGGCAGTGTAGCTCTTGGGGTTGCGACATCGGCACAGATAACAGCGGCTGCGGCCCTAATACAAGCCAACCAGAATGCCGCCAACATCCTCCGGCTTAAGGAGAGCATCGCTGCAACCAATGAAGCTGTGCATG
>2008/China/SY-1-08-Ch
ACTATGCTGATATTGAGCTGTATCCGTCTGACAAGCTCTCTTGACGGCAGGCCCCTTGCAGCTGCAGGAATTGTAGTAACAGGAGATAAGGCAGTCAATGTATACACCTCGTCTCAGACAGGGTCAATCATAGTCAAGTTGCTCCCGAATATGCCCAGAGATAAGGAGGCATGTGCAAAAGCCTCGTTGGAGGCATATAACAGAACACTGACTACTCTGCTCACTCCTCTTGGCGACTCCATCCGCAAGATCCAAGGGTCTGTGTCCACGTCCGGAGGAAGGAGACAAAAACGTTTTATAGGTGCTGTTATTGGCAGTGTAGCTCTTGGGGTTGCAACAGCGGCACAGATAACAGCAGCTGCAGCCCTAATACAAGCCAAACAGAATGCCGCCAACATCCTCCGGCTTAAGGAGAGCATTGCTGCAACCAATGAAGCTGTGCATG
>2008/China/TCQQ/Tianjin/08
ATTATGCTGATATTGAGCTGTATCCGTCTGACAAGCTCTCTTGACGGCAGGCCCCTTGCAGCTGCAGGAATTGTAGTAACAGGAGATAAGGCAGTCAATGTATACACCTCGTCTCAGACAGGGTCAATCATAGTCAAGTTGCTCCCGAATATGCCCAGAGATAAGGAGGCATGTGCAAAAGCCCCATTGGAGGCATATAACAGAACACTGACTACTCTGCTCACTCCTCTTGGCGACTCCATCCGCAAGATCCAAGGGTCTGTGTCCACGTCCGGAGGAAGGAGACAAAAACGCTTCATAGGTGCTGTTATTGGCAGTGTAGCTCTTGGGGTTGCAACAGCGGCACAGATAACAGCAGCTGCGGCCCTAATACAAGCCAAACAGAATGCCGCCAACATCCTCCGGCTTAAGGAGAGCATTGCTGCAACCAATGAAGCTGTGCATG
>2008/China/XY-11-08-Ch
ATTATGCTGATATTGAGCTGTATCCGTCTGACAAGCTCTCTTGACGGCAGGCCCCTTGCAGCTGCAGGAATTGTAGTAACAGGAGATAAGGCAGTCAATGTATACACCTCATCTCAGACAGGGTCAATCATAGTCAAGTTGCTCCCGAATATGCCCAGAGATAAGGAGGCATGTGCAAAAGCCCCATTGGAGGCATATAACAGAACACTGACTACTCTGCTCACTCCCCTTGGCGACTCTATCCGCAAGATCCAAGGGTCTGTGTCCACGTCCGGAGGAAGGAGACGAAAACGCTTTATAGGTGCTGTTATTGGCAGTGTAGCTCTTGGGGTTGCAACAGCGGCACAGATAACAGCAGCTGCGGCCCTAATACAAGCCAAACAGAATGCCGCCAACATCCTCCGGCTTAAGGAGAGCATTGCTGCAACCAATGAAGCTGTGCATG
>2008/China/XY-14-08-Ch
ACTATGCTGATATTGAGCTGTATCCGTCTGACAAGCTCTCTTGACGGCAGGCCCCTTGCAGCTGCAGGAATTGTAGTAACAGGAGATAAGGCAGTCAATGTATACACCTCGTCTCAGACAGGGTCAATCATAGTCAAGTTGCTCCCGAATATGCCCAGAGATAAGGAGGCATGTGCAAAAGCCCCATTGGAGGCATATAACAGAACACTGACTACTCTGCTCACTCCTCTTGGCGACTCCATCCGCAAGATCCAAGGGTCTGTGTCCACGTCCGGAGGAAGGAGACAAAAACGCTTCATAGGTGCTGTTATTGGCAGTGTAGCTCTTGGGGTTGCAACAGCGGCACAGATAACAGCAGCTGCGGCCCTAATACAAGCCAAACAGAATGCCGCCAACATCCTCCGGCTTAAGGAGAGCATTGCTGCAACCAATGAAGCTGTGCATG
>2008/China/XZ-12-08-Ch
ATTATGCTGATATTGAGCTGTATCCGTCTGACAAGCTCTCTTGACGGCAGGCCCCTTGCAGCTGCAGGAATTGTAGTAACAGGAGATAAGGCAGTCAATGTATACACCTCGTCTCAGACAGGGTCAATCATAGTCAAGTTGCTCCCGAATATGCCCAGAGATAAGGAGGCATGTGCAAAAGCCCCATTGGAGGCATATAACAGAACACTGACTACTCTGCTCACTCCTCTTGGCGACTCTATCCGCAAGATCCAAGGGTCTGTGTCCACGTCCGGAGGAAGGAGACAAAAACGCTTCATAGGTGCTGTTATTGGCAGTGTAGCTCTTGGGGTTGCAACAGCGGCACAGATAACAGCAGCTGCGGCCCTAATACAAGCCAAACAGAATGCCGCCAACATCCTCCGGCTTAAGGAGAGCATTGCTGCAACCAATGAAGCTGTGCATG
>2008/China/XZ-13-08-Ch
ACTATGCTGATATTGAGCTGTATCCGTCTGACAAGCTCTCTTGACGGCAGGCCCCTTGCAGCTGCAGGAATTGTAGTAACAGGAGATAAGGCAGTCAATGTATACACCTCGTCTCAGACAGGGTCAATCATAGTCAAGTTGCTCCCGAATATGCCCAGAGATAAGGAGGCATGTGCAAAAGCCCCATTGGAGGCATATAACAGAACACTGACTACTCTGCTCACTCCTCTTGGCGACTCCATCCGCAAGATCCAAGGGTCTGTGTCCACGTCCGGAGGAAGGAGACAAAAACGTTTTATAGGTGCTGTTATTGGCAGTGTAGCTCTTGGGGTTGCAACAGCGGCACAGATAACAGCAGCTGCGGCCCTAATACAAGCCAAACAGAATGCCGCCAACATCCTCCGGCTTAAGGAGAGCATTGCTGCAACCAATGAAGCTGTGCATG
>2008/China/XZ-7-08-Ch
ATTATGCTGATATTGAGCTGTATCCGTCTGACAAGCTCTCTTGACGGCAGGCCCCTTGCAGCTGCAGGAATTGTAGTAACAGGAGATAAGGCAGTCAATGTATACACCTCATCTCAGACAGGGTCAATCATAGTCAAGTTGCTCCCGAATATGCCCAGAGATAAGGAGGCATGTGCAAAAGCCCCATTGGAGGCATATAACAGAACACTGACTACTCTGCTCACTCCCCTTGGCGACTCCATCCGCAAGATCCAAGGGTCTGTGTCCACGTCCGGAGGAAGGAGACAAAAACGCTTTATAGGTGCTGTTATTGGCAGTGTAGCTCTTGGGGTTGCAACAGCGGCACAGATAACAGCAGCTGCGGCCCTAATACAAGCCAAACAGAATGCCGCCAACATCCTCCGGCTTAAGGAGAGCATTGCTGCAACCAATGAAGCTGTGCATG
>2008/China/XZ-8-08-Ch
GTTGCGCTGGTACTGAGTTGCATCTGTCCGGCAAACTCCATTGATGGCAGGCCTCTTGCAGCTGCAGGAATTGTGGTTACAGGAGACAAAGCCGTCAACATATACACCTCATCCCAGACAGGATCAATCATAGTTAAGCTCCTCCCGAATCTGCCCAAGGATAAGGAGGCATGTGCGAAAGCCCCCTTGGATGCATACAACAGGACATTGACCACTTTGCTCACCCCCCTTGGTGACTCTATCCGTAGGATACAAGAGTCTGTGACTACATCTGGAGGGGGGAGACAGGGGCGCCTTATAGGCGCCATTATTGGCGGTGTGGCTCTTGGGGTTGCAACTGCCGCACAAATAACAGCGGCCGCAGCTCTGATACAAGCCAAACAAAATGCTGCCAACATCCTCCGACTTAAAGAGAGCATTGCCGCAACCAATGAGGCTGTGCATG
>2008/China/XZ-9-08-Ch
ATTATGCTGATATTGAGCTGTATCCGTCTGACAAGCTCTCTTGACGGCAGGCCCCTTGCAGCTGCAGGAATTGTAGTAACAGGAGATAAGGCAGTCAATGTATACACCTCGTCTCAGACAGGGTCAATCATAGTCAAGTTGCTCCCGAATATGCCCAGAGATAAGGAGGCATGTGCAAAAGCCCCATTGGAGGCATATAACAGAACACTGACTACTCTGCTCACTCCTCTTGGCGACTCTATCCGCAAGATCCAAGGGTCTGTGTCCACGTCCGGAGGAAGGAGACAAAAACGCTTCATAGGTGCTGTTATTGGCAGTGTAGCTCTTGGGGTTGCAACAGCGGCACAGATAACAGCAGCTGCGGCCCTAATACAAGCCAGACAGAATGCCGCCAACATCCTCCGGCTTAAGGAGAGCATTGCTGCAACCAATGAAGCTGTGCATG
>2008/China/YZCQ/Liaoning/08
ATTATGCTGATATTGGACTGTATCCGTCCGACAAGCTCTCTTGACGGCAGGCCTCTTGCAGCTGCAGGAATTGTAGTAACAGGAGATAAGGCAGTCAATGTATATACCTCGTCTCAGACAGGGTCAATCATAGTCAAGTTGCTCCCGAATATGCCCAAGGATAAGGAGGCGTGTGCGAAAGACCCATTAGAGGCATATAACAGAACACTGACTACTTTGCTCACTCCTCTTGGCGAATCCATCCGCAAGATCCAAGGGTCTGTGTCCACGTCTGGAGGAAGGAGACAAAAACGCTTTATAGGTGCTGTTATTGGTAGTGTAGCTCTTGGGGTTGCAACAGCGGCACAAATAACAGCAGCTGCGGCCCTAATACAAGCCAACCAGAATGCTGCCAACATCCTTCGGCTTAAGGAGAGCATTGCTGCAACCAATGAAGCTGTGCATG
>2008/China/ZJ-17-08-Ch
ATTATGCTGATATTGAGCTGTATCCGCCTGACAAGCTCTCTTGACGGCAGGCCCCTTGCAGCTGCAGGAATTGTAGTAACAGGAGATAAGGCAGTCAATGTATACACCTCATCTCAGACAGGGTCAATCATAGTCAAGTTGCTCCCGAATATGCCCAGGGATAAGGAGGCATGTGCAAAAGCCCCATTGGAAGCATATAACAGAACACTGACTACTCTGCCCACTCCTCTTGGCGACTCCATCCGCAAGATCCAAGGGTCTGTGTCCACGTCCGGAGGAAGGAGACAAAAACGCTTTATAGGTGCTGTTATTGGCAGTGTAGCTCTTGGGGTTGCAACAGCGGCACAGATAACAGCAGCTGCGGCCCTAATACAAGCCAAACAGAATGCCGCCAACATCCTCCGGTTTAAGGAGAGCATTGCTGCAACCAATGAAGCTGTGCATG
>2008/Dominican Republic/499-31
gccacactgatcatgagctgcatttgtttgacaagctctctcgatggcaggcatcttgcagcagcaggaatcgtggtaacaggagataaatcggtcaacgtatacacctcatctcagacggggtcgatcatagtcaaattgctcccaaatatgcccagggacaaagaggcatgtgcaaaagccccgctggaggcatacaataaaacactgaccactctactcacccccctcggtgattctatccgcaagatacaagagtcagcgactacatctggaagaaggagacagaaacgttttgtaggtgccattatcggcggtgtagctcttggggttgcaacagctgcacagataacagcagcagcagccctgatacaagccaaccagaatgccgccaatatcctccgactcaaggagagcattgctgcgaccaatgaagctgtgcatg
>2008/India/NDV/2K36
ACTGCATTGACACTGAGCTGGATCCGTCTGGCAAACTCTCTTGATGGCAGGCCCCTTGCAGCTGCAGGAATCGTAGTAACGGGAGATAAAGCAGTCAACATCTACACCTCATCCCAGACAGGTTCAATCATAGTCAAGTTACTCCCGAATATGCCCAAGGATAAAGAGGCGTGTGCAAAAGCTCCATTGGAGGCATATAACAGGACGCTGACCACTTTGCTCACTCCCCTTGGTGACTCTATCCGCAGGATACAAGAATCTGTGACCACATCCGGAGGGAGGAGACAGAGACGCTTTATAGGTGCTGTTATTGGCAGTGTAGCTCTTGGGGTCGCAACAGCTGCACAGATAACAGCAGCCTCGGCTCTTATACAAGCCAACCAGAATGCTGCCAACATCCTCCGGCTTAAGGAGAGCATTGCAGCAACCAATGAGGCTGTGCACG
>2008/IvoryCoast/2601
ACTATGCTGGTATTAAGCTGCGTCTGTCTGACAAACTCCCTTGACGGCAGGCCCCTTGCAGCTGCGGGGATTGTAATAACAGGAGATAAGGCAGTCAAGATATACACCTCATCTCAGACAGGGTCGATCATAGTCAAGTTGCTCCCGAATATGCCCAAGGATAAAGAGGCGTGCGCGAGAGCCCCCTTAGAGGCATACAACAGAACATTGACCACCTTACTCACTCCCCTTGGCGATTCTATCCACAGGATACAAGGGTCTGTGTCCACACCTGGAGGAAGGAGACAAAAGCGTTTTATAGGTGCCGTTATTGGCAGTGTAGCTCTTGGTGTTGCAACAGCAGCACAGATAACCGCAGCTGCAGCCCTAATACAAGCCAACCAAAATGCCGCTAACATTCTCCGGCTTAAGGAGAGCATTGCTGCGACTAATGAAGCTGTGCATG
>2008/Madagascar/MG_039
ATTGCATTGGCACTGGGCTGTGTCCGTTCGACAAGCTCTCTTGATGGCAGGCCGCTTGCAGCTGCGGGGATCGTGGTAACGGGAGATAAAGCAGTCAACATATACACCTCATCCCAGACAGGATCAATTATAATCAAGTTACTCCCAAACATGCCCAAAGATAGAGAGGCATGCGCAAAATCCCCAGTAGAAGCATACAATCGGACACTGACTACTCTGCTCACCCCCCTTGGCGATTCTATCCGTAGGATACAAGAGTCTGCGACTATCTCCGAAGGAAGGAGGCGGAGACGCTTTGTAGGTGCCATCATAGGCAGTGTGGCTCTTGGGGTTGCGACAGCTGCACAGATAACAGCAGCCGCAGCTCTAATACAAGCTAAACAGAATGCTACCAACATCCTCCGACTCAAGGAGAGCATTGCTGCAACCAATGAAGCTGTGCACG
>2008/Madagascar/MG_725_08
ATTGCATTGGCATTGGGCTGTGTCCGTTTGACAAGCTCTCTCGATGGCAGGCCGCTTGCAGCTGCGGGGATCGTGGTGACGGGAGATAAAGCAGTCAACATATACACCTCATCCCAGACAGGATCAATCATAGTCAAGTTACTCCCGAATATGCCCAAAGATAAAGAGGCGTGCGCAAAAGCCCCAGTGGAGGCATACAATCGGACACTGACTACTCTGCTCACCCCCCTTGGCGATTCTATCCGTAGGATACAAGAGTCTGCGACTACCTCTGGAGGAAGGAGGCGGAGACGCTTTGTAGGTGCCATCATCGGCAGTGTGGCTCTTGGGGTTGCAACAGCTGCACAGATAACAGCAGCCGCAGCTCTAATACAAGCTAAACAGAATGCTGCCAACATCCTCCGACTCAAGGAGAGCATTGCTGCAACCAATGAAGCCGTGCACG
>2008/Madagascar/MG_Meola
ATTGCATTGGCACTGGGCTGTGTCCGTTCGACAAGCTCTCTTGATGGCAGGCCGCTTGCAGCTGCGGGGATCGTGGTAACGGGAGATAAAGCAGTCAACATATACACCTCATCCCAGACAGGATCAATTATAATCAAGTTACTCCCAAACATGCCCAAAGATAGAGAGGCATGCGCAAAATCCCCAGTAGAAGCATACAATCGGACACTGACTACTCTGCTCACCCCCCTTGGCGATTCTATCCGTAGGATACAAGAGTCTGCGACTATCTCCGAAGGAAGGAGGCGGAGACGCTTTGTAGGTGCCATCATAGGCAGTGTGGCTCTTGGGGTTGCGACAGCTGCACAGATAACAGCAGCCGCAGCTCTAATACAAGCTAAACAGAATGCTGCCAACATCCTCCGACTCAAGGAGAGCATTGCTGCAACCAATGAAGCTGTGCACG
>2008/Malaysia/1041-632
GTCATGTTGGCACTGAGTTGCGTCTGTCCGACCAGCGCCCTTGATGGCAGGCCTCTTGCAGCTGCAGGGATTGTGGTAACAGGAGACAAAGCAGTCAACATATACACCTCATCTCAGACAGGGTCAATCATAATCAAGTTACTCCCAAATATGCCCAAGGATAAAGAGGCGTGTGCAAAAGCCCCGTTGGAGGCATACAACAGGACATTGACTACTTTGCTCACCCCCCTTGGTGATTCTATCCGTAGGATACAAGAGTCTGTGACCACGTCCGGAGGAGGGAAACAGGGACGTCTTATAGGCGCCATTATCGGTGGTGTAGCTCTCGGGGTTGCAACCGCTGCACAGATAACAGCAGCCTCGGCTCTGATACAAGCCAATCAAAATGCTGCCAACATACTCCGGCTAAAAGAGAGCATTGCTGCAACCAATGAGGCTGTGCACG
>2008/Mali/ML007/08
ATTATGCTGGTACTATGCTGTGTCTATATGACAAGCTCCCTTGACGGCAGGCCTCTTGCGGCTGCAGGAATTGTAATAACAGGAGATAAGGCAGTCAAAATCTACACCTCATCCCAGACAGGGTCGATCATAGTCAAGTTACTCCCGAATATGCCCAAGGATAAAGAGGCGTGTGCAAAAGCCCCATTAGAGGCATACAACAGAACATTAACCACCTTACTCACTCCTCTTGGCGATTCCATCCACAGGATACAAGGGTCTGCGTCTATATCTGGAGGGAGGAGACAGAAACGCTTTATAGGTGCCGTTATTGGCAGTGTAGCTCTTGGAGTTGCAACAGCAGCACAGATAACAGCAGCCGCGGCCCTAATACAAGCCAACCAGAATGCTGCCAACATCCTCCGGCTTAAGGAGAGCATTGCTGCAACCAATGAAGCTGTGCATG
>2008/Mali/ML225/08
ATTATGCTGATATTAGGCTGTATCTGTCTGACAAACTCCCTTGACGGCAGGCCTCTTGCAGCTGCGGGGATTGTTATAACAGGAGACAAGGCAGTCAAGATATACACCTCATCTCAGACAGGGTCAATCATAGTCAAGTTGCTCCCAAACATGCCCAAGGACAAAGAGGCATGCGCAAAAGCCCCCTTAGAGGCATACAACAGAACATTGACCACCTTACTCACTCCCCTTGGCGATTCCATCCAAAGGATACAAAGGTCTGTGTCCACATCTGGAGGGAGGAGACAAAAGCGCTTTATAGGTGCCGTAATTGGCAGTGTAGCTCTTGGTGTTGCAACAGCAGCACAGATAACAGCAGCCGCGGCCCTAATACAAGCCAACCAGAATGCTGCCAACATCCTCCGGCTTAAGGAGAGCATTGCTGCAACCAATGAAGCTGTGCATG
>2008/Niger/2602-348
ATTATGCTGGTACTAAGCTGTGTCTATATGACAAGCTCCCTTGACGGCAGGCCTCTTGCGGCTGCAGGAATTGTAATAACAGGAGATAAGGCAGTCAAGATCTACACCTCATCCCAGACAGGGTCGATCATAGTCAAGTTACTCCCGAATATGCCCAAGGATAAAGAGGCGTGTGCAAAAGCCCCACTAGAGGCGTACAACAGAACATTAACCACCTTACTCACTCCTCTTGGCGACTCCATCCACAGGATACAAGGGTCTACGTCTACATCTGGAGGGAGGAGACAAAAACGCTTTATAGGTGCCGTCATTGGCAGTGTAGCTCTTGGGGTTGCAACAGCAGCACAGATAACAGCAGCCGCGGCCCTAATACAAGCCAACCAGAATGCTGCCAACATCCTCCGGCTTAAGGAGAGCATTGCTGCAACCAATGAAGCTGTGCATG
>2008/Niger/2602-468
ATTATGCTGGTACTAAGCTGTGTCTATATGACAAGCTCCCTTGACGGCAGGCCTCTTGCGGCTGCAGGAATTGTAATAACAGGAGATAAGGCAGTCAAGATCTACACCTCATCCCAGACAGGGTCGATCATAGTCAAGTTACTCCCGAATATGCCCAAGGATAAAGAGGCGTGTGCAAAAGCCCCACTAGAGGCGTACAACAGAACATTAACCACCTTACTCACTCCTCTTGGCGACTCCATCCACAGGATACAAGGGTCTACGTCTACATCTGGAGGGAGGAGACAGAAACGCTTTATAGGTGCCGTCATTGGCAGTGTAGCTCTTGGGGTTGCAACAGCAGCACAGATAACAGCAGCCGCGGCCCTAATACAAGCCAACCAGAATGCTGCCAACATCCTCCGGCTTAAGGAGAGCATTGCTGCAACCAATGAAGCTGTGCATG
>2008/Niger/2602-605
ATTATGATGGTACTAAGCTGTGTCTATATGACAAGCTCCCTTGACGGCAGGCCTCTTGCGGCTGCAGGAATTGTAATAACAGGAGATAAGGCAGTCAAGATCTACACCTCATCTCAGACAGGGTCGATCATAGTCAAGTTACTCCCGAATATGCCCAAGGATAAAGAGGCGTGTGCAAAAGCCCCATTAGAGGCATACAACAGAACATTAACCACCTTACTCGCTCCTCTTGGCGATTCCATCCACAGGATACAAGGGTCTGCGTCTACATCTGGAGGGAGGAGGCAGAAACGCTTCATAGGTGCCGTTATTGGCAGTGTGGCTCTTGGGGTTGCAACAGCAGCACAGATAACAGCAGCTGCGGCCCTAATACAAGCCAACCAGAATGCTGCCAACATCCTCCGGCTTAAGGAGAGCATTGCTGCAACCAATGAAGCTGTGCATG
>2008/Niger/2602-625
ATTATGATGGTACTAAGCTGTGTTTATATGACAAGCTCCCTTGACGGCAGGCCTCTTGCGGCTGCAGGAATTGTAATAACAGGAGATAAGGCAGTCAAGATCTACACCTCATCTCAGACAGGGTCGATCATAGTCAAGTTACTCCCGAATATGCCCAAGGATAAAGAGGCGTGTGCAAAAGCCCCATTAGAGGCATACAACAGAACATTAACCACCTTACTCGCTCCTCTTGGCGATTCCATCCACAGGATACAAGGGTCTGCGTCTACATCTGGAGGGAGGAGGCAGAAACGCTTCATAGGTGCCGTTATTGGCAGTGTGGCTCTTGGGGTTGCAACAGCAGCACAGATAACAGCAGCTGCGGCCCTAATACAAGCCAACCAGAATGCTGCCAACATCCTCCGGCTTAAGGAGAGCATTGCTGCAACCAATGAAGCTGTGCATG
>2008/Nigeria/3724-6
ATTATGCTGGTACTAAGCTGTGTCTATATGACAAGCTCCCTTGACGGCAGGCCTCTTGCGGCTGCAGGAATTGTAATAACAGGAGATAAGGCAGTCAAGATCTACACCTCATCCCAGACAGGGTCGATCATAGTCAAGTTACTCCCGAATATGCCCAAGGATAAAGAGGCGTGTGCAAGAGCCCCACTAGAGGCGTACAACAGAACATTAACCACCTTACTCACTCCTCTTGGCGATTCCATCCACAGGATACAAGGGTCTACGTCTACATCTGGAGGGAGGAGACAGAAACGCTTTATAGGTGCCGTCATTGGCAGTGTAGCTCTTGGGGTTGCAACAGCAGCACAGATAACAGCAGCTGCGGCCCTAATACAAGCCAACCAGAATGCTGCCAACATCCTCCGGCTTAAGGAGAGCATTGCTGCAACCAATGAAGCTGTGCATG
>2008/Nigeria/chicken/Nigeria/VRD08-36/2008
GTTATGCTGTTGCTGAGCTGCATACGTCTGGCAAGCTCCCTTGATGGCAGGCCTCTTGCAGCTGCAGGGATTGTAATAACAGGAGATAAGGCAATCAAGATATACACCTCATCTCAGACTGGATCCATCATTGTCAAGTTGCTCCCGAATATGCCCAAGGACAAGGAAGCATGTGCAAGAGCCCCATTAGAGGCATATAACAGAACACTAACCACCTTACTCACTCCACTTGGTGATTCCATCCGCAGGATACAAGGGTCTGTGTCCACATCTGGAGGAAGACGACAGAAACGCTTTATAGGTGCAGTCATTGGCAGTGTAGCTCTTGGGGTTGCAACAGCGGCACAGATAACAGCAGCTGCGGCCCTGATACAAGCCAACCAGAATGCCGCCAATATCCTCCGGCTTAAGGAGAGCATTGCTGCAACCAATGAAGCTGTGCATG
>2008/Pakistan/Pakistan/ND43
GTTATACTGATCTTGAGCTGTGTCTGTCTGACAAGCTCCCTCGACGGCAGACCTCTTGCAGCTGCAGGGATTGTAGTAACAGGAGATAAGGCAGTCAATATATACACCTCATCTCAAACAGGGTCAATCATAGTCAAATTGCTCCCGAATATGCCTAAGGATAAAGAGGCATGTGCAAAAGCCCCATTGGAGGCATACAACAGAACACTGACCACCTTACTAACTCCCCTAGGTGATTCTATCCGTAGGATACAAGGGTCTGTGTCCACATCTGGAGGGAGGAGACGGAAACGCTTTATAGGTGCCGTTATTGGCAGTGTAGCTCTTGGGGTCGCAACAGCGGCACAGATAACAGCAGCTGCGGCCCTAATTCAAGCTAACCAGAATGCTGCTAACATACTCCGACTCAAGGAGAGTATTGCCGCAACCAATGAAGCTGTGCATG
>2008/Peru/1918-03
ATTGCATTGATACTAAGTTGTATCTGCCTGACAAGCTCTCTTGACGGCAGGTCACTTGCAGCCGCAGGGATTATAGTAACAGGGGATAAGGCAATCAATATATACACCTCATCTCAGACAGGGTCAATCATAGTCAAGTTGCTCCCGAATATGCCCAAGGATAAAGAGGCATGTGCAAGAGCCCCATTAGAGGCATACAACAGAACACTGACCTCCTTACTCAACCCCCTTGGCGATTCCATCCGCAGGATACAAGGGTCTGTGTCCACTTCTGGAGGAAGGAGGCAAAAACGCTTTATAGGTGCTGTTATCGGTAGTGTAGCTCTTGGGGTTGCAACAGCGGCGCAGATAACAGCAGCTGCGGCCCTAATACAAGCCAACCAGAATGCCGCCAACATCCTCCGGCTTAAGGAGAGCATTGCTGCAACCAATGAAGCTGTGCATG
>2008/USA/496
ACCACGCTGATATTGAGCTGTATTTGTCTGACAAGCTCTCTTGACGGCAGACCTCTTGCAGCTGCAGGGATTGTGGTAACGAGAGATAAAGCGGTCAATGTATACACTTCATCTCAAACAGGGTCAATCATAATCAAGTTGCTCCCAAATATGCCCAAAGATAAAGAGGCGTGCGCAAAAGCCCCATTGGAGGCATACAACAGAACACTGACTACTTTACTCACTCCTCTTGGTGACTCCATCCGCAGGATACAAGGGTCTGCAACTACATCTAGAGGAAAGAGACAGAAACGTTTTGTAGGTGCTATTATCGGCAGTATAGCTCTTGGGGTTGCAACAGCTGCACAAATAACAGCAGCTGCAGCTCTGATACAAGCCAACCAGAACGCTGCTAACATCCTCCGACTTAAGGAGAGCATTGCTGCAACCAATGAAGCTGTACACG
>2008/USA/498
ACCACGCTGATATTGAGCTGTATTTGTCTGACAAGCTCTCTTGACGGCAGACCTCTTGCAGCTGCAGGGATTGTGGTAACGAGAGATAAAGCGGTCAATGTATACACTTCATCTCAAACAGGGTCAATCATAATCAAGTTGCTCCCAAATATGCCCAAAGATAAAGAGGCGTGCGCAAAAGCCCCATTGGAGGCATACAACAGAACACTGACTACTTTACTCACTCCTCTTGGTGACTCCATCCGCAGGATACAAGGGTCTGCAACTACATCTAGAGGAAAGAGACAGAAACGTTTTGTAGGTGCTATTATCGGCAGTATAGCTCTTGGGGTTGCAACAGCTGCACAAATAACAGCAGCTGCAGCTCTGATACAAGCCAACCAGAACGCTGCTAACATCCTCCGACTTAAGGAGAGCATTGCTGCAACCAATGAAGCTGTACACG
>2008/USA/5031
ACCACGCTGATATTGAGCTGTATTTGTCTGACAAGCTCTCTTGACGGCAGACCTCTTGCAGCTGCAGGGATTGTGGTAACGAGAGATAAAGCGGTCAATGTATACACTTCATCTCAAACAGGGTCAATCATAATCAAGTTGCTCCCAAATATGCCCAAAGATAAAGAGGCGTGCGCAAAAGCCCCATTGGAGGCATACAACAGAACACTGACTACTTTACTCACTCCTCTTGGTGACTCCATCCGCAGGATACAAGGGTCTGCAACTACATCTAGAGGAAAGAGACAGAAACGTTTTGTAGGTGCTATTATCGGCAGTATAGCTCTTGGGGTTGCAACAGCTGCACAAATAACAGCAGCTGCAGCTCTGATACAAGCCAACCAGAACGCTGCTAACATCCTCCGACTTAAGGAGAGCATTGCTGCAACCAATGAAGCTGTACACG
>2008/USA/506
GCCACGTTGATATTGAGCTGTATTTGTCGGACAAGCTCTCTTGACGGCAGACCTCTCGCAGCTGCAGGGATTGTGGTGACAAGAGATAAAGCAGTTAATGTATTCACTTCATCTCAAACAGGGTCAATCATAATCAAGTTGCTCCCAAATATGCCCAAGGATAAAGAGGCGTGCGCAAAAGCCCCATTGGAGGCATACAACAGAACACTGACCACCTTACTCACTCCTCTTGGTGACTCCATCCGCAGGATTCAAGGGTCTGCAACTACATCTCGAGGAAGGAGACAGAAACGTTTTGTAGGTGCTATTATCGGCAGTATAGCTCTTGGGGTTGCAACAGCTGCACAAATAACAGCAGCTGCAGCTCTGATACAAGCCAACCAGAACGCTGCCAACATCCTCCGACTTAAGGAGAGCATTGCTGCAACCAATGAAGCTGTACACG
>2008/USA/Dove/Florida/1287/2008
ATTACTCTGGTACTGAGCTGCATCTGCCTGACGAGCTCTCTTGATGGCAGGCCTCTTGCAGCTGCGGGGATTGTGGTAACAGGAGATAAAGTGATCAATATATACACCTCATCTCAGACAGGGTCAATCATAGTCAAGTTGCTCCCGAATATGCCCAAGGACAAAGAGGCATGTGCAAAAGCCCCGCTAGAGGCATACAACAGAACACTGACCACTTTACTCACCCCCCTCGGTGATTCCATCCGCAGGATACAAGGGTCTGCGTCCACATCAGGAGTAAGGAGGAAGAAGCGCTTTATAGGTGCCATTATAGGCAGTGTAGCTCTTGGGGTTGCAACATCAGCACAGATAACAGCGGCTGCGGCCTTAATACAAGCCAATCAGAATGCTGCCAACATCCTCCGGCTTAAGGAGAGCATCGCTGCAACCAATGAAGCTGTGCACG
>2008/USA/Dove/Italy/VIR 24/2008
ATTATTCTGGTATTGAGCTGCATCTGCCTGACGAGCTCTCTTGACGGCAGGCCACTTGCAGCTGCGGGGATTGTGGTAACAGGAGATAAAGCAATCAATATATACACTTCATCTCAGACAGGGTCAATCATAGTCAAGTTACTCCCGAATATGCCCAAGGACAAAGAGGCATGTGCGAAAGCCCCGTTAGAGGCATACAACAGAACACTGACCACTTTACTCACCCCCCTTGGTGATTCCATCCGCAGGATACAAGGATCTGTGTCCGCATCAGGAGGAAGGAGGCAGAAGCGCTTTATAGGTACCATTATAGGCAGTATAGCTCTTGGGATTGCGACATCGGCACAGATAACAGCGGCTGCGGCCTTAATACAAGCCAACCAGAATGCCGCCAACATCCTCCGGCTTAAGGAGAGCATCGCTGCAACTAATGAAGCTGTGCATG
>2008/USA/New York/1989-19/2008
ATTACTCTGGTACTGAGCTGCATCCGCCTGACGAGCTCTCTTGACGGCAGGCCACTTGCAGCTGCGGGGATTGTGGTAACAGGAGACAAAGCAATCAATATATACACCTCATCTCAGACAGGGTTAATCATAGTCAAGTTGCTCCCGAATATGCCCAAGGACAAAGAGGCATGTGCGAAAGCCCCGTTAGAGGCATACAACAGAACACTGACCACCTTACTCACCCCCCTTGGTGATTCCATCCGCAGGATACAAGGATCTGTGTCCACATCAGGAGGAAGGAGGCAGAAGCGCTTTATAGGTGCCATTATAGGCAGTGTAGCTCTTGGGATTGCGACATCGGCACAGATAACAGCGGCTGCGGCCCTAATACAAGCCAACCAGAATGCCGCCAACATTCTCCGGCTTAAGGAGAGCATCGCTGCAACCAATGAAGCTGTGCATG
>2008/USA/Pigeon/Minnesota/77/2008
ATTACTCTGATACTGAGCTGCATCCGCCTGACGAGTTCTCTTGATGGCAGGCCTCTTGCAGCTGCGGGGATTGTGGTAACAGGAGATAAAGTGATCAATATATACACCTCATCTCAGACAGGGTCAATCATAGTCAAGTTGCTCCCGAATATGCCCAAGGACAAAGAGGCATGTGCAAAAGCCCCGTTAGAGGCATACAACAGAACACTGACCACTTTACTCACCCCCCTTGGTGATTCCATCCGCAGGATACAAGGGTCTGTGTCCACATCAGGAGTAAGGAGGAAGAAGCGCTTTATAGGTGCCATTATAGGCAGTGTAGCTCTTGGGGTTGCAACATCGGCACAGATAACAGCGGCTGCGGCCCTAATACAAGCCAATCAGAATGCTGCCAACATCCTCCGGCTCAAGGAGAGCATCGCTGCAACCAATGAAGCTGTGCACG
>2008/USA/Pigeon/Pennsylvania/2062/2008
ATTACTCTGATACTGAGCTGCATCTGCCTGACGAGCTCTCTTGATGGCAGGCCTCTTGCAGCTGCGGGGATTGTGGTAACAGGAGAGAAAGTGATCAATATATACACCTCATCTCAGACAGGGTCAATCATAGTCAAGTTACTCCCGAATATGCCCAAGGACAAAGATGCATGTGCAAAAGCCCCGTTAGAGGCATACAACAGAACACTGACCACTTTACTCACCCCCCTTGGTGATTCCATCCGCAGGATACAAGGGTCTGTGTCCACATCAGGAGTAAGGAGAAAGAAGCGCTTTATAGGTGCCATTATAGGCAGTGTAGCTCTTGGGGTTGCAACATCGGCACAGATAACAGCGGCTGCGGCCCTAATACAAGCCAATCAGAATGCTGCCAACATCCTCCGGCTTAAGGAGAGCATCGCTGCAACCAATGAGGCTGTGCACG
>2008/USA/Pigeon/Pennsylvania/2282/2008.
ATTACTCTGATACTGAGCTGCATCTGCCTGACGAGCTCTCTTGATGGCAGGCCTCTTGCAGCTGCGGGGATTGTGGTAACAGGAGAGAAAGTGATCAATATATACACCTCATCTCAGACAGGGTCAATCATAATCAAGTTGCTCCCGAATATGCCCAAGGACAAAGAGGCATGTGCAAAAGCCCCGTTAGAGGCATACAACAGAACACTGACCACTTTACTCACCCCCCTTGGTGATTCCATCCGCAGGATACAAGGGTCTGTGTCCACATCAGGAGTAAGGAGAAAGAAGCGCTTTATAGGTGCCATTATAGGCAGTGTAGCTCTTGGGGTTGCAACATCGGCACAGATAACAGCGGCTGCGGCCCTAATACAAGCCAATCAGAATGCTGCCAACATCCTCCGGCTTAAGGAGAGCATCGCTGCAACCAATGAGGCTGTGCACG
>2008/USA/Rosella/Belgium/4940/08
ATCACTCTGGTACTGAGCTGCATCTGCTCGACGAGCTCCCTTGACGGCAGGCCACTTGCAGCTGCGGGGATTGTGGTAACAGGAGATAAAGCAATCAATATATACACCTCATCTCAGACAGGGTCAATCATAGTCAAGTTGCTCCCGAATATGCCCAAAGACAAAGAGGCATGTGCAAAAGCCCCATTAGAGGCATACAACAGAACACTGACCACTTTACTCACCCCCCTTGGTGATTCCATCCGCAGGATACAAGGATCTGTGTCCACATCAGGAGGAAGGAGGCAGAAGCGCTTCATAGGTGCCATTATAGGTAGTGTAGCTCTTGGGGTTGCGACATCGGCACAGATAACAGCGGCTGCGGCCCTAATACAAGCTAACCAGAATGCCGCCAACATCCTCCGGCTTAAGGAGAGCATCGCTGCGACCAATGAAGCTGTGCATG
>2008/Venezuela/Ven-611
ATTATGCTGATATTGGGTTGTATCCGTCCGACAAGCTCTCTTGACGGCAGGCCTCTTGCAGCTGCAGGAATTGTAGTAACAGGAGATAAGGCAGTCAATGTATACACCTCGTCTCAGACGGGGTCTATCATAGTCAAGTTGCTCCCGAATATGCCCAGGGATAAGGAGGCGTGTGCGAAAGCCCCATTAGAGGCATATAACAGAACACTGACTGCTTTGCTCACTCCTCTTGGCGACTCCATCCGCAAGATCCAAGGGTCTGTGTCCACGTCTGGAGGAAGGAGACAAAAACGCTTTATAGGTGCTGTTATTGGCAGTGTAGCTCTTGGGGTTGCAACAGCGGCACAGATAACCGCAGCTGCGGCCCTAATACAAGCCAACCAGAATGCTGCCAACATCCTTCGACTCAAGGAGAGCATTGCTGCCACCAATGAAGCTGTGCATG
>2009/Benin/NDV/chicken/Benin/488MT/2009
ATTATACTAGTACTAAGCTGTGTCTACATGACAAGCTCCCTTGACGGCAGGCCTCTCGCGGCTGCAGGAATTGTAATAACAAGAGATAAGGCAGTCAAGATCTACACCTCATCCCAGACAGGGTCGATCATAGTCAAGTTACTCCCGAATATGCCCAAGGATAAAGAGGCGTGTGCAAAAGCCCCATTAGAGGCATACAATAGAACATTAACCACCTTACTCACTCCTCTTGGTGATTCCATCCACAGGATACAAGGGTCTGCGTCTACATCTGGAGGGAGGAGACAGAAACGCTTTATAGGTGCCGTTATTGGCAGTGTAGCTCTTGGGGTTGCAACATCAGCACAGATAACAGCAGCTGCGGCCCTAATACAAGCCAACCAGAATGCTGCCAACATCCTCCGGCTTAAGGAGAGCATTGCTGCAACCAATGAAGCTGTGCATG
>2009/China/FJ0801
GTCGCGCTGGCACTGAGTTGCGTCCGTCTGACAAGCTCCCTTGATGGCAGGCCTCTTGCAGCTGCAGGGATTGTGGTAACAGGAGACAAAGCAGTCAACATATACACCTCATCCCAGACAGGGTCGATCATAATCAAGTTACTCCCTAATATGCCCAAGGACAAAGAGGCGTGTGCAAAAGCCCCGTTGGAGGCGTATAACAGGACATTGACTACTCTGCTCACCCCCCTTGGTGATTCTATCCGTAGGATACAAGAGTCCGTGACTACATCTGGAGGAGGGAAACAGGGACGCCTTATAGGCGCTATTATCGGTGGTGTGGCTCTCGGGGTTGCAACCGCTGCACAGATAACAGCAGCCTCGGCTCTGATACAAGCCAACCAAAATGCTGCCAACATCCTCCGGCTTAAAGAGAGCATTGCTGCAACCAATGAGGCTGTGCACG
>2009/China/GD09-1
ATTATGCTGATATTGAGCTGTATCCGTCTGACAAGCTCTCTCGACGGCAGGCCCCTTGCAGCTGCAGGAATTGTAGTAACAGGAGATAAGGCAGTCAATGTGTACACCTCGTCTCAGACGGGGTCAATCATAGTCAAGTTGCTCCCGAATATGCCCAGAGATAAAGAGGCATGTGCAAAAGCCCCATTGGAGGCATATAACAGAACACTGACTACTCTGCTCACTCCTCTTGGCGACTCCATCCGCAAGATTCAAGGGTCTGTGTCCACGTCTGGAGGAAGGAGACAAAAACGCTTTATAGGTGCTGTTATTGGCAGTGTAGCTCTTGGAGTTGCAACAGCAGCACAGATAACAGCAGCTGCGGCCCTAATACAAGCCAAACAGAATGCTGCCAACATCCTCCGGCTTAAGGAGAGCATTGCTGCAACCAATGAAGCTGTGCATG
>2009/China/GD09-2
ATTGCGCTGGCACTGAGCTGTGTCCGTCTGACAAATTCTCTCGATGGAAGGCCTCTTGCAGCTGCAGGGATTGTAGTAACGGGAGACAAAGCAGTCAACATATACACCTCATCTCAGACAGGGTCAATAATAGTCAAGTTACTCCCAAATATGCCTAAGGATAAAGAGGCGTGTGCAAAAGCCCCGTTGGAGGCATACAACAGGACACTGACTACTTTGCTCACCCCCCTTGGTGATTCTATCCGCAGGATACAAGAGTCTGCGACTACGTCCGGAGGAAGGAGGCAGAGACGCTTTATAGGTGCCATTATCGGCAGTGTAGCTCTTGGGGTTGCCACAGCTGCACAGATAACAGCAGCCTCAGCTCTGATACAAGCCAACCAGAATGCTGCCAACATCCTCCGGCTTAAAGAGAGCATTGCTGCAACTAATGAAGCTGTACATG
>2009/China/GPMV-SH
ATTATGCTGATATTGGGCTGTATCCGTCCGACAAGCTCTCTTGACGGCAGGCCTCTTGCAGCTGCAGGAATTGTAGTAACAGGAGATAAGGCAGTCAATGTATACACCTCGTCTCAGACAGGGTCAATCATAGTCAAGTTGCTCCCGAATATGCCCAGGGATAAGGAGGCGTGTGCGAAAGCCCCATTAGAGGCATATAACAGAACACTGACTACTTTGCTCACTCCTCTTGGCGACTCCATCCGCAAGATCCAAGGGTCTGTGTCCACGTCTGGAGGAAGGAGACAAAAACGCTTTATAGGTGCTGTTATTGGCAGTGTAGCTCTTGGGGTTGCAACAGCGGCACAGATAACAGCAGCTGCGGCCCTAATACAAGCCAACCGGAATGCCGCCAACATCCTCCGGCTTAAGGAGAGCATTGCTGCAACCAATGAAGCTGTGCATG
>2009/China/HG/Beijing
ATTATGCTGATATTGAGCTGTATCCGTCTGACAAGCTCTCTTGACGGCAGGCCCCTTGCAGCTGCAGGAATTGTAGTAACAGGAGATAAGGCAGTCAATGTATACACCTCGTCTCAGACAGGGTCAATCATAGTCAAGTTGCTCCCGAATATGCCCAGAGATAAGGAGGCATGTGCAAAAGCCCCATTGGAGGCATATAACAGAACACTGACTACTCTGCTCACTCCTCTTGGCGACTCCATCCGCAAGATCCAAGGGTCTGTGTCCACGTCCGGAGGAAGGAGACAAAAACGCTTCATAGGTGCTGTTATTGGCAGTGTAGCTCTTGGGGTTGCAACAGCGGCACAGATAACAGCAGCTGCGGCCCTAATACAAGCCAAACAGAATGCCGCCAACATCCTCCGGCTTAAGGAGAGCATTGCTGCAACTAATGAAGCTGTGCATG
>2009/China/P/Anhui/1/09
ATCATGCTGATATTGAGCTGCATCTGCCCGACGGGCTCTCTTGACGGCAGGCCTCTTGCAGCTGCAGGGATTGTGGTAACAGGAGATAAAGCAATCAATATATACACCTCATCTCAGACAGGGTCAATCATAGTCAAGTTGCTCCCGAATATGCCCAAGGACAAAGAGGCATGTGCAAAAGCCCCTCTAGAAGCATACAACAGAACACTGACCACTTTACTCACCCCCCTAGGTGATTCCATCCGCAGGATACAAGGGTCTGTGTCCACATCAGGGGAAAAGAGGCAGAAACGGTTTATAGGTGCCATTATCGGCAGCGTAGCTCTTGGGGTCGCGACATCGGCACAGATAACAGCAGCTGCGGCCCTAATACAAGCCAATCAGAATGCCGCCAATATTCTCCGGCTTAAGGAGAGCATTGCTGCAACTAATGAAGCTGTGCGTG
>2009/China/SD03
GCTATGCTGATATTGAGCTGTATCCGTCTGACAAGCTCTCTTGACGGCAGGCCCCTTGCAGCTGCAGGAATTGTAGTAACAGGAGATAAGGCAGTCAATGTATACACCTCGTCTCAGACAGGGTCAATCATAGTCAAGTTGCTCCCGAATATGCCCAGAGATAAGGAGGCATGTGCAAAAGCCCCATTGGAGGCATATAACAGAACACTGACTACTCTGCTCACTCCTCTTGGCGACTCCATCCGCAAGATCCAAGGGTCTGTGTCCACGTCCGGAGGAAGGAGACAAAAACGTTTTATAGGTGCTGTTATTGGCAGTGTAGCTCTTGGGGTTGCAACAGCGGCACAGATAACAGCAGCTGCAGCCCTAATACAAGCCAAACAGAATGCCGCCAACATCCTCCGGCTTAAGGAGAGCATTGCTGCAACCAATGAAGCTGTGCATG
>2009/China/SD5
ATCACTCTGGTACTGAGCTGCATCCGCCTGACTAGCTCTCTTGACGGCAGGCCACTTGCAGCTGCGGGGATTGTGGTAACAGGGGACAAAGCAATCAATATATACACCTCATCTCAGACAGGGTCAATCATAGTCAAGTTGCTCCCGAATATGCCCAAGGACAAAGAGGCATGTGCGAAAGCCCCGCTAGAGGCATACAACAGAACACTGACCACTTTACTCACCCCCCTTGGTGACTCCATCCGCAGGATACAAGGATCTGTGTCCACATCAGGAGGAAGGAGGCAGAAGCGCTTTATAGGTGCCATTATAGGCAGTGTAGCTCTTGGGGTTGCGACATCGGCACAGATAACAGCGGCTGCGGCCCTAATACAAGCCAACCAGAATGCCGCCAACATCCTCCGGCTTAAGGAGAGCATCGCTGCAACCAATGAAGCTGTGCATG
>2009/China/SDWF04
ATTATGCTGATATTGAGCTGTATCCGTCTGGCAAGCTCTCTTGACGGCAGGCCCCTCGCAGCTGCAGGAATTGTAGTAACAGGAGATAAGGCAGTCAATGTGTACACCTCGTCTCAGACAGGGTCAATCATAGTCAAGTTGCTCCCGAATATGCCCAGAGATAAGGAGGCATGTGCAAAAGCCCCATTGGAGGCATATAACAGAACATTGACCACTCTGCTCACTCCTCTTGGCGACTCCATCCGCAAGATCCAAGGGTCTGTGTCCACGTCCGGAGGAAGGAGACAAAAACGCTTTATAGGTGCTGTTATTGGCGGTGTAGCTCTTGGGGTTGCAACAGCGGCACAGATAACAGCAGCTGCGGCCCTAATACAAGCCAAACAGAATGCCGCCAACATCCTCCGGCTTAAGGAGAGCATTGCTGCAACCAATGAAGCTGTGCATG
>2009/China/SDWF05
ATTATGCTGATATTGAGCTGTATCCGTCTGGCAAGCTCTCTTGACGGCAGGCCCCTCGCAGCTGCAGGAATTGTAGTAACAGGAGATAAGGCAGTCAATGTGTACACCTCGTCTCAGACAGGGTCAATCATAGTCAAGTTGCTCCCGAATATGCCCAGAGATAAGGAGGCATGTGCAAAAGCCCCATTGGAGGCATATAACAGAACATTGACCACTCTGCTCACTCCTCTTGGCGACTCCATCCGCAAGATCCAAGGGTCTGTGTCCACGTCCGGAGGAAGGAGACAAAAACGCTTTATAGGTGCTGTTATTGGCGGTGTAGCTCTTGGGGTTGCAACAGCGGCACAGATAACAGCAGCTGCGGCCCTAATACAAGCCAAACAGAATGCCGCCAACATCCTCCGGCTTAAGGAGAGCATTGCTGCAACCAATGAAGCTGTGCATG
>2009/China/SG/Liaoning
ATTATGCTGACATTGAGCTGGATCCGTCTGACAAGCTCTCTTGACGGGAGGCCCCTTGCAGCTGCAGGAATTGTAGTAACGGGAGATAAGGCAGTCAATGTATACACCTCGTCTCAGACAGGGTCAATCATAGTCAAGTTGCTCCCGAATATGCCCAGAGATAAGGAGGCATGTGCAAGAGCCCCATTGGAGGCATATAACAGAACACTGACTACTCTGCTCACTCCTCTTGGTGACTCCATCCGCAAGATCCAAGGGTCTGTATCCACGTCCGGAGGAAGGAGACAAAAACGCTTTATAGGTGCTGTTATTGGCAGTGTAGCTCTTGGGGTTGCAACAGCGGCACAGATAACAGCAGCTGCGGCCCTGATACAAGCCAAACAGAATGCCGCCAACATCCTCCGGCTTAAGGAGAGCATTGCTGCAACCAATGAAGCTGTGCATG
>2009/Madagascar/MGA057C
GTCGCGCTGGCACTGTGTTGCGTCCGTCTGACAAGCTCTCTTGATGGCAGGCCTCTTGCAGCTGCAGGGATTGTGGTAACAGGAGACAAAGCAGTCAACATATACACCTCATCCCAGACAGGGTCGATCATAGTCAAGTTACTCCCCAATATGCCCAAGGACAAAGAGGCATGTGCAAAAGCCCCGTTGGAGGCGTATAACAGGACATTGACTACTCTGCTCACCCCCCTTGGTGATTCTATCCGTAGGATACAAGAGTCCGTGACTACATCTGGAGGAGGGAAACAGGGACGCCTTATAGGCGCTATTATCGGTAGCGTGGCTCTCGGGGTTGCAACTGCTGCACAAATAACAGCAGCCTCGGCTCTGATACAGGCCAACCAAAATGCTGCCAACATTCTCCGACTTAAAGAGAGCATTGCTGCAACCAATGAGGCTGTGCACG
>2009/Madagascar/MGA284C
GTCGCGCTGGCATTGTGTTGCGTCCGTCTGACAAGCTCCCTTGATGGCAGGCCTCTTGCAGCTGCAGGGATTGTGGTAACAGGAGACAAAGCAGTCAACATATACACCTCATCCCAGACAGGGTCGATCATAGTCAAGTTACTCCCCAATATGCCAAAGGACAAAGAGGCATGTGCAAAAGCCCCGTTGGAGGCGTACAACAGGACATTGACTACTCTGCTCACCCCCCTTGGTGATTCTATCCGTAGGATACAAGAGTCCGTGACTACATCTGGAGGAGGGAAACAGGGACGCCTTATAGGCGCCATTATCGGTGGTGTGGCTCTCGGGGTTGCAACCGCTGCACAGATAACAGCAGCCTCGGCTCTGATACAAGCCAACCAAAATGCTGTCAACATCCTCCGACTTAAAGAGAGCATTGCTGCAACCAATGAGGCTGTGCATG
>2009/Madagascar/MGBBS
ATTGCATTGGCATTGGGCTGTGTCCGTTTGACAAGCTCTCTCGATGGCAGGCCGCTTGCAGCTGCGGGGATCGTGGTGACGGGAGATAAAGCAGTCAACATATACACCTCATCCCAGACAGGATCAATCATAGTCAAGTTACTCCCGAATATGCCCAAAGATAAAGAGGCGTGCGCAAAAGCCCCAGTGGAAGCATACAATCGGACACTGACTACTCTGCTCACCCCCCTTGGCGATTCTATCCGTAGGATACAAGAGTCTGCGACTACCTCTGGAGGAAGGAGGCGGAGACGCTTTGTAGGTGCCATCATCGGCAGTGTGGCTCTTGGGGTTGCGACAGCTGCACAGATAACAGCAGCCGCAGCTCTAATACAAGCTAAACAGAATGCTGCCAACATCCTCCGACTCAAGGAGAGCATTGCTGCAACCAATGAAGCCGTGCACG
>2009/Madagascar/MGMNJ
ATTGCATTGGCACTGGGCTGTGTCCGTTCGACAAGCTCTCTTGATGGCAGGCCGCTTGCAGCTGCGGGGATCGTGGTAACGGGAGATAAAGCAGTCAACATATACACCTCATCCCAGACAGGATCAATTATAATCAAGTTACTCCCAAACATGCCCAAAGATAGAGAGGCATGCGCAAAAGCCCCAGTAGAAGCATACAATCGGACACTGACTACTCTGCTCACCCCCCTCGGTGATTCTATCCGTAGGATACAAGAGTCTGCGACTATCTCCGAAGGAAGGAGGCGGAGGCGCTTTGTAGGTGCCATCATAGGCAGTGTGGCTCTTGGGGTTGCGACAGCTGCACAGATAACAGCAGCCGCAGCTCTAATACAAGCTAAACAGAATGCTGCCAACATCCTCCGACTCAAGGAGAGCATTGCTGCAACCAATGAAGCTGTGCACG
>2009/Mali/ML008
ATTATGCTGATATTAGGCTGTATCTGTCTGACAAACTCCCTTGACGGCAGGCCTCTTGCAGCTGCGGGGATTGTAATAACAGGAGACAAGGCAGTCAAGATATACACCTCATCTCAGACAGGGTCAATCATAGTCAAGTTGCTCCCGAACATGCCCAAGGACAAAGAGGCATGCGCAAAAGCCCCCTTAGAGGCATACAACAGAACATTGACCACCTTACTCACTCCCCTTGGCGATTCCATCCAAAGGATACAAAGGTCTGTGTCCACATCTGGTGGGAGGAGACAAAAGCGCTTTATAGGTGCCGTAATTGGCAGTGTAGCTCTTGGTGTTGCAACAGCAGCACAGATAACAGCAGCCGCGGCTCTAATACAAGCCAACCAGAATGCTGCCAACATCCTCCGGCTTAAGGAGAGCATTGCTGCAACCAATGAAGCTGTGCATG
>2009/Russia/Pi/Rus/Kemerovo/0267/09
ATCATGCTGATACTGAGCTGCATTCGTCTGACAAGCTCTCTTGATGGCAGGCCCCTCGCAGCTGCGGGAATTGTGGTAACAGGAGATAAAGCAGTCAATATATACACCTCATCTCAGACGGGATCAATCATAATCAAGTTGCTCCCGAATATGCCCAAGGATAAAGAGGCGTGTGCAAAAGCCCCGTTAGAAGCATACAACAGAACACTAACTGCTTTACTCAACCCCCTTGGTGATTCCATCCGCAGGATACAAGGATCTGTATCCACACCAGGAGGAAAGAGACAAAAGCGCTTTATAGGTGCCATTATTGGCAGTGTAGCTCTTGGGGTCGCGACATCGGCACAGATAACAGCAGCTGCGGCCCTGATACAAGCCAACCAGAATGCTGCCAACATCCTCCGGCTTAAGGAGAGCATTGCTGCAACCAATGAAGCTGTGCATG
>2009/Russia/ Pi/Rus/Kursk/0484/09
ATCATGCTGATACTGAGCTGCATTCGTCTGACAAGCTCTCTCGACGGCAGGCCTCTCGCAGCTGCGGGGATTGTGGTAACAGGAGATAAAGCAGTCAATATATACACCTCATCTCAGACAGGGTCAATCATAATCAAGTTGCTCCCAAATATGCCCAAGGATAAAGAGGCGTGTGCAAGAGCCCCGTTAGAAGCATACAACAGAACACTGACTGCTTTACTCAACCCCCTTGGTGATTCCATCCGCAGGATACAAGGATCTGTATCCACATCAGGAGGAAAGAGACAGAAGCGCTTTATAGGTGCCATTATCGGCAGTGTAGCTCTTGGGGTCGCGACATCGGCACAGATAACAGCAGCTGCGGCCCTGATACAAGCCAACCAGAATGCCGCCAACATCCTCCGGCTTAAGGAGAGCATTGCTGCAACCAATGAAGCTGTGCATG
>2009/Russia/ Pi/Rus/Kursk/0485/09
ATCATGCTGATACTGAGCTGCATTCGTCTGACAAGCTCTCTCGACGGCAGGCCTCTCGCAGCTGCGGGAATTGTGGTAACAGGAGATAAAGCAGTCAATATATACACCTCATCTCAGACAGGGTCAATCATAATCAAGTTGCTCCCAAATATGCCCAAGGATAAAGAGGCGTGTGCAAGAGCTCCGTTAGAAGCATACAACAGAACACTAACTGCTTTACTCAACCCCCTTGGCGATTCCATCCGCAGGATACAAGGATCTGTATCCACATCAGGAGGAAAGAGACAGAAGCGCTTTATAGGTGCCATTATCGGCAGTGTAGCTCTTGGGGTCGCGACATCGGCACAGATAACAGCAGCTGCGGCCCTGATACAAGCCAACCAGAATGCAGCCAACATCCTCCGGCTTAAGGAGAGCATTGCTGCAACCAATGAAGCTGTGCATG
>2009/South Korea/KR/CK/KU_LBM255/09
GTCATGTTGGCACTGAGTTGCGTCTGTCCGACCAGCGCCCTTGATGGCAGGCCTCTTGCAGCTGCAGGGATTGTGGTAACAGGAGACAAAGCAGTCAACATATACACCTCATCTCAGACAGGGTCAATCATAATCAAGTTACTCCCAAATATGCCCAAGGATAAAGAGGCGTGTGCAAAAGCCCCGTTGGAGGCATACAACAGGACATTGACTACTTTGCTCACCCCCCTTGGTGATTCTATCCGTAGGATACAAGAGTCTGTGACCACGTCCGGAGGAGGGAAACAGGGACGTCTTATAGGCGCCATTATCGGTGGTGTAGCTCTCGGGGTTGCAACCGCTGCACAGATAACAGCAGCCTCGGCTCTGATACAAGCCAATCAAAATGCTGCCAACATACTCCGGCTAAAAGAGAGCATTGCTGCAACCAATGAGGCTGTGCACG
>2009/South Korea/KR/Turkey/KU_LBM116/09
GTCATGTTGGCACTGAGTTGCGTCTGTCCGACCAGCGCCCTTGATGGCAGGCCTCTTGCAGCTGCAGGGATTGTGGTAACAGGAGACAAAGCAGTCAACATATACACCTCATCTCAGACAGGGTCAATCATAATCAAGTTACTCCCAAATATGCCCAAGGATAAAGAGGCGTGTGCAAAAGCCCCGTTGGAGGCATACAACAGGACATTGACTACTTTGCTCACCCCCCTTGGTGATTCTATCCGTAGGATACAAGAGTCTGTGACCACGTCCGGAGGAGGGAAACAGGGACGTCTTATAGGCGCCATTATCGGTGGTGTAGCTCTCGGGGTTGCAACCGCTGCACAGATAACAGCAGCCTCGGCTCTGATACAAGCCAATCAAAATGCTGCCAACATACTCCGGCTAAAAGAGAGCATTGCTGCAACCAATGAGGCTGTGCACG
>2009/USA/Pigeon/Minnesota/723/2009
ATTACTCTGATACTGAGCTGCATCTGCCTGACGAGCTCTCTTGATGGCAGGCCTCTTGCAGCTGCGGGGATTGTGGTAACAGGAGAGAAAGTGATCAATATATACACCTCATCTCAGACAGGGTCAATCATAGTCAAGTTACTCCCGAATATGCCCAAGGACAAAGAGGCATGTGCAAAAGCCCCGTTAGAGGCATACAACAGAACACTGACCACTTTACTCACCCCCCTTGGTGATTCCATCCGCAGGATACAAGGGTCTGTGTCCACATCGGGAGTAAGGAGAAAGAAGCGCTTTATAGGTGCCATTATAGGCAGTGTAGCTCTTGGGGTTGCAACATCGGCACAGATAACAGCGGCTGCGGCCCTAATACAAGCCAATCAGAATGCTGCCAACATCCTCCGGCTTAAGGAGAGCATCGCTGCAACCAATGAGGCTGTGCACG
>2009/USA/Raptor/Minnesota/18575-4/2009
ATTACTCTGATACTGAGCTGCATCTGCCTGACGAGCTCTCTTGATGGCAGGCCTCTTGCAGCTGCGGGGATTGTGGTAACAGGAGAGAAAGTGATCAATATATACACCTCATCTCAGACAGGGTCAATCATAGTCAAGTTACTCCCGAATATGCCCAAGGACAAAGAGGCATGTGCAAAAGCCCCGTTAGAGGCATACAACAGAACACTGACCACTTTACTCACCCCCCTTGGTGATTCCATCCGCAGGATACAAGGGTCTGTGTCCACATCGGGAGTAAGGAGAAAGAAGCGCTTTGTAGGTGCCATTATAGGCAGTGTAGCTCTTGGGGTTGCAACATCGGCACAGATAACAGCGGCTGCGGCCCTAATACAAGCCAATCAGAATGCTGCCAACATCCTCCGGCTTAAGGAGAGCATCGCTGCAACCAATGAGGCTGTGCACG
>2010/Green Wood Hoope/EasternHemisphere/5801-22/10
ATTATGCTGATATTAGGCTGTATCTGTCTGACAAACTCCCTTGACGGCAGGCCTCTTGCAGCTGCGGGGATTGTAATAACAGGAGACAAGGCAGTCAAGATATACACCTCATCTCAGACAGGGTCAATCATAGTCAAGTTGCTCCCAAACATGCCCAAGGACAAAGAGGCATGCGCAAAAGCCCCCTTAGAGGCATACAACAGAACATTGACCACCTTACTCACTCCCCTTGGCGATTCCATCCAAAGGATACAAAGGTCTGTGTCCACATCTGGAGGGAGGAGACAAAAGCGCTTTGTAGGTGCCGTAATTGGCAGTGTAGCTCTTGGTGTTGCAACAGCAGCACAGATAACAGCAGCCGCGGCCCTAATACAAGCCAACCAGAATGCTGCCAACATCCTCCGGCTTAAAGAGAGCATTGCTGCAACCAATGAAGCTGTGCATG
>2010/China/pi/CH/LJL/100605
ATTACTCTGGTACTGAGCTGCATCCGCCTGACGAGCTCTCTTGATGGCAGGCCACTTGCAGCTGCAGGGATTGTGGTAACAGGAGATAAAGCAATCAATATATACACCTCATCTCAGACAGGGTCAATCATAGTCAAGTTGCTCCCGAATATGCCCAAGGACAAAGAGGCATGTGCGAAGGCCCCATTAGAGGCATACAACAGAACACTGACCACTTTACTCACCCCCCTTGGTGATTCCATCCGCAGGATACAAGGATCTGTGTCCACATCAGGAGGAAGGAGGCAGAAGCGCTTTATAGGTGCCATTATAGGCAGTGTAGCTCTTGGGGTTGCGACATCGGCACAGATAACAGCGGCTGCGGCCCTAATACAAGCCAACCGGAATGCCGCCAACATCCTCCGGCTTAAGGAGAGCATTGCTGCAACCAATGAAGCTGTGCATG
>2010/China/GD/1003
ATTATGCTGATACTAAGCTGTATCTGTGAGACAAGCTCTCTTGACGGCAGGCCTCTTGCAGCCGCAGGGATTATAGTAACAGGAGATAAAGCAGTCAACATATACACCTCATCTCAGACAGGGTCAATCATAGTCAAGTTGCTCCCAAATATGCCCAAGGACAAAGAGGCATGTGCAAAAGCCCCCTTAGAGGCATATAACAGAACACTGACCACCTTGCTCACCCCCCTTGGCGATTCTATCCGCAGGATACAAGGGTCTGTGTCCACCTCTGGAGGAAGGAGACAGAAACGCTTTATAGGTGCCGTTATTGGCAGTGTAGCTCTTGGGGTTGCAACAGCGGCACAGATAACAGCAGCTGCGGCCCTAATACAAGCCAACCAGAATGCAGCCAACATCCTCCGGCTTAAGGAGAGCATTGCTGCAACCAATGAAGCTGTGCATG
>2010/China/GD1003/2010
ATTATGCTGATACTAAGCTGTATCTGTGAGACAAGCTCTCTTGACGGCAGGCCTCTTGCAGCCGCAGGGATTATAGTAACAGGAGATAAAGCAGTCAACATATACACCTCATCTCAGACAGGGTCAATCATAGTCAAGTTGCTCCCAAATATGCCCAAGGACAAAGAGGCATGTGCAAAAGCCCCCTTAGAGGCATATAACAGAACACTGACCACCTTGCTCACCCCCCTTGGCGATTCTATCCGCAGGATACAAGGGTCTGTGTCCACCTCTGGAGGAAGGAGACAGAAACGCTTTATAGGTGCCGTTATTGGCAGTGTAGCTCTTGGGGTTGCAACAGCGGCACAGATAACAGCAGCTGCGGCCCTAATACAAGCCAACCAGAATGCAGCCAACATCCTCCGGCTTAAGGAGAGCATTGCTGCAACCAATGAAGCTGTGCATG
>2010/China/LaSota
GTTGCGCTGGTACTGAGTTGCATCTGTCCGGCAAACTCCATTGATGGCAGGCCTCTTGCAGCTGCAGGAATTGTGGTTACAGGAGACAAAGCCGTCAACATATACACCTCATCCCAGACAGGATCAATCATAGTTAAGCTCCTCCCGAATCTGCCCAAGGATAAGGAGGCATGTGCGAAAGCCCCCTTGGATGCATACAACAGGACATTGACCACTTTGCTCACCCCCCTTGGTGACTCTATCCGTAGGATACAAGAGTCTGTGACTACATCTGGAGGGGGGAGACAGGGGCGCCTTATAGGTGCCATTATTGGCGGTGTGGCTCTTGGGGTTGCAACTGCCGCACAAATAACAGCGGCCGCAGCTCTGATACAAGCCAAACAAAATGCTGCCAACATCCTCCGACTTAAAGAGAGCATTGCCGCAACCAATGAGGCTGTGCATG
>2010/China/Mukteswar
ATCACGCTGGCACTGAGTTATGTCCGTCTGACAAGTTCTCTTGATGGCAGGCCTCTTGCAGCCGCAGGGATCGTGGTAACAGGGGATAAAGCAGTTAACATATACACCTCATCCCAGACAGGGTCAATCATAGTCAAGTTACTCCCAAATATGCCCAAGGACAAAGAGGCATGTGCAAAAGCCCCATTGGAGGCTTACAACAGGACACTGACTACTTTGCTTACCCCCCTTGGTGATTCTATCCGCAGGATACAAGAGTCTGTGACTACATCCGGAGGAAGGAGACAGAGACGCTTTATAGGTGCCATTATTGGCAGTGTAGCTCTAGGGGTTGCAACAGCTGCACAGATAACGGCAGCCTCGGCTCTGATACAAGCCAACCAGAATGCTGCTAACATCCTCCGGCTTAAGGAGAGCATTGCTGCAACCAATGAAGCTGTACACG
>2010/China/SD10
ATCACTCTGGTACTGAACTGCATCCGCCTGACTAGCTCTCTTGACGGCAGGCCACTTGCAGCTGCGGGGATTGTGGTAACAGGGGACAAAGCAATCAATATATACACCTCATCTCAGACAGGGTCAATCATAGTCAAGTTGCTCCCGAATATGCCCAAGGACAAAGAGGCATGTGCGAAAGCCCCGCTAGAGGCATACAACAGAACACTGACCACTTTGCTCACCCCCCTTGGTGACTCCATCCGCAGGATACAAGGATCTGTGTCCACATCAGGAGGAAGGAGGCAGAAGCGCTTTATAGGTGCCATCATAGGCAGTGTAGCTCTTGGGGTTGCGACATCGGCACAGATAACAGCGGCTGCGGCCCTAATACAAGCCAACCAGAATGCCGCCAACATCCTCCGGCTTAAGGAGAGCATTGCTGCAACCAATGAAGCTGTGCATG
>2010/China/SDLY01
ATTATGCTGATATTGAGTTGTATCCGTCTGACGAGCACTCTTGACGGCAGGCCCCTTGCAGCTGCAGGAATTGTAGTAACAGGAGATAAGGCAGTCAATGTATACACCTCGTCTCAGACAGGGTCAATCATAGTCAAGTTGCTCCCGAATATGCCCAGAGATAAGGAGGCATGTGCAAAAGCCCCATTGGAGGCATATAACAGAACACTGACTACTCTGCTCACTCCTCTTGGCGACTCCATCCGCAAGATCCAAGGGTCTGTGTCCACGTCCGGAGGAAGGAGACAAAAACGCTTCATAGGCGCTGTTATTGGCAGTATAGCTCTTGGGGTTGCAACAGCGGCACAGATAACAGCAGCTGCGGCCCTAATACAAGCCAAACAGAATGCCGCCAACATCCTCCGGCTTAAGGAGAGCATTGCTGCAACCAATGAAGCTGTGCATG
>2010/Indonesia/chicken/Banjarmasin/010/10
ATCATGCTGATATTAAGTTATATCTGTCTGACAAGCTCTCTTGACGGCAGGCCTCTTGCAGCTGCAGGGATTGTAGTAACAGGAGATAAGGCAGTCAATGTATACACCTCATCTCAGACAGGGTCAATCATAGTCAAGTTGCTCCCGAATATGCCTAAGGATAAAGAGGCGTGTGCAAAAGCCCCATTAGAGGCATACAACAGAACACTGACTACCTTGCTCACTCCCCTTGGCGATTCCATCCGTAAGATCCAAGGGTCGGTGGCCACGTCCGGAGGAAGGAGACAGAAACGCTTTATAGGTGCCGTTATTGGCAGTGTAGCTCTCGGGGTTGCGACAGCGGCACAGATAACAGCAGCTGCGGCCTTAATACAAGCCAACCAAAATGCCGCCAACATCCTCCGGCTTAAAGAGAGCATTGCTGCAACCAATGAAGCTGTGCACG
>2010/Indonesia/chicken/Sukorejo/019/10
ATCATGCTGATATTAAGCTTTATCTGCCTGGCAAGCTCTCTTGATGGCAGGCCTCTTGCGGCTGCAGGGATTGTAGTAACAGGAGACAAGGCAGTCAATATCTACACCTCGTCTCAAACAGGGTCAATCATAGTCAAGCTGCTCCCGAATATGCCCAAGGATAAAGAGGCGTGTGCAAGAGCCCCATTGGAAGCATATAATAGAACACTGACTACACTGCTCACCCCCCTTGGCGATTCCATCCGCAAGATCCAAGGGTCCGTGTCCACGTCTGGAGGAAGGAGACGGAAACGCTTTATAGGTGCCATTATTGGCAGTGTCGCTCTCGGAGTTGCAACAGCGGCACAGATAACTGCAGCTGCGGCCCTAATACAAGCCAACCAGAATGCCGCCAACATCCTCCGGCTTAAGGAGAGCATTGCTGCAACCAATGAAGCTGTGCATG
>2010/Indonesia/chicken/bali/020/10
ATCATACTGATACTAAACTTTATCTGCCTAGCAAGCTCTCTTGATGGCAGGCCTCTTGCGGCTGCAGGGATTGTAGTAACAGGAGACAAGGCAGTCAATATCTACACCTCGTCTCAAACAGGGTCAATCATAGTCAAGTTGCTCCCGAATATGCCCAAGGATAAAGAGGCGTGTGCAAGGGCCCCATTGGAAGCATATAATAGAACACTGACTACATTGCTCACCCCCCTTGGCGATTCCATCCGCAAGATCCAAGGGTCCGTGTCCACGTCTGGAGGAAGGAGACGGAAACGCTTTATAGGTGCCATTATTGGCAGTGTCGCTCTTGGAGTTGCAACAGCGGCACAGATAACTGCAGCTGCGGCCCTAATACAAGCCAACCAGAATGCCGCCAACATCCTCCGGCTTAAGGAGAGCATTGCTGCAACCAATGAAGCTGTGCATG
>2010/Indonesia/chicken/Gianyar/013/10
ATCATGCTGATATTAAGTTATATCTGTCTGACAAGCTCTCTTGACGGCAGGCCTCTTGCAGCTGCAGGGATTGTAGTAACAGGAGATAAGGCAGTCAATGTATACACCTCATCTCAGACAGGGTCAATCATAGTCAAGTTGCTCCCGAATATGCCTAAGGATAAAGAGGCGTGTGCAAAAGCCCCATTAGAGGCATACAACAGAACACTGACTACCTTGCTCACTCCCCTTGGCGATTCCATCCGTAAGATCCAAGGGTCGGTGGCCACGTCCGGAGGAAGGAGACAGAAACGCTTTATAGGTGCCGTTATTGGCAGTGTAGCTCTCGGGGTTGCGACAGCGGCACAGATAACAGCAGCTGCGGCCTTAATACAAGCCAACCAAAATGCCGCCAACATCCTCCGGCTTAAAGAGAGCATTGCTGCAACCAATGAAGCTGTGCACG
>2010/Madagascar/MGF003C
ATTGTATTGGCACTGGGCTGTGTCCGTTTGACAAGCTCTCTTGATGGCAGGCCGCTTGCAGCTGCGGGGATCGTAGTAACGGGAGATAAAGCAGTCAACATATACACCTCATCCCAGACAGGATCAATTATAGTCAAGTTACTCCCAAACATGCCCAAAGATAGAGAGGCATGCGCAAAAGCCCCAGTAGAAGCATACAATCGGACACTGACTACTCTGCTCACCCCCCTTGGCGATTCTATCCGTAGGATACAAGAGTCTGCGACTACCTCCGGAGGAAGGAGGCGGAGACGCTTTGTAGGTGCCATCATCGGCAGTGTGGCTCTTGGGGTTGCGACAGCTGCACAGATAACAGCAGCCGCAGCTCTAATACAAGCTAAACAGAATGCTGCCAACATCCTCCGACTCAAGGAGAGCATTGCTGCAACCAATGAAGCTGTGCACG
>2010/Madagascar/MGF082T
ATTGTGTTGGCACTGGGCTGTGTCCGTTTGACAAGCTCTCTTGATGGCAGGCCGCTTGCAGCTGCGGGGATCGTAGTAACGGGAGATAAAGCAGTCAACATATACACCTCATCCCAGACAGGATCAATTATAGTCAAGTTACTCCCAAACATGCCCAAAGATAGAGAGGCATGCGCAAAAGCCCCAGTAGAAGCATACAATCGGACACTGACTACTCTGCTCACCCCCCTTGGCGATTCTATCCGTAGGATACAAGAGTCTGCGACTACCTCCGGAGGAAGGAGGCGGAGACGCTTTGTAGGTGCCATCATCGGCAGTGTGGCTCTTGGGGTTGCGACAGCTGCACAGATAACAGCAGCCGCAGCTCTAATACAAGCTAAACAGAATGCTGCCAACATCCTCCGACTCAAGGAGAGCATTGCTGCAACCAATGAAGCTGTGCACG
>2010/Malaysia/AF2240-I
ATTACGCTGATACTGAGCTGTATCTGTCTGACAAGCTCTCTAGACGGCAGGCCACTTGCAGCTGCAGGGATTGTGGTAACAGGAGATAAAGCAGTCAACATATACACCTCATCTCAGACGGGGTCAATCATAGTCAAGTTGCTCCCAAATATGCCCAAGGATAAAGAGGCGTGTGCAAAAACCCCGTTGGAGGCATACAACAGAACACTGACTACTTTACTCACCCCCCTTGGTGATTCCATCCGCAGGATACAAGGGTCTGTGACTACATCTGGAGGGAGGAGACAGAAACGCTTTATAGGTGCCATTATCGGCAGTGTAGCCCTTGGGGTTGCAACAGCTGCACAGATAACAGCAGCCGCGGCTCTGATACAGGCCAACCAGAATGCCGCCAACATCCTCCGGCTTAAGGAGAGCATTGCTGCAACCAATGAAGCTGTGCACG
>2010/Mali/ML57051T
ATTATGCTGATATTAGGCTGTATCTGTCCGACAAACTCTCTTGACGGCAGGCCTCTTGCAGCTGCGGGGATTGTTATAACAGGAGACAAGGCAGTCAAGATATACACCTCATCTCAGACAGGGTCAATCATAGTCAAGTTGCTCCCAAACATGCCCAAGGACAAAGAGGCATGCGCAAAAGCCCCCTTAGAGGCATACAACAGAACATTGACCACCTTACTCACTCCCCTTGGCGATTCCATCCAAAGGATACAAAGGTCTGTGTCCACATCTGGAGGGAGGAGACAAAAGCGCTTTATAGGTGCCGTAATTGGCAGTGTAGCTCTTGGTGTTGCAACAGCAGCACAGATAACAGCAGCCGCGGCCCTAATACAAGCCAACCAGAATGCTGCCAACATCCTCCGGCTTAAGGAGAGCATTGCTGCGACCAATGAAGCTGTGCATG
>2010/Mali/ML57072T
ACTATGCTGATATTAAGCTGCGTCTGTCTGACAAGCTCCCTTGACGGCAGGCCCCTTGCAGCTGCGGGGATTGTAATAACAGGAGATAAGGCAGTCAAGATATACACCTCATCTCAGACAGGGTCAATCATAGTCAAGTTGCTCCCGAATATGCCCAAGGATAAAGAGGCGTGTGCAAAAGCCCCCTTAGAGGCATACAACAGAACACTGACCGCCTTACTCACTCCCCTTGGCGATTCCATCCACAGGATACAAGGGTCTGTGTCCACATCTGGGGGAAGGAGACAAAAACGCTTTATAGGTGCCGTTATTGGCAGTGTAGCTCTTGGTGTTGCAACAGCAGCACAGATAACAGCAGCTGCAGCCTTAATACAAGCCAACCAAAATGCCGCCAACATCCTCCGGCTTAAGGAGAGCATTGCTGCAACCAATGAAGCTGTGCATG
>2010/Mexico/MX/NC02-634
ATTATGCTGATACTGAGCTGTGTCTGTCTGACAAGCTCTCTTGACGGTAGACCTCTTGCAGCTGCAGGAATTGTGGTAACGAGAGATAAAGCAGTCAATATATACACTTCATCTCAAACAGGGTCGATCATAGTCAAGTTACTCCCTAACATGCCCAAAGATAAAGAGGCGTGCGCGAAAGCCCCATTGGAGGCATACAATAGAACACTGACCACTTTACTCACCCCTCTTGGTGACTCCATCCGCAGGATACAAGGGTCTGCGACTACACCTGGAGGAAGGAGACAGAAACGATTTATAGGTGCCATTATCGGCAGTGTAGCTCTTGGGGTTGCAACGGCTGCACAGATAACAGCGGCCGCGGCTCTGATACAAGCCAACCAGAACGCTGCCAATATCCTCCGGCTTaAGGAGAGCATTGCTGCAACCAATGAAGCTGTACATG
>2010/Mexico/MX/NC04-635
ATTATGCTGATACTGAGCTGTGTCTGTCTGACAAGCTCTCTTGACGGTAGACCTCTTGCAGCTGCAGGAATTGTGGTAACGAGAGATAAAGCAGTCAATATATACACTTCATCTCAAACAGGGTCGATCATAGTCAAGTTACTCCCTAACATGCCCAAAGATAAAGAGGCGTGCGCGAAAGCCCCATTGGAGGCATACAATAGAACACTGACCACTTTACTCACCCCTCTTGGTGATTCCATCCGCAGGATACAAGGGTCTGCGACTACACCTGGAGGAAGGAGACAGAAACGATTTATAGGTGCCATTATCGGCAGTGTAGCTCTTGGGGTTGCAACGGCTGCACAGATAACAGCGGCCGCAGCTCTGATACAAGCCAACCAGAACGCTGCCaaTATCCTCCGgCTTaAGGAGAGCATTGCTGCAACCAATGAAGCTGTACATG
>2010/Pakistan/chicken/CP/Islamabad2/2010
GTTATATTGATCTTGAGCTGTATCTGTCTGACAAGCTCCCTCGACGGCAGACCTCTTGCAGCCGCAGGGATCGTAGTAACAGGAGATAAGGCAGTCAATATATACACCTCATCTCAAACAGGGTCAATCATAGTCAAACTGCTCCCGAATATGCCCAAGGATAAAGAGGCGTGTGCAAAAGCCCCATTAGAGGCATACAATAGAACACTGACCACTTTACTCACTCCCCTGGGCGATTCTATCCGTAGGATACAAGGGTCCGTGTCCACATCTGGAGGGAGGAGACAGAAACGCTTTATAGGTGCCGTTATTGGCAGTGTAGCTCTTGGGGTTGCAACAGCAGCGCAGATAACAGCAGCTGCGGCCCTAATCCAAGCTAACCAGAATGCTGCTAACATCCTCCGTCTTAAGGAGAGCATTGCCGCAACCAATGAAGCTGTGCATG
>2010/South Korea/KR/Pheasant/KU_LBM139/10
GTCATGTTGGCACTGAGTTGCGTCTGTCCGACCAGCGCCCTTGATGGCAGGCCTCTTGCAGCTGCAGGGATTGTGGTAACAGGAGACAAAGCAGTCAACATATACACCTCATCTCAGACAGGGTCAATCATAATCAAGTTACTCCCAAATATGCCCAAGGATAAAGAGGCGTGTGCAAAAGCCCCGTTGGAGGCATACAACAGGACATTGACTACCTTGCTCACCCCCCTTGGTGATTCTATCCGTAGGATACAAGAGTCTGTGACCACGTCCGGAGGAGGGAAACAGGGACGTCTTATAGGCGCCATTATCGGTGGTGTAGCTCTCGGGGTTGCAACCGCTGCACAGATAACAGCAGCCTCAGCTCTGATACAAGCCAATCAAAATGCTGCCAACATACTCCGGCTAAAAGAGAGCATTGCTGCAACCAATGAGGCTGTGCACG
>2010/USA/HN/652
ACCACGCTGATACTGAGCTGTATTTGTCTGACAAGCTCCCTTGACGGCAGACCTCTTGCAGCTGCAGGGATTGTGGTAACGAGAGATAAAGCGGTCAATGTATACACTTCATCTCAAACAGGGTCAATCATAATCAAGTTGCTCCCAAATATGCCCAAAGATAAAGAGGCGTGCGCAAAAGCCCCATTGGAGGCATACAACAGAACACTGACTACTTTACTCACTCCTCTTGGTGACTCCATCCGCAGGATACAAGGGTCTGCAACTACATCTAGAGGAAAGAGACAGAAACGTTTTGTAGGTGCTATTATCGGCAGTATAGCTCTTGGGGTTGCAACAGCTGCACAAATAACAGCAGCTGCAGCTCTGATACAAGCCAACCAGAACGCTGCTAACATCCTCCGACTTAAGGAGAGCATTGCTGCAACCAATGAAGCTGTACACG
>2010/USA/HN/654
ACCACGCTGATATTGAGCTGTATTTGTCTGACAAGCTCCCTTGACGGCAGACCTCTTGCAGCTGCAGGGATTGTGGTAACGAGAGATAAAGCGGTCAATGTATACACTTCATCTCAAACAGGGTCAATCATAATCAAGTTGCTCCCAAATATGCCCAAAGATAAAGAGGCGTGCGCAAAAGCCCCATTGGAGGCATACAACAGAACACTGACTACTTTACTCACTCCTCTTGGTGACTCCATCCGCAGGATACAAGGGTCTGCAACTACATCTAGAGGGAAGAGACAGAAACGTTTTGTAGGTGCTATTATCGGCAGTATAGCTCTTGGGGTTGCAACAGCTGCACAAATAACAGCAGCTGCAGCTCTGATACAAGCCAACCAGAACGCTGCTAACATCCTCCGACTTAAGGAGAGCATTGCTGCAACCaATGAAGCTGTACACG
>2010/USA/MA/650
ACCACGCTGATATTGAGCTGTATTTGTCTGACAAGCTCCCTTGACGGCAGACCTCTTGCAGCTGCAGGGATTGTGGTAACGAGAGATAAAGCGGTCAATGTATACACTTCATCTCAAACAGGGTCAATCATAATCAAGTTGCTCCCAAATATGCCCAAAGATAAAGAGGCGTGCGCAAAAGCCCCATTGGAGGCATACAACAGAACACTGACTACTTTACTCACTCCTCTTGGTGACTCCATCCGCAGGATACAAGGGTCTGCAACTACATCTAGAGGGAAGAGACAGAAACGTTTTGTAGGTGCTATTATCGGCAGTATAGCTCTTGGGGTTGCAACAGCTGCACAAATAACAGCAGCTGCAGCTCTGATACAAGCCAACCAGAACGCTGCTAACATCCTCCGACTTAAGGAGAGCATTGCTGCAACCAATGAAGCTGTACACG
>2010/USA/MA/651
ACCACGCTGATATTGAGCTGTATTTGTCTGACAAGCTCCCTTGACGGCAGACCTCTTGCAGCTGCAGGGATTGTGGTAACGAGAGATAAAGCGGTCAATGTATACACTTCATCTCAAACAGGGTCAATCATAATCAAGTTGCTCCCAAATATGCCCAAAGATAAAGAGGCGTGCGCAAAAGCCCCATTGGAGGCATACAACAGAACACTGACTACTTTACTCACTCCTCTTGGTGACTCCATCCGCAGGATACAAGGGTCTGCAACTACATCTAGAGGGAAGAGACAGAAACGTTTTGTAGGTGCTATTATCGGCAGTATAGCTCTTGGGGTTGCAACAGCTGCACAAATAACAGCAGCTGCAGCTCTGATACAAGCCAACCAGAACGCTGCTAACATCCTCCGACTTAAGGAGAGCATTGCTGCAACCAATGAAGCTGTACACG
>2010/USA/MD/655
ACCACGCTGATATTGAGCTGTATTTGTCTGACAAGCTCCCTTGACGGCAGACCTCTTGCAGCTGCAGGGATTGTGGTAACGAGAGATAAAGCGGTCAATGTATACACTTCATCTCAAACAGGGTCAATCATAATCAAGTTGCTCCCAAATATGCCCAAAGATAAAGAGGCGTGCGCAAAAGCCCCATTGGAGGCATACAACAGAACACTGACTACTTTACTCACTCCTCTTGGTGACTCCATCCGCAGGATACAAGGGTCTGCAACTACATCTAGAGGGAAGAGACAGAAACGTTTTGTAGGTGCTATTATCGGCAGTATAGCTCTTGGGGTTGCAACAGCTGCACAAATAACAGCAGCTGCAGCTCTGATACAAGCCAACCAGAACGCTGCTAACATCCTCCGACTTAAGGAGAGCATTGCTGCAACCAATGAAGCTGTACACG
>2010/USA/MD/656
ACCACGCTGATATTGAGCTGTATTTGTCTGACAAGCTCCCTTGACGGCAGACCTCTTGCAGCTGCAGGGATTGTGGTAACGAGAGATAAAGCGGTCAATGTATACACTTCATCTCAAACAGGGTCAATCATAATCAAGTTGCTCCCAAATATGCCCAAAGATAAAGAGGCGTGCGCAAAAGCCCCATTGGAGGCATACAACAGAACACTGACCACTTTACTCACTCCTCTTGGTGACTCCATCCGCAGGATACAAGGGTCTGCAACTACATCTAGAGGGAAGAGACAGAAACGTTTTGTAGGTGCTATTATCGGCAGTATAGCTCTTGGGGTTGCAACAGCTGCACAAATAACAGCAGCTGCAGCTCTGATACAAGCCAACCAGAACGCTGCTAACATCCTCCGACTTAAGGAGAGCATTGCTGCAACCAATGAAGCTGTACACG
>2010/USA/MN/648
ACCACGCTGATATTGAGCTGTATTTGTCTGACAAGCTCCCTTGACGGCAGACCTCTTGCAGCTGCAGGGATTGTGGTAACGAGAGATAAAGCGGTCAATGTATACACTTCATCTCAAACAGGGTCAATCATAATCAAGTTGCTCCCAAATATGCCCAAAGATAAAGAGGCGTGCGCAAAAGCCCCATTGGAGGCATACAACAGAACACTGACTACTTTACTCACTCCTCTTGGTGACTCCATCCGCAGGATACAAGGGTCTGCAACTACATCTAGAGGGAAGAGACAGAAACGTTTTGTAGGTGCTATTATCGGCAGTATAGCTCTTGGGGTTGCAACAGCTGCACAAATAACAGCAGCTGCAGCTCTGATACAAGCCAACCAGAACGCTGCTAACATCCTCCGACTTAAGGAGAGCATTGCTGCAACCAATGAAGCTGTACACG
>2010/USA/New Jersey/9564/2010
ATTACTCTGATACTGAGCTGCATCTGCCTGACGAGCTCTCTTGATGGCAGGCCTCTTGCAGCTGCGGGGATTGTGGTAACCGGAGAGAAAGTGATCAATATATACACCTCATCTCAGACAGGGTCAATCATAGTCAAGTTGCTCCCGAATATGCCCAAGGACAAAGAGGCATGTGCAAAAGCCCCGTTAGAGGCATACAACAGAACACTGACCACTTTACTCACCCCCCTTGGTGATTCCATCCGCAGGATACAAGGGTCTGTGTCCACATCAGGAGTAAGGAGAAAGAAGCGCTTTATAGGTGCCATTATAGGCAGTGTAGCTCTTGGGGTTGCAACATCGGCACAGATAACAGCGGCTGCGGCCCTAATACAAGCCAATCAGAATGCTGCCAACATCCTCCGGCTTAAGGAGAGCATCACTGCAACCAATGAGGCTGTGCACG
>2010/USA/Pigeon/Texas/5254-12/2010
ATCACTCTGATACTGAGCTGCATTTGCCTGACGAGCTCTCTTGATGGCAGGCCTCTTGCAGCTGCGGGGATTGTGGTAACAGGAGACAAAGTGATCAATATATACACCTCGTCTCAGACAGGGTCAATCATAGTCAAGTTGCTCCCGAATATGCCCAAGGACAAAGAGGCATGTGCAAAAGCCCCACTAGAGGCATACAACAGAACACTGACCGCTTTACTCACCCCCCTTGGTGATTCCATCCGCAGGATACAAGGGTCTGTATCCACATCAGGAGTAAGGAGGAAGAAGCGCTTTATAGGTGCCATTATAGGCAGTGTAGCTCTTGGGGTTGCGACATCGGCACAGATAACAGCGGCTGCGGCCCTAATACAAGCCAATCAGAATGCTGCCAACATCCTCCGGCTTAAGGAGAGCATCGCTGCAACCAATGAGGCTGTGCACG
>2011/Belgium/PPMV-1/Belgium/11-08304/2011
ATCATTCTGGTACTGAGCTGCATCTGCTCGACGAGCTCTCTTGATGGCAGGCCACTTGCAGCTGCGGGGATTGTGGTAACAGGAGATAAAGCAATCAATATATACACCTCATCTCAGACAGGGTCAATCATAGTCAAGTTGCTCCCGAATATGCCCAAGGACAAAGAAGCATGTGCGAAAGCCCCACTAGAGGCATACAACAGAACACTGACCACTTTACTCACCCCCCTTGGTGATTCCATCCGCAGGATACAAGGATCTGTGTCCACATCAGGAGGAAGGAGGCAGAAGCGCTTCATAGGTGCCATTATAGGCAGTGTAGCTCTTGGGGTTGCGACATCAGCACAGATAACAGCGGCTGCGGCCCTAATACAAGCTAACCAGAATGCCGCCAACATCCTCCGGCTTAAGGAGAGCATCGCTGCGACCAATGAAGCTGTGCATG
>2011/China/chicken/TC/9/2011
GTTATGCTGATATTGGGCTGTATTCGTTCGACAAGCTCTCTTGATGGCAGGCCTCTTGCAGCTGCAGGAATTGTAGTAACAGGAGATAAGGCAGTCAATGTATACACCTCGTCTCAGACAGGGTCAATCATAGTCAAGTTGCTCCCGAATATGCCCAGGGATAAGGAGGCGTGTGCGAAAGCCCCATTAGAGGCATATAACAGAACACTGACTACTTTGCTCACTCCTCTTGGCGACTCCATCCGCAAGATTCAAGGTTCTGTGTCCACGTCTGGAGGAAGGAGACAAAAACGCTTTATAGGTGCTGTTATTGGCAGTGTAGCCCTTGGGGTTGCAACAGCGGCACAGATAACAGCAGCTGCGGCCCTAATACAAGCCAACAAGAATGCTGCCAATATCCTTCGGATTAAGGAGAGCATTGCTGCAACCAATGAAGCTGTGCATG
>2011/China/egret/China/Guangxi/2011
ATCATATTGATATTAAGCTTTATCTGCCCGGCAAGCTCTCTCGATGGCAGGCCTCTTGCGGCTGCAGGGATTGTAGTAACAGGAGACAAGGCAGTCAATATCTACACCTCGTCTCAAACAGGGTCAATCATAGTCAAGTTGCTCCCGAATATGCCCAAGGATAAAGAGGCGTGTGCAAGAGCCCCATTGGAAGCATATAATAGAACATTGACTACATTGCTCGCTCCCCTTGGCGATTCCATCCGCAAGATCCAAGGGTCCGTGTCCACGTCTGGAGGAAGGAGACGGAAACGCTTTATAGGTGCCATTATTGGCAGTGTCGCTCTTGGAGTTGCAACAGCGGCACAGGTAACTGCAGCTGCGGCCCTAATACAAGCCAACCAGAATGCCGCCAACATCCTCCGGCTTAAGGAGAGCATTGCTGCGACCAATGAAGCTGTGCATG
>2011/China/pi/CH/LGD/110208
ATTACTCTGGTACTGAGCTGCATCTGCCTGACGAGCTCTCTTGACGGCAGGCCACTTGCAGCTGCAGGGATTGTGGTAACAGGAGATAAAGCAATCAACATATACACCTCATCTCAGACCGGGTCAATCATAGTCAAGTTACTCCCGAATATGCCCAAGGATAAGGAGGCATGTGTGAAAGCCCCGTTAGAGGCATACAACAGAACACTGACCACTTTACTCACCCCCCTTGGTGATTCCATCCGCAGGATACAAGGATCTGTGTCCACATCAGGAGGAAGGAGGCAAAAGCGCTTTATAGGCGCCATTATTGGCAGTGTAGCTCTTGGGGTTGCGACATCGGCACAAATAACAGCGGCTGCGGCCCTAATACAAGCCAACCAGAATGCCGCCAACATCCTCCGGCTAAAGGAGAGCATCGCTGCAACCAATGAAGCTGTGCATG
>2011/China/pi/CH/LGD/110947
ATCACTCTGGTACTGAGCTGCATCCGCCTGACTAGCTCTCTTGATGGCAGGCCACTTGCAGCTGCGGGGATTGTGGTAACAGGGGACAAAGCAATCAATATATACACCTCATCTCAGACAGGGTCAATCATAGTCAAGTTGCTCCCGAATATGCCCAAGGACAAAGAGGCATGTGCGAAAGCCCCGCTAGAGGCATACAACAGAACACTGACCACTTTACTCACCCCCCTTGGTGACTCCATCCGCAGGATACAAGGATCTGTGTCCACATCAGGAGGAAGGAGGCAGAAGCGCTTTATAGGTGCCATTATAGGCAGTGTAGCTCTTGGGGTTGCGACATCGGCACAGATAACAGCGGCTGCGGCCCTAATACAAGCCAACCAGAATGCCGCCAACATCCTCCGGCTTAAGGAGAGCATCGCTGCAACCAATGAAGCTGTGCATG
>2011/China/pi/CH/LHLJ/110813
ATCACTCTGGTACTGAGCTGCATCCGCCTGACTAGCTCTCTTGACGGCAGGCCACTTGCAGCTGCGGGGATTGTGGTAACAGGGGACAAAGCAATCAATATATACACCTCATCTCAGACAGGGTCAATCATAGTCAAGTTGCTCCCGAATATGCCCAAGGACAAAGAGGCATGTGCGAAAGCCCCGTTAGAGGCATACAACAGAACACTGACCACTTTACTCACCCCCCTTGGTGACTCCATCCGCAGGATACAAGGATCTGTGTCCACATCAGGAGGAAGGAGGCAGAAGCGCTTTATAGGTGCCATCATAGGCAGTGTAGCTCTTGGGGTTGCGACATCGGCACAGATAACAGCGGCTGCGGCCCTAATACAAGCCAACCAGAATGCCGCCAACATCCTCCGGCTTAAGGAGAGCATTGCTGCAACCAATGAAGCTGTGCATG
>2011/China/pi/CH/LHLJ/110822
ATCACTCTGGTACTGAGCTGCATCCGCCTGACTAGCTCTCTTGACGGCAGGCCACTTGCAGCTGCGGGGATTGTGGTAACAGGGGACAAAGCAATCAATATATACACCTCATCTCAGACAGGGTCAATCATAGTCAAGTTGCTCCCGAATATGCCCAAGGACAAAGAGGCATGTGCGAAAGCCCCATTAGAGGCATACAACAGAACACTGACCACTTTACTCACCCCCCTTGGTGACTCCATCCGCAGGATACAAGGATCTGTGTCCACATCAGGAGGAAGGAGGCAGAAGCGCTTTATAGGTGCCATCATAGGCAGTGTAGCTCTTGGGGTTGCGACATCGGCACAGATAACAGCGGCTGCGGCCCTAATACAAGCCAACCAGAATGCCGCCAACATCCTCCGGCTTAAGGAGAGCATTGCTGCAACCAATGAAGCTGTGCATG
>2011/China/pi/CH/LLN/110713
ATCACTCTGGTACTGAGCTGCATCTGCTCGACGAGCTCTCTTGATGGCAGGCCACTTGCAGCTGCGGGGATTGTGGTAACAGGAGATAAAGCAATCAATATATACACCTCATCTCAGACAGGGTCAATCATAGTCAAGTTGCTCCCAAATATGCCCAAGGACAAAGAGGCATGTGCGAAAGCCCCACTAGAGGCATACAACAGAACACTGACCACTTTACTCACCCCCCTTGGTGATTCCATCCGCAGGATACAAGGATCTGTGTCCACATCAGGAGGAAGGAGGCAGAAGCGCTTCATAGGTGCCATTATAGGCAGTGTAGCTCTTGGGGTTGCGACATCGGCACAGATAACAGCGGCTGCGGCCCTAATACAAGCTAACCAGAATGCCGCCAACATCCTCCGGCTTAAGGAGAGCATCGCTGCGACCAATGAAGCTGTGCATG
>2011/China/pigeon/China/SDLC/2011
ATCACTCTGGTACTGAGCTGCATCTGCTCGACGAGCTCTCTTGATGGCAGGCCACTTGCAGCTGCGGGGATTGTGGTAACAGGAGATAAAGCAATCAATATATACACCTCATCTCAGACAGGGTCAATCATAGTCAAGTTGCTCCCGAATATGCCCAAGGACAAAGAGGCATGTGCGAAAGCCCCACTAGAGGCATACAACAGAACACTGACCACTTTACTCACCCCCCTCGGTGATTCCATCCGCAGGATACAAGGATCTGTGTCCACATCAGGAGGAAGGAGGCAGAAGCGCTTCATAGGTGCCATTATAGGCAGTGTAGCTCTTGGGGTCGCGACATCGGCACAGATAACAGCAGCTGCGGCCCTAATACAAGCTAACCAGAATGCCGCCAACATCCTCCGGCTTAAGGAGAGCATCGCTGCGACCAATGAAGCTGTGCATG
>2011/China/pigeon/China/SDS/2011
ATCACTCTGGTACTGAGCTGCATCTGCTCGACAAGCTCTCTTGATGGCAGGCCACTTGCAGCTGCGGGGATTGTGGTAACAGGAGATAAAGCAATCAATATATACACCTCGTCTCAGACAGGGTCAATCATAGTCAAGTTGCTCCCAAATATGCCCAAGGACAAAGAGGCATGTGCGAAAGCCCCACTAGAGGCATACAACAGAACACTGACCACTTTACTCACCCCCCTTGGTGATTCCATCCGCAGGATACAAGGATCTGTGTCCACATCAGGAGGAAGGAGGCAGAAGCGCTTCATAGGTGCCATTATAGGCAGTGTAGCTCTTGGGGTTGCGACATCGGCACAGATAACAGCGGCTGCGGCCCTAATACAAGCTAACCAGAATGCCGCCAACATCCTCCGGCTTAAGGAGAGCATCGCTGCGACCAATGAAGCTGTGCATG
>2011/China/GD/12
ATTATACTGATACTAAGCTGTATCTGTGAGACAAGCTCTCTTGACGGCAGGCCTCTTGCAGCCGCAGGGATTATAGTAACAGGAGATAAAGCAGTCAACATATACACCTCATCTCAGACAGGGTCAATCATAGTCAAGTTGCTCCCAAATATGCCCAAGGACAAAGAGGCATGTGCAAAAGCCCCCTTAGAGGCATATAACAGAACACTGACCACCTTGCTCACCCCCCTTGGCGATTCTATCCGCAGGATACAAGGGTCTGTGTCCACCTCTGGAGGAAGGAGACAGAAACGCTTTATAGGTGCCGTTATTGGCAGTGTAGCTCTTGGGGTTGCAACAGCGGCACAGATAACAGCAGCTGCGGCCCTAATACAAGCCAACCAGAATGCAGCCAACATCCTCCGGCTTAAGGAGAGCATTGCTGCAACCAATGAAGCTGTGCATG
>2011/China/GD/17
ATTATACTGATACTAAGCTGTATCTGTGAGACAAGCTCTCTTGACGGCAGGCCTCTTGCAGCCGCAGGGATTATAGTAACAGGAGATAAAGCAGTCAACATATACACCTCATCTCAGACAGGGTCAATCATAGTCAAGTTGCTCCCAAATATGCCCAAGGACAAAGAGGCATGTGCAAAAGCCCCCTTAGAGGCATATAACAGAACACTGACCACCTTGCTCACCCCCCTTGGCGATTCTATCCGCAGGATACAAGGGTCTGTGTCCACCTCTGGAGGAAGGAGACAGAAACGCTTTATAGGTGCCGTTATTGGCAGTGTAGCTCTTGGGGTTGCAACAGCGGCACAGATAACAGCAGCTGCGGCCCTAATACAAGCCAACCAGAATGCAGCCAACATCCTCCGGCTTAAGGAGAGCATTGCTGCAACCAATGAAGCTGTGCATG
>2011/China/GD/20
ATTATACTGATACTAAGCTGTATCTGTGAGACAAGCTCTCTTGACGGCAGGCCTCTTGCAGCCGCAGGGATTATAGTAACAGGAGATAAAGCAGTCAACATATACACCTCATCTCAGACAGGGTCAATCATAGTCAAGTTGCTCCCAAATATGCCCAAGGACAAAGAGGCATGTGCAAAAGCCCCCTTAGAGGCATATAACAGAACACTGACCACCTTGCTCACCCCCCTTGGCGATTCTATCCGCAGGATACAAGGGTCTGTGTCCACCTCTGGAGGAAGGAGACAGAAACGCTTTATAGGTGCCGTTATTGGCAGTGTAGCTCTTGGGGTTGCAACAGCGGCACAGATAACAGCAGCTGCGGCCCTAATACAAGCCAACCAGAATGCAGCCAACATCCTCCGGCTTAAGGAGAGCATTGCTGCAACCAATGAAGCTGTGCATG
>2011/China/GD/450
ATTATGCTGATACTAAGCTGTATCTGTGAGACAAGCTCTCTTGACGGCAGGCCTCTTGCAGCCGCAGGGATTATAGTAACAGGAGATAAAGCAGTCAACATATACACCTCATCTCAGACAGGGTCAATCATAGTCAAGTTGCTCCCAAATATGCCCAAGGACAAAGAGGCATGTGCAAAAGCCCCCTTAGAGGCATATAACAGAACACTGACCACCTTGCTCACCCCCCTTGGCGATTCTATCCGCAGGATACAAGGGTCTGTGTCCACCTCTGGAGGAAGGAGACAGAAACGCTTTATAGGTGCCGTTATTGGCAGTGTAGCTCTTGGGGTTGCAACAGCGGCACAGATAACAGCAGCTGCGGCCCTAATACAAGCCAACCAGAATGCAGCCAACATCCTCCGGCTTAAGGAGAGCATTGCTGCAACCAATGAAGCTGTGCATG
>2011/China/JS-06-11-Ch
ATTATGCTGACATTGAGCTGCATCCGTCTGACAAGCTCTCTTGACGGCAGGCCCCTTGCAGCTGCAGGAATTGTAGTAACGGGAGATAAGGCAGTCAATGTATACACCTCGTCTCAGACAGGGTCAATCATAGTCAAGTTGCTCCCAAATATGCCCAGAGATAAGGAGGCATGTGCAAGAGCCTCATTGGAGGCATATAACAGAACACTGACTACTCTGCTCACTCCTCTTGGTGACTCCATCCGCAAGATCCAAGGGTCTGTATCCACGTCCGGAGGAAGGAGACAAAAACGTTTTATAGGTGCTGTTATTGGCAGTGTAGCTCTTGGGGTTGCAACAGCGGCACAGATAACAGCAGCTGCGGCCCTGATACAAGCCAAACAGAATGCCGCCAACATCCTCCGGCTTAAGGAGAGCATTGCTGCAACCAATGAAGCTGTGCATG
>2011/China/JS0920
ATTGCGTTGGCACTGAGCTGTGTCCGTCTGACAAATTCTCTCGATGGAAGGCCTCTTGCAGCTGCAGGGATTGTAGTAACGGGAGACAAAGCAGTCAACATATACACCTCATCTCAGACAGGGTCAATAATAGTCAAGTTACTCCCAAATATGCCTAAGGATAAAGAGGCGTGTGCAAAAGCCCCGTTGGAGGCATACAACAGGACACTGACTACTTTGCTCACCCCCCTTGGTGATTCTATCCGCAGGATACAAGAGTCTGCGACTACGTCCGGAGGAAGGAGGCAGAGACGCTTTATAGGTGCCATTATCGGCAGTGTAGCTCTTGGGGTTGCCACAGCTGCACAGATAACAGCAGCCTCAGCTCTGATACAAGCCAACCAGAATGCTGCCAACATCCTCCGGCTTAAAGAGAGCATTGCTGCAACTAATGAAGCTGTACATG
>2011/China/JS-11-11-Ch
ATTATGCTGACATTGAGCTGCATCCGTCTGACAAGCTCTCTTGACGGCAGGCCCCTTGCAGCTGCAGGAATTGTAGTAACGGGAGATAAGGCAGTCAATGTATACACCTCGTCTCAGACAGGGTCAATCATAGTCAAGTTGCTCCCAAATATGCCCAGAGATAAGGAGGCATGTGCAAGAGCCTCATTGGAGGCATATAACAGAACACTGACTACTCTGCTCACTCCTCTTGGTGACTCCATCCGCAAGATCCAAGGGTCTGTATCCACGTCCGGAGGAAGGAGGCAAAAACGTTTTATAGGTGCTGTTATTGGCAGTGTAGCTCTTGGGGTTGCAACAGCGGCACAGATAACAGCAGCTGCGGCCCTGATACAAGCCAAACAGAATGCCGCCAACATCCTCCGGCTTAAGGAGAGCATTGCTGCAACCAATGAAGCTGTGCATG
>2011/China/JS-19-11-Ch
ATTATGCTGACATTGAGCTGCATCCGTCTGACAAGCTCTCTTGACGGCAGGCCCCTTGCAGCTGCAGGAATTGTAGTAACGGGAGATAAGGCAGTCAATGTATACACCTCGTCTCAGACAGGGTCAATCATAGTCAAGTTGCTCCCAAATATGCCCAGAGATAAGGAGGCATGTGCAAGAGCCCCACTGGAGGCATATAACAGAACACTGACTACTCTGCTCACTCCTCTTGGTGACTCCATCCGCAAGATCCAAGGGTCTGTATCCACGTCCGGAGGAAGGAGACAAAAACGTTTTATAGGTGCTGTTATTGGCAGTGTAGCTCTTGGGGTTGCAACAGCGGCACAGATAACAGCAGCTGCGGCCCTGATACAAGCCAAACAGAATGCCGCCAACATCCTCCGGCTTAAGGAGAGCATTGCTGCAACCAATGAAGCTGTGCATG
>2011/China/SD04
ATTATGCTGACATTGAGCTGCATCCGTCTGACAAGCTCTCTTGACGGCAGGCCCCTTGCAGCTGCAGGAATTGTAGTAACGGGAGATAAGGCAGTCAATGTATACACCTCGTCTCAGACAGGGTCAATCATAGTCAAGTTGCTCCCGAATATGCCCAGAGATAAGGAGGCATGTGCAAGAGCCCCACTGGAGGCATATAACAGAACACTGACTACTCTGCTCACTCCTCTTGGTGACTCCATCCGCAAGATCCAAGGGTCTGTATCCACGTCCGGAGGAAGGAGACAAAAACGTTTTATAGGTGCTGTTATTGGCAGTGTAGCTCTTGGGGTTGCAACAGCGGCACAGATAACAGCAGCTGCGGCCCTGATACAAGCCAAACAGAATGCCGCCAACATCCTCCGGCTTAAGGAGAGCATTGCTGCAACCAATGAAGCTGTGCATG
>2011/China/SDFC07
GTCATGTTGGCACTGAGTTGCGTCTGTCCGACCAGCGCCCTTGATGGCAGGCCTCTTGCAGCTGCAGGGATTGTGGTAACAGGAGACAAAGCAGTCAACATATACACCTCATCTCAGACAGGGTCAATCATAATCAAGTTACTCCCAAATATGCCCAAGGATAAAGAGGCATGTGCAAAAGCCCCGTTGGAGGCATACAACAGGACATTGACTACTTTGCTCACCCCCCTTGGTGATTCTATCCGTAGGATACAAGAGTCTGTGACCACGTCCGGAGGAGGGAAACAGGGACGTCTTATAGGCGCCATTATCGGTGGTGTAGCTCTCGGGGTTGCAACCGCTGCACAGATAACAGCAGCCTCGGCTCTGATACAAGCCAATCAAAATGCTGCCAACATACTCCGGCTAAAAGAGAGCATTGCTGCAACCAATGAGGCTGTGCACG
>2011/China/SDSG01
ATTATGCTGATATTGGGCTGTATCCGTCCGACAAGCTCTCTTGACGGCAGGCCTCTTGCAGCTGCAGGAATTGTAGTAACAGGAGATAAGGCAGTCAATGTATACACCTCGTCTCAGACAGGGTCAATCATAGTCAAGTTGCTCCCGAATATGCCCAGGGATAAGGAGGCGTGTGCGAAAGCCCCATTAGAGGCATATAACAGAACACTGACTACTTTGCTCACTCCTCTTGGCGACTCCATCCGCAAGATCCAAGGGTCTGTGTCCACGTCTGGAGGAAGGAGACAAAAACGCTTTATAGGTGCTGTTATTGGCAGTGTAGCTCTTGGGGTTGCAACAGCGGCACAGATAACAGCAGCTGCGGCCCTAATACAAGCCAACCAGAATGCTGCCAACATCCTCCGGCTTAAGGAGAGCATTGCCGCAACCAATGAAGCTGTGCATG
>2011/China/SDWF07
ATTATGCTGACATTGAGCTGCATCCGTCTGACAAGCTCTCTTGACGGCAGGCCCCTTGCAGCTGCAGGAATTGTAGTAACGGGAGATAAGGCAGTCAATGTATACACCTCGTCTCAGACAGGGTCAATCATAGTCAAGTTGCTCCCGAATATGCCCAGAGATAAGGAGGCATGTGCAAGAGCCCCACTGGAGGCATATAACAGAACACTGACTACTCTGCTCACTCCTCTTGGTGACTCCATCCGCAAGATCCAAGGGTCTGTATCCACGTCCGGAGGAAGGAGACAAAAACGTTTTATAGGTGCTGTTATTGGCAGTGTAGCTCTTGGGGTTGCAACAGCGGCACAGATAACAGCAGCTGCGGCCCTGATACAAGCCAAACAGAATGCCGCCAACATCCTCCGGCTTAAGGAGAGCATTGCTGCAACCAATGAAGCTGTGCATG
>2011/China/SDYT03
ATTATGCTGACATTGAGCTGCATCCGTCTGACAAGCTCTCTTGACGGCAGGCCCCTTGCAGCTGCAGGAATTGTAGTAACGGGAGATAAGGCAGTCAATGTATACACCTCGTCTCAGACAGGGTCAATCATAGTCAAGTTGCTCCCGAATATGCCCAGAGATAAGGAGGCATGTGCAAGAGCCCCATTGGAGGCATATAACAGGACACTGACTACTCTGCTCACTCCTCTTGGTGACTCCATCCGCAAGATCCAAGGGTCTGTATCCACGTCCGGAGGAAGGAGACAAAAACGTTTTATAGGTGCTGTTATTGGCAGTGTAGCTCTTGGGGTTGCAACAGCGGCACAGATAACAGCAGCTGCGGCCCTGATACAAGCCAAACAGAATGCCGCCAACATCCTCCGGCTTAAGGAGAGCATTGCTGCAACCAATGAAGCTGTGCATG
>2011/Ethiopia/ETH10065
attatgttgatattgagctgtatctgtccgacaaaccctcttgacggcaggtctcttgcagctgcaggaatcgtggtaacaggagacaaagcagttaatatatacacctcatctcagacgggatcaatcatagtcaaattgctcccaaacatgcccaaagataaagaggcgtgtgcaaaagccccattagaagcatataacagaacactgaccgctttactcacccctctcggtgattccatccgcaggatacaggggtctgtatccaagtcaggaggaaggagacagaaacgcttcgtaggtgccattattggcagtgtagctcttggggtcgcaacatcagcacagataacagcagctgcagccttaatacaagccaaccagaatgctgctaacatcctccggctcaaggagagcattgctgccaccaatgaagctgtgcatg
>2011/Ethiopia/ETH10073
attatgttgatattgagctgtatctgtccgacaaaccctcttgacggcaggtctcttgcagctgcaggaattgtggtaacaggagacaaagcagttaatatatacacctcatctcagacgggatcaatcatagtcaagttgctcccaaacatgcccaaagataaagaggcgtgtgcaaaagccccgttagaagcatacaacagaacactgaccgctttactcacccctctcggtgattctatccgcaggatacaggggtctgtatccaagtcaagaggaaggagacataaacgcttcgtaggtgccattattggcagtgtagctcttggggtcgcaacatcagcacagataacagcagctgcagccttaatacaagccaaccagaatgctgctaacatccttcggcttaaggagagcattgctgccaccaatgaagctgtgcatg
>2011/Ethiopia/ETH8755
attatgttgatattgagctgtatctgtccggcaaaccctcttgacggcaggtctcttgcagctgcaggaattgtggtaacaggagacaaagcagttaatatatacacctcatctcagacgggatcaatcatagtcaagttgctcccgaacatgcccaaagataaagaggcgtgtgcaaaagccccattagaagcatacaacagaaccctgaccgctttactcacccctctcggcgattccatccgcaggatacaggggtctgtatccaagtcaggaggaaggagacagaaacgcttcgtaggtgccattattggcagtgtagctcttggggtcgcaacatcagcacagataacagcagctgcagccttaatacaagccaaccagaatgctgctaacatccttcggcttaaggagagcattgctgccaccaatgaagctgtgcatg
>2011/Ethiopia/ETHAN01
attatgttgatattgagctgtatctgtccgacaaaccctcttgacggcaggtctcttgcagctgcaggaattgtggtaacaggagacaaagcagttaatatatacacctcatctcagacgggatcaatcatagtcaagttgctcccaaacatgcccaaagataaagaggcgtgtgcaaaagccccattagaagcatacaacagaacactgaccgctttactcacccctctcggtgattctatccgcaggatacaggggtccgtatccaagtcaggaggaaggagacagaaacgcttcgtaggtgccattattggcagtgtagctcttggggtcgcaacatcagcacagataacagcagctgcagccttaatacaagccaaccagaatgctgctaacatccttcggcttaaggagagcattgctgccaccaatgaagctgtgcatg
>2011/Ethiopia/ETHMG1C
attctgttgatattgagctgcatctgtccgacaaaccctcttgacggcaggcctcttgcagctgcgggaatcgtggtaacgggagacaaagcagttaatatatacacctcatctcagacgggatcaatcatagtcaagttgctcccaaacatgcccaaagataaagaggcgtgtgcaaaagccccattagaagcatacaacagaacactgaccgctttactcacccctctcggtgattctatccgcaggatacaggggtctgtatccaagtcgggaggaagaagacggaaacgcttcgtaggtgccattatcggcagtgtagctcttggggtcgcaacatcagcacagataacagcggctgcagccttaatacaagccaaccagaatgctgccaacatcctccggcttaaggagagcattgctgcaaccaatgaagctgtacatg
>2011/Madagascar/MGF015C
ATTGTATTGGCACTGGGCTGTGTCCGTTTGACAAGCTCTCTTGATGGCAGGCCGCTTGCAGCTGCGGGGATCGTAGTAACGGGAGATAAAGCAGTCAACATATACACCTCATCCCAGACAGGATCAATTATAGTCAAGTTACTCCCAAACATGCCCAAAGATAGAGAGGCATGCGCAAAAGCCCCAGTAGAAGCATACAATCGGACACTGACTACTCTGCTCACCCCCCTTGGCGATTCTATCCGTAGGATACAAGAGTCTGCGACTACCTCCGGAGGAAGGAGGCGGAGACGCTTTGTAGGTGCCATCATCGGCAGTGTGGCTCTTGGGGTTGCGACAGCTGCACAGATAACAGCAGCCGCAGCTCTAATACAAGCTAAACAGAATGCTGCCAACATCCTCCGACTCAAGGAGAGCATTGCTGCAACCAATGAAGCTGTGCACG
>2010/Madagascar/MGF120T
ATTGTATTGGCACTGGGCTGTGTCCGTTTGACAAGCTCTCTTGATGGCAGGCCGCTTGCAGCTGCGGGGATCGTAGTAACGGGAGATAAAGCAGTCAACATATACACCTCATCCCAGACAGGATCAATTATAGTCAAGTTACTCCCAAACATGCCCAAAGATAGAGAGGCATGCGCAAAAGCCCCAGTAGAAGCATACAATCGGACACTGACTACTCTGCTCACCCCCCTTGGCGATTCTATCCGTAGGATACAAGAGTCTGCGACTACCTCCGGAGGAAGGAGGCGGAGACGCTTTGTAGGTGCCATCATCGGCAGTGTGGCTCTTGGGGTTGCGACAGCTGCACAGATAACAGCAGCCGCAGCTCTAATACAAGCTAAACAGAATGCTGCCAACATCCTTCGACTCAAGGAGAGCATTGCTGCAACCAATGAAGCTGTGCACG
>2010/Madagascar/MGF166
ATTGTATTGGCACTGGGCTGTGTCCGTTTGACAAGCTCTCTTGATGGCAGGCCGCTTGCAGCTGCGGGGATCGTAGTAACGGGAGATAAAGCAGTCAACATATACACCTCATCCCAGACAGGATCAATTATAGTCAAGTTACTCCCAAACATGCCCAAAGATAGAGAGGCATGCGCAAAAGCCCCAGTAGAAGCATACAATCGGACACTGACTACTCTGCTCACCCCCCTTGGCGATTCTATCCGTAGGATACAAGAGTCTGCGACTACCTCCGGAGGAAGGAGGCGGAGACGCTTTGTAGGTGCCATCATCGGCAGCGTGGCTCTTGGGGTTGCGACAGCTGCACAGATAACAGCAGCCGCAGCTCTAATACAAGCTAAACAGAATGCTGCCAACATCCTCCGACTCAAGGAGAGCATTGCTGCAACCAATGAAGCTGTGCACG
>2010/Madagascar/MGF192C
ATTGTATTGGCACTGGGCTGTGTCCGTTTGACAAGCTCTCTTGATGGCAGGCCGCTTGCAGCTGCGGGGATCGTAGTAACGGGAGATAAAGCAGTCAACATATACACCTCATCCCAGACAGGATCAATTATAGTCAAGTTACTCCCAAACATGCCCAAAGATAGAGAGGCATGCGCAAAAGCCCCAGTAGAAGCATACAATCGGACACTGACTACTCTGCTCACCCCCCTTGGCGATTCTATCCGTAGGATACAAGAGTCTGCGACTACCTCCGGAGGAAGGAGGCGGAGACGCTTTGTAGGTGCCATCATCGGCAGTGTGGCTCTTGGGGTTGCGACAGCTGCACAGATAACAGCAGCCGCAGCTCTAATACAAGCTAAACAGAATGCTGCCAACATCCTCCGACTCAAGGAGAGCATTGCTGCAACCAATGAAGCTGTGCACG
>2011/Madagascar/MGS1130T
ATTGTATTGGCACTGGGCTGTGTCCGTTTGACAAGCTCTCTTGATGGCAGGCCGCTTGCAGCTGCGGGGATCGTAGTAACGGGAGATAAAGCAGTCAACATATACACCTCATCCCAGACAGGATCAATTATAGTCAAGTTACTCCCAAACATGCCCAAAGATAGAGAGGCATGCGCAAAAGCCCCAGTAGAAGCATACAATCGGACACTGACTACTCTGCTCACCCCCCTTGGCGATTCTATCCGTAGGATACAAGAGTCTGCGACTACCTCCGGAGGAAGGAGGCGGAGACGCTTTGTAGGTGCCATCATCGGCAGTGTGGCTCTTGGGGTTGCGACAGCTGCACAGATAACAGCAGCCGCAGCTCTAATACAAGCTAAACAGAATGCTGCCAACATCCTCCGACTCAAGGAGAGCATTGCTGCAACCAATGAAGCTGTGCACG
>2011/Madagascar/MGS1595T
ATTGTATTGGCACTGGGCTGTGTCCGTTTGACAAGCTCTCTTGATGGCAGGCCGCTTGCAGCTGCGGGGATCGTAGTAACGGGAGATAAAGCAGTCAACATATACACCTCATCCCAGACAGGATCAATTATAGTCAAGTTACTCCCAAACATGCCCAAAGATAGAGAGGCATGCGCAAAAGCCCCAGTAGAAGCATACAATCGGACACTGACTACTCTGCTCACCCCCCTTGGCGATTCTATCCGTAGGATACAAGAGTCTGCGACTACCTCCGGAGGAAGGAGGCGGAGACGCTTTGTAGGTGCCATCATCGGCAGTGTGGCTCTTGGGGTTGCGACAGCTGCACAGATAACAGCAGCCGCAGCTCTAATACAAGCTAAACAGAATGCTGCCAACATCCTCCGACTCAAGGAGAGCATTGCTGCAACCAATGAAGCTGTGCACG
>2011/Malaysia/ UPM-IBS/001/2011
ATCATGCTGATATTAAGCTTTATCTGCCTGGCAAGCTCTCTCGATGGCAGGCCTCTTGCGGCTGCAGGGATTGTAGTAACAGGAGACAAGGCAGTCAATATCTACACCTCGTCTCAAACAGGGTCAATCATAGTCAAGTTGCTCCCGAATATGCCCAAGGATAAAGAGGCGTGTGCAAGAGCCCCACTGGAAGCATATAATAGAACATTGACTACATTGCTCACTCCCCTTGGCGATTCCATCCGCAAGATCCAAGGGTCCGTGTCCACGTCTGGAGGAAGGAGACGGAAACGCTTTATAGGTGCCATTATTGGCAGTGTCGCTCTTGGAGTTGCAACAGCGGCACAGATAACTGCAGCTGCGGCCCTAATACAAGCCAACCAGAATGCCGCCAACATCCTCCGGCTTAAGGAGAGCATTGCTGCGACCAATGAAGCTGTGCATG
>2011/Malaysia/ UPM-IBS/002/2011
ATCATGCTGATATTAAGCTTTATCTGCCTGGCAAGCTCTCTCGATGGCAGGCCTCTTGCGGCTGCAGGGATTGTAGTAACAGGAGACAAGGCAGTCAATATCTACACCTCGTCTCAAACAGGGTCAATCATAGTCAAGTTGCTCCCGAATATGCCCAAGGATAAAGAGGCGTGTGCAAGAGCCCCATTGGAAGCATATAATAGAACATTGACTACATTGCTCACTCCCCTTGGCGATTCCATCCGCAAGATCCAAGGGTCCGTGTCCACGTCTGGAGGAAGGAGACGGAAACGCTTTATAGGTGCCATTATTGGCAGTGTCGCTCTTGGAGTTGCAACAGCGGCACAGATAACTGCAGCTGCGGCCCTAATACAAGCCAACCAGAATGCCGCCAACATCCTCCGGCTTAAGGAGAGCATTGCTGCGACCAATGAAGCTGTGCATG
>2011/Malaysia/ UPM-IBS/005/2011
ATCATGCTGATATTAAGCTTTATCTGCCTGGCAAGCTCTCTCGATGGCAGGCCTCTTGCGGCTGCAGGGATTGTAGTAACAGGAGACAAGGCAGTCAATATCTACACCTCGTCTCAAACAGGGTCAATCATAGTCAAGTTGCTCCCGAATATGCCCAAGGATAAAGAGGCGTGTGCAAGAGCCCCATTGGAAGCATATAATAGAACATTGACTACATTGCTCACTCCCCTTGGCGATTCCATCCGCAAGATCCAAGGGTCCGTGTCCACGTCTGGAGGAAGGAGACGGAAACGCTTTATAGGTGCCATTATTGGCAGTGTCGCTCTTGGAGTTGCAACAGCGGCACAGATAACTGCAGCTGCGGCTCTAATACAAGCCAACCAGAATGCCGCCAACATCCTCCGGCTTAAGGAGAGCATTGCTGCGACCAATGAAGCTGTGCATG
>2011/Pakistan/NDV/UDL8/2011
GTTATATTAATCTTGAGCTGTATCTGTCTGACAAGCTCCCTCGACGGCAGACCTCTTGCAGCTGCAGGGATTGTAGTAACAGGAGATAAGGCAGTCAATATATACACCTCATCTCAAACAGGGTCAATCATAGTCAAATTGCTCCCGAATATGCCCAAGGATAAAGAGGCGTGTGCAAAAGCCCCATTAGAGGCATACAATAGAACACTGACCACTTTACTCACTCCCCTGGGCGATTCTATCCGTAGGATACAAGGGTCCGTGTCCACATCTGGAGGGAGGAGACAGAAACGCTTTATAGGTGCCGTTATTGGCAGTGTAGCTCTTGGGGTTGCAACAGCGGCGCAGATAACAGCAGCTGCGGCCCTAATCCAAGCTAACCAGAATGCTGCTAACATCCTCCGACTTAAGGAGAGCATTGCCGCAACCAATGAAGCTGTGCATG
>2012/China/pi/CH/LJL/120404
ATTACTCTGGTACTGAGCTGCATCTGCCTGACGAGCTCTCTTGACGGCAGGCCACTTGCAGCTGCGGGGATTGTGGTAACAGGAGATAAAGCAATCAACATATACACCTCATCTCAGACCGGGTCAATCATAGTCAAGTTGCTCCCGAATATGCCCAAGGATAAGGAGGCATGTGCGAAAGCCCCGCTAGAGGCATACAACAGAACACTGACCACTTTACTCACCCCCCTTGGTGATTCCATCCGCAGGATACAAGGATCAGTGTCCACATCAGGAAGAAGGAGGCAGAAGCGCTTTATAGGCGCCATTATTGGTAGTGTAGCTCTTGGGGTTGCAACATCGGCACAAATAACAGCGGCTGCGGCCTTAATACAAGCCAACCAGAATGCCGCCAACATCCTCCGGCTTAAGGAGAGCATCGCTGCAACCAATGAAGCTGTGCATG
>2012/Kenya/Laughing dove_B2/Kenya/Isiolo
ATTACGCTGATACTGAGCTGCATCTGCCCGACAAGCTCTCTTGATGGCAGGCCTCTTGCAGCTGCAGGGATTGTGGTAACAGGAGATAAAGCAATCAATATATACACTTCATCTCAGACAGGGTCAATCATAGTCAAGTTGCTTCCGAATATGCCCAAAGACAAAGAGGCATGTGCGAAAGCCCCGTTAGAAGCATACAACAGAACACTGACCACATTACTCACCCCCCTTGGTGATTCCATCCGCAGGATACAAGGGTCTGTGTCCACAACAGGAGGAAGGAGGCAGAAGCGTTTTATAGGTGCCATTATAGGCAGTGTAGCTCTTGGGGTTGCGACATCGGCACAGATAACAGCAGCCGCGGCTCTAATACAAGCCAACCAGAATGCTGCCAACATCCTCCGACTTAAGGAGAGCATCGCTGCAACCAATGAAGCTGTACATG
>2003/China/PX2/03
ATTATGCTGATATTGGGCTGTATCTGTCCGACAAGCTCTCTTGATGGCAGGCCTCTTGCAGCTGCAGGAATTGTAGTAACAGGAGATAAGGCAGTCAATGTATACACCTCGTCTCAGACAGGGTCAATCATAGTCAAGTTGCTCCCGAATATGCCCAGGGATAAGGAGGCGTGTGCGAAAGCCCCATTAGAGGCATATAACAGAACACTGACTACTTTGCTCACTCCTCTTGGCGACTCCATCCGCAAGATCCAAGGGTCTGTGTCCACGTCTAGAGGAAGGAGACAAAAACGCTTTATAGGTGCTGTTATTGGCAGTGTAGCTCTTGGGGTTGCAACTGCGGCACAGATAACAGCAGCTGCGGCCCTAATACAAGCCAACCAGAATGCTGCCAACATCCTCCGGCTTAAGGAGAGCATTGCTGCAACCAATGAAGCTGTGCATG
>XXXX/Argentina/88T.00
GTTGCGCTGGTACTGAGTTGCATCTGTCCGGCAAACTCCATTGATGGCAGGCCTCTTGCAGCTGCAGGAATTGTGGTTACAGGAGACAAAGCCGTCAACATATACACCTCATCCCAGACAGGATCAATCATAGTTAAGCTCCTCCCGAATCTGCCCAAGGATAAGGAGGCATGTGCGAAAGCCCCCTTGGATGCATACAACAGGACATTGACCACTTTGCTCACCCCCCTTGGTGACTCTATCCGTAGGATACAAGAGTCTGTGACTACATCTGGAGGGGGGAGACAGGGGCGCCTTATAGGCGCCATTATTGGCGGTGTGGCTCTTGGGGTTGCAACTGCCGCACAAATAACAGCGGCCGCAGCTCTGATACAAGCCAAACAAAATGCTGCCAACATCCTCCGACTTAAAGAGAGCATTGCCGCAACCAATGAGGCTGTGCATG
>XXXX/Argentina/Trenque/Lauquen/70
ATTTTGCTGATACTGAGCTGTATCTGTCTGACAAGCTCTCTAGACGGCAGGCCTCTTGCAGCTGCAGGGATTGTGATAACAGGAGATAAAGCAGTCAACATATACACCTCATCTCAGACGGGGTCAATCATAGTCAAGCTGCTCCCAAATATGCCCAAGGATAAAGAGGCGTGTGCAAGAACCCCGTTGGAGGCATACAACAGAACACTGACTACTTTACTCACCCCCCTTGGTGATTCCATCCGCAGGATACAAGGGTCTGTGACTGCATCTGGAGGGAGGAGACAGAAACGCTTTATAGGTGCCATTATCGGTAGTGTAGCCCTTGGAGTTGCAACAGCTGCACAGATAACAGCAGCCGCGGCTCTGATACAGGCCAACCAGAATGCCGCCAACATCCTCCGGCTTAAGGAGAGCATTGCTGCAACCAATGAAGCTGTGCACG
>XXXX/Canada/Cormorant Canada
ATTATGTTGATACTGAGCTGTATCTGTCTGACAAGCTCTCTTGACGGCAGACCTCTTGCAGCTGCAGGGATTGTGGTAACGAGAGATAAAGCAGTCAATATATACACTTCATCTCAAACAGGGTCAATCATAGTCAAGTTACTCCCAAATATGCCCAAGGATAAAGAGGCGTGCGCAAAAGCCCCATTGGAGGCATACAATAGAACACTGACCACTTTACTCACCCCTCTTGGTGACTCCATCCGCAGGATACAAGGGTCTGCGACTACATCTGGAGGAAGGAGACAGAAACGCTTTGTAGGTGCCATTATCGGCAGTGTAGCTCTTGGGGTTGCAACAGCTGCACAGATAACAGCAGCCGCGGCTCTGATACAAGCCAACCAGAACGCTGCCAACATCCTCCGGCTTAAGGAGAGCATTGCTGCAACCAATGAAGCTGTACACG
>XXXX/China/ C-QD99-5
ATTATGCTGATACTGAGCTGCATCTGTCTGGCAAGCTCTCTCGACGGCAGGCCTCTTGCAGCCGCAGGGATTGTAGTAACCGGAGATAAGGCGGTCAATATATACACCTCTTCTCAGACAGGGTCAATCATAGTCAAGTTGCTCCCGAATATGCCCAAGGATAAAGAGGCGTGTGCAAAAGCCCCATTAGAGGCATATAACAGAACACTAACTACTTTGCTCACTCCTCTTGGTGATTCCATCCGCAAGATCCAAGGGTCTGTGTCCACTTCTGGAGGAAGGAGACAGAAACGCTTTATAGGTGCCGTTATTGGCAGTGTAGCTCTTGGGGTTGCAACGGCGGCACAGATAACAGCAGCTGCGGCCCTAATACAAGCCAACCAGAATGCCGCCAACATCCTCCGGCTTAAGGAGAGCATTGCTGCAACCAATGAAGCTGTGCATG
>XXXX/China/ O-1BD00-2
ATCATGTTGATATTGAGCTACATCTGCCAGACGAGCTCTCTCGATGGCAGGCCTCTCGCAGCTGCAGGGATTGTGGTAACAGGAGATAAAGCAGTCAATATATACACCTCATCTCAGACAGGGTCAATCATAGTCAAGCTGCTCCCAAATATGCCCAAGGATAAAGAGGCATGTGCAAAAGCCCCGTTAGAAGCATACAACAGAACACTGACCACTTTGCTCACCCCACTCGGTGATTCCATCCGCAAGATACAAGGGTCCGTGTCGACATCAGGAGGAAGGAGACAGAAACGCTTTATAGGTGCCATTATCGGTAGTGTGGCTCTCGGGGTCGCAACAGCGGCACAGATAACAGCAGCCGCAGCTCTAATACAAGCCAATCAGAATGCCGCCAACATCCTCCGGCTTAAGGAGAGCATTGCTGCAACCAATGAGGCTGTGCATG
>XXXX/China/ P-DQ00-4
ATCATGCTGATATTGAGCTGCATCTACCCGACAGGCTCTCTTGACGGCAGGCCTCTTGCAGCTGCAGGGATTGTGGTAACAGGAGATAAAGCAATCAATATATACACCTCATCTCAGACAGGGTCAATCATAGTCAAGTTGCTCCCGAATATGCCCAAGGACAAAGAGGCATGTGCAAAAGCCCCTCTAGAAGCATACAACAGAACACTGACCACTCTACTCGCCCCCCTAGGTGATTCCCTCCGCAGGATACAAGGGTCTGTGTCCACATCATGGGAAAAGAGGCAGAAACGGTTTATAGGTGCCATTATCGGCAGTGTAACTCTTGGGGTCGCGACATCGGCGCAAATTACAGCGGCTGCGGCCCTAATACAAGCCAATCAAAATGCCGCCCATATTCTCCGGCTTAAGGAAAGCATTGCTGCAACTAATGAAGCTGTGCATG
>XXXX/China/AQI-ND026
GTCGCGCTGGTACTGAGTTGCATCTGTCCGGCAAACTCCATTGATGGCAGGCCTCTTGCGGCTGCAGGAATTGTGGTAACAGGAGACAAAGCAGTCAACATATACACCTCATCCCAGACAGGATCAATCATAGTTAAGCTCCTCCCAAACCTGCCCAAGGATAAGGAGGCATGTGCGAAAGCCCCCTTGGATGCATACAACAGGACATTGACCACTTTGCTCACCCCCCTTGGTGACTCTATCCGTAGGATACAAGAGTCTGTAACTACATCTGGAGGGAGGAGACAGAAACGCTTTATAGGCGCCATTATTGGCGGTGTGGCTCTTGGGGTTGCAACTGCTGCACAAATAACAGCGGCCGCAGCTCTGATACAAGCCAAACAAAATGCTGCCAACATCCTCCGACTTAAAGAGAGCATTGCCGCAACCAATGAGGCCGTGCATG
>XXXX/China/BY
ATTGCGCTGGCACTGAGCTGTGTCCGTCTGACAAATTCTCTCGATGGAAGGCCTCTTGCAGCTGCAGGGATTGTAGTGACGGGAGACAAAGCAGTCAACATATACACCTCATCTCAGACAGGGTCAATAATAGTCAAGTTACTCCCAAATATGCCTAAGGATAAAGAGGCGTGTGCAAAAGCCCCGTTGGAGGCATACAACAGGACACTGACTACTTTGCTCACCCCCCTTGGTGATTCTATCCGCAGGATACAAGAGTCTGCGACTACGTCCGGAGGAAGGAGGCAGAGACGCTTTATAGGTGCCATTATCGGCAGTGTAGCTCTTGGGGTTGCCACAGCTGCACAGATAACAGCAGCCTCAGCTCTGATACAAGCCAACCAGAATGCTGCCAACATCCTCCGGCTTGAAGAGAGCATTGCTGCAACTAATGAAGCTGTACATG
>XXXX/China/DB5
GTTGCGCTGGTACTGAGTTGCATCTGTCCGGCAAACTCCATTGATGGCAGGCCTCTTGCAGCTGCAGGAATTGTGGTTACAGGAGACAAAGCCGTCAACATATACACCTCATCCCAGACAGGATCAATCATAGTTAAGCTCCTCCCGAATCTGCCCAAGGATAAGGAGGCATGTGCGAAAGCCCCCTTGGATGCATACAACAGGACATTGACCACTTTGCTCACCCCCCTTGGTGACTCTATCCGTAGGATACAAGAGTCTGTGACTACATCTGGAGGGGGGAGACAGGGGCGCCTTATAGGCGCCATTATTGGCGGTGTGGCTCTTGGGGTTGCAACTGCCGCACAAATAACAGCGGCCGCAGCTCTGATACAAGCCAAACAAAATGCTGCCAACATCCTCCGACTTAAAGAGAGCATTGCCGCAACCAATGAGGCTGTGCATG
>XXXX/China/DQ
ATTATGCTGATAATGAGCTGTATCCGTCTGACAAGCTCTCTTGACGGCAGGCCCCTTGCAGCTGCAGGAATTGTAGTAACAGGAGATAAGGCAGTCAATGTATACACCTCGTCTCAGACAGGGTCAATCATAGTCAAGTTGCTCCCGAATATGCCCAGAGATAAGGAGGCGTGTGCAAAAGCCCCATTAGAGGCATATAACAGAACACTGACTACTCTGCTCACTCCTCTTGGCGACTCCATCCGCAAGATCCAAGGGTCTGTGTCCATGTCTGGAGGAAGGAGACAAAAACGCTTTATAGGTGCTGTTATTGGCAGTGTAGCTCTTGGGGTTGCAACAGCGGCCCAGATAACAGCAGCTGCGGCCCTAATACAAGCCAAACAGAATGCTGCCAACATCCTCCGGCTTAAGGAGAGCATTGCTGCAACCAATGAAGCTGTCCATG
>XXXX/China/F48E9a
ATTGCGCTGGCACTGAGCTGTGTCCGTCTGACAAATTCTCTCGATGGAAGGCCTCTTGCAGCTGCAGGGATTGTAGTAACGGGAGACAAAGCAGTCAACATATACACCTCATCTCAGACAGGGTCAATAATAGTCAAGTTACTCCCAAATATGCCTAAGGATAAAGAGGCGTGTGCAAAAGCCCCGTTGGAGGCATACAACAGGACACTGACTGCTTTGCTCACCCCCCTTGGTGATTCTATCCGCAGGATACAAGAGTCTGCGACTACGTCCGGAGGAAGGAGGCAGAGACGCTTTATAGGTGCCATTATCGGCAGTGTAGCTCTTGGGGTTGCCACAGCTGCCCAGATAACAGCAGCCTCAGCTCTGATACAAGCCAACCAGAATGCTGCCAACATCCTCCGGCTTAAAGAGAGCATTGCTGCAACTAATGAAGCTGTACATG
>XXXX/China/F48E9b
ATTGCGCTGGCACTGAGCTGTGTCCGTCTGACAAATTCTCTCGATGGAAGGCCTCTTGCAGCTGCAGGGATTGTAGTAACGGGAGACAAAGCAGTCAACATATACACCTCATCTCAGACAGGGTCAATAATAGTCAAGTTACTCCCAAATATGCCTAAGGATAAAGAGGCGTGTGCAAAAGCCCCGTTGGAGGCATACAACAGGACACTGACTACTTTGCTCACCCCCCTTGGTGATTCTATCCGCAGGATACAAGAGTCTGCGACTACGTCCGGAGGAAGGAGGCAGAGACGCTTTATAGGTGCCATTATCGGCAGTGTAGCTCTTGGGGTTGCCACAGCTGCACAGATAACAGCAGCCTCAGCTCTGATACAAGCCCACCAGAATGCTGCCAACATCCTCCGGCTTAAAGAGAGCATTGCTGCAACTAATGAAGCTGTACATG
>XXXX/China/F48E9c
ATTGCGCTGGCACTGAGCTGTGTCCGTCTGACAAATTCTCTCGATGGAAGGCCTCTTGCAGCTGCAGGGATTGTAGTAACGGGAGACAAAGCAGTCAACATATACACCTCATCTCAGACAGGGTCAATAATAGTCAAGTTACTCCCAAATATGCCTAAGGATAAAGAGGCGTGTGCAAAAGCCCCGTTGGAGGCATACAACAGGACACTGACTACTTTGCTCACCCCCCTTGGTGATTCTATCCGCAGGATACAAGAGTCTGCGACTACGTCCGGAGGAAGGAGGCAGAGACGCTTTATAGGTGCCATTATCGGCAGTGTAGCTCTTGGGGTTGCCACAGATGCCCAGATAACAGCAGCCTCAGCTCTGATACAAGCCAACCAGAATGCTGCCAACATCCTCCGGCTTAAAGAGAGCATTGCTGCAACTAATGAAGCTGTACATG
>XXXX/China/FW
ATTGCGCTGGCACTGAGCTGTGTCCGTCTGACAAATTCTCTCGATGGAAGGCCTCTTGCAGCTGCAGGGATTGTAGTAACGGGAGACAAAGCAGTCAACATATACACCTCATCTCAGACAGGGTCAATAATAGTTAAGTTACTCCCAAATATGCCTAAGGATAAAGAGGCGTGTGCAAAAGCCCCGTTGGAGGCATACAACAGGACACTGACTACTTTGCTCACCCCCCTTGGTGATTCTATCCGCAGGATACAAGAGTCTGCGACTACGTCCGGAGGAAGGAGGCAGAGACGCTTTATAGGTGCCATTATCGGCAGTGTAGCTCTTGGGGTTGCCACAGCTGCACAGATAACAGCAGCCTCAGCTCTGATACAAGCCAACCAGAATGCTGCCAACATCCTCCGGCTTAAAGAGAGCATTGCTGCAACTAATGAAGCTGTACATG
>XXXX/China/GPV-SF02
ATTATGCTGATATTGGGCTGTATCCGTCCGACAAGCTCTCTTGACGGCAGGCCTCTTGCAGCTGCGGGAATTGTAGTAACAGGAGATAAGGCAGTCAATGTATATACCTCGTCTCAGACAGGGTCAATCATAGTCAAGTTGCTCCCGAATATGCCCAGGGATAAGGAGGCGTGTGCGAACGCCCCATTAGAGGCATATAACAGAACACTGACTACTTTGCTCACTCCTCTTGGCGAATCCATCCGCAGAATTCAAGGGTCTGTGTCCACGTCTGGAGGAAGGAGACAAAAACGCTTTATAGGTGCTGTTATTGGCAGTGTAGCTCTTGGGGTTGCAACAGCGGCACAGATAACAGCAGCTGCGGCCCTAATACAAGCCAACCAGAATGCCGCCAACATCCTCCGGCTTAAGGAGAGCATTGCTGCAACCAATGAAGCTGTGCATG
>XXXX/China/GZ
ATCACGTTGATATTGAGCTGTATCTGTCTGACAAGTTCTCTTGATGGCAGGCCTCTTGCAGCTGCGGGGATTGTGGTAACAGGTGATAAAGCAATCAATATATACACCGCATCTCAGACGGGGGCAATCATAGTCAAGTTGCTCCCAAATATGCCCAAGGATAAAGAAGCGTGTGCAAAAGCCCCCTTAGAAGCATACAACAGAACACTGACCACTTTACTCACCCCACTTGGTGATTCCATCCGCAGGATACAAGGGTCTGTGTCTACATCAGGGGGAAGGAGACAGAAACGCTTCATAGGTGCCATTATCGGTAGTGTAGCTCTTGGGGCCGCAACAGCGGCACAGATCACAGCAGCTGCAGCCCTAATACAAGCCAACCAGAATGCCGCCAACATCCTCCGGCTTAAGGAAAGCATTGCTGCAACCAATGAAGCTGTACATG
>XXXX/China/H2
AGTATGCTGATATTGAGCTGTATCCGTCTGACAAGCTCCCTTGACGGCAGGCCTCTTGCAGCTGCAGGAATTGTAGTAACAGGAGATAAGGCGGTCAATGTATACACCTCGTCTCAGACAGGGTCAATCATAGTCAAATTGCTCCCGAATATGCCCAAGGATAAGGAGGCGTGTGCAAAAGCCCCATTAGAGGCATATAACAGAACACTGACTACTTTGCTCACTCCTCTTGGCGATTCCATCCGCAAGATCCAAGGGTCTGTGTCCACGTCTGGAGGAAGGAGACAAAAACGCTTTATAGGTGCCGTTATTGGCAGTGTAGCTCTTGGGGTTGCAACAGCGGCACAGATAACCGCAGCTGCGGCCCTGATACAAGCCAACCAGAATGCCGCCAACATCCTCCGGCTTAAGGAGAGCATTGCTGCAACCAATGAAGCTGTGCATG
>XXXX/China/HB92
GTTGCGCTGGTACTGAGTTGCATCTGTCCGGCAAACTCCATTGATGGCAGGCCTCTTGCAGCTGCAGGAATTGTGGTTACAGGAGACAAAGCCGTCAACATATACACCTCATCCCAGACAGGATCAATCATAGTTAAGCTCCTCCCGAATCTGCCCAAGGATAAGGAGGCATGTGCGAAAGCCCCCTTGGATGCATACAACAGGACATTGACCACTTTGCTCACCCCCCTTGGTGACTCTATCCGTAGGATACAAGAGTCTGTGACTACATCTGGAGGGGGGAGACAGGGGCGCCTTATAGGCGCCATTATTGGCGGTGTGGCTCTTGGGGTTGCAACTGCCGCACAAATAACAGCGGCCGCAGCTCTGATACAAGCCAAACAAAATGCTGCCAACATCCTCCGACTTAAAGAGAGCATTGCCGCAACCAATGAGGCTGTGCATG
>XXXX/China/HN0801
GTTGCGCTGGTACTGAGTTGCATCTGTCCGGCAAACTCCATTGATGGCAGGCCTCTTGCAGCTGCAGGAATTGTGGTTACAGGAGACAAAGCCGTCAACATATACACCTCATCCCAGACAGGATCAATCATAGTTAAGCTCCTCCCGAATCTGCCCAAGGATAAGGAGGCATGTGCGAAAGCCCCCTTGGATGCATACAACAGGACATTGACCACTTTGCTCACCCCCCTTGGTGACTCTATCCGTAGGATACAAGAGTCTGTGACTACATCTGGAGGGGGGAGACAGGGGCGCCTTATAGGCGCCATTATTGGCGGTGTGGCTCTTGGGGTTGCAACTGCCGCACAAATAACAGCGGCCGCAGCTCTGATACAAGCCAAACAAAATGCTGCCAACATCCTCCGACTTAAAGAGAGCATTGCCGCAACCAATGAGGCTGTGCATG
>XXXX/China/HNDY07
ATTATGCTGATATTGGGCTGTATACGTTCGACAAGCTCCCTTGATGGCAGGCCTCTTGCAGCTGCAGGAATTGTAGTAACAGGAGATAAGGCAGTCAATGTATACACCTCGTCTCAGACAGGGTCAATCATAGTCAAGTTGCTCCCGAATATGCCCAGGGATAAGGAGGCGTGTGCGAAAGCCCCATTAGAGGCATATAACAGAACACTGACTACCTTGCTCATTCCTCTTGGCGACTCTATCCGCAAGATTCAAGGGTCTGTGTCCACGTCTGGAGGAAGGAGACAAAAACGCTTTATAGGTGCTGTTATTGGCAGTGTAGCTCTTGGGGTTGCAACAGCGGCACAGATAACAGCAGCTGCGGCCCTAATACAAGCCAACAAGAATGCTGCCAACATCCTTCGGCTTAAGGAGAGCATTGCTGCAACCAATGAAGCTGTGCATG
>XXXX/China/JG97
ATTATGCTGATATTGGGCTGTATCCGTCCGACAAGCTCTCTTGACGGCAGGCCTCTTGCAGCTGCAGGAATTGTAGTAACAGGAGATAAGGCAGTCAATGTATACACTTCGTCTCAGACAGGGTCAATCATAGTCAAGTTGCTCCCGAATATGCCCAGGGATAAGGAGGCGTGTGCAAAAGCCCCATTAGAGGCATATAACAGAACACTGACTACTCTGCTCACTCCTCTTGGCGACTCCATCCGCAAGATCCAAGGGTCTGTGTCCACATCTGGAGGAAGGAGACAAAAACGCTTTATAGGTGCTGTTATTGGCAGTGTAGCTCTTGGGGTTGCAACAGCGGCACAGATAACAGCAGCTGCGGCCCTAATACAAGCCAACCAGAATGCCGCCAACATCCTCCGGCTTAAGGAGAGCATTGCTGCAACCAATGAAGCTGTGCATG
>XXXX/China/LS-1
ATTATGCCGATATTGGGCTGTATTCGTTCGACAAGCTCTCTTGACGGCAGGCCTCTTGCAGCTGCAGGAATTGTAGTAACAGGAGATAAGGCAGTCAATGTATACACCTCGTCTCAGACAGGGTCAATCATAGTCAAGTTGCTCCCGAATATGCCCAGGGATAAGGAGGCGTGTGCGAAAGCCCCATTAGAGGCATATAACAGAACACTGACTACTTTGCTCACTCCTCTTGGCGACTCCATCCGCAAGATTCAAGGGTCTGTGTCCACGTCTGGAGGAAGGAGACAAAAACGCTTTATAGGTGCTGTTATTGGCAGTGTAGCTCTTGGGGTTGCAACAGCGGCACAGATAACAGCAGCTGCGGCCCTAATACAAGCCAACAAGAATGCTGCCAACATCCTTCGGCTTAAGGAGAGCATTGCTGCAACCAATGAAGCTGTGCATG
>XXXX/China/LZ-NDV
ATTATGCTGATATTGAGCTGTATCTGTCTGGCAAGCTCTCTCGACGGCAGGCCTCTTGCAGCTGCAGGGATTGTAGTAACAGGAGATAAGGCGGTCAATATATACACCTCTTCTCAGACAGGGTCAATCATAGTCAAGTTGCTCCCGAATATGCCCAAGGATAAAGAGGCGTGTGCAAAAGCCCCATTAGAGGCATATAACAGAACACTGACTACTTTGCTCACTCCTCTTGGTGATTCCATCCGCAAGATCCAAGGGTCTGTGTCCACTTCTGGAGGAAAGAGACAGAAACGCTTTATAGGTGCCGTTATTGGCAGTGTAGCTCTTGGGGTTGCAACAGCGGCACAGATAACAGCAGCTGCGGCCCTAATACAAGCCAACCAGAATGCCGCCAACATCCTCCGGCTTAAGGAGAGCATTGCTGCAACCAATGAAGCTGTGCATG
>XXXX/China/ND/05/028
ATCATACTGATGTTGAGCTGCATCTGCCCGACAGGCTCTCTTGACGGCAGGCCTCTTGCAGCTGCAGGGATTGTGGTAACAGGAGACAAAGCAATCAACATATACACCTCATCTCAGACAGGGTCAATCATAGTCAAGTTGCTCCCGAATATGCCCAAGGACAAAGAGGCATGTGCAAAAGCCCCTCTAGAAGCATACAACAGAACACTGACCACTTTACTCACCCCCCTAGGTGATTCCATCCGCAGGATACAAGGGTCTGTGTCCACATCAGGGGAAAAGAGGCAGAAACGGTTTATAGGTGCCATTATCGGCAGTGTAGCTCTTGGGGTCGCGACATCGGCACAGATAACAGCAGCTGCGGCCCTAATACAAGCCAATCAGAATGCCGCCAATATTCTCCGGCTTAAGGAGAGCATTGCTGCAACTAATGAAGCTGTGCATG
>XXXX/China/NDV006150
GTCATGTTGGCACTGAGTTGCGTCTGTCCGACTAGCGCCCTTGATGGCAGGCCTCTTGCAGCTGCAGGGATTGTGGTAACAGGAGACAAAGCAGTCAACATATACACCTCATCTCAGACAGGGTCAATCATAATCAAGTTACTCCCAAATATGCCCAAGGATAAAGAGGCGTGTGCAAAAGCCCCGTTGGAGGCATACAACAGGACATTGACTACTTTGCTCACCCCCCTTGGTGATTCTATCCGTAGGATACAAGAGTCTGTGACCACGTCCGGAGGAGGGAAACAGGGACGTCTTATAGGCGCCATTATCGGTGGTGTAGCTCTCGGGGTTGCAACCGCTGCACAGATAACAGCAGCCTCGGCTCTGATACAAGCCAATCAAAATGCTGCCAACATACTCCGGCTAAAAGAGAGCATTGCTGCAACCAATGAGGCTGTGCACG
>XXXX/China/NDV007355
GTTGCGCTGGTACTGAGTTGCATCTGTCCGGCAAACTCCATTGATGGCAGGCCTCTTGCAGCTGCAGGAATTGTGGTTACAGGAGACAAAGCCGTCAACATATACACCTCATCCCAGACAGGATCAATCATAGTTAAGCTCCTCCCGAATCTGCCCAAGGATAAGGAGGCATGTGCGAAAGCCCCCTTGGATGCATACAACAGGACATTGACCACTTTGCTCACCCCCCTTGGTGACTCTATCCGTAGGATACAAGAGTCTGTGACTACATCTGGAGGGGGGAGACAGGGGCGCCTTATAGGCGCCATTATTGGCGGTGTGGCTCTTGGGGTTGCAACTGCCGCACAAATAACAGCGGCCGCAGCTCTGATACAAGCCAAACAAAATGCTGCCAACATCCTCCGACTTAAAGAGAGCATTGCCGCAACCAATGAGGCTGTGCATG
>XXXX/China/NDV01
GTCGCGCTGGTACTGAGTTGCATCTGTCCGGCAAACTCCATTGATGGCAGGCCTCTTGCGGCTGCAGGAATTGTGGTAACAGGAGACAAAGCAGTCAACATATACACCTCATCCCAGACAGGATCAATCATAGTTAAGCTCCTCCCAAACCTGCCCAAGGATAAGGAGGCATGTGCGAAAGCCCGCTTGGATGCATACAACAGGACATTGACCACTTTGCTCACCCGCCTTGGTGACTCTATCCGTAGGATACAAGAGTCTGTAACTACATCTGGAGGGAGGAGACAGAAACGCTTTATAGGCGCCATTATTGGCGGTGTGGCTCTTGGGGTGGCAACTGCTGCACAAATAACAGCGGCCGCAGCTCTGATACAAGCCAAACAAAATGCTGCCAACATCCTCCGACTTAAAGAGAGCATTGCCGCAACCAATGAGGCCGTGCATG
>XXXX/China/NDV011022
GTTGCGCTGGTACTGAGTTGCATCTGTCCGGCAAACTCCATTGATGGCAGGCCTCTTGCAGCTGCAGGAATTGTGGTTACAGGAGACAAAGCCGTCAACATATACACCTCATCCCAGACAGGATCAATCATAGTTAAGCTCCTCCCGAATCTGCCCAAGGATAAGGAGGCATGTGCGAAAGCCCCCTTGGATGCATACAACAGGACATTGACCACTTTGCTCACCCCCCTTGGTGACTCTATCCGTAGGATACAAGAGTCTGTGACTACATCTGGAGGGGGGAGACAGGGGCGCCTTATAGGCGCCATTATTGGCGGTGTGGCTCTTGGGGTTGCAACTGCCGCACAAATAACAGCGGCCGCAGCTCTGATACAAGCCAAACAAAATGCTGCCAACATCCTCCGACTTAAAGAGAGCATTGCCGCAACCAATGAGGCTGTGCATG
>XXXX/China/NDV012639
GTTGCGCTGGTACTGAGTTGCATCTGTCCGGCAAACTCCATTGATGGCAGGCCTCTTGCAGCTGCAGGAATTGTGGTTACAGGAGACAAAGCCGTCAACATATACACCTCATCCCAGACAGGATCAATCATAGTTAAGCTCCTCCCGAATCTGCCCAAGGATAAGGAGGCATGTGCGAAAGCCCCCTTGGATGCATACAACAGGACATTGACCACTTTGCTCACCCCCCTTGGTGACTCTATCCGTAGGATACAAGAGTCTGTGACTACATCTGGAGGGGGGAGACAGGGGCGCCTTATAGGCGCCATTATTGGCGGTGTGGCTCTTGGGGTTGCAACTGCCGCACAAATAACAGCGGCCGCAGCTCTGATACAAGCCAAACAAAATGCTGCCAACATCCTCCGACTTAAAGAGAGCATTGCCGCAACCAATGAGGCTGTGCATG
>XXXX/China/NDV015239
GTCATGTTGGCACTGAGTTGCGTCTGTCCGACCAGCGCCCTTGATGGCAGGCCTCTTGCAGCTGCAGGGATTGTGGTAACAGGAGACAAAGCAGTCAACATATACACCTCATCTCAGACAGGGTCAATCATAATCAAGTTACTCCCAAATATGCCCAAGGATAAAGAGGCGTGTGCAAAAGCCCCGTTGGAGGCATACAACAGGACATTGACTACTTTGCTCACCCCCCTTGGTGATTCTATCCGTAGGATACAAGAGTCTGTGACCACGTCCGGGGGAGGGAAACAGGGACGTCTTATAGGCGCCATTATCGGTGGTGTAGCTCTCGGGGTTGCAACCGCTGCACAGATAACAGCAGCCTCGGCTCTGATACAAGCCAATCAAAATGCTGCCAACATACTCCGGCTAAAAGAGAGCATTGCTGCAACCAATGAGGCTGTGCACG
>XXXX/China/NDV015436
GTTGCGCTGGTACTGAGTTGCATCTGTCCGGCAAACTCCATTGATGGCAGGCCTCTTGCAGCTGCAGGAATTGTGGTTACAGGAGACAAAGCCGTCAACATATACACCTCATCCCAGACAGGATCAATCATAGTTAAGCTCCTCCCGAATCTGCCCAAGGATAAGGAGGCATGTGCGAAAGCCCCCTTGGATGCATACAACAGGACATTGACCACTTTGCTCACCCCCCTTGGTGACTCTATCCGTAGGATACAAGAGTCTGTGACTACATCTGGAGGGGGGAGACAGGGGCGCCTTATAGGCGCCATTATTGGCGGTGTGGCTCTTGGGGTTGCAACTGCCGCACAAATAACAGCGGCCGCAGCTCTGATACAAGCCAAACAAAATGCTGCCAACATCCTCCGACTTAAAGAGAGCATTGCCGCAACCAATGAGGCTGTGCATG
>XXXX/China/NDV015857
GTCATGTTGGCACTGAGTTGCGTCTGTCCGACCAGCGCCCTTGATGGCAGGCCTCTTGCAGCTGCAGGGATTGTGGTAACAGGAGACAAAGCAGTCAACATATACACCTCATCTCAGACAGGGTCAATCATAATCAAGTTACTCCCAAATATGCCCAAGGATAAAGAGGCGTGTGCAAAAGCCCCGTTGGAGGCATACAACAGGACATTGACTACTTTGCTCACCCCCCTTGGTGATTCTATCCGTAGGATACAAGAGTCTGTGACCACGTCCGGAGGAGGGAAACAGGGACGTCTTATAGGCGCCATTATCGGTGGTGTAGCTCTCGGGGTTGCAACCGCTGCACAGATAACAGCAGCCTCGGCTCTGATACAAGCCAATCAAAATGCTGCCAACATACTCCGGCTAAAAGAGAGCATTGCTGCAACCAATGAGGCTGTGCACG
>XXXX/China/NDV01608
GTCATGTTGGCACTGAGTTGCGTCTGTCCGACCAGCGCCCTTGATGGCAGGCCTCTTGCAGCTGCAGGGATTGTGGTAACAGGAGACAAAGCAGTCAACATATACACCTCATCTCAGACAGGGTCAATCATAATCAAGTTACTCCCAAATATGCCCAAGGATAAAGAGGCGTGTGCAAAAGCCCCGTTGGAGGCATACAACAGGACATTGACTACTTTGCTCACCCCCCTTGGTGATTCTATCCGTAGGATACAAGAGTCTGTGACCACGTCCGGAGGAGGGAAACAGGGACGTCTTATAGGCGCCATTATCGGTGGTGTAGCTCTCGGGGTTGCAACCGCTGCACAGATAACAGCAGCCTCGGCTCTGATACAAGCCAATCAAAATGCTGCCAACATACTCCGGCTAAAAGAGAGCATTGCTGCAACCAATGAGGCTGTGCACG
>XXXX/China/NDV01612
GTCATGTTGGCACTGAGTTGCGTCTGTCCGACCAGCGCCCTTGATGGCAGGCCTCTTGCAGCTGCAGGGATTGTGGTAACAGGAGACAAAGCAGTCAACATATACACCTCATCTCAGACAGGGTCAATCATAATCAAGTTACTCCCAAATATGCCCAAGGATAAAGAGGCGTGTGCAAAAGCCCCGTTGGAGGCATACAACAGGACATTGACTACTTTGCTCACCCCCCTTGGTGATTCTATCCGTAGGATACAAGAGTCTGTGACCACGTCCGGAGGAGGGAAACAGGGACGTCTTATAGGCGCCATTATCGGTGGTGTAGCTCTCGGGGTTGCAACCGCTGCACAGATAACAGCAGCCTCGGCTCTGATACAAGCCAATCAAAATGCTGCCAACATACTCCGGCTAAAAGAGAGCATTGCTGCAACCAATGAGGCTGTGCACG
>XXXX/China/NDV016411
GTCATGTTGGCACTGAGTTGCGTCTGTCCGACCAGCGCCCTTGATGGCAGGCCTCTTGCAGCTGCAGGGATTGTGGTAACAGGAGACAAAGCAGTCAACATATACACCTCATCTCAGACAGGGTCAATCATAATCAAGTTACTCCCAAATATGCCCAAGGATAAAGAGGCGTGTGCAAAAGCCCCGTTGGAGGCATACAACAGGACATTGACTACTTTGCTCACCCCCCTTGGTGATTCTATCCGTAGGATACAAGAGTCTGTGACCACGTCCGGAGGAGGGAAACAGGGACGTCTTATAGGCGCCATTATCGGTGGTGTAGCTCTCGGGGTTGCAACCGCTGCACAGATAACAGCAGCCTCGGCTCTGATACAAGCCAATCAAAATGCTGCCAACATACTCCGGCTAAAAGAGAGCATTGCTGCAACCAATGAGGCTGTGCACG
>XXXX/China/NDV016540
GTCATGTTGGCACTGAGTTGCGTCTGTCCGACCAGCGCCCTTGATGGCAGGCCTCTTGCAGCTGCAGGGATTGTGGTAACAGGAGACAAAGCAGTCAACATATACACCTCATCTCAGACAGGGTCAATCATAATCAAGTTACTCCCAAATATGCCCAAGGATAAAGAGGCGTGTGCAAAAGCCCCGTTGGAGGCATACAACAGGACATTGACTACTTTGCTCACCCCCCTTGGTGATTCTATCCGTAGGATACAAGAGTCTGTGACCACGTCCGGAGGAGGGAAACAGGGACGTCTTATAGGCGCCATTATCGGTGGTGTAGCTCTCGGGGTTGCAACCGCTGCACAGATAACAGCAGCCTCGGCTCTGATACAAGCCAATCAAAATGCTGCCAACATACTCCGGCTAAAAGAGAGCATTGCTGCAACCAATGAGGCTGTGCACG
>XXXX/China/NDV01683
GTCATGTTGGCACTGAGTTGCGTCTGTCCGACCAGCGCCCTTGATGGCAGGCCTCTTGCAGCTGCAGGGATTGTGGTAACAGGAGACAAAGCAGTCAACATATACACCTCATCTCAGACAGGGTCAATCATAATCAAATTACTCCCAAATATGCCCAAGGATAAAGAGGCGTGTGCAAAAGCCCCGTTGGAGGCATACAACAGGACATTGACTACTTTGCTCACCCCCCTTGGTGATTCTATCCGTAGGATACAAGAGTCTGTGACCACGTCCGGAGGAGGGAAACAGGGACGTCTTATAGGCGCCATTATCGGTGGTGTAGCTCTCGGGGTTGCAACCGCTGCACAGATAACAGCAGCCTCGGCTCTGATACAAGCCAATCAAAATGCTGCCAACATACTCCGGCTAAAAGAGAGCATTGCTGCAACCAATGAGGCCGTGCACG
>XXXX/China/NDV017325
GTTGCGCTGGTACTGAGTTGCATCTGTCCGGCAAACTCCATTGATGGCAGGCCTCTTGCAGCTGCAGGAATTGTGGTTACAGGAGACAAAGCCGTCAACATATACACCTCATCCCAGACAGGATCAATCATAGTTAAGCTCCTCCCGAATCTGCCCAAGGATAAGGAGGCATGTGCGAAAGCCCCCTTGGATGCATACAACAGGACATTGACCACTTTGCTCACCCCCCTTGGTGACTCTATCCGTAGGATACAAGAGTCTGTGACTACATCTGGAGGGGGGAGACAGGGGCGCCTTATAGGCGCCATTATTGGCGGTGTGGCTCTTGGGGTTGCAACTGCCGCACAAATAACAGCGGCCGCAGCTCTGATACAAGCCAAACAAAATGCTGCCAACATCCTCCGACTTAAAGAGAGCATTGCCGCAACCAATGAGGCTGTGCATG
>XXXX/China/NDV02
GTCGCGCTGGTACTGAGTTGCATCTGTCCGGCAAACTCCATTGATGGCAGGCCTCTTGCGGCTGCAGGAATTGTGGTAACAGGAGACAAAGCAGTCAACATATACACCTCATCCCAGACAGGATCAATCATAGTTAAGCTCCTCCCAAACCTGCCCAAGGATAAGGAGGCATGTGCGAAAGCCCCCTTGGATGCATACAACAGGACATTGACCACTTTGCTCACCCCCCTTGGTGACTCTATCCGTAGGATACAAGAGTCTGTAACTACATCTGGAGGGAGGAGACAGAAACGCTTTATAGGCGCCATTATTGGCGGTGTGGCTCTTGGGCTTGCAACTGCTGCACAAATAACAGCGGCCGCAGCTCTGATACAAGCCAAACAAAATGCTGCCAACATCCTCCGACTTAAAGAGAGCATTGCCGCAACCAATGAGGCCGTGCATG
>XXXX/China/NDV0210149
ATTATGCTGATATTGAGCTGTATCTGTCTGACAAGCTCTCTTGACGGCAGGCCCCTTGCAGCTGCAGGAATTGTAGTAACAGGAGATAAGGCAGTCAATGTATACACCTCGTCTCAGACAGGGTCAATCATAGTCAAGTTGCTCCCGAATATGCCCAGAGATAAGGAGGCATGTGCAAAAGCCCCATTGGAGGCATATAACAGAACACTGACTACTCTGCTCACTCCTCTTGGCGACTCCATCCGCAAGATCCAAGGGTCTGTGTACACGTCTGGAGGAAGGAGACAAAAACGCTTTATAGGTGCTGTTATTGGCAGTGTAGCTCTTGGGGTTGCAACAGCGGCACAGATAACAGCAGCTGCGGCCCTAATACAAGCCAAACAGAATGCCGCCAACATCCTCCGGCTTAAGGAGAGCATTGCTGCAACCAATGAAGCTGTGCATG
>XXXX/China/NDV0210154
ATTATGCTGATATTGAGCTGTATCTGTCTGACAAGCTCTCTTGACGGCAGGCCCCTTGCAGCTGCAGGAATTGTAGTAACAGGAGATAAGGCAGTCAATGTATACACCTCGTCTCAGACAGGGTCAATCATAGTCAAGTTGCTCCCGAATATGCCCAGAGATAAGGAGGCATGTGCAAAAGCCCCATTGGAGGCATATAACAGAACACTGACTACTCTGCTCACTCCTCTTGGCGACTCCATCCGCAAGATCCAAGGGTCTGTGTACACGTCTGGAGGAAGGAGACAAAAACGCTTTATAGGTGCTGTTATTGGCAGTGTAGCTCTTGGGGTTGCAACAGCGGCACAGATAACAGCAGCTGCGGCCCTAATACAAGCCAAACAGAATGCCGCCAACATCCTCCGGCTTAAGGAGAGCATTGCTGCAACCAATGAAGCTGTGCATG
>XXXX/China/NDV021022
GTTGCGCTGGTACTGAGTTGCATCTGTCCGGCAAACTCCATTGATGGCAGGCCTCTTGCAGCTGCAGGAATTGTGGTTACAGGAGACAAAGCCGTCAACATATACACCTCATCCCAGACAGGATCAATCATAGTTAAGCTCCTCCCGAATCTGCCCAAGGATAAGGAGGCATGTGCGAAAGCCCCCTTGGATGCATACAACAGGACATTGACCACTTTGCTCACCCCCCTTGGTGACTCTATCCGTAGGATACAAGAGTCTGTGACTACATCTGGAGGGGGGAGACAGGGGCGCCTTATAGGCGCCATTATTGGCGGTGTGGCTCTTGGGGTTGCAACTGCCGCACAAATAACAGCGGCCGCAGCTCTGATACAAGCCAAACAAAATGCTGCCAACATCCTCCGACTTAAAGAGAGCATTGCCGCAACCAATGAGGCTGTGCATG
>XXXX/China/NDV0210227
ATTATGCTGATATTGAGCTGTATCTGTCTGACAAGCTCTCTTGACGGCAGGCCCCTTGCAGCTGCAGGAATTGTAGTAACAGGAGATAAGGCAGTCAATGTATACACCTCGTCTCAGACAGGGTCAATCATAGTCAAGTTGCTCCCGAATATGCCCAGAGATAAGGAGGCATGTGCAAAAGCCCCATTGGAGGCATATAACAGAACACTGACTACTCTGCTCACTCCTCTTGGCGACTCCATCCGCAAGATCCAAGGGTCTGTGTACACGTCTGGAGGAAGGAGACAAAAACGCTTTATAGGTGCTGTTATTGGCAGTGTAGCTCTTGGGGTTGCAACAGCGGCACAGATAACAGCAGCTGCGGCCCTAATACAAGCCAAACAGAATGCCGCCAACATCCTCCGGCTTAAGGAGAGCATTGCTGCAACCAATGAAGCTGTGCATG
>XXXX/China/NDV0210234
GTTGCGCTGGTACTGAGTTGCATCTGTCCGGCAAACTCCATTGATGGCAGGCCTCTTGCAGCTGCAGGAATTGTGGTTACAGGAGACAAAGCCGTCAACATATACACCTCATCCCAGACAGGATCAATCATAGTTAAGCTCCTCCCGAATCTGCCCAAGGATAAGGAGGCATGTGCGAAAGCCCCCTTGGATGCATACAACAGGACATTGACCACTTTGCTCACCCCCCTTGGTGACTCTATCCGTAGGATACAAGAGTCTGTGACTACATCTGGAGGGGGGAGACAGGGGCGCCTTATAGGCGCCATTATTGGCGGTGTGGCTCTTGGGGTTGCAACTGCCGCACAAATAACAGCGGCCGCAGCTCTGATACAAGCCAAACAAAATGCTGCCAACATCCTCCGACTTAAAGAGAGCATTGCCGCAACCAATGAGGCTGTGCATG
>XXXX/China/NDV0210252
ATTATGCTGATATTGAGCTGTATCTGTCTGACAAGCTCTCTTGACGGCAGGCCCCTTGCAGCTGCAGGAATTGTAGTAACAGGAGATAAGGCAGTCAATGTATACACCTCGTCTCAGACAGGGTCAATCATAGTCAAGTTGCTCCCGAATATGCCCAGAGATAAGGAGGCATGTGCAAAAGCCCCATTGGAGGCATATAACAGAACACTGACTACTCTGCTCACTCCTCTTGGCGACTCCATCCGCAAGATCCAAGGGTCTGTGTACACGTCTGGAGGAAGGAGACAAAAACGCTTTATAGGTGCTGTTATTGGCAGTGTAGCTCTTGGGGTTGCAACAGCGGCACAGATAACAGCAGCTGCGGCCCTAATACAAGCCAAACAGAATGCCGCCAACATCCTCCGGCTTAAGGAGAGCATTGCTGCAACCAATGAAGCTGTGCATG
>XXXX/China/NDV021343
GTTGCGCTGGCACTGAGTTGCATCTGTCCGGCAAACTCCATTGATGGCAGGCCTCTTGCAGCTGCAGGAATTGTGGTTACAGGAGACAAAGCCGTCAACATATACACCTCATCCCAGACAGGATCAATCATAGTTAAGCTCCTCCCGAATCTGCCCAAGGATAAGGAGGCATGTGCGAAAGCCCCCTTGGATGCATACAACAGGACATTGACCACTTTGCTCACCCCCCTTGGTGACTCTATCCGTAGGATACAAGAGTCTGTGACTACATCTGGAGGGGGGAGACAGGGGCGCCTTATAGGTGCCATTATTGGCGGTGTGGCTCTTGGGGTTGCAACTGCCGCACAAATAACAGCGGCCGCAGCTCTGATACAAGCCAAACAAAATGCTGCCAACATCCTCCGACTTAAAGAGAGCATTGCCGCAACCAATGAGGCTGTGCATG
>XXXX/China/NDV021344
GTTGCGCTGGTACTGAGTTGCATCTGTCCGGCAAACTCCATTGATGGCAGGCCTCTTGCAGCTGCAGGAATTGTGGTTACAGGAGACAAAGCCGTCAACATATACACCTCATCCCAGACGGGATCAATCATAGTTAAGCTCCTCCCGAATCTGCCCAAGGATAAGGAGGCATGTGCGAAAGCCCCCTTGGATGCATACAACAGGACATTGACCACTTTGCTCACCCCCCTTGGTGACTCTATCCGTAGGATACAAGAGTCTGTGACTACATCTGGAGGGGGGAGACAGGGGCGCCTTATAGGCGCCATTATTGGCGGTGTGGCTCTTGGGGTTGCAACTGCCGCACAAATAACAGCGGCCGCAGCTCTGATACAAGCCAAACAAAATGCTGCCAACATCCTCCGACTTAAAGAGAGCATTGCCGCAACCAATGAGGCTGTGCATG
>XXXX/China/NDV022433
ATTATGCTGATATTGAGCTGTATCCGTCTGACAAGCTCTCTTGACGGCAGGCCCCTTGCAGCTGCAGGAATTGTAGTAACAGGGGATAAGGCAGTCAATGTATACACCTCGTCTCAGACAGGGTCAATCATAGTCAAGTTGCTCCCGAATATGCCCAGAGATAAGGAGGCATGTGCAAAAGCCCCATTGGAGGCATATAACAAAACACTGACCACTCTGCTCACTCCTCTTGGCGACTCCATCCGCAAGATCCAAGGGTCTGTGTCCACGTCTGGAGGAAGGAGACAAAAACGCTTTATAGGTGCTGTTATTGGCAGTGTAGCTCTTGGGGTTGCAACAGCGGCACAGATAACAGCAGCTGCGGCCCTAATACAAGCCAAACAGAATGCCGCCAACATCCTCCGGCTTAAGGAGAGCATTGCTGCAACCAATGAAGCTGTGCATG
>XXXX/China/NDV022435
ATTATGCTGATATTGAGCTGTATCCGTCTGACAAGCTCTCTTGACGGCAGGCCCCTTGCAGCTGCAGGAATTGTAGTAACAGGGGATAAGGCAGTCAATGTATACACCTCGTCTCAGACAGGGTCAATCATAGTCAAGTTGCTCCCGAATATGCCCAGAGATAAGGAGGCATGTGCAAAAGCCCCATTGGAGGCATATAACAAAACACTGACCACTCTGCTCACTCCTCTTGGCGACTCCATCCGCAAGATCCAAGGGTCTGTGTCCACGTCTGGAGGAAGGAGACAAAAACGCTTTATAGGTGCTGTTATTGGCAGTGTAGCTCTTGGGGTTGCAACAGCGGCACAGATAACAGCAGCTGCGGCCCTAATACAAGCCAAACAGAATGCCGCCAACATCCTCCGGCTTAAGGAGAGCATTGCTGCAACCAATGAAGCTGTGCATG
>XXXX/China/NDV023056-1
GTTGCGCTGGTACTGAGTTGCATCTGTCCGGCAAACTCCATTGATGGCAGGCCTCTTGCAGCTGCAGGAATTGTGGTTACAGGAGACAAAGCCGTCAACATATACACCTCATCCCAGACAGGATCAATCATAGTTAAGCTCCTCCCGAATCTGCCCAAGGATAAGGAGGCATGTGCGAAAGCCCCCTTGGATGCATACAACAGGACATTGACCACTTTGCTCACCCCCCTTGGTGACTCTATCCGTAGGATACAAGAGTCTGTGACTACATCTGGAGGGGGGAGACAGGGGCGCCTTATAGGTGCCATTATTGGCGGTGTGGCTCTTGGGGTTGCAACTGCCGCACAAATAACAGCGGCCGCAGCTCTGATACAAGCCAAACAAAATGCTGCCAACATCCTCCGACTTAAAGAGAGCATTGCCGCAACCAATGAGGCTGTGCATG
>XXXX/China/NDV024616
GTTGCGCTGGTACTGAGTTGCATCTGTCCGGCAAACTCCATTGATGGCAGGCCTCTTGCAGCTGCAGGAATTGTGGTTACAGGAGACAAAGCCGTCAACATATACACCTCATCCCAGACAGGATCAATCATAGTTAAGCTCCTCCCGAATCTGCCCAAGGATAAGGAGGCATGTGCGAAAGCCCCCTTGGATGCATACAACAGGACATTGACCACTTTGCTCACCCCCCTTGGTGACTCTATCCGTAGGATACAAGAGTCTGTGACTACATCTGGAGGGGGGAGACAGGGGCGCCTTATAGGCGCCATTATTGGCGGTGTGGCTCTTGGGGTTGCAACTGCCGCACAAATAACAGCGGCCGCAGCTCTGATACAAGCCAAACAAAATGCTGCCAACATCCTCCGACTTAAAGAGAGCATTGCCGCAACCAATGAGGCTGTGCATG
>XXXX/China/NDV027344
GTTGCGCTGGTACTGAGTTGCATCTGTCCGGCAAACTCCATTGATGGCAGGCCTCTTGCAGCTGCAGGAATTGTGGTTACAGGAGACAAAGCCGTCAACATATACACCTCATCCCAGACAGGATCAATCATAGTTAAGCTCCTCCCGAATCTGCCCAAGGATAAGGAGGCATGTGCGAAAGCCCCCTTGGATGCATACAACAGGACATTGACCACTTTGCTCACCCCCCTTGGTGACTCTATCCGTAGGATACAAGAGTCTGTGACTACATCTGGAGGGGGGAGACAGGGGCGCCTTATAGGCGCCATTATTGGCGGTGTGGCTCTTGGGGTTGCAACTGCCGCACAAATAACAGCGGCCGCAGCTCTGATACAAGCCAAACAAAATGCTGCCAACATCCTCCGACTTAAAGAGAGCATTGCCGCAACCAATGAGGCTGTGCATG
>XXXX/China/NDV03
GTCGCGCTGGTACTGAGTTGCATCTGTCCGGCAAACTCCATTGATGGCAGGCCTCTTGCGGCTGCAGGAATTGTGGTAACAGGAGACAAAGCAGTCAACATATACACCTCATCCCAGACAGGATCAATCATAGTTAAGCTCCTCCCAAACCTGCCCAAGGATAAGGAGGCATGTGCGAAAGCCCCGTTGGATGCATACAACAGGACATTGACCACTTTGCTCACCCCGCTTGGTGACTCTATCCGTAGGATACAAGAGTCTGTAACTACATCTGGAGGGAGGAGACAGAAACGCTTTATAGGCGCCATTATTGGCGGTGTGGCTCTTGGGGTTGCAACTGCTGCACAAATAACAGCGGCCGCAGCTCTGATACAAGCCAAACAAAATGCTGCCAACATCCTCCGACTTAAAGAGAGCATTGCCGCAACCAATGAGGCCGTGCATG
>XXXX/China/NDV03024
ATTATGCTGATATTGAGCAGTATCCGTCTGACAAGCTCCCTTGACGGCAGGCCTCTTGCAGCTGCAGGAATTGTAGTAACAGGGGATAAGGCAGTCAATGTATACACCTCGTCTCAGACAGGGTCAATCATAGTCAAGTTGCTCCCGAATATGCCCAGAGATAAGGAGGCGTGTGCAAAAGCCCCATTAGAGGCATATAACAGAACACTGACTACTTTGCTCACTCCTCTTGGCGACTCCATCCGCAAGATCCAAGGGTCTGTGTCCACGTCTGGAAGAAGGAGACAAAAACGCTTTATAGGTGCTGTTATTGGCAGTGTAGCTCTTGGGGTTGCAACGGCGGCACAGATAACAGCAGCTGCGGCCCTAATACAAGCCAACCAGAATGCCGCCAACATCCTCCGGCTTAAGGAGAGCATTGCTGCAACCAATGAAGCTGTGCATG
>XXXX/China/NDV032138
GTTGCGCTGGTACTGAGTTGCATCTGTCCGGCAAACTCCATTGATGGCAGGCCTCTTGCAGCTGCAGGAATTGTGGTTACAGGAGACAAAGCCGTCAACATATACACCTCATCCCAGACAGGATCAATCATAGTTAAGCTCCTCCCGAATCTGCCCAAGGATAAGGAGGCATGTGCGAAAGCCCCCTTGGATGCATACAACAGGACATTGACCACTTTGCTCACCCCCCTTGGTGACTCTATCCGTAGGATACAAGAGTCTGTGACTACATCTGGAGGGGGGAGACAGGGGCGCCTTATAGGCGCCATTATTGGCGGTGTGGCTCTTGGGGTTGCAACTGCCGCACAAATAACAGCGGCCGCAGCTCTGATACAAGCCAAACAAAATGCTGCCAACATCCTCCGACTTAAAGAGAGCATTGCCGCAACCAATGAGGCTGTGCATG
>XXXX/China/NDV03214
GTTGCGCTGGTACTGAGTTGCATCTGTCCGGCAAACTCCATTGATGGCAGGCCTCTTGCAGCTGCAGGAATTGTGGTTACAGGAGACAAAGCCGTCAACATATACACCTCATCCCAGACAGGATCAATCATAGTTAAGCTCCTCCCGAATCTGCCCAAGGATAAGGAGGCATGTGCGAAAGCCCCCTTGGATGCATACAACAGGACATTGACCACTTTGCTCACCCCCCTTGGTGACTCTATCCGTAGGATACAAGAGTCTGTGACTACATCTGGAGGGGGGAGACAGGGGCGCCTTATAGGCGCCATTATTGGCGGTGTGGCTCTTGGGGTTGCAACTGCCGCACAAATAACAGCGGCCGCAGCTCTGATACAAGCCAAACAAAATGCTGCCAACATCCTCCGACTTAAAGAGAGCATTGCCGCAACCAATGAGGCTGTGCATG
>XXXX/China/NDV038952
GTTGCGCTGGTACTGAGTTGCATCTGTCCGGCAAACTCCATTGATGGCAGGCCTCTTGCAGCTGCAGGAATTGTGGTTACAGGAGACAAAGCCGTCAACATATACACCTCATCCCAGACAGGATCAATCATAGTTAAGCTCCTCCCGAATCTGCCCAAGGATAAGGAGGCATGTGCGAAAGCCCCCTTGGATGCATACAACAGGACATTGACCACTTTGCTCACCCCCCTTGGTGACTCTATCCGTAGGATACAAGAGTCTGTGACTACATCTGGAGGGGGGAGACAGGGGCGCCTTATAGGCGCCATTATTGGCGGTGTGGCTCTTGGGGTTGCAACTGCCGCACAAATAACAGCGGCCGCAGCTCTGATACAAGCCAAACAAAATGCTGCCAACATCCTCCGACTTAAAGAGAGCATTGCCGCAACCAATGAGGCTGTGCATG
>XXXX/China/NDV04
GTCGCGCTGGTACTGAGTTGCATCTGTCCGGCAAACTCCATTGATGGCAGGCCTCTTGCGGCTGCAGGAATTGTGGTAACAGGAGACAAAGCAGTCAACATATACACCTCATCCCAGACAGGATCAATCATAGTTAAGCTCCTCCCAAACCTGCCCAAGGATAAGGAGGCATGTGCGAAAGCCCGCTTGGATGCATACAACAGGACATTGACCACTTTGCTCACCCGCCTTGGTGACTCTATCCGTAGGATACAAGAGTCTGTAACTACATCTGGAGGGAGGAGACAGAAACGCTTTATAGGCGCCATTATTGGCGGTGTGGCTCTTGGGCTTGCAACTGCTGCACAAATAACAGCGGCCGCAGCTCTGATACAAGCCAAACAAAATGCTGCCAACATCCTCCGACTTAAAGAGAGCATTGCCGCAACCAATGAGGCCGTGCATG
>XXXX/China/NDV04011
ATTATGCTGATATTGGGCTGTATCCGTCCGACAAGCTCTCTTGACGGCAGGCCTCTTGCAGCTGCAGGAATTGTAGTAACTGGAGATAAGGCAGTCAATGTATACACCTCGTCTCAGACGGGGTCAATCATAGTCAAGTTGCTCCCGAATATGCCCAGGGATAAGGAGGCGTGTGCGAAAGCCACATTGGAGGCATATAACAGAACATTGACTACTTTGCTCACTCCTCTTGGCGACTCCATCCGCAAGATCCAAGGGTCTGTGTCCACGTCTGGAGGAAGGAGACAAAAACGCTTTATAGGTGCTGTTATTGGCAGTGTAGCTCTTGGGGTCGCAACAGCGGCACAGATAACAGCAGCTGCGGCCCTAATACAAGCCAACCAGAATGCTGCCAACATCCTTCGGCTCAAGGAGAGCATTGCTGCAACCAATGAAGCTGTGCATG
>XXXX/China/NDV05
GTCGCGCTGGTACTGAGTTGCATCTGTCCGGCAAACTCCATTGATGGCAGGCCTCTTGCGGCTGCAGGAATTGTGGTAACAGGAGACAAAGCAGTCAACATATACACCTCATCCCAGACAGGATCAATCATAGTTAAGCTCCTCCCAAACCTGCCCAAGGATAAGGAGGCATGTGCGAAAGCCCCCTTGGATGCATACAACAGGACATTGACCACTTTGCTCACCCCCCTTGGTGACTCTATCCGTAGGATACAAGAGTCTGTAACTACATCTGGAGGGAGGAGACAGAAACGCTTTATAGGCGCCATTATTGGCGGTGTGGCTCTTGGGGTTGCAACTGCTGCACAAATAACAGCGGCCGCAGCTCTGATACAAGCCAAACAAATTGCTGCCAACATCCTCCGACTTAAAGAGAGCATTGCCGCAACCAATGAGGCCGTGCATG
>XXXX/China/NDV05013
ATTATGCTGATATTGAGCTGTATCTGTCTGACAAGCTCTCTTGACGGCAGGCCCCTTGCAGCTGCAGGAATTGTAGTAACAGGAGATAAGGCAGTCAATGTATACACCTCGTCTCAGACAGGGTCAATCATAGTCAAGTTGCTCCCGAATATGCCCAGAGATAAGGAGGCATGTGCAAAAGCCCCATTGGAGGCATATAACAGAACACTGACTACTCTGCTCACTCCTCTTGGCGACTCCATCCGCAAGATCCAAGGGTCTGTGTCCACGTCTGGAGGAAGGAGACAAAAACGCTTTATAGGTGCTGTTATTGGCAGTGTAGCTCTTGGGGTTGCAACAGCGGCACAGATAACAGCAGCTGCGGCCCTAATACAAGCCAAACAGAATGCCGCCAACATCCTCCGGCTTAAGGAGAGCATTGCTGCAACCAATGAAGCTGTGCATG
>XXXX/China/NDV07011
ATTATGCTGATATTGGGCTGTATCCGTCCGACAAGCTCTCTTGACGGCAGGCCTCTTGCAGCTGCGGGAATTGTAGTAACAGGAGATAAGGCAGTCAATGTATATACCTCGTCTCAGACAGGGTCAATCATAGTCAAGTTGCTCCCGAATATGCCCAGGGATAAGGAGGCGTGTGCGAAAGCCCCATTAGAGGCATATAACAGAACACTGACTACTTTGCTCACTCCTCTTGGCGACTCCATCCGCAAGATTCAAGGGTCTGTGTCCACGTCTGGAGGAAGGAGACAAAAACGCTTTATAGGTGCTGTTATTGGCAGTGTAGCTCTTGGGGTTGCAACAGCGGCACAGATAACAGCAGCTGCGGCCCTAATACAAGCCAACCAGAATGCCGCCAACATCCTCCGGCTTAAGGAGAGCATTGCTGCAACCAATGAAGCTGTGCATG
>XXXX/China/NDV07023
ATTATGCTGATATTGGGCTGTATCCGTCCGACAAGCTCTCTTGACGGCAGGCCTCTTGCAGCTGCGGGAATTGTAGTAACAGGAGATAAGGCAGTCAATGTATATACCTCGTCTCAGACAGGGTCAATCATAGTCAAGTTGCTCCCGAATATGCCCAGGGATAAGGAGGCGTGTGCGAAAGCCCCATTAGAGGCATATAACAGAACACTGACTACTTTGCTCACTCCTCTTGGCGACTCCATCCGCAAGATTCAAGGGTCTGTGTCCACGTCTGGAGGAAGGAGACAAAAACGCTTTATAGGTGCTGTTATTGGCAGTGTAGCTCTTGGGGTTGCAACAGCGGCACAGATAACAGCAGCTGCGGCCCTAATACAAGCCAACCAGAATGCCGCCAACATCCTCCGGCTTAAGGAGAGCATTGCTGCAACCAATGAAGCTGTGCATG
>XXXX/China/NDV981634
GTCATGTTGGCACTGAGTTGCGTCTGTCCGACCAGCGCCCTTGATGGCAGGCCTCTTGCAGCTGCAGGGATTGTGGTAACAGGAGACAAAGCAGTCAACATATACACCTCATCTCAGACAGGGTCAATCATAATCAAGTTACTCCCAAATATGCCCAAGGATAAAGAGGCGTGTGCAAAAGCCCCGTTGGAGGCATACAACAGGACATTGACTACTTTGCTCACCCCCCTTGGTGATTCTATCCGTAGGATACAAGAGTCTGTGACCACGTCCGGAGGAGGGAAACAGGGACGTCTTATAGGCGCCATTATCGGTGGTGTAGCTCTCGGGGTTGCAACCGCTGCACAGATAACAGCAGCCTCGGCTCTGATACAAGCCAATCAAAATGCTGCCAACATACTCCGGCTAAAAGAGAGCATTGCTGCAACCAATGAGGCTGTGCACG
>XXXX/China/NDV990511
GTTGCGCTGGTACTGAGTTGCATCTGTCCGGCAAACTCCATTGATGGCAGGCCTCTTGCAGCTGCAGGAATTGTGGTTACAGGAGACAAAGCCGTCAACATATACACCTCATCCCAGACAGGATCAATCATAGTTAAGCTCCTCCCGAATCTGCCCAAGGATAAGGAGGCATGTGCGAAAGCCCCCTTGGATGCATACAACAGGACATTGACCACTTTGCTCACCCCCCTTGGTGACTCTATCCGTAGGATACAAGAGTCTGTGACTACATCTGGAGGGGGGAGACAGGGGCGCCTTATAGGCGCCATTATTGGCGGTGTGGCTCTTGGGGTTGCAACTGCCGCACAAATAACAGCGGCCGCAGCTCTGATACAAGCCAAACAAAATGCTGCCAACATCCTCCGACTTAAAGAGAGCATTGCCGCAACCAATGAGGCTGTGCATG
>XXXX/China/P1
AGTATGCTGATATTGAGCTGTATCCGTCTGACAAGCTCCCTTGACGGCAGGCCTCTTGCAGCTGCAGGAATTGTAGTAACAGGAGATAAGGCGGTCAATGTATACACCTCGTCTCAGACAGGGTCAATCATAGTCAAATTGCTCCCGAATATGCCCAAGGATAAGGAGGCGTGTGCAAAAGCCCCATTAGAGGCATATAACAGAACAATGACTACTTTGCTCACTCCTCTTGGCGATTCCATCCGCAAGATCCAAGGGTCTGTGTCCACGTCTGGAGGAAGGAGACAAAAACGCTTTATAGGTGCCGTTATTGGCAGTGTAGCTCTTGGGGTTGCAACAGCGGCACAGATAACAGCAGCTGCGGCCCTGATACAAGCCAACCAGAATGCCGCCAACATCCTCCGGCTTAAGGAGAGCATTGCTGCAACCAATGAAGCTGTGCATG
>XXXX/China/PNDV1
GTTGCGCTGGTACTGAGTTGCATCTGTCCGGCAAACTCCATTGATGGCAGGCCTCTTGCAGCTGCAGGAATTGTGGTTACAGGAGACAAAGCCGTCAACATATACACCTCATCCCAGACAGGATCAATCATAGTTAAGCTCCTCCCGAATCTGCCCAAGGATAAGGAGGCATGTGCGAAAGCCCCCTTGGATGCATACAACAGGACATTGACCACTTTGCTCACCCCCCTTGGTGACTCTATCCGTAGGATACAAGAGTCTGTGACTACATCTGGAGGGGGGAGACAGGGGCGCCTTATAGGTGCCATTATTGGCGGTGTGGCTCTTGGGGTTGCAACTGCCGCACAAATAACAGCGGCCGCAGCTCTGATACAAGCCAAACAAAATGCTGCCAACATCCTCCGACTTAAAGAGAGCATTGCCGCAACCAATGAGGCTGTGCATG
>XXXX/China/SDCX07
ATTATGCTGATATTGGGCTGTATTCGTTCGACAAGCTCCCTTGATGGCAGGCCTCTTGCAGCTGCAGGAATTGTAGTAACAGGAGATAAGGCAGTCAATGTATACACCTCGTCTCAGACAGGGTCAATCATAGTCAAGTTGCTCCCGAATATGCCCAGGGATAAGGAGGCGTGTGCGAAAGCCCCATTAGAGGCATATAACAGAACACTGACTACTTTGCTCACTCCTCTTGGCGACTCTATCCGCAAGATTCAAGGGTCTGTGTCCACGTCTGGAGGAAGGAGACAAAAACGCTTTATAGGTGCTGTTATTGGCAGTGTAGCTCTTGGGGTTGCAACAGCGGCACAGATAACAGCAGCTGCGGCCCTAATACAAGCCAACAAGAATGCTGCCAACATCCTTCGGCTTAAGGAGAGCATTGCTGCAACCAATGAAGCTGTGCATG
>XXXX/China/SDMH07
ATTATGCTGATATTGGGCTGTATTCGTTCGACAAGCTCCCTTGATGGCAGGCCTCTTGCAGCTGCAGGAATTGTAGTAACAGGAGATAAGGCAGTCAATGTATACACCCCGTCTCAGACAGGGTCAATCATAGTCAAGTTGCTCCCGAATATGCCCAGGGATAAGGAGGCGTGTGCGAAAGCCCCATTAGAGGCATATAACAGAACACTGACTACTTTGCTCACTCCTCTTGGCGACTCTATCCGCAAGATTCAAGGGTCTGTGTCCACGTCTGGAGGAAGGAGACAAAAACGCTTTATAGGTGCTGTTATTGGCAGTGTAGCTCTTGGGGTTGCAACAGCGGCACAGATAACAGCAGCTGCGGCCCTAATACAAGCCAACAAGAATGCTGCCAACATCCTTCGGCTTAAGGAGAGCATTGCTGCAACCAATGAAGCTGTGCATG
>XXXX/China/sms12
ATCACTCTGGTACTGAGCTGCATCCGCCTGACTAGCTCTCTTGATGGCAGGCCACTTGCAGCTGCGGGGATTGTGGTAACAGGGGACAAAGCGATCAATATATACACCTCATCTCAGACAGGGTCAATCATAGTCAAGTTGCTCCCGAATATGCCCAAGGACAAAGAGGCATGTGCGAAAGCCCCGCTAGAGGCATACAACAGAACACTGACCACTTTGCTCACCCCCCTTGGTGACTCCATCCGCAGGATACAAGGATCTGTGTCCACATCAGGAGGAAGGAGGCAGAAGCGCTTTATAGGTGCCATTATAGGCAGTGTAGCTCTTGGGGTTGCGACATCGGCACAGATAACAGCGGCTGCGGCCCTAATACAGGCCAACCAGAATGCTGCCAACATCCTCCGGCTTAAGGAGAGCATCGCTGCAACCAATGAAGCTGTGCATG
>XXXX/China/TJ03
ATTGCGCTGGCACTGAGCTGTGTCCGTCTGACAAATTCTCTCGATGGAAGGCCTCTTGCAGCTGCAGGGATTGTAGTAACGGGAGACAAAGCAGTCAACATATACACCTCATCTCAGACAGGGTCAATAATAGTCAAGTTACTCCCAAATATGCCTAAGGATAAAGAGGCGTGTGCAAAAGCCCCGTTGGAGGCATACAACAGGACACTGACTACTTTGCTCACCCCCCTTGGTGATTCTATCCGCAGGATACAAGAGTCTGCGACTACGTCCGGAGGAAGGAGGCAGAGACGCTTTATAGGTGCCATTATCGGCAGTGTAGCTCTTGGGGTTGCCACAGCTGCACAGATAACAGCAGCCTCAGCTCTGATACAAGCCAACCAGAATGCTGCCAACATCCTCCGGCTTAAAGAGAGCATTGCTGCAACTAATGAAGCTGTACATG
>XXXX/China/TN
GTTGCGCTGGTACTGAGTTGCATCTGTCCGGCAAACTCCATTGATGGCAGGCCTCTTGCAGCTGCAGGAATTGTGGTTACAGGAGACAAAGCCGTCAACATATACACCTCATCCCAGACAGGATCAATCATAGTTAAGCTCCTCCCGAATCTGCCCAAGGATAAGGAGGCATGTGCGAAAGCCCCCTTGGATGCATACAACAGGACATTGACCACTTTGCTCACCCCCCTTGGTGACTCTATCCGTAGGATACAAGAGTCTGTGACTACATCTGGAGGGGGGAGACAGGGGCGCCTTATAGGCGCCATTATTGGCGGTGTGGCTCTTGGGGTTGCAACTGCCGCACAAATAACAGCGGCCGCAGCTCTGATACAAGCCAAACAAAATGCTGCCAACATCCTCCGACTTAAAGAGAGCATTGCCGCAACCAATGAGGCTGTGCATG
>XXXX/China/TZ060107
ATTATGCTGATATTGGGCTGTATTCGTTCGACAAGCTCCCTTGATGGCAGGCCTCTTGCAGCTGCAGGAATTGTAGTAACAGGAGATAAGGCAGTCAATGTATACACCTCGTCTCAGACAGGGTCAATCATAGTCAAGTTGCTCCCGAATATGCCCAGGGATAAGGAGGCGTGTGCGAAAGCCCCATTAGAGGCATATAACAGAACACTGACTACTTTGCTCACTCCTCTTGGCGACTCCATCCGCAAGATTCAAGGGTCCGTGTCCACGTCTGGAGGAAGGAGACAAAAACGCTTTATAGGTGCTGTTATTGGCAGTGTAGCTCTTGGGGTTGCAACAGCGGCACAGATAACAGCAGCTGCGGCCCTAATACAAGCCAACAAGAATGCTGCCAACATCCTTCGGCTTAAGGAGAGCATTGCTGCAACCAATGAAGCTGTGCATG
>XXXX/China/wfNDV
GTTGCGCTGGTACTGAGTTGCATCTGTCCGGCAAACTCCATTGATGGCAGGCCTCTTGCAGCTGCAGGAATTGTGGTTACAGGAGACAAAGCCGTCAACATATACACCTCATCCCAGACAGGATCAATCATAGTTAAGCTCCTCCCGAATCTGCCCAAGGATAAGGAGGCATGTGCGAAAGCCCCCTTGGATGCATACAACAGGACATTGACCACTTTGCTCACCCCCCTTGGTGACTCTATCCGTAGGATACAAGAGTCTGTGACTACATCTGGAGGAAGGAGACAAAAACGCTTTATAGGCGCCATTATTGGCGGTGTGGCTCTTGGGGTTGCAACTGCCGCACAAATAACAGCGGCCGCAGCTCTGATACAAGCCAAACAAAATGCTGCCAACATCCTCCGACTTAAAGAGAGCATTGCCGCAACCAATGAGGCTGTGCATG
>XXXX/China/XXXX
ATTGCGTTGGCACTGAGCTGTGTCCGTCTGACAAATTCTCTCGATGGAAGGCCTCTTGCAGCTGCAGGGATTGTAGTAACGGGAGACAAAGCAGTCAACATATACACCTCATCTCAGACAGGGTCAATAATAGTCAAGTTACTCCCAAATATGCCTAAGGATAAAGAGGCGTGTGCAAAAGCCCCGTTGGAGGCATACAACAGGACACTGACTACTTTGCTCACCCCCCTTGGTGATTCTATCCGCAGGATACAAGAGTCTGCGACTACGTCCGGAGGAAGGAGGCAGAGACGCTTTATAGGTGCCATTATCGGCAGTGTAGCTCTTGGGGTTGCCACAGCTGCACAGATAACAGCAGCCTCAGCTCTGATACAAGCCAACCAGAATGCTGCCAACATCCTCCGGCTTAAAGAGAGCATTGCTGCAACTAAtGAAGCTGTACATg
>XXXX/China/YN-C1
ATTATGCTGATATTAAGCTGTATCCGTCTGACAAGCTCCCTTGACGGCAGGCCTCTTGCAGCTGCAGGAATTGTAGTAACAGGAGATAAGGCAGTCAATGTATACACCTCGTCTCAGACAGGGTCAATCATAGTCAAATTGCTCCCGAATATGCCCAAGGATAAGGAGGCGTGTGCCAAAGCCCCATTAGAGGCATATAACAGAACACTGACTACTTTGCTCACTCCTCTTGGCGATTCCATCCGCAAGATCCAAGGGTCTGTGTCCACGTCTGGAAGAAGGAGACAAAAACGCTTTATAGGTGCCGTTATTGGCAGTGTAGCTCTTGGGGTTGCAACAGCGGCACAGATAACAGCAGCTGCAGCCCTAATACAGGCCAACCAGAATGCCGCCAACATTCTCCGGCTTAAGGAGAGTATTGCTGCAACCAATGAAGCTGTGCATG
>XXXX/China/YN-C2
ATTGTGCTGATATTGGGCTGTATCCGTTCGACAAGCTCTCTTGACGGCAGGCCTCTTGCAGCTGCAGGAATTGTAGTAACAGGAGATAAGGCAGTCAATGTATACACCTCGTCTCAGACAGGGTCAATCATAGTCAAGTTGCTCCCGAATATGCCCAGGGATAAGGAGGCGTGTGCGAACGCCCCATTAGAGGCATATAACAGAACACTGACTACTTTGCTCACTCCTCTTGGCGACTCCATCCGCAAGATCCAAGGGTCTGTGTCCACGTCTGGAGGAAGGAGACAAAAACGCTTTATAGGTGCTGTTATTGGCAGTGTAGCTCTTGGGGTTGCAACAGCGGCACAGATAACAGCAGCTGCGGCCCTAATACAAGCCAACCAGAATGCTGCCAACATCCTCCGGCTTAAGGAGAGCATTGCTGCAACCAATGAAGCTGTGCATG
>XXXX/China/YN-P1
ATCATGCTGATGTTGAGCTGCATCTGCCCGACAAGGTCTCTTGACGGCAGGCCTCTTGCAGCTGCAGGGATTGTGGTAACAGGAGATAAAGCAATCAATATATACACCTCATCTCAGACAGGGTCAATCATAGTCAAGTTGCTCCCGAATATGCCTAAGGACAAAGAGGCATGTGCAAAAGCCCCTCTAGAAGCATACAACAGAACACTGACCACTTTACTCACCCCCCTAGGTGATTCCATCCGCAAGATACAAGGGTCTGTGTCCACATCAGGGGAAAAGAGGCAGAAACGGTTTATAGGTGCCATTATCGGCAGTGTAGCTCTTGGGGTCGCGAAATCGGCACAGATAACAGCAGCTGCGGCCCTAATACAAGCCAATCAGAATGCCGCCAATATTCTCCGGCTTAAGGAGAGCATTGCTGCAACTAATGAAGCTGTGCATG
>XXXX/China/YN-PA01
ATTATGCTGATATTGGGCTGTATCCGTCCGACAAGCTCTCTTGACGGCAGGCCTCTTGCAGCTGCAGGAATTGTAGTAACAGGAGATAAGGCAGTCAATGTATACACCTCGTCTCAGACAGGGTCAATCATAGTCAAGTTGCTCCCGAATATGCCCAGGGATAAGGAGGCGTGTGCGAACGCCCCATTAGAGGCATATAACAGAACACTGACTACTTTGCTCACTCCTCTTGGCGACTCCATCCGCAAGATCCAAGGGTCTGTGTCCACGTCTGGAGGAAGGAGACAAAAACGCTTTATAGGTGCTGTTATTGGCAGTGTAGCTCTTGGGGTTGCAACAGCGGCACAGATAACAGCAGCTGCAGCCCTAATACAAGCCAACCAGAATGCTGCCAACATCCTCCGGCTTAAGGAGAGCATTGCTGCAACCAATGAAGCTGTGCATG
>XXXX/Hungary/Edit
ATTGCGCTGACACTGAGCTGTATCCGTCTGACAAGCTCTCTTGATGGCAGGCCTCTTACAGCTGCAGGGATCGTGGTAACAGGAGATAAAGCAGTCAACATATACACCTCATCCCAGACAGGGTCAATCATAGTCAAGTTACTCCCAAATATGCCCAAGGACAAAGAGGCGTGTGCAAAAGCCCCATTGGAGGCATACAACAGGACACTGACTACTTTGCTCACCCCCCTTGGCGATTCTATCCGCAGGATACAAGAGTCTGTGACTACTTCCGGAGGAAGGAGACAGAGACGCTTTATAGGTGCCATTATCGGCAGTGTAGCTCTTGGGGTTGCAACAGCTGCACAGATAACAGCAGCCTCGGCCCTGATACAAGCCAACCAGAATGCTGCCAACATCCTCCGGCTTAAGGAGAGCATTGCTGCAACCAATGAAGCTGCGCACG
>XXXX/India/D58
GTTGCGCTGGTACTGAGTTGCATCTGTCCGGCAAACTCCATTGATGGCAGGCCTCTTGCAGCTGCAGGAATTGTGGTTACAGGAGACAAAGCCGTCAACATATACACCTCATCCCAGACAGGATCAATCATAGTTAAGCTCCTCCCGAATCTGCCCAAGGATAAGGAGGCATGTGCGAAAGCCCCCTTGGATGCATACAACAGGACATTGACCACTTTGCTCACCCCCCTTGGTGACTCTATCCGTAGGATACAAGAGTCTGTGACTACATCTGGAGGGGGGAGACAGGGGCGCCTTATAGGCGCCATTATTGGCGGTGTGGCTCTTGGGGTTGCAACTGCCGCACAAATAACAGCGGCCGCAGCTCTGATACAAGCCAAACAAAATGCTGCCAACATCCTCCGACTTAAAGAGAGCATTGCCGCAACCAATGAGGCTGTGCATG
>XXXX/Iran/ NR43
GTTATGCTAATCTTAAGCTGCATCCGTTCGACAAGTTCCCTTGATGGCAGGCCTCTTGCAGCTGCAGGGAT-GTAGTGACAGGAGATAAGGCAGTCAATATATACACCTCATCTCAGACAGGGTCAATCATAGTCAAATTGCTCCCGAATATGCCCAAGGATAAAGAGGCGTGTGCGAAAGCCCCATTAGAGGCATATAACAGAACACTGACCACCTTACTCACTCCCCTTGGCGATTCTATCCGTAGGATACAAGGGTCTGTGTCCACATCGGGAGGAAGGAGACAGAGACGTTTTATAGGTGCCGTTATCGGAAGTGTAGCTCTTGGGGTTGCAACAGCGGCACAGATAACAGCAGCTGCGGCTCTAATACAAGCCAACCAGAATGCTGCTAACATCCTCCGGCTTAAAGAGAGTATTGCTGCAACCAATGAAGCTGTACATG
>XXXX/Kazakhstan/ APMV-1/chicken/Almaty/32/98
TTTATGCTAATCTTAAGCTGCATCCGTTCGACAAGTTCCCTTGATGGCAGGCCTCTTGCAGCTGCAGGGATTGTAGTAACAGGAGATAAGGCAGTCAATATATACACCTCATCTCAGACAGGGTCAATCATAGTCAAATTGCTCCCGAATATGCCCAAGGATAAAGAGGCGTGTGCAAAAGCCCCATTAGAGGCATATAACAGAACACTGACCACCCTACTCACTCCTCTTGGCGATTCTATCCGTAGAATACAAGGGTCTGTGTCCACATCGGGAGGAAGGAGACAGAGACGTTTTATAGGTGCCGTTATCGGCAGTGTAGCTCTTGGGGTTGCAACAGCGGCACAGATAACAGCAGCTGCGGCTCTAATACAAGCCAACCAGAATGCTGCTAACATCCTCCGGCTGAAAGAGAGTATTGCTGCAACCAATGAAGCTGTGCATG
>XXXX/Kazakhstan/ APMV-1/chicken/Bishkek/1019/05
ATTATGCTGATATTGAGCTGTATCCGTCTGACAAGCTCTCTTGACGGCAGGCCTCTTGCAGCTGCAGGAATTGTAGTAACAGGAGATAAGGCAGTCAATGTATACACCTCGTCTCAGACAGGGTCAATCATAGTCAAGTTGCTCCCAAATATGCCCAAGGATAAGGAGGCGTGTGCAAGAGCTCCATTAGAGGCATATAACAGAACACTGACTACTCTGCTCACTCCTCTTGGCGACTCCATCCGCAAGATCCAAGGGTCTGTGTCCACGTCTGGAGGAAGGAGACAAAAACGCTTTATAGGTGCCGTTATTGGCAGTGTAGCTCTTGGGGTTGCAACAGCGGCACAGATAACAGCAGCCGCGGCCCTAATACAAGCTAACCAGAATGCCGCCAACATCCTCCGGATTAAGGAGAGCATTGCTGCAACCAATGAAGCTGTGCATG
>XXXX/South Korea/KBNP-C4152R2L
ATTACGCTGATATTGAGCTGTATCCGTCCGACAAGCTCTCTTGACGGCAGGCCTCTTGCAGCTGCAGGAATTGTAGTAACAGGAGATAAGGCAGTCAATGTATACACCTCGTCTCAGACAGGGTCAATCATAGTCAAGTTGCTCCCGAATATGCCCAGGGATAAAGAGGCGTGTGCAAAAGCCCCATTAGAGGCATATAACAGAACACTGACTACTTTGCTAACTCCTCTTGGCGACTCCATCCGCAAGATCCAAGGGTCTGTGTCCACGTCTGGAGGAGGCAGACAAGCACGCCTGATAGGTGCTGTTATTGGCAGTGTAGCTCTTGGGGTTGCAACAGCGGCACAGATAACAGCAGCGGCCGCCCTAATACAAGCCAACCAGAATGCCGCCAACATCCTCCGGCTTAAGGAGAGCATTGCTGCAACCAATGAAGCTGTGCATG
>XXXX/Taiwan/Taiwan95
ATTATGCTAATATTAAACTGTATCTGTCTGACAAGCTCTCTTGACGGCAGGCCTCTTGCAGCTGCAGGGATTGTAGTGACAGGAGATAAGGCAGTTAATATATACACCTCATCTCAGACAGGGTCAATCATAGTCAAGTTGCTCCCAAATATGCCCAAGGATAAAGAGGCGTGTGCAAAAACCCCGTTAGAGGCATATAACAGAACACTGACTACCTTGCTCACTCCCCTCGGCGATTCCATCCGCAAGATCCAAGGGTCTGTGTCCACATCTGGAGGAAGGAGACAGAAACGCTTTATAGGTGCTGTTATTGGCAGTGTAGCTCTTGGGGTTGCAACAGCGGCACAGATAACAGCAGCTGCAGCCCTAATACAAGCCAACCAGAATGCCGCCAACATCCTCCGGCTTAAGGAGAGCATTGCTGCAACCAATGAAGCTGTGCATG
>XXXX/USA/rAnhinga
ACCGCGCTGGCGTTGGGCTGTGTCTGTCCGGCGGGCTCTCTTGACGGCAGACCTCTTGCAGCTGCAGGGATTGTGGTAACGAGAGATAAAGCAGTCAATATATACACTTCATCTCAAACGGGGTCAATCATAGTCAAGTTACTCCCAAATATGCCCAAGGACAAGGAGGCGTGCGCAAAAGCCCCATTAGAGGCATACAATAGAACACTGACCACTTTACTCACTCCTCTTGGTGACTCCATCCGGAGGATACAAGGGTCTGCAACTACATCTAGAGGAAGGAGACAGAAACGTTTTGTAGGTGCTATCATTGGCAGTATAGCTCTTGGGGTTGCGACAGCTGCACAAGTAACAGCAGCTGCAGCTCTGATACAAGCCAACCAGAACGCTGCCAACATCCTCCGGCTTAAGGAGAGCATTGCTGCAACCAATGAAGCTGTGCACG
>XXXX/USA/Texas
ACCGCGCTGACACTGAGCTGTATCCGTCTGACAAGCTCTCTTGATGGCAGGCCTCTTGCGGCTGCAGGGATCGTGGTAACAGGAGATAAAGCAGTCAACATATACACCTCATCCCAGACAGGGTCAATCATAGTTAAGTTACTCCCGAATATGCCCAAGGACAAAGAGGTGTGTGCAAAAGCCCCATTGGAGGCATACAACAGGACACTGACTACTTTACTCACCCCCCTTGGTGATTCTATCCGCAGGATACAAGAGTCTGTGACTACTTCCGGAGGAAGGAGACAGAGACGCTTTATAGGTGCCATTATCGGCAGTGTAGCTCTTGGGGTTGCGACAGCTGCACAGATAACAGCAGCTTCGGCCCTGATACAAGCCAACCAGAATGCTGCCAACATCCTCCGGCTTAAAGAGAGCATTGCTGCAACCAATGAAGCTGTGCACG
>XXXX/XXXX/BeaudetteC
GTCGCGCTGGTACTGAGTTGCATCTGTCCGGCAAACTCCATTGATGGCAGGCCTCTTGCGGCTGCAGGAATTGTGGTAACAGGAGACAAAGCAGTCAACATATACACCTCATCCCAGACAGGATCAATCATAGTTAAGCTCCTCCCAAACCTGCCCAAGGATAAGGAGGCATGTGCGAAAGCCCCCTTGGATGCATACAACAGGACATTGACCACTTTGCTCACCCCCCTTGGTGACTCTATCCGTAGGATACAAGAGTCTGTAACTACATCTGGAGGGAGGAGACAGAAACGCTTTATAGGCGCCATTATTGGCGGTGTGGCTCTTGGGGTTGCAACTGCTGCACAAATAACAGCGGCCGCAGCTCTGATACAAGCCAAACAAAATGCTGCCAACATCCTCCGACTTAAAGAGAGCATTGCCGCAACCAATGAGGCCGTGCATG
>XXXX/XXXX/FieldPheasant
GTCGCATTGACACTGAGCTGTGTTCATATGACAAGTTCTCTTGATGGTAGGCCTCTTGCAGCTGCAGGGATCGTGGTAACAAGAGATAAAGCAGTCAATATATACACCTCATCTCAGACTGGGTCGATTATAGTTAAGCTACTCCCAAATATGCCCAAGGACAAAGAGGCGTGCGCGAAGGCCCCGCTGGAGGCATATAACAGGACACTGACCACTTTGCTCACCCCCCTTGGTGATTCCATTCGTAGGATACAAGAGTCTGTGACTACATCCGGAGGAGGGAGACAGAGACGCTTTATAGGTGCCATTATCGGCAGTGTAGCTCTCGGGGTTGCGACAGCTGCACAGATAACAGCAGCCTCGGCTCTGATACAAGCCAAGCAGAATGCCGCTAACATCCTCCGGCTTAAGGAGAGCATTGCTGCAACCAATGAAGCTGTGCACG
>XXXX/XXXX/Heb02
ATCATGTTGGCACTGAGTTGCGTCTGTCCGACCAGCTCCCTTGATGGCAGGCCTCTTGCAGCTGCAGGGATTGTGGTAACAGGAGACAAAGCAGTCAACATATACACCTCATCTCAGACAGGGTCAATCATAATCAAGTTACTCCCAAATATGCCCAAGGATAAAGAGGCGTGTGCAAAAGCCCCATTGGAAGCATACAACAGGACATTGACTACTTTGCTCACCCCCCTTGGTGATTCTATCCGTAGGATACAAGAGTCTGTGACCACATCCGGAGGAGGGAAACAGGGACGTCTTATAGGCGCCATTATCGGTGGTGTAGCTCTCGGGGTTGCAACCGCTGCACAGATAACAGCAGCCTCGGCTCTGATACAAGCCAATCAAAATGCTGCGACCATCCTCTGGCTCAAAGAGAGCATTGCTGCAACCAATGAGGCTGTGCACG
>XXXX/XXXX/ITA/45
GTCGCGCTGGTACTGAGTTGCATCTGTCCGGCAAACTCCATTGATGGCAGGCCTCTTGCGGCTGCAGGAATTGTGGTAACAGGAGACAAAGCAGTCAACATATACACCTCATCCCAGACAGGATCAATCATAGTTAAGCTCCTCCCAAACCTGCCCAAGGATAAGGAGGCATGTGCGAAAGCCCCCTTGGATGCATACAACAGGACATTGACCACTTTGCTCACCCCCCTTGGTGACTCTATCCGTAGGATACAAGAGTCTGTAACTACATCTGGAGGGAGGAGACAGAAACGCTTTATAGGCGCCATTATTGGCGGTGTGGCTCTTGGGGTTGCAACTGCTGCACAAATAACAGCGGCCGCAGCTCTGATACAAGCCAAACAAAATGCTGCCAACATCCTCCGACTTAAAGAGAGCATTGCCGCAACCAATGAGGCCGTGCATG
>XXXX/XXXX/LAS/46
GTTGCGCTGGTACTGAGTTGCATCTGTCCGGCAAACTCCATTGATGGCAGGCCTCTTGCAGCTGCAGGAATTGTGGTTACAGGAGACAAAGCCGTCAACATATACACCTCATCCCAGACAGGATCAATCATAGTTAAGCTCCTCCCGAATCTGCCCAAGGATAAGGAGGCATGTGCGAAAGCCCCCTTGGATGCATACAACAGGACATTGACCACTTTGCTCACCCCCCTTGGTGACTCTATCCGTAGGATACAAGAGTCTGTGACTACATCTGGAGGGGGGAGACAGGGTCGCCTTATAGGTGCCATTATCGGCGGTGTGGCTCTTGGGGTTGCAACTCCCGCACAAATAACAGCGGCCGCAGCTCTGATACAAGCCAAACAAAATGCTGCCAACATCCTCCGACTTAAAGAGAGCATTGCCGCAACCAATGAGGCTGTGCATG
>XXXX/XXXX/LuoY
ATTGCGCTGGCACTGAGCTGTGTCCGTCTGACAAATTCTCTCGATGGAAGGCCTCTTGCAGCTGCAGGGATTGTAGTAACGGGAGACAAAGCAGTCAACATATACACCTCATCTCAGACAGGGTCAATAATAGTCAAGTTACTCCCAAATATGCCTAAGGATAAAGAGGCGTGTGCAAAAGCCCCGTTGGAGGCATACAACAGGACACTGACTACTTTGCTCACCCCCCTTGGTGATTCTATCCGCAGGATACAAGAGTCTGCGACTACGTCCGGAGGAAGGAGGCAGAGACGCTTTATAGGTGCCATTATCGGCAGTGTAGCTCTTGGGGTTGCCACAGCTGCACAGATAACAGCAGCCTCAGCTCTGATACAAGCCAACCAGAATGCTGCCAACATCCTCCGGCTTAAAGAGAGCATTGCTGCAACTAATGAAGCTGTACATG
>XXXX/XXXX/Miyadera
ATCGCGCTGGCACTGGGTTGTGTCCGTCTGACAAGTTCTCTTGATGGCAGGCCTCTTGCAGCTGCAGGGATCGTGGTAACAGGGGATAAGGCAGTTAACATATACACCTCATCCCAGACAGGGTCAATCATAATCAAGTTACTTCCAAATATGCCCAAGGATAAAGAGGCGTGTGCAAAAGCCCCGTTGGAGGCGTACAACAGGACACTAACTACTTTGCTCACCCCCCTTGGTGATTCTATCCGCAGGATACAAGAGTCTGTGACTACATCCGGAGGAAGGAGACAGAGACGCTTTATAGGTGCCATTATCGGTAGTGTAGCTCTTGGGGTTGCAACAGCTGCACAGATAACAGCAGCCTCGGCTCTGATACAAGCCAACCAGAATGCTGCCAACATCCTCCGGCTTAAGGAGAGCATTGCTGCAACCAATGAAGCTGTACACG
>XXXX/XXXX/PHY-LMV42
ACCATGCTGATATTGGGCTGTATCCGTCCTACAAGCTCTCTTGACGGCAGGCCTCTTGCAGCTGCAGGAATTGTAGTAACAGGAGATAAGGCAGTCAATGTATACACCTCGTCTCAGACAGGGTCAATCATAGTCAAGTTGCTCCCGAATATGCCCAGGGATAAGGAGGCGTGTGCAAAAGCCCCATTAGAGGCATATAACAGAACACTGACTACTTTGCTCACTCCTCTTGGCGACTCCATCCGCAAGATCCAAGGGTCTGTGTCCACGTCTGGAGGAAGGAGACAAAAACGCTTTATAGGTGCTGTTATTGGCAGTGTAGCTCTTGGGGTTGCAACAGCGGCACAGATAACAGCAGCTGCGGCCCTAATACAAGCCAACCAGAATGCCGCCAACATCCTCCGGCTTAAGGAGAGCATTGCTGCAACCAATGAAGCTGTGCATG
>XXXX/XXXX/Warwick
ATTATGTTGATATTGAGCTGTATCTGTCTGACGAGCTCTCTTGACGGCAGGCCTCTTGCAGCTGCAGGGATTGTGGTAACAGGAGATAAAGCAGTCAATATATACACCTCATCTCAGACGGGGTCAATCATAGTCAAGTTACTTCCAAATATGCCCAAGGATAAAGAGGCGCGCGCAAAAGCCCCGTTAGAGGCATACAACAGGACACCAACCACTTTGCTCACCCCCCTTGGTGATTCTATCCGCAGGATACAAGGGTCTGTGACCACATCAGGAGGAAGGAGACAGAAACGCTTTATAGGTGCCGTTATCGGTAGTGTAGCTCTTGGGGTCGCAACAGCGGCACAGATAACAGCAGCTGCGGCCCTAATACAAGCCAACCAGAATGCCGCCAACATCCTCCGGCTTAAGGAGAGCATTGCTGCAACCAATGAAGCCGTGCAAG
>XXXX/XXXX/XXXX
ATTGCGCTGACACTGAGCTGTATCCGTCTGACAAGCTCTCTTGATGGCAGGCCTCTTGCAGCTGCAGGGATCGTGGTAACAGGAGATAAAGCAGTCGACATATACACCTCATCCCAGACAGGGTCAATCATAGTCAAGTTACTCCCAAATATGCCCAAGGACAAAGAGGCGTGTGCAAAAGCCCCATTGGAGGCATACAACAGGACACTGACTACTTTGCTCACCCCCCTTGGCGATTCTATCCGCAGGATACAAGAGTCTGTGACTACTTCCGGAGGAAGGAGACAGAGACGCTTTATAGGTGCCATTATCGGCAGTGTAGCTCTTGGGGTTGCAACACCTGCACAGATAACAGCAGCCTCGGCCCTGATACAAGCCAACCAGAATGCTGCCAACATCCTCCGGCTTAAGGAGAGCATTGCTGCAACCAATGAAGCTGTGCACG
>2011/China/GD450/2011
ATTATGCTGATACTAAGCTGTATCTGTGAGACAAGCTCTCTTGACGGCAGGCCTCTTGCAGCCGCAGGGATTATAGTAACAGGAGATAAAGCAGTCAACATATACACCTCATCTCAGACAGGGTCAATCATAGTCAAGTTGCTCCCAAATATGCCCAAGGACAAAGAGGCATGTGCAAAAGCCCCCTTAGAGGCATATAACAGAACACTGACCACCTTGCTCACCCCCCTTGGCGATTCTATCCGCAGGATACAAGGGTCTGTGTCCACCTCTGGAGGAAGGAGACAGAAACGCTTTATAGGTGCCGTTATTGGCAGTGTAGCTCTTGGGGTTGCAACAGCGGCACAGATAACAGCAGCTGCGGCCCTAATACAAGCCAACCAGAATGCAGCCAACATCCTCCGGCTTAAGGAGAGCATTGCTGCAACCAATGAAGCTGTGCATG
