# Supplementary material for: New Avian Paramyxoviruses Type I Strains Identified in Africa Provide New Outcomes for Phylogeny Reconstruction and Genotype Classification
Source: PLoS One. 2013 Oct 18;8(10):e76413. doi: 10.1371/journal.pone.0076413 (PMC3799739; doi:10.1371/journal.pone.0076413)
Supplement: Table S7 — Multiple sequence alignments in Fasta format of 741 F gene sequences, 110 full genome, 1921 F partial sequences –372 nt, 796 F partial sequences – 445 nt and 323 HN sequences. (ZIP) [file pone.0076413.s007.zip › Align_Full_Genome_13740nt_110seq.fas]

>1946/USA/Lasota_AF
ATGTCTTCCGTATTTGATGAGTACGAACAGCTCCTCGCGGCTCAGACTCGCCCCAATGGAGCTCATGGAGGGGGAGAAAAAGGGAGTACCTTAAAAGTAGACGTCCCGGTATTCACTCTTAACAGTGATGACCCAGAAGATAGATGGAGCTTTGTGGTATTCTGCCTCCGGATTGCTGTTAGCGAAGATGCCAACAAACCACTCAGGCAAGGTGCTCTCATATCTCTTTTATGCTCCCACTCACAGGTAATGAGGAACCATGTTGCCATTGCAGGGAAACAGAATGAAGCCACATTGGCCGTGCTTGAGATTGATGGCTTTGCCAACGGCACGCCCCAGTTCAACAATAGGAGTGGAGTGTCTGAAGAGAGAGCACAGAGATTTGCGATGATAGCAGGATCTCTCCCTCGGGCATGCAGCAACGGAACCCCGTTCGTCACAGCCGGGGCAGAAGATGATGCACCAGAAGACATCACCGATACCCTGGAGAGGATCCTCTCTATCCAGGCTCAAGTATGGGTCACAGTAGCAAAAGCCATGACTGCGTATGAGACTGCAGATGAGTCGGAAACAAGGCGAATCAATAAGTATATGCAGCAAGGCAGGGTCCAAAAGAAATACATCCTCTACCCCGTATGCAGGAGCACAATCCAACTCACGATCAGACAGTCTCTTGCAGTCCGCATCTTTTTGGTTAGCGAGCTCAAGAGAGGCCGCAACACGGCAGGTGGTACCTCTACTTATTATAACCTGGTAGGGGACGTAGACTCATACATCAGGAATACCGGGCTTACTGCATTCTTCTTGACACTCAAGTACGGAATCAACACCAAGACATCAGCCCTTGCACTTAGTAGCCTCTCAGGCGACATCCAGAAGATGAAGCAGCTCATGCGTTTGTATCGGATGAAAGGAGATAATGCGCCGTACATGACATTACTTGGTGATAGTGACCAGATGAGCTTTGCGCCTGCCGAGTATGCACAACTTTACTCCTTTGCCATGGGTATGGCATCAGTCCTAGATAAAGGTACTGGGAAATACCAATTTGCCAGGGACTTTATGAGCACATCATTCTGGAGACTTGGAGTAGAGTACGCTCAGGCTCAGGGAAGTAGCATTAACGAGGATATGGCTGCCGAGCTAAAGCTAACCCCAGCAGCAATGAAGGGCCTGGCAGCTGCTGCCCAACGGGTCTCCGACGATACCAGCAGCATATACATGCCTACTCAACAAGTCGGAGTCCTCACTGGGCTTAGCGAGGGGGGGTCCCAAGCTCTACAAGGCGGATCGAATAGATCGCAAGGGCAACCAGAAGCCGGGGATGGGGAGACCCAATTCCTGGATCTGATGAGAGCGGTAGCAAATAGCATGAGGGAGGCGCCAAACTCTGCACAGGGCACTCCCCAATCGGGGCCTCCCCCAACTCCTGGGCCATCCCAAGATAACGACACCGACTGGGGGTATATGGCCACCTTTACAGATGCAGAGATCGACGAGCTATTTGAGACAAGTGGAACTGTCATTGACAACATAATTACAGCCCAGGGTAAACCAGCAGAGACTGTTGGAAGGAGTGCAATCCCACAAGGCAAGACCAAGGTGCTGAGCGCAGCATGGGAGAAGCATGGGAGCATCCAGCCACCGGCCAGTCAAGACAACCCCGATCGACAGGACAGATCTGACAAACAACCATCCACACCCGAGCAAACGACCCCGCATGACAGCCCGCCGGCCACATCCGCCGACCAGCCCCCCACCCAGGCCACAGACGAAGCCGTCGACACACAGTTCAGGACCGGAGCAAGCAACTCTCTGCTGTTGATGCTTGACAAGCTCAGCAATAAATCGTCCAATGCTAAAAAGGGCCCATGGTCGAGCCCCCAAGAGGGGAATCACCAACGTCCGACTCAACAGCAGGGGAGTCAACCCAGTCGCGGAAACAGTCAGGAAAGACCGCAGAACCAAGTCAAGGCCGCCCCTGGAAACCAGGGCACAGAC------------GTGAACACAGCATATCATGGACAATGGGAGGAGTCACAACTATCAGCTGGTGCAACCCCTCATGCTCTCCGATCAAGGCAGAGCCAAGACAATACCCTTGTATCTGCGGATCATGTCCAGCCACCTGTAGACTTTGTGCAAGCGATGATGTCTATGATGGAGGCGATATCACAGAGAGTAAGTAAGGTTGACTATCAGCTAGATCTTGTCTTGAAACAGACATCCTCCATCCCTATGATGCGGTCCGAAATCCAACAGCTGAAAACATCTGTTGCAGTCATGGAAGCCAACTTGGGAATGATGAAGATTCTGGATCCCGGTTGTGCCAACATTTCATCTCTGAGTGATCTACGGGCAGTTGCCCGATCTCACCCGGTTTTAGTTTCAGGCCCTGGAGACCCCTCTCCCTATGTGACACAAGGAGGCGAAATGGCACTTAATAAACTTTCGCAACCAGTGCCACATCCATCTGAATTGATTAAACCCGCCACTGCATGCGGGCCTGATATAGGAGTGGAAAAGGACACTGTCCGTGCATTGATCATGTCACGCCCAATGCACCCGAGTTCTTCAGCCAAGCTCCTAAGCAAGTTAGATGCAGCCGGGTCGATCGAGGAAATCAGGAAAATCAAGCGCCTTGCTCTAAATGGCATGGACTCATCTAGGACAATTGGGCTGTACTTTGATTCTGCCCATTCTTCTAGCAACCTGTTAGCATTTCCGATCGTCCTACAAGGCACAGGAGATGGGAAGAAGCAAATCGCCCCGCAATATAGGATCCAGCGCCTTGACTTGTGGACTGATAGTAAGGAGGACTCAGTATTCATCACCACCTATGGATTCATCTTTCAAGTTGGGAATGAAGAAGCCACTGTCGGCATGATCGATGATAAACCCAAGCGCGAGTTACTTTCCGCTGCGATGCTCTGCCTAGGAAGCGTCCCAAATACCGGAGACCTTATTGAGCTGGCAAGGGCCTGTCTCACTATGATAGTCACATGCAAGAAGAGTGCAACTAATACTGAGAGAATGGTTTTCTCAGTAGTGCAGGCACCCCAAGTGCTGCAAAGCTGTAGGGTTGTGGCAAACAAATACTCATCAGTGAATGCAGTCAAGCACGTGAAAGCGCCAGAGAAGATTCCCGGGAGTGGAACCCTAGAATACAAGGTGAACTTTGTCTCCTTGACTGTGGTACCGAAGAAGGATGTCTACAAGATCCCAGCTGCAGTATTGAAGGTTTCTGGCTCGAGTCTGTACAATCTTGCGCTCAATGTCACTATTAATGTGGAGGTAGACCCGAGGAGTCCTTTGGTTAAATCTTTGTCTAAGTCTGACAGCGGATACTATGCTAACCTCTTCTTGCATATTGGACTTATGACCACCGTAGATAGGAAGGGGAAGAAAGTGACATTTGACAAGCTGGAAAAGAAAATAAGGAGCCTTGATCTATCTGTCGGGCTCAGTGATGTGCTCGGGCCTTCCGTGTTGGTAAAAGCAAGAGGTGCACGGACTAAGCTTTTGGCACCTTTCTTCTCTAGCAGTGGGACAGCCTGCTATCCCATAGCAAATGCTTCTCCTCAGGTGGCCAAGATACTCTGGAGTCAAACCGCGTGCCTGCGGAGCGTTAAAATCATTATCCAAGCAGGTACCCAACGCGCTGTCGCAGTGACCGCCGACCACGAGGTTACCTCTACTAAGCTGGAGAAGGGGCACACCCTTGCCAAATACAATCCTTTTAAGAAAATGGGCTCCAGACCTTCTACCAAGAACCCAGCACCTATGATGCTGACTATCCGGGTTGCGCTGGTACTGAGTTGCATCTGTCCGGCAAACTCCATTGATGGCAGGCCTCTTGCAGCTGCAGGAATTGTGGTTACAGGAGACAAAGCCGTCAACATATACACCTCATCCCAGACAGGATCAATCATAGTTAAGCTCCTCCCGAATCTGCCCAAGGATAAGGAGGCATGTGCGAAAGCCCCCTTGGATGCATACAACAGGACATTGACCACTTTGCTCACCCCCCTTGGTGACTCTATCCGTAGGATACAAGAGTCTGTGACTACATCTGGAGGGGGGAGACAGGGGCGCCTTATAGGCGCCATTATTGGCGGTGTGGCTCTTGGGGTTGCAACTGCCGCACAAATAACAGCGGCCGCAGCTCTGATACAAGCCAAACAAAATGCTGCCAACATCCTCCGACTTAAAGAGAGCATTGCCGCAACCAATGAGGCTGTGCATGAGGTCACTGACGGATTATCGCAACTAGCAGTGGCAGTTGGGAAGATGCAGCAGTTTGTTAATGACCAATTTAATAAAACAGCTCAGGAATTAGACTGCATCAAAATTGCACAGCAAGTTGGTGTAGAGCTCAACCTGTACCTAACCGAATTGACTACAGTATTCGGACCACAAATCACTTCACCTGCTTTAAACAAGCTGACTATTCAGGCACTTTACAATCTAGCTGGTGGAAATATGGATTACTTATTGACTAAGTTAGGTGTAGGGAACAATCAACTCAGCTCATTAATCGGTAGCGGCTTAATCACCGGTAACCCTATTCTATACGACTCACAGACTCAACTCTTGGGTATACAGGTAACTCTACCTTCAGTCGGGAACCTAAATAATATGCGTGCCACCTACTTGGAAACCTTATCCGTAAGCACAACCAGGGGATTTGCCTCGGCACTTGTCCCCAAAGTGGTGACACAGGTCGGTTCTGTGATAGAAGAACTTGACACCTCATACTGTATAGAAACTGACTTAGATTTATATTGTACAAGAATAGTAACGTTCCCTATGTCCCCTGGTATTTATTCCTGCTTGAGCGGCAATACGTCGGCCTGTATGTACTCAAAGACCGAAGGCGCACTTACTACACCATACATGACTATCAAAGGTTCAGTCATCGCCAACTGCAAGATGACAACATGTAGATGTGTAAACCCCCCGGGTATCATATCGCAAAACTATGGAGAAGCCGTGTCTCTAATAGATAAACAATCATGCAATGTTTTATCCTTAGGCGGGATAACTTTAAGGCTCAGTGGGGAATTCGATGTAACTTATCAGAAGAATATCTCAATACAAGATTCTCAAGTAATAATAACAGGCAATCTTGATATCTCAACTGAGCTTGGGAATGTCAACAACTCGATCAGTAATGCTTTGAATAAGTTAGAGGAAAGCAACAGAAAACTAGACAAAGTCAATGTCAAACTGACTAGCACATCTGCTCTCATTACCTATATCGTTTTGACTATCATATCTCTTGTTTTTGGTATACTTAGCCTGATTCTAGCATGCTACCTAATGTACAAGCAAAAGGCGCAACAAAAGACCTTATTATGGCTTGGGAATAATACTCTAGATCAGATGAGAGCCACTACAAAAATGATGGACCGCGCCGTTAGCCAAGTTGCGTTAGAGAATGATGAAAGAGAGGCAAAAAATACATGGCGCTTGATATTCCGGATTGCAATCTTATTCTTAACAGTAGTGACCTTGGCTATATCTGTAGCCTCCCTTTTATATAGCATGGGGGCTAGCACACCTAGCGATCTTGTAGGCATACCGACTAGGATTTCCAGGGCAGAAGAAAAGATTACATCTACACTTGGTTCCAATCAAGATGTAGTAGATAGGATATATAAGCAAGTGGCCCTTGAGTCTCCGTTGGCATTGTTAAATACTGAGACCACAATTATGAACGCAATAACATCTCTCTCTTATCAGATTAATGGAGCTGCAAACAACAGTGGGTGGGGGGCACCTATCCATGACCCAGATTATATAGGGGGGATAGGCAAAGAACTCATTGTAGATGATGCTAGTGATGTCACATCATTCTATCCCTCTGCATTTCAAGAACATCTGAATTTTATCCCGGCGCCTACTACAGGATCAGGTTGCACTCGAATACCCTCATTTGACATGAGTGCTACCCATTACTGCTACACCCATAATGTAATATTGTCTGGATGCAGAGATCACTCACATTCATATCAGTATTTAGCACTTGGTGTGCTCCGGACATCTGCAACAGGGAGGGTATTCTTTTCTACTCTGCGTTCCATCAACCTGGACGACACCCAAAATCGGAAGTCTTGCAGTGTGAGTGCAACTCCCCTGGGTTGTGATATGCTGTGCTCGAAAGTCACGGAGACAGAGGAAGAAGATTATAACTCAGCTGTCCCTACGCGGATGGTACATGGGAGGTTAGGGTTCGACGGCCAGTACCACGAAAAGGACCTAGATGTCACAACATTATTCGGGGACTGGGTGGCCAACTACCCAGGAGTAGGGGGTGGATCTTTTATTGACAGCCGCGTATGGTTCTCAGTCTACGGAGGGTTAAAACCCAATTCACCCAGTGACACTGTACAGGAAGGGAAATATGTGATATACAAGCGATACAATGACACATGCCCAGATGAGCAAGACTACCAGATTCGAATGGCCAAGTCTTCGTATAAGCCTGGACGGTTTGGTGGGAAACGCATACAGCAGGCTATCTTATCTATCAAGGTGTCAACATCCTTAGGCGAAGACCCGGTACTGACTGTACCGCCCAACACAGTCACACTCATGGGGGCCGAAGGCAGAATTCTCACAGTAGGGACATCTCATTTCTTGTATCAACGAGGGTCATCATACTTCTCTCCCGCGTTATTATATCCTATGACAGTCAGCAACAAAACAGCCACTCTTCATAGTCCTTATACATTCAATGCCTTCACTCGGCCAGGTAGTATCCCTTGCCAGGCTTCAGCAAGATGCCCCAACTCGTGTGTTACTGGAGTCTATACAGATCCATATCCCCTAATCTTCTATAGAAACCACACCTTGCGAGGGGTATTCGGGACAATGCTTGATGGTGTACAAGCAAGACTTAACCCTGCGTCTGCAGTATTCGATAGCACATCCCGCAGTCGCATTACTCGAGTGAGTTCAAGCAGTACCAAAGCAGCATACACAACATCAACTTGTTTTAAAGTGGTCAAGACTAATAAGACCTATTGTCTCAGCATTGCTGAAATATCTAATACTCTCTTCGGAGAATTCAGAATCGTCCCGTTACTAGTTGAGATCCTCAAAGATGACGGGGTTATGGCGAGCTCCGGTCCTGAAAGGGCAGAGCATCAGATTATCCTACCAGAGCCACACCTGTCTTCACCATTGGTCAAGCACAAACTACTCTATTACTGGAAATTAACTGGGCTACCGCTTCCTGATGAATGTGACTTCGACCACCTCATTCTCAGCCGACAATGGAAAAAAATACTTGAATCGGCCTCTCCTGATACTGAGAGAATGATAAAACTCGGAAGGGCAGTACACCAAACTCTTAACCACAATTCCAGAATAACCGGAGTGCTCCACCCCAGGTGTTTAGAACAACTGGCTAATATTGAGGTCCCAGATTCAACCAACAAATTTCGGAAGATTGAGAAGAAGATCCAAATTCACAACACGAGATATGGAGAACTGTTCACAAGGCTGTGTACGCATATAGAGAAGAAACTGCTGGGGTCATCTTGGTCTAACAATGTCCCCCGGTCAGAGGAGTTCAGCAGCATTCGTACGGATCCGGCATTCTGGTTTCACTCAAAATGGTCCACAGCCAAGTTTGCATGGCTCCATATAAAACAGATCCAGAGGCATCTGATGGTGGCAGCTAAGACAAGGTCTGCGGCCAACAAATTGGTGATGCTAACCCATAAGGTAGGCCAAGTCTTTGTCACTCCTGAACTTGTCGTTGTGACGCATACGAATGAGAACAAGTTCACATGTCTTACCCAGGAACTTGTATTGATGTATGCAGATATGATGGAGGGCAGAGATATGGTCAACATAATATCAACCACGGCGGTGCATCTCAGAAGCTTATCAGAGAAAATTGATGACATTTTGCGGTTAATAGACGCTCTGGCAAAAGACTTGGGTAATCAAGTCTACGATGTTGTATCACTAATGGAGGGATTTGCATACGGAGCTGTCCAGCTACTCGAGCCGTCAGGTACATTTGCAGGAGATTTCTTCGCATTCAACCTGCAGGAGCTTAAAGACATTCTAATTGGCCTCCTCCCCAATGATATAGCAGAATCCGTGACTCATGCAATCGCTACTGTATTCTCTGGTTTAGAACAGAATCAAGCAGCTGAGATGTTGTGTCTGTTGCGTCTGTGGGGTCACCCACTGCTTGAGTCCCGTATTGCAGCAAAGGCAGTCAGGAGCCAAATGTGCGCACCGAAAATGGTAGACTTTGATATGATCCTTCAGGTACTGTCTTTCTTCAAGGGAACAATCATCAACGGGTACAGAAAGAAGAATGCAGGTGTGTGGCCGCGAGTCAAAGTGGATACAATATATGGGAAGGTCATTGGGCAACTACATGCAGATTCAGCAGAGATTTCACACGATATCATGTTGAGAGAGTATAAGAGTTTATCTGCACTTGAATTTGAGCCATGTATAGAATATGACCCTGTCACCAACCTGAGCATGTTCCTAAAAGACAAGGCAATCGCACACCCCAACGATAATTGGCTTGCCTCGTTTAGGCGGAACCTTCTCTCCGAAGACCAGAAGAAACATGTAAAAGAAGCAACTTCGACTAATCGCCTCTTGATAGAGTTTTTAGAGTCAAATGATTTTGATCCATATAAAGAGATGGAATATCTGACGACCCTTGAGTACCTTAGAGATGACAATGTGGCAGTATCATACTCGCTCAAGGAGAAGGAAGTGAAAGTTAATGGACGGATCTTCGCTAAGCTGACAAAGAAGTTAAGGAACTGTCAGGTGATGGCGGAAGGGATCCTAGCCGATCAGATTGCACCTTTCTTTCAGGGAAATGGAGTCATTCAGGATAGCATATCCTTGACCAAGAGTATGCTAGCGATGAGTCAACTGTCTTTTAACAGCAATAAGAAACGTATCACTGACTGTAAAGAAAGAGTATCTTCAAACCGCAATCATGATCCGAAAAGCAAGAACCGTCGGAGAGTTGCAACCTTCATAACAACTGACCTGCAAAAGTACTGTCTTAATTGGAGATATCAGACAATCAAATTGTTCGCTCATGCCATCAATCAGTTGATGGGCCTACCTCACTTCTTCGAATGGATTCACCTAAGACTGATGGACACTACGATGTTCGTAGGAGACCCTTTCAATCCTCCAAGTGACCCTACTGACTGTGACCTCTCAAGAGTCCCTAATGATGACATATATATTGTCAGTGCCAGAGGGGGTATCGAAGGATTATGCCAGAAGCTATGGACAATGATCTCAATTGCTGCAATCCAACTTGCTGCAGCTAGATCGCATTGTCGTGTTGCCTGTATGGTACAGGGTGATAATCAAGTAATAGCAGTAACGAGAGAGGTAAGATCAGACGACTCTCCGGAGATGGTGTTGACACAGTTGCATCAAGCCAGTGATAATTTCTTCAAGGAATTAATTCATGTCAATCATTTGATTGGCCATAATTTGAAGGATCGTGAAACCATCAGGTCAGACACATTCTTCATATACAGCAAACGAATCTTCAAAGATGGAGCAATCCTCAGTCAAGTCCTCAAAAATTCATCTAAATTAGTGCTAGTGTCAGGTGATCTCAGTGAAAACACCGTAATGTCCTGTGCCAACATTGCCTCTACTGTAGCACGGCTATGCGAGAACGGGCTTCCCAAAGACTTCTGTTACTATTTAAACTATATAATGAGTTGTGTGCAGACATACTTTGACTCTGAGTTCTCCATCACCAACAATTCGCACCCCGATCTTAATCAGTCGTGGATTGAGGACATCTCTTTTGTGCACTCATATGTTCTGACTCCTGCCCAATTAGGGGGACTGAGTAACCTTCAATACTCAAGGCTCTACACTAGAAATATCGGTGACCCGGGGACTACTGCTTTTGCAGAGATCAAGCGACTAGAAGCAGTGGGATTACTGAGTCCTAACATTATGACTAATATCTTAACTAGGCCGCCTGGGAATGGAGATTGGGCCAGTCTGTGCAACGACCCATACTCTTTCAATTTTGAGACTGTTGCAAGCCCAAATATTGTTCTTAAGAAACATACGCAAAGAGTCCTATTTGAAACTTGTTCAAATCCCTTATTGTCTGGAGTGCACACAGAGGATAATGAGGCAGAAGAGAAGGCATTGGCTGAATTCTTGCTTAATCAAGAGGTGATTCATCCCCGCGTTGCGCATGCCATCATGGAGGCAAGCTCTGTAGGTAGGAGAAAGCAAATTCAAGGGCTTGTTGACACAACAAACACCGTAATTAAGATTGCGCTTACTAGGAGGCCATTAGGCATCAAGAGGCTGATGCGGATAGTCAATTATTCTAGCATGCATGCAATGCTGTTTAGAGACGATGTTTTTTCCTCCAGTAGATCCAACCACCCCTTAGTCTCTTCTAATATGTGTTCTCTGACACTGGCAGACTATGCACGGAATAGAAGCTGGTCACCTTTGACGGGAGGCAGGAAAATACTGGGTGTATCTAATCCTGATACGATAGAACTCGTAGAGGGTGAGATTCTTAGTGTAAGCGGAGGGTGTACAAGATGTGACAGCGGAGATGAACAATTTACTTGGTTCCATCTTCCAAGCAATATAGAATTGACCGATGACACCAGCAAGAATCCTCCGATGAGGGTACCATATCTCGGGTCAAAGACACAGGAGAGGAGAGCTGCCTCACTTGCAAAAATAGCTCATATGTCGCCACATGTAAAGGCTGCCCTAAGGGCATCATCCGTGTTGATCTGGGCTTATGGGGATAATGAAGTAAATTGGACTGCTGCTCTTACGATTGCAAAATCTCGGTGTAATGTAAACTTAGAGTATCTTCGGTTACTGTCCCCTTTACCCACGGCTGGGAATCTTCAACATAGACTAGATGATGGTATAACTCAGATGACATTCACCCCTGCATCTCTCTACAGGTGTCACCTTACATTCACATATCCAATGATTCTCAAAGGCTGTTCACTGAAGAAGGAGTCAAAGAGGGGAATGTGGTTTACCAACAGAGTCATGCTCTTGGGTTTATCTCTAATCGAATCGATCTTTCCAATGACAACAACCAGGACATATGATGAGATCACACTGCACCTACATAGTAAATTTAGTTGCTGTATCAGAGAAGCACCTGTTGCGGTTCCTTTCGAGCTACTTGGGGTGGTACCGGAACTGAGGACAGTGACCTCAAATAAGTTTATGTATGATCCTAGCCCTGTATCGGAGGGAGACTTTGCGAGACTTGACTTAGCTATCTTCAAGAGTTATGAGCTTAATCTGGAGTCATATCCCACGATAGAGCTAATGAACATTCTTTCAATATCCAGCGGGAAGTTGATTGGCCAGTCTGTGGTTTCTTATGATGAAGATACCTCCATAAAGAATGACGCCATAATAGTGTATGACAATACCCGAAATTGGATCAGTGAAGCTCAGAATTCAGATGTGGTCCGCCTATTTGAATATGCAGCACTTGAAGTGCTCCTCGACTGTTCTTACCAACTCTATTACCTGAGAGTAAGAGGCCTAGACAATATTGTCTTATATATGGGTGATTTATACAAGAATATGCCAGGAATTCTACTTTCCAACATTGCAGCTACAATATCTCATCCCGTCATTCATTCAAGGTTACATGCAGTGGGCCTGGTCAACCATGACGGATCACACCAACTTGCAGATACGGATTTTATCGAAATGTCTGCAAAACTATTAGTATCTTGCACCCGACGTGTGATCTCCGGCTTATATTCAGGAAATAAGTATGATCTGCTGTTCCCATCTGTCTTAGATGATAACCTGAATGAGAAGATGCTTCAGCTGATATCCCGGTTATGCTGTCTGTACACGGTACTCTTTGCTACAACAAGAGAAATCCCGAAAATAAGAGGCTTAACTGCAGAAGAGAAATGTTCAATACTCACTGAGTATTTACTGTCGGATGCTGTGAAACCATTACTTAGCCCCGATCAAGTGAGCTCTATCATGTCTCCTAACATAATTACATTCCCAGCTAATCTGTACTACATGTCTCGGAAGAGCCTCAATTTGATCAGGGAAAGGGAGGACAGGGATACTATCCTGGCGTTGTTGTTCCCCCAAGAGCCATTATTAGAGTTCCCTTCTGTGCAAGATATTGGTGCTCGAGTGAAAGATCCATTCACCCGACAACCTGCGGCATTTTTGCAAGAGTTAGATTTGAGTGCTCCAGCAAGGTATGACGCATTCACACTTAGTCAGATTCATCCTGAACTCACATCTCCAAATCCGGAGGAAGACTACTTAGTACGATACTTGTTCAGAGGGATAGGGACTGCATCTTCCTCTTGGTATAAGGCATCTCATCTCCTTTCTGTACCCGAGGTAAGATGTGCAAGACACGGGAACTCCTTATACTTAGCTGAAGGGAGCGGAGCCATCATGAGTCTTCTCGAACTGCATGTACCACATGAAACTATCTATTACAATACGCTCTTTTCAAATGAGATGAACCCCCCGCAACGACATTTCGGGCCGACCCCAACTCAGTTTTTGAATTCGGTTGTTTATAGGAATCTACAGGCGGAGGTAACATGCAAAGATGGATTTGTCCAAGAGTTCCGTCCATTATGGAGAGAAAATACAGAGGAAAGTGACCTGACCTCAGATAAAGCAGTGGGGTATATTACATCTGCAGTGCCCTACAGATCTGTATCATTGCTGCATTGTGACATTGAAATTCCTCCAGGGTCCAATCAAAGCTTACTAGATCAACTAGCTATCAATTTATCTCTGATTGCCATGCATTCTGTAAGGGAGGGCGGGGTAGTAATCATCAAAGTGTTGTATGCAATGGGATACTACTTTCATCTACTCATGAACTTGTTTGCTCCGTGTTCCACAAAAGGATATATTCTCTCTAATGGTTATGCATGTCGAGGAGATATGGAGTGTTACCTGGTATTTGTCATGGGTTACCTGGGCGGGCCTACATTTGTACATGAGGTGGTGAGGATGGCAAAAACTCTGGTGCAGCGGCACGGTACGCTCTTGTCTAAATCAGATGAGATCACACTGACCAGGTTATTCACCTCACAGCGGCAGCGTGTGACAGACATCCTATCCAGTCCTTTACCAAGATTAATAAAGTACTTGAGGAAGAATATTGACACTGCGCTGATTGAAGCCGGGGGACAGCCCGTCCGTCCATTCTGTGCGGAGAGTCTGGTGAGCACGCTAGCGAACATAACTCAGATAACCCAGATTATCGCTAGTCACATTGACACAGTTATCCGGTCTGTGATATATATGGAAGCTGAGGGTGATCTCGCTGACACAGTATTTCTATTTACCCCTTACAATCTCTCTACTGACGGGAAAAAGAGGACATCACTTATACAGTGCACGAGACAGATCCTAGAGGTTACAATACTAGGTCTTAGAGTCGAAAATCTCAATAAAATAGGCGATATAATCAGCCTAGTGCTTAAAGGCATGATCTCCATGGAGGACCTTATCCCACTAAGGACATACTTGAAGCATAGTACCTGCCCTAAATATTTGAAGGCTGTCCTAGGTATTACCAAACTCAAAGAAATGTTTACAGACACTTCTGTATTGTACTTGACTCGTGCTCAACAAAAATTCTACATGAAAACTATAGGCAATGCAGTCAAAGGATATTACAGTAACTGTGACTCT
>1947/USA/B1
ATGTCTTCCGTATTCGACGAGTACGAACAGCTCCTCGCGGCTCAGACTCGCCCCAATGGAGCTCATGGAGGGGGGGAGAAAGGGAGTACCTTAAAAGTAGACGTCCCGGTATTCACTCTTAACAGTGATGACCCAGAAGATAGGTGGAGCTTTGTGGTATTCTGCCTCCGGATTGCTGTTAGCGAAGATGCCAACAAACCACTCAGGCAAGGTGCTCTCATATCTCTTTTATGCTCCCACTCACAGGTAATGAGGAACCATGTTGCCCTTGCAGGGAAACAGAATGAAGCCACATTGGCCGTGCTTGAGATTGATGGCTTTGCCAACGGCACGCCCCAGTTCAACAATAGGAGTGGAGTGTCTGAAGAGAGAGCACAGAGATTTGCGATGATAGCAGGATCTCTCCCTCGGGCATGCAGCAACGGCACCCCGTTCGTCACAGCCGGGGCTGAAGATGATGCACCAGAAGACATCACCGATACCCTGGAGAGGATCCTCTCTATCCAGGCTCAAGTATGGGTCACAGTAGCAAAAGCCATGACTGCGTATGAGACTGCAGATGAGTCGGAAACAAGGCGAATCAATAAGTATATGCAGCAAGGCAGGGTCCAAAAGAAATACATCCTCTACCCCGTATGCAGGAGCACAATCCAACTCACGATCAGACAGTCTCTTGCAGTCCGCATCTTTTTGGTTAGCGAGCTCAAGAGAGGCCGCAACACGGCAGGTGGTACCTCTACTTATTATAACCTAGTAGGGGACGTAGACTCATATATCAGGAATACCGGGCTTACTGCATTCTTCTTGACACTCAAGTACGGAATCAACACCAAGACATCAGCCCTTGCACTTAGTAGCCTCTCAGGCGACATCCAGAAGATGAAGCAGCTCATGCGTTTGTATCGGATGAAAGGAGATAATGCGCCGTACATGACATTACTTGGTGATAGTGACCAGATGAGCTTTGCGCCTGCCGAGTATGCACAACTTTACTCCTTTGCCATGGGTATGGCATCAGTCCTAGATAAAGGTACTGGGAAATACCAATTTGCCAAGGACTTTATGAGCACATCATTCTGGAGACTTGGAGTAGAGTACGCTCAGGCTCAGGGAAGTAGCATTAACGAGGATATGGCTGCCGAGCTAAAGCTAACCCCGGCAGCAAGGAGGGGCCTGGCAGCTGCTGCCCAACGAGTCTCCGAGGTGACCAGCAGCATAGACATGCCTACTCAACAAGTCGGAGTCCTCACTGGGCTTAGCGAGGGGGGATCCCAAGCCCTACAAGGCGGATCGAATAGATCGCAAGGGCAACCAGAAGCCGGGGATGGGGAGACCCAATTCCTGGATCTGATGAGAGCGGTAGCAAATAGCATGAGGGAGGCGCCAAACTCTGCACAGGGCACTCCCCAATCGGGGCCTCCCCCAACTCCTGGGCCATCCCAAGATAACGACACCGACTGGGGGTATATGGCCACCTTTACAGATGCAGAGATCGACGAGCTATTTGAGACAAGTGGAACTGTCATTGACAACATAATTACAGCCCAGGGTAAACCAGCAGAGACTGTTGGAAGGAGTGCAATCCCACAAGGCAAGACCAAGGTGCTGAGCGCAGCATGGGAGAAGCATGGGAGCATCCAGCCACCGGCCAGTCAAGACAACCCCGATCGACAGGACAGATCTGACAAACAACCATCCACACCCGAGCAAACGACCCCGCATGACAGCCCGCCGGCCACATCCGCTGACCAGCCCCCCACCCAGGCCACAGACGAAGCCGTCGACACACAGCTCAGGACCGGAGCAAGCAACTCTCTGCTGTTGATGCTTGACAAGCTCAGCAATAAATCGTCCAATGCTAAAAAGGGCCCATGGTCGAGCCCCCAAGAGGGGAATCACCAACGTCCGACTCAACAGCAGGGGAGTCAACCCAGTCGCGGAAACAGTCAGGAAAGACCGCAGAACCAAGTCAAGGCCGCCCCTGGAAACCAGGGCACAGAC------------GTGAACACAGCATATCATGGACAATGGGAGGAGTCACAACTATCAGCTGGTGCAACCCCTCATGGTCTCCGATCAAAGCAGAGCCAAAACAATACCCCTGTTTCTGCGGATCATTTCCACCCACCTGTAGACTTTGTGCAAGCGATGATGTCTATTATGGAGGGGATTTCCCAAAGAGTAAGTAAGGTTGCCTATCAGGTAGATCTTGTTTTTAAACAGACATCCTCCATCCCTATGATGGGGTCCGAAATCCAACAGCTGAAAACATTTGTTGCAGTCATGGAAGCCAACTTGGGAATGATGAAGATTTTGGATCCCGGTTGTGCCAACATTTCATCTTTGAGTGATCTACGGGCAGTTGCCCGATCTCACCCGGTTTTAGTTTCAGGCCCTGGAGACCCATCTCCCTATGTGATACAAGGAGGCGAAATGGCACTTAATAAACTTTCGCAACCAGTGCCACATCCATCTGAATTGATTAAACCCGCCACTGCATGCGGGCCTGATATAGGAGTGGAGAGGGACACTGTCCGTGCATTGATCATGTCACGCCCAATGCACCCGAGTTCTTCAGCCAAGCTCCTAAGCAAGTTAGATGCAGCCGGGTCGATCGAGGAAATCAGGAAAATCAAGCGCCTTGCTCTAAATGGCATGGACTCATCTAGGACAATTGGGCTGTACTTTGATTCTGCCCATTCTTCTAGCAACCTGTTAGCATTTCCGATCGTCCTACAAGACACAGGAGATGGGAAGAAGCAAATCGCCCCGCAATATAGGATCCAGCGCCTTGACTTGTGGACTGATAGTAAGGAAGACTCAGTATTCATCACCACCTATGGATTCATCTTTCAAGTTGGGAATGAAGAAGCCACTGTCGGCATTATCGATGATAAACCCAAGCGCGAGTTACTTTCCGCTGCGATGCTCTGCCTAGGAAGCGTCCCAAATACCGGAGACCTTATTGAGCTGGCAAGGGCCTGTCTCACTATGATGGTCACATGCAAGAAGAGTGCAACTAATACTGAGAGAATGGTTTTCTCAGTAGTGCAGGCACCCCAAGTGCTGCAAAGCTGTAGGGTTGTGGCAAACAAATACTCATCAGTGAATGCAGTCAAGCACGTGAAAGCGCCAGAGAAGATCCCCGGGAGTGGAACCCTAGAATACAAGGTGAACTTTGTCTCCTTGACTGTGGTACCGAAGAAGGATGTCTACAAGATCCCAGCTGCAGTATTGAAGATTTCTGGCTCGAGTCTGTACAATCTTGCGCTCAATGTCACTATTAATGTGGAGGTAGACCCGAGGAGTCCTTTGGTTAAATCTCTGTCTAAGTCTGACAGCGGATACTATGCTAACCTCTTCTTGCATATTGGACTTATGACCACCGTAGATAGGAAGGGGAAGAAAGTGACATTTGACAAGCTGGAAAAGAAAATAAGGAGCCTTGATCTATCTGTCGGGCTCAGTGATGTGCTCGGGCCTTCCGTGTTGGTAAAAGCAAGAGGTGCACGGACTAAGCTTTTGGCACCTTTCTTCTCTAGCAGTGGGACAGCCTGCTATCCCATAGCAAATGCTTCTCCTCAGGTGGCCAAGATACTCTGGAGTCAAACCGCGTGCCTGCGGAGCGTTAAAATCATTATCCAAGCAGGTACCCAACGCGCTGTCGCAGTGACCGCTGACCACGAGGTTACCTCTACTAAGCTGGAGAAGGGGCACACCCTTGCCAAATACAATCCTTTTAAGAAAATGGGCTCCAGACCTTTTACCAAGAACCCAGCACCTATGATGCTGACTATCCGGGTCGCGCTGGTATTGAGTTGCATCTGTCCGGCAAACTCCATTGATGGCAGGCCTTTTGCAGCTGCAGGAATTGTGGTTACAGGAGACAAAGCAGTCAACATATACACCTCATCCCAGACAGGATCAATCATAGTTAAGCTCCTCCCGAATCTGCCCAAGGATAAGGAGGCATGTGCGAAAGCCCCCTTGGATGCATACAACAGGACATTGACCACTTTGCTCACCCCCCTTGGTGACTCTATCCGTAGGATACAAGAGTCTGTGACTACATCTGGAGGGGGGAGACAGGGGCGCCTTATAGGCGCCATTATTGGCGGTGTGGCTCTTGGGGTTGCAACTGCCGCACAAATAACAGCGGCCGCAGCTCTGATACAAGCCAAACAAAATGCTGCCAACATCCTCCGACTTAAAGAGAGCATTGCCGCAACCAATGAGGCTGTGCATGAGGTCACTGACGGATTATCCCAACTAGCAGTGGCAGTTGGGAAGATGCAGCAGTTTGTTAATGACCAATTTAATAAAACAGCTCAGGAATTAGACTGCATAAAAATTGCACAGCAAGTTGGTGTAGAGCTCAACCTGTACCTAACCGAATTGACTACAGTATTCGGACCACAAATCACTTCACCTGCCTTAAACAAGCTGACTATTCAGGCACTTTACAATCTAGCTGGTGGGAATATGGATTACTTATTGACTAAGTTAGGTATAGGGAACAATCAACTCAGCTCATTAATCGGTAGCGGCTTAATCACCGGTAACCCTATTCTATACGACTCACAGACTCAACTCTTGGGTATACAGGTAACTCTACCTTCAGTCGGGAACCTAAATAATATGCGTGCCACCTACTTGGAAACCTTATCCGTAAGCACAACCAGGGGATTTGCCTCGGCACTTGTCCCAAAAGTGGTGACACAGGTCGGTTCTGTGATAGAAGAACTTGACACCTCATACTGTATAGAAACTGACTTAGATTTATATTGTACAAGAATAGTAACGTTCCCTATGTCCCCTGGTATTTACTCCTGCTTGAGCGGCAATACATCGGCCTGTATGTACTCAAAGACCGAAGGCGCACTTACTACACCATATATGACTATCAAAGGCTCAGTCATCGCTAACTGCAAGATGACAACATGTAGATGTGTAAACCCCCCGGGTATCATATCGCAAAACTATGGAGAAGCCGTGTCTCTAATAGATAAACAATCATGCAATGTTTTATCCTTAGGCGGGATAACTTTAAGGCTCAGTGGGGAATTCGATGTAACTTATCAGAAGAATATCTCAATACAAGATTCTCAAGTAATAATAACAGGCAATCTTGATATCTCAACTGAGCTTGGGAATGTCAACAACTCGATCAGTAATGCTTTGAATAAGTTAGAGGAAAGCAACAGAAAACTAGACAAAGTCAATGTCAAACTGACCAGCACATCTGCTCTCATTACCTATATCGTTTTGACTATCATATCTCTTGTTTTTGGTATACTTAGCCTGATTCTAGCATGCTACCTAATGTACAAGCAAAAGGCGCAACAAAAGACCTTATTATGGCTTGGGAATAATACCCTAGATCAGATGAGAGCCACTACAAAAATGATGGACCGCGCCGTTAGCCAAGTTGCGTTAGAGAATGATGAAAGAGAGGCAAAAAATACATGGCGCTTGATATTCCGGATTGCAATCTTATTCTTAACAGTAGTGACCTTGGCTATATCTGTAGCCTCCCTTTTATATAGCATGGGGGCTAGCACACCTAGCGATCTTGTAGGCATACCGACTAGGATTTCCAGGGCAGAAGAAAAGATTACATCTACACTTGGTTCCAATCAAGATGTAGTAGATAGGATATATAAGCAAGTGGCCCTTGAGTCTCCATTGGCATTGTTAAATACTGAGACCACAATTATGAACGCAATAACATCTCTCTCTTATCAGATTAATGGAGCTGCAAACAACAGCGGGTGGGGGGCACCTATTCATGACCCAGATTATATAGGGGGGATAGGCAAAGAACTCATTGTAGATGATGCTAGTGATGTCACATCATTCTATCCCTCTGCATTTCAAGAACATCTGAATTTTATCCCGGCGCCTACTACAGGATCAGGTTGCACTCGAATACCCTCATTTGACATGAGTGCTACCCATTACTGCTACACCCATAATGTAATATTGTCTGGATGCAGAGATCACTCACACTCATATCAGTATTTAGCACTTGGTGTGCTCCGGACATCTGCAACAGGGAGGGTATTCTTTTCTACTCTGCGTTCCATCAACCTGGACGACACCCAAAATCGGAAGTCTTGCAGTGTGAGTGCAACTCCCCTGGGTTGTGATATGCTGTGCTCGAAAGCCACGGAGACAGAGGAAGAAGATTATAACTCAGCTGTCCCTACGCGGATGGTACATGGGAGGTTAGGGTTCGACGGCCAATATCACGAAAAGGACCTAGATGTCACAACATTATTCGGGGACTGGGTGGCCAACTACCCAGGAGTAGGGGGTGGATCTTTTATTGACAGCCGCGTATGGTTCTCAGTCTACGGAGGGTTAAAACCCAATTCACCCAGTGACACTGTACAGGAAGGGAAATATGTGATATACAAGCGATACAATGACACATGCCCAGATGAGCAAGACTACCAGATTCGAATGGCCAAGTCTTCGTATAAGCCTGGACGGTTTGGTGGGAAACGCATACAGCAGGCTATCTTATCTATCAAAGTGTCAACATCCTTAGGCGAAGACCCGGTACTGACTGTACCGCCCAACACAGTCACACTCATGGGGGCCGAAGGCAGAATTCTCACAGTAGGGACATCCCATTTCTTGTATCAGCGAGGGTCATCATACTTCTCTCCCGCGTTATTATATCCTATGACAGTCAGCAACAAAACAGCCACTCTTCATAGTCCTTATACATTCAATGCCTTCACTCGGCCAGGTAGTATCCCTTGCCAGGCTTCAGCAAGATGCCCCAACTCGTGTGTTACTGGAGTCTATACAGATCCATATCCCCTAATCTTCTATAGAAACCACACCTTGCGAGGGGTATTCGGGACAATGCTTGATGGTGAACAAGCAAGACTTAACCCTGCGTCTGCAGTATTCGATAGCACATCCCGCAGTCGCATAACTCGAGTGAGTTCAAGCAGCATCAAAGCAGCATACACAACATCAACTTGTTTTAAAGTGGTCAAGACCAATAAGACCTATTGTCTCAGCATTGCTGAAATATCTAATACTCTCTTCGGAGAATTCAGAATCGTCCCGTTACTAGTTGAGATCCTCAAAGATGACGGGGTTATGGCGAGCTCCGGTCCTGAAAGGGCAGAGCATCAGATTATCCTACCAGAGTCACACCTGTCTTCACCATTGGTCAAGCACAAACTACTCTATTATTGGAAATTAACTGGGCTACCGCTTCCTGATGAATGTGACTTCGACCACCTCATTCTCAGCCGACAATGGAAAAAAATACTTGAATCGGCCTCTCCTGATACTGAGAGAATGATAAAACTCGGAAGGGCAGTACACCAAACTCTTAACCACAATTCCAGAATAACCGGAGTACTCCACCCCAGGTGTTTAGAAGAACTGGCTAATATTGAGGTCCCTGATTCAACCAACAAATTTCGGAAGATTGAGAAGAAGATCCAAATTCACAACACGAGATATGGAGAACTGTTCACAAGGCTGTGTACGCATATAGAGAAGAAACTGCTGGGGTCATCTTGGTCTAACAATGTCCCCCGGTCAGAGGAGTTCAGCAGCATTCGTACGGATCCGGCATTCTGGTTTCACTCAAAATGGTCCACAGCCAAGTTTGCATGGCTCCATATAAAACAGATCCAGAGGCATCTGATTGTGGCAGCTAGGACAAGGTCTGCGGCCAACAAATTGGTGATGCTAACCCATAAGGTAGGCCAAGTCTTTGTCACTCCTGAACTTGTTGTTGTGACGCATACGAATGAGAACAAGTTCACATGTCTTACCCAGGAACTTGTATTGATGTATGCAGATATGATGGAGGGCAGAGATATGGTCAACATAATATCAACCACGGCGGTGCATCTCAGAAGCTTATCAGAGAAAATTGATGACATTTTGCGGTTAATAGACGCTCTGGCAAAAGACTTGGGTAATCAAGTCTACGATGTTGTATCACTAATGGAGGGATTTGCATACGGAGCTGTCCAGCTACTCGAGCCGTCAGGTACATTTGCGGGAGATTTCTTCGCATTCAACCTGCAGGAGCTTAAAGACATTCTAATTGGCCTCCTCCCCAATGATATAGCAGAATCCGTGACTCATGCAATCGCTACTGTATTCTCTGGTTTAGAACAGAATCAAGCAGCTGAGATGTTGTGCCTGTTGCGTCTGTGGGGTCACCCACTGCTTGAGTCCCGTATTGCAGCAAAGGCAGTCAGGAGCCAAATGTGCGCACCGAAAATGGTAGACTTTGATATGATCCTTCAGGTACTGTCTTTCTTCAAGGGAACAATCATCAACGGATACAGAAAGAAGAATGCAGGTGTGTGGCCGCGAGTCAAAGTGGATACAATATATGGGAAGGTCATTGGGCAACTACATGCAGATTCAGCAGAGATTTCACACGATATCATGTTGAGAGAGTATAAGAGTTTATCTGCACTTGAATTTGAGCCATGTATAGAATACGACCCTGTCACTAACCTGAGCATGTTCCTAAAAGACAAGGCAATCGCACACCCCAACGATAATTGGCTTGCCTCGTTTAGGCGGAACCTTCTCTCCGAAGACCAGAAGAAACATGTAAAGGAAGCGACTTCGACTAACCGCCTCTTGATAGAGTTTTTAGAGTCAAATGATTTTGATCCATATAAAGAGATGGAATATCTGACGACCCTTGAGTACCTTAGAGATGACAATGTGGCAGTATCATACTCGCTCAAAGAGAAGGAAGTGAAAGTTAATGGACGGATCTTCGCTAAGCTGACAAAGAAGTTAAGGAACTGTCAGGTGATGGCGGAAGGGATCCTAGCCGATCAGATTGCACCTTTCTTTCAGGGAAATGGAGTCATTCAGGATAGCATATCCTTGACCAAGAGTATGCTAGCGATGAGTCAACTGTCTTTTAACAGCAATAAGAAACGTATCACTGACTGTAAAGAAAGAGTATCTTCAAACCGCAATCATGATCCGAAAAGCAAGAACCGTCGGAGAGTTGCAACCTTCATAACAACTGACCTGCAAAAGTACTGTCTTAATTGGAGATATCAGACGATCAAATTGTTCGCTCATGCCATCAATCAGTTGATGGGCCTACCTCATTTCTTCGAGTGGATTCACCTAAGACTGATGGACACTACGATGTTCGTAGGAGACCCTTTCAATCCTCCAAGTGACCCTACTGACTGTGACCTCTCAAGAGTCCCTAATGATGACATATATATTGTCAGTGCCAGAGGGGGTATCGAAGGATTATGCCAGAAGCTATGGACAATGATCTCAATTGCTGCAATCCAACTTGCTGCAGCTAGATCGCATTGTCGTGTTGCCTGTATGGTACAGGGTGATAATCAAGTAATAGCAGTAACGAGAGAGGTAAGATCAGATGACTCTCCGGAGATGGTGTTGACACAGTTGCATCAAGCCAGTGATAATTTCTTCAAGGAATTAATCCATGTCAATCATTTGATTGGCCATAATTTGAAGGATCGTGAAACCATCAGGTCAGACACATTCTTCATATACAGCAAACGAATCTTCAAAGATGGAGCAATCCTCAGTCAAGTCCTCAAAAATTCATCTAAATTAGTGCTAGTGTCAGGTGATCTCAGTGAAAACACCGTAATGTCCTGTGCCAACATTGCCTCTACTGTAGCACGGCTATGCGAGAACGGGCTTCCCAAAGACTTCTGTTACTATTTAAACTATATAATGAGTTGTGTGCAGACATACTTTGACTCTGAGTTCTCCATCACCAACAATTCGCACCCCGATCTTAATCAGTCGTGGATTGAGGACATCTCTTTTGTGCACTCATATGTTCTGACTCCTGCCCAATTAGGGGGACTGAGTAACCTTCAATACTCAAGGCTCTACACTAGAAATATCGGTGACCCGGGGACTACTGCTTTTGCAGAGATCAAGCGACTAGAAGCAGTGGGACTACTGAGTCCTAACATTATGACTAATATCTTAACTAGGCCGCCTGGGAATGGAGATTGGGCCAGTCTGTGCAACGACCCATACTCTTTCAATTTTGAGACTGTTGCAAGCCCAAATATTGTTCTTAAGAAACATACGCAAAGAGTCCTATTTGAAACTTGTTCAAATCCCTTATTGTCTGGAGTGCACACAGAGGATAATGAGGCAGAAGAGAAGGCATTGGCTGAATTCTTGCTTAATCAAGAGGTGATTCATCCCCGCGTTGCGCATGCCATCATGGAGGCAAGCTCTGTAGGTAGGAGAAAGCAAATTCAAGGGCTTGTTGACACAACAAACACTGTAATTAAGATTGCGCTTACTAGGAGGCCATTAGGCATCAAGAGGCTGATGCGGATAGTCAATTATTCTAGCATGCATGCAATGCTGTTTAGAGACGATGTTTTTTCCTCTAGTAGATCCAACCACCCCTTAGTCTCTTCTAATATGTGTTCTCTGACACTGGCAGACTATGCACGGAATAGAAGCTGGTCACCTTTGACGGGAGGCAGGAAAATACTGGGTGTATCTAATCCTGATACGATAGAACTCGTAGAGGGTGAGATTCTTAGTGTAAGCGGAGGGTGTACAAGATGTGACAGCGGAGATGAACAATTTACTTGGTTCCATCTTCCAAGCAATATAGAATTGACCGATGACACCAGCAAGAATCCTCCGATGAGGGTACCATATCTCGGGTCAAAGACACAGGAGAGGAGAGCTGCCTCACTTGCGAAAATAGCTCATATGTCGCCACATGTGAAGGCTGCCCTAAGGGCATCATCCGTGTTGATCTGGGCTTATGGGGATAATGAAGTAAATTGGACTGCTGCTCTCACGATTGCAAAATCTCGGTGTAATGTAAACTTAGAGTATCTTCGGTTACTGTCCCCTTTACCCACGGCTGGGAATCTTCAACATAGACTAGATGATGGTATAACTCAGATGACATTCACCCCTGCATCTCTCTACAGGTGTCACCTTACATTCACATATCCAATGATTCTCAAAGGCTGTTCACTGAAGAAGGAGTCAAAGAGGGGAATGTGGTTTACCAACAGAGTCATGCTCTTGGGTTTATCTCTAATCGAATCGATCTTTCCAATGACAACAACCAGAACATATGATGAGATCACACTGCACCTACATAGTAAATTTAGTTGCTGTATCAGGGAAGCACCTGTTGCGGTTCCTTTCGAGCTACTTGGGGTGGCACCGGAACTGAGGACAGTGACCTCAAATAAGTTTATGTATGATCCTAGCCCTGTATCGGAGGGAGACTTTGCGAGACTTGACTTAGCTATCTTCAAGAGTTATGAGCTTAATCTGGAGTCATATCCCACGATAGAGCTAATGAACATTCTTTCAATATCCAGCGGGAAGTTGATTGGCCAGTCTGTGGTTTCTTATGATGAAGATACCTCCATAAAGAATGATGCCATAATAGTGTATGACAATACCCGAAATTGGATCAGTGAAGCTCAGAATTCAGATGTGGTCCGCCTATTTGAATATGCAGCACTTGAAGTGCTCCTCCACCGTTCTTACCAACTCTATTACCTGAGAGTAAGAGGCCTAGACAATATTGTCTTATATATGGGTGATTTATACAAGAATATGCCAGGAATTCTACTTTCCAACATTGCAGCTACAATATCTCATCCTGTCATTCATTCAAGGTTACATGCAGTGGGCCTGGTCAACCATGACGGATCACACCAACTTGCAGATACGGATTTTATCGAAATGTCTGCAAAACTGTTAGTATCTTGCACCCGACGTGTGATCTCCGGCTTATATTCAGGAAATAAGTATGATCTGCTGTTCCCATCTGTCTTAGATGATAACCTGAATGAGAAGATGCTTCAGCTGATATCCCGGTTATGCTGTCTGTACACGGTACTCTTTGCTACAACAAGAGAAATCCCGAAAATAAGAGGCTTAACTGCAGAAGAGAAATGTTCAATACTCACTGAGTATTTACTGTCGGATGCTGTGAAACCATTACTTAGCCCCGATCAAGTGAGCTCTATCATGTCTCCTAACATAATTACATTCCCAGCTAATCTGTACTACATGTCTCGGAAGAGCCTCAATTTGATCAGGGAAAGGGAGGACAGGGATACTATCCTGGCGTTGTTGTTCCCCCAAGAGCCATTATTAGAGTTCCCTTCTGTGCAAGATATTGGTGCTCGAGTGAAAGATCCATTCACCCGACAACCTGCGGCATTTTTGCAAGAGTTAGATTTGAGTGCTCCAGCAAGGTATGACGCATTCACACTTAGTCAGATTCATCCTGAACTCACATCTCCAAATCCGGAGGAAGACTACTTAGTACGATACTTGTTCAGAGGGATAGGGACTGCATCTTCCTCTTGGTATAAGGCATCCCATCTCCTTTCTGTACCCGAGGTAAGATGTGCAAGACACGGGAACTCCTTATACTTGGCTGAAGGAAGCGGAGCCATCATGAGTCTTCTTGAACTGCATGTACCACATGAAACTATCTATTACAATACGCTCTTTTCAAATGAGATGAACCCCCCGCAACGACATTTCGGGCCGACCCCAACTCAGTTTTTGAATTCGGTTGTTTATAGGAATCTACAGGCGGAGGTAACATGCAAGGATGGATTTGTCCAAGAGTTCCGTCCATTATGGAGAGAAAATACAGAGGAAAGTGACCTGACCTCAGATAAAGCAGTGGGGTATATTACATCTGCAGTACCCTACAGATCTGTATCATTGCTGCATTGTGACATTGAAATTCCTCCAGGGTCCAATCAAAGCTTACTAGATCAACTAGCTATCAATTTATCTCTGATTGCCATGCATTCTGTAAGGGAGGGCGGGGTAGTAATCATCAAAGTGTTGTATGCAATGGGATACTACTTTCATCTACTCATGAACTTGTTTGCTCCGTGTTCCACAAAAGGATATATTCTCTCTAATGGTTATGCATGTCGAGGGGATATGGAGTGTTACCTGGTATTTGTCATGGGTTACCTGGGCGGGCCTACATTTGTACATGAGGTGGTGAGGATGGCAAAAACTCTGGTGCAGCGGCACGGTACGCTCTTGTCTAAATCAGATGAGATCACACTGACCAGGTTATTCACCTCACAGCGGCAGCGTGTGACAGACATCCTATCCAGTCCTTTACCAAGATTAATAAAGTACTTGAGGAAGAATATTGACACTGCGCTGATTGAAGCCGGGGGACAGCCCGTCCGTCCATTTTGTGCGGAAAGTTTGGTGAGCACGCTAGCGAACATAACTCAGATAACCCAGATTATCGCTAGTCACATTGACACAGTCATCCGGTCTGTGATATATATGGAAGCTGAGGGTGATCTCGCTGACACAGTATTTCTATTTACCCCTTACAATCTCTCTACTGACGGGAAAAAGAGGACATCACTTAAACAGTGCACGAGACAGATCCTAGAGGTTACAATACTAGGTCTTAGAGTCGAAAATCTCAATAAAATAGGCGATATAATCAGCCTAGTGCTTAAAGGCATGATCTCCATGGAGGACCTTATCCCACTAAGGACATACTTGAAGCATAGTACCTGCCCTAAATATTTGAAGGCTGTCCTAGGTATTACCAAACTCAAAGAAATGTTTACAGACACTTCTGTACTGTACTTGACTCGTGCTCAACAAAAATTCTACATGAAAACTATAGGCAATGCAGTCAAAGGATATTACAGTAACTGTGACTCC
>1947/USA/B1-Takaski
ATGTCTTCCGTATTCGACGAGTACGAACAGCTCCTCGCGGCTCAGACTCGCCCCAATGGAGCTCATGGAGGGGGGGAGAAAGGGAGTACCTTAAAAGTAGACGTCCCGGTATTCACTCTTAACAGTGATGACCCAGAAGATAGGTGGAGCTTTGTGGTATTCTGCCTCCGGATTGCTGTTAGCGAAGATGCCAACAAACCACTCAGGCAAGGTGCTCTCATATCTCTTTTATGCTCCCACTCACAGGTAATGAGGAACCATGTTGCCCTTGCAGGGAAACAGAATGAAGCCACATTGGCCGTGCTTGAGATTGATGGCTTTGCCAACGGCACGCCCCAGTTCAACAATAGGAGTGGAGTGTCTGAAGAGAGAGCACAGAGATTTGCGATGATAGCAGGATCTCTCCCTCGGGCATGCAGCAACGGCACCCCGTTCGTCACAGCCGGGGCTGAAGATGATGCACCAGAAGACATCACCGATACCCTGGAGAGGATCCTCTCTATCCAGGCTCAAGTATGGGTCACAGTAGCAAAAGCCATGACTGCGTATGAGACTGCAGATGAGTCGGAAACAAGGCGAATCAATAAGTATATGCAGCAAGGCAGGGTCCAAAAGAAATACATCCTCTACCCCGTATGCAGGAGCACAATCCAACTCACGATCAGACAGTCTCTTGCAGTCCGCATCTTTTTGGTTAGCGAGCTCAAGAGAGGCCGCAACACGGCAGGTGGTACCTCTACTTATTATAACCTAGTAGGGGACGTAGACTCATATATCAGGAATACCGGGCTTACTGCATTCTTCTTGACACTCAAGTACGGAATCAACACCAAGACATCAGCCCTTGCACTTAGTAGCCTCTCAGGCGACATCCAGAAGATGAAGCAGCTCATGCGTTTGTATCGGATGAAAGGAGATAATGCGCCGTACATGACATTACTTGGTGATAGTGACCAGATGAGCTTTGCGCCTGCCGAGTATGCACAACTTTACTCCTTTGCCATGGGTATGGCATCAGTCCTAGATAAAGGTACTGGGAAATACCAATTTGCCAGGGACTTTATGAGCACATCATTCTGGAGACTTGGAGTAGAGTACGCTCAGGCTCAGGGAAGTAGCATTAACGAGGATATGGCTGCCGAGCTAAAGCTAACCCCGGCAGCAAGGAGGGGCCTGGCAGCTGCTGCCCAACGAGTCTCCGAGGTGACCAGCAGCATAGACATGCCTACTCAACAAGTCGGAGTCCTCACTGGGCTTAGCGAGGGGGGATCCCAAGCCCTACAAGGCGGATCGAATAGATCGCAAGGGCAACCAGAAGCCGGGGATGGGGAGACCCAATTCCTGGATCTGATGAGAGCGGTAGCAAATAGCATGAGGGAGGCGCCAAACTCTGCACAGGGCACTCCCCAATCGGGGCCTCCCCCAACTCCTGGGCCATCCCAAGATAACGACACCGACTGGGGGTATATGGCCACCTTTACAGATGCAGAGATCGACGAGCTATTTGAGACAAGTGGAACTGTCATTGACAACATAATTACAGCCCAGGGTAAACCAGCAGAGACTGTTGGAAGGAGTGCAATCCCACAGGGCAAGACCAAGGTGCTGAGCGCAGCATGGGAGAAGCATGGGAGCATCCAGCCACCGGCCAGTCAAGACAACCTCGATCGACAGGACAGATCTGACAAACAACCATCCACACCCGAGCAAACGACCCCGCACGACAGCCCGCCGGCCACATCCGCTGACCAGCCCCCCACCCAGGCCACAGACGAAGCCGTCGACACACAGCTCAGGACCGGAGCAAGCAACTCTCTGCTGTTGATGCTTGACAAGCTCAGCAATAAATCGTCCAATGCTAAAAAGGGCCCATGGTCGAGCCCCCAAGAGGGGAATCACCAACGTCCGACTCAACAGCAGGGGAGTCAACCCAGTCGCGGAAACAGCCAGGAAAGACTGCAGAACCAAGTCAAGGCCGCCCCTGGAAACCAGGGCACAGAC------------GTGAACACAGCATATCATGGACAATGGGAGGAGTCACAACTATCAGCTGGTGCAACCCCTCATGCTCTCCGATCAAGGCAGAGCCAAGACAATACCCTTGTATCTGCGGATCATGTCCAGCCACCTGTAGACTTTGTGCAAGCGATGATGTCTATGATGGGGGCGATATCACAGAGAGTAAGTAAGGTTGACTATCAGCTAGATCTTGTCTTGAAACAGACATCCTCCATCCCTATGATGCGGTCCGAAATCCAACAGCTGAAAACATCTGTTGCAGTCATGGAAGCCAACTTGGGAATGATGAAGATTCTGGATCCCGGTTGTGCCAACATTTCATCTCTGAGTGATCTACGGGCAGTTGCCCGATCTCACCCGGTTTTAGTTTCAGGCCCTGGAGACCCATCTCCCTATGTGATACAAGGAGGCGAAATGGCACTTAATAAACTTTCGCAACCAGTGCCACATCCATCTGAATTGATTAAACCCGCCACTGCATGCGGGCCTGATATAGGAGTGGAGAGGGACACTGTCCGTGCATTGATCATGTCACGCCCAATGCACCCGAGTTCTTCAGCCAAGCTCCTAAGCAAGTTAGATGCAGCCGGGTCGATCGAGGAAATCAGGAAAATCAAGCGCCTTGCTCTAAATGGCATGGACTCATCTAGGACAATTGGGCTGTACTTTGATTCTGCCCATTCTTCTAGCAACCTGTTAGCATTTCCGATCGTCCTACAAGACACAGGAGATGGGAAGAAGCAAATCGCCCCGCAATATAGGATCCAGCGCCTTGACTCGTGGACTGATAGTAAGGAAGACTCAGTATTCATCACCACCTATGGATTCATCTTTCAAGTTGGGAATGAGGAAGCCACTGTCGGCATGATCGATGATAAACCCAAGCGCGAGTTACTTTCCGCTGCGATGCTCTGCCTAGGAAGCGTCCCAAATACCGGAGACCTTGTTGAGCTGGCAAGGGCCTGTCTCACTATGATGGTCACATGCAAGAAGAGTGCAACTAATACTGAGAGAATGGTTTTCTCAGTAGTGCAGGCACCCCAAGTGCTGCAAAGCTGTAGGGTTGTGGCAAATAAATACTCATCAGTGAATGCAGTCAAGCACGTGAAAGCGCCAGAGAAGATCCCCGGGAGTGGAACCCTAGAATACAAGGTGAACTTTGTCTCCTTGACTGTGGTACCGAAGAAGGATGTCTACAAGATCCCAGCTGCAGTATTGAAGATTTCTGGCTCGAGTCTGTACAATCTTGCGCTCAATGTCACTATTAATGTGGAGGTAGACCCGAGGAGTCCTTTGGTTAAATCTCTGTCTAAGTCTGACAGCGGATACTATGCTAACCTCTTCTTGCATATTGGACTTATGACCACCGTAGATAGGAAGGGGAAGAAAGTGACATTTGACAAGCTGGAAAAGAAAATAAGGAGCCTTGATCTATCTGTCGGGCTCAGTGATGTGCTCGGGCCTTCCGTGTTGGTAAAAGCAAGAGGTGCACGGACTAAGCTTTTGGCACCTTTCTTCTCTAGCAGTGGGACAGCCTGCTATCCCATAGCAAATGCTTCTCCTCAGGTGGCCAAGATACTCTGGAGTCAAACCGCGTGCCTGCGGAGCGTTAAAATCATTATCCAAGCAGGTACCCAACGCGCTGTCGCAGTGACCGCTGACCACGAGGTTACCTCTACTAAGCTGGAGAAGGGGCACACCCTTGCCAAATACAATCCTTTTAAGAAAATGGGCTCCAGACCTTCTACCAAGAACCCAGCACCTATGATGCTGACTATCCGGGTCGCGCTGGTACTGAGTTGCATCTGCCCGGCAAACTCCATTGATGGCAGGCCTCTTGCAGCTGCAGGAATTGTGGTTACAGGAGACAAAGCAGTCAACATATACACCTCATCCCAGACAGGATCAATCATAGTTAAGCTCCTCCCGAATCTGCCCAAGGATAAGGAGGCATGTGCGAAAGCCCCCTTGGATGCATACAACAGGACATTGACCACTTTGCTCACCCCCCTTGGTGACTCTATCCGTAGGATACAAGAGTCTGTGACTACATCTGGAGGGGGGAGACAGGGGCGCCTTATAGGCGCCATTATTGGCGGTGTGGCTCTTGGGGTTGCAACTGCCGCACAAATAACAGCGGCCGCAGCTCTGATACAAGCCAAACAAAATGCTGCCAACATCCTCCGACTTAAAGAGAGCATTGCCGCAACCAATGAGGCTGTGCATGAGGTCACTGACGGATTATCGCAACTAGCAGTGGCAGTTGGGAAGATGCAGCAGTTTGTTAATGACCAATTTAATAAAACAGCTCAGGAATTAGACTGCATCAAAATTGCACAGCAAGTTGGTGTAGAGCTCAACCTGTACCTAACCGAATTGACTACAGTATTCGGACCACAAATCACTTCACCTGCCTTAAACAAGCTGACTATTCAGGCACTTTACAATCTAGCTGGTGGGAATATGGATTACTTATTGACTAAGTTAGGTATAGGGAACAATCAACTCAGCTCATTAATCGGTAGCGGCTTAATCACCGGTAACCCTATTCTATACGACTCACAGACTCAACTCTTGGGTATACAGGTAACTCTACCTTCAGTCGGGAACCTAAATAATATGCGTGCCACCTACTTGGAAACCTTATCCGTAAGCACAACCAGGGGATTTGCCTCGGCACTTGTCCCAAAAGTGGTGACACAGGTCGGTTCTGTGATAGAAGAACTTGACACCTCATACTGTATAGAAACTGACTTAGATTTATATTGTACAAGAATAGTAACGTTCCCTATGTCCCCTGGTATTTACTCCTGCTTGAGCGGCAATACATCGGCCTGTATGTACTCAAAGACCGAAGGCGCACTTACTACACCATATATGACTATCAAAGGCTCAGTCATCGCTAACTGCAAGATGACAACATGTAGATGTGTAAACCCCCCGGGTATCATATCGCAAAACTATGGAGAAGCCGTGTCTCTAATAGATAAACAATCATGCAATGTTTTATCCTTAGGCGGGATAACTTTAAGGCTCAGTGGGGAATTCGATGTAACTTATCAGAAGAATATCTCAATACAAGATTCTCAAGTAATAATAACAGGCAATCTTGATATCTCAACTGAGCTTGGGAATGTCAACAACTCGATCAGTAATGCTTTGAATAAGTTAGAGGAAAGCAACAGAAAACTAGACAAAGTCAATGTCAAACTGACCAGCACATCTGCTCTCATTACCTATATCGTTTTGACTATCATATCTCTTGTTTTTGGTATACTTAGCCTGATTCTAGCATGCTACCTAATGTACAAGCAAAAGGCGCAACAAAAGACCTTATTATGGCTTGGGAATAATACCCTAGATCAGATGAGAGCCACTACAAAAATGATGGACCGCGCCGTTAGCCAAGTTGCGTTAGAGAATGATGAAAGAGAGGCAAAAAATACATGGCGCTTGATATTCCGGATTGCAATCTTATTCTTAACAGTAGTGACCTTGGCTATATCTGTAGCCTCCCTTTTATATAGCATGGGGGCTAGCACACCTAGCGATCTTGTAGGCATACCGACTAGGATTTCCAGGGCAGAAGAAAAGATTACATCTACACTTGGTTCCAATCAAGATGTAGTAGATAGGATATATAAGCAAGTGGCCCTTGAGTCTCCATTGGCATTGTTAAATACTGAGACCACAATTATGAACGCAATAACATCTCTCTCTTATCAGATTAATGGAGCTGCAAACAACAGCGGGTGGGGGGCACCTATTCATGACCCAGATTATATAGGGGGGATAGGCAAAGAACTCATTGTAGATGATGCTAGTGATGTCACATCATTCTATCCCTCTGCATTTCAAGAACATCTGAATTTTATCCCGGCGCCTACTACAGGATCAGGTTGCACTCGAATACCCTCATTTGACATGAGTGCTACCCATTACTGCTACACCCATAATGTAATATTGTCTGGATGCAGAGATCACTCACACTCACATCAGTATTTAGCACTTGGTGTGCTCCGGACATCTGCAACAGGGAGGGTATTCTTTTCTACTCTGCGTTCCATCAACCTGGACGACACCCAAAATCGGAAGTCTTGCAGTGTGAGTGCAACTCCCCTGGGTTGTGATATGCTGTGCTCGAAAGCCACGGAGACAGAGGAAGAAGATTATAACTCAGCTGTCCCTACGCGGATGGTACATGGGAGGTTAGGGTTCGACGGCCAATATCACGAAAAGGACCTAGATGTCACAACATTATTCGGGGACTGGGTGGCCAACTACCCAGGAGTAGGGGGTGGATCTTTTATTGACAGCCGCGTATGGTTCTCAGTCTACGGAGGGTTAAAACCCAATACACCCAGTGACACTGTACAGGAAGGGAAATATGTGATATACAAGCGATACAATGACACATGCCCAGATGAGCAAGACTACCAGATTCGAATGGCCAAGTCTTCGTATAAGCCTGGACGGTTTGGTGGGAAACGCATACAGCAGGCTATCTTATCTATCAAAGTGTCAACATCCTTAGGCGAAGACCCGGTACTGACTGTACCGCCCAACACAGTCACACTCATGGGGGCCGAAGGCAGAATTCTCACAGTAGGGACATCCCATTTCTTGTATCAGCGAGGGTCATCATACTTCTCTCCCGCGTTATTATATCCTATGACAGTCAGCGACAAAACAGCCACTCTTCATAGTCCTTATACATTCAATGCCTTCACTCGGCCAGGTAGTATCCCTTGCCAGGCTTCAGCAAGATGCCCCAACTCGTGTGTTACTGGAGTCTATACAGATCCATATCCCCTAATCTTCTATAGAAACCACACCTTGCGAGGGGTATTCGGGACAATGCTTGATGGTGAACAAGCAAGACTTAACCCTGCGTCTGCAGTATTCGATAGCACATCCCGCAGTCGCATAACTCGAGTGAGTTCAAGCAGCATCAAAGCAGCATACACAACATCAACTTGTTTTAAAGTGGTCAAGACCAATAAGACCTATTGTCTCAGCATTGCTGAAATATCTAATACTCTCTTCGGAGAATTCAGAATCGTCCCGTTACTAGTTGAGATCCTCAAAGATGACGGGGTTATGGCGAGCTCCGGTCCTGAAAGGGCAGAGCATCAGATTATCCTACCAGAGTCACACCTGTCTTCACCATTGGTCAAGCACAAACTACTCTATTATTGGAAATTAACTGGGCTACCGCTTCCTGATGAATGTGACTTCGACCACCTCATTCTCAGCCGACAATGGAAAAAAATACTTGAATCGGCCTCTCCTGATACTGAGAGAATGATAAAACTCGGAAGGGCAGTACACCAAACTCTTAACCACAATTCCAGAATAACCGGAGTACTCCACCCCAGGTGTTTAGAAGAACTGGCTAATATTGAGGTCCCTGATTCAACCAACAAATTTCGGAAGATTGAGAAGAAGATCCAAATTCACAACACGAGATATGGAGAACTGTTCACAAGGCTGTGTACGCATATAGAGAAGAAACTGCTGGGGTCATCTTGGTCTAACAATGTCCCCCGGTCAGAGGAGTTCAGCAGCATTCGTACGGATCCGGCATTCTGGTTTCACTCAAAATGGTCCACAGCCAAGTTTGCATGGCTCCATATAAAACAGATCCAGAGGCATCTGATTGTGGCAGCTAGGACAAGGTCTGCGGCCAACAAATTGGTGATGCTAACCCATAAGGTAGGCCAAGTCTTTGTCACTCCTGAACTTGTTGTTGTGACGCATACGAATGAGAACAAGTTCACATGTCTTACCCAGGAACTTGTATTGATGTATGCAGATATGATGGAGGGCAGAGATATGGTCAACATAATATCAACCACGGCGGTGCATCTCAGAAGCTTATCAGAGAAAATTGATGACATTTTGCGGTTAATAGACGCTCTGGCAAAAGACTTGGGTAATCAAGTCTACGATGTTGTATCACTAATGGAGGGATTTGCATACGGAGCTGTCCAGCTACTCGAGCCGTCAGGTACATTTGCGGGAGATTTCTTCGCATTCAACCTGCAGGAGCTTAAAGACATTCTAATTGGCCTCCTCCCCAATGATATAGCAGAATCCGTGACTCATGCAATCGCTACTGTATTCTCTGGTTTAGAACAGAATCAAGCAGCTGAGATGTTGTGCCTGTTGCGTCTGTGGGGTCACCCACTGCTTGAGTCCCGTATTGCAGCAAAGGCAGTCAGGAGCCAAATGTGCGCACCGAAAATGGTAGACTTTGATATGATCCTTCAGGTACTGTCTTTCTTCAAGGGAACAATCATCAACGGATACAGAAAGAAGAATGCAGGTGTGTGGCCGCGAGTCAAAGTGGATACAATATATGGGAAGGTCATTGGGCAACTACATGCAGATTCAGCAGAGATTTCACACGATATCATGTTGAGAGAGTATAAGAGTTTATCTGCACTTGAATTTGAGCCATGTATAGAATACGACCCTGTCACTAACCTGAGCATGTTCCTAAAAGACAAGGCAATCGCACACCCCAACGATAATTGGCTTGCCTCGTTTAGGCGGAACCTTCTCTCCGAAGACCAGAAGAAACATGTAAAGGAAGCGACTTCGACTAACCGCCTCTTGATAGAGTTTTTAGAGTCAAATGATTTTGATCCATATAAAGAGATGGAATATCTGACGACCCTTGAGTACCTTAGAGATGACAATGTGGCAGTATCATACTCGCTCAAAGAGAAGGAAGTGAAAGTTAATGGACGGATCTTCGCTAAGCTGACAAAGAAGTTAAGGAACTGTCAGGTGATGGCGGAAGGGATCCTAGCCGATCAGATTGCACCTTTCTTTCAGGGAAATGGAGTCATTCAGGATAGCATATCCTTGACCAAGAGTATGCTAGCGATGAGTCAACTGTCTTTTAACAGCAATAAGAAACGTATCACTGACTGTAAAGAAAGAGTATGTTCAAACCGCAATCATGATCCGAAAAGCAAGAACCGTCGGAGAGTTGCAACCTTCATAACAACTGACCTGCAAAAGTACTGTCTTAATTGGAGATATCAGACGATCAAATTGTTCGCTCATGCCATCAATCAGTTGATGGGCCTACCTCATTTCTTCGAGTGGATTCACCTAAGACTGATGGACACTACGATGTTCGTAGGAGACCCTTTCAATCCTCCAAGTGACCCTACTGACTGTGACCTCTCAAGAGTCCCTAATGATGACATATATATTGTCAGTGCCAGAGGGGGTATCGAAGGATTATGCCAGAAGCTATGGACAATGATCTCAATTGCTGCAATCCAACTTGCTGCAGCTAGATCGCATTGTCGTGTTGCCTGTATGGTACAGGGTGATAATCAAGTAATAGCAGTAACGAGAGAGGTAAGATCAGATGACTCTCCGGAGATGGTGTTGACACAGTTGCATCAAGCCAGTGATAATTTCTTCAAGGAATTAATCCATGTCAATCATTTGATTGGCCATAATTTGAAGGATCGTGAAACCATCAGGTCAGACACATTCTTCATATACAGCAAACGAATCTTCAAAGATGGAGCAATCCTCAGTCAAGTCCTCAAAAATTCATCTAAATTAGTGCTAGTGTCAGGTGATCTCAGTGAAAACACCGTAATGTCCTGTGCCAACATTGCCTCTACTGTAGCACGGCTATGCGAGAACGGGCTTCCCAAAGACTTCTGTTACTATTTAAACTATATAATGAGTTGTGTGCAGACATACTTTGACTCTGAGTTCTCCATCACCAACAATTCGCACCCCGATCTTAATCAGTCGTGGATTGAGGACATCTCTTTTGTGCACTCATATGTTCTGACTCCTGCCCAATTAGGGGGACTGAGTAACCTTCAATACTCAAGGCTCTACACTAGAAATATCGGTGACCCGGGGACTACTGCTTTTGCAGAGATCAAGCGACTAGAAGCAGTGGGACTACTGAGTCCTAACATTAGGACTAATATCTTAACTAGGCCGCCTGGGAATGGAGATTGGGCCAGTCTGTGCAACGACCCATACTCTTTCAATTTTGAGACTGTTGCAAGCCCAAACATTGTTCTTAAGAAACATACGCAAAGAGTCCTATTTGAAACTTGTTCAAATCCCTTATTGTCTGGAGTGCACACAGAGGATAATGAGGCAGAAGAGAAGGCATTGGCTGAATTCTTGCTTAATCAAGAGGTGATTCATCCCCGCGTTGCGCATGCCATCATGGAGGCAAGCTCTGTAGGTAGGAGAAAGCAAATTCAAGGGCTTGTTGACACAACAAACACTGTAATTAAGATTGCGCTTACTAGGAGGCCATTAGGCATCAAGAGGCTGATGCGGATAGTCAATTATTCTAGCATGCATGCAATGCTGTTTAGAGACGATGTTTTTTCCTCTAGTAGATCCAACCACCCCTTAGTCTCTTCTAATATGTGTTCTCTGACACTGGCAGACTATGCACGGAATAGAAGCTGGTCACCTTTGACGGGAGGCAGGAAAATACTGGGTGTATCTAATCCTGATACGATAGAACTCGTAGAGGGTGAGATTCTTAGTGTAAGCGGAGGGTGTACAAGATGTGACAGCGGAGATGAACAATTTACTTGGTTCCATCTTCCAAGCAATATAGAATTGACCGATGACACCAGCAAGAATCCTCCGATGAGGGTACCATATCTCGGGTCAAAGACACAGGAGAGGAGAGCTGCCTCACTTGCGAAAATAGCTCATATGTCGCCACATGTGAAGGCTGCCCTAAGGGCATCATCCGTGTTGATCTGGGCTTATGGGGATAATGAAGTAAATTGGACTGCTGCTCTTACGATTGCAAAATCTCGGTGTAATGTAAACTTAGAGTATCTTCGGTTACTGTCCCCTTTACCCACGGCTGGGAATCTTCAACATAGACTAGATGATGGTATAACTCAGATGACATTCACCCCTGCATCTCTCTACAGGGTGTCACCTTACATTCACATATCCAATGATTCTCAAAGGCTGTTCACTGAAGAAGGAGTCAAAGAGGGGAATGTGGTTTACCAACAGATCATGCTCTTGGGTTTATCTCTAATCGAATCGATCTTTCCAATGACAACAACCAGAACATATGATGAGATCACACTGCACCTACATAGTAAATTTAGTTGCTGTATCAGGGAAGCACCTGTTGCGGTTCCTTTCGAGCTACTTGGGGTGGCACCGGAACTGAGGACAGTGACCTCAAATAAGTTTATGTATGATCCTAGCCCTGTATCGGAGGGAGACTTTGCGAGACTTGACTTAGCTATCTTCAAGAGTTATGAGCTTAATCTGGAGTCATATCCCACGATAGAGCTAATGAACATTCTTTCAATATCCAGCGGGAAGTTGATTGGCCAGTCTGTGGTTTCTTATGATGAAGATACCTCCATAAAGAATGATGCCATAATAGTGTATGACAATACCCGAAATTGGATCAGTGAAGCTCAGAATTCAGATGTGGTCCGCCTATTTGAATATGCAGCACTTGAAGTGCTCCTCGACTGTTCTTACCAACTCTATTACCTGAGAGTAAGAGACCTAGACAATATTGTCTTATATATGGGTGATTTATACAAGAATATGCCAGGAATTCTACTTTCCAACATTGCAGCTACAATATCTCATCCTGTCATTCATTCAAGGTTACATGCAGTGGGCCTGGTCAACCATGACGGATCACACCAACTTGCAGATACGGATTTTATCGAAATGTCTGCAAAACTGTTAGTATCTTGCACCCGACGTGTGATCTCCGGCTTATATTCAGGAAATAAGTATGATCTGCTGTTCCCATCTGTCTTAGATGATAACCTGAATGAGAAGATGCTTCAGCTGATATCCCGGTTATGCTGTCTGTACACGGTACTCTTTGCTACAACAAGAGAAATCCCGAAAATAAGAGGCTTAACTGCAGAAGAGAAATGTTCAATACTCACTGAGTATTTACTGTCGGATGCTGTGAAACCATTACTTAGCCCCGATCAAGTGAGCTCTATCATGTCTCCTAACATAATTACATTCCCAGCTAATCTGTACTACATGTCTCGGAAGAGCCTCAATTTGATCAGGGAAAGGGAGGACAGGGATACTATCCTGGCGTTGTTGTTCCCCCAAGAGCCATTATTAGAGTTCCCTTCTGTGCAAGATATTGGTGCTCGAGTGAAAGATCCATTCACCCGACAACCTGCGGCATTTTTGCAAGAGTTAGATTTGAGTGCTCCAGCAAGGTATGACGCATTCACACTTAGTCAGATTCATCCTGAACTCACATCTCCAAATCCGGAGGAAGACTACTTAGTACGATACTTGTTCAGAGGGATAGGGACTGCATCTTCCTCTTGGTATAAGGCATCCCATCTCCTTTCTGTACCCGAGGTAAGATGTGCAAGACACGGGAACTCCTTATACTTGGCTGAAGGAAGCGGAGCCATCATGAGTCTTCTTGAACTGCATGTACCACATGAAACTATCTATTACAATACGCTCTTTTCAAATGAGATGAACCCCCCGCAACGACATTTCGGGCCGACCCCAACTCAGTTTTTGAATTCGGTTGTTTATAGGAATCTACAGGCGGAGGTAACATGCAAGGATGGATTTGTCCAAGAGTTCCGTCCATTATGGAGAGAAAATACAGAGGAAAGTGACCTGACCTCAGATAAAGCAGTGGGGTATATTACATCTGCAGTACCCTACAGATCTGTATCATTGCTGCATTGTGACATTGAAATTCCTCCAGGGTCCAATCAAAGCTTACTAGATCAACTAGCTATCAATTTATCTCTGATTGCCATGCATTCTGTAAGGGAGGGCGGGGTAGTAATCATCAAAGTGTTGTATGCAATGGGATACTACTTTCATCTACTCATGAACTTGTTTGCTCCGTGTTCCACAAAAGGATATATTCTCTCTAATGGTTATGCATGTCGAGGGGATATGGAGTGTTACCTGGTATTTGTCATGGGTTACCTGGGCGGGCCTACATTTGTACATGAGGTGGTGAGGATGGCAAAAACTCTGGTGCAGCGGCACGGTACGCTTTTGTCTAAATCAGATGAGATCACACTGACCAGGTTATTCACCTCACAGCGGCAGCGTGTGACAGACATCCTATCCAGTCCTTTACCAAGATTAATAAAGTACTTGAGGAAGAATATTGACACTGCGCTGATTGAAGCCGGGGGACAGCCCGTCCGTCCATTCTGTGCGGAGAGTCTGGTGAGCACGCTAGCGAACATAACTCAGATAACCCAGATCATCGCTAGTCACATTGACACAGTCATCCGGTCTGTGATATATATGGAAGCTGAGGGTGATCTCGCTGACACAGTATTTCTATTTACCCCTTACAATCTCTCTACTGACGGGAAAAAGAGGACATCACTTAAACAGTGCACGAGACAGATCCTAGAGGTTACAATACTAGGTCTTAGAGTCGAAAATCTCAATAAAATAGGCGATATAATCAGCCTAGTGCTTAAAGGCATGATCTCCATGGAGGACCTTATCCCACTAAGGACATACTTGAAGCATAGTACCTGCCCTAAATATTTGAAGGCTGTCCTAGGTATTACCAAACTCAAAGAAATGTTTACAGACACTTCTGTACTGTACTTGACTCGTGCTCAACAAAAATTCTACATGAAAACTATAGGCAATGCAGTCAAAGGATATTACAGTAACTGTGACTCC
>2000/China/ZJ1
ATGTCGTCTGTTTTCGACGAATACGAGCAGCTCCTTGCTGCTCAGACCCGCCCTAACGGAACTCATGGAGGGGGAGAGAAAGGGAGCACTTTAAAAGTTGAGGTCCCAGTATTTACCCTAAACAGTGATGATCCGGAAGATAGATGGAATTTTGCGGTATTCTGTCTTCGGATTGCTGTTAGCGAGGATGCCAACAAACCACTCAGGCAAGGTGCTCTTATATCCCTCTTATGCTCCCATTCTCAGGTGATGAGAAACCATGTTGCCCTTGCAGGGAAACAGAATGAGGCCACACTGGCTGTTCTTGAGATCGATGGTTTTGCTAACAGTGTGCCCCAGTTCAACAATAGGAGTGGAGTGTCTGAGGAGAGAGCACAGAGATTCATGGTAATCGCAGGATCTCTCCCTCGGGCATGCAGCAACGGTACTCCGTTTGTCACGGCTGGGGTTGAAGATGATGCACCAGAAGATATCACTGACACTCTGGAAAGAATCCTATCTATCCAAGTTCAGGTATGGGTCACAGTAGCAAAGGCCATGACTGCATATGAGACAGCAGATGAGTCAGAAACAAGAAGAATAAATAAGTATATGCAGCAAGGTCGAGTTCAGAAAAAGTACATCCTTCATCCTGTATGCAGGAGTGCAATTCAACTCACAATCAGACATTCTCTGGCAGTCCGTATTTTCCTAGTTAGTGAGCTCAAGAGGGGCCGCAATACAGCAGGTGGGAGCTCTACATATTACAACTTGGTCGGGGATGTAGACTCATACATCAGGAACACCGGGCTTACTGCATTTTTCCTAACACTCAAATATGGAATCAATACCAAGACGTCAGCCCTCGCACTCAGCAGCCTCACAGGTGATATCCAAAAAATGAAACAGCTCATGCGTTTATATCGGATGAAAGGTGAAAATGCACCATACATGACATTGTTAGGCGACAGTGACCAGATGAGCTTTGCACCAGCTGAGTATGCACAACTTTATTCTTTTGCCATGGGCATGGCATCAGTCTTAGATAAGGGAACTGGCAAGTACCAATTCGCCAGGGACTTTATGAGCACATCATTCTGGAGACTTGGAGTAGAGTATGCTCAGGCCCAGGGAAGTAGCATTAATGAGGACATGGCTGCTGAGCTAAAACTAACCCTGGCAGCAAGGAGAGGCCTGGCAGCTGCTGCCCAACGAGTATCCGAAGAAATCGGCAGCATGGACATTCCCACTCAACAGGCGGGAGTCCTCACCGGGCTCAGTGACGAAGGCCCCCGAACTCCACAGGGCGGATCAAACAAGCCGCAAGGGCAACCAGATGCCGGGGATGGGGAGACCCAATTCTTGGATTTTATGAGAGCAGTGGCGAACAGCATGCGGGAAGCGCCAAATCCTGCACAGAGCACCACCCATCCAGAGCCTCCCCCAACCCCTGGGGCATCCCAAGACAACGACACTGACTGGGGGTACATGGCCACTTTTACAGATGCGGAGATAGATGACATATTTGAGACCAGTGGGACTGTCATTGACAGCATAATTACGGCCCAGGACAAATCAGCTGAGACCGTTGAAAGAAGCGCGATCCCGCAGGGCAAGACCAAAGCTCTAAGCACAGCATGGGAGAAGCACGGGAGTGTCCAGCCACACGCCAGTCAGGACGCCCCTGACCAACAAGACAGAACAGAAAAACAGCCATCCACACCTGAGCAGGTGACTCTACACAACAACCCGCCGATCACATCCACTGGACCGCCTCCCACTCAGGCCGCAAGCGAGACCAGCGACACACAGCTCAAGACTGGAGCAAGCAACTCCCTTCTGTCCATGCTCGACAAACTGAGCAATAAATCGTCCAATGCTAAAAAGGGCCCATGGTCGGGTTCCCAAGAAGGGCATCACCAACCTCCGGCCCAACAACACGGGGACCAGCCGAGCTATGGAAGCAACCAGGGAAGACCGCAGCATCAGGCCAAGGCCGTCCCTGGAAACCGGGGCACAGAC------------GAGAACACAGCATATCATGGACAACGGAAGGAGTCACAACTATCAGCTGGTGCAACCCCTCATGCGCCCCAGTCAGGGCAGAGCCAAGACAATACTCCTGTACCTGTGGATCGTGTCCAGCTATCTGCCGACTTTGCGCAGGCGATGATGTCTATGATGGAGGCATTATCACAGAAGGTAAGTAAAGTTGATCATCAGCTGGACCTAGTCTTGAAACAGACATCCTCCATTCCTATGATGCGATCTGAAATCCAACAGCTCAAGACATCTGTTGCGATCATGGAAGCTAACTTAGGCATGATGAAAATTCTGGACCCTGGTTGTGCTAACGTTTCATCCTTAAGTGATCTCCGGGCAGTAGCCCGATCCCACCCAGTCCTAGTTTCAGGCCCCGGAGACCCATCTCCTTACGTGACACAAGGGGGTGAAATGACGCTCAATAAACTCTCACAACCGGTGCAGCACCCCTCTGAATTGATTAAGTCTGCCACTGCAAGCGGGCCTGACATGGGAGTGGAGAAGGACACTGTCCGCGCATTAATCACCTCGCGCCCGATGCATCCGAGCTCCTCGGCTAAGCTCCTGAGCAAGCTAGATGCAGCCAGGTCAATTGAAGAGATCAGGAAGATCAAACGCCTTGCGCTGAATGGTATGGACTCATCCAGGACAATCGGGCTGTACTTTGATTCTGCCCTCCCTTCCAGCAGCCTGTTAGCATTTCCGATTGTCTTACAAGACACAGGAGACGGGAAGAAGCAAATCACCCCACAATACAGGATCCAGCGCCTTGATTCGTGGACAGACAGTAAGGAAGACTCGGTATTCATCACCACCTACGGGTTCATCTTTCAAATTGGGAATGAAGAAGCCACTGTCGGTGTGATCAATGACAATCCCAAGCACGAGCTACTCTCTTCCGCAATGCTCTGCTTAGGGAGTGTCCCGAACGACGGAGATCTTGTTGAGCTGGCAAGAGCCTGCCTCACCATGGTGGTAACTTGCAAGAAGAGTGCAACTAACACTGAGAGAATAGTCTTCTCAGTAGTGCAGGCACCTCGGGTGCTGCAAAGCTGTATGGTTGTGGCAAATAGGTACTCATCAGTGAATGCAGTGAAGCATGTGAAGGCGCCAGAAAAGATCCCTGGGAGCGGAACCCTAGAGTATAAAGTGAATTTTGTCTCTTTGACCGTGGTGCCAAGAAGGGATGTCTACAGGATCCCAACTGCAGTATTGAAAGTGTCTGGCTCAAGCCTGTACAATCTTGCGCTCAATGTCACTATTGATGTGGACGTGGATCCGAAGAGCCCGTTAGTCAAATCCCTTTCTAAGTCCGATAGCGGATACTATGCGAATCTTTTTCTGCATATCGGGCTTATGTCCACTGTAGATAAGAAGGGAAAGAAAGTGATATTTGACAAGATAGAGGAAAAGATAAGGAGACTCAATCTATCCGTCGGGCTCAGTGATGTGCTCGGACCCTCTGTGCTTGTGAAGGCGAGAGGTGCACGGACTAAGTTACTTGCTCCTTTCTTCTCTAGCAGTGGGACAGCCTGCTATCCTATAGCAAATGCCTCTCCCCAGGTTGCCAAGATACTCTGGAGCCAAACTGCGCACTTGCGGAGTGTGAAAGTCATCATTCAAGCCGGCACTCAGCGTGCTGTCGCAGTGACCGCTGATCATGAGGTAACCTCCACTAAGATAGAGAGGAGGCATGCCATTGCTAAATACAATCCTTTCAGGAAAATGGGCTCCAAACTTTCTACCAGGATCCCAGCACCTCTGATGCTGATCACCCGGATTATGCTGATATTGGGCTGTATCCGTCCGACAAGCTCTCTTGACGGCAGGCCTCTTGCAGCTGCAGGAATTGTAGTAACAGGAGATAAGGCAGTCAATGTATACACCTCGTCTCAGACAGGGTCAATCATAGTCAAGTTGCTCCCGAATATGCCCAGGGATAAGGAGGCGTGTGCGAAAGCCCCATTAGAGGCGTATAACAGAACACTGACTACTTTGCTCACTCCTCTTGGCGACTCCATCCGCAAGATCCAAGGGTCTGTGTCCACGTCTGGAGGAAGGAGACAAAAACGCTTTATAGGTGCTGTTATTGGCAGTGTAGCTCTTGGGGTTGCAACAGCGGCACAGATAACAGCAGCTGCGGCCCTAATACAAGCCAACCGGAATGCCGCCAACATCCTCCGGCTTAAGGAGAGCATTGCTGCAACCAATGAAGCTGTGCATGAAGTCACCGACGGATTATCGCAACTATCAGTGGCAGTTGGGAAGATGCAGCAGTTTGTCAATGACCAGTTTAATAATACGGCGCGAGAATTGGACTGTATAAAAATCACACAACAGGTTGGTGTAGAACTCAACCTATACCTAACTGAATTGACTACAGTATTCGGGCCACAGATCACCTCCCCTGCATTAACTCAGCTGACCATCCAGGCACTTTATAATTTAGCTGGTGGCAATATGGATCACTTATTAACTAGGTTAGGTATAGGGAACAATCAACTCAGCTCATTGATTGGCAGCGGCCTGATCACTGGTTACCCTATACTGTATGACTCACAGACTCAACTCTTGGGCATACAAGTGAATTTGCCCTCAGTCGGGAACTTAAATAATATGCGTGCCACCTATTTGGAGACCTTATCTGTAAGTACAACCAAAGGATATGCCTCAGCACTTGTCCCGAAAGTAGTAACACAAGTCGGTTCTGTGATAGAAGAGCTTGACACCTCATACTGTATAGAGTCCGATCTGGATTTATATTGTACTAGAATAGTGACACTCCCCATGTCCCCAGGTATTTATTCCTGTTTGAGCGGCAACACATCAGCTTGCATGTACTCAAAGACTGAAGGCGCGCTCACTACGCCGTATATGGCCCTTAAAGGCTCAGTTATTGCCAATTGTAAGATAACAACATGTAGATGTACAGACCCTCCTGGTATCATATCGCAAAATTATGGAGAAGCTGTATCCCTGATAGATAGACATTTGTGCAATGTCTTATCATTAGACGGGATAACTCTGAGGCTCAGTGGGGAATTTGATGCAACTTATCAAAAGAACATCTCAATACTAGATTCTCAAGTCATCGTGACAGGCAATCTTGATATATCAACTGAACTTGGAAACGTCAACAATTCAATCAGCAATGCCTTGGATAGGTTGGCAGAAAGCAACAGCAAGCTAGAAAAAGTCAATGTCAGACTAACCAGCACATCTGCTCTCATTACCTATATTGTTCTAACTGTCATTTCTCTAGTTTTCGGTGCACTTAGTCTGGGTTTAGCGTGTTACCTGATGTACAAACAGAAGGCACAACAAAAGACCTTGCTATGGCTTGGGAATAATACCCTCGATCAGATGAGAGCCACTACAAGAGCAATGGACCGCGCGGTTAACAGAGTCGTGCTGGAGAATGAGGAAAGAGAAGCAAAGAACACATGGCGCCTGGTTTTCCGGATCGCAGTCTTACTTTTAATGGTAATGACTCTAGCTATCTCCGCAGCTGCCCTGGCATACAGTACGGGGGCCAGTACGCCGCACGACCTCGCAGGCATATCGACTGTGATCTCCAAGACAGAAGATAAGGTTACATCTTTACTCAGTTTGAGTCAAGATGTGATAGATAAGATATACAAGCAGGTGGCTCTTGAATCCCCGCTGGCGCTACTAAACACTGAATCTATAATTATGAATGCAATAACCTCTCTTTCTTATCAAATTAACGGGGCTGCGAACAATAGCGGATGTGGGGCGCCTGTTCATGACCCAGATTATATCGGGGGGATAGGCAAAGAACTCATAGTGGACGACATCAGTGATGTCACATCATTTTATCCTTCTGCATATCAAGAACACTTGAATTTCATCCCGGCGCCTACTACAGGATCCGGTTGCACTCGGATACCCTCATTTGACATGAGCACCACCCATTATTGTTATACTCACAATGTGATACTATCCGGTTGCAGAGATCACTCACACTCACATCAATACTTAGCACTTGGTGTGCTTCGGACATCTGCAACAGGGAGGGTATTCTTTTCTACTCTGCGCTCCACCAATTTAGATGACACCCAAAATCGGAAGTCCTGCAGTGTGAGTGCAACCCCTTTAGGTTGTGATATGCTGTGCTCTAAGGTCACAGAGACTGAAGAGGAGGATTACAAGTCAGTTGCCCCCACATCAATGGTGCACGGAAGGCTAGGGTTTGACGGTCAATACCATGAGAAGGACTTAGACACCACGGTCTTATTTAAGGATTGGGTGGCAAATTACCCAGGAGCGGGAGGAGGGTCTTTTATTGACGACCGTGTATGGTTCCCAGTTTACGGAGGGCTCAAACCCAATTCACCCAGTGACACTGCACAAGAAGGGAAATATGTAATATACAAGCGCCATAACAACACATGCCCTGATGAACAAGATTACCAAATTCGGATGGCTAAGTCTTCATATAAACCCGGGCGATTTGGTGGAAAGCGCGTACAGCAAGCCATCCTATCCATCAAAGTGTCAACATCCTTGGGTAAGGACCCGGTGCTGACTATTCCACCTAATACAATCACACTCATGGGAGCCGAAGGCAGAATCCTCACAGTAGGGACATCTCACTTCTTGTACCAACGAGGGTCTTCATATTTCTCCCCTGCCTTATTATATCCCATGACAGTAAATAACAAAACGGCTACACTCCATAGTCCTTATACGTTTAATGCTTTCACTCGGCCAGGTAGTGTCCCTTGCCAGGCATCAGCAAGATGCCCCAACTCATGCATCACTGGGGTCTATACTGATCCATATCCCTTAATCTTCCATAGGAATCATACTCTACGAGGGGTCTTCGGGACGATGCTTGATGATGAACAAGCGAGACTTAACCCCGTATCTGCAGTATTCGACAACATATCTCGCAGTCGTGTCACCCGGGTGAGTTCAAGCAGCACCAAGGCAGCATACACGACATCGACATGTTTTAAAGTTGTCAAGACCAATAAAACTTATTGTCTTAGTATTGCAGAAATATCCAATACCCTATTCGGGGAATTTAGGATCGTTCCCTTATTAGTTGAGATCCTCAAGGATGATAGAGTTATGGCGGGCTCCGGTCCCGAAAGGGCAGAGCACCAGATCATCCTACCAGAGTCACATCTATCTTCTCCATTGGTCAAGCACAAATTGCTATACTACTGGAAATTGACTGGGCTACCGCTTCCTGATGAATGCGACTTTGACCATCTCATTATCAGCAGGCAATGGAAGAGAATACTGGAGTCGGCCACTCCTGACACAGAGAGAATGATAAAACTCGGGCGGGCAGTGCACCAGACTCTCAACCACAATTCCAAGATAACCGGAGTGCTCCATCCCAGGTGTTTAGAAGAACTGGCTAGTATTGAGGTCCCAGATTCAACTAACAAATTCCGGAAGATTGAAAAGAAGATCCAGATTCACAACACAAGGTATGGAGACCTGTTCACAAAGCTGTGCACGCATGTTGAGAAGAAATTGCTAGGATCGTCCCGGTCTAATAATGTCCCACGATCAGAGGAATTCAGTAGTATCCGTACAGATCCGGCATTCTGGTTTCACTCAAAATGGTCCAGAGCCAAGTTCGCGTGGCTCCATATAAACCAAGTCCAAAGGCATCTGATTGTAGCAGCAAGGACAAGGTCTGCAGTCAACAAGTTAGTAACATTAAGTCATAAGATAGGCCACGTCTTTGTTACTCCTGAGCTTGTCATTGTGACACATACAGATGAGAACAAGTTCACATGCCTCACCCAGGAACTTGTATTGATGTATGCGGATATGATGGAAGGCAGGGACATGGTCAATATAATATCTTCTACAGCAGCACATCTCAGAAACCTATCCGAGAAAATTGACGATATTCTGCGATTAGTAGATGCCCTGGCAAAGGACTTAGGTAATCAAGTCTATGACGTTGTAGCATTAATGGAGGGATTCGCATACGGTGCCGTTCAGCTGCTTGAGCCATCAGGTACATTTGCAGGAGATTTCTTTGCATTTAACCTACAGGAGCTCAAAGACACTTTAATCGAACTTCTCCCAAATAATATAGCGGAATCAGTAACTCACGCTATTGCCACTGTATTCTCCGGCTTAGAACAGAATCAAGCAGCTGAGATGTTGTGCTTGCTACGTTTGTGGGGTCATCCATTGCTTGAGTCTCGTAGTGCAGCAAGAGCAGTCAGGAGCCAGATGTGCGCACCAAAGATGGTAGATTTCGATATGATCCTCCAAGTATTATCTTTCTTTAAAGGAACAATCATCAATGGATACAGAAAGAAGAACTCAGGTGTGTGGCCGCGTGTCAAAGTAGATACAATATACGGGAATATCATTGGGCAGCTACATGCTGATTCAGCAGAGATCTCACATGATGTCATGTTGAGGGAGTACAAGAGTTTATCTGCTCTTGAATTTGAGCCATGTATAGATTATGACCCTGTTACCAATCTAAGCATGTTCCTAAAAGACAAGGCAATCGCACATCCTAGTGATAATTGGCTCGCCTCATTTAGGCGGAACCTACTCTCTGAGGACCAGAAGAAACAGATAAAAGAGGCAACTTCAACTAACCGCCTCCTGATAGAGTTCTTAGAATCAAATGATTTTGATCCATATAAAGAAATGGAATACCTGACAACCCTCGAGTACCTAAGAGATGACAGTGTGGCGGTATCGTACTCACTCAAAGAGAAAGAGGTGAAAGTGAATGGGCGGATCTTTGCTAAGTTAACAAAGAAACTAAGGAACTGCCAGGTAATGGCAGAAGGAATTCTAGCTGACCAGATTGCACCTTTCTTTCAGGGAAATGGGGTCATTCAAGATAGCATATCCTTGACAAAGAGTATGTTAGCGATGAGTCAACTGTCCTTTAACAGCAATAAGAAACGTATCACTGACTGCAAAGAGAGGGTTTCCTCGAACCGCAATCATGATCAGAAGAGCAAGAATCGTAGAAGAGTTGCCACTTTTATCACGACTGACCTACAAAAGTATTGTCTTAACTGGAGATATCAGACAGTCAAACTATTCGCTCATGCTATCAATCAGCTGATGGGCCTACCTCATTTCTTTGAGTGGATTCATCTTAGGCTGATGGACACTACAATGTTTGTAGGGGATCCTTTCAATCCTCCAAGTGACCCGACTGACTGTGATCTATCAAGAGTCCCAAATGATGACATATATATTGTCAGTGCTAGAGGGGGCATTGAGGGACTCTGCCAGAAGCTATGGACGATGATCTCAATTGCTGCAATCCAACTTGCTGCAGCAAGATCTCATTGTCGAGTTGCCTGCATGGTACAAGGTGACAATCAAGTAATAGCTGTAACGAGAGAGGTAAGATCAGATGATTCCCCGGATATGGTGTTGACGCAGTTGCATCAAGCTAGTGATAATTTCTTCAAGGAATTAATTCATGTCAATCATTTGATTGGCCATAACCTGAAGGATCGTGAAACCATTAGATCCGACACATTCTTCATATACAGCAAACGAATATTCAAAGATGGAGCAATACTCAGTCAGGTCCTCAAAAATTCATCTAAATTGGTGCTAATATCAGGCGACCTTAGCGAAAACACTGTAATGTCCTGTGCCAACATTGCATCCACTGTCGCACGACTATGTGAGAATGGGCTTCCTAAGGATTTCTGTTACTATTTGAACTACCTAATGAGTTGCGTGCAGACATACTTTGATTCGGAGTTTTCTATTACCCACAGCTCGCAATCAGATTCCAACCAGTCCTGGATCGAGGATATCTCTTTCGTACACTCATACGTGTTAACCCCTGCCCAGCTGGGGGGACTGAGCAACCTTCAATACTCAAGGCTCTACACAAGGAATATTGGTGACCCAGGGACCACTGCTTTCGCAGAGGTCAAGCGACTAGAAGCAGTGGGGTTGCTGAGTCCCAGCATCATGACTAACATCTTAACCAGGCCACCTGGCAATGGAGACTGGGCCAGCCTATGCAACGACCCATACTCTTTTAATTTTGAGACTGTTGCAAGCCCAAATATTGTCCTCAAGAAACATGCACAGAAAGTCCTATTTGAGACATGTTCAAACCCCTTATTATCCGGGGTACATACAGAGGACAATGAGGCAGAAGAGAAAGCATTGGCTGAATTCTTACTCAATCAAGAAGTGATTCACCCGCGTGTCGCACATGCTATCATGGAAGCAAGTTCTGTGGGTAGGAGAAAGCAAATTCAAGGGCTTGTTGACACAACGAACACTGTGATTAAGATTGCACTGACTAGGAGGCCCCTCGGTATCAAAAGGCTGATGCGGATAATCAATTACTCGAGCATGCATGCAATGTTGTCCAGAGATGATATTTTCTTATCCAATAGATCCAACCACCCATTAGTTTCTTCTAATATGTGCTCGCTGACGCTAGCAGATTATGCCCGGAACAGAAGCTGGTCACCCCTGACAGGGGGCAGGAAAATACTGGGTGTATCCAACCCTGATACCATAGAACTTGTGGAGGGAGAGATTCTCAGCGTCAGTGGAGGGTGCACAAAATGTGACAGCGGAGATGAGCAGTTTACTTGGTTCCATCTTCCAAGCAATATAGAGCTGACTGATGACACCAGCAAAAATCCCCCGATGAGAGTGCCATATCTCGGGTCGAAGACTCAAGAGAGGAGAGCTGCCTCGCTTGCGAAAATAGCCCACATGTCACCACATGTGAAAGCAGCACTAAGGGCATCATCCGTGTTAATCTGGGCTTATGGGGACAACGAAGTGAACTGGACTGCTGCTCTTAATATTGCAAGGTCTCGATGCAACATAAGCTCAGAATATCTTCGGCTATTGTCACCCCTGCCCACAGCTGGGAATCTCCAACATAGATTGGATGATGGCATAACCCAGATGACATTTACCCCTGCATCTCTCTACAGAGTGTCGCCTTACGTTCACATATCCAATGATTCTCAAAGGCTATTCACCGAAGAAGGGGTCAAAGAGGGAAACGTGGTTTACCAACAAATTATGCTCTTGGGTTTATCCCTAATTGAATCACTCTTCCCAATGACAACAACCAGAACATATGACGAGATCACATTACACCTCCACAGTAAATTTAGCTGCTGTATCCGAGAAGTGCCTGTTGCGGTTCCCTTCGAGCTCCTCGGGCTGGCACCGGAATTAAGGATGGTAACCTCAAATAAGTTCATGTATGATCCTAGCCCTATATCAGAGAGAGATTTCGCGAGACTTGACTTAGCTATCTTCAAGAGTTATGAGCTTAATTTAGAATCATATTCCACGCTGGAGCTAATGAACATTCTTTCAATATCTAGCGGGAAGTTGATTGGCCAATCCGTGGTTTCTTATGATGAAGATGCCTCTATAAAGAATGATGCTATAATAGTGTATGACAACACACGAAATTGGATTAGTGAGGCGCAGAACTCAGATGTGGTCCGCCTGTTTGAGTATGCAGCACTCGAAGTGCTCCTTGACTGTGCTTATCAACTTTACTATCTGAGGGTAAGGGGTCTAAACAACATCGTCCTATACATGAATGACTTATATAAGAACATGCCAGGGATCCTACTCTCCAATATTGCGGCCACGATATCCCACCCCATCATTCACTCAAGGTTGAATGCAGTAGGCCTAATTAACCATGACGGGTCACACCAGCTTGCAGATATAGACTTCGTCGAGGTGTCTGCAAAATTGTTAGTCTCTTGCACTCGACGCGTGGTCTCAGGCTTATATGCAGGGAATAAGTACGATCTGCTGTTTCCATCTGTCTTAGATGATAACCTGAATGAGAAGATGCTTCAACTGATTTCCCGGTTATGCTGTCTGTACACAGTGCTCTTTGCTACAACAAGAGAAATCCCAAAAATAAGGGGTCTATCGGCAGAAGAGAAATGCTCAATACTCACTGAGTATCTACTGTCAGATGCTGTAAAACCATTGCTTAGGCCCGAACAAGTGAGTTCTATCATGTCTCCCAACATAATCACGTTCCCAGCCAATCTATATTACATGTCTAGGAAGAGCCTTAATTTGATCAGAGAACGAGAGGACAGAGATACTATCTTGTCATTGTTGTTCCCTCAGGAACCACTGCTTGAGCTTCGCCCAGTACGAGACATTGGTGCTCGAGTGAAAGACCCGTTTACCCGGCAACCCGCATCATTCATACAAGAGCTAGATCTGAGTGCCCCAGCAAGGTACGACGCATTTACACTGAGTAAGGTTTGCTTCGAGCATACATTACCGAACCCAAAGGAAGATTACCTAGTACGGTACTTGTTCAGAGGAATAGGGACTGCTTCATCTTCTTGGTATAAGGCATCTCATCTTCTATCCGTACCTGAGGTCAGGTGTGCAAGACATGGGAACTCCTTATACTTAGCGGAAGGAAGCGGAGCCATCATGAGTCTTCTTGAATTGCATATACCACATGAGACTATCTATTACAATACACTTTTCTCGAATGAGATGAACCCTCCACAGCGACATTTCGGACCTACACCAACACAGTTTCTAAACTCGGTCGTTTATAGGAATCTACAAGCGGAAGTGCCATGTAAAGATGGATATGTCCAGGAGTTCTGCCCATTATGGAGAGAGAATGCAGAAGAAAGTGACCTGACCTCAGATAAGGCAGTTGGATATATCACATCTGTGGTACCCTACAGGTCTGTATCATTACTACATTGTGACATTGAGATTCCTCCAGGGTCCAATCAAAGCTTATTAGATCAACTGGCTACTAATTTATCCCTGATTGCCATGCATTCTGTGAGGGAGGGCGGGGTAGTGATCATCAAAGTACTGTATGCAATGGGGTACTACTTCCATTTACTCATGAATTTATTCACTCCATGTTCCACGAAAGGATATACACTCTCCAATGGCTATGCCTGTAGAGGGGATATGGAGTGTTACCTGATATTCGTCATGGGCTACTTAGGCGGGCCCACCTTCGTGCACGAAGTGGTAAGGATGGCAAAAACTCTAATACAACGACACGGTACACTTCTATCTAAATCAGATGAAATTACATTGACTAAGCTATTTACCTCACAGCAGCGTCGTGTAACAGATATCCTATCCAGCCCTTTACCGAAGCTAATGAGGCTCTTGAGAGAAAATATTGATGCTGCACTAATTGAAGCCGGGGGACAGCCCGTCCGTCCATTCTGTGCGGAAAGTTTGGTGAGCACACTAACAGATATGACCCAGACAACTCAGATCATTGCCAGCCACATTGACACAGTCATTCGGTCTGTAATTTACATGGAGGCTGAGGGTGATCTCGCCGACACAGTGTTCTTATTTACTCCTTACAATCTATCCACAGACGGTAAAAAGAGAACATCACTTAAGCAGTGCACCAAACAGATCTTGGAAGTCACAATACTGGGTCTCAGAGCCAAAGATACCAATAAAGTAGGTGATGTAATCAGTTTAGTACTCAGAGGTGCGGTTTCCCTAGAGGACCTCATCCCATTAAGGACATACCTGAAGCGCAGTACCTGCCCTAAATACCTGAAAGCGGTCCTAGGTATTACTAAACTCAAAGAAATGTTCACAGATACCTCGTTACTGTACTTGACTCGTGCTCAGCAAAAATTCTACATGAAAACCATAGGTAATGCTGCCAAGGGATATTACAGTAATAATGACTCT
>1982/Italy/22782
ATGTCGTCAGTCTTTGACGAATACGAGCAGCTCCTCGCTGCTCAGACTCGCCCTAATGGAGCTCACGGAGGAGGAGAGAAAGGGAGCACGTTAAAAGTTGAGGTCCCAGTATTCACTCTTAACAGTGATGATCCAGAAGATAGATGGAATTTTACGGTATTCTGCCTTCGGATTGCTGTTAGTGAGGATGCCAACAAACCGCTCAGGCAAGGTGCTCTCATATCCCTCTTATGCTCCCATTCTCAAGTGATGAGAAACCATGTTGCCCTTGCAGGGAAACAGAATGAGGCCACACTGGCCGTTCTTGAGATCGACGGTTTTACCAACAGTGTGCCCCAGTTCAACAACAGGAGCGGAGTGTCTGAAGAGAGAGCACAGAGATTCATGGTGATAGCAGGGTCTCTCCCCCGGGCATGCAGTAACGGTACTCCGTTCGTTACAGCTGGAGTTGAAGATGATGCGCCAGAAGATATCACTGACACTCTGGAAAGAATCTTATCTATCCAGGCTCAGGTATGGGTCACAGTAGCAAAGGCCATGACTGCATATGAGACAGCAGATGAGTCAGAAACAAGAAGGATCAATAAGTATATGCAGCAAGGTAGAGTCCAGAAGAAGTACATCCTCCATCCCGTATGCAGGAGTGCAATTCAACTCACAATCAGACATTCTCTGGCAGTCCGCATTTTCTTAGTTAGTGAGCTTAAGAGAGGCCGCAATACGGCAGGTGGGAGCTCCACGTATTACAACTTAGTTGGGGATGTAGACTCATACATAAGGAACACCGGGCTTACTGCATTCTTCCTGACACTCAAGTATGGAATCAATACCAAGACATCAGCCCTTGCACTCAGCAGCCTCACAGGTGATATCCAAAAAATGAAACAGCTCATGCGTTTATATCGGATGAAAGGAGAAAATGCACCGTACATGACATTGTTAGGTGACAGTGACCAGATGAGCTTCGCACCAGCTGAATATGCACAACTCTATTCTTTTGCCATGGGCATGGCATCGGTCTTAGATAAGGGAACTGGTAAATACCAATTCGCCAGAGACTTCATGAGCACATCATTCTGGAGACTCGGGGTGGAGTATGCTCAGGCTCAGGGAAGTAGCATCAATGAGGATATGGCTACTGAGCTGAAACTAACTCCAGCAGCAAGGAGGGGCCTGGCAGCTGCTGCCCAACGAGTATCTGAGGAAATTGGCAATGTGGATATTCCTACTCAACAGGCCGGGGTCCTCACTGGGCTCAGCGACGAAGGTCCCCGAGCCCCGCAGGGTGGATCGAGCAAGTCGCAAGGGCAACCAGATGCCGGGGATGGGGAGACCCAATTCCTGGACCTGATGAGAGCAGTGGCAAATAGCATGCGAGAAGCGCCAGACTCTGCACAGAGCACCATTCATCTGGAGCCTCCCTCAACTCATGAGCCATCTCAGGACAACGACACCGACTGGGGGTACATGGCCACCTTTACCGATGCTGAGATAGAGGATATATTTGAGACCAGTGGAACTGTCATTGACAGCATAATTGCGGCCCAGGGCAAATCAGCAGAGACTGTCGGGAAGAGCGCAATCCCACAAGGCAAGACAAAGGCTCTGAGCACAGCACGGGAGAAGCATGAGAGCATCCAACCATCCGCTGGCCAGGACACCTCCGACCAACAGGACAGACCGGACAAACAGCTATCCACACCTGAGCAGGCGACCCCACACAACGGCCCGCCGACCGCATCCAAAGAACCGCTTCCCACTCAGGCCGCAGGCGATGCCGGCGACACACAGCTCAAGACCGGAGCAAGCAACTCTCTTTTGTCTATGCTTGACAAGCTGAGCAATAAATCGTCTAATGCTAAAAAGGGGCCAAGGTCGAGCCCCCAGGAAGGCCATCATCAACCTCTGGCCCAACAACACGGGAATCAGTCGAGTCGTGGAAACAACCAGGAAGGACCGCAGCACCAGGCCAAAGCCGCCCCTGGAAGCCGGGGCACAGAC------------GCGAGCACAGCATATCATGGACAATGGAAGGAGTCACAACCGTCAGCTGGTGCAACCCCTCATGTGCTCCAGTCAGGGCAGAGCCAAGACAGTACTCCTGTACCTGTGGATCATGTCCAACTACCTGTCGACTTTGTGCAGGCGATGATGTCTATGATGGAGGCGTTATCACAGAAGGTAAGTAAAGTTGACTATCAGCTAGACCTAATCTCAAAGCAGACATCCTCCATCCCTATGATGCGATCTGAAATCCAGCAGCTTAAAACATCTGTTGCGATCATGGAAGCCAATTTAGGTATGATGAAAATTCTAGACCCTGGTTGTGCTAACGTTTCATCCCTAAGTGATCTACGGGCAGTCGCTCGATCCCACCCAGTTTTAGTTTCGGGCCCCGGAGATCCGTCCCTTTACGTGACACAAGGAGGTGAAATAACACTCAATAAACTCTCACAACCGGTACAGCACCCTTCTGAGTTAATTAAATCTGCCACGGTAAGCGGGCCTGATATGGGAGTGGAGAAGGACACTGTCCGTGCATTAATTACTTCGCGTCCGATGCATCCAAGCTCCTCGGCTAAGCTCCTGAGTAAGCTGGACGCAGCCAAGTCGATCGAAGAGATCAGAAAGATCAAACGCCTTGCGCTGAATGGTATGGACTCATCCAGAACAATCGGGTTGTACTTTGATTCTGCCCTCCCTTCCAGCAGCCTGTTAGCATTCCCGATCGTCTTACAAGACACAGGAGATGGGAAGAAACGAATCACCCCACAATACAGGATCCAGCGTCTTGACTCGTGGACAGACAGTAAGGAAGACTCAGTATTTATCACCACCTACGGATTCATCTTCCAAATTGGGAATGAAGAGGTCACTGTTGGCATGATCAACGACAATCCCAGACACGAGTTACTTTCCTCTGCAATGCTCTGCCTAGGAAGTGTCCCGAATGACGGAGATCTTGTTGAACTGGCAAGGGCCTGCCTCACTATGGCGGTAACATGCAAGAAGAGTGCAACTAATACTGAGAGAATAGTCTTCTCAGTAGTGCAGGCACCTCGGGTGCTGCAAAGCTGTATGGTTGTGGCAAATAGGTACTCATCAGTGAATGCAGTGAAGCATGTGAAAGCACCCGAGAAGATCCCTGGGAGCGGAACCCTAGAGTATAAAGTGAATTTTGTCTCTTTGACTGTGGTGCCGAGGAAGGATGTCTACAGGATCCCAACTGCAGCATTGAAAATCTCTGGCTCAAGCCTATACAACCTCGCGCTCAATGTCACTATTGACGTGGAGGTAGACCCGAAGAGCCCGCTAGTCAAATCCCTTTCTAAGTCTGATAGTGGATACTATGCTAATCTTTTTTTGCATATCGGGCTTATGTCTACTGTAGATAGGAAGGGAAAGAAAGTGACATTTGACAAGATAGAAGGAAAGATAAGAAGACTCAATCTATCTGTCGGGCTCAGTGATGTGCTCGGACCTTCTGTGCTTGTGAAGGCGAGAGGTGCACGAACTAAGCTACTGGCACCTTTTTTCTCTAGCAGCGGGACAGCCTGCTATCCTATAGCAAATGCCTCTCCTCAGGTTGCTAAGATACTCTGGAGTCAAACTGCGCACCTGCGGAGTGTAAAGGTCATCATTCAAGCTGGCACCCAACGTGCTGTCGCAGTGACTGCTGATCATGAGGTTACCTCTACTAAGATAGAGAAGAAGCACACCATTGCTAAGTACAATCCTTTCAAGAAGATGGGCTCCAAACCTTCTACCAGGATCCCAGTACCTCTGACACTGATCACCCGAACCATGCTGATATTGAGCTGCATCTGCCCGACGAGCTCTCTTGACGGCAGGCCTCTTGCAGCTGCGGGGATTGTGGTAACAGGAGATAAAGCAGTCAATATATACACCTCATCCCAGACAGGGTCAATCATAGTCAAGTTGCTCCCGAATATGCCCAAGGACAAAGAGGCATGTGCAAAAGCCCCGTTAGAAGCATACAACAGAACACTGACCACTTTACTCACCCCCCTTGGTGATTCCATCCGCAGGATACAAGGGTCTGTGTCCACATCAGGAGGAGGGAGGCAGAAACGCTTTATAGGTGCCATTATCGGCAGTGTAGCTCTTGGGGTCGCGACATCGGCACAGATAACAGCAGCTGCGGCCCTAATACAAGCCAACCAGAACGCCGCCAACATACTCCGGCTTAAGGAGAGCATTGCTGCAACCAATGAAGCTGTGCATGAAGTCACCGACGGATTATCGCAACTAGCAGTGGCAGTTGGGAAGATGCAGCAGTTTGTTAATGACCAATTTAATAATACGGCACGAGAATTGGACTGTATAAAAATTACACAACAAGTCGGTATAGAACTCAACCTATACCTAACTGAACTGACTACAGTGTTCGGGCCACAAATCACTTCTCCTGCCCTAACTCAGCTGACTATCCAGGCGCTTTATAATTTAGCTGGTGGCAACATGGATTACTTGTTGACTAAGTTAGGTGTAGGGAACAATCACCTCAGCTCATTAATTGGTAGTGGCTTGATCACAGGCAACCCTATACTGTATGACTCACAGACTCAACTCTTGGGCATACAGGTAAATTTACCCTCAGTCGGGAACCTTAACAATATGCGTGCCACCTACCTGGAGACTTTATCTGTAAGCACAACCAAAGGGTTTGCCTCGGCACTTGTCCCGAAGGTAGTGACACAAGTCGGCTCCGTGATAGAAGAACTCGACACCTCATACTGTATAGAGTCTGATCTGGATTTATACTGTACAAGAATAGTGACATTCCCCATGTCTCCAGGTATTTATTCCTGCCTGAGCGGCAATACATCAGCTTGTATGTACTCAAAGACTGAAGGCGCACTCACTACACCATATATGGCCCTCAGAGGCTCAGTTATTGCCAATTGCAAAATAACAACATGCAGGTGTGCAGACCCCCCAAGTATCATATCGCAAAACTATGGAGAAGCTGTATCTCTGATAGATAGACATTCATGCAATGTCTTATCATTAGACGGGATAACTCTGAGGCTCAGTGGGGAATTTGATGCAACTTATCAAAAGAATATCTCAATACTAGATTCTCAAGTCATCGTGACAGGCAACCTTGATATATCAACCGAGCTTGGAAATGTCAACAATTCAATAAGCAATGCCCTGGACAGGTTAGCAGAAAGTAACAGAAAACTAGACAAAGTCAATGTCAAACTAACCAGCACATCTGCTCTCATTACCTATATTGTTCTAACCGTCATATCTCTTGTTCTCGGTGCACTTAGCTTGGTTTTAGCATGCTACCTGATGTACAAACAAAAGGCACAACAAAAGACTTTACTATGGCTTGGGAATAATACCCTCGATCAGATGAGAGCCACTACAAGAACAATGGACCATGCAGTTAGCAGAGTTGTGCTAGAGAATGAAGAAAGAGAAGCAAAGAACACATGGCGCTTGGTTTTCCGGATCGCAGTTTTACTTTTAATAGTGGTGACCTTAGCTATCTCTGCAGCCGCCCTGGTATACAGCATGGGGGCTAGTACGCCGCGCGACCTCGTAGGCATATCGACTGTGATCTCTAAGACGGAGGACAAGATTACGTCTTTACTCAGTTCAAATCAAGATGTAGTAGATAGAATATATAAGCAAGTGGCCCTTGAATCTCCGCTGGCGCTGCTAAATACTGAATCTATAATCATGAATGCAATAACGTCTCTCTCTTATCAAATTAACGGGGCTGCGAATAATAGCAGGTGTGGGACGCCTGTTCATGACCCAGATTATATCGGGGGGATAGGTAAAGAACTCATAGTAGACGACACCAGCAATGTCACATCATTCTATCCATCTGCATACCAAGAACACCTGAATTTTATCCCGGCACCCACTACAGGATCAGGTTGCACTCGGATACCCTCATTTGACATGAGTGCTACCCACTACTGCTATACTCACAATGTGATATTGTCTGGTTGCAGAGATCACTCACACTCACATCAATACTTAGCACTTGGTGTGCTTCGGACATCTGCAACAGGGAGGGTATTCTTTTCTACTCTGCGTTCCATCAATTTAGATGACACCCAAAATCGGAAGTCTTGCAGTGTGAGTGCAACTCCTCTAGGTTGTGATATACTGTGCTCTAAAGTCACAGAGACTGAAGAAGAGGATTATAAGTCAGTTACTCCCACATCAATGGTGCACGGAAGGTTAGGTTTTGACGGTCAATACCATGAGAAGGACTTAGACATCACAGTCTTATTTAAGGATTGGGTGGCAAATTACCCGGGAGTGGGAAGTGGATCTTTTATTGATGACCGTGTATGGTTCCCAGTTTATGGAGGGCTAAAACCTAATTCGCCTAGCGACACTGCACAAGAAGGGAAATATGTAATATACAAGCGCTATAATAACACATGCCCCGATGGACAAGAATATCAAATCCGGATGGCTAAGTCTTCGTACAAGCCTGGCCGGTTCGGTGGAAAGCGCGTACAGCAAGCCATCTTATCTATCAAAGTGTCAACATCTTTGGGTGAGGACCCGGTGTTGACTGTTCCGCCTAATACAATTACACTCATGGGGGCCGAAGGCAGAGTTCTCACAGTAGGGACATCTCATTTCTTGTACCAACGAGGGTCTTCGTATTTCTCCCCCGCCTTATTATATCCTATGACAGTCCATAACAAAACAGCTACTCTTCATAGTCCTTATACATTTAATGCTTTTACCCGGCCAGGTAGTGTCCCTTGTCAGGCATCAGCAAGATGCCCTAACTCATGTATCACTGGAGTCTATACTGATCCGTACCCTTTGGTCTTCCATAGGAATCATACCTTGCGAGGGGTCTTCGGGACAATGCTTGATGATGAACAAGCAAGACTCAACCCCGTATCTGCAGTATTCGACAACATATCCCGCAGCCGTGTAACCAGGGTAAGTTCAAGCAGTACCAAGGCAGCATACACGACATCGACATGTTTTAAAGTTGTCAAGACCAATAAAGCTTATTGTCTTAGCATTGCAGAAATATCTAATACCCTATTCGGGGAATTCAGGATCGTTCCTTTGCTAGTTGAGATTCTTAAGGATGGTAGGGTTATGGCGAGCTCCGGTCCCGAAAGGGCAGAGCATCAGATCATCCTACCAGAGTCACATCTATCCTCTCCATTGGTCAAGCACAAACTGCTCTACTACTGGAAATTAACTGGGCTACCGCTCCCCGACGAATGCGACTTCGATCATCTCATTATCAGCAGGCAATGGAAGAAAATACTTGAATCTGCCACTCCTGACATTGAGAGGATGATAAAACTCGGGCGGGCAGTGCATCAGACTCTCAACCACAATTCCAAGATAATCGGAGTACTCCATCCCAGGTGTTTAGAAGAACTGTCTAGTATTGAGGTCCCTGATTCAACCAACAAATTTCGGAAGATTGAAAAGAAGATCCAAATTCACAACACAAGGTATGGAGACCTGTTCGCCAAGCTGTGCACGCATGTTGAAAAGAAATTGCTAGGATCATTCCAGTCTAGCAATGCCTTACGATCAGAAGAGTTCAGCAGCATCCGTACAGATCCAGCATTCTGGTTTCACTCAAAATGGTCCAGAGCCAAGTTTGCATGGCTCCATATAAAACAGGTCCAGAGGCATCTCATTGTAGCAGCAAGAACAAGGTCCGCAGTCAACAAGTTAGTGACGTTAACCCATAAGATAGGCCAAGTCTTTGTTACTCCTGAGCTTGTCATTGTGACACATACAGATGAGAACAAGTTCACATGCCTCACCCAAGAACTTGTATTGATGTATGCAGATATGATGGAAGGCAGGGACATGGTCAACATAATATCATCTACAGCGACACATCTCAAAAATCTATCAGAGAAGATTGATGATATTCTGCGGTTAGTAGATGCTCTGTCAAAGGATTTGGGCAATCAAGTCTATGATGTTGTAGCATTGATGGAGGGATTTGCATACGGTGCTGTTCAGCTGCTTGAGCCGTCAGGTACATTTGCAGGAGATTTTTTTGCATTCAACCTACAAGAGCTCAAAGACACTCTAATCGAACTCCTCCCAAAAGATGTAGCGGAATCAGTAACTCACGCAATCGCCTCCATATTCTCTGGCTTAGAACAGAATCAAGCAGCTGAGATGTTGTGCTTGCTGCGTTTGTGGGGTCACCCACTGCTTGAGTCCCGTAGTGCAGCAAAAGCAGTCAGGAGCCAGATGTGCGCACCTAAGATGGTAGACTTCGATATGATCCTCCAGGTATTATCTTTCTTTAAGGGAACAATCATCAATGGATACAGGAAGAAGAATTCAGGTGTGTGGCCACGAGTCAAGATAGATACGATATACGGGAAGGTCATCGGGCAGCTATATGCTGATTCAGCAGAGATTTCACATGATGTCATGTTGAGAGAATACAAGAGTTTATCTGCCCTTGAATTTGAGCCATGTATAGAATATGACCCTGTTACCAATCTAAGTATGTTCTTAAAGGACAAGGCAATCGCACATCCGAAAGATAACTGGCTCGCCTCATTTAGGCGGAACCTTCTCTCTGAGGACCAGAAGAAACAGGTAAAAGAGGCAACCTCAACTAACCGCCTCTTGATAGAGTTCTTAGAATCAAATGATTTTGATCCATATAAGGAGATGGAATACTTGACGACCCTTGAGTACCTAAGAGACGACAGTGTGGCAGTATCGTACTCACTCAAAGAGAAGGAGGTGAAAGTTAATGGGCGGATTTTCGCTAAGTTGACAAAGAAATTAAGGAACTGCCAGGTAATGGCAGAAGGGATTCTAGCTGACCAGATTGCACCTTTTTTCCAGGGAAATGGGGTCATTCAAGATAGCATATCCTTGACTAAGAGTATGTTAGCGATGAGTCAACTGTCTTTTAACAGCAATAAGAAACGTATCACTGACTGCAAGGAGAGGGTTTCCTCAAACCGTAATCATGATCTGAAGAGCAAGAATCGTCGAAGAGTTGCCACTTTTATCACGACTGACCTGCAAAAGTATTGTCTTAACTGGAGATATCAGACAGTTAAGCTATTCGCCCATGCCATCAATCAGCTGATGGGCCTACCTCACTTCTTCGAGTGGATTCATCTTAGACTAATGGACACTACGATGTTTGTAGGAGATCCTTTCAATCCTCCAAGTGACCCGACCGACTGTGATCTATCAAGAGTCCCAAATGATGATATATATATTGTCAGTGCTAGAGGGGGCATTGAGGGATTATGCCAGAAGCTATGGACAATGATCTCAATTGCTGCAATCCAACTTGCTGCAGCAAGATCGCATTGTCGAGTTGCCTGCATGGTACAAGGTGACAATCAAGTAATAGCTGTAACAAGAGAAGTAAGATCAGATGACTCCCCAGATATGGTGTTGACACAGTTGCATCAAGCTAGTGATAATTTCTTCAAAGAACTGATTCATGTCAATCATCTGATTGGCCACAACCTGAAAGATCGTGAAACCATCAGGTCAGACACATTCTTCATATACAGCAAGCGGATATTCAAAGACGGAGCAATACTCAGTCAGGTCCTCAAAAACTCATCTAAATTGGTGCTAATATCAGGCGACCTTAGTGAAAACACTGTAATGTCCTGTGCCAACATTGCATCCACTGTAGCACGGCTATGTGAGAACGGGCTTCCTAAGGATTTCTGTTATTATTTAAACTACCTAATGAGTTGTGTGCAGACATATTTTGATTCTGAGTTTTCTATTACTCGCAGCTTGCAACCAGATTCCAACCAGTCCTGGATTGAGGACATCTCTTTCGTACACTCATATGTTTTAACCCCTGCCCAGCTAGGGGGACTGAGTAACCTTCAATACTCAAGGCTCTACACAAGGAATATTGGTGACCCGGGGACTACTGCTTTTGCGGAGGTCAAGCGATTAGAAACAGTGGGGTTGCTGAGTCCTAGCATTATGACTAATATCTTAACTAGGCCACCTGGTAATGGAGACTGGGCCAGCCTGTGCAACGATCCTTATTCTTTTAATTTTGAGACTGTCGCAAGCCCAAACATTGTCCTTAAGAAACATACACAAAAAGTCTTATTTGAGACTTGTTCAAACCCTTTATTATCCGGAGTACACACAGAGGACAATGAGGCAGAAGAGAAGGCATTGGCTGAATTCCTACTCAATCAAGAAGCGGTTCACCCACGTGTCGCACATGCTATCATGGAAGCAAGCTCTGTAGGTAGGAGAAAGCAAATTCAAGGGCTTGTTGACACTACAAACACTGTGATTAAGATTGCGCTGACCAGGAGGCCCCTTGGCATCAAGAGGCTGACGCGGATAATCAATTACTCGAGCATGCATGCAATGTTATTCAGAGATGATGTTTTCTTGTCTAATAGATCCAACCACCCATTAGTTTCTTCTACTATGTGTTCGCTGACGCTAGCAGACTATGCCCGGAACAGAAGCTGGTCACCTTTGACAGGGGGTAGGAAAATACTGGGTGTATCTAACCCCGATACCATAGAACTTGTAGAGGGAGAGATTCTTAGTGTCAGTGGGGGGTGCACAAAATGTGACAGCGGAGATGAACAGTTTACTTGGTTTCATCTTCCAAGCAATATAGAGCTAACTGATGACACCAGCAAGAATCCCCCGATGAGAGTGCCGTATCTCGGGTCAAAGACCCAAGAGAGGAGGGCTGCCTCGCTTGCAAAAATAGCTCATATGTCGCCACATGTGAAGGCAGCACTAAGGGCATCATCCGTGTTAATCTGGGCTTATGGGGACAACGAAGTAAACTGGACTGCTGCTCTTAAAATTGCAAGGTCTCGATGTAACATAAGCCCAGAGTATCTTCGGCTATTGTCACCCCTGCCCACAGCTGGGAATCTCCAACATAGATTGGATGATGGCATAACTCAGATGACATTTACCCCTGCATCTCTCTACAGAGTATCACCTTACATTCACATATCCAATGATTCCCAAAGACTATTTACTGAAGAAGGAATCAAAGAGGGGAATGTGGTTTATCAACAAATTATGCTCCTGGGCCTATCCCTAATTGAATCACTCTTCCCAATGACAACAACCAAGACGTATGATGAGATCACATTACACCTCCACAGTAAATTTAGCTGCTGTATCAGGGAAGCGCCTGTTGCTGTTCCTTTCGAGCTACTCGGGTTGGCACCAGAATTAAGGACAGTAACCTCAAATAAATTCATGTATGATCCTAGCCCTATATCAGAGAGAGATTTTGCGAGACTTGACTTGGCTATCTTCAAGAGTTACGAGCTTAATTTAGAGTCATATTCTACAATGGAGCTAATGAACATTCTCTCACTATCTAGTGGGAAGTTGATTGGCCAATCCGTGGTTTCCTATGATGAAGATACCTCTATAAAGAATGATGCTATAATAGTGTATGACAACACACGAAATTGGATTAGTGAAGCCCAGAATTCAGATGTGGTTCGCCTATTTGAGTATGCGGCGCTCGAAGTGCTCCTCGACTGTTCTTATCAACTCTACTATCTGAGAGTGAGAGGTCTCAACAACATCGTCTTATACATGAGTGACTTATACAAGAATATGCCAGGGATTTTACTCTCTAATATTGCGGCCACAATCTCTCACCCCATCATTCACTCAAGGTTGAATGCAGTAGGTCTAATCAACCATGACGGGTCACACCAGCTTGCAGACACAGATTTCATTGAAATGTCTGCGAAATTGTTAGTCTCTTGCACTCGACGCGTGGCCTCAGGCTTACATGCGGGGAATAAGTACGATCTGCTGTTCCCATCTGTTTTAGATGATAACCTGAATGAGAAGATGTTTCAGCTGATTTCTCGGTTATGCTGTCTGTATACAGTACTTTTTGCTACAACAAGAGAGATCCCAAAAATAAGGGGCCTGTCAGCGGAAGAAAAATGCTCAGTACTCACTGAGTACCTAATGTCAGATGCTGTGAAACCATTGCTTAGGTCCGAACAAGTGAGCTCTATCATGTCTCCCAACATAATTACGTTCCCAGCCAATCTATATTACATGTCTAGGAAGAGCCTTAATTTAATCAGGGAACGAGAGGACAGAGATGCCATCCTGGCGTTGTTGTTCCCCCAAGAACCACTGCTTGAGCTTCGTCCAGTACAAGACATTGGTGCTCGAGTGAAAGATCCTTTTACTCGACAACCTGCATCATTCATACAAGAGTTAGATCTGAGTGCTCCAGCAAGGTATGACGCATTTACCCTTAGTGAGGTTCGCTTCGAGCACACATTGCCGAACCCAGAAGAGGATTACTTAGTACGGTATTTGTTCAGAGGAATAGGGACTGCTTCATCTTCTTGGTATAAGGTATCTCATCTTCTTTCTGTCCCTGAGGTCAGATGTGCAAGACATGGGAACTCCTTATACCTGGCGGAAGGAAGTGGAGCCATCATGAGTCTTCTTGAGCTGCATATACCACACGAGACCATCTATTACAATACGCTTTTTTCAAATGAGATGAACCCCCCACAGCGACATTTCGGACCGACCCCAACACAGTTTCTAAATTCGGTCGTTTATAGGAATCTACAGGCAGAAGTGCCATGCAAAGATGGATTTGTCCAGGAGTTCTGCCCATTATGGAGAGAGAATGCAGAGGAAAGTGACCTGACCTCGGATAAGGCAGTGAGATACATCACATCTGTGGTGCCCTACAGGTCTGTATCATTACTACATTGTGACATTGAAATTCCTCCAGGGTCCAATCAAAGCCTGCTAGATCAACTGGCTACTAATTTATCTTTGATTGCCATGCATTCTGTAAGGGAGGGCGGAGTAGTGATCATCAAAGTACTGTATGTAATGGGATACTACTTTCATCTACTCATGAATTTATTCACTCCATGTTCCACAAAAGGATATATTCTCTCTAATGGCTATGCCTGTAGAGGGGATATGGAGTGTTACCTGATATTTGTCATGGGCTATTTAGGCGGGCCTACATTCGTGCACGAAGTAGTGAGGATGGCAAAAACTCTAACACAACGGCACGGTACACTTCTGTCTAAATCAGATGAGATTACATTAACTAAGCTATTTACCTCACAGCAGCGTCGTGTAATAGACATCCTATCCAGCCCTTTACCGAGACTAATGAAGTTTTTGAGAGAAAATATTGATGCTACACTGATTGAAGCCGGGGGACAGCCCGTCCGTCCATTCTGTGCAGAGAGTTTAGTGAGCACACTGACAGATATGACTCAGATGACTCAGATCATTGCCAGCCACATTGACACAGTCATTCGATCTGTGATTTACATGGAGGCTGAGGGTGACCTTGCTGACACAGTGTTCTTGTTTACTCCTTACAATCTCTCTACAGACGGTAAGAAGAGAACATCACTCAAACAGTGCACAAGACAGATCCTAGAGGTCACAATACTGGGTCTCAGAGTCAGAGATCTCAATAAAGTTGGTGATGTAATAGGCTTAGTACTCAGAGGAATGGTTTCTCTGGAGGACCTCATCCCACTAAGGACATACCTGAAGCACAGCACATGCCCGAAGTATTTGAAGGCGGTCCTAGGGATTACTAAACTCAAAGAAATGTTCACAGAAACCTCTTTACTATACTTGACTCGTGCTCAACAAAAATTCTACATGAAAACCATAGGTAATGCAGCCAAGGGATATTACAGTAACAATGACTCC
>2002/USA/21147202
ATGTCGTCCGTATTTGACGAATACGAGCAACTCCTCGCTGCTCAGACTCGCCCGAATGGAGCTCACGGAGGAGGAGAGAAAGGGAGCACTTTGAAAGTTGAGGTCCCAGTATTTACTCTTAATAGTGACGATCCGGAAGATAGATGGAATTTTTCGGTATTCTGTCTTCGGATTGCTGTTAGTGAGGATGCCAACAAGCCACTCAGGCAAGGTGCTCTTATATCCCTCTTGTGCTCCCATTCCCAAGTGATGAGGAACCATGTTGCCCTTGCAGGGAAACAGAATGAGGCTACGCTGGCGATTCTTGAGATTGATGGGTTTGCTAACAGCACACCTCAGTTCAACAACAGGAGTGGAGTGTCCGAGGAGAGAGCACAGAGATTTATGGTGATAGCCGGGTCGCTCCCTCGGGCATGCAGCAACGGTACTCCGTTCGTCACAGCCGGGGTTGAAGATGATGCACCAGAAGATATCACTGACACTCTGGAAAGGATCCTATCTATCCAGGCTCAGATATGGGTCACAGTAGCGAAGGCTATGACTGCATATGAGACAGCAGATGAGTCAGAAACAAGAAGAATTAATAAGTATATGCAGCAAGGCAGAGTCCAAAAGAAGTATATCCTCCATCCCGTATGCAGGAGTGCAATTCAACTCACAATCAGGCACTCTTTGGCAGTTCGCATTTTCTTAGTTAGCGAGCTTAAGAGAGGCCGCAATACGGCAGGTGGGAGCTCCACATATTACAACTTAGTAGGGGATGTAGACTCGTACATCAGGAACACTGGGCTTACTGCATTCTTCTTGACACTCAAATATGGAATTAATACGAAGACATCAGCTCTCGCACTCAGCAGCCTCACAGGTGATATCCAAAAAATGAAGCAGCTCATGCGTTTATATCGGATGAAGGGAGAAAATGCACCGTACATGACATTACTAGGTGACAGTGACCAGATGAGCTTTGCACCAGCTGAGTACGCACAACTTTATTCTTTTGCCATGGGCATGGCATCAGTCTTAGATAAAGGAACTGGCAAATACCAATTCGCCAGGGACTTTATGAGCACATCGTTCTGGAGACTTGGGGTGGAATATGCTCAGGCTCAGGGGAGTAGCATTAATGAGGATATGGCTGCTGAGCTAAAATTAACCCCGGCAGCAAGGAGGGGCCTGGCAGCTGCCGCTCAACGAGTGTCTGAGGAAATCGGCAGCATGGATGTTCCTACTCAACAGGCCGGGGTCCTCACCGGACTCAGCGATGTAGGCCCCCAGGCCTCACAGGGCGAATCGAGCAAGCCAAAAGGGCAACCGAATGCCGGGGACGGAGAGACCCAATTCTTGGATTTGATGAGAGCGGTGGCAAACAGCATGCGAGAAGCACAAAACTCTGCACCGGGCACTACCCCTCCAGAGCCCCCCCCAACACCTGGGCCATCCCCAGACAATGACACCGACTGGGGGTACATGGCCACCTTTACAGATGCGGAGATAGACGATATACTTGAGACCAGTGGTGCCGTCATTGACAGCATAATCACAGCCCAGGGTAAACCAACAGAGACCCTCGGAAAGGGCGCAATCCAGCAAGGCGATACAAAAGCACTGAGCACAGCACGGGAGAAACACGGAGACATCCAATCACCCGCTAGTCAGGACTCCCCTGACCAACAGGATGGGTCAGGCAAACAGCCGTCTACGCCTAAGCAGGCGACCTCACACAACAGCCCTTCAGCCACACCCGCCGAATCGCCCCCCACTCAGGCCGCGGGCGAGGCCGGCGACACGCAGCTCAAGACCGGAGCAAGCAACTCTCTTTTGTCCATGCTAGACAAGCTGAGCAATAAATCGTCTAATACTAAAAAGGGCTCACGGTCAAGTCCTCAAGGAGGACATCACCAACCTCTGGCCAAACAACATGGGAATCAGCTGAACCACGGGAACCACCAGGGAAAATCTCAGCACCAGGCCAAGGTCGCCCCTGGAAGCCGGGGCACAGAC------------GTGAACATAGCATATCATGGACAACAGAAGGAGTCACAACTATCAGCTGGTGCAATCCCTCATGCGCTCCAATCAGGGCAGAGCCAAGACAATACTCTTGTATCTGTGGATCATGTCCAGCCACCTGTCGACTTTGCGCAGGCAATGATGTCTACGATGGAGGCGTTATTGCAGAAGGTAAATAGAGTTGACTATCAGCTAGAGCTAATCTTGAAGCAGACATCCTCCATCCCTATGATGCGGACTGAAATCCAACAGTTGAAAACATCTGTTGCAGTCATGGAGGCCAATTTAGGCATGATGAAAATTCTGGACCCTGGTTGTGCTAACATTTCATCCTTAAGCGATCTACGGGCAGTCGCTCGATCCCACCCAGTTTTAGTTTCAGGCCCCGGAGATCCGTCCCCTTATGTGACACAAGGTGGCGAAGTGACGCTCAATAAGCTCTCGCAACCAGTACAACACCCTTCCGAGTTAATTAAACCCGCCGCAACAAGCGGACCTGACATGAGTGTGGAGAAAGACACCGTCCGTGCATTGATCACTTCACGCCCGATGCATCCGAGCTCCTCAGCCAAGCTCCTGAGTAAGCTAGATGCAGCCAAGTCGATCGAGGAGATTAGGAAGATCAAACGCCTTGCGCTGAATGGTATGGACTCATCCAGGACAATCGGACTGTACTTTGATTCTGCCCTTCCCTCCAGCAGCCTGCTTGCTTTCCCGATCGTCCTACAAGCCACAGGAGATGGGAAGAAGCAAATCACCCCACAATATAGGATCCAAAGGCTAGACTCGTGGACTGACAGCAGAGAAGATTCGGTATTTATCACTACCTATGGATTCATCTTCCAAGTCGGGAATGAAGAAGTCACCGTCGGCATGATCAATGATAATCCAAGGCAAGAGTTACTCTCCTCTGCAATGCTCTGCCTAGGGAGTGTCCCTAATGACGGGGACCTTGTTGAGCTGGCGAGGGCCTGCCTTACTATGGTGGTGACATGCAAGAAGAGTGCAACCAATACTGAGAGAATAGTCTTCTCGATAGTGCAGGCACCCCGGGTGCTGCAAAGCTGTATGGTTGTGGCAAATAGGTACTCATCGGTGAACGCAGTAAAGCATGTAAAAGCACCAGAGAAGATCCCCGGAAGCGGAACTCTAGAGTATAAGGTGAACTTTGTCTCTTTGACTGTGGTGCCACGGAAGGACGTCTACAGGATCCCTACCGCGGCATTAAAAGTATCTGGCTCGAGCCTGTACAATCTTGCGCTCAATGTCACTATTGATGTGGAGGTGGCTCCGAATAGCCCATTAGTCAAATCTCTTTCCAAGTCCGATAGTGGATATTATGCTAACCTTTTCTTACATATCGGGCTTATGTCCACTGTGGATAAAAAGGGAAAGAAAGTGACATTTGACAAGTTGGAAAAGAAGATAAGAAGACTCAATCTATCTGTCGGGCTCAGTGATGTGCTCGGGCCTTCCGTGCTTGTGAAGGCGAGAGGTGCACGGACTAAGCTGTTGGCACCTTTCTTCTCTAGCAGTGGGACAGCCTGCTACCCTATAGCCAATGCCTCCCCTCAGGTTGCTAAGATACTCTGGAGTCAGACTGCGCACCTGCGAAGTGTAAAGGTCATCATTCAGGCAGGCACCCAACGTGCTGTCGCAGTGACTACTGATCACGAGGTTACCTCCACCAAGATAGAAAAGAGGCATACTATTGCTAAGTACAATCCCTTCAAGAAAATGGGCTCCAAACCTTCTACCTGGATCTCAGTAACTCTGATGCTGATCACTCGGACCATGCTTATACTTAGCTGTATCTGTCCGACGAGCTCTCTTGACGGTAGACCTCTCGCAGCCGCAGGGATTGTGGTGACGGGAGATAAAGCAGTCAATATATACACTTCATCTCAAACAGGGTCAATCATCATCAAGTTACTCCCAAATATGCCCAAGGATAAAGAAGCGTGCGCAAAAGCCCCATTGGAAGCATACAATAGAACACTGACCACTTTACTCACCCCTCTTGGTGAGTCTATCCGGAGAATACAAGGGTCTGCGACTACATCTGGAGGAAGGAGACAGAAACGCTTTGTAGGTGCCATTATCGGCAGTGTAGCTCTTGGGGTTGCAACAGCTGCACAGATAACAGCAGCCGCAGCTCTGATACAAGCCAACCAAAATGCTGCCAACATCCTCCGGCTTAAGGAGAGCATTGCTGCAACCAATGACGCTGTACACGAGGTCACTAACGGATTATCACAACTAGCGGTGGCGGTCGGGAAGATGCAGCAGTTTGTTAATAACCAGTTTAATAATACGGCGCAAGAATTGGACTGCATAAAAATTGCACAACAAGTGGGCGTCGAACTCAATTTGTATCTAACTGAATTGACCACAGTGTTCGGGCCACAAATCACCTCCCCTGCTTTAACTCAGCTGACTATCCAGGCACTTTATAATTTAGCCGGTGGCAATATGGATTACCTGTTGACTAAGTTGGGTGTAGGGAATAATCAACTCAGTTCGTTAATTGGTAGTGGCTTGATAACTGGCAACCCTATACTATATGACTCACAGACCCAACTCTTAGGCATACAGATAAATTTACCCTCAGTCGGGAGCCTAAATAATATGCGTGCCACCTACTTGGAGACCTTATCCGTAAGCACGACCAAAGGGTTCGCCTCAGCACTTGTCCCGAAAGTTGTGACGCAAGTCGGCTCTGTGATAGAAGAACTTGACACCTCATATTGTATAGAATCCGATATAGATCTATATTGTACAAGGGTAGTGACATTCCCCATGTCTCCTGGTATTTACTCCTGTCTGAGCGGCAATACGTCAGCTTGTATGTATTCAAAGACCGAAGGTGCACTCACTACACCATACATGGCCCTCAAAGGCTCAGTTATTGCCAATTGCAAGATGACTACATGCAGATGCGCAGATCCCCCAGGTATCATATCACAGAATTATGGGGAAGCTGTGTCTCTAATAGATAAACATTCATGCAGTGTCTTGTCCCTAGACGGGATAACTCTGAGGCTCAGTGGGGAATTTGATGCGACCTATCAAAAGAACATCTCAATACTAGATTCTCAAGTCATCGTGACAGGAAATCTCGATATATCAACTGAGCTTGGGAATGTTAACAACTCGATAAGCAGTACCCTGGACAAATTAGCAGAAAGCAACAACAAGCTAAACAAGGTCAATGTAAACCTAACCAGCACATCTGCTCTCATCACTTATATTGTCTTAGCTATCGTATCTCTTGCTTTCGGCGTAATTAGCCTGGTTCTAGCATGCTACCTGATGTATAAACAAAGAGCACAACAAAAGACCTTACTATGGCTCGGGAACAACACCCTTGATCAGATGAGAGCCACTACAAGAACCATGGATCGTGTAGTTAGCAGAGTCGTACTAGAAAACGAAGAAAGAGAAGCAAAGAATACATGGCGCCTGGTTTTCCGGGTCGCAGTCCTATCTCTAATAGTAATGACATTAGCTATCTCTGTAGCCGCCCTGGTATACAGCATGGAGGCTAGCACGCCGAACGACCTTGCGGGTATATCGACGGTGATCTCCAGGGCAGAGGATAGGGTTACATCTTTACTCAATTCAAATCAAGATGTGGTAGATAGGGTATATAAACAGGTGGCCCTTGAGTCCCCGCTGGCGTTGTTGAATACTGAGTCTATAATTATGAATGCAATAACTTCTCTTTCCTATCAAATTAATGGGGCTGCAAATAGTAGTGGGTGTGGGGCACCTGTTCATGACCCGGATTATATTGGGGGGGTAGGTAAAGAGCTCATAGTAGATGACACGAGTGATGCCACTTCATTCTATCCTTCAGCATATCAAGAACACCTGAACTTTATCCCGGCGCCCACCACAGGTTCAGGCTGCACTCGGATACCCTCATTCGACATGAGCGCTACCCACTATTGTTATACTCACAATGTGATATTATCTGGCTGCAGAGATCACTCACACTCACATCAGTATTTGGCACTAGGTGTGCTTCGGACATCTGCAACAGGGAGGGTATTCTTTTCTACTCTGCGTTCCATCAATTTAGATGACACCCAAAATCGGAAGTCTTGCAGTGTGAGTGCAACTCCTTTAGGTTGTGATATGCTGTGCTCTAAAGTCACAGAGACTGAGGAGGAGGATTATAAGTCAGTTACCCCCACATCAATGGTGCATGGAAGGTTAGGGTTTGACGGTCAGTACCATGAGAAGGACTTAGACGTCACAGTCTTATTTAAGGATTGGGTTGCAAATTACCCGGGAGTGGGAGGAGGGTCTCTTATTGACGACCGTGTATGGTTCCCAGTTTATGGAGGGCTAAAACCCAATTCACCTAGCGACACTGCACAAGAAGGGAAATATGTAATATACAAGCGCTATAATAACACATGCCCCGATGAACAAGATTACCAAGTTCGGATGGCTAAATCCTCGTATAAGCCTGGACGGTTTGGTGGGAAGCGCGTACAGCAAGCCATCCTATCTATCAAAGTATCAACATCTTTGGGCGAGGACCCGGTGCTGACTGTACCGCCAAATACAGTTACACTCATGGGGGCCGAGGGCAGAATCCTCACAGTAGGAACATCTCATTTCTTGTACCAGCGAGGGTCTTCATACTTTTCTCCCGCCTTACTATACCCTATGACAGTGCGCAACAAAACAGCCACTCTTCATAGTCCTTATACATTTAATGCGTTCACTCGGCCGGGTAGTGTCCCTTGCCAGGCATCAGCAAGGTGCCCTAACTCATGTATCACTGGAGTCTATACTGATCCGTACCCTGTAGTCTTCCATAGGAATCACACCTTGCGAGGGGTGTTCGGGACAATGCTTGATAATGAACAAGCAAGGCTCAATCCCGTATCTGCAATATTTGACTACACATCTCGCAGTCGCATAACCCGGGTAAGTTCGACCAGCACCAAGGCAGCATACACGACATCGACATGTTTTAAAGTTGTCAAGACTAATAAAGTGTATTGTCTTAGCATTGCAGAAATATCCAATACTCTATTTGGGGAATTCAGGATCGTTCCTTTACTGGTCGAGATTCTCAAAGATGATAGGGTTATGGCGGGCTCCGGTCCCGATAGGGCAGAGCACCAGATTATCCTACCAGAGTCACATCTTTCTTCTCCACTAGTCAAACACAAATTACTCTATTACTGGAAATTAACTGGGCTACCACTTCCTGATGAATGCGATTTTGACCATCTCATTATCAGCAGGCAATGGAAAAAAATCCTCGAGTCAGCCACTCCTGACACTGAGAGAATGATAAAACTCGGGCGGGCAGTGCATCAGACTCTCAGCCACGATTCTAAGATAACCGGAGTGCTCCATCCTAGGTGTTTAGAAGAATTGGCTAGTATTGAAATTCCCGACTCAACTAACAAGTTTCGAAAGATTGAAAAGAAGATCCAGATTCACAACACGAGATATGGAGAAAAGTTCACGAGGTTGTGCACGCACGTTGAAAAGAAATTGCTAGGATCATCCTGGTCTAGCAATGTCCCACGATCAGAGGAATTCAACAGCATCCGTATGGATCCAGCCTTTTGGTTTCACTCAAAATGGTCCAGAGCCAAGTTTGCTTGGCTCCATATAAAGCAAGTCCAGAGACATCTGATCGTAGCAGCAAGAACAAGGTCCGCAGTTAACAAACTAGTGACACTGACTCATAAAATAGGCCAAGTCTTTGTTACTCCTGAGCTTGTCATTGTGACACATACAGATGAGAACAGGTTCACATGCCTCACCCAGGAACTTGTATTGATGTATGCGGATATGATGGAGGGCAGGGATATGGTCAACATAATATCTTCTACGGCGGCACATCTCAGAAACTTATCAGAGAAAATTGATGATGTTCTGCGGTTAGTGGATGCTCTAGCAAAAGATTTGGGCAACCGGGTCTATGATGTCGTATCACTAATGGAGGGATTCGCATATGGAGCCGTTCAGTTGCTCGAGCCGTCAGGTACATTTGCAGGAGACTTTTTTGCATTCAACCTGCAGGAGCTCAAAGACACTCTAATCGAACTCCTCCCAAATGATATAGCAGAATCAATAACTCATGCAATCGCCACCATCTTTTCGGGCTTAGAACAGAATCAAGCAGCTGAGATGTTGTGTTTGCTGCGCTTGTGGGGGCACCCACTGCTTGAGTCCCGTATTGCAGCAAAAGCAGTCAGGAGCCAGATGTGTGCACCAAAGATGCTAGACTTTGATATGATCCTCCAGGTGTTATCTTTCTTTAAGGGAACAATCATCAATGGATACAGAAAGAAGAACTCGGGTGTATGGCCACGTGTCAAGATAGATACGATATATGGGAATGTCATTAGACAGCTGCACGCTGATTCAGCAGAGATTTCACATGATGTCATGTTGAGGGAATATAAGAATCTATCTGCCCTTGAATTCGAGCCATGCATAGATTATGACCCTGTGACCAACTTAAGCATGTTCTTAAAAGACAAAGCAATCGCACATCCTAAAGATAACTGGCTCGCCTCATTTAGGCGAAATCTTCTCTCTGAGGACCAAAAGAAACATGTAAAGGAAGCGACCTCAACTAATCGCCTCTTGATAGAGTTCCTGGAGTCAAATGATTTTGATCCATATAAGGAGATGGAATATTTGACAACCCTTGAGTACCTAAGAGACGACAATGTAGCTGTGTCATACTCCCTCAAAGAGAAGGAGGTGAAAGTGAATGGGCGGATTTTCGCTAAATTAACCAAGAAATTGAGGAACTGTCAGGTAATGGCAGAAGGAATTCTCGCTGACCAAATTGCACCTTTCTTTCAGGGAAATGGGGTCATTCAGGATAGCATATCCTTGACTAAGAGTATGTTAGCAATGAGCCAATTATCTTTTAACAGCAATAAGAAACGTATCACTGACTGTAAGGAAAGGGTTTCCTCAAACCGCAACCATGATCCAAAGAATAAGAATCGCCGAAGAGTCGCCACTTTTATCACGACTGATCTGCAGAAGTACTGTCTTAACTGGAGATATCAGACAATCAAGCTATTTGCCCACGCCATAAACCAGCTGATGGGCCTACCTCACTTCTTTGAGTGGATTCATCTTAGATTAATGGACACTACGATGTTTGTAGGAGATCCTTTCAATCCCCCTAGTGACCCTACTGACTGTGATCTCTCAAGAGTCCCAAATGATGACATATATATTGTAAGTGCCAGGGGAGGTATTGAGGGGTTATGTCAGAAGCTATGGACAATGATATCGATTGCTGCAATCCAACTTGCCGCAGCAAGATCGCATTGTAGAGTTGCCTGCATGGTACAAGGTGACAATCAGGTAATAGCTGTAACAAGAGAGGTAAGGTCAGATGACTCCTCAGATATGGCGTTGACACAGTTGCACCAAGCCAGTGATAATTTCTTCAAAGAGCTGATCCATGTCAATCATCTGATTGGCCATAACCTAAAAGACCGCGAAACTATCAGGTCGGACACATTCTTCATATATAGCAAGCGAATATTCAAGGATGGAGCAATACTCAGTCAGGTCCTTAAGAACTCATCTAAATTGGTACTGATATCAGGCGACCTTAGTGAAAATACTGTAATGTCCTGTGCCAACATTGCATCTACTATAGCACGGCTATGTGAAAACGGGCTTCCTAAGGACTTCTGTTATTATTTAAACTACCTAATGTGTTGTGTACAAACATATTTTGATTCTGAATTTTCCATTACTCACAGCTCACAGCCAGATTCCAATCAGTCCTGGATTGAGGACATCTCTTTTGTACATTCGTATGTCTTAACCCCTGCTCAGCTTGGGGGACTAAGTAACCTTCAATACTCAAGGCTCTACACAAGAAACATCGGTGACCCAGGGACTACCGCTTTTGCAGAGGTCAAGAGATTAGAAACTGTGGGGTTGCTGAGTCCGAGCATTATGACGAACAGCTTAACAAGGCCACCTGGCAATGGAGATTGGGCCAGTCTTTGCAACGATCCATACTCCTTCAATTTTGAGACTGTCGCAAGCCCAAATATTGTCCTTAAGAAACATACACAGAAAGTCTTATTCGAAACTTGTTCAAACCCCTTATTATCCGGAGTACATACAGAGGATAATGAGGCAGAAGAGAAGGCATTGGCTGAATTCTTACTCAATCAGGAAGTGGTTCACCCACGTGTCGCGCATGCTATCATGGAGGCAAGCTCTGTAGGTAGGAGAAAGCAAATTCAAGGGCTTGTTGACACAACAAACACTGTGATTAAGATCGCACTGACCAGGAGGCCTCTCGGCATCAAGAGATTGATGCGGATAATCAATTACTCGAGCATGCATGCGATGTTATTCAGAGATGATGTTTTTTTGCCCAACAGATCCAACCACCCCTTAGTCTCCTCTAATATGTGTTCGCTGACGCTAGCAGATTATGCACGGAACAGAAGCTGGTCACCATTGACAGGGGGTAGGAAAATACTGGGTGTGTCTAATCCCGATACCATAGAGCTTGTAGAAGGGGAGATTCTTAGTGTCAGCGGAGGATGCGCAAAGTGTGACAGCGGAGATGAACAGTTTACGTGGTTCCATCTCCCAGGCAATATAGAGCTGACTGATGACACCAGGAAGAACCCCCCGATGAGAGTACCATACCTCGGATCAAAGACTCAGGAGAGGAGGGCTGCCTCGCTTGCAAAAATAGCTCATATGTCACCTCATGTGAAGGCGGCATTAAGGGCATCATCCGTGCTAATCTGGGCGTACGGGGACAACGAAGTGAACTGGACTGCCGCTCTTCGGATCGCAAGGTCTCGGTGCAATATAAGCTCAGAGTATCTTCGACTATTGTCACCCCTACCTACGGCTGGGAATCTCCAACATAGATTGGACGATGGCATAACCCAAATGACATTCACCCCTGCATCTCTCTACAGGGTATCACCTTACATTCACATATCCAATGATTCTCAAAGGCTATTTACCGAAGAAGGAATCAAAGAGGGGAATGTGGTTTACCAACAAATTATGCTCTTAGGTTTATCTCTAATTGAATCACTCTTCCCAATGACGACAACTAAGACATATGACGAAATCACATTACACCTCCACAGCAAATTCAGCTGCTGTATCAGGGAAGCACCCGTCGCAGTACCCTTCGAGCTCCTCGGGTTGGCACCGGAATTAAGGACAGTAACCACAAATAAGTTCATGTATGATCCCAGCCCTGTATCAGAGAGAGACTTTGCGAGACTTGACCTGGCTATTTTCAAGAGTTACGAGCTTAATCTGGAGTCGTACTCCACAATGGAGTTAATGAACATTCTTTCAATATCTAGTGGGAAGTTGATTGGTCAGTCCGTGGTTTCTTATGATGAAGATACCTCTATCAAGAATGACGCCATAATAGTGTATGACAATACACGAAACTGGATCAGTGAGGCCCAAAATTCAGATGTGGTCCGCCTATTCGAATATGCAGCACTCGAAGTGCTTCTCGACTGTGCTTATCAACTCTACTATCTGAGGGTGCGAGGGCTAAATAACATCGTCTTATACATGAGTGATTTATACAAGAATATGCCAGGAATTCTACTCTCCAATATTGCGGCCACGATATCTCACCCCATCATTCACTCAAGGTTGAATGCAGTAGGTCTAGTCAACCATGACGGGTCACATCAACTTGCAGACACAGATTTCATCGAAATGTCTGCGAAACTGTTAGTCTCCTGCACTAGACGCGTGATCTCAAGTCTATACGCAGGGAATAAGTATGATCTACTGTTTCCATCTGTTTTAGATGATAACTTGAGTGAGAAGATGCTTCAACTGATTTCCCGGTTATGTTGTCTGTACACAGTGCTCTTCGCCACAACAAGAGAAATTCCAAAAATAAGAGGCCTATCGGCGGAAGAAAAATGCTCAGTACTCACTGAGTACCTATTGTCAGATGCTGTGAGACCATTGCTTGGGTCCGAACAAGTGAGCTCTATCATGTCTCCCAACATAATTACGTTCCCAGCCAACCTATATTACATGTCTAGGAAGAGCCTTAACTTAATCAGAGAACGAGAGGACAGAGATATCATCTTGGCATTATTGTTCCCTCAGGAACCGCTACTTGAGTTTCGTCCATTACAGGACATCGGTGCGCGAGTGAAAGATCCCTTTACTCGACAACCTGCAGCATTCATACGGGAGTTAGACTTGAGTGCTCCAGCAAGATACGATGCATTTACACTTGATGAGTCTCACCTTGAGCACACACTGCCGAACCCAGAGGAAGATTACTTGGTACGATACTTGTTCAGAGGAATAGGGACTGCATCTTCCTCTTGGTATAAGGCATCACATCTACTTTCTGTACCTGAGGTCAGATGTGCAAGGCATGGAAGCTCCTTGTACCTGGCGGAAGGAAGTGGAGCTATTATGAGTCTTCTCGAACTGCACATACCGCACGAGACTATCTACTATAATACGCTTTTCTCAAATGAGATGAACCCCCCACAGCGACATTTCGGACCGACTCCAACACAGTTTTTAAATTCGGTCGTTTATAGGAATCTACAGGCGGAAGTGCCATGTAAAGATGGATTTGTCCAGGAGTTTCGTCCCTTATGGAGAGAGAATGCAGAAGAAAGTGACCTGACCTCGGATAAAGCAGTAGGATATATCACATCTACGGTGCCATACAGGACTGTATCATTACTGCATTGCGACATTGAAATTCCTCCAGGATCCAACCAAAGCTTACTGGATCAACTAGCTACTAACTTATCCCTGATTGCCATGCACTCTGTAAGAGAGGGCGGTGTCGTGATCATCAAAGTACTGTATGCAATGGGGTACTACTTCCATCTACTCGTGAATTTATTCACTCCCTGTTCCACAAAAGGATATATTCTCTCTAATGGCTATGCTTGTAGAGGGGATATGGAGTGCTACCTGATATTCGTCATGGGCTATGTGGGCGGGCCCACATTCGTACACGAAGTGGTGAGAATGGCAAAGACTCTAATACAGCAGCACGGTACGCTCCTGTCTAAATCGGACGAAATTACGTTGACTGGGTTATTTACCTCACAGAAGCATCGTGTAATGGACATTCTATCTAGTCCCTTACCGCGATTGATGAAATTCTTGGGGGAGAACATTGATGCTGCGTTGATTGAAGCCGGGGGGCAACCTGTCCGTCCATTCTGTGCAGAGAGTTTAGTAAGCACGCTAACAGATATGACTCAGACGACTCAGATCATTGCCAGCCACATTGACACAGTCATTCGATCCGTGATCTACATGGAAGCCGAGGGTGACCTTGCTGACACAGTATTCTTATTTACTCCTTACAATCTTTCTACAGACGGTAAAAAGAGAACATCACTTAAACAGTGCACAAGACAGATTCTAGAGGTCACAATACTAGGTCTCAGAGCCAAAGATCTCAATAAAGTGGGTGATGTAATAGGCTTAATACTCAGAGGTACAGTTTCTCTGGAGGATCTCATTCCACTGAGGACATATTTGAAGCGTAGTACCTGCCCAAAATACTTGAAGGCAGTCCTGGGTATTACTAAACTCAAAGAAATGTTCACAGACACTTCTTTATTATACCTGACTCGTGCTCAGCAAAAATTCTATATGAAAACCATAGGCAATGCGGCCAAGGGGTATTACAGTAATAATGATTTC
>1972/USA/1083_Fontana
ATGTCGTCCGTCTTTGACGAATACGAGCAGCTCCTCGCTGCTCAGACCCGCCCTAACGGAGCTCACGGAGGAGGAGAGAGAGGGAGCACTTTGAAAGTTGAGGTCCCAGTATTCACTCTTAACAGTGATGATCCAGAGGATAGATGGAATTTTGCGGTATTCTGTCTTCGGATTGCTGTTAGCGAGGATGCCAACAAGCCGCTCAGGCAAGGTGCTCTCATATCCCTCCTATGCTCCCATTCTCAGGTGATGAGAAACCATGTTGCCCTTGCAGGGAAACAGAACGAGGCCACACTGGCTGTTCTTGAGATCGATGGTTTTACCAATAGTGTGCCCCAATTCAACAACAGGAGCGGAGTGTCTGAGGAGAGGGCACAGAGATTCCTGGTGATAGCAGGATCTCTTCCCCGGGCATGCAGTAACGGCACTCCGTTCGTTACAGCTGGAGTTGAAGATGATGCGCCAGAAGATATCACTGACACTCTGGAAAGAATCCTATCTATCCAGGCCCAGGTATGGGTCACAGTAGCAAAGGCCATGACTGCATATGAGACAGCAGATGAGTCAGAAACAAGAAGGATCAATAAGTATATGCAGCAAGGTAGAGTCCAGAAGAAGTATATCCTCCACCCCGTATGCAGGAGTGCAATTCAACTCACAATCAGACATTCTCTGGCAGTCCGCATTTTCTTAGTTAGTGAGCTTAAGAGAGGCCGCAATACGGCAGGTGGGAGCTCTACATATTACAACTTAGTTGGGGATGTAGACTCATACATCAGGAACACCGGGCTTACTGCATTCTTCCTGACACTCAAGTATGGAATCAATACCAAGACATCAGCTCTTGCACTCAGCAGCCTTACAGGTGATATCCAAAAAATGAAACAGCTCATGCGTTTATATCGGATGAAAGGAGAGAATGCACCGTATATGACATTGTTAGGTGACAGTGACCAGATGAGCTTTGCACCAGCTGAGTATGCACAACTTTATTCTTTTGCCATGGGCATGGCATCGGTCTTAGATAAGGGAACTGGTAAATACCAATTCGCCAGAGACTTTATGAGCACATCATTCTGGAGACTTGGGGTGGAGTATGCCCAGGCTCAGGGAAGTAGCATCAATGAGGACATGGCTGCTGAGCTGAAACTAACCCCGGCAGCAAGGAGAGGTCTGGCAGCTGCTGCCCAACGAGTATCCGAGGAAATTGGCAGTGTGGACATTCCTACTCAACAGGCCGGGGTTCTCACTGGGCTCAGCGACGAAGGCCCCCGAGCCCCACAGGGTGGATCGAGCAAGTCGCAGGGGCAACCGGATGCTGGGGACGGGGAGGCCCAATTCTTGGATTTGATGAGAGCAGTGGCGAATAGCATGCGAGAAGCGCCAAACTCCGCACAGAGCACCACTCATCCGGAGCCCCCCTCAACTCCTGGGCCATCTCAAGACAATGACACCGACTGGGGGTACATGGCCACCTTTACAGATGCTGAGATAGACGATATACTTGAGACCAGTGGAACTGTCATTGACAGCATAATTACGGCCCAGGGCAAATCAGCAGAGACTGTCGGGAGGAGCGCAATCCCGCAAGGCAAGACCAAAGCCCTGAGCACAGCACGGGAGAAGCATGGGAGCATCCAGCCATCCGCCGGCCAGGACACCTCCGACCAACAGGATAGATCAGACAAACAGCCATCCACACCTGAGCAGGCGACCCCACACAACAACTCACCGGCCACATCCATCGAACCGCTCCCTACTCAGGCCGCAGGCGAGGCCGGCGACACACAGCTCAGGACCGGAGCAAGCAACTCTCTCTTGTCCATGCTTGACAAGCTGAGCAATAAATCGTCTAATGCTAAAAAGGGGCCACGGTCGAGCCCCCAGGAAGGACATCATCAACCTCCGGCCCAACAGCACGGGAATCAACCGAGCCGTGGAAACAATCAGGAAAGACCGCAGCACCAGGCCAAATCCGCCCCTGGAAGCCGGGGCACAGAC------------GCGAGCACAGCATATCATGGACAATGGAAGGAGTCACAACTATCAGCTGGTGCAACCCCTCGTGTGCTCCAGTCAGGGCAGAGCCAAGACAGTACCCCTGCACCTGTGGATCATGTCCAACTACCTGTCGACTTTGTGCAGGCGATGATGTCTATGATGGAGGCGTTATCACAGAAAGTAAGTAAAGTTGACTATCAGCTAGACCTAGTCTCAAAGCAGACATCCTCCATCCCTATGATGCGATCTGAAATCCAACAGCTTAAAACATCTGTTGCGATCATGGAAGCCAATTTAGGAATGATGAAAATTCTGGACCCTGGTTGTGCTAACGTCTCATCCTTAAGTGATCTACGGGCGGTCGCCCGATCCCACCCAGTTTTAGTCTCAGGCCCTGGAGATCCATCCCCTTACGTGACACAAGGGGGTGAAATGACACTCAATAAACTCTCGCAACCGGTACAGCACCCTTCTGAATTAATTAAATCTGCCACGGCAAGCGGGCCTGATATGGGCGTGGAGAAGGACACTGTCCGTGCATTAATCACCTCGCGCCCGATGCATCCAAGCTCCTCAGCTAAGCTCCTGAGTAAGCTGGATGCAGCCAGGTCGATTGAAGAGATCAGAAAGATCAAACGCCTTGCGCTGAATGGTATGGACTCATCCAGGACAATCGGGCTGTACTTTGATTCTGCCCTCCCTTCCAGCAGCCTGTTAGCATTCCCGATCGTCCTACAAGACACAGGAGATGGGAAGAAGCAAATCACCCCACAATACAGGATCCAGCGTCTTGACTCGTGGACAGACAGTAAGGAAGACTCGGTATTTATCACCACCTACGGATTCATCTTCCAAATTGGGAATGAAGAAGTCACCGTCGGCATGATCAACGACAATCCCAGGCACGAGTTACTTTCTTCTGCGATGCTCTGCCTAGGAAGTGTCCCGAACGATGGAGATCTTGTTGAACTGGCGAGGGCCTGCCTCACTATGGTGGTAACTTGCAAGAAGAGTGCGACTAATACTGAAAGAATAGTCTTCTCAGTAGTGCAGGCACCTCGGGTGCTGCAAAGCTGTATGGTTGTGGCAAATAGGTACTCATCAGTGAATGCAGTGAAGCATGTGAAAGCACCCGAGAAGATCCCTGGGAGCGGAACCCTAGAGTATAAGGTGAATTTTGTCTCTTTGACTGTGGTGCCGAGGAAAGACGTCTATAGGATCCCAACTGCAGCATTGAAAATATCTGGCTCAAGCCTATACAATCTCGCGCTCAATGTCACTATTGATGTGGAGGTAGACCCGAAGAGCCCGTTAGTCAAATCCCTTTCTAAGTCTGATAGTGGATACTATGCTAATCTTTTTTTGCATATCGGGCTTATGTCCACTGTAGATAAGAAGGGAAAGAAAGTGACATTTGACAAGATAGAGGGAAAGATAAGAAGACTCAATCTATCTGTCGGGCTCAGTGATGTGCTCGGACCTTCTGTGCTTGTGAAGCCGAGAGGTGCACGGACTAAGCTACTGGCACCTTTCTTCTCTAGCAGTGGGACAGCCTGCTATCCTATAGCAAATGCCTCTCCCCAGGTTGCTAAAATACTCTGGAGCCAAACTGCGCACCTGCGGAGTGTAAAAGTCATCATTCAAGCTGGCACCCAACGTGCTGTCGCAGTGACTGCTGATCATGAGGTTACCTCTACCAAGATAGAGAAGAAACACACCATTGCTAAATACAATCCTTTCAAAAAGATGGGCTCCAAACCTTCTACCAGGATCCCAGTACCTCTGATGCTGATCACCCAGATTATGTTGATATTGAGCTGTATCTGTCTGGCAAGCTCTCTTGACGGCAGGCCTCTTGCAGCTGCAGGGATTGTGGTAACAGGAGATAAAGCAGTCAATATATACACCTCATCTCAGACGGGGTCAATCATAGTCAAGTTGCTCCCAAATATGCCCAAGGACAAAGAGGCGTGTGCGAAAGCCCCGTTAGAAGCATACAACAGAACACTGACTACTTTACTCACCCCCCTTGGTGATTCCATCCGGAGGATACAAGGGTCTGTGTCTACATCAGGAGGAAGGAGACAGAAACGCTTTATAGGTGCTATTATCGGCAGTGTAGCTCTCGGGGTTGCAACAGCGGCACAGATCACAGCAGCTGCGGCCCTAATACAAGCCAACCAAAATGCCGCCAACATCCTCCGGCTTAAGGAGAGCATTGCTGCAACCAATGAGGCTGTGCATGAGGTCACCGACGGATTATCCCAACTAGCAGTGGCAGTTGGGAAGATGCAGCAGTTTGTTAATGACCAGTTTAATAATACGGCGCGTGAATTGGACTGTATAAAAATTACACAACAAGTTGGTGTAGAACTCAACCTATACCTAACTGAACTGACTACAGTGTTCGGGCCACAAATCACTTCCCCTGCCCTGACTCAGCTGACTATCCAGGCACTTTATAATTTAGCTGGTGGCAACATGGATTACTTATTGACTAAGTTAGGTGTAGGGAACAATCAACTCAGCTCATTAATTGGTAGCGGCTTGATCACCGGCAACCCTATACTGTATGACTCACAGACTCAACTCTTGGGCATACAGGTGAATTTACCCTCAGTCGGGAACCTGAATAATATGCGTGCCACCTACTTGGAGACCTTATCTGTAAGCACAACCAAAGGGTTTGCCTCAGCACTTGTCCCAAAGGTAGTGACACAAGTCGGTTCCGTGATAGAAGAACTTGACACCTCATACTGTGTCGAATCCGATTTGGATTTATATTGTACAAGAATAGTGACATTCCCCATGTCTCCTGGTATTTATTCCTGTTTGAGCGGTAATACATCAGCTTGCATGTATTCAAAGACTGAGGGCGCACTCACTACGCCATATATGGCCCTCAAAGGCTCAGTTATTGCCAATTGCAAGATGACAACATGTAGATGTGCAGACCCCCCAGGCATCATATCACAAAATTATGGAGAAGCTGTATCTCTGATAGATAGACATTCATGCAATGTCTTATCATTAGATGGGATAACCCTGAGGCTCAGTGGGGAATTTGATGCAACTTATCAAAAGAATATCTCAATACTAGATTCTCAAGTCATCGTGACAGGCAATCTTGATATATCAACTGAGCTTGGGAATGTCAACAATTCAATAAGCGATGCCTTGGACAGGTTAGCGGAAAGCAACAGCAAGCTAGACAAAGTCAACGTCAGACTAACCAGCACATCTGCTCTCATTACTTATATCGTTCTAACTGTCATATCTCTTGTTTTCGGTGCACTTAGCCTGGTTTTAGCATGCTACCTGATGTACAAGCAAAAGGCACAACAAAAGACCTTACTATGGCTTGGGAATAATACCCTCGATCAGATGAGAGCCACTACAAGAACAATGGACCGTGCAGTTAGCAGGGTTGTGCTAGAGAATGAAGAAAGAGAAGCGAAAAACACATGGCGCTTGGTTTTCCGGATCGCAGTTTTACTTTTAATAGTAATGACTTTAACTATCTCTGCAGCCGCCCTGGTATACAGCATGGGGGCTAGTACGCCGCGCGACCTCGCAGGCATATCGACTGCGATCTCTAAGACAGAGGATAAGATTACGTCTTTACTTAGTTCAAATCAAGATGTAGTAGATAGGATATATAAGCAAGTGGCCCTCGAATCTCCGCTGGCGCTGCTAAATACTGAATCTATAATTATGAATGCAATAACGTCTCTCTCTTATCAAATTAACGGGGCTGCGAATAATAGCGGGTGTGGGGCGCCTGTTCATGATCCAGATTATATCGGGGGGATAGGCAAAGAACTCATAGTAGACGACACTAGTGATGTCACATCATTCTATCCTTCTGCATACCAAGAACACCTGAATTTTATCCCGGCGCCTACTACGGGATCAGGTTGCACTCGGATACCCTCATTTGACATGAGCGCTACCCACTACTGTTATACTCACAATGTGATACTTGCTGGTTGCAGGGATCACTCACACTCACATCAATACTTGGCACTTGGTGTGCTTCGGACATCTGCAACAGGGAGGGTATTCTTTTCTACTCTGCGTTCCATCAATTTAGATGACACCCAAAATCGGAAGTCCTGCAGTGTGAGTGCAACTCCTCTAGGTTGTGACATACTGTGCTCTAAAGTCACAGAGACTGAGGAAGAGGATTATAAGTCAGTTACCCCCACGTCAATGGTGCACGGAAGGTTAGGGTTTGACGGTCAATATCATGAGAAGGACCTAGACATCACAGTCTTATTTAAGGATTGGGTGGCAAATTACCCGGGAGTGGGAGGTGGGTCTTTTATTGACGACCGTGTATGGTTCCCAGTTTACGGAGGGCTAAAACCCAACTCGCCTAGCGACACTGCACAAGAAGGGAAATATGTAATATACAAGCGCTATAATAACACATGCCCCGATGAACAAGATTACCAAATTCGGATGGCTAAGTCTTCGTACAAGCCTGGGCGGTTTGGTGGAAAGCGCGTGCAGCAAGCCATCTTATCTATCAAAGTGTCAACATCTTTGGGTGAGGACCCGGTGTTGACTGTTCCGCCTAATACAATTACACTTATGGGGGCCGAAGGCAGAGTTCTCACAGTAGGGACATCTCATTTCTTGTACCAACGAGGGTCTTCATATTTCTCCCCTGCCTTACTATATCCTATGACAGTATACAACAAAACAGCTACTCTTCATAGTCCTCATACATTCAATGCTTTCACCCGGCCAGGTAGTGTCCCTTGTCAGGCATCAGCGAGATGCCCTAACTCATGTATCACTGGAGTCTATACTGATCCGTATCCTTTAGTCTTCCATAAGAATCATACCTTGCGAGGGGTCTTCGGGACAATGCTTGACAATGAACAAGCAAGACTCAACCCTGTATCTGCAGTATTCGACAGCATATCCCGCAGTCGTGTAACCCGGGTGAGTTCAAGCAGCACCAAAGCAGCATACACGACATCGACATGTTTTAAAGTTGTCAAGACCAATAAAGCTTATTGTCTTAGCATTGCAGAAATATCTAATACCCTATTCGGGGAATTCAGGATCGTTCCTTTACTAGTTGAGATTCTTAAGGATGATAGGGTTATGGCGGGCTCCGGTCCCGAAAGGGCAGAGCACCAGATCATCCTACCAGAGTCACATCTATCTTCTCCATTGGTCAAGCACAAATTGCTCTATTACTGGAAATTAACTGGGCTACCGCTCCCTGACGAATGCGACTTTGATCATCTCATTATCAGCAGGCAATGGAAGAAAATACTTGAATCTGCCACTCCTGACACTGAGAGAATGATAAAACTCGGGCGGGCAGTGCACCAGACTCTCAACCACAACTCCAAGATAACTGGAGTACTCCATCCCAGGTGTTTAGAAGAACTGGCTAGTATTGAGGTCCCTGATTCAACCAACAAATTTCGGAAGATCGAAAAGAAGATCCAGATTCACAACACGAGGTATGGAGACCTGTTCACAAAGCTATGCACGCTCATTGAAAAGAAATTGCTAGGATCATCCCGGTCTAGCAATGTCCCACGATCAGAGGAGTTCAGCAGCATCCGTACAGATCCGGCATTCTGGTTTCACTCAAAATGGTCCAGAGCCAAGTTTGCATGGCTCCATATAAAACAGGTCCAGAGGCATCTGATTGTAGCAGCAAGAACAAGGTCCGCAGTCAACAAGTTAGTGACGCTAACCCATAGGGTAGGCCAAGTCTTTGTTACTCCTGAGCTTGTCATTGTGACACATACAGATGAGAACAAGTTCACATGCCTCACCCAAGAACTTGTATTGATGTATGCAGATATGATGGAAGGCAGGGACATGGTCAACATAATATCTTCTACGGCGACACATCTCAGGAGTCTATCAGAGAAAATTGATGATATTCTGCGGTTAGTAGATGCTCTGGCAAAGGATTTGGGCAATCAAGTCTATGATGTTGTAGCATTAATGGAGGGATTCGCATACGGTGCCGTTCAGCTGCTTGAGCCGTCGGGTACATTTGCAGGAGATTTCTTTGCATTCAACCTACAGGAGCTCAAGGACACTCTAATCGAACTCCTCCCAAATGATATAGCAGAATCAGTAACTCACGCAATCGCCACCGTATTCTCTGGCTTAGAACAGAATCAAGCAGCTGAGATGTTGTGCTTGCTGCGTTTGTGGGGTCATCCACTGCTTGAATCCCGTAGTGCAGCAAAAGCAGTCAGGAGCCAGATGTGCGCACCGAAGATGGTGGACTTCGATATGATCCTCCAGGTATTATCCTTCTTTAAGGGAACAATCATCAATGGATACAGAAAGAAGAACTCAGGTGTGTGGCCACGCGTCAAGATAGATACGATATACGGGAAGGTCATTGGGCAGCTACATGCTGATTCGGCAGAGATTTCACATGATGTCATGTTGAGAGAGTACAAGAGTTTATCTGCCCTTGAATTCGAGCCATGTATAGAATATGACCCTGTCACCAATCTGAGTATGTTCTTAAAGGACAAGGCAATCGCACATCCAAAAGATAACTGGCTCGCCTCATTTAGGCGGAACCTTCTCTCTGAGGACCAGAGGAAACAGGTAAAGGAGGCAACCTCAACTAACCGCCTCTTGATAGAGTTCCTAGAATCAAATGATTTTGATCCATATAAGGAGATGGAATACTTGACAACCCTTGAGTACCTAAGAGATGACAGTGTGGCAGTATCATACTCACTCAAAGAGAAGGAGGTGAAAGTTAATGGGCGGATTTTCGCTAAGTTAACAAAGAAATTAAGGAACTGCCAGGTAATGGCAGAAGGAATTCTAGCTGACCAGATTGCACCTTTTTTCCAGGGAAATGGGGTCATTCAAGATAGCATATCCTTGACTAAGAGTATGTTGGCGATGAGTCAACTGTCCTTTAACAGCAATAAGAAACGTATCACTGACTGCAAAGAGAGGGTTTCCTCAAACCGCAATCATGATCCGAAGAGCAAGAATCGTCGGAGAGTTGCCACCTTTATCACGACTGACCTGCAAAAGTATTGTCTTAACTGGAGATATCAGACAATTAAGCTATTCGCCCATGCCATCAATCAGCTGATGGGCCTACCTCACTTCTTCGAGTGGATTCATCTTAGACTAATGGACACTACAATGTTTGTAGGAGACCCTTTCAATCCTCCAAGTGACCCGACCGACTGTGATCTATCAAGAGTCCCAAATGATGATATATATATTGTCAGTGCTAGAGGGGGCATTGAGGGGCTATGCCAGAAGCTATGGACAATGATCTCAATTGCTGCAATCCAACTTGCTGCAGCAAGGTCGCATTGTCGAGTTGCCTGTATGGTACAAGGTGACAATCAAGTAATAGCTGTGACGAGAGAAGTAAGATCAGATGACTCCCCGGATATGGTGTTGACACAGTTGCATCAAGCTAGTGATAATTTCTTCAAAGAACTGATTCATGTCAATCATCTGATTGGCCATAACCTGAAAGATCGTGAAACCATCAGGTCAGACACGTTCCTCATATACAGCAAACGAATATTCAAAGACGGAGCAATACTCAGTCAGGTCCTCAAAAACTCATCTAAATTAGTGCTAATATCAGGCGACCTTAGTGAAAACACTGTAATGTCCTGTGCCAACATTGCATCCACTGTAGCACGGCTGTGTGAGAACGGGCTCCCTAAGGACTTCTGTTATTATTTAAATTATCTAATGAGTTGCGTGCAGACATACTTTGATTCTGAGTTTTCTATTACTCACAGTTCGCAACCAGATTCCAACCAGTCTTGGATTGAGGACATCTCTTTCGTACACTCATACGTCTTAACCCCTGCGCAGCTGGGAGGACTGAGTAACCTTCAATACTCAAGGCTCTACACAAGGAATATTGGTGACCCGGGGACTACTGCTTTTGCGGAGGTCAAGCGATTAGAAGCAGTGGGGTTGCTGAGTCCTAGCATTATGACTAACATCTTAACTAGGCCACCTGGCAATGGAGACTGGGCCAGCCTGTGCAACGATCCATACTCTTTTAATTTTGAGACTGTCGCAAGCCCAAATATTGTCCTTAAGAAACATACACAGAAAGTCTTATTTGAGACTTGTTCAAACCCTTTATTATCCGGAGTACATACAGAGGACAATGAGGCAGAAGAGAAGGCACTGGCTGAATTCCTACTCAATCAAGAAGCGGTTCACCCACGTGTCGCACATGCTATCATGGAAGCAAGCTCTGTAGGTAGGAGAAAGCAAATCCAAGGGCTTGTTGACACAACAAACACTGTGATTAAGATTGCGCTGACTAGGAGGCCCCTCGGTATCAAGAGGCTGATGCGGATAGTCAATTACTCGAGCATGCATGCAATGTTATTCAGAGACGATGTTTTCTTATCTAATAGATCCAACCATCCATTAGTCTCTTCTAATATGTGTTCGCTGACGCTAGCAGATTATGCCCGGAACAGAAGCTGGTCACCTTTGACAGGAGGTAGGAAAATACTGGGTGTATCTAACCCCGATACCATAGAACTTGTGGAGGGAGAGATTCTTAGTGTCAGTGGGGGGTGCACAAAATGTGACAGCGGAGATGAACAGTTTACTTGGTTTCATCTTCCAAGCAATATAGAGCTGACTGATGACACCAGCAAGAATCCCCCGATGAGAGTGCCATATCTCGGGTCAAAGACCCAAGAGAGGAGGGCTGCCTCGCTTGCGAAAATAGCTCATATGTCGCCACATGTAAAGGCAGCACTAAGAGCATCGTCCGTGTTAATCTGGGCTTATGGGGACAACGAAGTAAACTGGGCTGCTGCTCTTAAGATTGCAAGGTCTCGATGTAACATAAGCCCAGAGTATCTTCGGCTATTGTCACCCCTGCCCACAGCTGGGAATCTCCAACATAGATTGGATGATGGCATAACCCAGATGACATTTACCCCTGCATCTCTCTACAGAGTATCACCTTACATTCACATATCCAATGATTCTCAGAGGCTATTTACTGAAGAAGGAATCAAAGAGGGGAATGTGGTTTATCAACAAATTATGCTCCTGGGTTTATCTCTAATTGAATCACTCTTCCCAATGACAACAACCAAGACGTATGATGAGATTACATTACACCTCCACAGTAAATTTAGCTGCTGTATCAGGGAAGCACCTGTTGCGGTTCCTTTCGAGCTACTCGGGTTGGCACCAGAATTAAGGACGGTAACCTCAAATAAGTTCATGTATGATCCTAGCCCTATATCAGAGAGAGATTTTTCGAGACTTGACTTAGCTATCTTCAAGAGTTACGAGCTTAATTTAGAGTCGTATTCCACAATAGAGCTAATGAACATTCTTTCAATATCTAGTGGGAAGTTGATTGGTCAGTCCGTGGTTTCCTATGATGAAGATACCTCTATAAAGAATGACGCTATAATAGTATATGACAACACACGGAATTGGATCAGTGAAGCCCAGAATTCAGATGTGGTCCGCCTATTCGAGTATGCGGCACTCGAAGTGCTCCTCGATTGTTCTTACCAACTCTACTATCTGAGAGTGAGAGGTCTAAACAACATTGTCCTATACATGAGTGACTTATACAAGAATATGCCAGGGATTTTACTCTCCAATATTGCGGCCACGATATCCCACCCCATCATTCACTCAAGGTTGAATGCAGTAGGTCTAGTCAACCATGACGGGTCACACCAGCTTGCAGACACAGATTTCATCGAAATGTCTGCGAAACTGTTAGTCTCTTGCACTCGGCGCGTGGTCTCAGGCTTATATGCAGGGAATAAGTATGATCTGCTGTTTCCATCTGTCTTAGATGATAACCTGAGTGAGAAGATGCTTCAGCTGATTTCCCGGTTATGCTGTCTGTACACAGTGCTTTTTGCTACCACAAGAGAAATCCCAAAAATAAGGGGCCTATCAGCGGAAGAAAAATGCTCAATACTCACTGAGTACCTACTGTCAGATGCTGTGAAACCATTGCTTAGGCCCGAACAATTGAGCTCTATCACGTCTCCCAACATAATTACGTTCCCAGCCAATCTATATTACATGTCTAGGAAGAGCCTTAATTTGATCAGGGAACGAGAAGACAGAGATACCATCTTGGCATTGTTGTTCCCCCAGGAACCACTGTTTGAGCTTCGTCCAGTACAAGACATTGGTGCTCGAGTGAGAGATCCATTTACTCGACAACCTGCATCATTCATACAAGAGTTAGATCTGAGTGCTCCAGCAAGGTATGACGCATTTACACTTAGTGAGGTTCACTCCGAGCACACATTGCCGAGCCCAGAGGAAGATTACTTAGTACGCTACTTGTTCAGGGGAATAGGGACTGCCTCATCTTCTTGGTATAAGGCATCTCATCTTCTTTCCGTACCTGAGGTCAGATGTGCAAGACATGGGAACTCCTTATACTTGGCGGAAGGAAGTGGAGCAATCATGAGTCTTCTTGAATTGCATATACCGCACGAGACCATCTATTATAATACGCTTTTCTCGAATGAGATGAACCCTCCACAGCGACATTTCGGACCGACCCCAACACAGTTTCTAAATTCAGTCGTTTATAGGAACCTACAGGCGGAAGTGCCATGCAAAGACGGATTCGTCCAGGAGTTTTGCCCATTATGGAGGGAGAATGCAGAAGAAAGTGACCTGACCTCGGATAAAGCAGTGGGATATATCACATCTGTGGTGCCCTATAGGTCTGTATCATTACTACATTGTGACATTGAAATTCCTCCAGGGTCCAGTCAAAGCTTACTAGATCAACTGGCTACTAATTTATCTCTGATTGCCATGCATTCTGTAAGGGAGGGCGGGGTAGTGATCATAAAAGTACTGTATGCAATGGGATACTACTTCCATCTACTCATGAATTTATTCACTCCATGTTCCACAAAAGGATATATTCTCTCTAACGGTTATGCCTGTAGAGGGGATATGGAGTGTTACCTGATATTTGTCATGGGCTATTTAGGCGGGCCTACATTCGTGCATGAGGTGGTGAGGATGGCAAAAACTCTAATACAACGGCACGGTACTCTTTTGTCTAAATCAGATGAAATTACATTGACTAGGCTATTTACCTCACAGCAGCATCGTGTAATAGACATCCTATCCAGCCCTCTACCGAGACTAATGAAGTTCTTGAGAGAAAATATTGATGCTGCGCTGATTGAAGCGGGGGGACAGCCCGTCCGTCCATTCTGCGCAGAGAGTTTAGTGAGCACATTAACAGATATGACTCAGATGACTCAGGTCATTGCCAGCCACATTGACACAGTCATTCGATCTGTGATTTACATGGAGGCTGAGGGTGACCTTGCTGACACAGTGTTCTTATTTACTCCTTACAATCTCTCTACAGATGGTAAAAAGAGAACATCACTCAAACAGTGCACAAGACAGATCTTAGAGGTCACAATACTGGGTCTCAGAGTCAAAGATCTCAATAAAGTAGGTGATGTAATTGGCTTAATACTCAGAGGTATGGTTTCTCTGGAGGACCTCATCCCACTAAGGACATACCTGAAGCGCAGTACCTGTCCGAAGTATTTGAAGGCAGTCCTAGGTATTACTAAACTTAAAGAAATGTTCACAGATACCTCCTTACTATACTTGACTCGTGCTCAACAAAAATTCTACATGAAAACTATAGGTAATGCAGCCAAGGGATATTACAGTAACAATGACTCT
>1971/USA/Lar
ATGTCATCCGTATTTGACGAATACGAGCAACTCCTCGCTGCTCAGACTCGCCCTAATGGAGCTCACGGAGGAGGAGAGAAAGGGAGCACTTTAAAAGTTGAGGTCCCAGTATTCACTCTTAATAGTGACGATCCAGAAGATAGATGGAATTTTTCGGTATTCTGTCTTCGGATTGCCGTTAGCGAGGATGCCAACAAGCCACTCAGGCAAGGTGCTCTTATATCCCTCTTGTGCTCCCATTCTCAAGTGATGAGGAACCATGTTGCCCTTGCAGGGAAACAGAATGAGGCCACACTGGCTATTCTTGAGATTGATGGGTTTACCAACAGCACGCCCCAGTTCAACAACAGGAGTGGAGTGTCCGAGGAGAGAGCACAGAGATTCATGGTGATAGCCGGGTCTCTCCCTCGGGCATGCAGTAACGGTACTCCGTTCGTCACAGCTGGGGTTGAAGATGATGCACCAGAAGATATCACTGACACTCTGGAAAGGATCCTATCTATCCAGGCTCAGGTATGGGTCACAGTAGCGAAGGCCATGACTGCATATGAGACAGCAGATGAGTCGGAAACAAGAAGAATCAATAAGTATATGCAGCAAGGCAGAGTCCAAAAGAAATACATCCTCCACCCCGTATGCAGGAGTGCAATTCAACTCACAATCAGACATTCTTTGGCAGTTCGCATTTTCTTAGTTAGCGAGCTTAAGAGAGGCCGCAATACGGCAGGTGGGAGCTCCACATATTACAACTTAGTAGGGGATGTAGACTCATACATTAGGAACACCGGGCTTACTGCATTCTTCTTGACACTCAAATATGGAATTAATACCAAGACATCGGCTCTTGCACTCAGCAGCCTCACAGGCGATATCCAAAAAATGAAGCAGCTCATGCGTTTATATCGGATGAAGGGAGAAAATGCACCATACATGACATTGCTAGGTGACAGTGACCAGATGAGCTTTGCACCAGCTGAGTATGCACAACTTTATTCTTTTGCCATGGGCATGGCATCAGTCTTAGATAAAGGAACTGGCAAATACCAATTCGCCAGAGACTTTATGAGCACATCATTCTGGAGACTTGGGGTGGAATATGCTCAGGCTCAGGGGAGTAGCATCAATGAGGACATGGCTGCTGAGCTAAAACTAACCCCGGCAGCAAGGAGAGGCCTGACAGCTGCTGCCCAACGAGTGTCCGAGGAAATTGGCAGCGTGGATATTCCTACTCAACAGGCCGGGGTCCTCACTGGACTCAGCGACGGAGGCCCCCAAGCCCCACAGGGCGGATCGAACAAGTCGCAAGGGCAACCGGATGCCGGGGACGGAGAGACCCAATTCTTGGATTTGATGAGAGCGGTGGCGAATAGCATGCGAGAAGCACAAAACTCCGCACCGAGCACCACCCATCCAGAGCCTCCCCCAACTCCTGGGCCATCCCCAGACAACGACACCGACTGGGGGTACATGGCTACCTTTACAGATGCGGAGATAGACGATATACTTGAGACCAGTGGAACTGTCATTGACAGCATAATCACGGCCCAGGGTAAATCAGCAGAGACTTCCGGAAGGAGCGCAATCCCGCAAGGCAAGACCAAAGCACTGAGCACAGCATGGGAGAAACATGGGAGCATCCAACCATCCGCCAGTCAGGACACCCCTGACCAACAGGATGGATCAGACAAACAGCCATCCACACCTAAGCAGGCGACCTCACACAACAGCCCGCCAGTCACACCCACCGAACCGCCCCCCACTCAGGCCGCGGGCGAGGCCGGCGACGCGCAGCTCAAGACCGGAGCAAGCAACTCTCTTTTGTCCATGCTCGACAAGCTGAGCAATAAATCGTCTAAAACTAAAAAGGGCCCATGGTCAAGTCATCAAGAAGGACATCACCAACCTCCGGCCAAACAACATGGGAATCAGCCGAGCCATGGGAACCACCAGGAAAAATCCCAGCACCAGGCCAAGGCCGCCCCTGGAAGCCGGGGCACAGAC------------GTGAACACAGCATATCATGGACAACAGAAGGAGTCACAACTATCAGCTGGTGCAACCCCTCATGCGCTCCAGTCAGGGCAGAGCCAAGACAATACTCCTGTATCTGTGGATCATGTCCAGCCACCTGTCGACTTTGTGCAGGCGATGATGTCTACGATGGAGGCGTTATTGCAGAAGGTAAATAAAGTTGACTATCAGCTAGATCTAGTCTTGAAGCAGACATCCTCCATCCCTATGATGCGAACTGAAATCCAACAGCTAAAAACATCTGTTGCGGTCATGGAAGCCAATTTAGGCATGATGAAAATTCTGGACCCTGGTTGTGCTAACATTTCATCCTTAAGCGATCTACGGGCAGTCGCTCGATCCCACCCAGTTTTAGTTTCAGGCCCCGGAGATCCGTCTCCTTATGTGACACAAGGAGGTGAATTGACACTCAATAAACTCTCGCAACCGGTACAATACCCTTCCGAGTTAATTAAATCTGCCACGGCAAGCGGGCCTGACATGGGAGTGGAGAAGGACACTGTCCGTGCATTGATCACTTCACGCCCGATGCATCCGAGCTCCTCAGCTAAGCTCCTGAGTAAGCTGGATGCAGCCGGGTCGATTGAAGAGATCAGGAAGATCAAACGCCTTGCGCTGAATGGTATGGACTCATCCAGGACAATCGGACTGTACTTTGATTCTGCCCTTCCTTCCAGCAGCCTGCTTGCTTTCCCGATCGTCCTACAAACCACAGGAGATGGGAAGAAGCAAATCACCCCACAATATAGGATCCAGCGTCTTGACTCGTGGACGGACAGCAAAGAAGATTCGGTATTTATCACCACCTACGGGTTCATCTTCCAAGTCGGGAATGAAGAAGTCACTGTCGGCACGATCAATGATAACCCTAGGCAAGAGTTACTTTCTTCTGCAATGCTCTGCCTAGGGAGTGTCCCTAATGACGGAGATCTCGTTGAGCTGGCGAGGGCCTGCCTCACTATGGTGGTAACGTGCAAGAAGAGTGCAACCAATACTGAGAGAATAGTCTTCTCGATAGTGCAGGCACCCCGGGTGCTGCAAAGCTGTATGGTTGTGGCAAATAGGTACTCATCAGTGAATGCAGTAAAGCATGTAAAAGCACCAGAGAAGATCCCCGGGAGCGGAACTCTAGAGTATAAGGTGAACTTTGTCTCTTTGACTGTGGTGCCGAGGAAGGATGTCTACAGGATCCCAACCGCAGCATTGAAAGTATCTGGCTCGAGCCTGTACAATCTTGCGCTCAATGTCACTATTGATGTGGAGGTGGACCCGAAGAGCCCATTAGTCAAATCCCTTTCCAAGTCCGATAGTGGATACTATGCTAATCTTTTCTTACATATCGGGCTTATGTCCACTGTAGATAAAAAGGGAAAGAAAGTGACATTTGACAAGCTGGAAAGGAAGATAAGAAGACTCAATCTATCTGTTGGGCTCAGTGATGTGCTCGGACCTTCTGTGCTTGTGAAGGCGAGAGGTGCACGGACTAAGCTGTTGGCACCTTTCTTCTCTAGCAGTGGGACAGCCTGCTACCCTATAGCAAATGCTTCTCCCCAGGTTGCTAAGATACTCTGGAGTCAAACTGCGCACCTGCGAAGTGTAAAGGTCATCATTCAAGCGGGCACCCAACGTGCTGTCGCAGTGACCGCTGACCATGAGGTTACCTCTACTAAGATAGAGAAGAGGCATACTATTGCTAAATACAACCCCTTCGAGAAAATGGGCTCTAAACCTTCTACCAGGCTCCCAGTACCTCTGATGCTGATCACCCGGATTACGCTGATACTGAGCTGTATCTGTCTGGCAAGCTCTCTTGACGGCAGACCTCTTGCAGCTGCAGGGATTGTGGTAACGGGAGATAAAGCAGTCAATATATACACTTCATCTCAAACGGGGTCGATCATAGTCAAGTTACTCCCAAATATGCCCAAGGATAAAGAGGCGTGCGCAAAAGCCCCATTGGAGGCATACAATAGAACACTGACCACTTTACTCACCCCTCTTGGTGACTCCATCCGCAGGATACAAGGGTCTGCGACTACATCTGGAGGAAGGAGACAGAAACGCTTTGTAGGTGCCATTATCGGTAGTGTGGCTCTTGGGGTTGCAACAGCTGCACAGATAACAGCGGCCGCGGCTCTGATACAAGCCAACCAGAACGCTGCCAACATCGTCCGGCTTAAGGAGAGCATTGCTGCAACCAATGAAGCTGTGCACGAGGTCACTGACGGATTATCACAACTAGCAGTGGCGGTTGGGAAGATGCAGCAGTTTGTTAATGACCAGTTTAATAATACGGCGCGAGAATTGGACTGCATCAAAATTACACAACAGGTTGGTGTCGAACTCAATTTGTACCTAACTGAATTGAGTACAGTGTTCGGGCCACAAATCACTTCCCCTGCTTTAACTCAGCTGACCATCCAGGCACTTTATAATTTAGTTGGTGGCAATATGGATTACTTGTTGACTAAGTTAGGTGTAGGGAACAATCAACTCAGCTCATTAATTGGTAGTGGCTTGATCAGTGGCAACCTTATACTATATGACTCACAGACCCAACTCTTGGGCATACAGGTAAATTTACCCTCAGTCGGGAACCTAAATAATATGCGTGCCACCTACTTGGAGACCTTATCCGTAAGCACAACCAAAGGGTTCGCTTCAGCACTTGTCCCGAAAGTTGGGACGCAAGTAGGTTCTGTGATAGAAGAACTTGACACCTCATATTGTATAGAATCCGATCTGGATTTATATTGTACAAGGGTAGTGACATTCCCCATGTCTCCTGGTATTTATTCCTGTCTGAGCGGCAATACGTCAGCTTGTATGTATTCAAAGACTGAAGGTGCACTCAGTACACCATACATGGCCCTCAAAGGATCAGTTATTGCCAATTGCAAGATGACTACATGTAGATGTGCAGATCCCCCAGGTATCATATCGCAAAATTACGGGGAAGCTGTGTCCCTAATAGATAAACATTCATGCAATGTCTTATCCTTAGACGGGATAACCCTGAGGCTCAGTGGGGAATTTGATGCGATTTATCAAAAGAACATCTCAATACTAGACTCTCAAGTCATTGTGACAGGCAATCTCGATATATCAACTGAGCTTGGGAATGTCAACAACTCGATAAGCAGTGCCCTGGACAAATTAGCGGAAAGCAACAACAAGCTAAACAAAGTCAATGTCAACCTAACTAGCACATCTGCTCTCATTACTTATATTGTTTTAGCTGTCATATCTCTTGTTTTCGGCGTAATTAGCCTGGTTCTAGCGTGCTACCTGATGTATAAACAAAAAGCACAACAAAAGACCTTAATATGGTTTGGGAACAATACCCTCGATCAGATGAGAGCCACTACAAGAACAATGGACCGCGCAGTTAGCCGAGTTGTACTAGAGAATGATGAAAGAGAAGCAAAGAACACATGGCGCTTGGTTTTCCGGATCGCAGTCTTATCTCTAATAGTAATGACTTTAGCTATCTCTGTAGCCGCCCTGGTATATGGCATGGGGGCTAGAACACCGAGCGACCTTGCAGGCATATCGACGGTGATCTCTAAGGCAGAGGATAAGGTTACATCTTTACTCAGTTCAAATCAAGATGTGGTAGATAGGATATATAAGCAGGTGGCCCTTGAATCCCCGCTGGCGTTGCTAAACACTGAATCCATAATTATGAATGCAATAACTTCTCTCTCTTATCAAATTAATGGGGCTGCAAATAATAGTGGGTGTGGGGCACCTGTTCATGACCCAGATTATATTGGGGGGATAGGCAAAGAACTCATAGTAGATGACGCAAGTGATGTCACATCATTCTATCCTTCAGCATTCCAAGAACACCTGAATTTTATCCCGGCGCCTACTACAGGATCAGGCTGCACTCGGATACCCTCATTCGACATGAGCGCTACCCACTACTGTTATACTCACAATGTGATATTATCTGGTTGCAGAGATCACTCACACTCACATCAGTATTTAGCGCTAGGTGTACTTCGGACATCTGCAACAGGGAGGGTATTCTTTTCTACTCTGCGTTCCATCAATTTAGATGACACCCAAAATCGGAAGTCTTGCAGTGTGAGTGCAACTCCCTTAGGTTGTGATATGCTGTGCTCTAAAGTCATTGAGACTGAGGAGGAGGATTATAAGTCAGTTACCCCTACATCAGTGGTGCATGGAAGGTTAGGGTTTGACGGCCAATACCATGAGAAGGACTTAGACGTCACAGTCTTGTTTAAGGATTGGGTTGCAAATTACCCGGGAGTGGGAGGAGGGTCTCTTATTGACGACCGTGTATGGTTCCCAGTTTATGGAGGGCTAAGACCCAATTCGCCCAGTGACACTGCACAAGAAGGGAGATATGTAATATACAAGCGCTATAATAACACATGCCCCGATGAACAAGATTACCAAGTTCGGATGGCCAAGTCTTCGTATAAGCCTGGGCGGTTTGGTGGAAAACGCGTACAGCAAGCCATCTTATCTATCAAAGTATCAACATCTTTGGGCGAGGACCCGGTGCTGACTGTACCGCCAAATACAGTTACACTCATGGGGGCCGAAGGCAGAGTCCTCACAGTAGGGACATCTCATTTCTTGTACCAACGAGGGTCTTCATACTTCTCTCCCGCCTTATTATACCCTATGACAGTACACAACAAAACAGCTACTCTTCATAGTCCTTATACATTTAATGCTTTCACTCGGCCAGGTAGTGTCCCTTGCCAGGCATCAGCAAGGTGCCCTAACTCATGTATCACTGGAGTCTATACTGATCCGTATCCTGTAGTCTTCCATAGGAATCACACCTTGCGAGGGGTGTTCGGGACAATGCTTGATAATGAACAAGCAAGGCTCAACCCCGTATCTGCAGTATTTGATTACACATCTCGCAGTCGCATAGCCCGGGTAAGTTCAAGCAGCACCAAGGCAGCATACACGACATCGACATGTTTTAAAGTTGTCAAGACCAATAAAGTTTATTGCCTTAGCATTGCAGAAATATCCAATACTCTATTTGGGGAATTCAGGATTGTCCCTTTACTGGTCGAGATCCTCAAGGATAATAGGGTTATGGCGGGCTCCGGTCCCGAAAGGGCAGAGCACCAGATTATCCTACCAGAGTCACATCTTTCCTCTCCATTAGTCAAACACAAATTGCTCTATTACTGGAAATTAACTGGGCTACCGCTTCCTGACGAATGTGATTTTGACCATCTCATTATCAGCAGGCAATGGAAAAAAATCCTTGAGTCAGCCACTCCTGACACTGAGAGAATGATAAAACTCGGGCGGGCAGTGCACCAGACTCTCAACCACAATTCTAAGATAACCGGAGTGCTCCATCCTAGGTGTTTAGAAGAATTGGCTAGTATTGAGGTCCCTGATTCAACTAACAAATTTCGGAAGATCGAAAAGAAGATCCAGATTCACAACACAAGATATGGAGAAATGTTCACAAGGCTGTGCACGCACGTTGAAAAGAAGTTGCTAGGATCATCCTGGTCTAGCAATGTCCCACGATCAGAGGAATTCAACAGCATCCGTATGGATCCAGCATTCTGGTTTCACTCAAAATGGTCCAGAGCCAAGTTTGCCTGGCTCCATATAAAACAAGTCCAAAGACATCTGATTGTAGCAGCAAGAACAAGGTCCGCAGTCAACAAACTAGTGACACTGACTCATAAGATAGGCCAAGTCTTTGTTACTCCTGAGCTTGTCATTGTGACACATACAGATGAGAACAAGTTCACATGCCTCACCCAGGAACTTGTATTGATGTATGCAGATATGATGGAGGGCAGGGATATGGTCAACATAATATCTTCCACGGCGACACATCTCAGAAGCCTATCAGAGAAAATTGATGATGTTCTGCGGTTAGTGGATGCTCTAGCAAAAGATTTGGGCAACCAGGTCTATGATGTTGTATCACTGATGGAGGGATTCGCATACGGTGCCGTTCAGCTGCTCGAGCCGTCAGGTACATTTGCAGGAGATTTTTTTGCATTCAACCTGCAGGAGCTCAAAGATACTCTAATCGAACTCCTCCCAAATGATATAGCAGAATCAGTGACTCACGCAATCGCCACCATATTCTCCGGCTTAGAACAGAATCAAGCAGCTGAGATGTTGTGCTTGCTGCGTTTGTGGGGGCACCCACTGCTTGAGTCCCGTATTGCAGCAAAAGCAGTCAGGAGCCAGATGTGCGCACCAAAGATGCTAGACTTCGATATGATCCTCCAGGTATTATCTTTCTTTAAGGGAACAATCATCAATGGATACAGAAAGAAGAACTCGGGTGTGTGGCCACGTGTCAAGATGGATACAATATACGGGAAGGTCATTAGACAGCTGCACGCTGATTCAGCAGAGATTTCACATGATGTCATGTTGAGGGAGTACAAGAGTCTATCTGCACTTGAATTCGAGCCATGTATAGAATATGACCCTGTCACCAACCTAAGCATGTTCTTAAAAGACAAGGCAATCGCACATCCAAAAGATAACTGGCTCGCCTCATTCAGGCGAAACCTTCTCCCTGAGGACCAGAAGAAACATGTAAAGGAGGCGACCTCAACTAATCGCCTCTTGATAGAGTTCTTAGAATCAAATGATTTTGATCCATATAAGGAGATGGAATACTTGACAACCCTTGAGTACCTAAGAGATGACAATGTAGCTGTATCATACTCACTCAAAGAGAAGGAGGTGAAAGTTAATGGGCGGATTTTTGCTAAATTAACCAAGAAATTAAGGAACTGTCAGGTAATGGCAGAAGGAATTCTAGCTGACCAAATTGCACCTTTTTTCCAGGGGAATGGGGTCATTCAGGATAGCATATCCTTGACTAAGAGTATGTTAGCAATGAGCCAACTATCTTTTAACAGCAATAAGAAACGTATCACTGACTGCAAAGAAAGGGTTTCCTCAAACCGCAATCATGATCCGAAAAACAAGAATCGCCGAAGAGTTGCCACTTTTATCACGACTGACCTGCAGAAGTACTGTCTTAACTGGAGATATCAGACAATCAAGCTATTTGCCCACGCCATCAACCAGCTGATGGGCCTACCTCACTTCTTCGAGTGGATTCATCTTAGACTAATGGACACTACGATGTTTGTAGGAGACCCTTTCAATCCTCCGAGTGACCCGACCGACTGTGATCTCTCAAGAGTCCCAAATGATGACATATATATTGTCAGTGCTAGGGGGGGCATTGAGGGGTTATGCCAGAAGCTATGGACAATGATCTCGATTGCTGCAATCCAACTTGCTGCAGCAAGATCGCATTGTAGAGTTGCCTGCATGGTACAAGGTGACAATCAAGTGATAGCTGTAACGAGAGAGGTAAGGTCAGATGACTCCTCGGATATGGTGTTGACACAGTTGCATCAAGCCAGTGATAATTTCTTCAAAGAGTTGATTCATGTCAATCATCTGATTGGCCATAACCTAAAAGATCGCGAAACCATCAGGTCAGACACATTCTTCATATATAGCAAACGAATATTCAAAGATGGAGCAATACTCAGTCAGGTCCTTAAAAACTCATCTAAATTAGTGCTGATATCAGGTGACCTTAGTGAAAACACTGTAATGTCCTGTGCCAACATTGCATCCACTATAGCACGGCTGTGTGAGAACGGGCTTCCTAAGGACTTCTGTTATTATTTAAACTACCTAATGAGTTGCATACAAACATACTTTGATTCTGAGTTTTCTATTACTCATAGCTCGCAGCCAGACTCCAACCAGTCCTGGATTGAGGACATCTCTTTCGTACATTCGTACGTCTTAACCCCTGCCCAGCTGGGGGGACTGAGTAATCTTCAATACTCAAGGCTCTACACAAGGAACATCGGTGACCCGGGGACTACTGCTTCTGCAGAGGTCAAGAGATTAGAAGCAGTGGGGTTGCTGAGTCCTAGCATTATGACTAACATCTTAACAAGGCCACCTGGCAATGGAGATTGGGCCAGTCTTTGCAACGATCCATACTCCTTTAATTTTGAGACTGTCGCAAGCCCAAATATTGTCCTTAAGAAACATACACAGAAAGTCTTATTCGAAACTTGTTCAAACCCCTTATTATCCGGAGTACATACAGAGGATAATGAGGCAGAAGAGAAGGCATTGGCTGAATTCTTACTCAATCAAGAAGTGGTTCACCCACGTGTCGCGCATGCTATCATGGAAGCAAGCTCTGTAGGTAGGAGAAAGCAAATTCAAGGGCTTGTTGACACAACAAACACTGTGATTAAGATTGCGCTGACTAGGAGGCCCCTCGGTATCAAGAGGTTGATGCGGATAATCAATTACTCGAGCATGCATGCGATGTTATTCAGAGATGATGTTTTTTTGTCCAACAGATCCAATCACCCCTTAGTCTCCTCTAATATGTGTTCGCTGACGCTAGCAGATTATGCACGGAACAGAAGCTGGTCACCATTGACAGGGGGTAGGAAAATACTGGGCGTGTCTAATCCCGATACCATAGAGCTTGTAGAGGGGGAGATTCTTAGTGTCAGCGGAGGGTGCACAAAGTGTGACAGCGGAGATGAACAGTTTACGTGGTTCCATCTTCCAAGCAATATAGAGCTGACCGATGACACCAGCAAGAATCCCCCGATGAGAGTGCCATATCTCGGATCAAAGACTCAAGAGAGGAGGGCTGCCTCGCTTGCAAAAATAGCTCATATGTCACCTCATGTGAAGGCAGCACTAAGGGCATCATCCGTGCTAATCTGGGCTTATGGGGACAACGAAGTAAACTGGACTGCCGCTCTTCAGATTGCAAGGTCTCGGTGCAACATAAGCTCAGAGTATCTTCGACTATTGTCACCCCTACCTACAGCTGGGAATCTCCAACATAGATTGGATGATGGCATAACCCAAATGACATTTACCCCTGCATCTCTCTATAGGGTATCACCTTACATTCACATATCCAATGATTCTCAAAGGCTATTTACCGAAGAAGGAATCAAAGAGGGGAATGTGGTTTACCAACAAATTATGCTCTTAGGTTTATCTCTAATTGAATCACTCTTCCCAATGACGACAACCAAGACATATGATGAAATCACATTACACCTCCACAGTAAATTTAGCTGCTGTATCAGGGAAGCACCTGTTGCAGTTCCTTTCGAGCTCCTCGGGTTGGCACCAGAATTAAGGACAGTAACCACAAATAAGTTCATGTATGATCCTAGCCCTATATCAGAGAGAGACTTTGCAAGACTTGACTTAGCTATCTTCAAGAGTTACGAGCTTAATTTGGAGTCATACCCCACAATGGAGCTAATGAACATTCTTTCAATATCTAGTGGGAAGTTGATTGGTCAGTCCGTGGTTTCCTATGATGAAGATACCTCTATCAAGAATGACGCCATAATAGTGTATGACAATACACGAAATTGGATCAGTGAAGCCCAGAATTCAGATGTGGTCCGCCTATTCGAGTATGCAGCACTCGAAGTGCTCCTCGACTGTGCTTATCAACTCTACTATCTGAGAGTGAGAGGCCTAAACAACATCGTCCTATACATGAGTGATTTATACAAGAATATGCCAGGAATTCTACTCTCCAATATTGCGGCCACGATATCTCACCCCATCATTCATTCAAGGTTGAATGCAGTAGGTCTAGTCAACCATGACGGGTCACACCAGCTTGCAGACACAGATTTCATCGAAATGTCTGCGAAACTGTTAGTCTCTTGCACTCGACGCGTGGTCTCAGGTTTATACGCAGGGAATAAGTACGATCTGCTGTTTCCATCTGTCTTAGATGATAACTTGAGTGAGAAGATGCTTCAACTGATTTCCCGGTTATGTTGTCTGTACACAGTGCTCTTTGCTACAACAAGAGAAATCCCAAAAATAAGAGGCCTATCGGCGGAAGAAAAATGCTCAGTACTCACTGAGTACCTACTGTCAGATGCTGTGAAACCATTGCTTAGGTCCGAACAAGTGAGCTCTATCATGTCTCCCAACATAATTACGTTCCCAGCCAACCTATATTACATGTCTAGGAAGAGCCTTAACTTAATCAGGGAACGAGAGGACAGAGATACCATCTTGGCATTATTGTTCCCTCAGGAACCGCTACTTGAGTTTCGTCCATTACAAGATATTGGTGCGCGAGTGAAAGATCCATTTACTCGACAACCTGCAGCGTTCATACAGGAGTTAGATTTGAGTGCTCCAGCAAGGTACGATGCATTTACACTTGATGAGTTTCACCTTGAGCACACACTGCCGAACCCGGAGGAAGATTACTTAGTACGATACTTGTTCAGAGGAATAGGGACTGCGTCATCTTCTTGGTATAAGGCATCTCATCTTCTTTCCGTACCTGAGGTCAGATGTGCAAGGCATGGAAACTCCTTATACTTGGCGGAAGGAAGTGGAGCCATTATGAGTCTTCTTGAACTGCATATACCGCACGAGACCATCTACTATAATACGCTTTTCTCAAATGAGATGAACCCCCCACAGCGACATTTCGGACCGACCCCGACACAGTTTCTAAATTCGGTCGTTTATAGGAATCTACAGGCGGAAGTGCCGTGTAAAGATGGATTTGTCCAGGAGTTTCGCCCCTTATGGAGAGAGAATGCAGAAGAAAGTGACCTGACCTCAGATAAAGCAGTGGGATATATCACATCTGCGGTGCCATACAGGACTGTATCATTACTACATTGCGACATTGAAATTCCTCCAGGATCCAATCAAAGCTTACTAGATCAACTGGCTACCAACTTATCCCTGATTGCCATGCACTCTGTAAGAGAGGGCGGGGTCGTGATCATCAAAGTACTGTATGCAATGGGATACTACTTCCATCTACTCGTGAATTTATTCACTCCTTGTTCCACAAAAGGATATATTCTCTCTAATGGCTATGCCTGTAGAGGGGATATGGAGTGTTACCTGATATTCGTCATGGGCTATGTAGGCGGGCCTACATTCGTGCACGAAGTGGTGAGAATGGCAAAAACTCTAATACAGCGGCACGGTACGCTTCTGTCTAAATCAGACGAAATTACGTTGACTAGGTTATTTACCTCACAGCAGCATCGTGTAATGGACATACTATCCAGTCCTTTACCGAGACTGATGAAATTCTTGAGAGAGAACATTGATGCTGCGTTGATTGAAGCCGGGGGGCAGCCTGTCCGTCCATTCTGTGCAGAGAGTTTAGTGAGCACACTAACAGATATGACTCAGATGACTCAGATCATCGCCAGCCACATTGACACAGTCATTCGATCTGTGATCTACATGGAAGCTGAGGGTGACCTTGCTGACACAGTGTTCTTATTTACTCCTTACAATCTTTCTACAGACGGTAAAAAGAGAACATCACTTAAACAGTGCACAAGACAGATCTTAGAGGTCACAATACTGGGTCTCAGAGTCAAAGATCTCAATAAAGTGGGTGATGTAATAGGCTTAGTACTCAGAGGTACAGTTTCTCTGGAAGACCTCATTCCACTGAGGACATATTTGAAGCGTAGTACCTGCCCAAAATACTTGAAGGCAGTCCTGGGTATTACTAAACTCAAAGAAATGTTCACAGACACCTCTTTATTATACCTGACTCGTGCTCAACAAAAATTCTATATGAAAACCATAGGCAATGCGGCCAAGGGATATTACAGCAATAATGATTCC
>1967/Ireland/Ulster
ATGTCTTCTGTATTCGATGAGTACGAGCAGCTCCTCGCAGCTCAGACTCGCCCCAATGGAGCTCTTGGCGGAGGAGAGAAGGGGAGCACTTTAAAAGTAGAAGTCCCGGTATTCACTCTCAACAGTGACGACCCAGAAGATAGATGGAACTTTTCAGTATTTTGTCTTCGGATTGCTGTTAGCGAGGATGCCAATAAACCACTCAGGCAAGGTGCTCTCATATCTCTCTTATGTTCCCACTCTCAAGTGATGAGGAATCATGTTGCCCTTGCGGGGAAACAGAATGAGGCCACACTGGCTGTTCTTGAGATCGATGGTTTTACCAACGGCGTACCCCAGTTCAACAACAGGAGTGGAGTGTCTGAAGAGAGAGCACAGAGATTTATGATGATAGCAGGGTCTCTCCCTCGGGCATGCAGCAACGGTACCCCGTTCGTCACAGCTGGGGTTGAAGATGATGCACCAGAAGACATCACTGATACCCTGGAGAGGATCCTCTCTATCCAGGCTCAAGTATGGGTCACGGTGGCAAAGGCCATGACTGCATATGAGACAGCAGATGAGTCAGAAACAAGAAGAATCAATAAGTACATGCAGCAAGGTAGGGTCCAGAAGAAGTACATCCTCCACCCCGTATGCAGGAGTGCAATCCAACTCACAATCAGACAGTCTCTGGCGGTCCGCATCTTCCTGGTTAGTGAGCTTAAGAGAGCGCGCAACACGGCAGGTGGGACTTCCACCTATTACAACTTGGTAGGGGATGTAGACTCATACATCAGGAACACCGGGCTTACTGCATTCTTCCTGACACTTAAGTATGGAATTAACACCAAGACATCAGCCCTTGCACTTAGCAGCCTCTCAGGCGATATCCAAAAAATGAAGCAGCTCATGCGCTTGTATCGGATGAAAGGAGATAATGCGCCGTATATGACATTGCTCGGTGACAGTGACCAGATGAGCTTTGCACCCGCCGAGTATGCACAACTTTACTCTTTTGCCATGGGTATGGCATCAGTCTTAGATAAAGGAACTGGCAAATACCAATTCGCCAGAGACTTTATGAGCACATCATTCTGGAGACTTGGAGTAGAGTACGCTCAGGCTCAGGGAAGTAGCATCAATGAGGATATGGCTGCCGAGCTAAAGCTAACCCCAGCAGCAAGGAGAGGCCTGGCAGCTGCTGCCCAACGAGTGTCTGAGGAGACCAGCAGCATGGACATGCCCACTCAACAAGCCGGGGTCCTCACTGGGCTCAGTGACGGAGGCTCCCAAGCCCCACAAGGTGGATCGAACAGATCACAAGGGCAACCGGACACCGGGGATGGGGAGACCCAATTTCTGGATCTGATGAGAGCGGTGGCAAATAGCATGAGAGAATCGCCAAACTCCGCGCAGGGCACCCCTCAACCGGGGCCTCCCCCAACTCCTGGGCCTTCCCAAGACAATGACACCGACTGGGGGTACATGGCCACCTTTACAGATGCGGAGATCGACGAGCTATTTGAGACCAGTGGAACTGTCATTGACAGCATAATTACGGCCCAGGGGAAACCGGTAGAGACTGTTGGAAGGAGTGCAATCCCACAAGGCAAAACCAAGGCGCTGAGCGCAGCATGGGAGAAGCATGGGAGCGTCCAGTCACCAGCCAGCCAAGACACCCCTGATCGACAGGACAGATCAGACAAACAACTGTCCACACCTGAGCAAGTGACTCCACATGACAGCCCGCCAGCTACATCCACCGACCAGCCCCCCACCCAGGCTGCGGACGAAGCCGGCGACACACAACTCAAGACCGGAGCAAGCAACTCCCTGCTGTCCATGCTTGATAAGCTCAGCAATAAGTCGTCTAATGCTAAAAAGGGCCCATGGTCGAGCCCCCAGGAAGGGCATCATCAACGTCCGACTCAACAGCAGGGGAGTCAACCAAGCCGCGGAAACAGTCAAGAGAGACCGCAGAACCAGGTCAAGGCCGCCCCTGGAAGCCAGGGCACAGAC------------GCGAACATAGCATATCATGGACAATGGGAGGAGTCACAACTATCAGCTGGTGCAACCCATCATGCTCTCCGATCAGGGCAAAGCCAAAACAATACTCCTGCACCTGTGGATCATGTCCAGCTACCTGTCAACTTTGTGCAAGCAATAATTTCTATGATGGAGGCAATATCACAAAGGGTAAGTAAAGTTGACTATCAGCTGGACCTTGTCTTGAAACAAACATCCTCCATCCCCATGATGCGGTCTGAAATCCAGCAGCTGAAAACATCCGTTGCGGTCATGGAAGCCAATTTGGGCATGATGAAGATTCTGGACCCTGGTTGTGCCAACGTTTCATCTCTAAGTGATCTACGGGCAGTCGCCCGATCCCACCCAGTTTTAGTTTCTGGCCCCGGAGACCCATCTCCTTATGTGACTCAAGGAGGTGAAATGGCGCTTAATAAACTCTCGCAACCAGTGCAACATCCCTCTGAGTTGATTAAACCCGCCATGGTAAGCGGGCCTGATATAGGAGTGGAGAAAGACACTGTCCGTGCATTGATCATGTCACGCCCTATGCATCCGAGCTCTTCAGCTAAGCTCCTGAGCAAGCTGGATGCAGCCGGATCGATTGAAGAAATCAGGAAAATCAAGCGCCTTGCACTGAATGGCATGGACTCATCTAGGACAATCGGGCTGTACTTTGATTCTGCCCTTCCTTCTAGCAACCTGTTAGCATTCCCGATCGTCCTACAAGACACAGGGGACGGGAAGAAGCAAATCGCCCCGCAATATAGGATCCAGCGTCTTGACTCGTGGACAGACAGCAAAGAGGACTCGGTGTTCATCACTACCTATGGATTCATCTTTCAGGTTGGGAATGAAGAAGCCACTGTCGGCATGATCAATGATAATCCCAAGCGCGAGTTACTTTCCGCTGCAATGCTCTGCCTAGGAAGTGTCCCAAATGTCGGAGATCTTGTCGAGCTGGCAAGGGCCTGCCTCACTATGGTAGTAACATGCAAGAAGAGTGCAACTAACAACGAGAGAATGGTCTTCTCAGTAGTGCAGGACCCCCAGGTGCTGCAAAGCTGCAGGGTTGTGGCAAACAAATACTCGCCGGTGAATGCAGTCAAGTACGTGAAACCGCCAGAGAAGATCCCTGGGATCGGAACCCTAGAGTACCAGGTGAACTTTGTCTCCTTGCCCGTGGTACCGATGCAGGATGTCTACAAGATACCAACTGCAGCACTAAAGGTCTCTGGCTCGAGTCTGCACAATCTTGCGCTCAATGTCACTATTGATGTGGAGGTAGACCCGAAGAGCCCGTTGGTCAAATCTCTTTCCAAGTCCGACAGTGGATACTATGCTAATCTCTTCTTACATATTGGGCTTATGTCCACTGTAGATAAGAAGGGGAAGAAAGTGACATTTGACAAGCTGGAGAGGAAGATAAGGAGACTTGATCTATCTGTCGGGCTCAGTGACGTGCTCGGACCTTCCGTACTTGTGAAGGCGAGAGGTGCAAGGACTAAGCTGCTGGCACCTTTCTTCTCTAGCAGTGGGACAGCCTGCTATCCCATAGCAAATGCCTCTCCTCAGGTGGCTAAGATACTCTGGAGTCAAACTGCGTGCCTGCGGAGTGTCAAAGTCATTATCCAAGCAGGTACCCAGCGCGCTGTCGCAGTGACCGCTGACCATGAGGTTACCTCTACTAAGCTGGAGAAGGGGCATACCATTGCCAAATACAATCCTTTCAAGAAAATGGGCTCCAGATCTTCTACCAGGATCCCAGTACCTCTGATGCTGACCGTCCGGGTCGCGCTGGAACTGAGTTGCGTCTGTCCGACAAGCTCCCTTGATGGCAGGCCTCTTGCAGCTGCAGGGATTGTGGTGACAGGAGACAAAGCAGTCACCATTTCCACCTCATCTCAGACAGGGTCAATCATAGTCAAGTTACTCCCAAATTTGCCCAAAGATAAAGAGGCGTTTGCAAAAGCCCCGCTGGAGGCGTTCAACAGGACATTGACTACTTGGCTCACCCCCCTTGGTGATTCTATCCGTAGGATACAAGAGTCTGTGACTACATCTGGAGGAGGGAAACAGGGACGCCTTATAGGCGCCATTATCGGCGGTGCAGCTCTCGGGGTTGCAACCGCTGCACAGATAACAGCAGCTTCGGCTCTGATACAAGCCAACCAAAATGCTGCCAACATCCTCCGGCTTAAAGAGAGCATTGCTGCAACCAATGAGGCTGTGCACGAGGTCACTGATGGATTATCCCAACTAGCAGTGGCAGTTGGGAAGATGCAGCAATTTGTTAATGACCAGTTTAATAAAACAGCTCAGGAATTGGACTGTATAAAAATTACCCAGCAGGTTGGTGTAGAACTCAACCTGTATCTAACTGAATTGACTACAGTATTCGGGCCACAAATCACTTCCCCTGCCTTAACCCAGCTGACTATCCAGGCGCTTTACAATCTAGCTGGTGGGAATATGGATTACTTGTTGACTAAGTTAGGTGTAGGGAACAACCAACTCAGCTCATTAATTGGTAGCGGCCTGATCACCGGCAACCCTATTCTGTACGACTCACAGACTCAGCTCTTGGGTATACAGGTAACCCTACCCTCAGTCGGGAACCTGAATAATATGCGTGCCACCTACTTGGAAACCTTGTCTGTAAGTACAACCAAAGGATTTGCCTCAGCACTCGTCCCAAAGGTGGTGACACAGGTCGGTTCCGTGATAGAAGAACTTGACACCTCATACTGTATAGAGACCGATTTGGATCTATATTGTACAAGAATAGTGACATTCCCTATGTCTCCTGGTATTTATTCCTGTTTGAGCGGCAATACATCGGCTTGCATGTACTCGAAGACTGAAGGCGCACTCACTACGCCGTACATGACTCTCAAAGGCTCAGTTATTGCCAACTGTAAGATGACAACATGTAGATCTGCAGACCCCCCGGGTATCATATCGCAAAATTATGGAGAAGCTGTGTCTCTAATAGATAGGCAATCATGCAATGTCCTATCCTTAGACGGAATAACTTTGAGGCTCAGTGGGGAATTTGATGCAACTTATCAAAAGAATATCTCAATACAAGATTCTCAAGTAATCGTGACAGGCAATCTTGATATCTCGACTGAGCTTGGGAATGTCAACAACTCGATAAGTAATGCTTTAGATAAGTTAGAGGAAAGCAACAGCAAACTAGACAAGGTCAATGTCAAACTGACCAGCACATCCGCTCTCATCACCTATATCGTTTTAACTGTCATATCTCTTGTTTGTGGTATACTTAGCCTGGTTCTAGCATGCTACCTGATGTACAAGCAAAAGGCGCAACAGAAGACCTTGTTATGGCTTGGGAATAATACCCTGGATCAGATGAGAGCCACTACGAAAATGATGGACCGCGCAGTTAGCCAAGTTGCGCTAGAGAATGATGAAAGAGAGGCAAAGAATACATGGCGCTTGGTATTCCGGATCGCGATCCTACTTTTAACAGTAGTGACCTTAGCCATCTCTGCAGCCGCCCTTGCATATAGTATGGAGGCTAGCACACCTAGCGACCTTATAGGCATACCGACTGCGATCTCTAGAGCAGAGGAAAAGATTACATCTGCACTCGGTTCCAACCAAGATGTAGTAGATAGGATATATAAGCAGGTGGCCCTCGAATCTCCATTGGCATTGCTAAACACCGAATCTACAATTATGAACGCAATAACATCTCTCTCTTATCAGATCAATGGAGCCGCAAATAGCAGCGGGTGCGGGGCACCTATTCATGATCCAGATTATATCGGGGGAATAGGTAAAGAACTTATTGTAGATGATGCTAGTGATGTCACGTCATTCTATCCCTCTGCGTTCCAAGAACACCTGAACTTTATCCCGGCGCCTACTACAGGATCAGGTTGCACTCGGATACCCTCATTTGACATGAGTGCTACCCACTACTGCTATACTCACAATGTGATATTATCTGGCTGCAGAGATCACTCGCACTCACATCAGTATTTAGCACTTGGCGTGCTTCGGACATCTGCAACAGGGAGGGTATTCTTTTCTACTCTGCATTCCATCAATCTGGATGACACCCAAAATCGAAAGTCTTGCAGTGTGAGTGCAACCCCCTTAGGTTGTGATATGCTGTGCTCTAAGGTCACAGAGACTGAGGAAGAGGATTATAATTCAGCTGTCCCAACGTCGATGGTACATGGAAGGTTAGGGTTCGACGGCCAATACCATGAGAAGGACCTAGACGTCACAACACTATTCGAGGACTGGGTGGCAAATTACCCAGGAGTAGGGGGCGGGTCTTTTATTGACAACCGCGTATGGTTCCCAGTTTACGGAGGGCTAAAACCCAACTCGCCTAGTGACACTGCACAAGAAGGGAAATATGTAATATACAAGCGATACAATGACACATGTCCAGATGAGCAAGATTACCAGATCCGAATGGCTAAGTCTTCGTATAAGCCTGGGCGGTTTGGTGGGAAACGCGTACAGCAGGCCATCTTATCTATCAAAGTGTCAACATCCTTGGGCGAGGACCCGGTGCTGACTGTACCGCCCAACACAGTCACACTCATGGGGGCTGAAGGCAGAGTTCTCACAGTAGGGACATCTCATTTCTTGTATCAACGAGGGTCATCATACTTCTCTCCTGCCTTATTATATCCTATGACAGTCAGCAACAAAACAGCCACTCTTCATAGTCCTTATACATTCGATGCCTTCACTCGACCAGGTAGTGTCCCTTGCCAGGCTTCAGCAAGATGCCCTAACTCATGTGTTACCGGAGTCTATACTGATCCATATCCCTTAGTCTTTTATAGGAACCACACCTTGCGAGGGGTATTCGGGACAATGCTTGATGATAAACAAGCAAGGCTCAACCCTGTATCTGCAGTATTTGACAGCATATCCCGCAGTCGCATAACCCGGGTGAGCTCAAGCAGCACCAAGGCAGCATACACGACATCAACGTGTTTTAAAGTTGTCAAGACCAATAAAACCTATTGTCTTAGCATTGCTGAAATATCCAATACCCTCTTCGGGGAATTCAGAATTGTCCCTTTACTAGTTGAGATTCTCAAGGATGATGGGGTTATGGCGAGCTTCGGTCCCGAAAGGGCGGAGCATCAGATTATCCTACCAGAGTCACACCTGTCCTCACCATTGGTCAAGCACAAACTACTCTATTACTGGAAATTAACTGGGCTACCGCTCCCTGACGAGTGTGACTTCGACCACCTCATTCTCAGCCGACAATGGAAGAAAATACTTGAATCGGCCTCTCCTGACACTGAGAGAATGATAAAACTTGGAAGGGCAGTACACCAGACTCTCAACCACAATTCCAGGATAACCGGAGTACTCCATCCCAGGTGTTTAGAAGAACTGGCTAGTATTGAGGTCTCTGATTCGACCAACAAGTTTCGGAAGATCGAGAAGAAGATCCAAATTCACAACACAAGATATGGAGAACTGTTCACAAGGCTGTGCACGCATGTAGAGAGGAAATTGTTGGGGTCATCTTGGTCTAATAATGTCCCCCGGTCAGAAGAGTTCAACAGCATCCGTACAGATCCGGCATTCTGGTTTCACTCAAAATGGTCCACAGCCAAGTTTGCATGGCTCCATATAAAACAGATCCAAAGGCATCTGATTGTGGCAGCAAGAACAAGGTCCGCAGCTAACAAATTGGTGACGCTGACCCATAAGGTAGGCCAAGTCTTTGTTACTCCTGAGCTTGTCATTGTGACACATACAGATGAGAACAAGTTCACGTGTCTTACCCAGGAACTTGTGTTGATGTATGCAGATATGATGGAGGGCAGAGATATGGTCAACATAATATCATCTACGGCAGCACATTTCAGGAGCCTATCAGAGAAAATTGATGACATTCTGCGGTTAGTAGATGCTCTGGCAAAAGTTTTGGGCAATCAAGTCTACGATGTTGTAGCACTCATGGAGGGATTTGCATACGGCGCCGTCCAGCTGCTTGAGCCGTCAGGTACATTTGCAGGGGATTTCTTCGCATTCAACCTGCAGGAGCTCAAAGACACTTTGATCGGCTTCCTTCCCAAGGATATAGCAGAATCCGTGACTCACGCAATAGCCACTGTATTCTCTGGCTTAGAACAAAATCAAGCAGCTGAGATGTTGTGTCTGTTGCGTCTGTGGGGCCACCCACTACTTGAGTCCCGTATTGCAGCAAAAGCAGTAAGGAGCCAAATGTGCGCACCAAAAATGGTAGACTTTGATATGATCCTCCAGGTATTGTCTTTCTTTAAAGGAACAATCATCAACGGGTACAGAAAGAAGAATGCAGGTGTTTGGCCACGTGTCAAGGTGGATACGATATACGGGAAGGTCATTGGCCAGCTACACGCTGATTCAGCAGAGATTTCACACGATATCATGTTGAGAGAGTATAAGAGTTTATCTGCGCTTGAATTCGAGCCATGTATAGAATACGACCCTGTCACTAATCTGAGCATGTTCCTAAAAGACAAGGCGATTGCACACCCGAAAGACAACTGGCTCGCCTCGTTTAGGCGAAACCTTCTCTCTGAGGACCAAAAGAAACATGTAAAGGAGGCAACCTCGACTAACCGTCTCTTGATAGAGTTCTTAGAGTCGAATGATTTTGATCCATATAAGGAGATGGAATATCTGACGACCCTTGAGTATCTAAGAGATGACAATGTGGCAGTATCATACTCGCTAAAAGAGAAGGAGGTGAAGGTTAATGGGCGGATTTTCGCTAAGCTAACAAAGAAATTAAGGAACTGTCAAGTGATGGCAGAAGGGATCTTAGCTGACCAGATTGCACCTTTCTTTCAGGGGAATGGGGTCATTCAGGATAGCATATCTTTAACCAAGAGTATGCTAGCGATGAGTCAACTGTCTTTCAACAGCAATAAGAAACGTATCACTGACTGCAAAGAAAGAGTATCCTCAAACCGCAATCACGATCAGAAAAGCAAGAATCGTCGGAGAGTTGCCACTTTTATAACGACTGACCTGCAAAAGTACTGTCTTAATTGGAGATATCAGACAGTCAAACTGTTCGCTCATGCCATCAATCAGCTGATGGGCCTACCTCACTTCTTCGAGTGGATTCATCTAAGACTAATGGATACTACAATGTTTGTAGGAGACCCTTTCAATCCCCCAAGTGACCCTACTGACTGTGATCTCTCAAGAGTCCCAAATGATGACATATATATTGTCAGTGCTAGAGGGGGTATTGAGGGATTATGTCAGAAGCTATGGACAATGATCTCAATTGCTGCAATCCAACTTGCTGCAGCAAGATCACATTGTCGCGTCGCCTGTATGGTACAGGGTGACAATCAAGTAATAGCTGTAACGAGAGAGGTAAGGTCAGATGACTCCCCGGAGATGGTGTTAACACAACTGCATCAAGCCAGTGATAATTTCTTCAAGGAATTGATTCATGTTAATCATTCGATTGGCCATAATTTGAAGGATCGTGAAACTATCAGGTCAGACACATTTTTCATATACAGCAAACGGATATTCAAAGATGGAGCAATACTCAGTCAGGTCCTCAAAAATTCATCTAAATTAGTGCTAATATCAGGCGACCTTAGTGAAAACACCGTAATGTCCTGTGCCAACATTGCATCTACTATAGCACGGCTGTGCGAGAACGGGCTCCCCAAGGACTTCTGTTATTACTTAAACTACCTAATGAGTTGCGTGCAGACATACTTCGATTCTGAGTTTTCCATCACCAATAGCTCGCACCCTGATTTTAACCAGTCGTGGATTGAAGACATCTCTTTTGTGCACTCATATGTCCTGACCCCTGCCCAGCTAGGGGGACTGAGTAACCTTCAATACTCAAGGCTCTACACGAGAAACATCGGTGACCCGGGAACTACTGCTTTTGCAGAGATCAAGCGATTAGAGGCAGTGGGGTTACTGAGTCCTAGCATTATGACTAACATCTTAACTAGGCCGCCTGGGAATGGAGATTGGGCCAGTCTGTGCAATGACCCATACTCTTTCAATTTTGAGACTGTCGCGAGCCCGAATATCGTCCTCAAGAAACATACACAAAGAGTCTTATTTGAAACCTGTTCAAATCCCCTATTATCTGGAGTGCATACAGAAGATAATGAGGCAGAGGAGAAGGCATTGGCTGAATTTTTACTCAATCAAGAAGTAATTCATCCACGTGTCGCACATGCTATCATGGAAGCAAGCTCTGTAGGTAGGAGGAAGCAGATTCAGGGGCTTGTTGACACAACAAACACCGTAATCAAGATTGCATTGACTAGGAGGCCACTTGGCATCAAGAGGCTGATGCGGATAGTTAACTACTCGAGCATGCATGCAATGCTGTTTAGAGACGATGTTTTCTCATCCAACAGATCCAACCACCCCTTAGTCTCTTCTAATATGTGTTCTCTGACGCTGGCAGACTATGCACGGAATAGAAGCTGGTCACCTTTGACGGGGGGTAGAAAGATACTGGGCGTATCTAATCCTGATACCATAGAACTCGTAGAGGGTGAGATCCTTAGCGTCAGCGGAGGGTGCACAAGATGTGACAGCGGAGATGAACAGTTCACTTGGTTCCATCTTCCGAGCAATATAGAGCTGACCGATGACACCAGCAAGAATCCTCCGATGAGAGTGCCGTATCTCGGGTCAAAGACTCAAGAGAGGAGAGCTGCCTCGCTTGCGAAAATAGCTCATATGTCACCACATGTGAAAGCTGCTCTAAGGGCATCATCTGTGTTGATCTGGGCTTATGGAGACAACGAAGTAAATTGGACTGCTGCTCTTAAAATTGCAAGATCTCGGTGCAATATAAACTCAGAGTATCTTCGACTATTGTCACCCTTACCCACAGCTGGGAATCTCCAACATAGACTGGATGACGGCATAACTCAGATGACATTCACCCCTGCATCTCTCTACAGGGTGTCACCTTACATTCACATATCCAATGATTCTCAAAGGCTATTCACTGAAGAAGGAGTCAAGGAGGGGAATGTGGTTTATCAGCAAATCATGCTCTTGGGTTTATCTCTAATTGAGTCACTCTTCCCAATGACGACAACCAGGACATACGATGAGATCACATTGCACCTCCACAGTAAATTTAGCTGCTGTATCAGAGAAGCACCTGTTGCAGTTCCTTTCGAGCTACTTGGGGTGGCACCAGAACTAAGGCCAGTGACCTCAAATAAGTTTATGTATGATCCTAGTCCTGTATCGGAGGGTGACTTTGCGAGACTTGACTTAGCTATCTTCAAGAGTTATGAACTTAATTTAGAGTCATACCCCACAATAGAGCTAATGAACATTCTTTCAATATCCAGCGGGAAGTTGATTGGCCAGTCTGTGGTTTCTTATGATGAAGATACCTCCATAAAGAATGACGCCATAATAGTGTATGACAACACCCGGAATTGGATCAGCGAGGCTCAGAATTCAGATGTGGTCCGCCTATTCGAGTATGCAGCACTTGAAGTGCTCCTCGACTGTTCTTATCAGCTCTACTATCTGAGAGTAAGAGGCCTAGACAATATCGTGTTGTATATGAGTGATTTATACAAGAATATGCCAGGAATTCTACTTTCCAACATTGCAGCTACAATATCTCATCCCATCATTCATTCAAGATTACATGCAGTAGGCCTGGTCAATCATAACGGGTCACACCAACTTGCAGACACAGATTTCATCGAAATGTCTGCAAAACTGTTAGTCTCTTGCACTCGACGCGTGGTCTCAGGTTTATATGCAGGGAATAAGTATGATCTGCTGTTCCCATCTGTCTTAGATGATAACCTGAGTGAGAAGATGCTTCAGCTGATATCTCGGTTATGCTGCCTGTACACGGTGCTCTTTGCTACAACAAGAGAGATCCCGAAAATAAGAGGCTTATCTGCGGAAGAGAAGTGTTCAGTACTTACTGAGTACCTACTGTCAGATGCTGTGAAACCATTACTTAGTTCTGAGCAAGTGAGCTCTATCATGTCTCCTAACATAGTTACGTTCCCAGCTAATCTATACTACATGTCTCGGAAGAGCCTTAATTTGATCAGGGAAAGAGAGGACAGGGACACTATCTTGGCACTGTTGTTCCCCCAAGAGCCACTACTCGAGTTCCCCTTGGTACAAGATATTGGCGCTCGAGTGAAAGATCCATTTACCCGACAACCTGCGGCGTTTTTACAAGAGTTAGATTTGAGCGCTCCAGCAAGGTATGACGCATTTACACTTAGTCAGGTTCATTCTGAACACATATCACCAAGTCCGGAGGAAGACTACTTAGTACGATACCTATTCAGAGGAATAGGAACTGCATCCTCCTCTTGGTATAAGGCATCCCACCTTCTTTCTGTACCCGAGGTCAGATGTGCAAGGCACGGGAATTCCTTATACTTGGCAGAAGGAAGCGGAGCCATCATGAGTCTTCTCGAACTGCATGTACCGCATGAAACTATCTATTACAATACGCTCTTCTCAAATGAGATGAACCCCCCACAGCGACATTTCGGACCGACCCCAACACAGTTTCTGAATTCGGTTGTTTATAGGAATCTACAAGCGGAGGTACCATGTAAAGATGGATTTGTCCAGGAGTTCCGTCCATTATGGAGAGAGAATACAGAAGAAAGCGACCTGACCTCAGATAAAGCAGTGGGGTATATCACATCTGCAGTGCCCTACCGGTCTGTATCATTGCTGCATTGTGACATCGAGATTCCTCCAGGATCCAATCAAAGCTTACTAGATCAACTGGCTACCAATCTGTCTCTGATTGCCATGCATTCTGTAAGGGAGGGCGGGGTCGTGATCATCAAAGTGTTGTATGCAATGGGATATTACTTCCATCTACTCATGAACTTGTTCACTCCGTGTTCCACAAAAGGATATATTCTCTCTAATGGCTATGCATGTAGAGGGGATATGGAGTGTTACCTGGTATTTGTCATGGGTTATCTAGGTGGGCCTACATTTGTACACGAGGTAGTGAGGATGGCAAAAACTCTAGTGCAGAGGCACGGCACACTTTTGTCTAAGTCAGATGAGATCACACTGACTAGGTTATTTACCTCACAGCGGCAGCGTGTAACAGACATCCTATCCAGTCCTTTACCGAGACTAATGAAGTTCTTGAGAAAGAATATCGATACTGCGCTGATTGAAGCCGGAGGACAGCCCGTCCGTCCATTCTGTGCAGAGAGCTTGGTGAGCACATTAGCGGACATAACTCAGATGACTCAGATCATCGCTAGTCACATTGACACAGTCATTCGATCTGTGATCTACATGGAGGCTGAGGGTGATCTCGCTGACACAGTATTCTTATTTACCCCTTACAATCTCTCTACAGACGGTAAAAAGAGGACATCACTTAAACAGTGCACAAGGCAGATCTTAGAGGTCACAATACTGGGTCTTAGAGTTGAAAACCTCAATAAAGTAGGTGATGTAATCAGCCTAGTGCTTAAAGGTATGATTTCTCTAGAGGACCTTATCCCACTAAGAACGTACTTGAAGCGTAGTACCTGCCCTAAGTACTTGAAGGCTGTCCTAGGTATTACTAAACTCAAAGAAATGTTTACAGACACATCTTTATTATACTTGACTCGTGCTCAACAAAAATTCTACATGAAAACTATAGGCAATGCAGTCAAGGGATACTACAGTAACTGTGACTCT
>1933/UK/Herts/33
ATGTCTTCCGTATTCGACGAATACGAGCAGCTCCTCGCGGCTCAGACTCGCCCTAATGGAGCTCACGGAGGAGGAGAAAAGGGGAGCACTTTAAAAGTTGAGGTCCCGGTATTCACTCTTAACAATGATGATCCAGAAGACAGATGGAATTTTGCGGTATTCTGTCTTCGGATTGCTGTTAGTGAGGATGCCAACAAACCACTCAGGCAAGGTGCTCTCATATCTCTCTTATGCTCCCATTCTCAAGTGATGAGGAACCATGTTGCCCTTGCAGGGAAACAGAATGAGGCCACACTGGCTGTTCTTGAAATCGATGGTTTTACCAACAGTGTGCCCCAGTTCAACAACAGGAGTGGAGTGTCTGAAGAGAGAGCACAGAGATTCTTGATGATAGCAGGATCTCTCCCTCGAGCATGCAGCAATGGTACTCCGTTCGTCACAGCTGGGGTTGAAGATGATGCACCAGAAGATATCACCGATACTCTGGAAAGAATCCTATCTATCCAGGCTCAAGTATGGGTCACGGTAGCAAAGGCCATGACTGCATATGAGACAGCAGATGAATCGGAAACAAGAAGAATCAATAAATATATGCAGCAAGGCAGAGTCCAGAAGAAGTACATCCTTCACCCCGTATGCAGGAGTGCAATTCAACTCACGATCAGACATTCTCTGGCAGTCCGCATTTTCTTAGTTAGCGAGCTTAAGAGAGGCCGCAACACGGCAGGTGGGAGCTCCACCTATTACAACTTGGTAGGGGATGTAGACTCATACATCAGGAACACCGGGCTTACTGCATTCTTCCTGACACTCAAATATGGGATTAATACCAAGACATCAGCCCTTGCACTCAGCAGCCTCACAGGCGATATCCAAAAAATGAAGCAGCTCATGCGCTTATATCGGATGAAAGGAGAAAATGCGCCATACATGACGTTGCTAGGTGACAGCGACCAGATGAGCTTTGCACCAGCTGAGTATGCACAACTTTACTCTTTCGCCATGGGCATGGCATCAGTCCTAGATAAAGGAACTGGCAAATACCAATTTGCCAGAGACTTTATGAGCACATCATTTTGGAGACTTGGAGTAGAGTATGCTCAGGCTCAGGGAAGTAGCATCAATGAGGATATGGCTGCCGAGCTAAAACTAACCCCAGCAGCAAGGAGGGGCCTGGCAGCTGCTGCCCAACGAGTGTCTGAGGAGACCGGCAGCATGGATATTCCTACTCAACAAGCCGGGGTCCTCACCGGGCTCAGCGATGGAGACCCTCGTGCCCCACAAGGTGGATCAAACAGGCCGCAAGGGCAACCGGATGCCGGAGATGGGGAGACCCAATTCCTGGATTTGATGAGAGCGGTGGCAAATAGCATGCGAGAAACGCCAAACTCCGCACAGAGCACCACTCAACCGGAGCCTCCCTCAACTCCTGGGCCGTCCCAAGGCAATGACACCGACTGGGGGTATATGGCCACCTTTACAGATGCGGAGATCGACGATATATTTGAGACCAGCGGAACTGTCATTGACAGCATAATTACGGCCCAGGGTAAATCAGCAGAGACTGTCGGGAGGAGCGCAATCCCACAAGGCAAGACCAAAGCGTTAAGCGCAGCATGGGAGAAGCATGGGAGCATCCAACCACCGGCCAGCCAGGATAACCTTGACCAACAGGATAGATCAGACAAACAGCCATCCACACCTGAACAGGCGACTCCACATAACAGCCCGCCGGCCACATCTACCGACCAGCCCCCCACCCAGGCCGCAGGCGAGGCCGGCGACACACAGCTCAAGACCGGAGCAAGCAACTCACTTTTGTCGATGCTCGACAAGCTTAGCAATAAATCGTCTAATGCTAAAAAGGGCCCATGGTCGAGTCCCCAGGAAGGGCATCATCAACCTCCGCCCCAACAGCAGGGGAGTCAACCGAGCCGCGGGAACAATCAGGAAAGACCGCAAAACCAGGCCAAGGCCGCCCCTGGAGACCGGGGCACAGAC------------GCGAGCACAGCATATCCTGGACAATGGAAGGAGTCACAACTATCAGCTGGTGTAACCCCTCATGCGCCCCGGTCAGGGCAGAGCCAAGACAATACTCCTGCACTTGTGGATCATGTCCAGCTACCTGTCGACTTTGTGCAGGCGATGATGTCTATGATGGAGGCGTTATCACAGAGGGTAAGTAAAGTTGACTATCAGTTAGACCTAGTTTTAAAACAGACATCCTCCATCCCCATGATGCGGTCCGAAATCCAGCAGCTAAAAACATCCGTTGCGGTCATGGAAGCCAATTTGGGCATGATGAAAATTCTGGACCCTGGTTGTGCTAACGTTTCTTCTCTAAGTGATCTACGGGCAGTTGCCCGATCCCATCCAGTTTTAATTTCAGGTCCCGGAGATCCATCTCCTTATGTGACGCAAGGGGGTGAAATGGCACTCAATAAACTTTCACAACCAGTGCTACATCCTTCTGAGTTAATTAAACCTGCCACGGCAAGCGGGCCTGACATGGGAGTAGAGAAGGACACTGTCCGTGCATTGATCACCTCACGTCCGATGCATCCGAGCTCCTCAGCTAAGCTCCTGAGTAAGCTGGATGCAGCCGGGTCGATTGAAGAGATCAGGAAAATCAAGCGCCTTGCGCTGAATGGCATGGACTCATCCAGGACAATCGGGCTGTACTTCGATTCCACCCTTCCTTCCAGCAACCTGCTAGCATTCCCGATCGTCCTACAAGACACAGGAGATGGGAAGAAGCAAATCACCCCGCAATATAGGATCCAGCGTCTTGACTCGTGGACAGACAGCAAAGAAGATTCGGTATTTATCACCACTTATGGATTCATCTTCCAGGTTGGGAGTGAGGAAGTCACTGTCGGCACGATCAATGATAATCCCAAGCACGAGTTACTTTCCTCTGCGATGCTCTGCCTAGGAAGTGTCCCGAATGACGGAGATCTTGTTGAGCTGGCGAGGGCCTGCCTTACTATGGTGGTAACATGCAAGAAGAGTGCAACTAATACTGAGAGAATGGTCTTCTCGGTAGTGCAAGCACCCCGGGTACTGCAAAGCTGTATGGTTGTGGCGAACAGATACTCGTCAGTGAATGCAGTTAAGCACGTGAAAGTACCAGAGAAGATACCTGGGAGCGGAACCCTAGAGTACAAGGTGAACTTTGTCTCTTTGACGGTGGTGCCGAAGAAGGATGTCTACAGGATCCCAACCGCAGCATTGAAAGTGTCTGGCTCGAGCCTGTACAATCTTGCGCTCAATGTCACTATTGATGTGGAGGTGGACCCGAAGAGCCCGTTAGTCAAATCCCTTTCCAAGTCCGACAGTGGATACTACGCTAATCTCTTCTTGCATATCGGACTTATGTCCACTGTAGATAAGAAGGGGAAGAAAGTGACATTTGACAAGCTGGAGAAGAAGATAAGGAGACTCGATCTATCCGTCGGGCTCAGCGATGTGCTCGGACCTTCCGTGCTTGTGAAGGCGAGAGGTGTACGGACTAGGCTGCTGGCACCTTTCTTCTCTAGCAGTGGGACAGCCTGCTATCCTATAGCAAATGCCTCTCCTCAGGTAGCCAAGATACTCTGGAGTCAAACTGCGCGCCTGCGGAGTGTAAAAGTCATCATTCAAGCGGGCACCCAACGCGCTGTCGCAGTGACCGCTGACCATGAGGTTACCTCTACTAAGATAGAGAAGAGGCATACCATTGCTAAATACAATCCTTTCAAGAAAATGGGCTCCAGATCTTCTACCAGGATCCCGGTTCCTCCAATGCTGATCATCCGAATTGTGCTGACGCTGAGTTGTATCCGTCTGACAAGCTCTCTTGATGGCAGGCCTCTTGCAGCTGCAGGGATCGTGGTAACAGGAGATAAAGCAGTCAACATATACACCTCATCCCAGACAGGGTCAATCATAGTCAAGTTACTCCCAAATATGCCCAAGGACAAAGAGGCGTGTGCAAAAGCCCCATTGGAGGCATACAACAGGACACTGACTACTTTGCTCACCCCCCTTGGTGATTCTATCCGCAGGATACAAGAGTCTGTGACTACTTCCGGAGGAAGGAGACAGAGACGCTTTATAGGTGCCATTATCGGCAGTGTAGCTCTTGGGGTTGCAACAGCTGCACAGATAACGGCAGCCTCGGCCCTGATACAAGCCAACCAGAATGCTGCCAACATCCTCCGGCTTAAGGAGAGCATTGCTGCAACCAATGAAGCTGTGCACGAGGTCACTGACGGATTATCACAACTAGCAGTGGCAGTAGGGAAGATGCAGCAGTTTGTTAATGACCAGTTTAATAATACAGCGCAAGAATTGGACTGTATAAAAATTACACAGCAGGTAGGTGTAGAACTCAACTTGTACCTAACTGAATTGACTACAGTATTCGGGCCACAAATCACTTCCCCTGCCTTAACTCAGCTGACTATCCAGGCGCTTTACAATTTAGCTGGTGGTAATATGGATTACTTGCTGACTAAGTTAGGTGTAGGGAACAACCAACTCAGCTCATTAATCGGTAGCGGCTTGATCACCGGCAACCCTATTCTGTACGACTCACAGACTCAGATCTTGGGTATACAGGTAACTTTGCCTTCAGTCGGGAACCTAAATAATATGCGTGCCACCTACTTGGAGACCTTATCTGTAAGCACAACCAAGGGATTTGCCTCAGCACTTGTCCCAAAAGTGGTGACACAGGTCGGTTCCGTGATAGAAGAACTTGACACCTCATACTGTATAGGGACCGACTTGGATTTATACTGTACAAGAATAGTGACATTCCCTATGTCTCCTGGTATTTATTCCTGTCTGAGCGGTAATACATCGGCTTGCATGTATTCAAAGACTGAAGGCGCACTTACTACGCCATATATGGCTCTCAAAGGCTCAGTTATTGCCAATTGCAAGATGACAACATGTAGATGTGCAGACCCTCCGGGTATCATATCGCAAAATTATGGAGAAGCTGTGTCCTTAATAGATAGGCACTCATGCAATGTCTTATCCTTAGACGGGATAACTCTGAGGCTCAGTGGGGAATTTGATGCAACCTATCAAAAGAATATCTCAATACTAGATTCTCAAGTTATAGTGACAGGCAATCTCGATATATCAACTGAGCTTGGGAATGTCAACAACTCAATAAGTAATGCCCTGAATAAGTTAGAGGAAAGCAACAGCAAACTAGACAAAGTCAATGTCAGACTGACCAGCACATCTGCTCTCATTACTTACATCGTTTTAACTGTCATATCTCTTGTTTTTGGTGTACTTAGCCTGGTTCTAGCATGCTACCTGATGTACAAGCAAAAGGCACAACAAAAGACCTTATTATGGCTTGGGAATAATACCCTTGATCAGATGAGAGCCACTACAAAAATAATGGACCGTGCAGTTAGCAGAGTTGCGCTAGAGAATGAAGAAAGAGAAGCAAAGAATACATGGCGCTTTGTATTCCGGATCGCAATCTTACTTTTAATAGTAATAACCTTAGCCATCTCTGCAGCCGCCCTGGTATATAGCATGGAGGCTAGCACGCCGGGCGACCTTGTTGGCATACCAACTGTGATCTCTAGGGCAGAGGAAAAGATTACATCTGCACTCAGTTCTAATCAAGATGTAGTAGATAGGATATATAAGCAGGTGGCCCTTGAGTCTCCATTGGCGTTGCTAAACACTGAATCTGTAATTATGAATGCAATAACGTCTCTCTCTTATCAAATCAATGGAGCTGCAAATAATAGCGGGTGTGGGGCACCTGTTCATGACCCAGATTACATCGGGGGGATAGGCAAAGAACTTATTGTAGATGACGCTAGTGATGTCACATCATTCTATCCCTCTGCGTTCCAAGAACACCTGAATTTTATCCCGGCACCTACTACAGGATCAGGTTGCACTCGGATACCCTCATTCGACATAAGTGCTACCCACTACTGTTACACTCACAATGTGATATTATCTGGTTGCAGAGATCACTCACACTCACATCAGTACTTAGCACTTGGTGTGCTTCGGACATCTGCAACAGGGAGGGTATTCTTTTCTACTCTGCGTTCCATCATTTTGGATGACAACCAAAATCGGAAGTCTTGCAGTGTGAGTGCAACTCCCTTAGGTTGTGATATGCTGTGCTCTAAAATCACAGAGACTGAGGAAGAAGATTATAGTTCAGTTACCCCCACATCGATGGTGCATGGAAGGTTAGGGTTTGACGGTCAATACCATGAGAAGGACCTAGACGTCATAACTTTATTTAAAGATTGGGTGGCAAATTACCCAGGAGTGGGGGGTGGGTCTTTTATTGACAACCGCGTGTGGTTCCCAGTCTATGGAGGGCTAAAACCCAATTCGCCTAGCGACACCGTACAAGAAGGGAGATATGTAATATACAAGCGCTACAATGACACATGCCCAGATGAACAAGATTACCAGATTCGGATGGCTAAGTCTTCGTATAAGCCTGGGCGGTTTGGTGGAAAACGCGTACAGCAAGCCATCTTATCTATCAAGGTGTCAACATCTTTGGGCGAGGACCCGGTGCTGACTATACCGCCTAATACAGTCACACTCATGGGGGCCGAAGGCAGAGTTCTCACAGTAGGTACATCTCATTTCTTGTACCAGCGAGGGTCTTCATATTTCTCTCCCGCTATATTATACCCTATGACAGTCAACAACAAAACGGCTACTCTTCATAGTCCTTACACATTCAATGCTTTCACTCGGCCAGGTAGTGTCCCTTGCCAGGCATCAGCAAGATGCCCCAACTCATGTGTCACTGGAGTTTATACTGATCCGTATCCCTTAATCTTCCATAGGAACCACACCTTGCGGGGGGTATTCGGGACAATGCTTGATGATGGACAAGCAAGACTTAACCCTGTATCTGCAGTATTTGATAACATCTCCCGCAGTCGCATAACCCGGGTAAGTTCAAGAAGTACCAAGGCAGCATACACGACATCGACATGTTTTAAAGTTGTCAAGACCAATAAAACATATTGCCTCAGCATTGCAGAAATATCCAATACCCTCTTCGGAGAATTTAGGATCGTTCCTTTACTAGTTGAGATTCTCAAGAATGATGGGGTTATGGCAAGCTCCGGTCCCGACAGGGCAGAGCATCAGATTATCCTACCAGAGTCACATCTGTCCTCACCATTGGTCAAACACAAACTGCTCTATTACTGGAAATTAACTGGGCTACCGCTTCCTGACGAATGTGACTTCGACCACCTCATTATCAGCCGACAATGGAAGAAAATACTTGAATCGGCCACACCTGACACTGAGAGGATGATAAAACTCGGGCGGGCAGTACACCAGACTCTCAACCACAGTTCTAGGATAACCGGAGTACTCCATCCCAGGTGTTTAGAAGAACTGGCTAGTATTGAGGTCCCTGATTCAACCAACAAATTTCGGAAGATCGAGAAGAAGATCCAAATTCACAACACAAGGTATGGAGAACTGTTCACAAGGCTGTGCACGCATGTAGAAAAGAAATTGTTGGGGTCGTCCTGGTCTAGCAATGTCCCGCGATCAGAGGAATTCAGCAGCATCCGTACAGATCCGGCATTCTGGTTTCACTCAAAATGGTCCAGAGCCAAGTTTGCATGGCTCCATATAAAACAGGTCCAAAGGCACCTGATTGTAGCAGCAAGAACAAGGTCCGCAGTCAACAAATTAGTGACGCTGACCCATAAGATAGGCCAAGTCTTTGTTACTCCTGAGCTTGTCATTGTGACACATACAGATGAAAACAAGTTCACATGCCTCACCCAAGAACTTGTGTTGATGTATGCGGATATGATGGAGGGCAGAGATATGGTCAACATAATATCATCCACGGCAGCACATCTCAAGAGCTTATCAGAGAAAATTGATGACATTCTGCGGTTAGTAGATGCTCTGGCAAAAGATTTAGGCAATCAAGTTTACGATGTTGTAGCACTAATGGAGGGATTCGCATACGGCGCCGTTCAGCTGCTTGAGCCGTCAGGTACGTTTGCAGGGGATTTCTTCGCATTCAACCTGCAGGAGCTCAAAGATACTCTAATCGAGCTCCTCCCCAAGGATATAGCAGAGTCCGTGACTCACGCAATCGCCACTGTATTCTCTGGCTTAGAACAGAATCAAGCAGCTGAGATGTTGTGCTTGCTGCGTCTGTGGGGTCACCCACTGCTTGAGTCCCGTATTGCAGCAAAAGCAGTCAGGAGCCAGATGTGCGCACCGAAGATGGTAGACTTCGATATGATCCTCCAGGTATTATCTTTCTTTAAGGGAACAGTCATCAATGGATACAGAAAGAAGAATGCAGGTGTGTGGCCACGTGTCAAGATGGGTACGATATACGGGAAGGTCATTGGGCAGCTACACGCAGATTCAGCAGAGATTTCACATGATGTCATGTTGAAAGAGTACAAGAGTTTATCTGCACTTGAATTCGAGCCATGTATAGAATATGACCCCGTCACCAATTTAAGCATGTTTCTAAAGGACAAGGCAATCGCGCACCCAAAAGATAACTGGCTCGCCTCGTTTAGGCGAAATCTTCTCTCTGAGGACCAGAAGAAACATGTTAAAGAGGCAACTTCGACTAACCGCCTCCTGATAGAGTTCTTAGAGTCAAATGATTTTGATCCATATAAGGAGATGGAGTATCTGACGACCCTTGAGTACCTAAGAGATGACAACGTGGCAGTATCATACTCACTCAAAGAAAAGGAGGTGAAAGTTAATGGGCGGATTTTCGCTAAGTTAACAAAGAAACTCAGGAACTGTCAGGTAATGGCAGAAGGGATTCTAGCCGATCAGATTGCACCTTTTTTCCAGGGAAATGGGGTCATTCAGGATAGCATATCTTTGACTAAGAGTATGCTAGCGATGAGTCAACTGTCCTTCAACAGCAATAAGAAACGTATCACCGACTGCAAGGAAAGAGTATCCCCAACCCGCAATCACGATCCGAAGAGCAAGAATCGTCGGAGAGTTGCCACCTTTATTACAACTGATCTGCAAAAGTATTGTCTTAACTGGAGATATCAGACAGTCAAGCTGTTTGCTCATGCCATCAATCAGCTGATGGGCCTACCACACTTCTTTGAGTGGATTCATCTTAGACTCATGGATACTACGATGTTTGTAGGAGACCCTTACAATCCTCCAAGTGACCCGACCGACTGTGATCTATCAAGAGTCCCAAATGACGACATATATATTGTCAGTGCTAGAGGGGGCATTGAGGGATTGTGCCAGAAGCTATGGACAATGATCTCAATTGCTGCAATCCAACTTGCTGCAGCAAGATCACATTGTCGTGTTGCCTGTATGGTACAAGGTGACAATCAAGTAATCGCTGTAACGAGAGAGGTAAGATCAGATGATTCCCCAGAGATGGTGTTAACACAATTGCACCAAGCCAGTGATAATTTCTTCAAGGAATTGATTCATGTCAATCATTTGATTGGCCATAATTTAAAAGATCGAGAAACCATCAGGTCAGACACATTCTTCATATACAGCAAACGAATATTCAAAGATGGAGCAATTCTCAGTCAGGTCCTCAAGAACTCATCTAAATTAGTGCTAATATCAGGCGACCTTAGTGAGAACACTGTAATGTCTTGTGCCAACATTGCATCCACTATAGCACGGCTGTGCGAGAACGGGCTTCCTAAGGATTTTTGTTACTATTTAAACTACCTAATGAGTTGTGTGCAGACATACTTTGATTCTGAGTTTTCCATCACTAACAACTCGCAACCCGATTCCAACCAGTCGTGGATTGAGGACATCTCTTTTGTGCATTCATATGTCCTGACCCCTGCCCAGCTGGGGGGACTGAGTAACCTTCAATACTCAAGGCTCTACACAAGGAACATCGGTGACCCGGGGACTACTGCTTTTGCAGAGGTCAAGCGATTAGAGGCAGTGGGGTTACTGAGTCCTAGCATTATGACTAATATCTTAACTAGGCCACCTGGAAATGGAGATTGGGCCAGTCTGTGCAACGATCCATATTCCTTTAATTTTGAGACTGTCGCGAGCCCGAATATTGTACTTAAGAAACATACACAGAAAGTCCTATTTGAAACTTGTTCAAATCCCCTATTATCCGGAGTACATACAGAGGATAATGAAGCAGAAGAGAAGGCGTTGGCTGAATTCTTGCTCAATCAAGAAGTAATTCACCCACGCGTCGCGCATGCTATCATGGAAGCAAGCTCTGTAGGTAGGAGAAAGCAAATTCAGGGGCTTGTTGATACAACAAACACCGTGATTAAGATTGCGCTGACTAGGAGGCCACTCGGCATCAAGAGGCTGATGCGGATAGTCAATTACTCGAGCATGCACGCAATGCTATTTAGAGATGATGTTTTCTCGTCCGACAGATCCAACCACCCCTTAGTCTCTTCTAATATGTGTTCGCTGACGCTGGCAGATTATGCGCGGAACAGAAGCTGGTCACCTTTAACAGGAGGTAGAAAAATACTGGGTGTATCTAATCCTGATACCATAGAACTTGTAGAGGGTGAGATCCTCAGTGTCAGCGGAGGGTGCACAAAATGTGACAGCGGAGATGAACAGTTTACCTGGTTCCATCTTCCAAGCAATATAGAGCTGACCGATGACACCAGCAAGAATCCTCCGATGAGAGTGCCATATCTCGGATCAAAGACTCAAGAGAGGAGGGCCGCCTCACTTGCGAAAATAGCCCATATGTCACCACATGTGAAGGCGGCACTAAGGGCATCATCTGTGTTAATCTGGGCTTATGGGGACAACGAAGTAAATTGGGCTGCTGCTCTTAAGATTGCAAAGTCTCGGTGCAACATAAGTTCAGAGTATCTTCGACTATTGTCACCCCTGCCGACAGCCGGGAATCTCCAACATAGATTGGATGATGGCATAACCCAGATGACGTTTACCCCTGCATCTCTCTACAGAGTATCACCTTACATTCACATATCCAATGATTCTCAAAGGCTATTTACTGAAGAAGGAGTCAAGGAGGGGAATGTGGTTTATCAGCAAATTATGCTCTTGGGTTTATCTCTAATTGAGTCACTCTTCCCAATGACAACAACCAAGACATATGATGAAATCACATTGCATCTCCACAGTAAATTTAGCTGCTGTATCAGGGAAGCACCTGTTGCAGTTCCTTTCGAGCTACTTGGGTTGGCACCAGAACTAAGGGCAGTTACTTCAAATAAGTTTATGTATGATCCTAGCCCTGTATCGGAGGGAGACTTTGCGAGACTTGATCTGGCTATCTTTAAGAGTTATGAGCTGAATTTAGAGTCATATCCCACAATAGAGCTAATGAACATTCTTTCAATATCTAGTGGGAAGTTGATTGGCCAGTCTGTGGTTTCCTATGATGAAGATACCTCTATAAAGAATGACGCTATAATAGTGTATGACAACACACGGAATTGGATCAGCGAAGCTCAGAATTCAGATGTGGTCCGCCTATTCGAATATGCAGCACTTGAAGTGCTCCTCGACTGTTCTTATCAACTCTACTATCTGAGGGTAAGAGGCCTGAACAATATCGTCCTATATATGAGTGATTTATACAAGAATATGCCAGGAATTTTACTCTCCAATATTGCGGCTACGATATCTCACCCCATCATCCATTCAAGGTTGAATGCAGTAGGTCTAGTCAACCATGACGGGTCACACCAACTTGCAGACACAGATTTCATTGAAATGTCTGCAAAACTGCTAGTCTCTTGCACTCGACGCGTGGTCTCAGGTTTATATGCAGGGAATAGGTATGATCTGCTATTCCCATCTGTCTTAGATGATAACCTGAGTGAGAAGATGCTTCAGTTGATATCTCGGTTATGCTGTCTGTACACGGTGCTCTTTGCTACAACAAGAGAAATCCCGAAAATAAGAGGCTTATCTGCAGAAGAGAAATGCTCGGTACTTACTGAATACTTACTGTCAGATGCTGTGAAACCATTACTTAGGTCCGAGCAAGTGAGCTCTATCATGTCTCCCAACATAATTACATTCCCAGCCAATCTATATTACATGTCTAGGAAGAGCCTTAATTTGATCAGGGAAAGAGAGGATAGGGATACTATCTTGGCATTGTTGTTCCCTCAAGAACCATTGCTCGAGTTTCCTTCAGTACAAGATATTGGTGCTCGAGTGAAAGATCCATTTACCCGACAACCTGCGGCGTTCTTACAAGAGTTAGATTTGAGTGCCCCAGCAAGATATGACGCGTTTACACTTAGTCAAGTTCACTCTGAACATACATTGCCGAACCCAGAGGAAGACTATTTAGTACGATACTTGTTCAGAGGAATAGGGACCGCGTCCTCCTCTTGGTATAAGGCATCTCATCTTCTTTCTGTACCCGAGGTCAGATGTGCAAGGCATGGAAACTCCTTATACTTGGCAGAAGGAAGTGGAGCCATTATGAGTCTTCTTGAATTGCATGTACCGCATGAAACTATCTATTACAATACGCTTTTTTCGAATGAGATGAACCCCCCACAGCGACATTTCGGACCGACCCCAACACAGTTTCTAAATTCGGTCGTTTATAGGAATCTACAGGCGGAAGTACCATGCAAGGATGGATTTGTTCAGGAGTTCCACCCATTGTGGAGAGAGAATACAGAAGAAAGTGACCTGACCTCAGATAAAGCGGTGGGATATATCACATCTGCAGTGCCTTACAGGTCTGTATCATTATTGCATTGTGACATTGAAATTCCTCCAGGATCCAATCAAAGCTTACTAGATCAACTGGCTACCAATTTATCCCTGATTGCCATGCACTCTGTAAGAGAGGGCGGGGTCGTTATCATCAAAGTACTGTATGCAATGGGGTACTACTTCCATCTACTCATGAATTTGTTTGCTCCATGTTCCACGAAAGGATATATTCTCTCTAATGGCTATGCATGTAGAGGGGATATGGAGTGTTACTTGATATTTGTCATGGGCTATCTAGGCGGGCCTACATTTGTGCACGAGGTGGTGAGGATGGCAAAAACTCTAGTACGGCGGCACGGTACACTTCTGTCTAAATCAGATGAAATTACACTGACTAGGTTATTTACCTCACAGCAGCATCGTGTAACAGACATCCTATCCAGCCCTTTACCGAGACTAATGAAGTTCTTGAGAGAGAATATTGATGCTGCGCTGATTGAAGCCGGGGGACAGCCTGTCCGTCCATTCTGTGCAGAGAGTTTGGTGAGCACACTAAAAGATATGACTCAGATGACCCAGATCATCGCCAGCCACATTGACACAGTCATTCGATCTGTGATCTACATGGAAGCTGAGGGTGATCTTGCCGACACAGTATTCTTATTTACCCCTTACAATCTCTCTACAGACGGTAAAAAGAGAACATCACTTAAACAGTGCACAAGACAGATCCTAGAGGTCACAATACTGGGTCTCAGGGCCAAAGATCTCAATAAAGTAGGTGATGTAATCGGCCTAGTGCTCAGAGGTATGATTTCTCTGGAGGACCTAATCCCACTGAGAACATACTTGAAGCGTAGTACCTGCCCGAAGTATTTAAAGGCTGTCCTAGGTATTACTAAACTCAAAGAAATGTTCACAGACACCTCTTTATTATACTTGACTCGTGCTCAACAAAAATTCTACATGAAAACTATAGGCAATGCAGCCAAGGGATATTACAGTAACGATAACTCT
>1946/USA/Lasota_AY
ATGTCTTCCGTATTTGATGAGTACGAACAGCTCCTCGCGGCTCAGACTCGCCCCAATGGAGCTCATGGAGGGGGAGAAAAAGGGAGTACCTTAAAAGTAGACGTCCCGGTATTCACTCTTAACAGTGATGACCCAGAAGATAGATGGAGCTTTGTGGTATTCTGCCTCCGGATTGCTGTTAGCGAAGATGCCAACAAACCACTCAGGCAAGGTGCTCTCATATCTCTTTTATGCTCCCACTCACAGGTAATGAGGAACCATGTTGCCCTTGCAGGGAAACAGAATGAAGCCACATTGGCCGTGCTTGAGATTGATGGCTTTGCCAACGGCACGCCCCAGTTCAACAATAGGAGTGGAGTGTCTGAAGAGAGAGCACAGAGATTTGCGATGATAGCAGGATCTCTCCCTCGGGCATGCAGCAACGGAACCCCGTTCGTCACAGCCGGGGCCGAAGATGATGCACCAGAAGACATCACCGATACCCTGGAGAGGATCCTCTCTATCCAGGCTCAAGTATGGGTCACAGTAGCAAAAGCCATGACTGCGTATGAGACTGCAGATGAGTCGGAAACAAGGCGAATCAATAAGTATATGCAGCAAGGCAGGGTCCAAAAGAAATACATCCTCTACCCCGTATGCAGGAGCACAATCCAACTCACGATCAGACAGTCTCTTGCAGTCCGCATCTTTTTGGTTAGCGAGCTCAAGAGAGGCCGCAACACGGCAGGTGGTACCTCTACTTATTATAACCTGGTAGGGGACGTAGACTCATACATCAGGAATACCGGGCTTACTGCATTCTTCTTGACACTCAAGTACGGAATCAACACCAAGACATCAGCCCTTGCACTTAGTAGCCTCTCAGGCGACATCCAGAAGATGAAGCAGCTCATGCGTTTGTATCGGATGAAAGGAGATAATGCGCCGTACATGACATTACTTGGTGATAGTGACCAGATGAGCTTTGCGCCTGCCGAGTATGCACAACTTTACTCCTTTGCCATGGGTATGGCATCAGTCCTAGATAAAGGTACTGGGAAATACCAATTTGCCAGGGACTTTATGAGCACATCATTCTGGAGACTTGGAGTAGAGTACGCTCAGGCTCAGGGAAGTAGCATTAACGAGGATATGGCTGCCGAGCTAAAGCTAACCCCAGCAGCAAGGAGGGGCCTGGCAGCTGCTGCCCAACGGGTCTCCGAGGAGACCAGCAGCATAGACATGCCTACTCAACAAGTCGGAGTCCTCACTGGGCTTAGCGAGGGGGGGTCCCAAGCTCTACAAGGCGGATCGAATAGATCGCAAGGGCAACCAGAAGCCGGGGATGGGGAGACCCAATTCCTGGATCTGATGAGAGCGGTAGCAAATAGCATGAGGGAGGCGCCAAACTCTGCACAGGGCACTCCCCAATCGGGGCCTCCCCCAACTCCTGGGCCATCCCAAGATAACGACACCGACTGGGGGTATATGGCCACCTTTACGGATGCAGAGATCGACGAGCTATTTGAGACAAGTGGAACTGTCATTGACAACATAATTACAGCCCAGGGTAAACCAGCAGAGACTGTTGGAAGGAGTGCAATCCCACAAGGCAAGACCAAGGTGCTGAGCGCAGCATGGGAGAAGCATGGGAGCATCCAGCCACCGGCCAGTCAAGACAACCCCGATCGACAGGACAGATCTGACAAACAACCATCCACACCCGAGCAAACGACCCCGCATGACAGCCCGCCGGCCACATCCGCCGACCAGCCCCCCACCCAGGCCACAGACGAAGCCGTCGACACACAGCTCAGGACCGGAGCAAGCAACTCTCTGCTGTTGATGCTTGACAAGCTCAGCAATAAATCGTCCAATGCTAAAAAGGGCCCATGGTCGAGCCCCCAAGAGGGGAATCACCAACGTCCGACTCAACAGCAGGGGAGTCAACCCAGTCGCGGAAACAGTCAGGAAAGACCGCAGAACCAAGTCAAGGCCGCCCCTGGAAACCAGGGCACAGAC------------GTGAACACAGCATATCATGGACAATGGGAGGAGTCACAACTATCAGCTGGTGCAACCCCTCATGCTCTCCGATCAAGGCAGAGCCAAGACAATACCCTTGTATCTGCGGATCATGTCCAGCCACCTGTAGACTTTGTGCAAGCGATGATGTCTATGATGGAGGCGATATCACAGAGAGTAAGTAAGGTTGACTATCAGCTAGATCTTGTCTTGAAACAGACATCCTCCATCCCTATGATGCGGTCCGAAATCCAACAGCTGAAAACATCTGTTGCAGTCATGGAAGCCAACTTGGGAATGATGAAGATTCTGGATCCCGGTTGTGCCAACATTTCATCTCTGAGTGATCTACGGGCAGTTGCCCGATCTCACCCGGTTTTAGTTTCAGGCCCTGGAGACCCCTCTCCCTATGTGACACAAGGAGGCGAAATGGCACTTAATAAACTTTCGCAACCAGTGCCACATCCATCTGAATTGATTAAACCCGCCACTGCATGCGGGCCTGATATAGGAGTGGAAAAGGACACTGTCCGTGCATTGATCATGTCACGCCCAATGCACCCGAGTTCTTCAGCCAAGCTCCTAAGCAAGTTAGATGCAGCCGGGTCGATCGAGGAAATCAGGAAAATCAAGCGCCTTGCTCTAAATGGCATGGACTCATCTAGGACAATTGGGCTGTACTTTGATTCTGCCCATTCTTCTAGCAACCTGTTAGCATTTCCGATCGTCCTACAAGGCACAGGAGATGGGAAGAAGCAAATCGCCCCGCAATATAGGATCCAGCGCCTTGACTTGTGGACTGATAGTAAGGAGGACTCAGTATTCATCACCACCTATGGATTCATCTTTCAAGTTGGGAATGAAGAAGCCACTGTCGGCATGATCGATGATAAACCCAAGCGCGAGTTACTTTCCGCTGCGATGCTCTGCCTAGGAAGCGTCCCAAATACCGGAGACCTTATTGAGCTGGCAAGGGCCTGTCTCACTATGATAGTCACATGCAAGAAGAGTGCAACTAATACTGAGAGAATGGTTTTCTCAGTAGTGCAGGCACCCCAAGTGCTGCAAAGCTGTAGGGTTGTGGCAAACAAATACTCATCAGTGAATGCAGTCAAGCACGTGAAAGCGCCAGAGAAGATTCCCGGGAGTGGAACCCTAGAATATAAGGTGAACTTTGTCTCCTTGACTGTGGTACCGAAGAAGGATGTCTACAAGATCCCAGCTGCAGTATTGAAGGTTTCTGGCTCGAGTCTGTACAATCTTGCGCTCAATGTCACTATTAATGTGGAGGTTGACCCGAGGAGTCCTTTGGTTAAATCTCTGTCTAAGTCTGACAGCGGATACTATGCTAACCTCTTCTTGCATATTGGACTTATGACCACCGTAGATAGGAAGGGGAAGAAAGTGACATTTGACAAGCTGGAAAAGAAAATAAGGAGCCTTGATCTATCTGTCGGGCTCAGTGATGTGCTCGGGCCTTCCGTGTTGGTAAAAGCAAGAGGTGCACGGACTAAGCTTTTGGCACCTTTCTTCTCTAGCAGTGGGACAGCCTGCTATCCCATAGCAAATGCTTCTCCTCAGGTGGCCAAGATACTCTGGAGTCAAACCGCGTGCCTGCGGAGCGTTAAAATCATTATCCAAGCAGGTACCCAACGCGCTGTCGCAGTGACCGCCGACCACGAGGTTACCTCTACTAAGCTGGAGAAGGGGCACACCCTTGCCAAATACAATCCTTTTAAGAAAATGGGCTCCAGACCTTCTACCAAGAACCCAGCACCTATGATGCTGACTATCCGGGTTGCGCTGGTACTGAGTTGCATCTGTCCGGCAAACTCCATTGATGGCAGGCCTCTTGCAGCTGCAGGAATTGTGGTTACAGGAGACAAAGCCGTCAACATATACACCTCATCCCAGACAGGATCAATCATAGTTAAGCTCCTCCCGAATCTGCCCAAGGATAAGGAGGCATGTGCGAAAGCCCCCTTGGATGCATACAACAGGACATTGACCACTTTGCTCACCCCCCTTGGTGACTCTATCCGTAGGATACAAGAGTCTGTGACTACATCTGGAGGGGGGAGACAGGGGCGCCTTATAGGCGCCATTATTGGCGGTGTGGCTCTTGGGGTTGCAACTGCCGCACAAATAACAGCGGCCGCAGCTCTGATACAAGCCAAACAAAATGCTGCCAACATCCTCCGACTTAAAGAGAGCATTGCCGCAACCAATGAGGCTGTGCATGAGGTCACTGACGGATTATCGCAACTAGCAGTGGCAGTTGGGAAGATGCAGCAGTTTGTTAATGACCAACTTAATAAAACAGCTCAGGAATTAGACTGCATCAAAATTGCACAGCAAGTTGGTGTAGAGCTCAACCTGTACCTAACCGAATTGACTACAGTATTCGGACCACAAATCACTTCACCTGCTTTAAACAAGCTGACTATTCAGGCACTTTACAATCTAGCTGGTGGAAATATGGATTACTTATTGACTAAGTTAGGTGTAGGGAACAATCAACTCAGCTCATTAATCGGTAGCGGCTTAATCACCGGTAACCCTATTCTATACGACTCACAGACTCAACTCTTGGGTATACGGGTAACTCTACCTTCAGTCGGGAACCTAAATAATATGCGTGCCACCTACTTGGAAACCTTATCCGTAAGCACAACCAGGGGATTTGCCTCGGCACTTGTCCCCAAAGTGGTGACACAGGTCGGTTCTGTGATAGAAGAACTTGACACCTCATACTGTATAGAAACTGACTTAGATTTATATTGTACAAGAATAGTAACGTTCCCTATGTCCCCTGGTATTTATTCCTGCTTGAGCGGCAATACGTCGGCCTGTATGTACTCAAAGACCGAAGGCGCACTTACTACACCATACATGACTATCAAAGGTTCAGTCATCGCCAACTGCAAGATGACAACATGTAGATGTGTAAACCCCCCGGGTATCATATCGCAAAACTATGGAGAAGCCGTGTCTCTAATAGATAAACAATCATGCAATGTTTTATCCTTAGGCGGGATAACTTTAAGGCTCAGTGGGGAATTCGATGTAACTTATCAGAAGAATATCTCAATACAAGATTCTCAAGTAATAATAACAGGCAATCTTGATATCTCAACTGAGCTTGGGAATGTCAACAACTCGATCAGTAATGCTTTGAATAAGTTAGAGGAAAGCAACAGAAAACTAGACAAAGTCAATGTCAAACTGACTAGCACATCTGCTCTCATTACCTATATCGTTTTGACTATCATATCTCTTGTTTTTGGTATACTTAGCCTGATTCTAGCATGCTACCTAATGTACAAGCAAAAGGCGCAACAAAAGACCTTATTATGGCTTGGGAATAATACTCTAGATCAGATGAGAGCCACTACAAAAATGATGGACCGCGCCGTTAGCCAAGTTGCGTTAGAGAATGATGAAAGAGAGGCAAAAAATACATGGCGCTTGATATTCCGGATTGCAATCTTATTCTTAACAGTAGTGACCTTGGCTATATCTGTAGCCTCCCTTTTATATAGCATGGGGGCTAGCACACCTAGCGATCTTGTAGGCATACCGACTAGGAATTCCAGGGCAGAAGAAAAGATTACATCTACACTTGGTTCCAATCAAGATGTAGTAGATAGGATATATAAGCAAGTGGCCCTTGAGTCTCCGTTGGCATTGTTAAAAACTGAGACCACAATTATGAACGCAATAACATCTCTCTCTTATCAGATTAATGGAGCTGCAAACAACAGTGGGTGGGGGGCACTTATCCATGACCCAGATTATATAGGGGGGATAGGCAAAGAACTCATTGTAGATGATGCTAGTGATGTCACATCATTCTATCCCTCTGCATTTCAAGAACATCTGAATTTTATCCCGGCGCCTACTACAGGATCAGGTTGCACTCGAATACCCTCATTTGACATGAGTGCTACCCATTACTGCTACACCCATAATGTAATATTGTCTGGATGCAGAGATCACTCACATTCATATCAGTATTTAGCACTTGGTGTGCTCCGGACATCTGCAACAGGGAGGGTATTCTTTTCTACTCTGCGTTCCATCAACCTGGACGACACCCAAAATCGGAAGTCTTGCAGTGTGAGTGCAACTCCCCTGGGTTGTGATATGCTGTGCTCGAAAGTCACGGAGACAGAGGAAGAAGATTATAACTCAGCTGTCCCTACGCGGATGGTACATGGGAGGTTAGGGTTCGACGGCCAGTACCACGAAAAGGACCTAGATGTCACAACATTATTCGGGGACTGGGTGGCCAACTACCCAGGAGTAGGGGGTGGATCTTTTATTGACAGCCGCGTATGGTTCTCAGTCTACGGAGGGTTAAAACCCAATTCACCCAGTGACACTGTACAGGAAGGGAAATATGTGATATACAAGCGATACAATGACACATGCCCAGATGAGCAAGACTACCAGATTCGAATGGCCAGGTCTTCGTATAAGCCTGGACGGTTTGGTGGGAAACGCATACAGCAGGCTATCTTATCTATCAAGGTGTCAACATCCTTAGGCGAAGACCCGGTACTGACTGTACCGCCCAACACAGTCACACTCATGGGGGCCGAAGGCAGAATTCTCACAGTAGGGACATCTCATTTCTTGTATCAACGAGGGTCATCATACTTCTCTCCCGCGTTATTATATCCTATGACAGTCAGCAACAAAACAGCCACTCTTCATAGTCCTTATACATTCAATGCCTTCACTCGGCCAGGTAGTATCCCTTGCCAGGCTTCAGCAAGATGCCCCAACCCGTGTGTTACTGGAGTCTATACAGATCCACATCCCCTAATCTTCTATAGAAACCACACCTTGCGAGGGGTATTCGGGACAATGCTTGATGGTGTACAAGCAAGACTTAACCCTGCGTCTGCAGTATTCGATAGCACATCCCGCAGTCGCATTACTCGAGTGAGTTCAAGCAGTACCAAAGCAGCATACACAACATCAACTTGTTTTAAAGTGGTCAAGACTAATAAGACCTATTGTCTCAGCATTGCTGAAATATCTAATACTCTCTTCGGAGAATTCAGAATCGTCCCGTTACTAGTTGAGATCCTCAAAGATGACGGGGTTATGGCGAGCTCCGGTCCTGAAAGGGCAGAGCATCAGATTATCCTACCAGAGTCACACCTGTCTTCACCATTGGTCAAGCACAAACTACTCTATTACTGGAAATTAACTGGGCTACCGCTTCCTGATGAATGTGACTTCGACCACCTCATTCTCAGCCGACAATGGAAAAAAATACTTGAATCGGCCTCTCCTGATACTGAGAGAATGATAAAACTCGGAAGGGCAGTACACCAAACTCTTAACCACAATTCCAGAATAACCGGAGTGCTCCACCCCAGGTGTTTAGAAGAACTGGCTAATATTGAGGTCCCAGATTCAACCAACAAATTTCGGAAGATTGAGAAGAAGATCCAAATTCACAACACGAGATATGGAGAACTGTTCACAAGGCTGTGTACGCATATAGAGAAGAAACTGCTGGGGTCATCTTGGTCTAACAATGTCCCCCGGTCAGAGGAGTTCAGCAGCATCCGTACGGACCCGGCATTCTGGTTTCACTCAAAATGGTCCACAGCCAAGTTTGCATGGCTCCATATAAAACAGATCCAGAGGCATCTGATGGTGGCAGCTAGGACAAGGTCTGCGGCCAACAAATTGGTGATGCTAACCCATAAGGTAGGCCAAGTCTTTGTCACTCCTGAACTTGTCGTTGTGACGCATACGAATGAGAACAAGTTCACATGTCTTACCCAGGAACTTGTATTGATGTATGCAGATATGATGGAGGGCAGAGATATGGTCAACATAATATCAACCACGGCGGTGCATCTCAGAAGCTTATCAGAGAAAATTGATGACATTTTGCGGTTAATAGACGCTCTGGCAAAAGACTTGGGTAATCAAGTCTACGATGTTGTATCACTAATGGAGGGATTTGCATACGGAGCTGTCCAGCTACTCGAGCCGTCAGGTACATTTGCAGGAGATTTCTTCGCATTCAACCTGCAGGAGCTTAAAGACATTCTAATTGGCCTCCTCCCCAATGATATAGCAGAATCCGTGACTCATGCAATCGCTACTGTATTCTCTGGTTTAGAACAGAATCAAGCAGCTGAGATGTTGTGTCTGTTGCGTCTGTGGGGTCACCCACTGCTTGAGTCCCGTATTGCCGCAAAGGCAGTCAGGAGCCAAATGTGCGCACCGAAAATGGTAGACTTTGATATGATCCTTCAGGTACTGTCTTTCTTCAAGGGAACAATCATCAACGGGTACAGAAAGAAGAATGCAGGTGTGTGGCCGCGAGTCAAAGTGGATACAATATATGGGAAGGTCATTGGGCAACTACATGCAGATTCAGCAGAGATTTCACACGATATCATGTTGAGAGAGTATAAGAGTTTATCTGCACTTGAATTTGAGCCATGTATAGAATATGACCCTGTCACCAACCTGAGCATGTTCCTAAAAGACAAGGCAATCGCACACCCCAACGATAATTGGCTTGCCTCGTTTAGGCGGAACCTTCTCTCCGAAGACCAGAAGAAACATGTAAAAGAAGCAACTTCGACTAATCGCCTCTTGATAGAGTTTTTAGAGTCAAATGATTTTGATCCATATAAAGAGATGGAATATCTGACGACCCTTGAGTACCTTAGAGATGACAATGTGGCAGTATCATACTCGCTCAAGGAGAAGGAAGTGAAAGTTAATGGACGGATCTTCGCTAAGCTGACAAAGAAGTTAAGGAACTGTCAGGTGATGGCGGAAGGGATCCTAGCCGATCAGATTGCACCTTTCTTTCAGGGAAATGGAGTCATTCAGGATAGCATATCCTTGACCAAGAGTATGCTAGCGATGAGTCAACTGTCTTTTAACAGCAATAAGAAACGTATCACTGACTGTAAAGAAAGAGTATCTTCAAACCGCAATCATGATCCGAAAAGCAAGAACCGTCGGAGAGTTGCAACCTTCATAACAACTGACCTGCAAAAGTACTGTCTTAATTGGAGATATCAGACAATCAAATTGTTCGCTCATGCCATCAATCAGTTGATGGGCCTACCTCACTTCTTCGAATGGATTCACCTAAGACTGATGGACACTACGATGTTCGTAGGAGACCCTTTCAATCCTCCAAGTGACCCTACTGACTGTGACCTCTCAAGAGTCCCTAATGATGACATATATATTGTCAGTGCCAGAGGGGGTATCGAAGGATTATGCCAGAAGCTATGGACAATGATCTCAATTGCTGCAATCCAACTTGCTGCAGCTAGATCGCATTGTCGTGTTGCCTGTATGGTACAGGGTGATAATCAAGTAATAGCAGTAACGAGAGAGGTAAGATCAGACGACTCTCCGGAGATGGTGTTGACACAGTTGCATCAAGCCAGTGATAATTTCTTCAAGGAATTAATTCATGTCAATCATTTGATTGGCCATAATTTGAAGGATCGTGAAACCATCAGGTCAGACACATTCTTCATATACAGCAAACGAATCTTCAAAGATGGAGCAATCCTCAGTCAAGTCCTCAAAAATTCATCTAAATTAGTGCTAGTGTCAGGTGATCTCAGTGAAAACACCGTAATGTCCTGTGCCAACATTGCCTCTACTGTAGCACGGCTATGCGAGAACGGGCTTCCCAAAGACTTCTGTTACTATTTAAACTATATAATGAGTTGTGTGCAGACATACTTTGACTCTGAGTTCTCCATCACCAACAATTCGCACCCCGATCTTAATCAGTCGTGGATTGAGGACATCTCTTTTGTGCACTCATATGTTCTGACTCCTGCCCAATTAGGGGGACTGAGTAACCTTCAATACTCAAGGCTCTACACTAGAAATATCGGTGACCCGGGGACTACTGCTTTTGCAGAGATCCAGCGACTAGAAGCAGTGGGATTACTGAGTCCTAACATTATGACTAATATCTTAACTAGGCCGCCTGGGAATGGAGATTGGGCCAGTCTGTGCAACGACCCATACTCTTTCAATTTTGAGACTGTTGCAAGCCCAAATATTGTTCTTAAGAAACATACGCGAAGAGTCCTATTTGAAACTTGTTCAAATCCCTTATTGTCTGGAGTGCACACAGAGGATAATGAGGCAGAAGAGAAGGCATTGGCTGAATTCTTGCTTAATCAAGAGGTGATTCATCCCCGCGTTGCGCATGCCATCATGGAGGCAAGCTCTGTAGGTAGGAGAAAGCAAATTCAAGGGCTTGTTGACACAACAAACACCGTAATTAAGATTGCGCTTACTAGGAGGCCATTAGGCATAAAGAGGCTGATGCGGATAGTCAATTATTCTAGCATGCATGCAATGCTGTTTAGAGACGATGTTTTTTCCTCCAGTAGATCCAACCACCCCTTAGTCTCTTCTAATATGTGTTCTCTGACACTGGCAGACTATGCACGGAATAGAAGCTGGTCACCTTTGACGGGAGGCAGGAAAATACTGGGTGTATCTAATCCTGATACGATAGAACTCGTAGAGGGTGAGATTCTTAGTGTAAGCGGAGGGTGTACAAGATGTGACAGCGGAGATGAACAATTTACTTGGTTCCATCTTCCAAGCAATATAGAATTGACCGATGACACCAGCAAGAATCCTCCGATGAGGGTACCATATCTCGGGTCGAAGACACAGGAGAGGAGAGCTGCCTCACTTGCAAAAATAGCTCATATGTCGCCACATGTAAAGGCTGCCCTAAGGGCATCATCCGTGTTGATCTGGGCTTATGGGGATAATGACGTAAATTGGACTGCTGCTCTTACGATTGCAAAATCTCGGTGTAATGTAAACTTAGAGTATCTTCGGTTACTGTCCCCTTTACCCACGGCTGGGAATCTTCAACATAGACTAGATGATGGTATAACTCAGATGACATTCACCCCTGCATCTCTCTACAGGTGTCACCTTACATTCACATATCCAATGATTCTCAAAGGCTGTTCACTGAAGAAGGAGTCAAAGAGGGGAATGTGGTTTACCAACAGAGTCATGCTCTTGGGTTTATCTCTAATCGAATCGATATTTCCAATGACAGCAACCAGGACATATGATGAGATCACACTGCACCTACATAGTAAATTTAGTTGCTGTATCAGAGAAGCACCTGTTGCGGTTCCTTTCGAGCTACTTGGGGTGGTACCGGAACTGAGGACAGTGACCTCAAATAAGTTTATGTATGATCCTAGCCCTGGATCGGAGGGAGACTTTGCGAGACTTGACTTAGCTATCTTCAAGAGTTATGAGCTTAATCTGGAGTCATATCCCACGATAGAGCTAATGAACATTCTTTCAATATCCAGCGGGAAGTTGATTGGCCAGTCTGTGGTTTCTTATGATGAAGATACCTCCATAAAGAATGACGCCATAATAGTGTACGACAATACCCGAAATTGGATCAGTGAAGCTCAGAATTCAGATGTGGTCCGCCTATTTGAATATGCAGCACTTGAAGTGCTCCTCAACTGTTCTTACCAACTCTATTACCTGAGAGTAAGAGGCCTAGACAATATTGTCTTATATATGGGTGATTTATACAAGAATATGCCAGGAATTCTACTTTCCAACATTGCAGCTACAATATCTCATCCCGTCATTCATTCAAGGTTACATGCAGTGGGCCTGGTCAACCATGACGGATCACACCAACTTGCAGATACGGATTTTATCGAAATGTCTGCAAAACTATTAGTATCTTGCACCCGACGTGTGATCTCCGGCTTATATTCAGGAAATAAGTATGATCTGCTGTTCCCATCTGTCTTAGATGATAACCTGAATGAGAAGATGCTTCAGCTGATATCCCGGTTATGCTGTCTGTACACGGTACTCTTTGCTACAACAAGAGAAATCCCGAAAATAAGAGGCTTAACTACAAAAGAGAAATGTTCAATACCCACTGAGTATTTACTGTCGGATGCTGTGAAACCATTACTTAGCCCCGATCAAGTGAGCTCTATCATGTCTCCTAACATAATTACATTCCCAGCTAATCCGTACTACATGTCTCGGAAGAGCCTCAATTTGATCAGGGAAAGGGAGGACAGGGATACTATCCTGGTGTTGTTGTTCCCCCAAGAGCCATTATTAGAGTTCCCTTCTGTGCAAGATATTGGTGCTCGAGTGAAAGATCCATTCACCCGACAACCTGCGGCATTTTTGCAAGAGTTAGATTTGAGTGCTCCAGCAAGGTATGACGCATTCACACTTAGTCAGATTCATCCTGAACTCACATCTCCAAATCCGGAGGAAGACTACTTAGTACGATACTTGTTCAGAGGGATAGGGACTGCATCTTCCTCTTGGTATAAGGCATCTCATCTCCTTTCTGTACCCGAGGTAAGATGTGCAAGACACGGGAACTCCTTATACTTAGCTGAAGGGAGCGGAGCCATCATGAGTCTTCTCGAACTGCATGTACCACATGAAACTATCTATTACAATACGCTCTTTTCAAATGAGATGAACCCCCCGCAACGACATTTCGGGCCGACCCCAACTCAGTTTTTGAATTCGGTTGTTTATAGGAATCTACAGGCGGAGGTAACATGCAAAGATGGATTTGTCCAAGAGTTCCGTCCATTATGGAGAGAAAATACAGAGGAAAGTGACCTGACCTCAGATAAAGCAGTGGGGTATATTACATCTGCAGTGCCCTACAGATCTGTATCATTGCTGCATTGTGACATTGAAACTCCTCCAGGGTCCAATCAAAGCTTACTAGATCAACTAGCTATCAATTTATCTCTGATTGCCATGCATTCTGTAAGGGAGGGCGGGGTAGTAATCATCAAAGTGTTGTATGCAATGGGATACTACTTTCATCTACTCATGAACTTGTTTGCTCCGTGTTCCACAAAAGGATATATTCTCTCTAATGGTTATGCATGTCGAGGAGATATGGAGTGTTACCTGGTATTTGTCATGGGTTACCTGGGCGGGCCTACATTTGTACATGAGGTGGTGAGGATGGCAAAAACTCTGGTGCAGCGGCACGGTACGCTCTTGTCTAAATCAGATGAGATCACACTGACCAGGTTATTCACCTCACAGCGGCAGCGTGTGACAGACATCCTATCCAGTCCTTTACCAAGATTAATAAAGTACTTGAGGAAGAATATTGACACTGCGCTGATTGAAGCCGGGGGACAGCCCGTCCGTCCATTCTGTGCGGAGAGTCTGGTGAGCACGCTAGCGAACATAACTCAGATAACCCAGATTATCGCTAGTCACATTGACACAGTTATCCGGTCTGTGATATATATGGAAGCTGAGGGTGATCTCGCTGACACAGTATTTCTATTTACCCCTTACAATCTCTCTACTGACGGGAAAAAGAGGACATCACTTAAACAGTGCACGAGACAGATCCTAGAGGTTACAATACTAGGTCTTAGAGTCGAAAATCTCAATAAAATAGGCGATATAATCAGTCTAGAGCTTAAAGGCATGATCTCCATGGAGGACCTTATCCCACTAAGGACATACTTGAAGCATAGTACCTGCCCTAAATATTTGAAGGCTGTCCTAGGTATTACCAAACTCAAAGAAATGTTTACAGACACTTCTGTACTGTACTTGACTCGTGCTCAACAAAAATTCTACATGAAAACTATAGGCAATGCAGTCAACGGATATTACAGTAACTGTGACTCT
>2001/Russia/Astr/2755
ATGTCGTCTGTCTTCGATGAATACGAACAGCTCCTCGCTGCTCAGACCCGCCCTAACGGAACTCATGGAGGAGGAGAGAAAGGAAGCACTTTAAAAGTTGAGGTCCCAGTATTTACTCTTAACAGTGACGATCCAGAGGATAGATGGAACTTTGCGGTATTCTGTCTTCGGATTGCTGTTAGCGAGGACGCCAACAAACCACTCAGGCAGGGTGCTCTCATATCTCTCCTATGCTCCCACTCTCAGGTGATGAGAAACCATGTTGCCCTTGCAGGGAAACAGAATGAGGCCACACTGGCTGTTCTTGAGATCGATGGCTTCACTGACAGTGTGCCCCAGTTCAACAACAGGAGTGGAGTGTCTGAGGAGAGAGCACAGAGATTCATGGTAATAGCAGGATCTCTTCCTCGGGCGTGCAGTAACGGTACCCCGTTCGTCACGGCTGGGGTTGAAGATGATGCACCAGAAGATATCACTGACACTTTGGAAAGAATCCTATCTGTCCAAGCTCAGGTATGGATCACAGTAGCAAAGGCCATGACTGCATATGAGACAGCAGATGAGTCAGAAACAAGAAGAATCAATAAGTATATGCAGCAGGGTAGAATTCAGAAGAAGTACATCCTCCACCCCGTATGCAGGAGTGCAATTCAACTCACAATCAGACACTCTCTGGCAGTCCGTATTTTCTTAGTCAGTGAGCTTAAAAGAGGCCGCAATACAGCAGGTGGGAGTTCCACATATTACAACTTAGTTGGGGATGTAGACTCCTATATCAGGAACACCGGGCTTACTGCATTCTTCTTAACACTCAAGTATGGAATCAATACAAAGACATCAGCCCTTGCACTCAGCAGCCTCACAGGTGATATCCAAAAAATGAAACAGCTCATGCGTTTATATCGGATGAAGGGAGAAAATGCACCGTACATGACATTGTTAGGTGACAGTGACCAGATGAGCTTTGCACCAGCTGAGTATGCACAACTTTATTCCTTCGCCATGGGCATGGCATCAGTCTTGGATAAGGGAACTGGCAAGTACCAATTCGCCAGGGATTTTATGAGCACATCATTCTGGAGACTCGGGGTAGAGTATGCTCAGGCTCAGGGAAGTAGCATTAATGAGGACATGGCTGCTGAGCTTAAGCTAACTCCGGCAGCAAGGAGAGGCCTGGCTGCTGCTGCCCAACGAGTATCTGAGGAAATCGGCAGCGTGGATATTCCTACTCAACAGGCAGGAGTCCTCACCGGACTTAGCGACGAAGGCCCCCGAGCCCCACAGGGCAGATCAAACAAGCCTCAAGGACAACCAGATGCCGGGGATGGGGAGGCCCAATTCCTGGATTTGATGAGAGCGGTGGCAAACAGCATGCGAGAAGCGCCAAGCCCCGCACAGAGCACCGCCCATCCGGAGCCTCCTCCTACTCCTGGGCCACCTCAAGATAACGACACTGACTGGGGGTACATGGCCACTTTTACAGATGCGGAGATAGACGATATATTTGAGACCAGTGGGACCGTTATTGACAGCATAATTATGGCTCAGGGTAAATCAGCAGAGACCGTCGGAAGAAGCGCACTCCCACAAGGCAAGACCAAAGCCCCGAGCACAGCACGGGAGAAGCATGGGAGCGCCCAGCCACACGCCAGCCAGGACAACCCCGACCAGCAGGTCAAATCAGATAAACAGTCGTCCACATCTGAACAGGTGATCCCACACAACACCCCGCTGGTCACACCCACCGAACCGTCCCCCACTCAGGCCACAGATGAGGCTGGCGACACACAGCTCAAGACCGGAGCAAGCAACTCTCTTCTGTCCATGCTTGACAAGCTGAGTAATAAATCGTCCAATGCTAAAAAGGGCCCAAGGACAGGCCCCCAAGAAGGGCACCACCAGCCCCCGGCCCAACAACAAGGGAACCTGTCGAGCCACGGAAGCAACCAGGAAAGGCCGCAGCAACAGGCCAAGACCGTCCCTGGAAGCCAGGGCACAGAC------------GCGAACACAGCATATCATGGACAACGGAAGGAGTCACAACCATCAGCTGGTGCAACCCCTCATGCGCCCCAGTCAGGGCAGAGCCACGACAATACTCCTGCACCTGTGGATCATGTCCAGCTACCTGTCGACTTTGTGCAGGCGATGATGTCTATGATGGAGGCATTATCACAGAAAGTAAGTAAAGTCGACTATCAGCTAGACCTAGTCTTGAAACAGACCTCCTTCATCCCTATGATGCGATCTGAAATCCAGCAGCTAAAAACATCTGTTGCTATCATGGAGGCCAACTTAGGCATGATGAAAATTCTGGATCCTGGTTGTGCTAACGTTTCATCTTTAAGCGATCTCCGGGCAGTAGCCCGATCCCACCCAGTTTTAATTTCAGGCCCTGGAGACCCATCTCCCTACGTGACACAAGGGGGCGAAATGGCACTCAATAAACTCTCTCAACCGGTACAGCACCCTTCTGATCTAATCAAACCCGCCGCTGCAAATGGGCCTGACATAGGGGTGGAGAAAGATACTGTCCGTGCATTAATTACCTCGCGCCCGATGCATCCAAGCTCCTCAGCTAAGCTCCTGAGCAAGCTGGATGCAGCCAGGTCGATTGAAGAGATCAGGAAGATCAAACGCCTTGCGCTGAATGGTATGGACTCATCCAGGACAATCGGGTTATACTTTGACTCTGCCCTCCCATCCAGCAGCCTGTTAGCATTTCCGATTGTCTTACAAGACACAGGAGACGGGAAGAAACAAATCACCCCACAGTACAGGATTCAGCGTCTTGACTCATGGACAGACAGTAAGGAAGACTCGGTATTCATCACCACCTATGGATTCATCTTCCAAATTGGGAATGAGGAAGTCACTGTCGGCGTGATCAATGATAATCCCAGGCATGAGCTACTCTCTTCTGCAATGCTCTGCTTGGGAAGCGTCCCGAACGATGGAGATCTTGTTGAGCTGGCGAGAGCCTGCCTCACTATGGTGATAACTTGCAAGAAAAGTGCAACTAATACTGAGAGAATAGTCTTCTCAGTGGTGCAGGCACCTCGGGTGCTGCAAAGCTGTATGGTTGTGGCAAATAGGTACTCATCGGTGAATGCAGTGAAGCATGTGAAAGCACCAGAAAAGATCCCTGGGAGCGGAACCCTAGAGTATAAGGTGAATTTTGTCTCCTTGACTGTAGTACCGAGGAGAGACGTCTACAGGATCCCGACTGCAGTATTGAAAGTATCCGGCTCAAGCCTGTACAATCTTGCGCTCAATGTCACCATTGATGTGGAGGTGGACCCGAAGAGCCCACTAGTCAAATCCCTATCCAAATCCGATAGTGGATACTATGCGAATCTTTTTTTGCATATCGGGCTTATGTCTACTGTAGATAAGAAGGGAAAGAAAGTTACATTTGACAAGATAGAGGAAAAGATAAGAAGACTCAATCTGTCTGTTGGGCTCAGTGATGTGCTTGGACCTTCTGTGCTCGTGAAGGCGAGAGGTGCACGGACTAAGCTATTAGCTCCTTTCTTCTCCAGCAGCGGGACAGCCTGTTATCCTATAGCAAATGCCTCTCCCCAGGTTGCTAAAATACTCTGGAGCCAAACTGCGCACCTGCGGAGTGTGAAAGTCATCATTCAAGCTGGCACCCAGCGTGCTGTCGCAGTAACCGCCGATCATGAGGTCACCTCTACTAAGATAGAGAAGAGGCATGCCATTGCCAAATACAATCCTTTCAGGAAAATGGGCTCCAAACCTTCTACCAGGATCCTAGTACCCCTGATGCTGATCACTCGAGTTATGCTAATCTTAAGCTGCGTCCGTTCGACAAGTTCCCTTGATGGCAGGCCTCTTGCGGCTGCAGGGATTGTAGTGACAGGAGATAAAGCAGTCAATATATACACCTCATCTCAGACAGGGTCAATCATAGTCAAATTGCTCCCGAATATGCCCAAGGATAAAGAGGCGTGTGCAAAAGCCCCATTAGAGGCATATAACAGAACACTGACCACCTTACTCACTCCCCTTGGCGATTCTATCCGTAGGATACAGGGGTCTGTGTCCACATCGGGAGGAAGGAGACAGAGACGTTTTATAGGTGCCGTTATCGGCAGTGTAGCTCTTGGGGTTGCAACAGCGGCACAGATAACAGCAGCTGCGGCTCTAATACAAGCCAACCAGAATGCCGCTAACATCCTCCGGCTTAAAGAGAGTATTGCTGCAACCAATGAAGCTGTGCATGAGGTCACCGACGGATTATCACAACTAGCAGTGGCAGTTGGGAAGATGCAGCAGTTTGTTAATGACCAGTTTAACAATACAGCACGAGAATTGGACTGTATAAAAATTACACAACAGGTTGGTGTGGAACTCAACCTATACCTAACTGAACTGACTACAGTATTCGGGCCACAGATCACTTCCCCTGCTTTGACTCAATTGACTATCCAGGCACTTTATAATTTAGCTGGCGGCAATGTGGACTATTTGTTAACTAAATTAGGTATAGGGAACAATCAACTCAGTTCACTAATTGGTAGTGGCTTAATTACTGGCCACCCTATACTGTATGACTCACAGACTCAACTCTTGGGCATACAAGTAACTTTACCTTCAGTCGGGAACCTGAATAATATGCGTGCCACTTACTTGGAGACCTTATCGGTAAGCACAACCAAAGGGTTTGCCTCAGCACTTGTCCCAAAGGTAGTGACACAAGTTGGTTCTGTGATAGAGGAACTCGACACCTCATACTGTATAGAGTCCGATCTAGATCTATATTGTACAAGAATAGTGACATTCCCCATGTCTCCAGGTATTTATTCCTGTTTAAGCGGCAACACGTCAGCTTGCATGTATTCAAAGACTGAAGGCGCACTTACTACGCCATATATGGCCCTCAAAGGCTCAGTTATTGCCAATTGTAAGATAACAACATGTAGATGTGCAGACCCTCCAGGTATCATATCGCAAAATTATGGAGAGGCTATATCCCTGATAGACAGACATTCATGCAATGTCTTATCACTAGACGGGATAACTCTGAGGCTCAGTGGAGAATTTGATGCAACTTATCAAAAGAATATCTCAATACTAGATACTCAAGTCATTGTGACAGGCAATCTCGATATATCGACTGAGCTCGGAAATGTCAACAATTCAATAAGCAATGCCTTAGACCAGTTGGCAGAGAGCAATAGCAAGCTAGACAAAGTCAATGTCAGACTAATCAGCACATCTGCTCTCATTACCTATATTGCTCTAACTGTCATATCTCTTGTTTTCGGTGCACTTAGCCTGGTTTTAGCATGTTACCTGATGTATAAACAAAAAGCACAACAAAAGACCTTACTATGGCTTGGGAATAATACCCTTAGTCAGATGAGAGCCGCCACTAGAGCAATGGACCACACAGTTAACAGAGTTGTGCTAGAGAATGAGGAAAGAGAAGCGAAGAACACATGGCGCTTGGTTTTCCGGACCACAGTCTTACTTCTAAAGGTAATGATTTTAGCTATCTCTATAGCCACCCTGGTATATATCATGGGGGCCAGCACGCCGCGTGACCTCGCAGGTATATCGGCTGTGGTCTCCAAGACAGAAGGTAAGGTTATGTCTCTACTCGGTTCAAGTCAAGATGTGATAGATAGGATATATAAGCAGGTGGCTCTTGAATCCCCGCTGGCGTTACTAAACACTGAATCTATAATTATGAATGCAATAACTTCCCTCTCCTATCAAATCAACGGGGCTGCGAATAATAGCGGGTGTGGGGCGCCCGTTCATGACCCAGATTATATCGGGGGGATAGGCAAAGAACTCATAGTGGATGACACTAGTGATGTCACATCATTCTATCCTTCTGCATATCAAGAACACTTGAATTTTATCCCAGCTCCTACTACAGGATCCGGTTGCACTCGGATACCCTCATTTGACATAAGCCTTACTCACTATTGTTACACTCACAATGTGATACTATCTGGTTGCAGAGATCACTCACATTCACATCAATACTTAGCACTTGGTGTACTTCGGACATCTGCAACAGGGAGGGTCTTCTTTTCTACTCTGCGTTCCATCAATTTAGATGACACCCAGAATCGGAAGTCCTGCAGCGTGAGTGCAACTCCTTTAGGTTGTGATATACTGTGCTCCAAAGTCACAGAGACTGAGGAAGAGGATTACAAGTCAGTCACCCCCACATTAATGGTGCACGGGAGGCTAGGGTTTGATGGTCAATACCATGAGAAGGACTTAGACACCACAGTCTTATTTAAGGATTGGGTGGCGAATTACCCGGGAGTTGGAGGTGGATCCTTTATTGACGACCGTGTATGGTTCCCAGTTTACGGAGGGCTTAAACCCAATTCGCCTAGTGACACTGCACAGGAAGGGAAATATGTAATATACAAGCGCTATAATAACACATGCCCCGATGAGCAAGATTACCAAATTCGGATGGCCAAGTCTTCGTATAAACCTGGGCGGTTCGGTGGAAAGCGTGTACAGCAGGCCATCCTATCTATCAAAGTATCAACATCTTTGAGTGAGGACCCGGTGCTGACTATTCCACCTAATACAATTACACTCATGGGGGCCGAAGGTAGAGTTCTCACAGTGGGGACATCCCATTTCTTGTACCAACGAGGCTCTTCATATTTCTCACCCGCCTTATTATACCCTATGACAGTGTATAATAAAACAGCTACTCTTCATAGTCCTTATACATTTAATGCCTTCACGCGGCCAGGTAGTGTCCCTTGTCAAGCATCTGCAAGATGTCCTAACCCATGTATCACAGGAGTCTATACTGATCCGTATCCCTTAGTCTTCCATAGGAATCATACCCTACGAGGAGTCTTCGGGACAATGCTTGATGATGAACAAGCAAGACTCAACCCCGTATCTGCAGTATTCGACAGCATATCCCGCAGTCGTGTAACTCGGGTGAGTTCAAACAGCACCAGGGCAGCATACACGACATCGACATGTTTTAAAGTTGTCAAGACCAATAAAGCCTATTGTCTTAGCATCACAGAAATATCCAATACCCTATTCGGGGAATTTAGGATCGTTCCCTTACTGGTTGAGATCCTCAAGGATGTTAGGGCTATGGCAGGCTCAGGTCCTGAAAGGGCAGAGCACCAGATCATCTTACCAGAGTCACACCTATCCTCCCCATTGGTCAAGCACAAATTGCTCTATTACTGGAAATTAACTGGGCTACCGCTTCCTGATGAATGCGACTTTGATCATCTCATTATTAGCAGGCAATGGAAGAAAATACTAGAGTCGGCCACTCCTGATACAGAGAGAATGATAAAACTCGGACGGGCAGTACATCAGACCCTCAACCACAATTCCAAGATAACCGGAGTACTTCATCCCAGGTGTTTAGAAGAACTGGTTAGTATTGAAGTTCCTGATTCAACCAACAAATTCCGGAAGATTGAGAAGAAGATCCAAATTCACAACACAAGGTATGGAGAATTGTTCACAAAGCTGTGCACACATATTGAAAGGAAATTGCTGGGATCATCCTGGTCTAATAATGTCCCACGATCAGAAGAATTCAGCAGCATCCGTGCGGATCCGGCATTCTGGTTTCATTCTAGATGGTCCAGAGCTAAGTTTGCATGGCTCCATATAAAACAGGTCCAGAGGCATCTGATTGTAGCAGCAAGAACGAGGTCCGCAGTCAATAAGCTAGTAACGTTAACTCATAAGATAGGCCACGTCTTTGTTACCCCTGAGCTTGTCATTGTGACACATACAGATGAGAACAAGTTCACATGCCTCACACAGGAACTTGTATTGATGTATGCAGATATGATAGAGGGCAGGGACATGGTCAACATAATATCCTCTATGGCGACACATCTCAGAGACCTATCAGAGAAAATTGACGATACTCTGCGGTTGGTTGATGCTTTGGCAAAGGATTTGGGTAACAGAGTCTATGATGTTGTAGCATTAATGGAGGGATTCGCATACGGTGCCGTTCAACTGCTTGAGCCGTCAGGTATATTTGCAGGAGATTTCTTTGCATTCAACTTACAAGAGCTCAAAGACACTCTAATTGAACTTCTCCCAAATGATATAGCAGAATCAGTGACTCACGCAATCGCCACCGTATTTTCTGGCTTAGAACAGAATCAAGCAGCTGAGATGTTGTGCTTGCTGCGTTTGTGGGGTCACCCACTGCTTGAGTCCCGTAGTGCAGCAAAGGCAGTCAGGAGCCAGATGTGCGCACCAAAGATGGTAGACTTCGATATGATCCTCCAGGTACTATCTTTTTTTAAGGGAACAGTCATCAATGGATACAGAAAGAAGAACTCAGGTGTATGGCCGCGTGTCAAAGCAGATACAATATATGGGAAGGTCATTGAGCAGCTACACGCTGATTCAGCAGAGATCTCACATGATGTCATGTTGAGAGAGTACAAGAGTTTATCTGCTCTTGAATTCGAGCCATGTATAGAGTATGACCCTGTTACCAATCTGAGCATGTTCTTAAAGGACAAGGCAATCGCGCATCCGAAAGATAACTGGCTCGCCTCATTTAGGCGGAACCTTCTCTCCGAGGCCCAAAAGAAACAGATAAAAGAGGCGACCTCAACTAACCGCCTCTTGATCGAGTTCTTAGAATCAAACGATTTCGATCCATATGAAGAGATGGGATACTTGACAACCCTTGAATACCTAAGAGATGACAGTGTGGCGGTATCGTACTCACTTAAAGAGAAGGAGGTTAAAGTGAATGGGCGGATTTTCGCTAAGTTAACAAAGAAACTAAGAAACTGCCAGGTAATGGCAGAGGGAATTCTAGCCGACCAGATTGCACCGTTCTTTCAGGGAAATGGAGTCATTCAAGATAGTATATCCTTGACTAAGAGTATGTTAGCAATGAGTCAACTGTCTTTTAACAGCAATAAGAAACGTATCACCGACTGTAAAGAGAGGGTTTCCTCAAATCGCAATCATGATCCGAAGAGCAAGAATCGTCGAAGAGTTGCCACTTTTATCACGACTGACCTTCAAAAGTATTGTCTTAACTGGAGATATCAGACAATTAAGCTATTTGCCCATGCCATCAATCAGCTGATGGGCCTACCTCACTTCTTCGAGTGGATTCATCTTAGACTAATGGACACTACGATGTTTGTAGGAGATCCTTTCAACCCTCCAAGTGACCCGACCGACTGCGATTTATCAAGAGTCCCGAATGATGACATATATATTGTCAGCGCTAGGGGGGGCATTGAGGGATTATGCCAGAAGCTATGGACAATGATCTCAATTGCTGCAATCCAACTTGCTGCAGCAAGATCACATTGTAGAGTCGCCTGCATGGTACAAGGTGACAATCAAGTAATAGCTGTAACGAGAGAGGTAAGATCAGATGATTCTCCGGATGTAGTGTTAACACAGTTGCACCAAGCCAGTGATAATTTCTTTAAGGAATTGATTCATGTCAATCATCTGATTGGCCACAACCTGAAAGATCGCGAGACCATCAGGTCAGACACATTCTTCATATACAGCAAACGGATATTCAAAGATGGAGCAATACTCAGCCAGGTCCTCAAAAACTCATCTAAATTAGTGCTAATATCAGGTGATCTTGGTGAAAACACCGTAATGTCCTGTGCCAACATTGCATCCACCGTGGCACGATTGTGTGAGAACGGGCTTCCTAAGGATTTCTGTTACTATTTGAACTACCTAATGAGTTGCGTGCAGACATACTTTGATTCTGAGTTTTTTATTACTCACAGCTCGCAACCAGATTCAAACCAGTCTTGGATCGAGGACATCTCTTTTGTGCATTCATACGTGTTAACCCCTGCCCAGCTGGGGGGACTAAGTAACCTTCAATACTCAAGGCTCTACACAAGGAATATTGGTGACCCAGGGACTACTGCTTTTGCAGAGGTCAAGAGATTAGAAGCAGTGGGGTTGTTGAGCCCTAGCATTATGACCAACATCTTAACTAGACCACCTGGCAATGGAGACTGGGCCAGCCTGTGCAACGACCCGTATTCCTTTAATTTTGAGACTGTTGCAAGCCCAAATATTGTCCTCAAAAAACACACACAAAAAGTCTTATTTGAGACTTGTTCAAATCCCTTATTGTCCGGGGTACATACAGAGGATAATGAGGCGGAAGAAAAAGCATTGGCTGAATTTTTGCTCAATCAAGAAGTGATTCACCCACGTGTTGCACATGCTATCATGGAAGCAAGCTCTGTAGGTAGAAGAAAGCAAATTCAAGGGCTTGTTGACACGACAAACACTGTGATTAAGATTGCACTGACTAGAAGGCCCCTCGGTATCAAAAGGCTGATGCGGATAATCAATTATTCTAACATGCATGCAATGTTATTCAGAGATGATGTTTTCTTATCCAATAGATCCAATCACCCATTAGTCTCCTCCAATATGTGTTCGCTGACACTAGCAGATTATGCCCGGAACAGAAGCTGGTCACCTTTGACAGGGGGCAGGAAGATACTGGGTGTATCTAACCCTGATACCATAGAACTTGTGGAGGGAGAGATTCTCAGTGTCAGTGGAGGGTGTACAAAATGTGACAGCGGAGATGAACAGTTTACTTGGTTTCACCTTCCGAGCAATATAGAGCTGACTGATGACACCAGCAAAAATCCCCCGATGAGAGTGCCGTATCTTGGGTCGAAGACTCAAGAGAGGAGAGCTGCCTCACTTGCAAAAATAGCTCATATGTCGCCACATGTGAAAGCGGCACTAAGGGCATCATCCGTGTTAATCTGGGCTTACGGGGACAACGAAGTAAACTGGACTGCTGCTCTTAAGATTGCAAGGTCTCGATGTAACATAAGCTCAGAGTATCTTCGTCTATTGTCACCCCTGCCCACAGCTGGGAATCTCCAACATAGATTGGATGATGGCATAACCCAGATGACATTTACCCCTGCATCTCTTTACAGAGTATCACCTTATATTCACATATCTAATGACTCTCAAAGACTATTTACCGAAGAAGGAGTCAAAGAGGGGAATGTAGTTTATCAACAAATTATGCTCTTGGGTTTATCTCTAATTGAATCGCTCTTCCCAATGACAACAACCCGAACATATGATGAGATCACATTACACCTCCACAGTAAATTTAGCTGCTGTATCCGGGAAGCGCCCGTCGCAGTTCCTTTTGAGCTACTCGGATTGGCACCAGAATTAAGGATGGTAACCTCAAATAAGTTCATGTATGATCCTAGCCCTGTATCAGAGAGAGATTTCGCAAGACTCGACTTAACTATCTTCAAAAGTTACGAGCTTAATTTAGAGTCATATTCTACACTGGAGCTGATGAACATTCTTTCAATATCTAGCGGGAAGTTGATTGGCCAGTCCGTGGTTTCTTATGATGAAGACACTTCTATAAAGAATGATGCGATAATAGTGTATGACAACACACGAAATTGGATCAGTGAGGCTCAAAATTCAGATGTGGTCCGTCTATTCGAGTATGCAGCACTCGAAGTGCTCCTTGACTGTTCTTATCAACTCTACTATCTGAGAGTGAGAGGCCTAAACAATATTGTCCTATACATGAGTGACCTATACAAGAACATGCCAGGGATTCTACTCTCTAATATTGCAACTACGATATCCCACCCCATCATTCACTCAAGGTTGAATGCGGTAGGCTTGACTAACCATGACGGCTCACACCAGCTTGCAGATATAGATTTCATTGAATTATCTGCAAAACTATTAGTCTCTTGCACTCGACGCGTGGTTTCAGGCTTATATGCAGGGAATAAGTACGATCTGCTGTTTCCATCTGTCTTAGATGATAACCTGAGTGAAAAGATGCTTCAGCTGATTTCCCGGTTATGTTGTCTGTACACGGTGCTCTTTGCTACAACAAGAGAAATCCCAAAGATAAGGGGCCTATCGGCAGAGGAGAAGTGTTTAGTACTCACTGAGTATCTACTGTCAGATGCTGTGAAACCATTGCTCAGGTCCGAACAAGTGAACTCTATCATGTCTCCCAACATAATCACGTTTCCAGCTAATCTATATTACATGTCTAGAAAGAGCCTTAATTTGATCAGGGAACGGGAGGACAGAGATACTATCCTGACGCTATTATTCCCTCAGGAACCATTGCTTGAGCTTCACTCAGTACAAGACATTGGTGCTCGAGTAAAAGACCCATTCACCCGACAACCTGCATCGTTCATACACGAGCTAGATTTGAGTGCTCCGGCAAGGTATGATGCATTTACACTTGGTGATGTATGTTTTGAGCACACATTACCGGACCCAGAGGAAGATTACTTGGTACGGTACTTATTCAGAGGAATAGGGACCGCTTCATCTTCTTGGTACAAGGCATCTCATCTACTCTCCGTACCTGAGGTCAGGCGTGCAAGACATGGGAACTCCTTATACTTGGCGGAAGGAAGCGGAGCCATCATGAGCCTTCTAGAATTACATATACCACATGAGACCATCTATTACAATACGCTTTTCTCGAACGAGATGAACCCCCCACAGCGACATTTCGGGCCGACACCAACACAGTTTCTAAATTCAGTCGTTTATCGGAATCTACAAGCAGAAGTGCCTTGTAAAGATGGATTTGTCCAGGAATTCTGCCCATTATGGAGAGAGAATGCAGAAGAAAGTGACTTGACTTCAGATAAAGCAGTGGGATATATCACATCTGTAGTGCCCTACAGGTCTGTATCATTACTACATTGTGACATTGAGATTCCCCCAGGGTCCAATCAAAGCTTGTTAGATCAACTGGCTACGAATTTATCTCTGATCGCCATGCATTCTGTGAGAGAGGGTGGGGTAGTGGTCATCAAAGTACTGTATGCAATGGGGTACTACTTTCATCTACTCATGAATTTGTTCACTCCATGCTCCACAAAAGGATATATACTCTCCAATGGCTATGCCTGTAGAGGGGATATGGAGTGTTACCTGGTATTTGTCATGGGCTATCTAGGCGGGTCTACGTTCGTACACGAGGTGGTAAGGATGGCAAAGACTCTAATACAACGACACGGTACACTTCTGTCTAAATCAGACGAAATTACGTTGACTAGGCTGTTTACCTCACAGCAGCATCGTGTAACGGACATCCTATCCAGCCCTTTACCGAGGCTAATGAAGTTCCTGAGAGAAAATATTGATGCTGCACTAATTGAAGCTGGGGGACAGCCTGTTCGTCCATTTTGTGCAGAGATTTTAGTGAGCACCCTAACAGACATGACCCAGATGACTAAGATCATTGCCAACCATATTGATACAGTCATTAGATCTGTGATTTACATGGAGGCTGAGGGTGACCTTGCTGACACTGTGTTCTTATTTACTCCTTATAATCTCTCTACAGACGGGAAAAAGAGGACATCACTTAAGCAGTGCACAAGACAGATCTTGGAGGTCACAATATTGGGTCTCAGAGTCAAAGATGTCAATAAAGTAGGTGATGTAATCAGCTTAGTACTCAGAGGTATGATTACTCTAGAAGACCTTATCCCACTAAGGACATATCTAAAGCGCAGCACCTGCCCTAAGTATCTGAAGGCAGTCCTGGGTATTACTAAACTCAAAGAAATATTCACAGATACCTCTTTACTATACTTGACTCGTGCTCAACAAAAATTCTACATGAAAACCATAGGTAATGCAGTCAAGGGATATTACAGTAACAATGACTCT
>2001/Australia/01-1108
ATGTCTTCTGTATTCGATGAGTACGAGCAGCTCCTCGCGGCTCAGACTCGACCCAATGGAGCTCATGGCGGAGGAGAGAAGGGGAGCACCTTAAAAGTAGAAGTCCCGGTATTCACTCTCAACAGTGATGACCCAGAAGATAGATGGAACTTTGCAGTGTTTTGTCTTCGGATCGCTGTTAGCGAGGATGCCAATAAACCACTTAGGCAAGGTGCTCTCATATCTCTCTTATGTTCCCACTCTCAAGTGATGAGGAACCATGTTGCCCTTGCGGGAAAGCAGAATGAGGCCACACTGGCTGTTCTTGAGATCGATGGTTTTACCAACGGCGTGCCCCAGTTCAACAACAGGAGTGGAGTGTCTGAAGAGAGAGCACAGAGATTTATGATGATAGCAGGGTCTCTCCCTCGGGCATGCAGCAACGGTACCCCGTTCGTCACAGCTGGGGTTGAAGATGATGCACCAGAAGACATTACTGATACCCTGGAGAGGATCCTATCTATCCAGGCTCAAGTAAGGGTCACGGTGGCAAAGGCCTTGATTGCATATGAGACAGCGGATGAGTCAGAAACAAGAAGAATCAATAAGTACATGCAGCAAGGCAGGGTCCAGAAGAAGTACATCCTCCACCCCGTATGCAGGAGCGCAATCCAACTCACAATCAGACAGTCTCTGGCGGTCCGCATCTTTTTGGTTAGCGAGCTTAAGAGAGGCCGCAACACGGCAGGTGGGACCTCCACCTATTACAACTTGGTGGGGGATGTAGACTCATACATCAGGAACACTGGGCTAACTGCATTCTTCCTGACACTTAAATATGGAATTAACACCAAGACATCAGCCCTTGCACTTAGCAGCCTCTCAGGCGATATCCAGAAAATGAAGCAGCTCATGCGCTTGTATCGGATGAAAGGAGATAATGCGCCGTACATGACATTGCTCGGTGACAGTGACCAGATGAGCTTTGCACCTGCCGAGTATGCACAACTTTACTCCTTTGCCATGGGTATGGCATCAGTCCTAGATAAAGGAACTAGCAAATACCAATTTGCCAGAATCTTTATGAGCACATCATTCTGGAGACTTGGAGTAGAGTACGCTCAGGCTCAAGGAAGTAGCATCAATGAGGATATGGCCGCCGAGTTAAAGCTAACCCCAGCAGCAAGGAGAGGCCTGGCAGCTGCTGCCCAAAGAGTGTCTGAGGATACCAGCAGCATGGACATGCCCACCCAACAAGCCGGGGTCCTCACTGGACTCAGCGACGGAGGCTCCCAAGCCCCCCAAGGTGCACTGAACAGATCACAAGGGCAACCGGACACCGGGGACGGGGAGACCCAATTTCTAGATCTGATGAGAGCGGTGGCAAACAGCATGAGAGAAGCGCCAAACTCTGCGCAGGGCACCCCTCAACCGGGGCCTCCCCCAACCCCTGGGCCCTCTCAAGACAATGACACCGACTGGGGGTACATGGCCACCTTTACAGATGCGGAAATCGACGAGCTATTCGAGACCAGTGGAACTGTCATCGACAGCATAATTACGGCCCAGGGAAAACCAGTAGAGACTGTTGGGAGGAGTGCAATCCCACAAGGCAAAACCAAGGCTTTGAGCGCAGCATGGGAGAAGCATGGGAGCATCCAGTCACCAGCCAGCCAAGACACCCCTGATCGACAGGACAGATCAGATAAACAACTGTCCACACCCGAGCAAGCGAGTCCAAACGACAGCCCCCCAGCCACATCCACCGACCAGCCTCCCACTCAGGCTGCAGATGAGGCCGGCGATACACAGCTCAAGACCGGAGCAAGCAACTCTCTGTTGTCGATGCTTGATAAACTCAGCAATAAGTCATCTAATGCTAAAAAGGGCCCAGTGTCGAGCCCTCAAAAAAAGCATCATCAACGTCTGACTCAACAACAGGGGAGTCAACAAAGCCGCGGAAACAGCCAAGAGAGACCGCAGAGCCAGGCCAAGGCCATCCCTGGAAACCAGGTCACAGAC------------GTGAACACAGCATATCATGGACAATGGGAGGAGTCACAACTATCAGTTGGTGCAACCCATCATGCTCTCCGATCAGAGCAGAGCCAAGACAATACTCCTGCACCTGCGGATCATGTCCAGCTACCTGTCGACTTTGTGCAGGCGATGATGTCTATGATGGAGGCAATATCACAGAGGGTAAGTAAAGTTGACTATCAGCTGGACCTTGTCTTGAAACAGACATCTTCTATCCCCATGATGCGGTCTGAAATCCAGCAGCTGAAAACGTCTGTTGCGGTCATGGAAGCCAATTTGGGTATGATGAAGATCCTGGACCCTGGTTGTGCCAACGTTTCATCTCTAAGTGATCTACGGGCAGTTGCCCGATCCCACCCGGTTTTAATTTCTGGCCCCGGAGACCCATCTCCTTATGTGACCCAAGGGGGTGAAATGGCACTCAATAAACTCTCGCAACCGGTGCAACGCCCCTCTGAATTGATTAAACTCGCCACGGCAAGCGGGCCAGATATAGGAGTGGAGAAAGACACTGTCCGTGCATTGATCATGTCACGCCCTATGCATCCGAGCTCTTCAGCTAGGCTCCTGAGCAAACTGGACGCAGCCGGATCGATTGAGGAAATCAGAAAAATCAAGCGCCTTGCACTGAATGGCATGGACTCATCTAGGACAATCAAGCTGTACTTTGATTCTACCTTTCCTTCTAGCAACCTGCTAGCATTCCCGATAGTCCTACAAGACACAGGGGACGGGAAGAAGCAAATCGCCCCGCAATACAGGATCCAGCGTCTTGACTCGTGGACAGACAGCAAAGAAGACTCGGTATTCATCACCACCTATGGATTCATCTTTCAGGTTGGGAATGAAGAAGCCACTGTCGGCATGATCAATGATAATCCCAAGCGCGAGTTACTTTCCACTGCCATGCTATGCCTAGGGAGTGTACCAAATGTCGGAGATCTTGTTGAACTGGCAAGGGCCTGCCTCACTATGGTGGTAACATGCAAGAAGAGTGCAACTAACACCGAGAGAATGGTCTTCTCAGTAGTGCAGGCACCCCAGGTGCTGCAAAGCTGTAAGGTTGTGGCAAACAAATACTCGTCGGTGAATGCAGTCAAGCACGTGAAAGCACCAGAGAAGATTCCTGGGAGCGGAGCCCTAGAGTATAAAGTGAACTTTGTCTCCCTGACCGTGGTGCCAAGAAAGGACGTCTACAAGATACCAACTGCAGCACTTAAGGTCTCTGGCTCAAGTCTGTACAATCTTGCGCTCAATGTCACTATTGATGTGGAGGTAGACCCGAAGAGCCCGTTGGTCAAATCCCTTTCCAAGTCCGACAGTGGGTACTATGTTAATCTCTTCTTACATATTGGGCTTATGTCTACTGTAGATAAGAAGGGAAAGAAAGTGACATTTGACAAGCTTGAAGGGAAGATAAGGAGACTTGATCTATCTGTAGGGCTTAGTGACGTGCTCGGACCTTCCGTGCTTGTAAAGGCGAGAGGTGCACGGACTAAGCTGCTGGCACCTTTCTTCTCTAGCAGTGGGACAGCCTGCTACCCCATAGCAAATGCCTCTCCTCAGGTGGCCAAAATACTCTGGAACCAAACCGCGTGCTTACGGAGTGTAAAAGTCATTATCCAAGCGGGCACCCAGCGTGCTGTCGCAGTGACCGCAGACCACGAGGTTACCTCTACTAAGCTGGAGAAGGGGCATACCATTGCCAAATACAATCCCTTCAAGAAAATGGGCTTCAGGTTCTCTACCAGGATCTCAGTACCTCTTATGCTGACCGTTCGGGTCATGTTGGCACTGAGTTGCGTCTGTCCGACCAGCGCCCTTGATGGCAGGCCTCTTGCAGCTGCAGGGATTGTGGTAACAGGAGACAAAGCAGTCAACATATACACCTCATCTCAGACAGGGTCAATCATAATCAAGTTACTCCCAAATATGCCCAAGGATAAAGAGGCGTGTGCAAAAGCCCCGTTGGAGGCATACAACAGGACATTGACTACTCTACTCACCCCTCTTGGTGATTCTATCCGTAGGATACAAGAGTCTGTGACCACGTCCGGAGGAAGGAGACAGGGGCGTCTTATAGGCGCCATTATCGGTGGTGTAGCTCTCGGGGTGGCAACCGCTGCACAGATAACAGCAGCCTCGGCTCTGATACAAGCCAATCAAAATGCTGCCAACATACTCCGGCTAAAGGAGAGCATTGCTGCAACCAATGAGGCTGTGCACGAGGTCACTAATGGATTATCACAACTAGCAGTGGCAGTTGGGAAGATGCAGCAATTTGTTAATGACCAGTTTAATAAAACAGCTCAAGAATTGGACTGTATAAAAATTACACAGCAGGTTGGTGTAGAACTCAACCTGTACCTAACTGAATTGACTACAGTATTCGGGCCACAAATCACTTCCCCTGCCTTAACTCAACTGACTATCCAGGCGCTTTACAATCTAGCTGGTGGGAATATGGATTACTTGTTGACTAAGTTAGGTGTGGGGAACAGACAACTCAGCTCATTAATTAGTAGTGGCCTGATCACCGGCAACCCTATTCTGTACGACTCACAGACTCAACTCTTGGGTATACAGGTAACCCTACCCTCAGTCGGGAACCTAAATAATATGCGTGCCACCTACCTGGAAACCTTGTCTGTAAGTACAACCAAAGGATTTGCCTCAGCACTTGTCCCAAAAGTAGTGACACAGGTCGGTTCCGTGATAGAAGAGCTTGACACCTCGTACTGTATAGAGACCGATTTGGATCTATATTGTACAAGAATAGTGACATTCCCTATGTCTCCTGGTATTTATTCCTGTTTGAGTGGCAATACATCTGCTTGTATGTACTCAAAGACTGAAGGCGCACTCACTACGCCGTATATGACCCTCAAAGGGTCAGTTATTGCTAACTGTAAGATGACAACATGTAGATGTGCAGACCCCCCGGGTATCATATCGCAAAATTATGGAGAAGCTGTGTCTCTAATAGATAGGCAATCATGCAATATCTTATCCTTAGACGGGATAACTTTGAGGCTCAGTGGGGAATTTGATGCAACTTATCAAAAGAATATCTCAATACAAGATTTTCAAGTAATAGTGACAGGCAATCTTGATATCTCGACTGAGCTTGGGAATGTCAACAACTCGATAAGTAATGCCTTAGATAAGTTAGAGGAAAGCAACAGCAAATTAGATAAGGTCAATGTCAAACTGGCCAGTACATCCGCTCTTATTACCTATATCGTTTTAACTATCATATCTCTTGTATGTGGTATACTCAGCCTGGTTCTAGCATGCTACCTGATGTACAAGCAAAAGGCGCAACAGAAGACCTTGTTGTGGCTTGGGAACAATACTCTAGACCAGATGAGGGCCACTACAAAAATGATGGACCGTGCAGTTAGCCAAGTTGCGCTAGAGAATGATGAAAGAGAGGCAAAAAATACATGGCGCTTGGTATTTCGGATCGCAATCCTACTCTCAACGGTGGTGACCTTAGCCATCTCTGCAGCCGCCCTTGCATATAGCATGGAGGCCAGCACACCTAGCGATCTTGTAGGCATACCGACTGCGATCTCTAGAGCAGAGGAAAAGATTACATCTGCACTCGGTTCCAATCAAGATGTAGTAGATAGGATATATAAGCAGGTGGCCCTCGAATCTCCACTGGCATTGCTAAACACCGAATCTACAATTATGAATGCAATAACGTCTCTCTCTTATCAAATCAGTGGGGCCGCAAATAGCAGCGGATGTGGAGCACCCATTCATGATCCAGATTATATTGGAGGAATAGGTAAAGAACTTATTGTAGATGATGCTAGTGACGTCACATCATACTATCCCTCTGCGTTCCAAGAACACCTGAACTTTATCCCGGCGCCTACTACAGGATCAGGTTGCACTCGGATACCCTCATTTGACATGAGCGCTACCCACTACTGTTATACTCACAATGTGATATTATCTGGCTGCAGAGATCACTCACACTCACATCAATATTTAGCACTTGGTGTGCTTCGGACATCTGCAACAGGGAGGGTATTCTTTTCCACTCTGCGTTCCATCAATCTGGATGACACCCAAAATCGAAAGTCTTGCAGTGTGAGTGCAACCCCTTTGGGTTGTGATATGCTGTGCTCTAAAATCACAGAGACTGAAGAAGAGGATTATAACTCAGCTATCCCCACGTCGATGGTACATGGAAGGTTAGGATTCGACGGCCGATACCACGAGAAGGACCTAGATGTCACAACACTATTCGAGGACTGGGTGGCAAACTACCCAGGAGTAGGGGGCGGGTCTTTTATTGACAACCGCGTATGGTTCCCAGTTTACGGAGGGCTAAAACCCAATTCGCCCAGTGACACCGCACAAGAAGGGAAATATGTAATATACCAGCGATATAACGACACATGTCCAGATGAGCAAGATTATCAGATTCAAATGGCTAAGTCTTCATATAAGCCTGGGCGGTTTAGAGGGAAACGCATACAGCAGGCCATCTTATCTATCAAAGTGTCAACATCCTTGGGCGAGGACCCGGTGCTGACTGTACCGCCCAACACAGTAACACTCATGGGGGCTGAAGGCAGAGTTCTCACAGTAGGGACATCTCATTTCCTTTATCAGCGAGGGTCATCATACTTCTCCCCTGCCCTACTATATCCTATGATAGTCAGCAACAAAACAGCCACTCTTCATAGTCCTTATACATTCAATGCCTTCACTCGACCAGGTAATATCCCTTGCCAGGCTTCAGCAAGATGCCCTAACTCATGTGTTACCGGAGTCTATACTGATCCATATCCCTTGGTTTTCTATAGGAACCACACCTTGCGAGGGGTATTCGGGACGATGCTTGATGATAATCAAGCAAGACTCAACCCTGTATCTGCAGTATTTGACAGCATATCCCGCAGTCGCATAACCCGAGTGAGTTCAAGCAGCGCCAAGGCAGCATACACAACATCAACATGTTTTAAAGTTGTAAAGACCAATAAAACCTATTGTCTCAGCATTGCCGAAATATCCAATACTCTCTTCGGGGAATACAGAATCGTCCCCTTACTAGTAGAGATTCTCAAGGATGATGGGGTTATGGCGAGCTCAGGTCCCGAGAGGGCGGAGCATCAGATTATCCTACCAGAATCACACCTGTCTTCACCATTAGTCAAGCACAAACTGCTCTATTACTGGAAATTAACTGGGCTACCACTCCCTGACGAGTGTGATTTCGACCACCTCATTCTCAGCCGACAATGGAAGAAAATACTTGAATCAGCCTCCCCTGACACCGAGAGAATGATAAAACTTGGAAGGGCAGTGCACCAGACTCTCAACCACAATTCCAAGATAACCGGAGTACTCCATCCCAGGTGTTTAGAAGAATTGGCTAGTATTGAGGTTCCTGACTCAACCAACAAATTTCGGAAGATTGAGAAGAAAATCCAAATTCACAACACAAGGTATGGAGAACTGTTTACAAGACTGTGCACGCATGTAGAGAAGAAATTGTTGGGATCATCTTGGTCTAATAATGTCCCCCGGTCAGAAGAGTTCAACAGCATCCGTACAGATCCGGCATTCTGGTTTCACTCAAAATGGTCCACAACTAAGTTTGCATGGCTCCATATAAAACAGATTCAAAGGCATCTGATTGTGGCAGCAAGAACAAGGTCCGCAGCCAACAAATTGGTGACGCTGACTCATAAGGTAGGCCAAGTCTTTGTTACTCCTGAGCTTGTCATTGTGACACATACAGATGAGAACAAGTTCACGTGTCTTACCCAAGAGCTTGTGTTGATGTATGCAGATATGATGGAGGGCAGAGATATGGTCAACATAATATCATCCACGGCGGCACATCTCAGGAGCCTATCAGAGAAAATTGATGACATTCTGCGGTTAGTAGATGCCCTGGCAAAAGATCTAGGTAATCAAGTCTACGATGTTGTAGCACTCATGGAGGGATTTGCATACGGCGCCGTCCAGCTGCTTGAGCCGTCAGGTACATTCGCAGGGGATTTCTTCGCATTCAACCTGCAGGAGCTCAAAGACACGTTGATCGGACTCCTTCCTAAGGATATAGCAGAATCTGTGACTCACGCAATAGCCACTGTATTCTCCGGCTTAGAACAAAATCAAGCAGCTGAGATGCTGTGCCTGTTGCGTCTATGGGGCCACCCATTACTTGAGTCCCGTATTGCAGCAAAAGCAGTAAGGAGCCAAATGTGCGCACCAAAAATGGTAGACTTTGATATGATCCTCCAGGTATTGTCTTTCTTTAAAGGAACAATCATCAACGGATACAGAAAGAAGAATGCAGGTGTTTGGCCACGTGTCAAAGTAGATACGATATACGGGAAGGTCATTGGGCAGCTACACGCTGATTCAGCTGAGATTTCACACGATATCATGTTGAGAGAATACAAGAGTTTATCTGCGCTTGAATTCGAGCCATGTATAGAATACGACCCCATCACCAATCTGAGCATGTTTCTAAAGGACAAGGCGATCGCACACCCGAAAGACAACTGGCTCGCCTCGTTTAGGCGAAACCTTCTCTCTGAGGACCAGAAGAAACATGTAAAGGAGGCAACCTCTACTAACCGTCTCTTGATAGAGTTCTTAGAGTCAAATGATTTTGATCCATATAAGGAGATGGAATATCTGACGACCCTTGAGTACCTAAGAGATGACAATGTGGCAGTATCATATTCGCTCAAGGAGAAGGAAGTGAAGGTTAATGGGCGGATTTTTGCGAAGCTAACAAAGAAATTAAGGAACTGTCAAGTGATGGCGGAGGGGATCTTAGCTGACCAGATTGCACCTTTCTTTCAAGGGAATGGGGTCATTCAGGATAGCATATCTTTAACCAAGAGTATGCTAGCGATGAGTCAATTGTCTTTCAACAGCAATAAGAAACGTATCACTGACTGCAAAGAAAGAGTAGCCTCAAACCGCAATCACGATCAAAAGGGCAAGAATCGTCGGAGAGTTGCCACTTTTATAACAACTGACCTGCAAAAGTACTGTCTTAATTGGAGATATCAGACAATCAAACTGTTTGCTCATGCCATCAATCAGCTGATGGGCTTACCTCATTTCTTTGAATGGATTCATCTGAGGCTAATGGATACTACGATGTTTGTAGGAGACCCTTTCAATCCCCCAAGTGACCCAACTGACTGCGATCTCTCAAGAGTCCCGAATGATGACATATATATTGTCAGTGCTAGAGGGGGTATTGAGGGATTATGTCAGAAGCTATGGACAATGATCTCAATTGCTGCAATCCAACTTGCTGCAGCAAGATCACATTGTCGCGTCGCCTGTATGGTACAGGGTGACAATCAAGTAATAGCTGTAACGAGAGAGGTAAGGTCAGATGACTCCCCGGAAATGGTGTTACCACAATTGCATCAAGCCAGTGATAATTTCTTCAAGGAATTGATTCATGTTAATCATTTGATTGGCCATAACTTGAAGGATCGTGAAACAATCAGATCAGACACATTCTTCATATACAGCAAACGAATATTCAAAGATGGAGCAATACTCAGTCAAGTCCTCAAAAATTCATTTAAATTGGTGCTAATATCAGGCGACCTTAGTGAAAACACCGTAATGTCCTGTGCCAACATTGCATCTACTATAGCACGGCTATGCGAGAATGGGCTTCCAAAGGATTTCTGTTATTACTTAAACTACCTGATGAGTTGCGTGCAGACATACTTTGATTCTGAGTTTTCCATCACTAACAGCTCGCAACCCGATTCTAACCAGTCGTGGATTGAAGACATCTCTTTTGTGCACTCATATGTCCTGACCCCTGCTCAACTAGGGGGATTGAGCAACCTCCAATACTCAAGGCTCTACACGAGGAACATCGGTGACCCGGGAACTACTGCTTTTGCAGAGATCAAGCGATTAGAAGCAGTGGGGTTACTAAGTCCTAGTATTATGACTAACATCTTAACTAGGCCGCCTGGAAATGGAGATTGGGCCAGTCTGTGTAACGACCCTTACTCTTTCAATTTTGAGACTGTCGCGAGTCCAAATATTGTCCTTAAGAAACATACACAAAGAGTCCTATTTGAAACTTGTTCAAATCCCTTATTATCTGGCGTACATACAGAGGATAATGAGGCAGAAGAGAAGGCGCTGGCTGAATTTTTACTCAATCAAGAAGTAATTCATCCACGTGTCGCGCATGCTATCATGGAAGCAAGCTCTATAGGTAGGAGGAAGCAGATTCAAGGGCTTGTTGACACAACAAACACCGTAATCAAGATTGCATTAACTAGGAGGCCACTTGGCATCAAAAGGCTGATGCGGATAGCTAACTACTCGAGCATGCATGCAATGCTGTTTAGAGACGATGTTTTCTCATCTAACAGATCTAACCACCCCTTAGTTTCCTATAATATGTGTTCTCTGACGCTAGCAGACTATGCACGGAATAGAAGCTGGTCACCATTGACAGGGGGTAGAAAGATACTGGGTGTATCTAATCCTGATACTATAGAACTTGTAGAGGGTGAGATCCTTAGCGTCAGCGGGGGATGCACACGATGTGACAGCGGAGATGAACAATTCACTTGGTTCCATCTCCCGAGCAATATAGAACTGACCGATGACACCAGCAAGAATCCTCCGATGAGGGTGCCGTACCTCGGGTCAAAGACTCAAGAGAGGAGGGCCGCCTCGCTTGCGAAGATAGCTCATATGTCACCACATGTGAAAGCTGCTCTAAGGGCATCATCCGTGTTGATCTGGGCTTATGGAGACAACGAAATAAATTGGACTGCTGCTCTTAAAATTGCAAGATCTCGGTGTAATATAAACTCAGAGTATCTTCGACTATTGTCCCCCTTACCCACAGCTGGGAATCTTCAACATAGACTGGATGACGGCATAACTCAGATGACATTCACCCCTGCATCTCTCTACAGGGTATCACCTTATATTCACATATCCAATGATTCTCAAAGGTTATTCACGGAAGAAGGAGTCAAAGAGGGAAATGTAGTTTATCAGCAAATCATGCTCTTGGGTTTATCTCTAATCGAATCACTCTTCCCAATGACGACAACCAGGACATACGATGAGATCACATTGCACCTCCACAGTAAATTTAGCTGCTGTGTCAGGGAAGCACCGGTTGCAGTTCCTTTCGAGTTACTCGGGATGGCACCAGAACTAAGGACAGTGACCTCAAATAAGTTTATGTATGATCCTAGTCCTGTATCGGAGGGTGACTTTGCGAGACTTGACTTAGCTATCTTTAAGAGTTATGAGCTTAATCTAGAATCATATCCCACAATAGAACTAATGAACATTCTTTCAATATCCAGCGGGAAGTTAATCGGCCAGTCTGTGGTTTCTTATGATGAAGATACTTCCATAAAGAATGACGCCATAATAGTGTATGACAACACCCGGAATTGGATCAGCGAAGCTCAGAATTCAGATGTGGTCCGCCTATTCGAGTATGCAGCACTTGAAGTGCTTCTCGACTGTTCGTATCAGCTCTACTATCTGAGAGTAAGAGGCCTAGACAATATCGTGTTGTACATGAGTGACTTATATAAGAATATGCCAGGAATTCTACTTTCCAACATTGCAGCTACAATATCTCATCCCATCATTCATTCAAGATTGCATGCAGTAGGCCTGGTCAATCACGACGGGTCACACCAACTTGCAGACACAGATTTCATCGAAATGTCTGCAAAACTATTAGTCTCTTGCACTCGACGCGTGGTCTCAGGTTTATATGCAGGGAATAAGTATGATCTGCTGTTCCCGTCTGTCTTAGATGATAACCTGAGTGAGAAGATGCTTCAGCTGATATCACGGTTATGCTGCCTGTATACGGTGCTCTTTGCTACAACAAGAGAAATCCCGAAAATAAGAGGCTTATCTGCAGAAGAGAAGTGTTCAGTACTCACCGAGTACCTACTGTCAGACGCTGTGAAACCATTACTTAGTTCTGAGCAAGTGAGCTCTATCATGTCTCCTAACATAGTTACGTTCCCAGCTAATCTATATTACATGTCTCGGAAGAGCCTTAATTTGATTAGGGAAAGAGAAGACAGGGACACTATCTTGGCATTGTTGTTCCCCCAAGAGCCACTACTTGAGTTCCCCTTAGTACAAGATATTGGCGCTCGAGTGAAAGATCCATTCACCCGACAACCTGCAGCATTTTTACAAGAATTAGATTTGAGCGCTCCAGCAAGGTATGACGCATTTACACTTAGTCAGGTTCATTCTGAACACACATCACCAAATCCAGAGGACGACTACTTAGTACGATACCTGTTCAGAGGAATAGGGACCGCGTCCTCCTCTTGGTATAAGGCATCTCACCTTCTTTCTGTACCTGAGGTCAGATGTGCAAGGCACGGGAATTCCTTATACTTGGCAGAAGGAAGCGGAGCCATTATGAGTCTTCTCGAACTGCATGTGCCGCATGAGAATATCTATTACAATACGCTCTTCTCAAACGAGATGAACCCCCCACAGCGGCATTTCGGACCGACCCCAACACAGTTTCTGAATTCAGTTGTTTATAGGAATCTACAGGCGGAGATACCATGTAAGGATGGATTTGTCCAGGAGTTCCGTCCATTATGGAGAGAGAATACAGAAGAAAGCGATCTGACCTCAGATAAAGCAGTGGGTTACATCACATCTGCAGTGCCCTACCGGTCTGTATCATTGCTGCACTGTGACATTGAGATTCCTCCAGGATCCAATCAAAGCTTACTGGATCAACTGGCTACCAATCTGTCTCTGATTGCCATGCATTCTATAAGGGAGGGCGGGGTCGTGATCATCAAAGTGTTGTATGCAATGGGATATTACTTCCACTTACTCATGAACTTGTTCACTCCGTGTTCTACGAAAGGATATATTCTCTCTAATGGCTATGCGTGTAGGGGGGATATGGAGTGTTACCTGGTATTTGTCATGGGCTATCGAGGTGGGCCTACATTTGTACACGAGGTAGTGAGGATGGCAAAAACTCTAGTGCAGCGGCACGGTACACTTTTGTCTAAATCAGATGAGATCACACTGACTAGGTTATTTACCTCACAGCGGCAGCGTGTAACCGACATCCTATCCAGTCCTTTACCGAGACTAATAAAGTTCTTGAGAAAGAATATCGATACTGCGCTAATTGAAGCCGGGGGACAACCCGTCCGTCCGTTCTGTGCAGAGAGCTTGGTGAGGACACTAGCGGACACAACTCAGATGACCCAGATCATAGCTAGCCACATTGACACAGTCATCCGATCTGTGATCTACATGGAGGCTGAGGGTGATCTCGCCGACACAGTGTTCTTATTTACCCCCTACAATCTCTCTACAGACGGTAAAAAGAGAACATCACTTAAACAGTGCACAAGGCAGATCTTAGAGGTCACAATATTGGGTCTTAGAGCTGAAAATCTCAATAAAGTAGGTGATGTAGTCAGTCTAGTACTTAAAGGTATGATTTCTCTGGAGGACCTGATCCCTCTAAGAACATACTTGAAGCGTAGTACCTGCCCTAAGTATTTGAAGTCTGTTCTAGGTATTACTAAACTCAAAGAAATATTTACAGACTCCTCTTTATTATACTTGACTCGTGCTCAACAAAAATTCTACATGAAAACTATAGGCAACGCAGTCAAGGGATACTACAGTAACTGTGACTCT
>2002/Australia/02-1334
ATGTCTTCTGTATTCGATGAGTACGAGCAGCTCCTCGCGGCTCAGACTCGCCCCAATGGAGCTCATGGCGGAGGAGAGAAGGGGAGCACCTTAAAGGTAGAAGTCCCGGTATTCACTCTCAACAGTGATGACCCAGAAGATAGATGGAACTTTGCAGTGTTTTGTCTTAGGATCGCTGTTAGCGAGGATGCCAATAAACCACTTAGACAAGGTGCTCTCATATCTCTCTTATGTTCCCACTCTCAAGTGATGAGGAACCATGTTGCCCTTGCGGGAAAGCAGAATGAGGCCTCACTGGCTGTTCTTGAGATTGATGGTTTTACCAACGGCGTGCCCCAGTTCAACAACAGGAGTGGAGTGTCTGAAGAGAGAGCACAAAGATTTATGATGATAGCAGGATCTCTCCCTCGGGCATGCAGCAACGGTACCCCGTTTGTCACAGCTGGGGTTGAAGATGATGCACCAGAAGACATTACTGATACCCTGGAGAGGATCCTCTCTATCCAGGCTCAAGTATGGGTCACAGTAGCAAAGGCCATGACTGCATATGAGACAGCGGATGAGTCAGAAACAAGAAGAATCAATAAGTACATGCAGCAAGGCAGGGTCCAGAAGAAGTACATCCTCCACCCCGTATGCAGGAGCGCAATCCAACTCACAATCAGACAGTCTCTGGCGGTCCGCATCTTTTTGGTTAGCGAGCTTAAGAGAGGCCGCAACACGGCAGGTGGGACCTCCACCTATTACAACTTGGTGGGGGATGTAGACTCATACATCAGGAACACTGGGCTAACTGCATTCTTCCTGACACTTAAATATGGAATTAACACCAAGACATCAGCCCTTGCACTTAGCAGCCTATCAGGCGATATCCAGAAAATGAAGCAGCTCATGCGCTTGTATCGGATGAAAGGAGATAATGCGCCGTACATGACATTGCTCGGTGACAGTGACCAGATGAGCTTTGCACCTGCCGAGTATGCACAACTTTATTCCTTTGCCATGGGTATGGCATCAGTCCTAGATAAAGGAACTAGCAAATACCAATTTGCCAGAGATTTTATGAGCACATCATTCTGGAGACTTGGAGTAGAGTACGCTCAGGCTCAAGGAAGTAGCATCAATGAGGATATGGCCGCCGAGTTAAAGCTAACCCCAGCAGCAAGGAGAGGCCTGGCAGCTGCTGCCCAAAGAGTGTCTGAGGATACCAGCAGCATGGACATGCCCACCCAACAAGCCGGGGTCCTCACTGGACTCAGCGACGGAGGCTCCCAAGCCTCCCAAGGTGCACTGAACAGATCACAAGGGCAACCGGACACCGGGGACGGGGAGACCCAATTTCTAGATCTGATGAGAGCGGTGGCAAACAGCATGAGAGAAGCGCCAAACTCTGCACAGGGCACCCCTCAACCGGGGCCTCCCCCAACCCCTGGGCCCTCTCAAGACAATGACACCGATTGGGGGTACATGGCCACCTTTACAGATGCGGAGATCGACGAGCTATTCGAGACCAGTGGAACTGTCATCGACAGCATAATTACGGCCCAGGGAAAACCAGTAGAGACTGTTGGAAGGAGTGCAATCCCACAAGGCAAAACTAAGGCTTTGAGCGCAGCATGGGAGAAGCATGGGAGCATTCAGTCACCAGTCAGCCAAGACACCCCTGATCGACAGGACAGATCAGATAAACAACTGTCCACACCCGAGCAAGCGAGTCCAAACGACAGCCCCCCAGCCACATCTACCGACCAGCCTCCCACTCAGGCTGCAGATGAGGCCGGCGATACACAGCTCAAGACCGGAGCAAGCAACTCTCTGCTGTCGATGCTTGATAAACTCAGCAGTAAGTCATCTAATGCTAAAAAGGGCCCAGTGTCGAGCCCTCAAAAAAAGCATCATCAACGTCTGACTCAACAACAGGGGAGTCAACAAAGCCGCGGAAACAGCCAAGAGAGACCGCAGAGCCAGGCCAAGGCCATCCATGGAAACCAGGTCACAGAC------------GTGAACACAGCATATCATGGACAATGGGAGGAGTCACAACTATCAGTTGGTGCAACCCATCATGCTCTCCGATCAGAGCAGAGCCAAGACAATACTCCTGCACCTGCGGATCATGTCCAGCTACCTGTCGACTTTGTGCAGGCGATGATGTCTATGATGGAGGCAATATCACAGAGGGTAAGTAAAGTTGACTATCAGCTGGACCTTGTCTTGAAACAGACATCTTCTATCCCCATGATGCGGTCTGAAATCCAGCAGCTGAAAACGTCTGTTGCGGTCATGGAAGCCAATTTGGGTATGATGAAGATCCTGGACCCTGGTTGTGCCAACGTTTCATCTCTAAGTGATCTACGGGCAGTTGCCCGATCCCACCCGGTTTTAATTTCTGGCCCCGGAGACCCATCTCCTTATGTGACCCAAGGGGGCGAAATGGCACTCAATAAACTCTCGCAACCGGTGCAACGCCCCTCTGAATTGATTAAACCCGCCACGGCAAGCGGGCCAGATGTAGGAGTGGAGAAAGACACTGTCCGTGCATTGATCATGTCACGCCCTATGCATCCGAGCTCTTCAGCCAGGCTCTTGAGCAAACTGGACGCAGCCGGATCGATTGAGGAAATCAGAAAAATCAAGCGCCTTGCACTGAATGGCATGGACTCATCTAGGACAATCAGGCTGTACTTTGATTCTACCTTTCCTTCTAGCAACCTGCTAGCATTCCCGATAGTCCTACAAGACACAGGGGACGGGAAGAAGCAAATCGCCCCGCAATACAGGATCCGGCGTCTTGACTCGTGGACAGACAGCAAAGAAGACTCGGTATTCATCACCACCTATGGATTCATCTTTCAGGTTGGGAATGAAGAAGCCACTGTCGGCATGATCAATGATAATCCCAAGCGCGAGTTACTTTCCACTGCCATGCTATGCCTAGGGAGTGTACCAAATGTCGGAGATCTTGTTGAGCTGGCAAGGGCCTGCCTCACTATGGTGGTAACATGCAAGAAGAGTGCAACTAACACCGAGAGAATGGTCTTCTCAGTAGTGCAGGCACCCCAGGTGTTGCAAAGCTGTAAGGTTGTGGCAAACAAATACTCGTCGGTGAATGCAGTTAAGCACGTGAGAGCACCAGAGAAGATTCCTGGGAGCGGAGCCCTAGAGTATAAAGTGAACTTTGTCTCCCTGACCGTAGTGCCAAGAAAGGACGTCTACAAGATACCAACTGCAGCACTTAAGGTCTCTGGCTCAAGTCTGTACAATCTTGCGCTCAATGTCACTATTGATGTGGAGGTAGACCCGAAGAGCCCGTTGGTCAAATCCCTTTCCAAGTCCGACAGTGGGTACTATGTTAATCTCTTCTTACATATTGGGCTTATGTCTACTGTAGATAAGAAGGGAAAGAAAGTGACATTTGACAAGCTTGAAGGGAAGATAAGGAGACTTGATCTATCTGTAGGGCTTAGTGACGTGCTCGGACCTTCCGTGCTTGTAAAGGCGAGAGGTGCACGGACTAAGCTGCTGGCACCTTTCTTCTCTAGTAGTGGGACAGCCTGCTATCCCATAGCAAATGCCTCTCCTCAGGTGGCCAAGATACTCTGGAGCCAAACCGCGTGCTTACGGAGTGTAAAAGTCATTATCCAAACGGGCACCCACCGTGCTGTCCTAGGGACCGTCGACCACGAGGTTACCTCTACTAAGCTGGAGAATGGGCATACCATTGCCAAATACAATCCCTTCAAGAAAATGGGCTTCAGATCCTCTACCAGGATCTCAGTACCTCTTATGCTGACCGTTCGATTCATGTTGGCACTGAGTTGCGTCTGTCCGACCAGCGCCCTTGATGGCAGGCCTCTTGCAGCTGCAGGGATTGTGGTAACAGGAGACAAAGCAGTCAACATATACACCTCATCCCAGACAGGGTCAATCATAATCAAGTTACTCCCAAATATGCCCAAGGATAAAGAGGCGTGTGCAAAAGCCCCATTGGAGGCATACAACAGAACATTGACTACTCTACTCACCCCTCTTGGTGATTCTATCCGTAGGATACAAGAGTCTGTGACCACGTCCGGAGGAAGGAGACAGAGGCGTTTTATAGGCGCCATTATCGGTGGTGTAGCTCTCGGGGTGGCAACCGCTGCACAGATAACAGCAGCCTCGGCTCTGATACAAGCCAATCAAAATGCTGCCAACATACTCCGGCTAAAGGAGAGCATTGCTGCAACCAATGAGGCTGTGCACGAGGTCACTAATGGATTATCACAACTAGCAGTGGCGGTTGGGAAGATGCAGCAATTTGTTAATAACCAGTTTAATAAAACAGCTCAGGAATTGGACTGTATAAAAATTACTCAGCAGGTTGGTGTAGAACTCAACCTGTACCTAACTGAATTGACTACAGTATTCGGGCCACAAATCACTTCCCCTGCCTTAACTCAGCTGACTATCCAGGCGCTTTACAATCTAGCTGGTGGGAATATGGATTACTTGTTGACTAAGTTAGGTGTGGGGAACAGACAACTCAGCTCATTAATTAGTAGTGGCCTGATCACCGGCAACCCTATTCTGTACGACTCACAGACTCAGCTCTTGGGTATACAGGTAACCCTACCCTCAGTCGGGAACCTAAATAATATGCGTGCCACCTACCTGGAAACCTTGTCTGTAAGTACAACCAAAGGATTTGCCTCAGCACTTGTCCCAAAAGTAGTGACACAGGTCGGTTCCGTGATAGAAGAGCTTGACACCTCGTACTGTATAGAGACCGATTTGGATCTATATTGTACAAGAATAGTGACATTCCCTATGTCTCCTGGTATTTATTCCTGTTTGAGTGGCAATACATCTGCTTGTATGTACTCAAAGACTGAAGGCGCACTCACTACGCCGTATATGACCCTCAAAGGGTCAGTTATTGCTAACTGTAAGATGACAACATGTAGATGTGCAGACCCCCCGGGTATCATATCGCAAAATTATGGAGAAGCTGTGTCTCTAATAGATAGGCAATCATGCAATATCTTATCCTTAGACGGGATAACTTTGAGGCTCAGTGGGGAATTTGATGCAACTTATCAAAAGAATATCTCAATACAAGATTCTCAAGTAATAGTGACAGGCAATCTTGATATCTCGACTGAGCTTGGGAATGTCAACAACTCGATAAGTAATGCCTTGGATAAGTTAGAGGAAAGCAACAGCAAATTAAATAAGGTCAATGTCAAACTGGCCAGTACATCCGCTCTTATTACCTATATCGGTTTAACTGTCATATCTCTTGTATGTGGTATACTCAGCCTGGTTCTAGCATGCTACCTGATGTACAAGCAAAAGGCGCAACAGAAGACCTTGTTGTGGCTTGGGAACAATACCCTAGACCAGATGAGGGCCACTACAAAAATGATGGACCGCGCAGTTAGCCAAGTTGCGCTAGAGAATGATGAAAGAGAGGCAAAAAATACATGGCGCTTGGTATTTCGAATCGCAATCCTACTCTCAACGGTGGTGACCTTAGCCATCTCTGCAGCCGCCCTTGCATATAGCATGGAGGCCAGCACACCTAGCGATCTTGTAGGCATACCGACTGCGATCTCTAGAGCAGAGGAAAAGATTACATCTGCACTCAGTTCCAATCAAGATGTAGTAGATAGGATATATAAGCAGGTGGCCCTCGAATCTCCACTGGCATTGCTAAACACCGAATCTACAATTATGAATGCAATAACGTCTCTCTCTTATCAAATCAGTGGGGCCGCAAATAGCAGCGGATGTGGAGCACCCATTCATGATCCAGATTATATTGGAGGAATAGGTAAAGAACTTATTGTAGATGATGCTAGTGACGTCACATCATACTATCCCTCTGCGTTCCAGGAACACCTGAACTTTATCCCGGCGCCTACTACAGGATCAGGTTGCACTCGGATACCCTCATTTGACATGAGCGCTACCCACTACTGTTATACTCACAATGTGATATTATCTGGCTGCAAAGATCACTCACACTCACATCAATATTTAGCACTTGGTGTGCTTCGGACATCTGCAACAGGGAAGGTATTCTTTTCCACTCTGCGTTCCATCAATCTGGATGACACCCAAAATCGAAAGTCTTGCAGTGTGAGTGCAACCCCCTTGGGTTGTGATATGCTGTGCTCTAAAATCACAGAGACTGAAGAAGAGGATTACAACTCAGCTATCCCCACGTCGATGGTACATGGAAGGTTAGGGTTCGACGGCCAATACCACGAGAAGGACCTAGATGTCACAACACTATTCGAGGACTGGGTGGCAAACTACCCAGGAGTAGGGGGCGGGTCTTTTATTGACAACCGCGTATGGTTCCCAGTTTACGGAGGGCTAAAACCCAATTCGCCCAGTGACACCGCACAAGAAGGGAAATATGTAATATACCAGCGATATAATGACACATGTCCAGATGAGCAAGATTATCAGATTCAAATGGCTAAGTCTTCATATAAGCCTGGGCGGTTTAGAGGGAAACGCATACAGCAGGCCATCTTATCTATCAAAGTGTCAACATCCTTGGGCGAGGACCCGGTGCTGACTGTACCGCCCAACACAGTAACACTCATGGGGGCCGAAGGCAAAATTCTTACAGTAGGGACATTTCATTTCCTTTATCAGCGAGGGTCATCATACTTCTCCCCTGCCCTACTATATCCTATGATAGTCAGCAACAAAACAGCCACTCTTCATAGTCCTTATACATTCAATGCCTTCACTCGACCAGGTAATATCCCTTGCCAGGCTTCAGCAAGATGCCCTAACTCATGTGTTACCGGAGTCTATACTGATCCATATCCCTTGGTTTTCTATAGGAACCACACCTTGCGAGGGGTATTCGGGACGATGCTTGATGATAATCAAGCAAGACTCAACCCTGTATCTGCAGTATTTGACAGCATATCCCGCAGTCGCATAACCCGGGTGAGTTCAAGCAGCACCAAGGCAGCATACACAACATCAACATGTTTTAAAGTTGTAAAGACCAATAAAACCTATTGTCTCAGCATTGCCGAAATATCCAATACCCTCTTTCGGGAATACAGAATCGTCCCCTTATTAGTAGAGATTCTCAAGGATGATGGGGTTATGGCGAGCTCCGGTCCCGAGAGGGCGGAGCATCAGATTATCCTACCAGAATCACACCTGTCTTCACCATTAGTCAAGCACAAACTGCTCTATTACTGGAAATTAACTGGGTTACCACTCCCTGACGAGTGTGACTTCGACCACCTCATTCTCAGCCGACAATGGAAGAAAATACTTGAATCAGCCTCCCCTGACACCGAGAGAATGATAAAACTTGGAAGGGCAGTGCACCAGACTCTCAACCACAATTCCAAGATAACCGGAGTACTCCATCCTAGGTGTTTAGAAGAATTGGCTAGTATTGAGGTTCCTGACTCAATCAACAAATTTCGGAAGATTGAGAAGAAAATCCAAATTCACAACACAAGGTACGGAGAACTGTTTACAAGACTGTGCACGCATGTAGAGAAGAAATTGTTGGGATCATCTTGGTCTAATAATGTCCCTCGGTCAGAAGAGTTCAACAGCATCCGTACAGATCCGGCATTCTGGTTTCACTCAAAATGGTCCACAACTAAGTTTGCATGGCTCCATATAAAACAGATTCAAAGGCATCTGATTGTGGCAGCAAGAACAAGGTCCGCAGCCAACAAATTGGTGAAGCTGACTCATAAGGTAGGCCAAGTCTTTGTTACTCCTGAGCTTGTCATTGTGACACATACAGATGAGAACAAGTTCACGTGTCTTACCCAGGAGCTTGTGTTGATGTATGCAGATATGATGGAGGGCAGAGATATGGTCAACATAATATCATCCACGGCGGCACATCTCAGGAGCCTATCAGAGAAAATTGATGACATTCTGCGGTTAGTAGATGCCCTGGCAAAAGATCTAGGTAATCAAGTCTACGATGTTGTAGCACTCATGGAGGGATTTGCATACGGCGCCGTCCAGCTGCTTGAGCCGTCAGGTACATTCGCAGGGGATTTCTTCGCATTTAACCTGCAGGAGCTCAAAGACACGTTGATCGGACTCCTTTCTAAGGATATAGCAGAATCTGTGACTCACGCAATAGCCACTGTATTCTCCGGCTTAGAACAAAATCAAGCGGCTGAGATGCTGTGCCTGTTGCGTCTATGGGGCCACCCATTACTTGAGTCCCGTATTGCAGCAAAAGCAGTAAGGAGCCAAATGTGCGCACCAAAAATGGTAGACTTCGATATGATCCTCCAGGTATTGTCTTTCTTTAAAGGAACAATCATCAACGGATACAGAAAGAAGAATGCAGGTGTTTGGCCACGTGTCAAAGTAGATACGATATACGGGAAGGTCATTGGGCAGCTACACGCTGATTCAGCTGAGATTTCGCACGATATCATGTTGAGAGAATACAAGAGTTTATCTGCGCTTGAATTCGAGCCATGTATAGAATACGACCCTATCACCAATCTGAGCATGTTTCTAAAGGACAAGGCGATCGCACACCCGAAAGACAACTGGCTCGCCTCATTTAGGCGAAACCTTCTCTCTGAGGACCAGAAGAAACATGTAAAGGAGGCAACCTCTACTAACCGTCTCTTGATAGAGTTCTTAGAGTCAAATGATTTTGATCCATATAAGGAGATGGAATATCTGCCGACCCTTGAGTACCTAAGAGATGACAATGTGGCAGTATCATATTCGCTCAAGGAGAAGGAAGTGAAGGTTAATGGGCGGATTTTTGCGAAGCTAACAAAGAAATTAAGGAACTGTCAAGTGATGGCGGAGGGGATCTTAGCTGACCAGATTGCACCTTTCTTTCAAGGGAATGGGGTCATTCAGGATAGCATATCTTTAACCAAGAGTATGCTAGCGATGAGTCAATTGTCTTTCAACAGCAATAAGAAACGTATCACTGACTGCAAAGAACGAGTAGCCTCAAACCGCAATCACGATCAAAAGAGCAAGAATCGTCGGAGAGTTGCCACTTTTATAACAACTGACCTGCAAAAGTACTGTCTTAATTGGAGATATCAGACAATCAAACTGTTTGCTCATGCCATCAATCAGCTGATGGGCTTACCTCATTTCTTTGAATGGATTCATCTAAGGCTAATGGATACTACGATGTTTGTAGGAGACCCTTTCAATCCCCCAAGTGACCCAACTGACTGCGATCTCTCAAGAGTCCCGAATGATGACATATATATTGTCAGTGCTAGAGGGGGTATTGAGGGATTATGTCAGAAGCTATGGACAATGATCTCAATTGCTGCAATCCAACTTGCTGCAGCAAGATCACATTGTCGCGTCGCCTGTATGGTACAGGGTGACAATCAAGTAATAGCTGTAACGAGAGAGGTAAGGTCAGATGACTCCCCGGAAATGGGGTTAACACAATTGCATCAAGCCAGTGATAATTTCTTCAAGGAATCGATTCATGTTAATCATTTGATTGGCCATAATTTGAAGGATCGTGAAACAATCAGATCAGACACATTCTTCATATACAGCAAACGAATATTCAAAGATGGAGCAATACTCAGTCAAGTCCTCAAAAATTCATCTAAATTGGTGCTAATATCAGGCGACCTTAGTGAAAACACCGTAATGTCCTGTGCCAACATTGCATCTACTATAGCACGGCTATGCGAGAATGGGCTTCCAAAGGATTTCTGTTATTACTTAAACTACCTGATGAGTTGCGTGCAGACATACTTTGATTCTGAGTTTTCCATCACTAACAGCTCGCAACCCGATTCTAACCAGTCGTGGATTGAAGACATCTCTTTTGTGCACTCATATGTCCTGACCCCTGCTCAGCTAGGGGGACTGAGCAACCTCCAATACTCAAGGCTCTACACGAGGAACATCGGTGACCCGGGAACTACCGCTTTTGCAGAGATCAAGAGGTTAGAAGCAGTGGGGTTACTAAGTCCTAGTATTATGACTAACATCTTAACTAGGCCGCCTGGAAATGGAGATTGGGCCAGTCTGTGTAACGACCCTTACTCTTTCAATTTTGAGACTGTCGCGAGTCCAAATATTGTCCTGAAGAAACATACACAACGAGTCCTATTTGAAACCTGTTCAAATCCCTTATTATCTGGCGTACATACAGAGGATAATGAGGCAGAAGAGAAGGCGTTGGCTGAATTTTTACTCAATCAAGAAGTAATTCATCCACGTGTCGCGCATGCTATCATGGAAGCAAGCTCTATAGGTAGGAGGAAGCAGATTCAAGGGCTTGTTGACACAACAAACACCGTAATCAAGATTGCATTAACTAGGAGGCCACTTGGCATCAAGAGGCTGATGCGGATAGTTAGCTACTCGAGCATGCATGCAATGCTGTTTAGAGAGGATGTTTTCTCATCTAACAGGTCTAACCACCCCTTAGTTTCCTCTAATATGTGTTCTCTGACGCTAGCAGACTATGCACGGAATAGAAGCTGGTCACCATTGACAGGGGGTAGAAAGATACTGGGTGTATCTAATCCTGATACTATAGAACTTGTAGAGGGTGAGATCCTTAGCGTCAGCGGGGGATGCACACGATGTGACAGTGGAGATGAACAATTCACTTGGTTCCATCTCCCGAGCAATATAGAACTGACCGATGACACCAGCAAGAATCCTCCGATGAGGGTGCCGTACCTCGGGTCAAAGACTCAGGAGAGGAGGGCCGCCTCGCTTGCGAAGATAGCTCATATGTCACCACATGTGAAAGCTGCTCTAAGGGCATCATCCGTGTTGATATGGGCTTATGGGGACAACGAAATGAATTGGACTGCTGCTCTTAAAATTGCAAGATCTCGGTGTAATATAAACTCAGAGTATCTTCGACTATTGTCCCCATTACCCACAGCTGGGAATCTCCAACATAGACTGGATGACGGCATAACTCAGATGACATTCACCCCTGCATCTCTCTACAGGGTATCACCTTATATTCACATATCCAATGATTCTCAAAGGTTATTCACGGAAGAAGGAGTCAAAGAGGGAAATGTCGGTCATCAGCAAATCATGCTCTTGGGTTTATCTCTAATCGAATCACTCTTTCCAATGACGACAACCAGGACATACGATGAGATCACATTGCACCTCCACAGTAAATTTAGCTGCTGTGTCAGGGAAGCACCGGATGCAGTTCCTTTCGAGTTACTCGGGATGGCACCAGAACTAAGGACAGTGACCTCAAATAAGTTTATGTATGATCCTAGTCCTGTATCGGAGGGTGACTTTGCGAGACTTGACTTAGCTATCTTTAAGAGTTATGAGCTTAATCTAGAATCATATCCCACAATAGAACTAATGAACATTCTTTCAATATCCAGCGGGAAGTTAATCGGCCAGTCTGTGGTTTCTTATGATGAGGATACTTCCATAAAGAATGACGCCATAATAGTGTATGACAACACCCGGAATTGGATCAGCGAAGCTCAGAATTCAGATGTGGTCCGCCTATTCGAGTATGCAGCACTTGAAGTGCTTCTCGACTGTTCGTATCAGCTCTACTATCTGAGAGTAAGAGGCCTAGACAATATCGTGTTGTACATGAGTGACTTATATAAAAATATGCCAGGAATTCTACTTTCCAACATTGCAGCTACAATATCTCATCCCATCATTCATTCAAGATTGCATGCAGTAGGCCTGGTCAATCACGACGGGTCACACCAACTTGCAGACACAGATTTCATTGAAATGTCTGCAAAACTATTAGTCTCTTGCACTCGACGCGTGGTCTCTGGTTTATATGCAGGGAATAAGTATGATCTGCTGTTCCCGTCTGTCTTAGATGATAACCTGAGTGAGAAGATGCTTCAGCTGATATCACGGTTATGCTGCCTGTATACGGTGCTCTTTGCTACGACAAGAGAAATCCCGAAAATAAGAGGCTTATCGGCAGAAGAGAAGTGCTCAGTACTCACCGAGTACCTACTGTCAGATGCTGTGAAACCATTACTTAGTTCTGAGCAAGTGAGCTCTATCATGTCTCCTAACATAGTTACGTTCCCAGCTAATCTATATTACATGTCTCGGAAGAGCCTTAATTTGATTAGGGAAAGAGAAGCCAAGGACACTATCTTGGCATTGTTGTTCCCCCAAGAGCCATTACTTGAGTTCCCCTTAGTACAAGATATTGGCGCTCGAGTAAAAGATCCATTCACCCGACAACCTGCAGCATTTTTACAAGAATTAGATTTGAGCGCTCCAGCAAGGTATGACGCATTTACACTTAGTCAGGTTCATTCTGAACACACATCACCAATTCCAGAGGACGACTACTTAGTACGATACCTGTTCAGAGGAATAGGGACTGCGTCCTCCTCTTGGTATAAGGCATCTCACCTTCTTTCTGTACCTGAGGTCAGATGTGCAAGGCACGGGAATTCCTTATACTTGGCAGAAGGAAGCGGAGCCATTATGAGTCTTCTCGAACTGCATGTGCCGCATGAGAATATCTATTACAATACGCTCTTCTCAAACGAGATGAACCCCCCACAGCGGCATTTCGGACCGACCCCAACACAGTTTCTGAATTCAGTTGTTTATAGGAATCTACAGGCGGAGGTACCATGTAAGGATGGATTTGTCCAGGAGTTCCGTCCATTATGGAGAGAGAATACAGAAGAAAGCGATCTGACCTCAGATAAAGCAGTATGTTACATCACATCTGCAGTGCCCTACCGGTCTGTATCATTGCTGCACTGTGACATTGAGATTCCTCCAGGATCCAATCAAAGCTTACTGGATCAACTGGCTACCAATCTGTCTCTGATTGCCATGCATTCTACAAGGGAGGGCGGGGTCGTGATCATCAAAGTGTTGTATGCAATGGGATATTACTTCCACTTACTCATGAACTTGTTCACTCCGTGTTCTACGAAAGGATATATTCTCTCTAATGGCTATGCGTGTAGGGGGGATATGGAGTGTTACCTGGTATTTGTCATGGGCTATCGAGGTGGGCCTACATTTGTACACGAGGTAGTGAGGATGGCAAAAACTCTAGTGCAGCGGCACGGTACACTTTTGTCTAAATCAGATGAGATCACACTGACTAGGTTATTTAACTCACAGCGGCAACGTGTAACCGACATCCTATCCAGTCCTTTACCGAGACTAATAAAGTTCTTGAGAAAGAATATCGATACTGCGCTAATTGAAGCCGGGGGACAACCCGTCCGTCCGTTCTGTGCAGAGAGCTTGGTGAGGACACTAGCGGACACAACTCAGATAACCCAGATCATAGCTAGCCACATTGACACAGTCATCCGATCTGTGATCTATATGGAGGCTGAGGGTGATCTCGCCGACACAGTGTTCTTATTTACCCCCTACAATCTCTCTACAGACGGTAAAAAGAGAACATCACTTAAACAGTGCACAAGGCAGATCTTAGAGGTCACAATATTGGGTCTTAGAGCTGAAAATCTCAATAAAGTAGGTGATGTAGTCAGTCTAGTACTTAAAGGTATGATTTCTCTGGAGGACCTGATCCCTCTAAGAACTTACTTGAAGCGTAGTACCTGCCCTAAGTATTTGAAGTCTGCTCTAGGTATTACTAAACTCAAAGAAATATTTACAGACACCTCTTTATTATACTTGACTCGTGCTCAACAAAAATTCTACATGAAAACTATAGGCAACGCAGTCAAGGGATACTACAGTAACTGTGACTCT
>1998/Australia/98-1154
ATGTCTTCTGTATTCGATGAGTACGAGCAGCTCCTCGCGGCTCAGACTCGCCCCAATGGAGCTCATGGCGGAGGAGAGAAGGGGAGCACCTTAAAGGTAGAAGTCCCGGTATTCACTCTCAACAGTGATGACCCAGAAGATAGATGGAACTTTGCAGTGTTTTGTCTTCGGATTGCTGTTAGCGAGGATGCCAATAAACCACTTAGGCAAGGTGCTCTCATATCTCTCTTATGTTCTCACTCTCAAGTGATGAGGAACCATGTTGCCCTTGCGGGAAAGCAGAATGAGGCCACACTGGCTGTTCTTGAGATCGATGGTTTTACCAACGGTGTGCCCCAGTTCAACAACAGGAGTGGAGTGTCTGAAGAGAGAGCACAGAGATTTATGATGATAGCAGGGTCTCTCCCTCGGGCATGCAGCAACGGTACCCCGTTCGTCACAGCTGGGGTTGAAGATGATGCACCAGAAGACATTACTGATACCCTGGAGAGGATCCTCTCTATCCAGGCTCAAGTATGGGTCACGGTGGCAAAGGCCATGACTGCATATGAGACAGCGGATGAGTCAGAAACAAGAAGAATCAATAAGTACATGCAGCAAGGCAGGGTCCAGAAGAAGTACATCCTCCACCCCGTATGCAGGAGCGCAATCCAACTCACAATCAGACAGTCTCTGGCGGTCCGCATCTTTTTGGTTAGCGAGCTTAAGAGAGGCCGCAACACGGCAGGTGGGACCTCCACCTATTACAACTTGGTGGGGGATGTAGACTCATACATCAGGAACACTGGGCTAACTGCATTCTTCCTGACACTTAAATATGGAATTAACACCAAGACATCAGCCCTTGCACTTAGCAGCCTCTCAGGCGATATCCAGAAAATGAAGCAGCTCATGCGCTTGTATCGGATGAAAGGAGATAATGCGCCGTACATGACATTGCTCGGTGACAGTGACCAGATGAGCTTTGCACCTGCCGAGTATGCACAACTTTACTCCTTTGCCATGGGTATGGCATCAGTCCTAGATAAAGGAACTAGCAAATACCAATTTGCCAGAGACTTTATGAGCACATCATTCTGGAGACTTGGAGTAGAGTACGCTCAGGCTCAAGGAAGTAGCATCAATGAGGATATGGCCGCCGAGTTAAAGCTAACCCCAGCAGCAAGGAGAGGCCTGGCAGCTGCTGCCCAAAGAGTGTCTGAGGATACCAGCAGCATGGACATGCCCACCCAACAAGCCGGGGTCCTCACTGGACTCAGCGACGGAGGCTCCCAAGCCCCCCAAGGTGCACTGAACAGATCACAAGGGCAACCGGACACCGGGGACGGGGAGACCCAATTTCTAGATCTGATGAGAGCGGTGGCAAACAGCATGAGAGAAGCGCCAAACTCTGCGCAGGGCACCCCTCAACCGGGGCCTCCCCCAACCCCTGGGCCCTCTCAAGACAATGACACCGACTGGGGGTACATGGCCACCTTTACAGATGCGGAGATCGACGAGCTATTCGAGACCAGTGGAACTGTCATTGACAGCATAATTACGGCCCAGGGAAAACCAGTAGAGACTGTTGGAAGGAGTGCAATCCCACAAGGCAAAACTAAGGCTTTGAGCGCAGCATGGGAGAAGCATGGGAGCGTCCAGTCACCAGCCAGCCAAGACACCCCTGATCGACAGGACAGATCAGATAAACAACTGTCCACACCCGAGCAAGCGAGTCCAAACGACAGCCCCCCAGCCACATCCACTGACCAGCCTCCCACTCAGGCTGCAGATGAGGCCGGCGATACACAGCTCAAGACCGGAGCAAGCAACTCTCTGCTGTCGATGCTTGATAAACTCAGCAATAAGTCATCTAATGCTAAAAAGGGCCCAGGGTCGAGCCCTCAAAAAAGGCATCATCAACGTCTGACTCAACAACAGGGGAGTCAACAAAGCCGCGGAAACAGCCAAGAGAGACCGCAGAGCCAGGCCAAGGCCATCCCTGGAAACCAGGTCACAGAC------------GTGAACACAGCATATCATGGACAATGGGAGGAGTCACAACTATCAGTTGGTGCAACCCATCATGCTCTCCGATCAGAGCAGAGCCAAGACAATACTCCTGCACCTGTGGATCATGTCCAGCTACCTGTCGACTTTGTGCAGGCGATGATGTCTATGATGGAGGCAATATCACAGAGGGTAAGTAAAGTTGACTATCAGCTGGACCTTGTCTTGAAACAGACATCTTCTATCCCCATGATGCGGTCTGAAATCCAGCAGCTGAAAACGTCTGTTGCGGTCATGGAAGCCAATTTGGGTATGATGAAGATCCTGGACCCTGGTTGTGCCAACGTTTCATCTCTAAGTGATCTACGGGCAGTTGCCCGATCCCACCCGGTTTTAATTTCTGGCCCCGGAGACCCATCTCCTTATGTGACCCAAGGGGGCGAAATGGCACTCAATAAACTCTCGCAACCGGTGCAACGCCCCTATGAATTGATTAAACCCGCCACGGCAAGCGGGCCAGATATAGGAGTGGAGAAAGACACTGTCCGTGCATTGATCATGTCACGCCCTATGCATCCGAGCTCTTCAGCTAGGCTCTTGAGCAAACTGGACGCAGCCGGATCGATTGAGGAAATCAGAAAAATCAAGCGCCTTGCACTGAATGGCATGGACTCATCTAGGACAATCAGGCTGTACTTTGATTCTACCTTTCCTTCTAGCAACCTGCTAGCATTCCCGATAGTCCTACAAGACACAGGGGACGGGAAGAAGCAAATCGCCCCGCAATACAGGATCCAGCGTCTTGACTCGTGGACAGACAGCAAAGAAGACTCGGTATTCATCACCACCTATGGATTCATCTTTCAGGTTGGGAATGAAGAAGCCACTGTCGGCATGATCAATGATAATCCCAAGCGCGAGTTACTTTCCACTGCCATGCTATGCCTAGGGAGTGTACCAAATGTCGGAGATCTTGTTGAGCTGGCAAGGGCCTGCCTCACTATGGTGGTAACATGCAAGAAGAGTGCAACTAACACCGAGAGAATGGTCTTCTCAGTAGTGCAGGCACCCCAGGTGCTGCAAAGCTGTAAGGTTGTGGCAAACAAATACTCGTCGGTGAATGCAGTCAAGCACGTGAAAGCACCAGAGAAGATTCCTGGGAGCGGAGCCCTAGAGTATAAAGTGAACTTTGTCTCCCTGACCGTGGTGCCAAGAAAGGACGTCTACAAGATACCAACTGCAGCACTTAAGGTCTCTGGCTCAAGTCTGTACAATCTTGCGCTCAATGTCACTATTGATGTGGAGGTAGACCCGAAGAGCCCGTTGGTCAAATCCCTTTCCAAGTCCGACAGTGGGTACTATGTTAATCTCTTCTTACATATTGGGCTTATGTCTACTGTAGATAAGAAGGGGAAGAAAGTGACATTTGACAAGCTTGAAAGGAAGATAAGGAGACTTGATCTATCTGTAGGGCTTAGTGACGTGCTCGGACCTTCCGTGCTTGTAAAGGCGAGAGGTGCACGGACTAAGCTGCTGGCACCTTTCTTCTCTAGCAGTGGGACAGCCTGCTATCCCATAGCAAATGCCTCTCCTCAGGTGGCCAAGATACTCTGGAGCCAAACCGCGTGCTTACGGAGTGTAAAAGTCATTATCCAAGCGGGCACCCAGCGTGCTGTCGCAGTGACCGCCGACCACGAGGTTACCTCTACTAAGCTGGAGAAGGGGCATACCATTGCCAAATACAATCCCTTCAAGAAAATGGGCTTCAGATTTTCTACCAGGATCTCAGTACCTCTTATGCTGACCGTTCGAGTCATGTTGGCACTGAGTTGCGTCTGTCCGACCAGCGCCCTTGATGGCAGGCCTCTTGCAGCTGCAGGGATTGTGGTAACAGGAGACAAAGCAGTCAACATATACACCTCATCTCAGACAGGGTCAATCATAATCAAGTTACTCCCAAATATGCCCAAGGATAAAGAGGCGTGTGCAAAAGCCCCGTTGGAGGCATACAACAGGACATTGACTACTCTACTCACCCCTCTTGGTGATTCTATCCGTAGGATACAAGAGTCTGTGACCACGTCCGGAGGAAGGAGACAGGGGCGTCTTATAGGCGCCATTATCGGTGGTGTAGCTCTCGGGGTGGCAACCGCTGCACAGATAACAGCAGCCTCGGCTCTGATACAAGCCAATCAAAATGCTGCCAACATACTCCGGCTAAAGGAGAGCATTGCTGCAACCAATGAGGCTGTGCACGAGGTCACTAATGGATTATCACAACTAGCAGTGGCAGTTGGGAAGATGCAGCAATTTGTTAATGACCAGTTTAATAAAACAGCTCAAGAATTGGACTGTATAAAAATTACACAGCAGGTTGGTGTAGAACTCAACCTGTACCTAACTGAATTGACTACAGTATTCGGGCCACAAATCACTTCCCCTGCCTTAACTCAGCTGACTATCCAGGCGCTTTACAATCTAGCTGGTGGGAATATGGATTACTTGTTGACTAAGTTAGGTGTGGGGAACAGACAACTCAGCTCATTAATTAGTAGTGGCCTGATCACCGGCAACCCTATTCTGTACGACTCACAGACTCAACTCTTGGGTATACAGGTAACCCTACCCTCAGTCGGGAACCTAAATAATATGCGTGCCACCTACCTGGAAACCTTGTCTGTAAGTACAACCAAAGGATTTGCCTCAGCACTTGTCCCAAAAGTAGTGACACAGGTCGGTTCCGTGATAGAAGAGCTTGACACCTCGTACTGTATAGAGACCGATTTGGATCTATATTGTACAAGAATAGTGACATTCCCTATGTCTCCTGGTATTTATTCCTGTTTGAGTGGCAATACATCTGCTTGCATGTACTCAAAGACTGAAGGCGCACTCACTACGCCGTATATGACCCTCAAAGGCTCAGTTATTGCTAACTGTAAGATGACAACATGTAGATGTGCAGACCCCCCGGGTATCATATCGCAAAATTATGGAGAAGCTGTGTCTCTAATAGATAGGCAATCATGCAATATCTTATCCTTAGACGGGATAACTTTGAGGCTCAGTGGGGAATTTGATGCAACTTATCAAAAGAATATCTCAATACAAGATTCTCAAGTAATAGTGACAGGCAATCTTGATATCTCGACTGAGCTTGGGAATGTCAACAACTCGATAAGTAATGCTTTGGATAAGTTAGAGGAAAGCAACAGCAAATTAGATAAGGTCAATGTCAAACTGGCCAGCACATCCGCTCTTATTACCTATATCGTTTTAACTGTCATATCTCTTGTATGTGGTATACTTAGCCTGGTTCTAGCATGCTACCTGATGTACAAGCAAAAGGCGCAACAGAAGACCTTGTTGTGGCTTGGGAATAATACCCTAGACCAGATGAGGGCCACTACAAAAATGATGGACCGCGCAGTTAGCCAAGTTGCGCTAGAGAATGATGAAAGAGAGGCAAAGAATACATGGCGCTTGGTATTCCGGATCGCAATCCTACTCTCAACGGTGGTGACCTTAGCCATCTCTGCAGCCGCCCTTGCATATAGCATGGAGGCCAGCACACCTAGCGATCTTGTAGGCATACCGACTGCGATCTCTAGAGCAGAGGAAAAGATTACATCTGCACTCGGTTCCAATCAAGATGTAGTAGATAGGATATATAAGCAGGTGGCCCTCGAATCTCCACTGGCATTGCTAAACACCGAATCTACAATTATGAATGCAATAACGTCTCTCTCTTATCAAATCAGTGGGGCCGCAAATAGCAGCGGATGTGGAGCACCCATTCATGATCCAGATTATATTGGAGGAATAGGTAAAGAACTTATTGTAGATGATGCTAGTGACGTCACATCATACTATCCCTCTGCGTTCCAAGAACACCTGAACTTTATCCCGGCGCCTACTACAGGATCAGGTTGCACTCGGATACCCTCATTTGACATGAGCGCTACCCACTACTGTTATACTCACAATGTGATATTATCTGGCTGCAAAGATCACTCACACTCACATCAATATTTAGCACTTGGTGTGCTTCGGACATCTGCAACAGGGAGGGTATTCTTTTCCACTCTGCGTTCCATCAATCTGGATGACACCCAAAATCGAAAGTCTTGCAGTGTGAGTGCAACCCCCTTGGGTTGTGATATGCTGTGCTCTAAAATCACAGAGACTGAAGAAGAGGATTATAACTCAGCTACCCCCACGTCGATGGTACATGGAAGGTTAGGGTTCGACGGCCAATACCACGAGAAGGACCTAGATGTCACAACACTATTCGAGGACTGGGTGGCAAACTACCCAGGAGTAGGGGGCGGGTCTTTTATTGACAACCGCGTATGGTTCCCAGTTTACGGAGGGCTAAAACCCAATTCGCCCAGTGACACCGCACAAGAAGGGAAATATGTAATATACCAGCGATATAATGACACATGTCCAGATGAGCAAGATTATCAGATTCAAATGGCTAAGTCTTCATATAAGCCTGGGCGGTTTGGAGGGAAACGCGTACAGCAGGCCATCTTATCTATCAAAGTGTCAACATCCTTGGGCGAGGACCCGGTGCTGACTGTACCGCCCAACACAGTAACACTCATGGGGGCTGAAGGCAGAGTTCTCACAGTAGGGACATCTCATTTCCTTTATCAGCGAGGGTCATCATACTTCTCCCCTGCCCTACTATATCCTATGATAGTCAGCAACAAAACAGCCACTCTTCATAGTCCTTATACATTCAATGCCTTCACTCGACCAGGTAATATCCCTTGCCAGGCTTCAGCAAGATGCCCTAACTCATGTGTTACCGGAGTCTATACTGATCCATATCCCTTGGTTTTCTATAGGAACCACACCTTGCGAGGGGTATTCGGGACGATGCTTGATGATAATCAAGCAAGACTCAACCCTGTATCTGCAGTATTTGACAGCATATCCCGCAGTCGCATAACCCGGGTGAGTTCAAGCAGCGCCAAGGCAGCATACACAACATCAACATGTTTTAAAGTTGTAAAGACCAATAAAACCTATTGTCTCAGCATTGCCGAAATATCCAATACCCTATTCGGGGAATACAGAATCGTCCCCTTACTAGTAGAGATTCTCAAGGATGATGGGGTTATGGCGAGCTCCGGTCCCGAGAGGGCGGAGCATCAGATTATCCTACCAGAATCACACCTGTCTTCACCATTAGTCAAGCACAAACTGCTCTATTACTGGAAATTAACTGGGCTACCACTCCCTGACGAGTGTGACTTCGACCACCTCATTCTCAGCCGACAATGGAAGAAAATACTTGAATCAGCCTCCCCTGACACCGAGAGAATGATAAAACTTGGAAGGGCAGTGCACCAGACTCTCAACCACAATTCCAAGATAACCGGAGTACTCCATCCCAGGTGTTTAGAAGAATTGGCTAGTATTGAGGTTCCTGACTCAACCAACAAATTTCGGAAGATTGAGAAGAAAATCCAAATTCACAACACAAGGTATGGAGAACTGTTTACAAGACTGTGCACGCATGTAGAGAAGAAATTGTTGGGATCATCTTGGTCTAATAATGTCCCCCGGTCAGAAGAGTTCAACAGCATCCGTACAGATCCGGCATTCTGGTTTCACTCAAAATGGTCCACAACTAAGTTTGCATGGCTCCATATAAAACAGATTCAAAGGCATCTGATTGTGGCAGCAAGAACAAGGTCCGCAGCCAACAAGTTGGTGACGCTGACTCATAAGGTGGGCCAAGTCTTTGTTACTCCTGAGCTTGTCATTGTGACACATACAGATGAGAACAAGTTCACGTGTCTTACCCAGGAGCTTGTGTTGATGTATGCAGATATGATGGAGGGCAGAGATATGGTCAACATAATATCATCCACGGCGGCACATCTCAGGAGCCTATCAGAGAAAATTGATGACATTCTGCGGTTAGTAGATGCCCTGGCAAAAGATCTAGGTAATCAAGTCTACGATGTTGTAGCACTCATGGAGGGATTTGCATACGGCGCCGTCCAGCTGCTTGAGCCGTCAGGTACATTCGCAGGGGATTTCTTCGCATTCAACCTGCAGGAGCTCAAAGACACGTTGATCGGACTCCTTCTTAAGGATATAGCAGAATCTGTGACTCACGCAATAGCCACTGTATTCTCCGGCTTAGAACAAAATCAAGCGGCTGAGATGCTGTGCCTGTTGCGTCTATGGGGCCACCCATTACTTGAGTCCCGTATTGCAGCAAAAGCAGTAAGGAGCCAAATGTGCGCACCAAAAATGGTAGACTTTGATATGATCCTCCAGGTATTGTCTTTCTTTAAAGGAACAATCATCAACGGATACAGAAAGAAGAATGCAGGTGTTTGGCCACGTGTCAAAGTAGATACGATATACGGGAAGGTCATTGGGCAGCTACACGCTGATTCAGCTGAGATTTCACACGATATCATGTTGAGAGAGTACAAGAGTTTATCTGCGCTTGAATTCGAGCCATGTATAGAATACGACCCTATCACCAATCTGAGCATGTTTTTAAAGGACAAGGCGATCGCACACCCGAAAGACAACTGGCTCGCCTCGTTTAGGCGAAACCTTCTCTCTGAGGACCAGAAGAAACATGTAAAGGAGGCAACCTCTACTAACCGTCTCTTGATAGAGTTCTTAGAGTCAAATGATTTTGATCCATATAAGGAGATGGAATATCTGACGACCCTTGAGTACCTAAGAGATGACAATGTGGCAGTATCATATTCGCTCAAGGAGAAGGAAGTGAAGGTTAATGGGCGGATTTTTGCGAAGCTAACAAAGAAATTAAGGAACTGTCAAGTGATGGCGGAGGGGATCTTAGCTGACCAGATTGCACCTTTCTTTCAAGGGAATGGGGTCATTCAGGATAGCATATCTTTAACCAAGAGTATGCTAGCGATGAGTCAATTGTCTTTCAACAGCAATAAGAAACGTATCACTGACTGCAAAGAAAGAGTAGCCTCAAACCGCAATCACGATCAAAAGAGCAAGAATCGTCGGAGAGTTGCCACTTTTATAACAACTGACCTGCAAAAGTACTGTCTTAATTGGAGATATCAGACAATCAAACTGTTTGCTCATGCCATCAATCAGCTGATGGGCTTACCTCATTTCTTTGAATGGATTCATCTAAGGCTAATGGATACTACGATGTTTGTAGGAGACCCTTTCAATCCCCCAAGTGACCCAACTGACTGCGATCTCTCAAGAGTCCCGAATGATGACATATATATTGTCAGTGCTAGAGGGGGTATTGAGGGATTATGTCAGAAGCTATGGACAATGATCTCAATTGCTGCAATCCAACTTGCTGCAGCAAGATCACATTGTCGCGTCGCCTGTATGGTACAGGGTGACAATCAAGTAATAGCTGTAACGAGAGAGGTAAGGTCAGATGACTCCCCGGAAATGGTGTTAACACAATTGCATCAAGCCAGTGATAATTTCTTCAAGGAATTGATTCATGTTAATCATTTGATTGGCCATAATTTGAAGGATCGTGAAACAATCAGATCAGACACATTCTTCATATACAGCAAACGAATATTCAAAGATGGAGCAATACTCAGTCAAGTCCTCAAAAATTCATCTAAATTGGTGCTAATATCAGGCGACCTTAGTGAAAACACCGTAATGTCCTGTGCCAACATTGCATCTACTATAGCACGGCTATGCGAGAACGGGCTTCCAAAGGATTTCTGTTATTACTTAAACTACCTGATGAGTTGCGTGCAGACATACTTTGATTCTGAGTTTTCCATCACTAACAGCTCGCAACCCGATTCTAACCAGTCGTGGATTGAAGACATCTCTTTTGTGCACTCATATGTCCTGACCCCTGCCCAACTAGGGGGACTGAGCAACCTCCAATACTCAAGGCTCTACACGAGGAACATCGGTGACCCGGGAACTACTGCTTTTGCAGAGATCAAGCGGTTAGAAGCAGTGGGGTTACTAAGTCCTAGTATTATGACTAACATCTTAACTAGGCCGCCTGGAAATGGAGATTGGGCCAGTCTGTGTAACGACCCTTACTCTTTCAATTTTGAGACTGTCGCGAGTCCAAATATTGTCCTTAAGAAACATACACAAAGAGTCCTATTTGAAACTTGTTCAAATCCCTTATTATCTGGCGTGCATACAGAGGATAATGAGGCAGAAGAGAAGGCGTTGGCTGAATTTTTACTCAATCAAGAAGTAATTCATCCACGTGTCGCGCATGCTATCATGGAAGCAAGCTCTATAGGTAGGAGGAAGCAGATTCAAGGGCTTGTTGACACAACAAACACCGTAATCAAGATTGCATTAACTAGGAGGCCACTTGGCATCAAGAGGCTGATGCGGATAGTTAACTACTCGAGCATGCATGCAATGCTGTTTAGAGACGATGTTTTCTCATCTAACAGGTCTAACCACCCCTTAGTTTCCTCTAATATGTGTTCTCTGACGCTAGCAGACTATGCACGGAATAGAAGCTGGTCACCATTGACAGGGGGTAGAAAGATACTGGGTGTATCTAATCCTGATACTATAGAACTTGTAGAGGGTGAGATCCTTAGCGTCAGCGGAGGATGCACACGATGTGACAGCGGAGATGAACAATTCACTTGGTTCCATCTCCCGAGCAATATAGAACTGACCGATGACACCAGCAAGAATCCTCCGATGAGGGTGCCGTACCTCGGGTCAAAGACTCAAGAGAGGAGGGCCGCCTCGCTTGCGAAGATAGCTCATATGTCACCACATGTGAAAGCTGCTCTAAGGGCATCATCCGTGTTGATCTGGGCTTATGGAGACAACGAAATAAATTGGACTGCTGCTCTTAAAATTGCAAGATCTCGGTGCAATATAAACTCAGAGTATCTTCGACTATTGTCCCCCTTACCCACAGCTGGGAATCTCCAACATAGACTGGATGACGGCATAACTCAGATGACATTCACCCCTGCATCTCTCTACAGGGTATCACCTTATATTCACATATCCAATGATTCTCAAAGGTTATTCACGGAAGAAGGAGTCAAAGAGGGAAATGTAGTTTATCAGCAAATCATGCTCTTGGGTTTATCTCTAATCGAATCACTCTTCCCAATGACGACAACCAGGACATACGATGAGATCACATTGCACCTCCACAGTAAATTTAGCTGCTGTGTCAGGGAAGCACCGGTTGCAGTTCCTTTCGAGTTACTCGGGATGGCACCAGAACTAAGGACAGTGACCTCAAATAAGTTTATGTATGATCCTAGTCCTGTATCGGAGGGTGACTTTGCGAGACTTGACTTAGCTATCTTTAAGAGTTATGAGCTTAATCTAGAATCATATCCCACAATAGAACTAATGAACATTCTTTCAATATCCAGCGGGAAGTTAATCGGCCAGTCTGTGGTTTCTTATGATGAAGATACTTCCATAAAGAATGACGCCATAATAGTGTATGACAACACCCGGAATTGGATCAGCGAAGCTCAGAATTCAGATGTGGTCCGCCTATTCGAGTACGCAGCACTTGAAGTGCTTCTCGACTGTTCTTATCAGCTCTACTATCTGAGAGTAAGAGGCCTAGACAATATCGTGTTGTACATGAGTGACTTATATAAGAATATGCCAGGAATTCTACTTTCCAACATTGCAGCTACAATATCTCATCCCATCATTCATTCAAGATTGCATGCAGTAGGCCTGGTCAATCACGACGGGTCACACCAACTTGCAGACACAGATTTCATCGAAATGTCTGCAAAACTATTAGTCTCTTGCACTCGACGCGTGGTCTCAGGTTTATATGCAGGGAATAAGTATGATCTGCTGTTCCCGTCTGTCTTAGATGATAACCTGAGTGAGAAGATGCTTCAGCTGATATCACGGTTATGCTGCCTGTATACGGTGCTCTTTGCTACAACAAGAGAAATCCCGAAAATAAGAGGCTTATCTGCAGAAGAGAAGTGTTCAGTACTCACCGAGTACCTACTGTCAGATGCTGTGAAACCATTACTTAGTTCTGAGCAAGTGAGCTCTATCATGTCTCCTAACATAGTTACGTTCCCAGCTAATCTATATTACATGTCTCGGAAGAGCCTTAATTTGATTAGGGAAAGAGAGGACAGGGACACTATCTTGGCATTGTTGTTCCCCCAAGAGCCACTACTTGAGTTCCCCTTAGTACAAGATATTGGCGCTCGAGTGAAAGATCCATTCACCCGACAACCTGCAGCATTTTTACAAGAATTAGATTTGAGCGCTCCAGCAAGGTATGACGCATTTACACTTAGTCAGGTTCATTCTGAACACACATCACCAAATCCAGAGGACGACTACTTAGTACGATACCTGTTCAGAGGAATAGGGACCGCGTCCTCCTCTTGGTATAAGGCATCTCACCTTCTTTCTGTACCTGAGGTTAGATGTGCAAGGCACGGGAATTCCTTATACTTGGCAGAAGGAAGCGGAGCCATTATGAGTCTTCTCGAACTGCATGTGCCGCATGAGAATATCTATTACAATACGCTCTTCTCAAACGAGATGAACCCCCCACAGCGGCATTTCGGACCGACCCCAACACAGTTTCTGAATTCAGTTGTTTATAGGAATCTACAGGCGGAGGTACCATGTAAGGATGGATTTGTCCAGGAGTTCCGTCCATTATGGAGAGAGAATACAGAAGAAAGCGATCTGACCTCAGATAAAGCAGTGGGTTACATCACATCTGCAGTGCCCTACCGGTCTGTATCATTGCTGCACTGTGACATTGAGATTCCTCCAGGATCCAATCAAAGCTTACTGGATCAACTGGCTACCAATCTGTCTCTGATTGCCATGCATTCTATAAGGGAGGGCGGGGTCGTGATCATCAAAGTGTTGTATGCAATGGGATATTACTTCCATTTACTCATGAACTTGTTCACTCCGTGTTCTACGAAAGGATATATTCTCTCTAATGGCTATGCGTGTAGAGGGGATATGGAGTGTTACCTGGTATTTGTCATGGGCTATCGAGGTGGGCCTACATTTGTACACGAGGTAGTGAGGATGGCAAAAACTCTAGTGCAGCGGCACGGTACACTTTTGTCTAAATCAGATGAGATCACACTGACTAGGTTATTTACCTCACAGCGGCAGCGTGTAACAGACATCCTATCCAGTCCTTTACCGAGACTAATAAAGTTCTTGAGAAAAAATATCGATACTGCGCTAATTGAAGCCGGGGGACAACCCGTCCGTCCGTTCTGTGCAGAGAGCTTGGTGAGGACGCTAGCGGACACAACTCAGATGACCCAGATCATAGCTAGCCACATTGACACAGTCATCCGATCTGTGATCTACATGGAGGCTGAGGGTGATATCGCCGACACAGTGTTCTTATTTACCCCCTACAATCTCTCTACAGACGGTAAAAAGAGAACATCACTTAAACAGTGCACAAGGCAGATCTTAGAGGTCACAATATTGGGTCTTAGAGCTGAAAATCTCAATAAAGTAGGTGATGTAGTCAGTCTAGTACTTAAAGGTATGATTTCTCTGGAGGACCTGATCCCTCTAAGAACATACTTGAAGCGTAGTACCTGCCCTAAGTATTTGAAGTCTGTTCTAGGTATTACTAAACTCAAAGAAATATTTACAGACACCTCTTTATTATACTTGACTCGTGCTCAACAAAAATTCTACATGAAAACTATAGGCAACGCAGTCAAGGGATACTACAGTAACTGTGACTCT
>1998/Australia/98-1249
ATGTCTTCTGTATTCGATGAGTACGAGCAGCTCCTCGCGGCTCAGACTCGCCCCAATGGAGCTCATGGCGGAGGAGAGAAGGGGAGCACCTTAAAGGTAGAAATCCCGGTATTCACTCTCAACAGCGATGACCCAGAAGATAGATGGAACTTTGCAGTGTTTTGTCTTCGGATTGCTGTTAGCGAGGATGCCAACAAACCACTTAGGCAAGGTGCTCTCATATCTCTCTTATGTTCCCACTCTCAAGTGATGAGGAACCATGTTGCCCTTGCGGGAAAGCAGAATGAGGCCACACTGGCTGTTCTTGAGATCGATGGTTTTACCAACAGCGTGCCCCAGTTCAACAACAGGAGTGGAGTGTCTGAAGAGAGAGCACAGAGATTTATGATGATAGCAGGGTCTCTCCCTCGGGCATGCAGCAACGGTACCCCGTTCGTCACAGCTGGGGTTGAAGATGATGCACCAGAAGACATTACTGATACCCTGGAGAGGATCCTCTCTATCCAGGCTCAAGTATGGGTCACGGTGGCAAAGGCCATGACTGCATATGAGACAGCAGATGAGTCAGAAACAAGAAGAATCAATAAGTACATGCAGCAAGGCAGAGTCCAGAAGAAGTACATCCTCCACCCCGTATGCAGGAGCGCAATCCAACTCACAATCAGACAGTCTCTGGCGGTCCGCATCTTCTTGGTTAGCGAGCTTAAGAGAGGCCGCAACACGGCAGGTGGGACCTCCACCTATTACAACTTGGTGGGGGATGTAGACTCATACATCAGGAACACTGGGCTAACTGCATTCTTCCTGACACTTAAATATGGAATTAACACCAAGACATCAGCCCTTGCACTTAGCAGCCTCTCAGGCGATATCCAAAAAATGAAGCAGCTCATGCGCTTGTATCGGATGAAAGGAGATAATGCGCCGTACATGACATTGCTCGGTGACAGTGACCAGATGAGCTTTGCACCTGCCGAGTATGCACAGCTTTACTCCTTTGCCATGGGTATGGCATCAGTCCTAGATAAAGGAACTAGCAAATACCAATTTGCCAGAGACTTTATGAGCACATCATTCTGGAGACTTGGAGTAGAGTACGCTCAGGCTCAAGGAAGTAGCATCAATGAGGATATGGCCGCCGAGTTAAAGCTAACCCCAGCAGCAAGGAGAGGCCTGGCAGCTGCTGCCCAAAGAGTGTCTGAGGATACCAGCAGCATGGACATGCCCACTCAACAAGCCGGGGTCCTCACTGGACTCAGCGACGGAGGCTCCCAAGCCCCCCAAGGTGCACTGAGCAGATCACAAGGGCAACCGGACACCGGGGACGGGGAGACCCAATTTCTGGATCTGATGAGAGCGGTGGCAAATAGCATGAGAGAAGCGCCAAACTCTGCGCAGGGCACCCCTCAACCGGGGCCTCCCCCAACCCCCGGGCCCTCTCAAGACAATGACACCGACTGGGGGTACATGGCCACCTTTACAGATGCGGAGATCAACGAGCTATTTGAGACCAGTGGAACTGTCATTGACAGCATAATTACGGCCCAGGGAAAACCAGCAGAGACCGTTGGAAGGAGTGCAATTCCACAAGGCAAAAATAAGGCTTTGAGCGCAGCATGGGAGAAGCATGGGAGCATCCAGTCACCAGCCAGCCAAGACACCCCTGATCGACAGGACAGATCAGATAAACAACTGTCCACACCCGAGCAAGCGAGTCCAAATGACAGCCCCCCAGCCACATCCACTGACCAGCCTCCCACTCAGGCTGTAGATGAGGCCGGCGATACACAGCTCAAGACCGGAGCAAGCAACTCTCTGCTGTCGATGCTTGATAAACTCAGCAATAAGTCATCTAATGCTAAAAAGGGCCCAGGGTCGAGCCCTCAAAAAAGGCATCATCAACGTCTGACTCAACAACAGGGGAGTCAACAAAGCCGCGGAAACAGCCAAGAGAGACCGCAGAACCAGGTCAAGGTCATCCCTGGAAACCAGGTCACAGAC------------GCGAACACAGCATATCATGGACAATGGGAGGAGTCACAACTATCAGCTGGTGCAACCCATCATGCTCTCCGATCAGAGCAGAGCCAAGACAATACTCCTGCACCTGTGGATCATGTCCAGCTACCTGTCGACTTTGTGCAGGCGATGATGTCTATGATGGAGGCGATATCACAGAGGGTAAGTAAAGTTGACTATCAGCTGGACCTTGTCTTGAAACAGACATCTTCTATCCCCATGATGCGATCTGAAATCCAGCAGCTGAAAACGTCTGTTGCGGTCATGGAAGCCAATTTGGGTATGATGAAGATCCTGGACCCTGGTTGTGCCAACGTTTCATCTCTAAATGATCTACGGGCAGTTGCCCGATCCCACCCCGTTTTAATTTCTGGCCCCGGAGACCCATCTCCTTATGTGACCCAAGGGAGCGAAATGGCACTCAATAAACTCTCGCAACCGGTGCAACGCCCCTATGAATTGATTAAACCCGCCACGGCAAGCGGGCCAGATATAGGAGTGGAGAAAGACACTGTCCGTGCATTGATCATGTCACGCCCTATGCATCCGAGCTCTTCAGCTAGGCTCTTGAGCAAACTGGACGCAGCCGGATCGATTGAGGAAATCAGAAAAATCAAGCGCCTTGCACTGAATGGCATGGACTCATCTAGGACAATCAGGCTGTACTTTGATTCTACCTTTCCTTCTAACAACCTGCTAGCATTCCCGATAGTCTTACAAGACACAGGGGACGGGAAGAAGCAAATCGCCCCGCAATACAGGATCCAGCGTCTTGACTCGGGGACAGACAGCAAAGAAGACTCGGTATTCATCACCACCTATGGATTCATCTTTCAGGTTGGGAATGAAGAAGCCACTATCGGCATGATCAATGATAATCCCAGGCGCGAGTTACTTGCCACTGCCATGCTATGCCTAGGGAGTGTACCAAATGTCGGAGATCTTGTTGAGCTGGCAAGGGCCTGCCTCACTATGGTGGTAACATGCAAGAAGAGTGCAACTAACACCGAGAGAATGGTCTTCTCAGTAGTGCAGGCACCCCAGGTGCTGCAAAGTTGTAGGGTTGTGGCAAACAAATACTCGTCGGTGAATGCAGTCAAACACGTGAAAGCACCAGAGAAGATTCCTGGGAGCGGAGCCCTAGAGTACAAAGTGAACTTTGTCTCTCTGACCGTGGTGCCAAGAAAGGACGTCTACAAGATACCAACTGCAGCACTTAAGGTCTCTGGCTCAAGTCTGTACAATCTTGCGCTCAATGTCACTATTGATGTGGAGGTAAACCCGAAGAGCCCGTTGGTCAAATCCCTTTCCAAGTCCGACAGTGGGTACTATGCTAATCTCTTCTTACATATTGGGCTTATGTCCACTGTAGATAAGAGGGGAAAGAAAGTGACATTTGACAAGCTGGAAAGGAAGATAAGGAGACTTGATCTATCTGTAGGGCTTAGTGACGTGCTCGGACCTTCCGTGCTTGTAAAGGCGAGAGGTGCACGGACTAAGCTGCTGGCACCTTTCTTCTCTAGCAGTGGGACAGCCTGCTATCCCATAGCAAATGCCTCTCCTCAGGTGGCCAAGATACTCTGGAGTCAAACCGCGTGCTTGCGGAGTGTAAAAATCATTATCCAAGCAGGCACCCAGCGTGCTGTCGCAGTGACTGCCGACCACGAGGTTACCTCTACTAAGCTGGAGAAGGGGCATACCATTGCCAAATACAATCTCTTCAAGAAAATGGGCTTCAGATCTTCTACCAGGATCCCAGTACCTCTTATGCTGACCGTTCGAGTCATGTTGGCACTGAGTTGCGTCTGTCCGACCAGCGCCCTTGATGGCAGGCCTCTTGCAGCTGCAGGGATTGTGGTAACAGGAGACAAAGCAGTCAACATATACACCTCATCTCAGACAGGGTCAATCATAATCAAGTTACTCCCAAATATGCCCAAGGATAAAGAGGCGTGTGCAAAAGCCCCGTTAGAGGCATACAACAGGACATTGACTACTCTACTCACCCCTCTTGGTGATTCTATCCGTAGGATACAAGAGTCTGTGACCACGTCCGGAGGAAGGAGACAGAGGCGTTTTATAGGCGCCATTATCGGTGGTGTAGCTCTTGGGGTGGCAACCGCTGCACAGATAACAGCAGCCTCGGCTTTGATACAAGCCAATCAAAATGCTGCCAACATACTCCGGCTAAAGGAGAGCATTGCTGCAACCAATGAGGCTGTGCACGAGGTCACTAATGGATTATCACAACTAGCAGTGGCAGTTGGGAAGATGCAGCAATTTGTTAATGACCAGTTTAATAAAACAGCTCAAGAATTGGACTGTATAAAAATTACACAGCAGGTTGGTGTAGAACTCAACCTGTACCTAACTGAATTGACTACAGTATTCGGGCCACAAATCACTTCCCCTGCCTTAACTCAACTGACTATCCAGGCGCTTTACAATCTAGCTGGTGGGAATATGGATTACTTGTTGACTAAGTTAGGTGTGGGGAGCAGACAACTCAGCTCATTAATTAGTAGTGGCCTGATCACCGGCAACCCTATTCTGTACGACTCACAGACTCAACTCTTGGGTATACAGGTAACCCTACCCTCAGTCGGGAACCTAAATAATATGCGTGCCACCTACCTGGAAACCTTGTCTGTAAGTACAACCAAAGGATTTGCCTCAGCACTTGTCCCAAAAGTAGTGACACAGGTCGGTTCCGTGATAGAAGAGCTTGACACCTCGTACTGTATAGAGACCGATTTGGATCTATATTGTACAAGAATAGTGACATTCCCTATGTCTCCTGGTATTTATTCCTGTTTGAGTGGCAATACATCTGCTTGTATGTACTCAAAGACTGAAGGCGCACTCACTACGCCGTATATGACCCTCAAAGGCTCAGTTATTGCTAACTGTAAGATGACAACATGTAGATGTGCAGACCCCCCGGGTATCATATCGCAAAATTATGGAGAAGCTGTGTCTCTAATAGATAGGCAATCATGCAATATCTTATCCTTAGACGGGATAACTTTGAGGCTCAGTGGGGAATTTGATGCAACTTATCAAAAGAATATCTCAATACTAGATTCTCAAGTAATAGTGACAGGCAATCTTGATATCTCGACTGAGCTTGGGAATGTCAACAACTCGATAAGTAATGCTTTGGATAAGTTAGAGGAAAGCAACAACAAATTAGATAAGGTCAATGTCAAACTGACCAGCACATCCGCTCTTATTACCTATATCGTTTTAACTGTCATATCTCTTGTATGTGGTATACTTAGCCTGGTTCTAGCATGCTACCTGATGTACAAGCAAAAGGCGCAACAGAAGACCTTGTTGTGGCTTGGGAATAATACCCTAGACCAGATGAGGGCCACTACAAAAATGATGGACCGCGCAGTTAGCCAAGTTGCGCTAGAGAATGATGAAAGAGAGGCAAAGAATACATGGCGCTTGGTATTCCGGATCGCAATCCTACTCTCAACGGTGGTGACCTTAGCCATCTCTGCAGCCGCCCTTGCATATAGCATGGAGGCCAGCACACCTAGCGATCTTGTAGGCATACCGACTGCGATCTCTAGAGCAGAGGAAAAGATTACATCTGCACTCGGTTCCAATCAAGATGTAGTAGATAGGATATATAAGCAGGTGGCCCTCGAATCTCCACTGGCATTGCTAAACACCGAATCTACAATTATGAATGCAATAACGTCTCTCTCTTATCAAATCAGTGGGGCCGCAAATAGCAGCGGATGTGGAGCACCCATTCATGATCCAGATTATATTGGAGGAATAGGTAAAGAACTTATTGTAGATGATGCTAGTGATGTCACATCATACTATCCCTCTGCGTTCCAAGAACACCTGAACTTCATCCCGGCGCCTACTACAGGATCAGGTTGCACTCGGATACCCTCATTTGACATGAGTGCTACCCATTACTGTTATACTCACAATGTGATATTATCTGGCTGCAGAGATCACTCACACTCACATCAATATTTAGCACTTGGTGTGCTTCGGACATCTGCAACAGGGAGGGTATTCTTTTCCACTCTGCGTTCCATCAATCTGGATGACACCCAAAATCGAAAGTCTTGCAGTGTGAGTGCAACCCCCTTGGGTTGTGATATGCTGTGCTCTAAAGTCACAGAGACTGAAGAAGGGGATTATAACTCAGCTATCCCCACGTCGATGGTACATGGAAGGTTAGGGTTCGACGGCCAATACCACGAGAAGGACCTAGATGTCACAACACTATTCGAGGACTGGGTGGCAAACTACCCAGGAGTAGGGGGCGGGTCTTTTATTGACAACCGCGTATGGTTCCCAGTTTACGGAGGGCTAAAACCCAATTCGCCCAGTGACACCGCACAGGAAGGGAAATATGTAATATACCAGCGACACAATGACACATGTCCAGATGAGCAAGATTATCAGATTCGAATGGCTAAGTCTTCATATAAGCCTGGGCGGTTTGGAGGGAAACGCGTACAGCAGGCCATCTTATCTATCAAAGTGTCAACATCCTTGGGCGAGGACCCGGTGCTGACTGTACCGCCCAACACAGTAACACTCATGGGGGCCGAAGGCAGAATTCTCACAGTAGGGACATCTCATTTCCTTTATCAGCGAGGGTCATCATACTTCTCTCCTGTCCTACTATATCCTATGATAGTCAGCAACAAAACAGCCACTCTTTATAGTCCTTATACATTCAATGCCTTCACTAGACCAGGTAGTGTCCCTTGCCAGGCTTCAGCAAGATGCCCTAATTCATGTGTTACCGGAGTCTATACTGATCCATATCCCTTGGTTTTCTATAGGAACCACACCTTGCGAGGGGTATTCGGGACGATGCTTGATGATAATCAAGCAAGACTCAACCCTGTATCTGCAGTATTTGACAGCATATCCCGCAGTCGCATAACCCGGGTGAGTTCAAGCAGCACCAAGGCAGCATACACAACATCAACATGTTTTAAAGTTGTAAAGACCAATAAAACCTATTGTCTCAGCATTGCCGAAATATCCAATACCCTCTTTGGGGAATTCAGAATCGTCCCTTTACTAGTTGAGATTCTCAAGGATGATGGGGTTATGGCGAGCTCCAGTCCCGAAAGGGCGGAGCATCAAATTATTCTACCAGAATCACACCTGTCTTCACCATTAGTCAAGCACAAACTGCTCTATTACTGGAAATTAACTGGGCTACCACTCCCTGACGAGTGTGACTTCGACCACCTCATTCTCAGCCGACAATGGAAGAAAATACTTGAATCGGCCTCCCCTGACACCGAGAGAATGATAAAACTTGGAAGGGCAGTGCACCAGACTCTCAACCACAATTCCAAGATAACCGGAGTACTCCATCCCAGGTGTTTAGAAGAATTGGCTAGTATTGAGGTTCCTGACTCAACCAACAAATTTCGGAAGATTGAGAAGAAAATCCAAATCCACAACACAAGGTATGGAGAACTGTTTACAAGACTGTGCACGCATGTAGAGAAGAAATTGTTGGGATCATCTTGGTCTAATAATGTCCCCCGGTCAGAAGAGTTCAACAGCATCCGCACAGATCCAGCATTCTGGTTTCACTCAAAATGGTCCACAACTAAGTTTGCATGGCTCCATATAAAACAGATTCAAAGGCATCTGATTGTGGCAGCAAGAACAAGGTCCGCAGCCAACAAATTGGTGACGCTGACTCATAAGGTAGGCCAAGTCTTTGTTACTCCTGAGCTTGTCATTGTGACACATACAGATGAGAACAAGTTCACGTGTCTTACCCAGGAGCTTGTGTTGATGTATGCAGATATGATGGAGGGCAGAGATATGGTCAACATAATATCATCCACGGCGGCACATCTCAGGAGCCTATCAGAGAAAATTGATGACATTCTGCGGTTAGTAGATGCCCTGGCAAAGGATCTAGGTAATCAAGTCTACGATGTTGTAGCACTCATGGAGGGATTTGCATACGGCGCCGTCCAGCTGCTTGAGCCGTCAGGTACATTCGCAGGGGATTTCTTCGCATTCAACCTGCAGGAGCTCAAAGACACTTTGATCGGCCTCCTTCCTAAGGATATAGCAGAATCTGTGACTCACGCAATAGCCACTGTATTCTCCGGCTTAGAACAAAATCAAGCGGCTGAGATGTTGTGCCTGTTACGTCTATGGGGCCACCCATTACTTGAGTCCCGTATTGCGGCAAAAGCAGTAAGGAGCCAAATGTGCGCACCAAAAATGGTAGACTTTGATATGATCCTCCAGGTATTGTCTTTCTTTAAAGGAACAATCATCAACGGTTACAGAAAGAAGAATGCAGGTGTTTGGCCACGTGTCAAAGTAGATACGATATACGGGAAGGTCATTGGGCAGCTACACGCTGATTCAGCGGAGATTTCACACGATATCATGTTGAGAGAGTACAAGAGTTTATCTGCGCTTGAATTCGAGCCATGTATAGAATACGACCCTATCACCAATCTGAGCATGTTTCTAAAGGACAAGGCGATCGCACACCCGAAAGACAACTGGCTCGCCTCGTTTAGGCGAAACCTTCTCTCTGAGGACCAGAAGAAACATGTAAAGGAGGCAACCTCTACTAACCGTCTCTTGATAGAGTTCTTAGAGTCAAATGATTTTGATCCATATAAGGAGATGGAATATCTGACGACCCTTGAGTACCTAAGAGATGACAATGTGGCAGTATCATACTCGCTCAAGGAGAAGGAAGTGAAGGTTAATGGGCGGATTTTTGCTAAGCTAACAAAGAAATTAAGGAACTGTCAAGTGATGGCGGAGGGGATCTTAGCTGACCAGATTGCACCTTTCTTTCAAGGGAATGGGGTCATTCAGGATAGCATATCTTTAACCAAGAGTATGCTAGCGATGAGTCAATTGTCTTTCAACAGCAATAAGAAACGTATCACTGACTGCAAAGAAAGAGTAGCCTCAAACCGCAATCACGATCAAAAGAGTAAGAATCGTCGGAGAGTTGCCACTTTTATAACAACTGACCTGCAAAAGTACTGTCTTAATTGGAGATATCAAACAATCAAACTGTTCGCTCATGCCATCAATCAGCTGATGGGCTTACCTCATTTCTTTGAATGGATTCATCTAAGACTAATGGATACTACGATGTTTGTAGGAGACCCTTTCAATCCCCCAAGTGACCCAACTGACTGTGATCTCTCAAGAGTCCCAAATGATGACATATATATTGTCAGTGCTAGAGGGGGTATTGAGGGATTATGTCAGAAGCTATGGACAATGATCTCAATTGCTGCAATCCAACTTGCTGCAGCAAGATCACATTGTCGCGTCGCCTGTATGGTACAGGGTGACAATCAAGTAATAGCTGTAACGAGAGAGGTAAGGTCAGATGACTCCCCGGAAATGGTGTTAACACAATTGCATCAAGCCAGTGATAATTTCTTCAAGGAATTGATTCATGTTAATCATTTGATTGGCCATAATTTGAAGGATCGTGAAACAATCAGATCAGACACATTCTTCATATACAGCAAACGAATATTCAAAGATGGAGCAATACTCAGTCAAGTCCTCAAAAATTCATCTAAATTGGTGCTAATATCAGGCGACCTTAGTGAAAACACCGTAATGTCCTGTGCCAACATTGCATCTACTATAGCACGGCTATGCGAGAACGGGCTTCCAAAGGATTTCTGTTATTACTTAAACTACCTGATGAGTTGCGTGCAGACATACTTTGATTCTGAGTTTTCCATCACTAACAGCTCGCAACCCGATTCTAACCAGTCGTGGATCGAAGACATCTCTTTTGTGCACTCATATGTCCTGACCCCTGCCCAACTAGGGGGACTGAGCAACCTCCAATACTCAAGGCTCTACACGAGGAACATCGGTGACCCTGGAACTACTGCTTTTGCAGAGATCAAGAGATTAGAAGCAGTGGGGTTACTAAGTCCTAGTATTATGACTAACATCTTAACTAGGCCGCCTGGAAATGGAGATTGGGCCAGTCTGTGTAACGACCCTTACTCTTTCAATTTTGAGACTGTCGCGAGTCCAAATATTGTCCTTAAGAAACATACACAAAGAGTCCTATTTGAAACTTGTTCAAATCCCTTATTATCTGGCGTGCATACAGAGGATAATGAGGCAGAAGAGAAGGCGTTGGCTGAATTTTTACTCAATCAAGAAGTAATTCATCCACGTGTCGCGCATGCTATCATGGAAGCAAGCTCTATAGGTAGGAGGAAGCAGATTCAAGGTCTTGTTGACACAACAAACACCGTAATCAAGATTGCATTGACTAGGAGGCCACTTGGCATCAAGAGGCTGATGCGGATAGTTAACTACTCGAGCATGCATGCAATGCTGTTTAGAGACGATGTTTTCTCATCTAACAGGTCTAACCACCCCTTAGTTTCCTCTAATATGTGTTCTCTGACGCTAGCAGACTATGCACGGAATAGAAGCTGGTCACCATTGACAGGGGGTAGAAAGATACTGGGTGTATCTAATCCTGATACTATAGAACTTGTAGAGGGTGAGATCCTTAGCGTCAGCGGAGGATGCACACGATGTGACAGCGGAGATGAACAATTCACTTGGTTCCATCTCCCGAGCAATATAGAACTGACTGATGACACCAGCAAGAATCCTCCGATGAGAGTGCCGTACCTCGGGTCAAAGACTCAAGAGAGGAGGGCCGCCTCGCTTGCGAAGATAGCTCATATGTCACCGCATGTGAAAGCTGCTCTAAGGGCATCATCCGTGTTGATCTGGGCTTATGGAGACAACGAAATAAATTGGGCTGCTGCTCTTAAAATTGCAAGATCTCGGTGCAATATAAACTCAGAGTATCTTCGACTATTGTCCCCCTTACCCACAGCTGGGAATCTTCAACATAGACTGGATGACGGCATAACTCAGATGACATTCACCCCTGCATCTCTCTACAGGGTATCACCTTATATTCACATATCCAATGATTCTCAAAGGTTATTCACGGAAGAAGGAGTCAAAGAGGGAAATGTAGTTTATCAGCAAATCATGCTCTTGGGTTTATCTCTAATCGAATCACTCTTCCCAATGACGACAACCAGGACATACGATGAGATCACATTGCACCTCCACAGTAAATTTAGCTGCTGTATCAGGGAAGCACCGGTTGCAGTTCCTTTCGAGTTACTCGGGATGGCACCAGAACTAAGGACAGTGACCTCAAATAAGTTTATGTATGATCCTAGTCCTGTATCGGAGGGTGACTTTGCGAGACTTGACTTAGCTATCTTTAAGAGTTATGAGCTTAATCTAGAATCATATCCCACAATAGAGCTAATGAACATTCTTTCAATATCCAGCGGGAAGTTAATCGGCCAGTCTGTGGTTTCTTATGATGAAGATACTTCCATAAAGAATGACGCCATAATAGTGTATGACAACACCCGGAATTGGATCAGCGAAGCTCAGAATTCAGATGTAGTCCGCCTATTCGAGTATGCAGCACTTGAAGTGCTTCTCGACTGTTCTTATCAGCTCTACTATCTGAGAGTAAGAGGCCTAGACAATATCGTGTTGTATATGAGTGACTTATATAAGAATATGCCAGGAATTCTACTTTCCAACATTGCAGCTACAATATCCCATCCCATCATTCATTCAAGATTGCATGCAGTAGGCCTGGTCAATCACGACGGGTCACACCAACTTGCAGACACAGATTTCATCGAAATGTCTGCAAAACTATTAGTCTCTTGCACTCGACGCGTGGTCTCAGGTTTATATGCAGGGAATAAGTATGATCTGCTGTTCCCGTCTGTCTTAGATGATAACCTGAGTGAGAAGATGCTTCAGCTGATATCACGGTTATGCTGCCTGTATACAGTGCTCTTTGCTACAACAAGAGAGATCCCGAAAATAAGAGGCTTATCTGCAGAAGAGAAATGTTCAGTACTCACCGAGTACCTACTGTCAGATGCTGTGAAACCATTACTTAGTTCTGATCAAGTGAGCTCTATCATGTCTCCTAACATAGTTACGTTCCCAGCTAATCTATATTACATGTCTCGGAAGAGCCTTAATTTGATTAGGGAAAGAGAGGACAGGGACACTATCTTGGCATTGTTGTTCCCCCAAGAGCCACTACTTGAGTTCCCCTTAGTACAAGATATTGGCGCTCGAGCGAAAGATCCATTCACCCGACAACCTGCGGCGTTTTTACAAGAATTAGATTTGAGCGCTCCAGCAAGGTATGACGCATTTACACTTGGTCAGGTTCATTCTGAACACACATCACCAAATCCGGAGGACGACTACTTAGTACGATACCTGTTCAGAGGAATAGGGACCGCGTCCTCCTCTTGGTACAAGGCATCTCATCTTCTTTCTGTACCTGAGGTCAGATGTGCAAGGCACGGGAATTCCTTATACTTGGCAGAAGGAAGCGGAGCCATTATGAGTCTTCTCGAACTGCATGTGCCGCATGAGAATATCTATTACAATACGCTCTTCTCAAACGAGATGAACCCCCCACAGCGGCATTTCGGACCGACCCCAACACAGTTTCTGAATTCAGTTGTTTATAGGAATCTACAGGCGGAGGTACCATGTAAGGATGGATTTGTCCAGGAGTTCCGTCCATTATGGAGAGAGAATACAGAAGAAAGCGATCTGACCTCAGATAAAGCAGTGGGTTACATCACATCTGCAGTGCCTTACCGGTCTGTATCATTGCTGCACTGTGACATTGAGATTCCTCCAGGATCCAATCAAAGCTTACTGGATCAACTGGCTACCAATCTGTCTCTGATTGCCATGCATTCTATAAGGGAGGGCGGGGTTGTGATCATCAAAGTGTTGTATGCAATGGGATATTACTTCCATCTACTCATGAACTTGTTCACTCCGTGTTCTACGAAAGGATATATTCTCTCTAATGGCTATGCGTGTAGAGGGGATATGGAGTGTTACCTGGTATTTGTCATGGGCTATCGAGGTGGGCCTACATTTGTACATGAGGTAGTGAGGATGGCAAAAACTCTAGTGCAGCGGCACGGTACACTTTTGTCTAAATCAGATGAGATCACACTGACTAGGTTATTTACCTCACAACGGCAGCGTGTAACAGACATCCTATCCAGTCCTTTACCGAGACTAGTAAAGTTCTTGAGAAAGAATATCGATACTGCGCTAATTGAAGCCGGGGGACAACCCGTCCGTCCGTTCTGTGCAGAGAGCTTGGTGAGGACACTAGCGGGCACAACTCAGATGACCCAGATCATAGCTAGCCACATTGACACAGTCATCCGATCTGTGATCTACATGGAGGCTGAGGGTGATCTCGCCGACACAGTGTTCTTATTTACCCCTTACAATCTCTCTACAGACGGTAAAAAGAGAACATCACTTAAACAGTGCACAAGGCAGATCTTAGAGGTTACAATATTGGGTCTTAGAGTTGAAAATCTCAATAAAATAGGTGATGTAGTCAGTCTAGTACTTAAAGGTATGATTTCTCTGGAGGACCTGATCCCTCTAAGAACATACTTGAAGCGTAGTACCTGCCCTAAGTATTTGAAGTCTGTTCTAGGTGTTACTAAACTCAAAGAAATATTTACAGACACCTCTTTATTATACTTGACTCGTGCTCAACAAAAATTCTACATGAAAACTATAGGCAACGCAGTCAAGGGATACTACAGTAACTGTGACTCT
>1998/Australia/98-1252
ATGTCTTCTGTATTCGATGAGTACGAGCAGCTCCTCGCGGCTCAGACTCGCCCCAATGGAGCTCATGGCGGAGGAGAGAAGGGGAGCACCTTAAAGGTAGAAGTCCCGGTATTCACTCTCAACAGTGATGACCCAGAAGATAGATGGAACTTTGCAGTGTTTTGTCTTCGGATTGCTGTTAGCGAGGATGCCAACAAACCACTTAGGCAAGGTGCTCTCATATCTCTCTTATGTTCCCACTCTCAAGTGATGAGGAACCATGTTGCCCTTGCGGGAAAGCAGAATGAGGCCACACTGGCTGTTCTTGAGATCGATGGTTTTACCAACAGCGTGCCCCAGTTCAACAACAGGAGTGGAGTGTCTGAAGAGAGAGCACAGAGATTTATGATGATAGCAGGGTCTCTCCCTCGGGCATGCAGCAACGGTACCCCGTTCGTCACAGCTGGGGTTGAAGATGATGCACCAGAAGACATTACTGATACCCTGGAGAGGATCCTCTCTATCCAGGCTCAAGTATGGGTCACGGTGGCAAAGGCCGTGACTGCATATGAGACAGCAGATGAGTCAGAAACAAGAAGAATCAATAAGTACATGCAGCAAGGCAGAGTCCAGAAGAAGTACATCCTCCACCCCGTATGCAGGAGCGCAATCCAACTCACAATCAGACAGTCTCTGGCGGTCCGCATCTTCTTGGTTAGCGAGCTTAAGAGAGGCCGCAACACGGCAGGTGGGACCTCCACCTATTACAACTTGGTGGGGGATGTAGACTCATACATCAGGAACACTGGGCTAACTGCATTCTTCCTGACACTTAAATATGGAATTAACACCAAGACATCAGCCCTTGCACTTAGCAGCCTCTCAGGCGATATCCAAAAAATGAAGCAGCTCATGCGCTTGTATCGGATGAAAGGAGATAATGCGCCGTACATGACATTGCTCGGTGACAGTGACCAGATGAGCTTTGCACCTGCCGAGTATGCACAGCTTTACTCCTTTGCCATGGGTATGGCATCAGTCCTAGATAAAGGAACTAGCAAATACCAATTTGCCAGAGACTTTATGAGCACATCATTCTGGAGACTTGGAGTAGAGTACGCTCAGGCTCAAGGAAGTAGCATCAATGAGGATATGGCCGCCGAGTTAAAGCTAACCCCAGCAGCAAGGAGAGGCCTGGCAGCTGCTGCCCAAAGAGTGTCTGAGGATACCAGCAGCATGGACATGCCCACTCAACAAGCCGGGGTCCTCACTGGACTCAGCGACGGAGGCTCCCAAGCCCCCCAAGGTGCACTGAGCAGATCACAAGGGCAACCGGACACCGGGGACGGGGAGACCCAATTTCTGGATCTGATGAGAGCGGTGGCAAATAGCATGAGAGAAGCGCCAAACTCTGCGCAGGGCACCCCTCAACCGGGGCCTCCCCCAACCCCCGGGCCCTCTCAAGACAATGACACCGACTGGGGGTACATGGCCACCTTTACAGATGCGGAGATCAACGAGCTATTTGAGACCAGTGGAACTGTCATTGACAGCATAATTACGGCCCAGGGAAAACCAGCAGAGACCGTTGGAAGGAGTGCAATTCCACAAGGCAAAAATAAGGCTTTGAGCGCAGCATGGGAGAAGCATGGGAGCATCCAGTCACCAGCCAGCCAAGACACCCCTGATCGACAGGACAGATCAGATAAACAACTGTCCACACCCGAGCAAGCGAGTCCAAATGACAGCCCCCCAGCCACATCCACTGACCAGCCTCCCACTCAGGCTGTAGATGAGGCCGGCGATACACAGCTCAAGACCGGAGCAAGCAACTCTCTGCTGTCGATGCTTGATAAACTCAGCAATAAGTCATCTAATGCTAAAAAGGGCCCAGGGTCGAGCCCTCAAAAAAGGCATCATCAACGTCTGACTCAACAACAGGGGAGTCAACAAAGCCGCGGAAACAGCCAAGAGAGACCGCAGAACCAGGTCAAGGCCATCCCTGGAAACCAGGTCACAGAC------------GCGAACACAGCATATCATGGACAATGGGAGGAGTCACAACTATCAGCTGGTGCAACCCATCATGCTCTCCGATCAGAGCAGAGCCAAGACAATACTCCTGCACCTGTGGATCATGTCCAGCTACCTGTCGACTTTGTGCAGGCGATGATGTCTATGATGGAGGCGATATCACAGAGGGTAAGTAAAGTTGACTATCAGCTGGACCTTGTCTTGAAACAGACATCTTCTATCCCCATGATGCGATCTGAAATCCAGCAGCTGAAAACGTCTGTTGCGGTCATGGAAGCCAATTTGGGTATGATGAAGATCCTGGACCCTGGTTGTGCCAACGTTTCATCTCTAAGTGATCTACGGGCAGTTGCCCGATCCCACCCGGTTTTAATTTCTGGCCCCGGAGACCCATCTCCTTATGTGACCCAAGGGAGCGAAATGGCACTCAATAAACTCTCGCAACCGGTGCAACGCCCCTCTGAATTGATCAAACCCGCCACGGCAAGCGGGCCAGATATAGGAGTGGAGAAAGACACTGTCCGTGCATTGATCATGTCACGCCCTATGCATCCGAGCTCTTCAGCTAGGCTCTTGAGCAAACTGGACGCAGCCGGATCGATTGAGGAAATCAGAAAAATCAAGCGCCTTGCACTGAATGGCATGGACTCATCTAGGACAATCAGGCTGTACTTTGATTCTACCTTCCCTTCTAGCAACCTGCTAGCATTCCCGATAGTCTTACAAGACACAGGGGACGGGAAGAAGCAAATCGCCCCGCAATACAGGATCCAGCGTCTTGACTCGTGGACAGACAGCAAAGAAGACTCGGTATTCATCACCACCTATGGATTCATCTTTCAGGTTGGGAATGAAGAAGCCACTATCGGCATGATCAATGATAATCCCAGGCGCGAGTTACTTTCCACTGCCATGCTATGCCTAGGGAGTGTACCAAATGTCGGAGATCTTGTTGAGCTGGCAAGGGCCTGCCTCACTATGGTGGTAACATGCAAGAAGAGTGCAACTAACACCGAGAGAATGGTCTTCTCAGTAGTGCAGGCACCCCAGGTGCTGCAAAGTTGTAGGGTTGTGGCAAACAAATACTCGTCGGTGAATGCAGTCAAACATGTGAAAGCACCAGAGAAGATTCCTGGGAGCGGAGCCCTAGAGTACAAAGTGAACTTTGTCTCTCTGACCGTGGTGCCAAGAAAGGACGTCTACGAGATACCAACTGCAGCACTTAAGGTCTCTGGCTCAAGTCTGTACAATCTTGCGCTCAATGTCACTATTGATGTGGAGGTAAACCCGAAGAGCCCGTTGGTCAAATCCCTTTCCAAGTCCGACAGTGGGTACTATGCTAATCTCTTCTTACATATTGGGCTTATGTCCACTGTAGATAAGAGGGGAAAGAAAGTGACATTTGACAAGCTGGAAAGGAAGATAAGGAGACTTGATCTATCTGTAGGGCTTAGTGACGTGCTCGGACCTTCCGTGCTTGTAAAGGCGAGAGGTGCACGGACTAAGCTGCTGGCACCTTTCTTCTCTAGCAGTGGGACAGCCTGCTATCCCATAGCAAATGCCTCTCCTCAGGTGGCCAAGATACTCTGGAGTCAAACCGCGTGCTTGCGGAGTGTAAAAATCATTATCCAAGCAGGCACCCAGCGTGCTGTCGCAGTGACTGCCGACCACGAGGTTACCTCTACTAAGCTGGAGAAGGGGCATACCATTGCCAAATACAATCTCTTCAAGAAAATGGGCTTCAGATCTTCTACCAGGATCCCAGTACCTCTTATGCTGACCGTTCGAGTCATGTTGGCACTGAGTTGCGTCTGTCCGACCAGCGCCCTTGATGGCAGGCCTCTTGCAGCTGCAGGGATTGTGGTAACAGGAGACAAAGCAGTCAACATATACACCTCATCTCAGACAGGGTCAATCATAATCAAGTTACTCCCAAATATGCCCAAGGATAAAGAGGCGTGTGCAAAAGCCCCGTTGGAGGCATACAACAGGACATTGACTACTCTACTCACCCCTCTTGGTGATTCTATCCGTAGGATACAAGAGTCTGTGACCACGTCCGGAGGAAGGAGACAGAGGCGTTTTATAGGCGCCATTATCGGTGGTGTAGCTCTTGGGGTGGCAACCGCTGCACAGATAACAGCAGCCTCGGCTTTGATACAAGCCAATCAAAATGCTGCCAACATACTCCGGCTAAAGGAGAGCATTGCTGCAACCAATGAGGCTGTGCACGAGGTCACTAATGGATTATCACAACTAGCAGTGGCAGTTGGGAAGATGCAGCAATTTGTTAATGACCAGTTTAATAAAACAGCTCAAGAATTGGACTGTATAAAAATTACACAGCAGGTTGGTGTAGAACTCAACCTGTACCTAACTGAATTGACTACAGTATTCGGGCCACAAATCACTTCCCCTGCCTTAACTCAGCTGACTATCCAGGCGCTTTACAATCTAGCCGGTGGGAATATGGATTACTTGTTGACTAAGTTAGGTGTGGGGAACAGACAACTCAGCTCATTAATTAGTAGTGGCCTGATCACCGGCAACCCTATTCTATACGACTCACAGACTCAACTCTTGGGTATACAGGTAACCCTACCCTCAGTCGGGAACCTAAATAATATGCGTGCCACCTACCTGGAAACCTTGTCTGTAAGTACAACCAAAGGATTTGCCTCAGCACTTGTACCAAAAGTAGTGACACAGGTCGGTTCCGTGATAGAAGAGCTTGACACCTCGTACTGTATAGAGACCGATTTGGATCTATATTGTACAAGAATAGTGACATTCCCTATGTCTCCTGGTATTTATTCCTGTTTGAGTGGCAATACATCTGCTTGCATGTACTCAAAGACTGAAGGTGCACTCACTACGCCGTATATGACCCTCAAAGGCTCAGTTATTGCTAACTGTAAGATGACAACATGTAGATGTGCAGACCCCCCGGGTATCATATCGCAAAATTATGGAGAAGCTGTGTCTCTAATAGATAGGCAATCATGTAATATCTTATCCTTAGACGGGATAACTTTGAGGCTCAGTGGGGAATTTGATGCAACTTATCAAAAGAATATCTCAATACTAGATTCTCAAGTAATAGTGACAGGCAATCTTGATATCTCGACTGAGCTTGGGAATGTCAACAACTCGATAAGTAATGCTTTGGATAAGTTAGAGGAAAGCAACAACAAATTAGATAAGGTCAATGTCAAACTGACCAGCACATCCGCTCTTATTACCTATATCGTTTTAACTGTCATATCTCTTGTATGTGGTATACTTAGCCTGGTTCTAGCATGCTACCTGATGTACAAGCAAAAGGCGCAACAGAAGACCTTGTTGTGGCTTGGGAATAATACCCTAGACCAGATGAGGGCCACTACAAAAATGATGGACCGCGCAGTTAGCCAAGTTGCGCTAGAGAATGATGAAAGAGAGGCAAAGAATACATGGCGCTTGGTATTCCGGATCGCAATCCTACTCTCAACGGTGGTGACCTTAGCCATCTCTGCAGCCGCCCTTGCATATAGCATGGAGGCCAGCACACCTAGCGATCTTGTAGGCATACCGACTGCGATCTCTAGAGCAGAGGAAAAGATTACATCTGCACTCGGTTCCAATCAAGATGTAGTAGATAGGATATATAAGCAGGTGGCCCTCGAATCTCCACTGGCATTGCTAAACACCGAATCTACAATTATGAATGCAATAACGTCTCTCTCTTATCAAATCAGTGGGGCCGCAAATAGCAGCGGATGTGGAGCACCCATTCATGATCCAGATTATATTGGAGGAATAGGTAAAGAACTTATTGTAGATGATGCTAGTGACGTCACATCATACTATCCCTCTGCGTTCCAAGAACACCTGAACTTCATCCCGGCGCCTACTACAGGATCAGGTTGCACTCGGATACCCTCATTTGACATGAGCGCTACCCACTACTGTTATACTCACAATGTGATATTATCTGGCTGCAGAGATCACTCACACTCACATCAATATTTAGCACTTGGTGTGCTTCGGACATCTGCAACAGGGAGGGTATTCTTTTCCACTCTGCGTTCCATCAATCTGGATGACACCCAAAATCGAAAGTCTTGCAGTGTGAGTGCAACCCCCTTGGGTTGTGATATGCTGTGCTCTAAAGTCACAGAGACTGAAGAAGGGGATTATAACTCAGCTATCCCCACGTCGATGGTACATGGAAGGTTAGGGTTCGACGGCCAATACCACGAGAAGGACCTAGATGTCACAACACTATTCGAGGACTGGGTGGCAAACTACCCAGGAGTAGGGGGCGGGTCTTTTATTGACAACCGCGTATGGTTCCCAGTTTACGGAGGGCTAAAACCCAATTCGCCCAGTGACACCGCACAGGAAGGGAAATATGTAATATACCAGCGACACAATGACACATGTCCAGATGAGCAAGATTATCAGATTCGAATGGCTAAGTCTTCATATAAGCCTGGGCGGTTTGGAGGGAAACGCGTACAGCAGGCCATCTTATCTATCAAAGTGTCAACATCCTTGGGCGAGGACCCGGTGCTGACTGTACCGCCCAACACAGTAACACTCATGGGGGCCGAAGGCAGAATTCTCACAGTAGGGACATCTCATTTCCTTTATCAGCGAGGGTCATCATACTTCTCTCCTGTCCTACTATATCCTATGATAGTCAGCAACAAAACAGCCACTCTTTATAGTCCTTATACATTCAATGCCTTCACTAGACCAGGTAGTGTCCCTTGCCAGGCTTCAGCAAGATGCCCTAACTCATGTGTTACCGGAGTCTATACTGATCCATATCCCTTGGTTTTCTATAGGAACCACACCTTGCGAGGGGTATTCGGGACGATGCTTGATGATAATCAAGCAAGACTCAACCCTGTATCTGCAGTATTTGACAGCATATCCCGCAGTCGCATAACCCGGGTGAGTTCAAGCAGCACCAAGGCAGCATACACAACATCAACATGTTTTAAAGTTGTAAAGACCAATAAAACCTATTGTCTCAGCATTGCCGAAATATCCAATACCCTCTTTGGGGAATTCAGAATCGTCCCTTTACTAGTTGAGATTCTCAAGGATGATGGGGTTATGGCGAGCTCCAGTCCCGAGAGGGCGGAGCATCAAATTATCCTACCAGAGTCACACCTGTCTTCACCATTAGTCAAGCACAAACTGCTCTATTACTGGAAATTAACTGGACTACCACTCCCTGACGAGTGTGACTTCGACCACCTCATTCTCAGCCGACAATGGAAGAAAATACTTGAATCGGCCTCCCCTGACACCGAGAGAATGATAAAACTTGGAAGGGCAGTGCACCAGACTCTCAACCACAATTCCAAGATAACCGGAGTACTCCATCCCAGGTGTTTAGAAGAATTGGCTAGTATTGAGGTTCCTGACTCAACCAACAAATTTCGGAAGATTGAGAAGAAAATCCAAATCCACAACACAAGGTATGGAGAACTGTTTACAAGACTGTGCACGCATGTAGAGAAGAAATTGTTGGGATCATCTTGGTCTAATAATGTCCCCCGGTCAGAAGAGTTCAACAGCATCCGCACAGATCCAGCATTCTGGTTTCACTCAAAATGGTCCACAACTAAGTTTGCATGGCTCCATATAAAACAGATTCAAAGGCATCTGATTGTGGCAGCAAGAACAAGGTCCGCAGCCAACAAATTGGTGACGCTGACTCATAAGGTAGGCCAAGTCTTTGTTACTCCTGAGCTTGTCATTGTGACACATACAGATGAGAACAAGTTCACGTGTCTTACCCAGGAGCTTGTGTTGATGTATGCAGATATGATGGAGGGCAGAGATATGGTCAACATAATATCATCCACGGCGGCACATCTCAGGAGCCTATCAGAGAAAATTGATGACATTCTGCGGTTAGTAGATGCCCTGGCAAAGGATCTAGGTAATCAAGTCTACGATGTTGTAGCACTCATGGAGGGATTTGCATACGGCGCCGTCCAGCTGCTTGAGCCGTCAGGTACATTCGCAGGGGATTTCTTCGCATTCAACCTGCAGGAGCTCAAAGACACTTTGATCGGCCTCCTTCCTAAGGATATAGCAGAATCTGTGACTCACGCAATAGCCACTGTATTCTCCGGCTTAGAACAAAATCAAGCGGCTGAGATGTTGTGCCTGTTACGTCTATGGGGCCACCCATTACTTGAGTCCCGTATTGCGGCAAAAGCAGTAAGGAGCCAAATGTGCGCACCAAAAATGGTAGACTTTGATATGATCCTCCAGGTATTGTCTTTCTTTAAAGGAACAATCATCAACGGTTACAGAAAGAAGAATGCAGGTGTTTGGCCACGTGTCAAAGTAGATACGATATACGGGAAGGTCATTGGGCAGCTACACGCTGATTCAGCGGAGATTTCACACGATATCATGTTGAGAGAGTACAAGAGTTTATCTGCGCTTGAATTCGAGCCATGTATAGAATACGACCCTATCACCAATTTGAGCATGTTTCTAAAGGACAAGGCGATCGCACACCCGAAAGACAACTGGCTCGCCTCGTTTAGGCGAAACCTTCTCTCTGAGGACCAGAAGAAACATGTAAAGGAGGCAACCTCTACTAACCGTCTCTTGATAGAGTTCTTAGAGTCAAATGATTTTGATCCATATAAGGAGATGGAATATCTGACGACCCTTGAGTACCTAAGAGATGACAATGTGGCAGTATCATACTCGCTCAAGGAGAAGGAAGTGAAGGTTAATGGGCGGATTTTTGCTAAGCTAACAAAGAAATTAAGGAACTGTCAAGTGATGGCGGAGGGGATCTTAGCTGACCAGATTGCACCTTTCTTTCAAGGGAATGGGGTCATTCAGGATAGCATATCTTTAACCAAGAGTATGCTAGCGATGAGTCAATTGTCTTTCAACAGCAATAAGAAACGTATCACTGACTGCAAAGAAAGAGTAGCCTCAAACCGCAATCACGATCAAAAGAGTAAGAATCGTCGGAGAGTTGCCACTTTTATAACAACTGACCTGCAAAAGTACTGTCTTAATTGGAGATATCAAACAATCAAACTGTTCGCTCATGCCATCAATCAGCTGATGGGCTTACCTCATTTCTTTGAATGGATTCATCTAAGACTAATGGATACTACGATGTTTGTAGGAGACCCTTTCAATCCCCCAAGTGACCCAACTGACTGTGATCTCTCAAGAGTCCCAAATGATGACATATATATTGTCAGTGCTAGAGGGGGTATTGAGGGATTATGTCAGAAGCTATGGACAATGATCTCAATTGCTGCAATCCAACTTGCTGCAGCAAGATCACATTGTCGCGTCGCCTGTATGGTACAGGGTGACAATCAAGTAATAGCTGTAACGAGAGAGGTAAGGTCAGATGACTCCCCGGAAATGGTGTTAACACAATTGCATCAAGCCAGTGATAATTTCTTCAAGGAATTGATTCATGTTAATCATTTGATTGGCCATAATTTGAAGGATCGTGAAACAATCAGATCAGACACATTCTTCATATACAGCAAACGAATATTCAAAGATGGAGCAATACTCAGTCAAGTCCTCAAAAATTCATCTAAATTGGTGCTAATATCAGGCGACCTTAGTGAAAACACCGTAATGTCCTGTGCCAACATTGCATCTACTATAGCACGGCTATGCGAGAACGGGCTTCCAAAGGATTTCTGTTATTACTTAAACTACCTGATGAGTTGCGTGCAGACATACTTTGATTCTGAGTTTTCCATCACTAACAGCTCGCAACCCGATTCTAACCAGTCGTGGATCGAAGACATCTCTTTTGTGCACTCATATGTCCTGACCCCTGCCCAACTAGGGGGACTGAGCAACCTCCAATACTCAAGGCTCTACACGAGGAACATCGGTGACCCTGGAACTACTGCTTTTGCAGAGATCAAGAGATTAGAAGCAGTGGGGTTACTAAGTCCTAGTATTATGACTAACATCTTAACTAGGCCGCCTGGAAATGGAGATTGGGCCAGTCTGTGTAACGACCCTTACTCTTTCAATTTTGAGACTGTCGCGAGTCCAAATATTGTCCTTAAGAAACATACACAAAGAGTCCTATTTGAAACTTGTTCAAATCCCTTATTATCTGGCGTGCATACAGAGGATAATGAGGCAGAAGAGAAGGCGTTGGCTGAATTTTTACTCAATCAAGAAGTAATTCATCCACGTGTCGCGCATGCTATCATGGAAGCAAGCTCTATAGGTAGGAGGAAGCAGATTCAAGGTCTTGTTGACACAACAAACACCGTAATCAAGATTGCATTGACTAGGAGGCCACTTGGCATCAAGAGGCTGATGCGGATAGTTAACTACTCGAGCATGCATGCAATGCTGTTTAGAGACGATGTTTTCTCATCTAACAGGTCTAACCACCCCTTAGTTTCCTCTAATATGTGTTCTCTGACGCTAGCAGACTATGCACGGAATAGAAGCTGGTCACCATTGACAGGGGGTAGAAAGATACTGGGTGTATCTAATCCTGATACTATAGAACTTGTAGAGGGTGAGATCCTTAGCGTCAGCGGAGGATGCACACGATGTGACAGTGGAGATGAACAATTCACTTGGTTCCATCTCCCGAGCAATATAGAACTGACTGATGACACCAGCAAGAATCCTCCGATGAGAGTGCCGTACCTCGGGTCAAAGACTCAAGAGAGGAGGGCCGCCTCGCTTGCGAAGATAGCTCATATGTCACCGCATGTGAAAGCTGCTCTAAGGGCATCATCCGTGTTGATCTGGGCTTATGGAGACAACGAAATAAATTGGGCTGCTGCTCTCAAAATTGCAAGATCTCGGTGCAATATAAACTCAGAGTATCTTCGACTATTGTCCCCCTTACCCACAGCTGGGAATCTTCAACATAGACTGGATGACGGCATAACTCAGATGACATTCACCCCTGCATCTCTCTACAGGGTATCACCTTATATTCACATATCCAATGATTCTCAAAGGTTATTCACGGAAGAAGGAGTCAAAGAGGGAAATGTAGTTTATCAGCAAATCATGCTCTTGGGTTTATCTCTAATCGAATCACTCTTCCCAATGACGACAACCAGGACATACGATGAGATCACATTGCACCTCCACAGTAAATTTAGCTGCTGTATCAGGGAAGCACCGGTTGCAGTTCCTTTCGAGTTACTCGGGATGGCACCAGAACTAAGGACAGTGACCTCAAATAAGTTTATGTATGATCCTAGTCCTGTATCGGAGGGTGACTTTGCGAGACTTGACTTAGCTATCTTTAAGAGTTATGAGCTTAATCTAGAATCATATCCCACAATAGAGCTAATGAACATTCTTTCAATATCCAGCGGGAAGTTAATCGGCCAGTCTGTGGTTTCTTATGATGAAGATACTTCCATAAAGAATGACGCCATAATAGTGTATGACAACACCCGGAATTGGATCAGCGAAGCTCAGAATTCAGATGTAGTCCGCCTATTCGAGTATGCAGCACTTGAAGTGCTTCTCGACTGTTCTTATCAGCTCTACTATCTGAGAGTAAGAGGCCTAGACAATATCGTGTTGTATATGAGTGACTTATATAAGAATATGCCAGGAATTCTACTTTCCAACATTGCAGCTACAATATCCCATCCCATCATTCATTCAAGATTGCATGCAGTAGGCCTGGTCAATCACGACGGGTCACACCAACTTGCAGACACAGATTTCATCGAAATGTCTGCAAAACTATTAGTCTCTTGCACTCGACGCGTGGTCTCAGGTTTATATGCAGGGAATAAGTATGATCTGCTGTTCCCGTCTGTCTTAGATGATAACCTGAGTGAGAAGATGCTTCAGCTGATATCACGGTTATGCTGCCTGTATACAGTGCTCTTTGCTACAACAAGAGAGATCCCGAAAATAAGAGGCTTATCTGCAGAAGAGAAATGTTCAGTACTCACCGAGTACCTACTGTCAGATGCTGTGAAACCATTACTTAGTTCTGATCAAGTGAGCTCTATCATGTCTCCTAACATAGTTACGTTCCCAGCTAATCTATATTACATGTCTCGGAAGAGCCTTAATTTGATTAGGGAACGAGAGGACAGGGACACTATCTTGGCATTGTTGTTCCCCCAAGAGCCACTACTTGAGTTCCCCTTAGTACAAGATATTGGCGCTCGAGCGAAAGATCCATTCACCCGACAACCTGCGGCGTTTTTACAAGAATTAGATTTGAGCGCTCCAGCAAGGTATGACGCATTTACACTTGGTCAGGTTCATTCTGAACACACATCACCAAATCCGGAGGACGACTACTTAGTACGATACCTGTTCAGAGGAATAGGGACCGCGTCCTCCTCTTGGTACAAGGCATCTCATCTTCTTTCTGTACCTGAGGTCAGATGTGCAAGGCACGGGAATTCCTTATACTTGGCAGAAGGAAGCGGAGCCATTATGAGTCTTCTCGAACTGCATGTGCCGCATGAGAATATCTATTACAATACGCTCTTCTCAAACGAGATGAACCCCCCACAGCGGCATTTCGGACCGACCCCAACACAGTTTCTGAATTCAGTTGTTTATAGGAATCTACAGGCGGAGGTACCATGTAAGGATGGATTTGTCCAGGAGTTCCGTCCATTATGGAGAGAGAATACAGAAGAAAGCGATCTGACCTCAGATAAAGCAGTGGGTTACATCACATCTGCAGTGCCTTACCGGTCTGTATCATTGCTGCACTGTGACATTGAGATTCCTCCAGGATCCAATCAAAGCTTACTGGATCAACTGGCTACCAATCTGTCTCTGATTGCCATGCATTCTATAAGGGAGGGCGGGGTTGTGATCATCAAAGTGTTGTATGCAATGGGATATTACTTCCATCTACTCATGAACTTGTTCACTCCGTGTTCTACGAAAGGATATATTCTCTCTAATGGCTATGCGTGTAGAGGGGATATGGAGTGTTACCTGGTATTTGTCATGGGCTATCGAGGTGGGCCTACATTTGTACATGAGGTAGTGAGGATGGCAAAAACTCTAGTGCAGCGGCACGGTACACTTTTGTCTAAATCAGATGAGATCACACTGACTAGGTTATTTACCTCACAGCGGCAGCGTGTAACAGACATCCTATCCAGTCCTTTACCGAGACTAGTAAAGTTCTTGAGAAAGAATATCGATACTGCGCTAATTGAAGCCGGGGGACAACCCGTCCGTCCGTTCTGTGCAGAGAGCTTGGTGAGGACACTAGCGGGCACAACTCAGATGACCCAGATCATAGCTAGCCACATTGACACAGTCATCCGATCTGTGATCTACATGGAGGCTGAGGGTGATCTCGCCGACACAGTGTTCTTATTTACCCCTTACAATCTCTCTACAGACGGTAAAAAGAGAACATCACTTAAACAGTGCACAAGGCAGATCTTAGAGGTTACAATATTGGGTCTTAGAGTTGAAAATCTCAATAAAATAGGTGATGTAGTCAGTCTAGTACTTAAAGGTATGATTTCTCTGGAGGACCTGATCCCTCTAAGAACATACTTGAAGCGTAGTACCTGCCCTAAGTATTTGAAGTCTGTTCTAGGTGTTACTAAACTCAAAGAAATATTTACAGACACCTCTTTATTATACTTGACTCGTGCTCAACAAAAATTCTACATGAAAACTATAGGCAACGCAGTCAAGGGATACTACAGTAACTGTGACTCT
>1999/Australia/99-655
ATGTCTTCTGTATTCGATGAGTACGAGCAGCTCCTCGCGGTTCAGACTCGCCCCAATGGAGCTCATGGCGGAGGAGAGAAGGGGAGCACCTTAAAGGTAGAAGTCCCGGTATTCACTCTCAACAGTGATGACCCAGAAGATAGATGGAATTTTGCAGTGTTTTGTCTTCGGATCGCTGTTAGCGAGGATGCCAATAAACCACTTAGGCAAGGTGCTCTCATATCTCTCTTATGTTCCCACTCTCAAGTGATGAGGAACCATGTTGCCCTTGCGGGAAAGCAGAATGAGGCCACACTAGCTGTTCTTGAGATCGATGGTTTTACCAACGGCGTGCCCCAGTTCAACAACAGGAGTGGAGTGTCTGAAGAGAGAGCACAGAGATTTATGATGATAGCAGGGTCTCTCCCTCGGGCATGCAGCAACGGTACCCCGTTCGTCACAGCTGGGGTTGAAGATGATGCACCAGAAGACATTACTGATACCCTGGAGAGGATCCTCTCTATCCAGGCTCAAGTATGGGTCACGGTGGCAAAGGCCATGACTGCATATGAGACAGCGGATGAGTCAGAAACAAGAAGAATCAATAAGTACATGCAGCAAGGCAGGGTCCAGAAGAAGTACATCCTCCACCCCGTATGCAGGAGCGCAATCCAACTCACAATCAGACAGTCTCTGGCGGTCCGCATCTTTTTGGTTAGCGAGCTTAAGAGAGGCCGCAACACGGCAGGTGGGACCTCCACCTATTACAACTTGGTGGGGGATGTAGACTCATACATCAGGAACACTGGGCTAACTGCATTCTTCCTGACACTTAAATATGGAATTAACACCAAGACATCAGCCCTTGCACTTAGCAGCCTCTCAGGCGATATCCAGAAAATGAAGCAGCTCATGCGCTTGTATCGGATGAAAGGAGATAATGCGCCGTACATGACATTGCTCGGTGACAGTGACCAGATGAGCTTTGCACCTGCCGAGTATGCACAACTTTACTCCTTTGCCATGGGTATGGCATCAGTCCTAGATAAAGGAACTAGCAAATACCAATTTGCCAGAGACTTTATGAGCACATCATTCTGGAGACTTGGAGTAGAGTACGCTCAGGCTCAAGGAAGTAGCATCAATGAGGATATGGCCGCCGAGTTAAAGCTAACCCCAGCAGCAAGGAGAGGCCTGGCAGCTGCTGCCCAAAGAGTGTCTGAGGATACCAGCAGCATGGACATGCCCACCCAACAAGCCGGGGTCCTCACTGGACTCAGCGACGGAGGCTCCCAAGCCCCCCAAGGTGCACTGAACAGATCACAAGGGCAACCGGACACCGGGGACGGGGAGACCCAATTTCTAGATCTGATGAGAGCGGTGGCAAACAGCATGAGAGAAGCGCCAAACTCTGCGCAGGGCACCCCTCAACCGGGGCCTCCTCCAACCCCTGGGCCCTCTCAAGACAATGACACCGACTGGGGGTACATGGCCACCTTTACAGATGCGGAGATCGACGAGCTATTCGAGACCAGTGGAACTGTCATCGACAGCATAATTACGGCCCAGGGAAAACCAGTAGAGACTGTTGGAAGGAGTGCAATCCCACAAGGCAAAACTAAGGCTTTGAGCGCAGCATGGGAGAAGCATGGGAGCATCCAGTCACCAGCCAGCCAAGACACCCCTGATCGACAGGACAGATCAGATAAACAACTGTCCACACCCGAGCAAGCGAGTCCAAACGACAGCCCCCCAGCCACATCCACCGACCAGCCTCCCACTCAGGCTGCAGATGAGGCCGGCGATACACAGCTCAAGACCGGAGCAAGCAACTCTCTGCTGTCGATGCTTGATAAACTCAGCAATAAGTCATCTAATGCTAAAAAGGGCCCAGTGTCGAGCCCTCAAAAAAAGCATCATCAACGTCTGACTCAACAACAGGGGAGTCAACAAAGCCGCGGAAACAGCCAAGAGAGACCGCAGAGCCAGGCCAAGGCCATCCCTGGAAACCAGGTCACAGAC------------GTGAACACAGCATATCATGGACAATGGGAGGAGTCACAACTATCAGTTGGTGCAACCCATCATGCTCTCCGATCAGAGCAGAGCCAAGACAATACTCCTGCACCTGCGGATCATGTCCAGCTACCTGTCGACTTTGTGCAGGCGATGATGTCTATGATGGAGGCAATATCACAGAGGGTAAGTAAAGTTGACTATCAGCTGGACCTTGTCTTGAAACAGACATCTTCTATCCCCATGATGCGGTCTGAAATCCAGCAGCTGAAAACGTCTGTTGCGGTCATGGAAGCCAATTTGGGTATGATGAAGATCCTGGACCCTGGTTGTGCCAACGTTTCATCTCTAAGTGATCTACGGGCAGTTGCCCGATCCCACCCGGTTTTAATTTCTGGCCCCGGAGACCCATCTCCTTATGTGACCCAAGGGGGCGAAATGGCACTCAATAAACTCTCGCAACCGGTGCAACGCCCCTCTGAATTGATTAAACCCGCCACGGCAAGCGGGCCAGATATAGGAGTGGAGAAAGACACTGTCCGTGCATTGATCATGTCACGCCCTATGCATCCGAGCTCTTCAGCTAGGCTCTTGAGCAAACTGGACGCAGCCGGATCGGTTGAGGAAATCAGAAAAATCAAGCGCCTTGCACTGAATGGCATGGACTCATCTAGGACAATCAGGCTGTACTTTGATTCTACCTTTCCTTCTAGCAGCCTGCTAGCATTCCCGATAGTCCTACAAGACACAGGGGACGGGAAGAAACAAATCGCCCCGCAATACAGGATCCAGCGTCTTGACTCGTGGACAGACAGCAAAGAAGACTCGGTATTCATCACCACCTATGGATTCATCTTTCAGGTTGGGAATGAAGAAGCCACTGTCGGCATGATCAATGATAATCCCAAGCGCGAGTTACTTTCCACTGCCATGCTATGCCTAGGGAGTGTACCAAATGTCGGAGATCTTGTTGAGCTGGCAAGGGCCTGCCTCACTATGGTGGTAACATGCAAGAAGAGTGCAACTAACACTGAGAGAATGGTCTTCTCAGTAGTGCAGGCACCCCAGGTGCTGCAAAGCTGTAAGGTTGTGGCAAACAAATACTCGTCGGTGAATGCAGTCAAGCACGTGAAAGCACCAGAGAAGATTCCTGGGAGCGGAGCCCTAGAGTATAAAGTGAACTTTGTCTCCCTGACCGTGGTGCCAAGAAAGGACGTCTACAAGATACCAACTGCAGCACTTAAGGTCTCTGGCTCAAGTCTGTACAATCTTGCGTTCAATGTCACTATTGATGTGGAGGTAGACCCGAAGAGCCCGTTGGTCAAATCCCTTTCCAAGTCCGACAGTGGGTACTATGTTAATCTCTTCTTACATATTGGGCTTATGTCTACTGTAGATAAGAAGGGAAAGAAAGTGACATTTGACAAGCTTGAAGGGAAGATAAGGAGACTTGACCTATCTGTAGGGCTTAGTGACGTGCTCGGACCTTCCGTGCTTGTAAAGGCGAGAGGTGCACGGACTAAGCTGCTGGCACCTTTCTTCTCTAGCAGTGGGACAGCCTGCTATCCCATAGCAAATGCCTCTCCTCAGGTGGCCAAGATACTCTGGAGCCAAACCGCGTGCTTACGGAGTGTAAAAGTCATTATCCAAGCGGGCACCCAGCGTGCTGTCGCAGTGACCGCCGACCACGAGGTTACCTCTACTAAGCTGGAGAAGGGGCATACCATTGCCAAATACAATCCCTTCAAGAAAATGGGCTTCAGATCCTCTACCAGGATCTCAGTACCTCTTATGCTGACCGTTCGAGTCATGTTGGCACTGAGTTGCGTCTGTCCGACCAGCGCCCTTGATGGCAGGCCTCTTGCAGCTGCAGGGATTGTGGTAACAGGAGACAAAGCAGTCAACATATACACCTCATCTCAGACAGGGTCAATCATAATCAAGTTACTCCCAAATATGCCCAAGGATAAAGAGGCGTGTGCAAAAGCCCCGTTGGAGGCATACAACAGGACATTGACTACTCTACTCACCCCTCTTGGTGATTCTATCCGTAGGATACAAGAGTCTGTGACCACGTCCGGAGGAAGGAGACAGAGGCGTTTTATAGGCGCCATTATCGGTGGTGTAGCTCTCGGGGTGGCAACCGCTGCACAGATAACAGCAGCCTCGGCTCTGATACAAGCCAATCAAAATGCTGCCAACATACTCCGGCTAAAGGAGAGCATTGCTGCAACCAATGAGGCTGTGCACGAGGTCACTAATGGATTATCACAACTAGCAGTGGCAGTTGGGAAGATGCAGCAATTTGTTAATGACCAGTTTAATAAAACAGCTCAAGAATTGGACTGTATAAAAATTACACAGCAGGTTGGTGTAGAACTCAACCTGTACCTAACTGAATTGACTACAGTATTCGGGCCACAAATCACTTCCCCTGCCTTAACTCAGCTGACTATCCAGGCGCTTTACAATCTAGCTGGTGGGAATATGGATTACTTGTTGACTAAGTTAGGTGTGGGGAGCAGACAACTCAGCTCATTAATTAGTAGTGGCCTGATCACCGGCAACCCTATTCTGTACGACTCACAGACTCAACTCTTGGGTATACAGGTAACCCTACCCTCAGTCGGGAACCTAAATAATATGCGTGCCACCTACCTGGAAACCTTGTCTGTAAGTACAACCAAAGGATTTGCCTCAGCACTTGTCCCAAAAGTAGTGACACAGGTCGGTTCCGTGATAGAAGAGCTTGACACCTCGTACTGTATAGAGACCGATTTGGATCTATATTGTACAAGAATAGTGACATTCCCTATGTCTCCTGGTATTTATTCCTGTTTGAGTGGCAATACATCTGCTTGTATGTACTCAAAGACTGAAGGCGCACTCACTACGCCGTATATGACCCTCAAAGGCTCAGTTATTGCTAACTGTAAGATGACAACATGTAGATGTGCAGACCCCCCGGGTATCATATCGCAAAATTATGGAGAAGCTGTGTCTCTAATAGATAGGCAATCATGCAATATCTTATCCTTAGACGGGATAACTTTGAGGCTCAGTGGGGAATTTGATGCAACTTATCAAAAGAATATCTCAATACAAGATTCTCAAGTAATAGTGACAGGCAATCTTGATATCTCGACTGAGCTTGGGAATGTCAACAACTCGATAAGTAATGCCTTGGATAAGTTAGAGGAAAGCAACAGCAAATTAGATAAGGTCAATGTCAAACTGGCCAGTACATCCGCTCTTATTACCTATATCGTTTTAACTGTCATATCTCTTGTATGTGGTATACTCAGCCTGGTTCTAGCATGCTACCTGATGTACAAGCAAAAGGCGCAACAGAAGACCTTGTTGTGGCTTGGGAACAATACCCTAGACCAGATGAGGGCCACTACAAAAATGATGGACCGCGCAGTTAGCCAAGTTGCGCTAGAGAATGATGAAAGAGAGGCAAAAAATACATGGCGCTTGGTATTTCGGATCGCAATCCTACTCTCAACGGTGGTGACCTTAGCCATCTCTGCAGCCGCCCTTGCATATAGCATGGAGGCCAGCACACCTAGCGATCTTGTAGGCATACCGACTGCGATCTCTAGAGCAGAGGAAAAGATTACATCTGCACTCGGTTCCAATCAAGATGTAGTAGATAGGATATATAAGCAGGTGGCCCTCGAATCTCCACTGGCATTGCTAAACACCGAATCTACAATTATGAATGCAATAACGTCTCTCTCTTATCAAATCAGTGGGGCCGCAAATAGCAGCGGATGTGGAGCACCCATTCATGATCCAGATTATATTGGAGGAATAGGTAAAGAACTTATTGTAGATGATGCTAGTGACGTCACATCATACTATCCCTCTGCGTTCCAAGAACACCTGAACTTTATCCCGGCGCCTACTACAGGATCAGGTTGCACTCGGATACCCTCATTTGACATGAGCGCTACCCACTACTGGTATACTCACAATGTGATATTATCTGGCTGCAAAGATCACTCACACTCACATCAATATTTAGCACTTGGTGTGCTTCGGACATCTGCAACAGGGAGGGTATTCTTTTCCACTCTGCGTTCAATCAATCTGGATGACACCCAAAATCGAAAGTCTTGCAGTGTGAGTGCAACCCCCTTGGGTTGTGATATGCTGTGCTCTAAAATCACAGAGACTGAAGAAGAGGATTATAACTCAGCTATCCCCACGTCGATGGTACATGGAAGGTTAGGGTTCGACGGCCAATACCACGAGAAGGACCTAGATGTCACAACACTATTCGAGGACTGGGTGGCAAACTACCCAGGAGTAGGGGGCGGGTCTTTTATTGACAACCGCGTATGGTTCCCAGTTTACGGAGGGCTAAAACCCAATTCGCCCAGTGACACCGCACAAGAAGGGAAATATGTAATATACCAGCGATATAATGACACATGTCCAGATGAGCAAGATTATCAGATTCAAATGGCTAAGTCTTCATATAAGCCTGGGCGGTTTAGAGGGAAACGCATACAGCAGGCCATCTTATCTATCAAAGTGTCAACATCCTTGGGCGAGGACCCGGTGCTGACTGTACCGCCCAACACAGTAACACTCATGGGGGCTGAAGGCAGAGTTCTCACAGTAGGGACATCTCATTTCCTTTATCAGCGAGGGTCATCATACTTCTCCCCTGCCCTACTATATCCTATGATAGTCAGCAACAAAACAGCCACTCTTCATAGTCCTTATACATTCAATGCCTTCACTCGACCAGGTAATATCCCTTGCCAGGCTTCAGCAAGATGCCCTAACTCATGTGTTACCGGAGTCTATACTGATCCATATCCCTTGGTTTTCTATAGGAACCACACCTTGCGAGGGGTATTCGGGACGATGCTTGATGATAATCAAGCAAGACTCAACCCTGTATCTGCAGTATTTGACAGCATATCCCGCAGTCGCATAACCCGGGTGAGTTCAAGCAGCACCAAGGCAGCATACACAACATCAACATGTTTTAAAGTTGTAAAGACCAATAAAACCTATTGTCTCAGCATTGCCGAAATATCCAATACCCTCTTCGGGGAATACAGAATCGTCCCCTTACTAGTAGAGATTCTCAAGGATGATGGGGTTATGGCGAGCTCCGGTCCCGAGAGGGCGGAGCATCAGATTATCCTACCAGAATCACACCTGTCTTCACCATTAGTCAAGCACAAACTGCTCTATTACTGGAAATTAACTGGGCTACCACTCCCTGACGAGTGTGACTTCGACCACCTCATTCTCAGCCGACAATGGAAGAAAATACTTGAATCAGCCTCCCCTGACACCGAGAGAATGATAAAACTTGGAAGGGCAGTGCACCAGACTCTCAACCACAATTCCAAGATAACCGGAGTACTCCATCCCAGGTGTTTAGAAGAATTGGCTAGTATTGAGGTTCCTGACTCAACCAACAAATTTCGGAAGATTGAGAAGAAAATCCAAATTCACAACACAAGGTATGGAGAACTGTTTACAAGACTGTGCACGCATGTAGAGAAGAAATTGTTGGGATCATCTTGGTCTAATAATGTCCCCCGGTCAGAAGAGTTCAACAGCATCCGTACAGATCCGGCATTCTGGTTTCACTCAAAATGGTCCACAACTAAGTTTGCATGGCTCCATATAAAACAGATTCAAAGGCATCTGATTGTGGCAGCAAGAACAAGGTCCGCAGCCAACAAATTGGTGACGCTGACTCATAAGGTAGGCCAAGTCTTTGTTACTCCTGAGCTTGTCATTGTGACACATACAGATGAGAACAAGTTCACGTGTCTTACCCAGGAGCTTGTGTTGATGTATGCAGATATGATGGAGGGCAGAGATATGGTCAACATAATATCATCCACGGCGGCACATCTCAGGAGCCTATCAGAGAAAATTGATGACATTCTGCGGTTAGTAGATGCCCTGGCAAAAGATCTAGGTAATCAAGTCTACGATGTTGTAGCACTCATGGAGGGATTTGCATACGGCGCCGTCCAGCTGCTTGAGCCGTCAGGTACATTCGCAGGGGATTTCTTCGCATTCAACCTGCAGGAGCTCAAAGACACGTTGATCGGACTCCTTCCTAAGGATATAGCAGAATCTGTGACTCACGCAATAGCCACTGTATTCTCCGGCTTAGAACAAAATCAAGCGGCTGAGATGCTGTGCCTGTTGCGTCTATGGGGCCACCCATTACTTGAGTCCCGTATTGCAGCAAAAGCAGTAAGGAGCCAAATGTGCGCACCAAAAATGGTAGACTTTGATATGATCCTCCAGGTATTGTCTTTCTTTAAAGGAACAATCATCAACGGATACAGAAAGAAGAATGCAGGTGTTTGGCCACGTGTCAAAGTAGATACGATATACGGGAAGGTCATTGGGCAGCTACACGCTGATTCAGCTGAGATTTCACACGATATCATGTTGAGAGAGTACAAGAGTTTATCTGCGCTTGAATTCGAGCCATGTATAGAATACGACCCTATCACCAATCTGAGCATGTTTCTAAAGGACAAGGCGATCGCACACCCGAAAGACAACTGGCTCGCCTCGTTTAGGCGAAACCTTCTCTCTGAGGACCAGAAGAAACATGTAAAGGAGGCAACCTCTACTAACCGTCTCTTGATAGAGTTCTTAGAGTCAAATGATTTTGATCCATATAAGGAGATGGAATATCTGACGACCCTTGAGTACCTAAGAGATGACAATGTGGCAGTATCATATTCGCTCAAGGAGAAGGAAGTGAAGGTTAATGGGCGGATTTTTGCGAAGCTAACAAAGAAATTAAGGAACTGTCAAGTGATGGCGGAGGGGATCTTAGCTGACCAGATTGCACCTTTCTTTCAAGGGAATGGGGTCATTCAGGATAGCATATCTTTAACCAAGAGTATGCTAGCGATGAGTCAATTGTCTTTCAACAGCAATAAGAAACGTATCACTGACTGCAAAGAAAGAGTAGCCTCAAACCGCAATCACGATCAAAAGAGCAAGAATCGTCGGAGAGTTGCCACTTTTATAACAACTGACCTGCAAAAGTACTGTCTTAATTGGAGATATCAGACAATCAAACTGTTTGCTCATGCCATCAATCAGCTGATGGGCTTACCTCATTTCTTTGAATGGATTCATCTAAGGCTAATGGATACTACGATGTTTGTAGGAGACCCTTTCAATCCCCCAAGTGACCCAACTGACTGCGATCTCTCAAGAGTCCCGAATGATGACATATATATTGTCAGTGCTAGAGGGGGTATTGAGGGATTATGTCAGAAGCTATGGACAATGATCTCAATTGCTGCAATCCAACTTGCTGCAGCAAGATCACATTGTCGCGTCGCCTGTATGGTACAGGGTGACAATCAAGTAATAGCTGTAACGAGAGAGGTAAGGTCAGATGACTCCCCGGAAATGGTGTTAACACAATTGCATCAAGCCAGTGATAATTTCTTCAAGGAATTGATTCATGTTAATCATTTGATTGGCCATAATTTGAAGGATCGTGAAACAATCAGATCAGACACATTCTTCATATACAGCAAACGAATATTCAAAGATGGAGCAATACTCAGTCAAGTCCTCAAAAATTCATCTAAATTGGTGCTAATATCAGGCGACCTTAGTGAAAACACCGTAATGTCCTGTGCCAACATTGCATCTACTATAGCACGGCTATGCGAGAACGGGCTTCCAAAGGATTTCTGTTATTACTTAAACTACCTGATGAGTTGCGTGCAGACATACTTTGATTCTGAGTTTTCCATCACTAACAGCTCGCAACCCGATTCTAACCAGTCGTGGATTGAAGACATCTCTTTTGTGCACTCATATGTCCTGACCCCTGCTCAACTAGGGGGACTGAGCAACCTCCAATACTCAAGGCTCTACACGAGGAACATCGGTGACCCGGGAACTACTGCTTTTGCAGAGATCAAGCGATTAGAAGCAGTGGGGTTACTAAGTCCTAGTATTATGACTAACATCTTAACTAGGCCGCCTGGAAATGGAGATTGGGCCAGTCTGTGTAACGACCCTTACTCTTTCAATTTTGAGACTGTCGCGAGTCCAAATATTGTCCTTAAGAAACATACACAAAGAGTCCTATTTGAAACTTGTTCAAATCCCTTATTATCTGGCGTACATACAGAGGATAATGAGGCAGAAGAGAAGGCGTTGGCTGAATTTTTACTCAATCAAGAAGTAATTCATCCACGTGTCGCGCATGCTATCATGGAAGCAAGCTCTATAGGTAGGAGGAAGCAGATTCAAGGGCTTGTTGACACAACAAACACCGTAATCAAGATTGCATTAACTAGGAGGCCACTTGGCATCAAGAGGCTGATGCGGATAGTTAACTACTCGAGCATGCATGCAATGCTGTTTAGAGACGATGTTTTCTCATCTAACAGGTCTAACCACCCCTTAGTTTCCTCTAATATGTGTTCTCTGACGCTAGCAGACTATGCACGGAATAGAAGCTGGTCACCATTGACAGGGGGTAGAAAGATACTGGGTGTATCTAATCCTGATACTATAGAACTTGTAGAGGGTGAGATCCTTAGCGTCAGCGGGGGATGCACACGATGTGACAGCGGAGATGAACAATTCACTTGGTTCCATCTCCCGAGCAATATAGAACTGACCGATGACACCAGCAAGAATCCTCCGATGAGGGTGCCGTACCTCGGGTCAAAGACTCAAGAGAGGAGGGCCGCCTCGCTTGCGAAGATAGCTCATATGTCACCACATGTGAAAGCTGCTCTAAGGGCATCATCCGTGTTGATCTGGGCTTATGGAGACAACGAAATAAATTGGACTGCTGCTCTTAAAATTGCAAGATCTCGGTGTAATATAAACTCAGAGTATCTTCGACTATTGTCCCCCTTACCCACAGCTGGGAATCTCCAACATAGACTGGATGACGGCATAACTCAGATGACATTCACCCCTGCATCTCTCTACAGGGTATCACCTTATATTCACATATCCAATGATTCTCAAAGGTTATTCACGGAAGAAGGAGTCAAAGAGGGAAATGTAGTTTATCAGCAAATCATGCTCTTGGGTTTATCTCTAATCGAATCACTCTTCCCAATGACGACAACCAGGACATACGATGAGATCACATTGCACCTCCACAGTAAATTTAGCTGCTGTGTCAGGGAAGCACCGGTTGCAGTTCCTTTCGAGTTACTCGGGATGGCACCAGAACTAAGGACAGTGACCTCAAATAAGTTTATGTATGATCCTAGTCCTGTATCGGAGGGTGACTTTGCGAGACTTGACTTAGCTATCTTTAAGAGTTATGAGCTTAATCTAGAATCATATCCCACAATAGAACTAATGAACATTCTTTCAATATCCAGCGGGAAGTTAATCGGCCAGTCTGTGGTTTCTTATGATGAAGATACTTCCATAAAGAATGACGCCATAATAGTGTATGACAACACCCGGAATTGGATCAGCGAAGCTCAGAATTCAGATGTGGTCCGCCTATTCGAGTATGCAGCACTTGAAGTGCTTCTCGACTGTTCGTATCAGCTCTACTATCTGAGAGTAAGAGGCCTAGACAATATCGTGTTGTACATGAGTGACTTATATAAGAATATGCCAGGAATTCTACTTTCCAACATTGCAGCTACAATATCTCATCCCATCATTCATTCAAGATTGCATGCAGTAGGCCTGGTCAATCACGACGGGTCACACCAACTTGCAGACACAGATTTCATCGAAATGTCTGCAAAACTATTAGTCTCTTGCACTCGACGCGTGGTCTCAGGTTTATATGCAGGGAATAAGTATGATCTGCTGTTCCCGTCTGTCTTAGATGATAACCTGAGTGAGAAGATGCTTCAGCTGATATCACGGTTATGCTGCCTGTATACGGTGCTCTTTGCTACAACAAGAGAAATCCCGAAAATAAGAGGCTTATCTGCAGAAGAGAAGTGTTCAGTACTCACCGAGTACCTACTGTCAGATGCTGTGAAACCATTACTTAGTTCTGAGCAAGTGAGCTCTATCATGTCTCCTAACATAGTTACGTTCCCAGCTAATCTATATTACATGTCTCGGAAGAGCCTTAATTTGATTAGGGAAAGAGAAGACAGGGACACTATCTTGGCATTGTTGTTCCCCCAAGAGCCACTACTTGAGTTCCCCTTAGTACAAGATATTGGCGCTCGAGTGAAAGATCCATTCACCCGACAACCTGCAGCATTTTTACAAGAATTAGATTTGAGCGCTCCAGCAAGGTATGACGCATTTACACTTAGTCAGGTTCATTCTGAACACACATCACCAAATCCAGAGGACGATCACTTAGTACGATACCTGTTCAGAGGAATAGGGACCGCGTCCTCCTCTTGGTATAAGGCATCTCACCTTCTTTCTGTACCTGAGGTCAGATGTGCAAGGCACGGGAATTCCTTATACTTGGCAGAAGGAAGCGGAGCCATTATGAGTCTTCTCGAACTGCATGTGCCGCATGAGAATATCTATTACAATACGCTCTTCTCAAACGAGATGAACCCCCCACAGCGGCATTTCGGACCGACCCCAACACAGTTTCTGAATTCAGTTGTTTATAGGAATCTACAGGCGGAGGTACCATGTAAGGATGGATTTGTCCAGGAGTTCCGTCCATTATGGAGAGAGAATACAGAAGAAAGCGATCTGACCTCAGATAAAGCAGTGGGTTACATCACATCTGCAGTGCCCTACCGGTCTGTATCATTGCTGCACTGTGACATTGAGATTCCTCCAGGATCCAATCAAAGCTTACTGGATCAACTGGCTACCAATCTGTCTCTGATTGCCATGCATTCTATAAGGGAGGGCGGGGTCGTGATCATCAAAGTGTTGTATGCAATGGGATATTACTTCCACTTACTCATGAACTTGTTCACTCCGTGTTCTACGAAAGGATATATTCTCTCTAATGGCTATGCGTGTAGGGGGGATATGGAGTGTTACCTGGTATTTGTCATGGGCTATCGAGGTGGGCCTACATTTGTACACGAGGTAGTGAGGATGGCAAAAACTCTAGTGCAGCGGCACGGTACACTTTTGTCTAAATCAGATGAGATCACACTGACTAGGTTATTTACCTCACAGCGGCAGCGTGTAACCGACATCCTATCCAGTCCTTTACCGAGACTAATAAAGTTCTTGAGAAAGAATATCGATACTGCGCTAATTGAAGCCGGGGGACAACCCGTCCGTCCGTTCTGTGCAGAGAGCTTGGTGAGGACACTAGCGGACACAACTCAGATGACCCAGATCATAGCTAGCCACATTGACACAGTCATCCGATCTGTGATCTACATGGAGGCTGAGGGTGATCTCGCCGACACAGTGTTCTTATTTACCCCTTACAATCTCTCTACAGACGGTAAAAAGAGAACATCACTTAACCAGTGCACAAGGCAGATCTTAGAGGTCACAATATTGGGTCTTAGAGCTGAAAATCTCAATAAAGTAGGTGATGTAGTCAGTCTAGTACTTAAAGGTATGATTTCTCTGGAGGACCTGATCCCTCTAAGAACATACTTGAAGCGTAGTACCTGCCCTAAGTATTTGAAGTCTGTTCTAGGTATTACTAAACTCAAAGAAATATTTACAGACACCTCTTTATTATACTTGACTCGTGCTCAACAAAAATTCTACATGAAAACTATAGGCAACGCAGTCAAGGGATACTACAGTAACTGTGACTCT
>1999/Australia/0868-hi
ATGTCTTCTGTATTCGATGAGTACGAGCAGCTCCTCGCGGCTCAGACTCGCCCCAATGGAGCTCATGGCGGAGGAGAGAAGGGGAGCACCTTAAAGGTAGAAGTCCCGGTATTCACTCTCAACAGTGATGACCCAGAAGATAGATGGAACTTTGCAGTGTTTTGTCTTCGGATCGCTGTTAGCGAGGATGCCAATAAACCACTTAGGCAAGGTGCTCTCATATCTCTCTTATGTTCCCACTCTCAAGTGATGAGGAACCATGTTGCCCTTGCGGGAAAGCAGAATGAGGCCACACTGGCTGTTCTTGAGATCGATGGTTTTACCAACGGCGTGCCCCAGTTCAACAACAGGAGTGGAGTGTCTGAAGAGAGAGCACAGAGATTTATGATGATAGCAGGGTCTCTCCCTCGGGCATGCAGCAACGGTACCCCGTTCGTCACAGCTGGGGTTGAAGATGATGCACCAGAAGACATTACTGATACCCTGGAGAGGATCCTCTCTATCCAGGCTCAAGTATGGGTCACGGTGGCAAAGGCCATGACTGCATATGAGACAGCGGATGAGTCAGAAACAAGAAGAATCAATAAGTACATGCAGCAAGGCAGGGTCCAGAAGAAGTACATCCTCCACCCCGTATGCAGGAGCGCAATCCAACTCACAATCAGACAGTCTCTGGCGGTCCGCATCTTTTTGGTTAGCGAGCTTAAGAGAGGCCGCAACACGGCAGGTGGGACCTCCACCTATTACAACTTGGTGGGGGATGTAGACTCATACATCAGGAACACTGGGCTGACTGCATTCTTCCTGACACTTAAATATGGAATTAACACCAAGACATCAGCCCTTGCACTTAGCAGCCTCTCAGGCGATATCCAGAAAATGAAGCAGCTCATGCGCTTGTATCGGATGAAAGGAGATAATGCGCCGTACATGACATTGCTCGGTGACAGTGACCAGATGAGCTTTGCACCTGCCGAGTATGCACAACTTTACTCCTTTGCCATGGGTATGGCATCAGTCCTAGATAAAGGAACTAGCAAATACCAATTTGCCAGAGACTTTATGAGCACATCATTCTGGAGACTTGGAGTAGAGTACGCTCAGGCTCAAGGAAGTAGCATCAATGAGGATATGGCCGCCGAGTTAAAGCTAACCCCAGCAGCAAGGAGAGGCCTGGCAGCTGCTGCCCAAAGAGTGTCTGAGGATACCAGCAGCATGGACATGCCCACCCAACAAGCCGGGGTCCTCACTGGACTCAGCGACGGAGGCTCCCAAGCCCCCCAAGGTGCACTGAACAGATCACAAGGGCAACCGGACACCGGGGACGGGGAGACCCAATTTCTAGATCTGATGAGAGCGGTGGCAAACAGCATGAGAGAAGTGCCAAACTCTGCGCAGGGCACCCCTCAACCGGGGCCTCCCCCAACCCCTGGGCCCTCTCAAGACAATGACACCGACTGGGGGTACATGGCCACCTTTACAGATGCGGAGATCGACGAGCTATTCGAGACCAGTGGAACTGTCATCGACAGCATAATTACGGCCCAGGGAAAACCAGTAGAGACTGTTGGAAGGAGTGCAATCCCACACGGCAAAACTAAGGCTTTGAGCGCAGCATGGGAGAAGCATGGGAGCATCCAGTCACCAGCCAGCCAAGACACCCCTGATCGACAGGACAGATCAGATAAACAACTGTCCACACCCGAGCAAGCGAGTCCAAACGACAGCCCCCCAGCCACATCCACTGACCAGCCTCCCACTCAGGCTGCAGATGAGGCCGGCGATACACAGCTCAAGACCGGAGCAAGCAACTCTCTGCTGTCGATGCTTGATAAACTCAGCAATAAGTCATCTAATGCTAAAAAGGGCCCAGTGTCGAGCCCTCAAAAAAAGCATCATCAACGTCTGACTCAACAACAGGGGAGTCAACAAAGCCGCGGAAACAGCCAAGAGAGACCGCAGAGCCAGGCCAAGGCCATCCCTGGAAACCAGGTCACAGAC------------GTGAACACAGCATATCATGGACAATGGGAGGAGTCACAACTATCAGTTGGTGCAACCCATCATGCTCTCCGATCAGAGCAGAGCCAAGACAATACTCCTGCACCTGCGGATCATGTCCAGCTACCTGTCGACTTTGTGCAGGCGATGATGTCTATGATGGAGGCAATATCACAGAGGGTAAGTAAAGTTGACTATCAGCTGGACCTTGTCTTGAAACAGACATCTTCTATCCCCATGATGCGGTCTGAAATCCAGCAGCTGAAAACGTCTGTTGCGGTCATGGAAGCCAATTTGGGTATGATGAAGATCCTGGACCCTGGTTGTGCCAACGTTTCATCTCTAAGTGATCTACGGGCAGTTGCCCGATCCCACCCGGTTTTAATTTCTGGCCCCGGAGACCCATCTCCTTATGTGACCCAAGGGGGCGAAATGGCACTCAATAAACTCTCGCAACCGGTGCAACGCCCCTCTGAATTGATTAAACCCGCCACGGCAAGCGGGCCAGATATAGGAGTGGAGAAAGACACTGTCCGTGCATTGATCATGTCACGCCCTATGCATCCGAGCTCTTCAGCTAGGCTCTTGAACAAACTGGACGCAGCCGGATCGATTGAGGAAATCAGAAAAATCAAGCGCCTTGCACTGAATGGCATGGACTCATCTAGGACAATCAGGCTGTACTTTGATTCTACCTTTCCTTCTAGCAACCTGCTAGCATTCCCGATAGTCCTACAAGACACAGGGGACGGGAAGAAGCAAATCGCCCCGCAATACAGGATCCAGCGTCTTGACTCGTGGACAGACAGCAAAGAAGACTCGGTATTCATCACCACCTATGGATTCATCTTTCAGGTTGGGAATGAAGAAGCCACTGTCGGCATGATCAATGATAATCCCAAGCGCGAGTTACTTTCCACTGCCATGCTATGCCTAGGGAGTGTACCAAATGTCGGAGATCTTGTTGAGCTGGCAAGGGCCTGCCTCACTATGGTGGTAACATGCAAGAAGAGTGCAACTAACACCGAGAGAATGGTCTTCTCAGTAGTGCAGGCACCCCAGGTGCTGCAAAGCTGTAAGGTTGTGGCAAACAAATACTCGTCGGTGAATGCAGTCAAGCACGTGAAAGCACCAGAGAAGATTCCTGGGAGCGGAGCCCTAGAGTATAAAGTGAACTTTGTCTCCCTGACCGTGGTGCCAAGAAAGGACGTCTACAAGATACCAACTGCAGCACTTAAGGTCTCTGGCTCAAGTCTGTACAATCTTGCGCTCAATGTCACTATTGATGTGGAGGTAGACCCGAAGAGCCCGTTGGTCAAATCCCTTTCCAAGTCCGACAGTGGGTACTATGTTAATCTCTTCTTACATATTGGGCTTATGTCTACTGTAGATAAGAAGGGAAAGAAAGTGACATTTGACAAGCTTGAAGGGAAGATAAGGAGACTTGATCTATCTGTAGGGCTTAGTGACGTGCTCGGACCTTCCGTGCTTGTAAAGGCGAGAGGTGCACGGACTAAGCTGCTGGCACCTTTCTTCTCTAGCAGTGGGACAGCCTGCTACCCCATAGCAAATGCCTCTCCTCAGGTGGCCAAGATACTCTGGAGCCAAACCGCGTGCTTACGGAGTGTAAAAGTCATTATCCAAGCGGGCACCCAGCGTGCTGTCGCAGTGACCGCCGACCACGAGGTTACCTCTACTAAGCTGGAGAAGGGGCATACCATTGCCAAATACAATCCCTTCAAGAAAATGGGCTTCAGATCCTCTACCAGGATCTCAGTACCTCTTATGCTGACCGTTCGAGTCATGTTGGCATTGAGTTGCGTCTGTCCGACCAGCGCCCTTGATGGCAGGCCTCTTGCAGCTGCAGGGATTGTGGTAACAGGAGACAAAGCAGTCAACATATACACCTCATCTCAGACAGGGTCAATCATAATCAAGTTACTCCCAAATATGCCCAAGGATAAAGAGGCGTGTGCAAAAGCCCCGTTGGAGGCATACAACAGGACATTGACTACTCTACTCACCCCTCTTGGTGATTCTATCCGTAGGATACAAGAGTCTGTGACCACGTCCGGAGGAAGGAGACAGGGGCGTCTTATAGGCGCCATTATCGGTGGTGTAGCTCTCGGGGTGGCAACCGCTGCACAGATAACAGCAGCCTCGGCTCTGATACAAGCCAATCAAAATGCTGCCAACATACTCCGGCTAAAGGAGAGCATTGCTGCAACCAATGAGGCTGTGCACGAGGTCACTAATGGATTATCACAACTAGCAGTGGCAGTTGGGAAGATGCAGCAATTTGTTAATGACCAGTTTAATAAAACAGCTCAAGAATTGGACTGTATAAAAATTACACAGCAGGTTGGTGTAGAACTCAACCTGTACCTAACTGAATTGACTACAGTATTCGGGCCACAAATCACTTCCCCTGCCTTAACTCAGCTGACTATCCAGGCGCTTTACAATCTAGCTGGTGGGAATATGGATTACTTGTTGACTAAGTTAGGTGTGGGGAGCAGACAACTCAGCTCATTAATTAGTAGTGGCCTGATCACCGGCAACCCTATTCTGTACGACTCACAGACTCAACTCTTGGGTATACAGGTAACCCTACCCTCAGTCGGGAACCTAAATAATATGCGTGCCACCTACCTGGAAACCTTGTCTGTAAGTACAACCAAAGGATTTGCCTCAGCACTTGTCCCAAAAGTAGTGACACAGGTCGGTTCCGTGATAGAAGAGCTTGACACCTCGTACTGTATAGAGACCGATTTGGATCTATATTGTACAAGAATAGTGACATTCCCTATGTCTCCTGGTATTTATTCCTGTTTGAGTGGCAATACATCTGCTTGTATGTACTCAAAGACTGAAGGCGCACTCACTACGCCGTATATGACCCTCAAAGGCTCAGTTATTGCTAACTGTAAGATGACAACATGTAGATGTGCAGACCCCCCGGGTATCATATCGCAAAATTATGGAGAAGCTGTGTCTCTAATAGATAGGCAGTCATGCAATATCTTATCCTTAGACGGGATAACTTTGAGGCTCAGTGGGGAATTTGATGCAACTTATCAAAAGAATATCTCAATACAAGATTCTCAAGTAATAGTGACAGGCAATCTTGATATCTCGACTGAGCTTGGGAATGTCAACAACTCGATAAGTAATGCCTTGGATAAGTTAGAGGAAAGCAACAGCAAATTAGATAAGGTCAATGTCAAACTGGCCAGCACATCCGCTCTTATTACCTATATCGTTTTAACTGTCATATCTCTTGTATGTGGTATACTCAGCCTGGTTCTAGCATGCTACCTGATGTACAAGCAAAAGGCGCAACAGAAGACCTTGTTGTGGCTTGGGAACAATACCCTAGACCAGATGAGGGCCACTACAAAAATGATGGACCGCGCAGTTAGCCAAGTTGCGCTAGAGAATGATGAAAGAGAGGCAAAAAATACATGGCGCTTGGTATTTCGGATCGCAATCCTACTCTCAACGGTGGTGACCTTAGCCATCTCTGCAGCCGCCCTTGCATATAGCATGGAGGCCAGCACACCTAGCGATCTTGTAGGCATACCGACTGCGATCTCTAGAGCAGAGGAAAAGATTACATCTGCACTCGGTTCCAATCAAGATGTAGTAGATAAGATATATAAGCAGGTGGCCCTCGAATCTCCACTGGCATTGCTAAACACCGAATCTACAATTATGAATGCAATAACGTCTCTCTCTTATCAAATCAGTGGGGCCGCAAATAGCAGCGGATGTGGAGCACCCATTCATGATCCAGATTATATTGGAGGAATAGGTAAAGAACTTATTGTAGATGATGCTAGTGACGTCACATCATACTATCCCTCTGCGTTCCAAGAACACCTGAACTTTATCCCGGCGCCTACTACAGGATCAGGTTGCACTCGGATACCCTCATTTGACATGAGCGCTACCCACTACTGTTATACTCACAATGTGATATTATCTGGCTGCAAAGATCACTCACACTCACATCAATATTTAGCACTTGGTGTGCTTCGGACATCTGCAACAGGGAGGGTATTCTTTTCCACTCTGCGTTCCATCAATCTGGATGACACCCAAAATCGAAAGTCTTGCAGTGTGAGTGCAACCCCCTTGGGTTGTGATATGCTGTGCTCTAAAATCACAGAGACTGAAGAAGAGGATTATAACTCAGCTATCCCCACGTCGATGGTACATGGAAGGTTAGGGTTCGACGGCCAATACCACGAGAAGGACCTAGATGTCACAACACTATTCGAGGACTGGGTGGCAAACTACCCAGGAGTAGGGGGCGGGTCTTTTATTGACAACCGCGTATGGTTCCCAGTTTATGGAGGGCTAAAACCCAATTCGCCCAGTGACACCGCACAAGAAGGGAAATATGTAATATACCAGCGATATAATGACACATGTCCAGATGAGCAAGATTATCAGATTCAAATGGCTAAGTCTTCATATAAGCCTGGGCGGTTTAGAGGGAAACGCATACAGCAGGCCATCTTATCTATCAAAGTGTCAACATCCTTGGGCGAGGACCCGGTGCTGACTGTACCGCCCAACACAGTAACACTCATGGGGGCTGAAGGCAGAGTTCTCACAGTAGGGACATCTCATTTCCTTTATCAGCGAGGGTCATCATACTTCTCCCCTGCCCTACTATATCCTATGATAGTCAGCAACAAAACAGCCACTCTTCATAGTCCTTATACATTCAATGCCTTCACTCGACCAGGTAATATCCCTTGCCAGGCTTCAGCAAGATGCCCTAACTCATGTGTTACCGGAGTCTATACTGATCCATATCCCTTGGTTTTCTATAGGAACCACACCTTGCGAGGGGTATTCGGGACGATGCTTGATGATAATCAAGCAAGACTCAACCCTGTATCTGCAGTATTTGACAGCATATCCCGCAGTCGCATAACCCGGGTGAGTTCAAGCAGCGCCAAGGCAGCATACACAACATCAACATGTTTTAAAGTTGTAAAGACCAATAAAACCTATTGTCTCAGCATTGCCGAAATATCCAATACCCTCTTCGGGGAATACAGAATCGTCCCCTTACTAGTAGAGATTCTCAAGGATGATGGGGTTATGGCGAGCTCCGGTCCCGAGAGGGCGGAGCATCAGATTATCCTACCAGAATCACACCTGTCTTCACCATTAGTCAAGCACAAACTGCTCTATTACTGGAAATTAACTGGGCTACCACTCCCTGACGAGTGTGACTTCGACCACCTCATCCTCAGCCGACAATGGAAGAAAATACTTGAATCAGCCTCCCCTGACACCGAGAGAATGATAAAACTTGGAAGGGCAGTGCACCAGACTCTCAACCACAATTCCAAGATAATCGGAGTACTCCATCCCAGGTGTTTAGAAGAATTGGCTAGTATTGAGGTTCCTGACTCAACCAACAAATTTCGGAAGATTGAGAAGAAAATCCAAATTCACAACACAAGGTATGGAGAACTGTTTACAAGACTGTGCACGCATGTAGAGAAGAAATTGTTGGGATCATCTTGGTCTAATAATGTCCCCCGGTCAGAAGAGTTCAACAGCATCCGTACAGATCCGGCATTCTGGTTTCACTCAAAATGGTCCACAACTAAGTTTGCATGGCTCCATATAAAACAGATTCAAAGGCATCTGATTGTGGCAGCAAGAACAAGGTCCGCAGCCAACAAATTGGTGACGCTGACTCATAAGGTGGGCCAAGTCTTTGTTACTCCTGAGCTTGTCATTGTGACACATACAGATGAGAACAAGTTCACGTGCCTTACCCAGGAGCTTGTGTTGATGTATGCAGATATGATGGAGGGCAGAGATATGGTCAACATAATATCATCCACGGCGGCACATCTCAGGAGCCTATCAGAGAAAATTGATGACATTCTGCGGTTAGTAGATGCCCTGGCAAAAGATCTAGGTAATCAAGTCTACGATGTTGTAGCACTCATGGAGGGGTTTGCATACGGCGCCGTCCAGCTGCTTGAGCCGTCAGGTACATTCGCAGGGGATTTCTTCGCATTCAACCTGCATGAGCTCAAAGACACGTTGATCGGACTCCTTCCTAAGGATATAGCAGAATCTGTGACTCACGCAATAGCCACTGTATTCTCCGGCTTAGAACAAAATCAAGCGGCTGAGATGCTGTGCCTGTTGCGTCTATGGGGCCACCCATTACTTGAGTCCCGTATTGCAGCAAAAGCAGTAAGGAGCCAAATGTGCGCACCAAAAATGGTAGACTTTGATATGATCCTCCAGGTATTGTCTTTCTTTAAAGGAACAATCATCAACGGATACAGAAAGAAGAATGCAGGTGTTTGGCCACGTGTCAAAGTAGATACGATATACGGGAAGGTCATTGGGCAGCTACACGCTGATTCAGCTGAGATTTCACACGATATCATGTTGAGAGAGTACAAGAGTTTATCTGCGCTTGAATTCGAGCCATGTATAGAATACGACCCTATCACCAATCTGAGCATGTTTCTAAAGGACAAGGCGATCGCACACCCGAAAGACAACTGGCTCGCCTCGTTTAGGCGAAACCTTCTCTCTGAGGACCAGAAGAAACATGTAAAGGAGGCAACCTCTACTAACCGTCTCTTGATAGAGTTCTTAGAGTCAAATGATTTTGATCCATATAAGGAGATGGAATATCTGACGACCCTTGAGTACCTAAGAGATGACAATGTGGCAGTATCATATTCGCTCAAGGAGAAGGAAGTGAAGGTTAATGGGCGGATTTTTGCGAAGCTAACAAAGAAATTAAGGAACTGTCAAGTGATGGCGGAGGGGATCTTAGCTGACCAGATTGCACCTTTCTTTCAAGGGAATGGGGTCATTCAGGATAGCATATCTTTAACCAAGAGTATGCTAGCGATGAGTCAATTGTCTTTCAACAGCAATAAGAAACGTATCACTGACTGCAAAGAAAGAGTAGCCTCAAACCGCAATCACGATCAAAAGAGCAAGAATCGTCGGAGAGTTGCCACTTTTATAACAACTGACCTGCAAAAGTACTGTCTTAATTGGAGATATCAGACAATCAAACTGTTTGCTCATGCCATCAATCAGCTGATGGGCTTACCTCATTTCTTTGAATGGATTCATCTAAGGCTAATGGATACTACGATGTTTGTAGGAGACCCTTTCAATCCCCCAAGTGACCCAACTGACTGCGATCTCTCAAGAGTCCCGAATGATGACATATATATTGTCAGTGCTAGAGGGGGTATTGAGGGATTATGTCAGAAGCTATGGACAATGATCTCAATTGCTGCAATCCAACTTGCTGCAGCAAGATCACATTGTCGCGTCGCCTGTATGGTACAGGGTGACAATCAAGTAATAGCTGTAACGAGAGAGGTAAGGTCAGATGACTCCCCGGAGATGGTGTTAACACAATTGCATCAAGCCAGTGATAATTTCTTCAAGGAATTGATTCATGTTAATCATTTGATTGGCCATAATTTGAAGGATCGTGAAACAATCAGATCAGACACATTCTTCATATACAGCAAACGAATATTCAAAGATGGAGCAATACTCAGTCAAGTCCTCAAAAATTCATCTAAATTGGTGCTAATATCAGGCGACCTTAGTGAAAACACCGTAATGTCCTGTGCCAACATTGCATCTACTATAGCACGGCTATGCGAGAACGGGCTTCCAAAGGATTTCTGTTATTACTTAAACTACCTGATGAGTTGCGTGCAGACATACTTTGATTCTGAGTTTTCCATCACTAACAGCTCGCAACCCGATTCTAACCAGTCGTGGATTGAAGACATCTCTTTTGTGCACTCATATGTCCTGACCCCTGCTCAACTAGGGGGACTGAGCAACCTCCAATACTCAAGGCTCTACACGAGGAACATCGGTGACCCGGGAACTACTGCTTTTGCAGAGATCAAGCGATTAGAAGCAGTGGGGTTACTAAGTCCTAGTATTATGACTAACATCTTAACTAGGCCACCTGGAAATGGAGATTGGGCCAGTCTGTGTAACGACCCTTACTCTTTCAATTTTGAGACTGTCGCGAGTCCAAATATTGTCCTTAAGAAACATACACAAAGAGTCCTATTTGAAACTTGTTCAAATCCCTTATTATCTGGCGTACATACAGAGGATAATGAGGCAGAAGAGAAGGCGTTGGCTGAATTTCTACTCAATCAAGAAGTAATTCATCCACGTGTCGCGCATGCTATCATGGAAGCAAGCTCTATAGGTAGGAGGAAGCAGATTCAAGGGCTTGTTGACACAACAAACACCGTAATCAAGATTGCATTAACTAGGAGGCCACTTGGCATCAAGAGGCTGATGCGGATAGTTAACTACTCGAGCATGCATGCAATGCTGTTTAGAGACGATGTTTTCTCATCTAACAGGTCTAATCACCCCTTAGTTTCCTCTAATATGTGTTCTCTGACGCTAGCAGACTATGCACGGAATAGAAGCTGGTCACCATTGACAGGGGGTAGAAAGATACTGGGTGTATCTAATCCTGATACTATAGAACTTGTAGAGGGTGAGATCCTTAGCGTCAGCGGGGGATGCACACGATGTGACAGCGGAGATGAACAATTCACTTGGTTTCATCTCCCGAGCAATATAGAACTGACCGATGACACCAGCAAGAATCCTCCGATGAGGGTGCCGTACCTCGGGTCAAAGACTCAAGAGAGGAGGGCCGCCTCGCTTGCGAAGATAGCTCATATGTCACCACATGTGAAAGCTGCTCTAAGGGCATCATCCGTGTTGATCTGGGCTTATGGAGACAACGAAATAAATTGGACTGCTGCTCTTAAAATTGCAAGATCTCGGTGTAATATAAACTCAGAGTATCTTCGACTATTGTCCCCCTTACCCACAGCTGGGAATCTCCAACATAGACTGGATGACGGCATAACTCAGATGACATTCACCCCTGCATCTCTCTACAGGGTATCACCTTATATTCACATATCCAATGATTCTCAAAGGTTATTCACGGAAGAAGGAGTCAAAGAGGGAAATGTAGTTTATCAGCAAATCATGCTTTTGGGTTTATCTCTAATCGAATCACTCTTCCCAATGACGACAACCAGGACATACGATGAGATCACATTGCACCTCCACAGTAAATTTAGCTGCTGTGTCAGGGAAGCACCGGTTGCAGTTCCTTTCGAGTTACTCGGGATGGCACCAGAACTAAGGACAGTGACCTCAAATAAGTTTATGTATGATCCTAGTCCTGTATCGGAGGGTGACTTTGCGAGACTTGACTTAGCTATCTTTAAGAGTTATGAGCTTAATCTAGAATCATATCCCACAATAGAACTAATGAACATTCTTTCAATATCCAGCGGGAAGTTAATCGGCCAGTCTGTGGTTTCTTATGATGAAGATACTTCCATAAAGAATGACGCCATAATAGTGTATGACAACACCCGGAATTGGATCAGCGAAGCTCAGAATTCAGATGTGGTCCGCCTATTCGAGTATGCAGCACTTGAAGTGCTTCTCGACTGTTCGTATCAGCTCTACTATCTGAGAGTAAGAGGCCTAGACAATATCGTGTTGTACATGAGTGACTTATATAAGAATATGCCAGGAATTCTACTTTCCAACATTGCAGCTACAATATCTCATCCCATCATTCATTCAAGATTGCATGCAGTAGGCCTGGTCAATCACGACGGGTCACACCAACTTGCAGACACAGATTTCATCGAAATGTCTGCAAAACTATTAGTCTCTTGCACTCGACGCGTGGTCTCAGGTTTATATGCAGGGAATAAGTATGATCTGCTGTTCCCGTCTGTCTTAGATGATAACCTGAGTGAGAAGATGCTTCAGCTGATATCACGGTTATGCTGCCTGTATACGGTGCTCTTTGCTACAACAAGAGAAATCCCGAAAATAAGAGGCTTATCTGCAGAAGAGAAGTGTTCAGTACTCACCGAGTACCTACTGTCAGATGCTGTGAAACCATTACTTAGTTCTGAGCAAGTGAGCTCTATCATGTCTCCTAACATAGTTACGTTCCCAGCTAATCTATATTACATGTCTCGGAAGAGCCTTAATTTGATTAGGGAAAGAGAGGACAGGGACACTATCTTGGCATTGTTGTTCCCCCAAGAGCCACTACTTGAGTTCCCCTTAGTACAAGATATTGGCGCTCGAGTGAAAGATCCATTCACCCGACAACCTGCAGCATTTTTACAAGAATTAGATTTGAGCGCTCCAGCAAGGTATGACGCATTTACACTTAGTCAGGTTCATTCTGAACACACATCACCAAATCCAGAGGACGACTACTTAGTACGATACCTGTTCAGAGGAATAGGGACCGCGTCCTCCTCTTGGTATAAGGCATCTCACCTTCTTTCTGTACCTGAGGTCAGATGTGCAAGGCACGGGAATTCCTTATACTTGGCAGAAGGAAGCGGAGCCATTATGAGTCTTCTCGAACTGCATGTGCCGCATGAGAATATCTATTACAATACGCTCTTCTCAAACGAGATGAACCCCCCACAGCGGCATTTCGGACCGACCCCAACACAGTTTCTGAATTCAGTTGTTTATAGGAATCTACAGGCGGAGGTACCATGTAAGGATGGATTTGTCCAGGAGTTCCGTCCATTATGGAGAGAGAATACAGAAGAAAGCGATCTGACCTCAGATAAAGCAGTGGGTTACATCACATCTGCAGTTCCCTACCGGTCTGTATCATTGCTGCACTGTGACATTGAGATTCCTCCAGGATCCAATCAAAGCTTACTGGATCAACTGGCTACCAATCTGTCTCTGATTGCCATGCATTCTATAAGGGAGGGCGGGGTCGTGATCATCAAAGTGTTGTATGCAATGGGATATTACTTCCACTTACTCATGAACTTGTTCACTCCGTGTTCTACGAAAGGATATATTCTCTCTAATGGCTATGCGTGTAGAGGGGATATGGAGTGTTACCTGGTATTTGTCATGGGCTATCGAGGTGGGCCTACATTTGTACACGAGGTAGTGAGGATGGCAAAAACTCTAGTGCAGCGGCACGGTACACTTTTGTCTAAATCAGATGAGATCACACTGACTAGGTTATTTACCTCACAGCGGCAGCGTGTAACCGACATCCTATCCAGTCCTTTACCGAGACTAATAAAGTTCTTGAGAAAGAATATCGATACTGCGCTAATTGAAGCCGGGGGACAACCCGTCCGTCCGTTCTGTGCAGAGAGCTTGGTGAGGACGCTAGCGGACACAACTCAGATGACCCAGATCATAGCTAGCCACATTGACACAGTCATCCGATCTGTGATCTACATGGAGGCTGAGGGTGATCTCGCCGACACAGTGTTCTTATTTACCCCCTACAATCTCTCTACAGACGGTAAAAAGAGAACATCACTTAAACAGTGCACAAGGCAGATCTTAGAGGTCACAATATTGGGTCTTAGAGCTGAAAATCTCAATAAAGTAGGTGATGTAGTCAGTCTAGTACTTAAAGGTATGATTTCTCTGGAGGACCTGATCCCTCTAAGAACATACTTGAAGCGTAGTACCTGCCCTAAGTATTTGAAGTCTGTTCTAGGTATTACTAAACTCAAAGAAATATTTACAGACACCTCTTTATTATACTTGACTCGTGCTCAACAAAAATTCTACATGAAAACTATAGGCAACGCAGTCAAGGGATACTACAGTAACTGTGACTCT
>1999/Australia/0868-lo
ATGTCTTCTGTATTCGATGAGTACGAGCAGCTCCTCGCGGCTCAGACTCGCCCCAATGGAGCTCATGGCGGAGGAGAGAAGGGGAGCACCTTAAAGGTAGAAGTCCCGGTATTCACTCTCAACAGTGATGACCCAGAAGATAGATGGAACTTTGCAGTGTTTTGTCTTCGGATCGCTGTTAGCGAGGATGCCAATAAACCACTTAGGCAAGGTGCTCTCATATCTCTCTTATGTTCCCACTCTCAAGTGATGAGGAACCATGTTGCCCTTGCGGGAAAGCAGAATGAGGCCACACTGGCTGTTCTTGAGATCGATGGTTTTACCAACGGCGTGCCCCAGTTCAACAACAGGAGTGGAGTGTCTGAAGAGAGAGCACAGAGATTTATGATGATAGCAGGGTCTCTCCCTCGGGCATGCAGCAACGGTACCCCGTTCGTCACAGCTGGGGTTGAAGATGATGCACCAGAAGACATTACTGATACCCTGGAGAGGATCCTCTCTATCCAGGCTCAAGTATGGGTCACGGTGGCAAAGGCCATGACTGCATATGAGACAGCGGATGAGTCAGAAACAAGAAGAATCAATAAGTACATGCAGCAAGGCAGGGTCCAGAAGAAGTACATCCTCCACCCCGTATGCAGGAGCGCAATCCAACTCACAATCAGACAGTCTCTGGCGGTCCGCATCTTTTTGGTTAGCGAGCTTAAGAGAGGCCGCAACACGGCAGGTGGGACCTCCACCTATTACAACTTGGTGGGGGATGTAGACTCATACATCAGGAACACTGGGCTGACTGCATTCTTCCTGACACTTAAATATGGAATTAACACCAAGACATCAGCCCTTGCACTTAGCAGCCTCTCAGGCGATATCCAGAAAATGAAGCAGCTCATGCGCTTGTATCGGATGAAAGGAGATAATGCGCCGTACATGACATTGCTCGGTGACAGTGACCAGATGAGCTTTGCACCTGCCGAGTATGCACAACTTTACTCCTTTGCCATGGGTATGGCATCAGTCCTAGATAAAGGAACTAGCAAATACCAATTTGCCAGAGACTTTATGAGCACATCATTCTGGAGACTTGGAGTAGAGTACGCTCAGGCTCAAGGAAGTAGCATCAATGAGGATATGGCCGCCGAGTTAAAGCTAACCCCAGCAGCAAGGAGAGGCCTGGCAGCTGCTGCCCAAAGAGTGTCTGAGGATACCAGCAGCATGGACATGCCCACCCAACAAGCCGGGGTCCTCACTGGACTCAGCGACGGAGGCTCCCAAGCCCCCCAAGGTGCACTGAACAGATCACAAGGGCAACCGGACACCGGGGACGGGGAGACCCAATTTCTAGATCTGATGAGAGCGGTGGCAAACAGCATGAGAGAAGTGCCAAACTCTGCGCAGGGCACCCCTCAACCGGGGCCTCCCCCAACCCCTGGGCCCTCTCAAGACAATGACACCGACTGGGGGTACATGGCCACCTTTACAGATGCGGAGATCGACGAGCTATTCGAGACCAGTGGAACTGTCATCGACAGCATAATTACGGCCCAGGGAAAACCAGTAGAGACTGTTGGAAGGAGTGCAATCCCACACGGCAAAACTAAGGCTTTGAGCGCAGCATGGGAGAAGCATGGGAGCATCCAGTCACCAGCCAGCCAAGACACCCCTGATCGACAGGACAGATCAGATAAACAACTGTCCACACCCGAGCAAGCGAGTCCAAACGACAGCCCCCCAGCCACATCCACTGACCAGCCTCCCACTCAGGCTGCAGATGAGGCCGGCGATACACAGCTCAAGACCGGAGCAAGCAACTCTCTGCTGTCGATGCTTGATAAACTCAGCAATAAGTCATCTAATGCTAAAAAGGGCCCAGTGTCGAGCCCTCAAAAAAAGCATCATCAACGTCTGACTCAACAACAGGGGAGTCAACAAAGCCGCGGAAACAGCCAAGAGAGACCGCAGAGCCAGGCCAAGGCCATCCCTGGAAACCAGGTCACAGAC------------GTGAACACAGCATATCATGGACAATGGGAGGAGTCACAACTATCAGTTGGTGCAACCCATCATGCTCTCCGATCAGAGCAGAGCCAAGACAATACTCCTGCACCTGCGGATCATGTCCAGCTACCTGTCGACTTTGTGCAGGCGATGATGTCTATGATGGAGGCAATATCACAGAGGGTAAGTAAAGTTGACTATCAGCTGGACCTTGTCTTGAAACAGACATCTTCTATCCCCATGATGCGGTCTGAAATCCAGCAGCTGAAAACGTCTGTTGCGGTCATGGAAGCCAATTTGGGTATGATGAAGATCCTGGACCCTGGTTGTGCCAACGTTTCATCTCTAAGTGATCTACGGGCAGTTGCCCGATCCCACCCGGTTTTAATTTCTGGCCCCGGAGACCCATCTCCTTATGTGACCCAAGGGGGCGAAATGGCACTCAATAAACTCTCGCAACCGGTGCAACGCCCCTCTGAATTGATTAAACCCGCCACGGCAAGCGGGCCAGATATAGGAGTGGAGAAAGACACTGTCCGTGCATTGATCATGTCACGCCCTATGCATCCGAGCTCTTCAGCTAGGCTCTTGAACAAACTGGACGCAGCCGGATCGATTGAGGAAATCAGAAAAATCAAGCGCCTTGCACTGAATGGCATGGACTCATCTAGGACAATCAGGCTGTACTTTGATTCTACCTTTCCTTCTAGCAACCTGCTAGCATTCCCGATAGTCCTACAAGACACAGGGGACGGGAAGAAGCAAATCGCCCCGCAATACAGGATCCAGCGTCTTGACTCGTGGACAGACAGCAAAGAAGACTCGGTATTCATCACCACCTATGGATTCATCTTTCAGGTTGGGAATGAAGAAGCCACTGTCGGCATGATCAATGATAATCCCAAGCGCGAGTTACTTTCCACTGCCATGCTATGCCTAGGGAGTGTACCAAATGTCGGAGATCTTGTTGAGCTGGCAAGGGCCTGCCTCACTATGGTGGTAACATGCAAGAAGAGTGCAACTAACACCGAGAGAATGGTCTTCTCAGTAGTGCAGGCACCCCAGGTGCTGCAAAGCTGTAAGGTTGTGGCAAACAAATACTCGTCGGTGAATGCAGTCAAGCACGTGAAAGCACCAGAGAAGATTCCTGGGAGCGGAGCCCTAGAGTATAAAGTGAACTTTGTCTCCCTGACCGTGGTGCCAAGAAAGGACGTCTACAAGATACCAACTGCAGCACTTAAGGTCTCTGGCTCAAGTCTGTACAATCTTGCGCTCAATGTCACTATTGATGTGGAGGTAGACCCGAAGAGCCCGTTGGTCAAATCCCTTTCCAAGTCCGACAGTGGGTACTATGTTAATCTCTTCTTACATATTGGGCTTATGTCTACTGTAGATAAGAAGGGAAAGAAAGTGACATTTGACAAGCTTGAAGGGAAGATAAGGAGACTTGATCTATCTGTAGGGCTTAGTGACGTGCTCGGACCTTCCGTGCTTGTAAAGGCGAGAGGTGCACGGACTAAGCTGCTGGCACCTTTCTTCTCTAGCAGTGGGACAGCCTGCTACCCCATAGCAAATGCCTCTCCTCAGGTGGCCAAGATACTCTGGAGCCAAACCGCGTGCTTACGGAGTGTAAAAGTCATTATCCAAGCGGGCACCCAGCGTGCTGTCGCAGTGACCGCCGACCACGAGGTTACCTCTACTAAGCTGGAGAAGGGGCATACCATTGCCAAATACAATCCCTTCAAGAAAATGGGCTTCAGATCCTCTACCAGGATCTCAGTACCTCTTATGCTGACCGTTCGAGTCATGTTGGCATTGAGTTGCGTCTGTCCGACCAGCGCCCTTGATGGCAGGCCTCTTGCAGCTGCAGGGATTGTGGTAACAGGAGACAAAGCAGTCAACATATACACCTCATCTCAGACAGGGTCAATCATAATCAAGTTACTCCCAAATATGCCCAAGGATAAAGAGGCGTGTGCAAAAGCCCCGTTGGAGGCATACAACAGGACATTGACTACTCTACTCACCCCTCTTGGTGATTCTATCCGTAGGATACAAGAGTCTGTGACCACGTCCGGAGGAAGGAGACAGAGGCGTCTTATAGGCGCCATTATCGGTGGTGTAGCTCTCGGGGTGGCAACCGCTGCACAGATAACAGCAGCCTCGGCTCTGATACAAGCCAATCAAAATGCTGCCAACATACTCCGGCTAAAGGAGAGCATTGCTGCAACCAATGAGGCTGTGCACGAGGTCACTAATGGATTATCACAACTAGCAGTGGCAGTTGGGAAGATGCAGCAATTTGTTAATGACCAGTTTAATAAAACAGCTCAAGAATTGGACTGTATAAAAATTACACAGCAGGTTGGTGTAGAACTCAACCTGTACCTAACTGAATTGACTACAGTATTCGGGCCACAAATCACTTCCCCTGCCTTAACTCAGCTGACTATCCAGGCGCTTTACAATCTAGCTGGTGGGAATATGGATTACTTGTTGACTAAGTTAGGTGTGGGGAGCAGACAACTCAGCTCATTAATTAGTAGTGGCCTGATCACCGGCAACCCTATTCTGTACGACTCACAGACTCAACTCTTGGGTATACAGGTAACCCTACCCTCAGTCGGGAACCTAAATAATATGCGTGCCACCTACCTGGAAACCTTGTCTGTAAGTACAACCAAAGGATTTGCCTCAGCACTTGTCCCAAAAGTAGTGACACAGGTCGGTTCCGTGATAGAAGAGCTTGACACCTCGTACTGTATAGAGACCGATTTGGATCTATATTGTACAAGAATAGTGACATTCCCTATGTCTCCTGGTATTTATTCCTGTTTGAGTGGCAATACATCTGCTTGTATGTACTCAAAGACTGAAGGCGCACTCACTACGCCGTATATGACCCTCAAAGGCTCAGTTATTGCTAACTGTAAGATGACAACATGTAGATGTGCAGACCCCCCGGGTATCATATCGCAAAATTATGGAGAAGCTGTGTCTCTAATAGATAGGCAGTCATGCAATATCTTATCCTTAGACGGGATAACTTTGAGGCTCAGTGGGGAATTTGATGCAACTTATCAAAAGAATATCTCAATACAAGATTCTCAAGTAATAGTGACAGGCAATCTTGATATCTCGACTGAGCTTGGGAATGTCAACAACTCGATAAGTAATGCCTTGGATAAGTTAGAGGAAAGCAACAGCAAATTAGATAAAGTCAATGTCAAACTGGCCAGCACATCCGCTCTTATTACCTATATCGTTTTAACTGTCATATCTCTTGTATGTGGTATACTCAGCCTGGTTCTAGCATGCTACCTGATGTACAAGCAAAAGGCGCAACAGAAGACCTTGTTGTGGCTTGGGAACAATACCCTAGACCAGATGAGGGCCACTACAAAAATGATGGACCGCGCAGTTAGCCAAGTTGCGCTAGAGAATGATGAAAGAGAGGCAAAAAATACATGGCGCTTGGTATTTCGGATCGCAATCCTACTCTCAACGGTGGTGACCTTAGCCATCTCTGCAGCCGCCCTTGCATATAGCATGGAGGCCAGCACACCTAGCGATCTTGTAGGCATACCGACTGCGATCTCTAGAGCAGAGGAAAAGATTACATCTGCACTCGGTTCCAATCAAGATGTAGTAGATAAGATATATAAGCAGGTGGCCCTCGAATCTCCACTGGCATTGCTAAACACCGAATCTACAATTATGAATGCAATAACGTCTCTCTCTTATCAAATCAGTGGGGCCGCAAATAGCAGCGGATGTGGAGCACCCATTCATGATCCAGATTATATTGGAGGAATAGGTAAAGAACTTATTGTAGATGATGCTAGTGACGTCACATCATACTATCCCTCTGCGTTCCAAGAACACCTGAACTTTATCCCGGCGCCTACTACAGGATCAGGTTGCACTCGGATACCCTCATTTGACATGAGCGCTACCCACTACTGTTATACTCACAATGTGATATTATCTGGCTGCAAAGATCACTCACACTCACATCAATATTTAGCACTTGGTGTGCTTCGGACATCTGCAACAGGGAGGGTATTCTTTTCCACTCTGCGTTCCATCAATCTGGATGACACCCAAAATCGAAAGTCTTGCAGTGTGAGTGCAACCCCCTTGGGTTGTGATATGCTGTGCTCTAAAATCACAGAGACTGAAGAAGAGGATTATAACTCAGCTATCCCCACGTCGATGGTACATGGAAGGTTAGGGTTCGACGGCCAATACCACGAGAAGGACCTAGATGTCACAACACTATTCGAGGACTGGGTGGCAAACTACCCAGGAGTAGGGGGCGGGTCTTTTATTGACAACCGCGTATGGTTCCCAGTTTATGGAGGGCTAAAACCCAATTCGCCCAGTGACACCGCACAAGAAGGGAAATATGTAATATACCAGCGATATAATGACACATGTCCAGATGAGCAAGATTATCAGATTCAAATGGCTAAGTCTTCATATAAGCCTGGGCGGTTTAGAGGGAAACGCATACAGCAGGCCATCTTATCTATCAAAGTGTCAACATCCTTGGGCGAGGACCCGGTGCTGACTGTACCGCCCAACACAGTAACACTCATGGGGGCTGAAGGCAGAGTTCTCACAGTAGGGACATCTCATTTCCTTTATCAGCGAGGGTCATCATACTTCTCCCCTGCCCTACTATATCCTATGATAGTCAGCAACAAAACAGCCACTCTTCATAGTCCTTATACATTCAATGCCTTCACTCGACCAGGTAATATCCCTTGCCAGGCTTCAGCAAGATGCCCTAACTCATGTGTTACCGGAGTCTATACTGATCCATATCCCTTGGTTTTCTATAGGAACCACACCTTGCGAGGGGTATTCGGGACGATGCTTGATGATAATCAAGCAAGACTCAACCCTGTATCTGCAGTATTTGACAGCATATCCCGCAGTCGCATAACCCGGGTGAGTTCAAGCAGCGCCAAGGCAGCATACACAACATCAACATGTTTTAAAGTTGTAAAGACCAATAAAACCTATTGTCTCAGCATTGCCGAAATATCCAATACCCTCTTCGGGGAATACAGAATCGTCCCCTTACTAGTAGAGATTCTCAAGGATGATGGGGTTATGGCGAGCTCCGGTCCCGAGAGGGCGGAGCATCAGATTATCCTACCAGAATCACACCTGTCTTCACCATTAGTCAAGCACAAACTGCTCTATTACTGGAAATTAACTGGGCTACCACTCCCTGACGAGTGTGACTTCGACCACCTCATCCTCAGCCGACAATGGAAGAAAATACTTGAATCAGCCTCCCCTGACACCGAGAGAATGATAAAACTTGGAAGGGCAGTGCACCAGACTCTCAACCACAATTCCAAGATAATCGGAGTACTCCATCCCAGGTGTTTAGAAGAATTGGCTAGTATTGAGGTTCCTGACTCAACCAACAAATTTCGGAAGATTGAGAAGAAAATCCAAATTCACAACACAAGGTATGGAGAACTGTTTACAAGACTGTGCACGCATGTAGAGAAGAAATTGTTGGGATCATCTTGGTCTAATAATGTCCCCCGGTCAGAAGAGTTCAACAGCATCCGTACAGATCCGGCATTCTGGTTTCACTCAAAATGGTCCACAACTAAGTTTGCATGGCTCCATATAAAACAGATTCAAAGGCATCTGATTGTGGCAGCAAGAACAAGGTCCGCAGCCAACAAATTGGTGACGCTGACTCATAAGGTGGGCCAAGTCTTTGTTACTCCTGAGCTTGTCATTGTGACACATACAGATGAGAACAAGTTCACGTGCCTTACCCAGGAGCTTGTGTTGATGTATGCAGATATGATGGAGGGCAGAGATATGGTCAACATAATATCATCCACGGCGGCACATCTCAGGAGCCTATCAGAGAAAATTGATGACATTCTGCGGTTAGTAGATGCCCTGGCAAAAGATCTAGGTAATCAAGTCTACGATGTTGTAGCACTCATGGAGGGGTTTGCATACGGCGCCGTCCAGCTGCTTGAGCCGTCAGGTACATTCGCAGGGGATTTCTTCGCATTCAACCTGCATGAGCTCAAAGACACGTTGATCGGACTCCTTCCTAAGGATATAGCAGAATCTGTGACTCACGCAATAGCCACTGTATTCTCCGGCTTAGAACAAAATCAAGCGGCTGAGATGCTGTGCCTGTTGCGTCTATGGGGCCACCCATTACTTGAGTCCCGTATTGCAGCAAAAGCAGTAAGGAGCCAAATGTGCGCACCAAAAATGGTAGACTTTGATATGATCCTTCAGGTATTGTCTTTCTTTAAAGGAACAATCATCAACGGATACAGAAAGAAGAATGCAGGTGTTTGGCCACGTGTCAAAGTAGATACGATATACGGGAAGGTCATTGGGCAGCTACACGCTGATTCAGCTGAGATTTCACACGATATCATGTTGAGAGAGTACAAGAGTTTATCTGCGCTTGAATTCGAGCCATGTATAGAATACGACCCTATCACCAATCTGAGCATGTTTCTAAAGGACAAGGCGATCGCACACCCGAAAGACAACTGGCTCGCCTCGTTTAGGCGAAACCTTCTCTCTGAGGACCAGAAGAAACATGTAAAGGAGGCAACCTCTACTAACCGTCTCTTGATAGAGTTCTTAGAGTCAAATGATTTTGATCCATATAAGGAGATGGAATATCTGACGACCCTTGAGTACCTAAGAGATGACAATGTGGCAGTATCATATTCGCTCAAGGAGAAGGAAGTGAAGGTTAATGGGCGGATTTTTGCGAAGCTAACAAAGAAATTAAGGAACTGTCAAGTGATGGCGGAGGGGATCTTAGCTGACCAGATTGCACCTTTCTTTCAAGGGAATGGGGTCATTCAGGATAGCATATCTTTAACCAAGAGTATGCTAGCGATGAGTCAATTGTCTTTCAACAGCAATAAGAAACGTATCACTGACTGCAAAGAAAGAGTAGCCTCAAACCGCAATCACGATCAAAAGAGCAAGAATCGTCGGAGAGTTGCCACTTTTATAACAACTGACCTGCAAAAGTACTGTCTTAATTGGAGATATCAGACAATCAAACTGTTTGCTCATGCCATCAATCAGCTGATGGGCTTACCTCATTTCTTTGAATGGATTCATCTAAGGCTAATGGATACTACGATGTTTGTAGGAGACCCTTTCAATCCCCCAAGTGACCCAACTGACTGCGATCTCTCAAGAGTCCCGAATGATGACATATATATTGTCAGTGCTAGAGGGGGTATTGAGGGATTATGTCAGAAGCTATGGACAATGATCTCAATTGCTGCAATCCAACTTGCTGCAGCAAGATCACATTGTCGCGTCGCCTGTATGGTACAGGGTGACAATCAAGTAATAGCTGTAACGAGAGAGGTAAGGTCAGATGACTCCCCGGAGATGGTGTTAACACAATTGCATCAAGCCAGTGATAATTTCTTCAAGGAATTGATTCATGTTAATCATTTGATTGGCCATAATTTGAAGGATCGTGAAACAATCAGATCAGACACATTCTTCATATACAGCAAACGAATATTCAAAGATGGAGCAATACTCAGTCAAGTCCTCAAAAATTCATCTAAATTGGTGCTAATATCAGGCGACCTTAGTGAAAACACCGTAATGTCCTGTGCCAACATTGCATCTACTATAGCACGGCTATGCGAGAACGGGCTTCCAAAGGATTTCTGTTATTACTTAAACTACCTGATGAGTTGCGTGCAGACATACTTTGATTCTGAGTTTTCCATCACTAACAGCTCGCAACCCGATTCTAACCAGTCGTGGATTGAAGACATCTCTTTTGTGCACTCATATGTCCTGACCCCTGCTCAACTAGGGGGACTGAGCAACCTCCAATACTCAAGGCTCTACACGAGGAACATCGGTGACCCGGGAACTACTGCTTTTGCAGAGATCAAGCGATTAGAAGCAGTGGGGTTACTAAGTCCTAGTATTATGACTAACATCTTAACTAGGCCACCTGGAAATGGAGATTGGGCCAGTCTGTGTAACGACCCTTACTCTTTCAATTTTGAGACTGTCGCGAGTCCAAATATTGTCCTTAAGAAACATACACAAAGAGTCCTATTTGAAACTTGTTCAAATCCCTTATTATCTGGCGTACATACAGAGGATAATGAGGCAGAAGAGAAGGCGTTGGCTGAATTTCTACTCAATCAAGAAGTAATTCATCCACGTGTCGCGCATGCTATCATGGAAGCAAGCTCTATAGGTAGGAGGAAGCAGATTCAAGGGCTTGTTGACACAACAAACACCGTAATCAAGATTGCATTAACTAGGAGGCCACTTGGCATCAAGAGGCTGATGCGGATAGTTAACTACTCGAGCATGCATGCAATGCTGTTTAGAGACGATGTTTTCTCATCTAACAGGTCTAATCACCCCTTAGTTTCCTCTAATATGTGTTCTCTGACGCTAGCAGACTATGCACGGAATAGAAGCTGGTCACCATTGACAGGGGGTAGAAAGATACTGGGTGTATCTAATCCTGATACTATAGAACTTGTAGAGGGTGAGATCCTTAGCGTCAGCGGGGGATGCACACGATGTGACAGCGGAGATGAACAATTCACTTGGTTTCATCTCCCGAGCAATATAGAACTGACCGATGACACCAGCAAGAATCCTCCGATGAGGGTGCCGTACCTCGGGTCAAAGACTCAAGAGAGGAGGGCCGCCTCGCTTGCGAAGATAGCTCATATGTCACCACATGTGAAAGCTGCTCTAAGGGCATCATCCGTGTTGATCTGGGCTTATGGAGACAACGAAATAAATTGGACTGCTGCTCTTAAAATTGCAAGATCTCGGTGTAATATAAACTCAGAGTATCTTCGACTATTGTCCCCCTTACCCACAGCTGGGAATCTCCAACATAGACTGGATGACGGCATAACTCAGATGACATTCACCCCTGCATCTCTCTACAGGGTATCACCTTATATTCACATATCCAATGATTCTCAAAGGTTATTCACGGAAGAAGGAGTCAAAGAGGGAAATGTAGTTTATCAGCAAATCATGCTTTTGGGTTTATCTCTAATCGAATCACTCTTCCCAATGACGACAACCAGGACATACGATGAGATCACATTGCACCTCCACAGTAAATTTAGCTGCTGTGTCAGGGAAGCACCGGTTGCAGTTCCTTTCGAGTTACTCGGGATGGCACCAGAACTAAGGACAGTGACCTCAAATAAGTTTATGTATGATCCTAGTCCTGTATCGGAGGGTGACTTTGCGAGACTTGACTTAGCTATCTTTAAGAGTTATGAGCTTAATCTAGAATCATATCCCACAATAGAACTAATGAACATTCTTTCAATATCCAGCGGGAAGTTAATCGGCCAGTCTGTGGTTTCTTATGATGAAGATACTTCCATAAAGAATGACGCCATAATAGTGTATGACAACACCCGGAATTGGATCAGCGAAGCTCAGAATTCAGATGTGGTCCGCCTATTCGAGTATGCAGCACTTGAAGTGCTTCTCGACTGTTCGTATCAGCTCTACTATCTGAGAGTAAGAGGCCTAGACAATATCGTGTTGTACATGAGTGACTTATATAAGAATATGCCAGGAATTCTACTTTCCAACATTGCAGCTACAATATCTCATCCCATCATTCATTCAAGATTGCATGCAGTAGGCCTGGTCAATCACGACGGGTCACACCAACTTGCAGACACAGATTTCATCGAAATGTCTGCAAAACTATTAGTCTCTTGCACTCGACGCGTGGTCTCAGGTTTATATGCAGGGAATAAGTATGATCTGCTGTTCCCGTCTGTCTTAGATGATAACCTGAGTGAGAAGATGCTTCAGCTGATATCACGGTTATGCTGCCTGTATACGGTGCTCTTTGCTACAACAAGAGAAATCCCGAAAATAAGAGGCTTATCTGCAGAAGAGAAGTGTTCAGTACTCACCGAGTACCTACTGTCAGATGCTGTGAAACCATTACTTAGTTCTGAGCAAGTGAGCTCTATCATGTCTCCTAACATAGTTACGTTCCCAGCTAATCTATATTACATGTCTCGGAAGAGCCTTAATTTGATTAGGGAAAGAGAGGACAGGGACACTATCTTGGCATTGTTGTTCCCCCAAGAGCCACTACTTGAGTTCCCCTTAGTACAAGATATTGGCGCTCGAGTGAAAGATCCATTCACCCGACAACCTGCAGCATTTTTACAAGAATTAGATTTGAGCGCTCCAGCAAGGTATGACGCATTTACACTTAGTCAGGTTCATTCTGAACACACATCACCAAATCCAGAGGACGACTACTTAGTACGATACCTGTTCAGAGGAATAGGGACCGCGTCCTCCTCTTGGTATAAGGCATCTCACCTTCTTTCTGTACCTGAGGTCAGATGTGCAAGGCACGGGAATTCCTTATACTTGGCAGAAGGAAGCGGAGCCATTATGAGTCTTCTCGAACTGCATGTGCCGCATGAGAATATCTATTACAATACGCTCTTCTCAAACGAGATGAACCCCCCACAGCGGCATTTCGGACCGACCCCAACACAGTTTCTGAATTCAGTTGTTTATAGGAATCTACAGGCGGAGGTACCATGTAAGGATGGATTTGTCCAGGAGTTCCGTCCATTATGGAGAGAGAATACAGAAGAAAGCGATCTGACCTCAGATAAAGCAGTGGGTTACATCACATCTGCAGTTCCCTACCGGTCTGTATCATTGCTGCACTGTGACATTGAGATTCCTCCAGGATCCAATCAAAGCTTACTGGATCAACTGGCTACCAATCTGTCTCTGATTGCCATGCATTCTATAAGGGAGGGCGGGGTCGTGATCATCAAAGTGTTGTATGCAATGGGATATTACTTCCACTTACTCATGAACTTGTTCACTCCGTGTTCTACGAAAGGATATATTCTCTCTAATGGCTATGCGTGTAGAGGGGATATGGAGTGTTACCTGGTATTTGTCATGGGCTATCGAGGTGGGCCTACATTTGTACACGAGGTAGTGAGGATGGCAAAAACTCTAGTGCAGCGGCACGGTACACTTTTGTCTAAATCAGATGAGATCACACTGACTAGGTTATTTACCTCACAGCGGCAGCGTGTAACCGACATCCTATCCAGTCCTTTACCGAGACTAATAAAGTTCTTGAGAAAGAATATCGATACTGCGCTAATTGAAGCCGGGGGACAACCCGTCCGTCCGTTCTGTGCAGAGAGCTTGGTGAGGACGCTAGCGGACACAACTCAGATGACCCAGATCATAGCTAGCCACATTGACACAGTCATCCGATCTGTGATCTACATGGAGGCTGAGGGTGATCTCGCCGACACAGTGTTCTTATTTACCCCCTACAATCTCTCTACAGACGGTAAAAAGAGAACATCACTTAAACAGTGCACAAGGCAGATCTTAGAGGTCACAATATTGGGTCTTAGAGCTGAAAATCTCAATAAAGTAGGTGATGTAGTCAGTCTAGTACTTAAAGGTATGATTTCTCTGGAGGACCTGATCCCTCTAAGAACATACTTGAAGCGTAGTACCTGCCCTAAGTATTTGAAGTCTGTTCTAGGTATTACTAAACTCAAAGAAATATTTACAGACACCTCTTTATTATACTTGACTCGTGCTCAACAAAAATTCTACATGAAAACTATAGGCAACGCAGTCAAGGGATACTACAGTAACTGTGACTCT
>1999/Australia/PR-32
ATGTCTTCTGTATTCGATGAGTACGAGCAGCTCCTCGCGGCTCAGACTCGCCCCAATGGAGCTCATGGCGGAGGAGAGAAGGGGAGCACCTTAAAGGTAGAAGTCCCGGTATTCACTCTCAACAGTGATGACCCAGAAGATAGATGGAACTTTGCAGTGTTTTGTCTTCGGATCGCTGTTAGCGAGGATGCCAATAAACCACTTAGGCAAGGTGCTCTCATATCTCTCTTATGTTCCCACTCTCAAGTGATGAGGAACCATGTTGCCCTTGCGGGAAAGCAGAATGAGGCCACACTGGCTGTTCTTGAGATCGATGGTTTTACCAACGGCGTGCCCCAGTTCAACAACAGGAGTGGAGTGTCTGAAGAGAGAGCACAGAGATTTATGATGATAGCAGGGTCTCTCCCTCGGGCATGCAGCAACGGTACCCCGTTCGTCACAGCTGGGGTTGAAGATGATGCACCAGAAGACATTACTGATACCCTGGAGAGGATCCTCTCTATCCAGGCTCAAGTATGGGTCACGGTGGCAAAGGCCATGACTGCATATGAGACAGCGGATGAGTCAGAAACAAGAAGAATCAATAAGTACATGCAGCAAGGCAGGGTCCAGAAGAAGTACATCCTCCACCCTGTATGCAGGAGCGCAATCCAACTCACAATCAGACAGTCTCTGGCGGTCCGCATCTTTTTGGTTAGCGAGCTTAAGAGAGGCCGCAACACGGCAGGTGGGACCTCCACCTATTACAACTTGGTGGGGGATGTAGACTCATACATCAGGAACACTGGGCTAACTGCATTCTTCCTGACACTTAAATATGGAATTAACACCAAGACATCAGCCCTTGCACTTAGCAGCCTCTCAGGCGATATCCAGAAAATGAAGCAGCTCATGCGCTTGTATCGGATGAAAGGAGATAATGCGCCGTACATGACATTGCTCGGTGACAGTGACCAGATGAGCTTTGCACCTGCCGAGTATGCACAACTTTACTCCTTTGCCATGGGTATGGCATCAGTCCTAGATAAAGGAACTAGCAAATACCAATTTGCCAGAGACTTTATGAGCACATCATTCTGGAGACTTGGAGTAGAGTACGCTCAGGCTCAAGGAAGTAGCATCAATGAGGATATGGCCGCCGAGTTAAAGCTAACCCCAGCAGCAAGGAGAGGCCTGGCAGCTGCTGCCCAAAGAGTGTCTGAGGATACCAGCAGCATGGACATGCCCACCCAACAAGCCGGGGTCCTCACTGGACTCAGCGACGGAGGCTCCCAAGCCCCCCAAGGTGCACTGAACAGATCACAAGGGCAACCGGACACCGGGGACGGGGAGACCCAATTTCTAGATCTGATGAGAGCGGTGGCAAACAGCATGAGAGAAGCGCCAAACTCTGCGCAGGGCACCCCTCAACCGGGGCCTCCCCCAACCCCTGGGCCCTCTCAAGACAATGACACCGACTGGGGGTACATGGCCACCTTTACAGATGCGGAGATCGACGAGCTATTCGAGACCAGTGGAACTGTCATCGACAGCATAATTACGGCCCAGGGAAAACCAGTAGAGACTGTTGGAAGGAGTGCAATCCCACAAGGCAAAACTAAGGCTTTGAGCGCAGCATGGGAGAAGCATGGGAGCATCCAGTCACCAGCCAGCCAAGACACCCCTGATCGACAGGACAGATCAGATAAACAACTGTCCACACCCGAGCAAGCGAGTCCAAACGACAGCCCCCCAGCCACATCCACCGACCAGCCTCCCACTCAGGCTGCAGATGAGGCCGGCGATACACAGCTCAAGACCGGAGCAAGCAACTCTCTGCTGTCGATGCTTGATAAACTCAGCAATAAGTCATCTAATGCTAAAAAGGGCCCAGTGTCGAGCCCTCAAAAAAAGCATCATCAACGTCTGACTCAACAACAGGGGAGTCAACAAAGCCGCGGAAACAGCCAAGAGAGACCGCAGAGCCAGGCCAAGGCCATCCCTGGAAACCAGGTCACAGAC------------GTGAACACAGCATATCATGGACAATGGGAGGAGTCACAACTATCAGTTGGTGCAACCCATCATGCTCTCCGATCAGAGCAGAGCCAAGACAATACTCCTGCACCTGCGGATCATGTCCAGCTACCTGTCGACTTTGTGCAGGCGATGATGTCTATGATGGAGGCAATATCACAGAGGGTAAGTAAAGTTGACTATCAGCTGGACCTTGTCTTGAAACAGACATCTTCTATCCCCATGATGCGGGCTGAAATCCAGCAGCTGAAAACGTCTGTTGCGGTCATGGAAGCCAATTTGGGTATGATGAAGATCCTGGACCCTGGTTGTGCCAACGTTTCATCTCTAAGTGATCTACGGGCAGTTGCCCGATCCCACCCGGTTTTAATTTCTGGCCCCGGAGACCCATCTCCTTATGTGACCCAAGGGGGTGAAATGGCACTCAATAAACTCTCGCAACCGGTGCAACGCCCCTATGAATTGATTAAACCCGCCACGGCAAGCGGGCCAGATATAGGAGTGGAGAAAGACACTGTCCGTGCATTGATCATGTCACGCCCTATGCATCCGAGCTCTTCAGCTAGGCTCTTGAGCAAACTGGACGCAGCCGGATCGATTGAGGAAATCAGAAAAATCAAGCGCCTTGCACTGAATGGCATGGACTCATCTAGGACAATCAAGCTGTACTTTGATTCTACCTTTCCTTCTAGCAACCTGCTAGCATTCCCGATAGTCCTACAAGACACAGGGGACGGGAAGAAGCAAATCGCCCCGCAATACAGGATCCAGCGTCTTGACTCGTGGACAGACAGCAAAGAAGACTCGGTATTCATCACCACCTATGGATTCATCTTTCAGGTTGGGAATGAAGAAGCCACTGTCGGCATGATCAATGATAATCCCAAGCGCGAGTTACTTTCCACTGCCATGCTATGCCTAGGGAGTGTACCAAATGTCGGAGATCTTGTTGAGCTGGCAAGGGCCTGCCTCACTATGGTGGTAACATGCAAGAAGAGTGCAACTAACACCGAGAGAATGGTCTTCTCAGTAGTGCAGGCACCCCAGGTGCTGCAAAGCTGTAAGGTTGTGGCAAACAAATACTCGTCGGTGAATGCAGTCAAGCACGTGAAAGCACCAGAGAAGATTCCTGGGAGCGGAGCCCTAGAGTATAAAGTGAACTTTGTCTCCCTGACCGTGGTGCCAAGAAAGGACGTCTACAAGATACCAACTGCAGCACTTAAGGTCTCTGGCTCAAGTCTGTACAATCTTGCGCTCAATGTCACTATTGATGTGGAGGTAGACCCGAAGAGCCCGTTGGTCAAATCCCTTTCCAAGTCCGACAGTGGGTACTATGTTAATCTCTTCTTACATATTGGGCTTATGTCTACTGTAGATAAGAAGGGAAAGAAAGTGACATTTGACAAGCTTGAAGGGAAGATAAGGAGACTTGATCTATCTGTAGGGCTTAGTGACGTGCTCGGACCTTCCGTGCTTGTAAAGGCGAGAGGTGCACGGACTAAGCTGCTGGCACCTTTCTTCTCTAGTAGTGGGACAGCCTGCTATCCCATAGCAAATGCCTCTCCTCAGGTGGCCAAGATACTCTGGAGCCAAACCGCGTGCTTACGGAGTGTAAAAGTCATTATCCAAGCGGGCACCCAGCGTGCTGTCGCAGTGACCGCCGACCACGAGGTTACCTCTACTAAGCTGGAGAAGGGGCATACCATTGCCAAATACAATCCCTTCAAGAAAATGGGCTTCAGATCCTCTACCAGGATCTCAGTACCTCTTATGCTGACCGTTCGAGTCATGTTGGCACTGAGTTGCGTCTGTCCGACCAGCGCCCTTGATGGCAGGCCTCTTGCAGCTGCAGGGATTGTGGTAACAGGAGACAAAGCAGTCAACATATACACCTCATCTCAGACAGGGTCAATCATAATCAAGTTACTCCCAAATATGCCCAAGGATAAAGAGGCGTGTGCAAAAGCCCCGTTGGAGGCATACAACAGGACATTGACTACTCTACTCACCCCTCTTGGTGATTCTATCCGTAGGATACAAGAGTCTGTGACCACGTCCGGAGGAAGGAGACAGGGGCGTTTTATAGGCGCCATTATCGGTGGTGTAGCTCTCGGGGTGGCAACCGCTGCACAGATAACAGCAGCCTCGGCTCTGATACAAGCCAATCAAAATGCTGCCAACATACTCCGGCTAAAGGAGAGCATTGCTGCAACCAATGAGGCTGTGCACGAGGTCACTAATGGATTATCACAACTAGCAGTGGCAGTTGGGAAGATGCAGCAATTTGTTAATGACCAGTTTAATAAAACAGCTCAAGAATTGGACTGTATAAAAATTACACAGCAGGTTGGTGTAGAACTCAACCTGTACCTAACTGAATTGACTACAGTATTCGGGCCACAAATCACTTCCCCTGCCTTAACTCAGCTGACTATCCAGGCGCTTTACAATCTAGCTGGTGGGAATATGGATTACTTGTTGACTAAGTTAGGTGTGGGGAACAGACAACTCAGCTCATTAATTAGTAGTGGCCTGATCACCGGCAACCCTATTCTGTACGACTCACAGACTCAACTCTTGGGTATACAGGTAACCCTACCCTCAGTCGGGAACCTAAATAATATGCGTGCCACCTACCTGGAAACCTTGTCTGTAAGTACAACCAAAGGATTTGCCTCAGCACTTGTCCCAAAAGTAGTGACACAGGTCGGTTCCGTGATAGAAGAGCTTGACACCTCGTACTGTATAGAGACCGATTTGGATCTATATTGTACAAGAATAGTGACATTCCCTATGTCTCCTGGTATTTATTCCTGTTTGAGTGGCAATACATCTGCTTGTATGTACTCAAAGACTGAAGGCGCACTCACTACGCCGTATATGACCCTCAAAGGGTCAGTTATTGCTAACTGTAAGATGACAACATGTAGATGTGCAGACCCCCCGGGTATCATATCGCAAAATTATGGAGAAGCTGTGTCTCTAATAGATAGGCAATCATGCAATATCTTATCCTTAGACGGGATAACTTTGAGGCTCAGTGGGGAATTTGATGCAACTTATCAAAAGAATATCTCAATACAAGATTCTCAAGTAATAGTGACAGGCAATCTTGATATCTCGACTGAGCTTGGGAATGTCAACAACTCGATAAGTAATGCCTTGGATAAGTTAGAGGAAAGCAACAGCAAATTAGATAAGGTCAATGTCAAACTGGCCAGTACATCCGCTCTTATTACCTATATCGTTTTAACTGTCATATCTCTTGTATGTGGTATACTCAGCCTGGTTCTAGCATGCTACCTGATGTACAAGCAAAAGGCGCAACAGAAGACCTTGTTGTGGCTTGGGAACAATACCCTAGACCAGATGAGGGCCACTACAAAAATGATGGACCGCGCAGTTAGCCAAGTTGCGCTAGAGAATGATGAAAGAGAGGCAAAAAATACATGGCGCTTGGTATTTCGGATCGCAATCCTACTCTCAACGGTGGTGACCTTAGCCATCTCTGCAGCCGCCCTTGCATATAGCATGGAGGCCAGCACACCTAGCGATCTTGTAGGCATACCGACTGCGATCTCTAGAGCAGAGGAAAAGATTACATCTGCACTCGGTTCCAATCAAGATGTAGTAGATAGGATATATAAGCAGGTGGCCCTCGAATCTCCACTGGCATTGCTAAACACCGAATCTACAATTATGAATGCAATAACGTCTCTCTCTTATCAAATCAGTGGGGCCGCAAATAGCAGCGGATGTGGAGCACCCATTCATGATCCAGATTATATTGGAGGAATAGGTAAAGAACTTATTGTAGATGATGCTAGTGACGTCACATCATACTATCCCTCTGCGTTCCAAGAACACCTGAACTTTATCCCGGCGCCTACTACAGGATCAGGTTGCACTCGGATACCCTCATTTGACATGAGCGCTACCCACTACTGTTATACTCACAATGTGATATTATCTGGCTGCAAAGATCACTCACACTCACATCAATATTTAGCACTTGGTGTGCTTCGGACATCTGCAACAGGGAGGGTATTCTTTTCCACTCTGCGTTCCATCAATCTGGATGACACCCAAAATCGAAAGTCTTGCAGTGTGAGTGCAACCCCCTTGGGTTGTGATATGCTGTGCTCTAAAATCACAGAGACTGAAGAAGAGGATTATAACTCAGCTATCCCCACGTCGATGGTACATGGAAGGTTAGGGTTCGACGGCCAATACCACGAGAAGGACCTAGATGTCACAACACTATTCGAGGACTGGGTGGCAAACTACCCAGGAGTAGGGGGCGGGTCTTTTATTGACAACCGCGTATGGTTCCCAGTTTACGGAGGGCTAAAACCCAATTCGCCCAGTGACACCGCACAAGAAGGGAAATATGTAATATACCAGCGATATAATGACACATGTCCAGATGAGCAAGATTATCAGATTCAAATGGCTAAGTCTTCATATAAGCCTGGGCGGTTTAGAGGGAAACGCATACAGCAGGCCATCTTATCTATCAAAGTGTCAACATCCTTGGGCGAGGACCCGGTGCTGACTGTACCGCCCAACACAGTAACACTCATGGGGGCTGAAGGCAGAGTTCTCACAGTAGGGACATCTCATTTCCTTTATCAGCGAGGGTCATCATACTTCTCCCCTGCCCTACTATATCCTATGATAGTCAGCAACAAAACAGCCACTCTTCATAGTCCTTATACATTCAATGCCTTCACTCGACCAGGTAATATCCCTTGCCAGGCTTCAGCAAGATGCCCTAACTCATGTGTTACCGGAGTCTATACTGATCCATATCCCTTGGTTTTCTATAGGAACCACACCTTGCGAGGGGTATTCGGGACGATGCTTGATGATAATCAAGCAAGACTCAACCCTGTATCTGCAGTATTTGACAGCATATCCCGCAGTCGCATAACCCGAGTGAGTTCAAGCAGCGCCAAGGCAGCATACACAACATCAACATGTTTTAAAGTTGTAAAGACCAATAAAACCTATTGTCTCAGCATTGCCGAAATATCCAATACCCTCTTCGGGGAATACAGAATCGTCCCCTTACTAGTAGAGATTCTCAAGGATGATGGGGTTATGGCGAGCTCCGGTCCCGAGAGGGCGGAGCATCAGATTATCCTACCAGAATCACACCTGTCTTCACCATTAGTCAAGCACAAACTGCTCTATTACTGGAAATTAACTGGGCTACCACTCCCTGACGAATGTGACTTCGACCACCTCATTCTCAGCCGACAATGGAAGAAAATACTTGAATCAGCCTCCCCTGACACCGAGAGAATGATAAAACTTGGAAGGGCAGTGCACCAGACTCTCAACCACAATTCCAAGATAACCGGAGTACTCCATCCCAGGTGTTTAGAAGAATTGGCTAGTATTGAGGTTCCTGACTCAACCAACAAATTTCGGAAGATTGAGAAGAAAATCCAAATTCACAACACAAGGTATGGAGAACTGTTTACAAGACTGTGCACGCATGTAGAGAAGAAATTGTTGGGATCATCTTGGTCTAATAATGTCCCCCGGTCAGAAGAGTTCAACAGCATCCGTACAGATCCGGCATTCTGGTTTCACTCAAAATGGTCCACAACTAAGTTTGCATGGCTCCATATAAAACAGATTCAAAGGCATCTGATTGTGGCAGCAAGAACAAGGTCCGCAGTCAACAAATTGGTGACGCTGACTCATAAGGTAGGCCAAGTCTTTGTTACTCCTGAGCTTGTCATTGTGACACATACAGATGAGAACAAGTTCACGTGTCTTACCCAGGAGCTTGTGTTGATGTATGCAGATATGATGGAGGGCAGAGATATGGTCAACATAATATCATCCACGGCGGCACATCTCAGGAGCCTATCAGAGAAAATTGATGACATTCTGCGGTTAGTAGATGCCCTGGCAAAAGATCTAGGTAATCAAGTCTACGATGTTGTAGCACTCATGGAGGGATTTGCATACGGCGCCGTCCAGCTGCTTGAGCCGTCAGGTACATTCGCAGGGGATTTCTTCGCATTCAACCTGCAGGAGTTCAAAGACACGTTGATCGGACTCCTTCCTAAGGATATAGCAGAATCTGTGACTCACGCAATAGCCACTGTATTCTCCGGCTTAGAACAAAATCAAGCGGCTGAGATGCTGTGCCTGTTGCGTCTATGGGGCCACCCATTACTTGAGTCTCGTATTGCAGCAAAAGCAGTAAGGAGCCAAATGTGCGCACCAAAAATGGTAGACTTTGATATGATCCTCCAGGTATTGTCTTTCTTTAAAGGAACAATCATCAACGGATACAGAAAGAAGAATGCAGGTGTTTGGCCACGTGTCAAAGTAGATACGATATACGGGAAGGTCATTGGGCAGCTACACGCTGATTCAGCTGAGATTTCACACGATATCATGTTGAGAGAATACAAGAGTTTATCTGCGCTTGAATTCGAGCCATGTATAGAATACGACCCTATCACCAATCTGAGCATGTTTCTAAAAGACAAGGCGATCGCACACCCGAAAGACAACTGGCTCGCCTCGTTTAGGCGAAACCTTCTCTCTGAGGACCAGAAGAAACATGTAAAGGAGGCAACCTCTACTAACCGTCTCTTGATAGAGTTCTTAGAGTCAAATGATTTTGATCCATATAAGGAGATGGAATATCTGACGACCCTTGAGTACCTAAGAGATGACAATGTGGCAGTATCATATTCGCTCAAGGAGAAGGAAGTGAAGGTTAATGGGCGTATTTTTGCGAAGCTAACAAAGAAATTAAGGAACTGTCAAGTGATGGCGGAGGGGATCTTAGCTGACCAGATTGCACCTTTCTTTCAAGGGAATGGGGTCATTCAGGATAGCATATCTTTAACCAAGAGTATGCTAGCGATGAGTCAATTGTCTTTCAACAGCAATAAGAAACGTATCACTGACTGCAAAGAAAGAGTAGCCTCAAACCGCAATCACGATCAAAAGAGCAAGAATCGTCGGAGAGTTGCCACTTTTATAACAACTGACCTGCAAAAGTACTGTCTTAATTGGAGATATCAGACAATCAAACTGTTTGCTCATGCCATCAATCAGCTGATGGGCTTACCTCATTTCTTTGAATGGATTCATCTAAGGCTAATGGATACTACGATGTTTGTAGGAGACCCTTTCAATCCCCCAAGTGACCCAACCGACTGCGATCTCTCAAGAGTCCCGAATGATGACATATATATTGTCAGTGCTAGAGGGGGTATTGAGGGATTATGTCAGAAGCTATGGACAATGATCTCAATTGCTGCAATCCAACTTGCTGCAGCAAGATCACATTGTCGCGTCGCCTGTATGGTACAGGGTGACAATCAAGTAATAGCTGTAACGAGAGAGGTAAGGTCAGATGACTCCCCGGAAATGGTGTTAACACAATTGCATCAAGCCAGTGATAATTTCTTCAAGGAATTGATTCATGTTAATCATTTGATTGGCCATAATTTGAAGGATCGTGAAACGATCAGATCAGACACATTCTTCATATACAGCAAACGAATATTCAAAGATGGAGCAATACTCAGTCAAGTCCTCAAAAATTCATCTAAATTGGTGCTAATATCAGGTGACCTTAGTGAAAACACCGTAATGTCCTGTGCCAACATTGCATCTACTATAGCACGGCTATGCGAGAATGGGCTTCCAAAGGATTTCTGTTATTACTTAAACTACCTGATGAGTTGCGTGCAGACATACTTTGATTCTGAGTTTTCCATCACTAACAGCTCGCAACCCGATTCTAACCAGTCGTGGATTGAAGACATCTCTTTTGTGCACTCATATGTCCTGACCCCTGCTCAACTAGGGGGACTGAGCAACCTCCAATACTCAAGGCTCTACACGAGGAACATCGGTGACCCGGGAACTACTGCTTTTGCAGAGATCAAGCGATTAGAAGCAGTGGGGTTACTAAGTCCTAGTATTATGACTAACATCTTAACTAGGCCGCCTGGAAATGGAGATTGGGCCAGTCTGTGTAACGACCCTTACTCTTTCAATTTTGAGACTGTCGCGAGTCCAAATATTGTCCTTAAGAAACATACACAAAGAGTCCTATTTGAAACTTGTTCAAATCCCTTATTATCTGGCGTACATACAGAGGATAATGAGGCAGAAGAGAAGGCGTTGGCTGAATTTTTACTCAATCAAGAAGTAATTCATCCACGTGTCGCGCATGCTATCATGGAAGCAAGCTCTATAGGTAGGAGGAAGCAGATTCAAGGGCTTGTTGACACAACAAACACCGTAATCAAGATTGCATTAACTAGGAGGCCACTTGGCATCAAGAGGCTGATGCGGATAGTTAACTACTCGAGCATGCATGCAATGCTGTTTAGAGACGATGTTTTCTCATCTAACAGGTCTAACCACCCCTTAGTTTCCTCTAATATGTGTTCTCTGACGCTAGCAGACTATGCACGGAATAGAAGCTGGTCACCATTGACAGGGGGTAGAAAGATACTGGGTGTATCTAATCCTGATACTATAGAACTTGTAGAGGGTGAGATCCTTAGCGTCAGCGGGGGATGCACACGATGTGACAGCGGAGATGAACAATTCACTTGGTTCCATCTCCCGAGCAATATAGAACTGACCGATGACACCAGCAAGAATCCTCCGATGAGGGTGCCGTACCTCGGGTCAAAGACTCAAGAGAGGAGGGCCGCCTCGCTTGCGAAGATAGCTCATATGTCACCACATGTGAAAGCTGCTCTAAGGGCATCATCCGTGTTGATCTGGGCTTATGGAGACAACGAAATAAATTGGACTGCTGCTCTTAAAATTGCAAGATCTCGGTGTAATATAAACTCAGAGTATCTTCGACTATTGTCCCCCTTACCCACAGCTGGGAATCTCCAACATAGACTGGATGACGGCATAACTCAGATGACATTCACCCCTGCATCTCTCTACAGGGTATCACCTTATATTCACATATCCAATGATTCTCAAAGGTTATTCACGGAAGAAGGAGTCAAAGAGGGAAATGTAGTTTATCAGCAAATCATGCTCTTGGGTTTATCTCTAATCGAATCACTCTTCCCAATGACGACAACCAGGACATACGATGAGATCACATTGCACCTCCACAGTAAATTTAGCTGCTGTGTCAGGGAAGCACCGGTTGCAGTTCCTTTCGAGTTACTCGGGATGGCACCAGAACTAAGGACAGTCACCTCAAATAAGTTTATGTATGATCCTAGTCCTGTATCGGAGGGTGACTTTGCGAGACTTGACTTAGCTATCTTTAAGAGTTATGAGCTTAATCTAGAATCATATCCCACAATAGAACTAATGAACATTCTTTCAATATCCAGCGGGAAGTTAATCGGCCAGTCTGTGGTTTCTTATGATGAAGATACTTCCATAAAGAATGACGCCATAATAGTGTATGACAACACCCGGAATTGGATCAGCGAAGCTCAGAATTCAGATGTGGTCCGCCTATTCGAGTATGCAGCACTTGAAGTGCTTCTCGACTGTTCGTATCAGCTCTACTATCTGAGAGTAAGAGGCCTAGACAATATCGTGTTGTACATGAGTGACTTATATAAGAATATGCCAGGAATTCTACTTTCCAACATTGCAGCTACAATATCTCATCCCATCATTCATTCAAGATTGCATGCAGTAGGCCTGGTCAATCACGACGGGTCACACCAACTTGCAGACACAGATTTCATCGAAATGTCTGCAAAACTATTAGTCTCTTGCACTCGACGCGTGGTCTCAGGTTTATATGCAGGGAATAAGTATGATCTGCTGTTCCCGTCTGTCTTAGATGATAACCTGAGTGAGAAGATGCTTCAGCTGATATCACGGTTATGCTGCCTGTACACGGTGCTCTTTGCTACAACAAGAGAAATCCCGAAAATAAGAGGCTTATCTGCAGAAGAGAAGTGTTCAGTACTCACCGAGTACCTACTGTCAGATGCTGTGAAACCATTACTTAGTTCTGAGCAAGTGAGCTCTATCATGTCTCCTAACATAGTTACGTTCCCAGCTAATCTATATTACATGTCTCGGAAGAGCCTTAATTTGATTAGGGAAAGAGAAGACAGGGACACTATCTTGGCATTGTTGTTCCCCCAAGAGCCACTACTTGAGTTCCCCTTAGTACAAGATATTGGCGCTCGAGTGAAAGATCCATTCACCCGACAACCTGCAGCATTTTTACAAGAATTAGATTTGAGCGCTCCAGCAAGGTATGACGCATTTACACTTAGTCAGGTTCATTCTGAACACACATCACCAAATCCAGAGGACGACTACTTAGTACGATACCTGTTCAGAGGAATAGGGACCGCGTCCTCCTCTTGGTATAAGGCATCTCACCTTCTTTCTGTACCTGAGGTCAGATGTGCAAGGCACGGGAATTCCTTATACTTGGCAGAAGGAAGCGGAGCCATTATGAGTCTTCTCGAACTGCATGTGCCGCATGAGAATATCTATTACAATACGCTCTTCTCAAACGAGATGAACCCCCCACAGCGGCATTTCGGACCGACCCCAACACAGTTTCTGAATTCAGTTGTTTATAGGAATCTACAGGCGGAGGTACCATGTAAGGATGGATTTGTCCAGGAGTTCCGTCCATTATGGAGAGAGAATACAGAAGAAAGCGATCTGACCTCAGATAAAGCAGTGGGTTACATCACATCTGCAGTGCCCTACCGGTCTGTATCATTGCTGCACTGTGACATTGAGATTCCTCCAGGATCCAATCAAAGCTTACTGGATCAACTGGCTACCAATCTGTCTCTGATTGCCATGCATTCTATAAGGGAGGGCGGGGTCGTGATCATCAAAGTGTTGTATGCAATGGGATATTACTTCCACTTACTCATGAACTTGTTCACTCCGTGTTCTACGAAAGGATATATTCTCTCTAATGGCTATGCGTGTAGGGGGGATATGGAGTGTTACCTGGTATTTGTCATGGGCTATCGAGGTGGGCCTACATTTGTACACGAGGTAGTGAGGATGGCAAAAACTTTAGTGCAGCGGCACGGTACACTTTTGTCTAAATCAGATGAGATCACACTGACTAGGTTATTTACCTCACAGCGGCAGCGTGTAACAGACATCCTATCCAGTCCTTTACCGAGACTAATAAAGTTCTTGAGAAAGAATATCGATACTGCGCTAATTGAAGCCGGGGGACAACCCGTCCGTCCGTTCTGTGCAGACAGCTTGGTGAGGACACTAGCGGACACAACTCAGATGACCCAGATCATAGCTAGCCACATTGACACAGTCATCCGATCTGTGATCTACATGGAGGCTGAGGGTGATCTCGCCGACACAGTGTTCTTATTTACCCCCTACAATCTCTCTACAGACGGTAAAAAGAGAACATCACTTAAACAGTGCACAAGGCAGATCTTAGAGGTCACAATATTGGGTCTTAGAGCTGAAAATCTCAATAAAGTAGGTGATGTAGTCAGTCTAGTACTTAAAGGTATGATTTCTCTGGAGGACCTGATCCCTCTAAGAACATACTTGAAGCGTAGTACCTGCCCTAAGTATTTGAAGTCTGTTCTAGGTATTACTAAACTCAAAGAAATATTTACAGACACCTCTTTATTATACTTGACTCGTGCTCAACAAAAATTCTACATGAAAACTATAGGCAACGCAGTCAAGGGATACTACAGTAACTGTGACTCT
>1999/Australia/1435
ATGTCTTCTGTATTCGATGAGTACGAGCAGCTCCTCGCGGCTCAGACTCGCCCCAATGGAGCTCATGGCGGAGGAGAGAAGGGGAGCACCTTAAAGGTAGAAGTCCCGGTATTCACTCTCAACAGTGATGACCCAGAAGATAGATGGAACTTTGCAGTGTTTTGTCTTCGGATCGCTGTTAGTGAGGATGCCAATAAACCACTTAGGCAAGGTGCTCTCATATCTCTCTTATGTTCCCACTCTCAAGTGATGAGGAACCATGTTGCCCTTGCGGGAAAGCAGAATGAGGCCACACTGGCTGTTCTTGAGATCGATGGTTTTACCAACGGCGTGCCCCAGTTCAACAACAGGAGTGGAGTGTCTGAAGAGAGAGCACAGAGATTTATGATGATAGCAGGGTCTCTCCCTCGGGCATGCAGCAACGGTACCCCGTTCGTCACAGCTGGGGTTGAAGATGATGCACCAGAAGACATTACTGATACCCTGGAGAGGATCCTCTCTATCCAGGCTCAAGTATGGGTCACGGTGGCAAAGGCCATGACTGCATATGAGACAGCGGATGAGTCAGAAACAAGAAGAATCAATAAGTACATGCAGCAAGGCAGGGTCCAGAAGAAGTACATCCTCCACCCCGTATGCAGGAGCGCAATCCAACTCACAATCAGACAGTCTCTGGCGGTCCGCATCTTTTTGGTTAGCGAGCTTAAGAGAGGCCGCAACACGGCAGGTGGGACCTCCACCTATTACAACTTGGTGGGGGATGTAGACTCATACATCAGGAACACTGGGCTAACTGCATTCTTCCTGACACTTAAATATGGAATTAACACCAAGACATCAGCCCTTGCACTTAGCAGCCTCTCAGGCGATATCCAGAAAATGAAGCAGCTCATGCGCTTGTATCGGATGAAAGGAGATAATGCGCCGTACATGACATTGCTCGGTGACAGTGACCAGATGAGCTTTGCACCTGCCGAGTATGCACAACTTTACTCCTTTGCCATGGGTATGGCATCAGTCCTAGATAAAGGAACTAGCAAATACCAATTTGCCAGAGACTTTATGAGCACATCATTCTGGAGACTTGGAGTAGAGTACGCTCAGGCTCAAGGAAGTAGCATCAATGAGGATATGGCCGCCGAGTTAAAGCTAACCCCAGCAGCAAGGAGAGGCCTGGCAGCTGCTGCCCAAAGAGTGTCTGAGGATACCAGCAGCATGGACATGCCCACCCAACAAGCCGGGGTCCTCACTGGACTCAGCGACGGAGGCTCCCAAGCCCCCCAAGGTGCACTGAACAGATCACAAGGGCAACCGGACACCGGGGACGGAGAGACCCAATTTCTAGATCTGATGAGAGCGGTGGCAAACAGCATGAGAGAAGCGCCAAACTCTGCGCAGGGCACCCCTCAACCGGGGCCTCCCCCAACCCCTGGGCCCTCTCAAGACAATGACACCGACTGGGGGTACATGGCGACCTTTACAGATGCGGAGATCGACGAGCTATTCGAGACCAGTGGAACTGTCATCGACAGCATAATTACGGCCCAGGGAAAACCAGTAGAGACTGTTGGAAGGAGTGCAATCCCACAAGGCAAAACTAAGGCTTTGAGCGCAGCATGGGAGAAGCATGGGAGCATCCAGTCACCAGCCAGCCAAGACACCCCTGATCGACAGGACAGATCAGATAAACAACTGTCCACACCCGAGCAAGCGAGTCCAAACGACAGCCCCCCAGCCACATCCACCGACCAGCCTCCCACTCAGGCTGCAGATGAGGCCGGCGATACACAGCTCAAGACCGGAGCAAGCAACTCTCTGCTGTCGATGCTTGATAAACTCAGCAATAAGTCATCTAATGCTAAAAAGGGCCCAGTGTCGAGCCCTCAAAAAAAGCATCATCAACGTCTGACTCAACAACAGGGGAGTCAACAAAGCCGCGGAAACAGCCAAGAGAGACCGCAGAGCCAGGCCAAGGCCATCCCTGGAAACCAGGTCACAGAC------------GTGAACACAGCATATTATGGACAATGGGAGGAGTCACAACTATCAGTTGGTGCAACCCATCATGCTCTCCGATCAGAGCAGAGCCAAGACAATACTCCTGCACCTGCGGATCATGTCCAGCTACCTGTCGACTTTGTGCAGGCGATGATGTCTATGATGGAGGCAATATCACAGAGGGTAAGTAAAGTTGACTATCAGCTGGACCTTGTCTTGAAACAGACATCTTCTATCCCCATGATGCGGTCTGAAATCCAGCAGCTGAAAACGTCTGTTGCGGTCATGGAAGCCAATTTGGGTATGATGAAGATCCTGGACCCTGGTTGTGCCAACGTTTCATCTCTAAGTGATCTACGGGCAGTTGCCCGATCCCACCCGGTTTTAATTTCTGGCCCCGGAGACCCATCTCCTTATGTGACCCAAGGGGGCGAAATGGCACTCAATAAACTCTCGCAACCGGTGCAACGCCCCTCTGAATTGATTAAACCCGCCACGGCAAGCGGGCCAGATATAGGAGTGGAGAAAGACACTGTCCGTGCATTGATCATGTCACGCCCTATGCATCCGAGCTCTTCAGCTAGGCTCTTGAGCAAACTGGACGCAGCCGGATCGATTGAGGAAATCAGAAAAATCAAGCGCCTTGCACTGAATGGCATGGACTCATCTAGGACAATCAGGCTGTACTTTGATTCTACCTTTCCTTCTAGCAACCTGCTAGCATTCCCGATAGTCCTACAAGACACAGGGGACGGGAAGAAGCAAATCGCCCCGCAATACAGGATCCGGCGTTTTGGCTCGTGGACTGACAGCAAAGAAGACTCGGTATTCATCACCACCTATGGATTCATCTTTCAGGTTGGGAATGAAGAAGCCACTGTCGGCATGATCAATGATAATCCCAAGCGCGAGTTACTTTCCACTGCCATGCTATGCCTAGGGAGTGTACCAAATGTCGGAGATCTTGTTGAGCTGGCAAGGGCCTGCCTCACTATGGTGGTAACATGCAAGAAGAGTGCAACTAACACCGAGAGAATGGTCTTCTCAGTAGTGCAGGCACCCCAGGTGCTGCAAAGCTGTAAGGTTGTGGCAAACAAATACTCGTCGGTGAATGCAGTCAAGCACGTGAAAGCACCAGAGAAGATTCCTGGGAGCGGAGCCCTAGAGTATAAAGTGAACTTTGTCTCCCTGACCGTGGTGCCAAGAAAGGACGTCTACAAGATACCAACTGCAGCACTTAAGGTCTCTGGCTCAAGTCTGTACAATCTTGCGCTCAATGTCACTATTGATGTGGAGGTAGACCCGAAGAGCCCGTTGGTCAAATCCCTTTCCAAGTCCGACAGTGGGTACTATGTTAATCTCTTCTTACATATTGGGCTTATGTCTACTGTAGATAAGAAGGGAAAGAAAGTGACATTTGACAAGCTTGAAGGGAAGATAAGGAGACTTGATCTATCTGTAGGGCTTAGTGACGTGCTCGGACCTTCCGTGCTTGTAAAGGCGAGAGGTGCACGGACTAAGCTGCTGGCACCTTTCTTCTCTAGTAGTGGGACAGCCTGCTATCCCATAGCAAATGCCTCTCCTCAGGTGGCCAAGATACTCTGGAGCCAAACCGCGTGCTTACGGAGTGTAAAAGTCATTATCCAAGCGGGCACCCAGCGTGCTGTCGCAGTGACCGCCGACCACGAGGTTACCTCTACTAAGCTGGAGAAGGGGCATACCATTGCCAAATACAATCCCTTCAAGAAAATGGGCTTCAGATCCTCTACCAGGATCTCAGTACCTCTTATGCTGACCGTTCGAGTCATGTTGGCACTGAGTTGCGTCTGTCCGACCAGCGCCCTTGATGGCAGGCCTCTTGCAGCTGCAGGGATTGTGGTAACAGGAGACAAAGCAGTCAACATATACACCTCATCTCAGACAGGGTCAATCATAATCAAGTTACTCCCAAATATGCCCAAGGATAAAGAGGCGTGTGCAAAAGCCCCGTTGGAGGCATACAACAGGACATTGACTACTCTACTCACCCCTCTTGGTGATTCTATCCGTAGGATACAGGAGTCTGTGACCACGTCCGGAGGAAGGAGACAGAGGCGTTTTATAGGCGCCATTATCGGTGGTGTAGCTCTCGGGGTGGCAACCGCTGCACAGATAACAGCAGCCTCGGCTCTGATACAAGCCAATCAAAATGCTGCCAACATACTCCGGCTAAAGGAGAGCATTGCTGCAACCAATGAGGCTGTGCACGAGGTCACTAATGGATTATCACAACTAGCAGTGGCAGTTGGGAAGATGCAGCAATTTGTTAATGACCAGTTTAATAAAACAGCTCAAGAATTGGACTGTATAAAAATTACACAGCAGGTTGGTGTAGAACTCAACCTGTACCTAACTGAATTGACTACAGTATTCGGGCCACAAATCACTTCCCCTGCCTTAACTCAGCTGACTATCCAGGCGCTTTACAATCTAACTGGTGGGAATATGGATTACTTATTGACTAAGTTAGGTGTGGGGAACAGACAACTCAGCTCATTAATTAGTAGTGGCCTGATCACCGGCAACCCTATTCTGTACGACTCACAGACTCAACTCTTGGGTATACAGGTAACCCTACCCTCAGTCGGGAACCTAAATAATATGCGTGCCACCTACCTGGAAACCTTGTCTGTAAGTACAACCAAAGGATTTGCCTCAGCACTTGTCCCAAAAGTAGTGACACAGGTCGGTTCCGTGATAGAAGAGCTTGACACCTCGTACTGTATAGAGACCGATTTGGATCTATATTGTACAAGAATAGTGACATTCCCTATGTCTCCTGGTATTTATTCCTGTTTGAGTGGCAATACATCTGCTTGTATGTACTCAAAGACTGAAGGCGCACTCACTACGCCGTATATGACTCTCAAAGGGTCAGTTATTGCTAACTGTAAGATGACAACATGTAGATGTGCAGACCCCCCGGGTATCATATCGCAAAATTATGGAGAAGCTGTGTCTCTAATAGATAGGCAATCATGCAATATCTTATCCTTAGACGGGATAACTTTGAGGCTCAGTGGGGAATTTGATGCAACTTATCAAAAGAATATCTCAATACAAGATTCTCAAGTAATAGTGACAGGCAATCTTGATATCTCGACTGAGCTTGGGAATGTCAACAACTCGATAAGTAATGCCTTGGATAAGTTAGAGGAAAGCAACAGCAAATTAGATAAGGTCAATGTCAAACTGGCCAGTACATCCGCTCTTATTACCTATATCGTTTTAACTGTCATATCTCTTGTATGTGGTATACTCAGCCTGGTTCTAGCATGCTACCTGATGTACAAGCAAAAGGCGCAACAGAAGACCTTGTTGTGGCTTGGGAACAATACCCTAGACCAGATGAGGGCCACTACAAAAATGATGGACCGCGCAGTTAGCCAAGTTGCGCTAGAGAATGATGAAAGAGAGGCAAAAAATACATGGCGCTTGGTATTTCGGATCGCAATCCTACTCTCAACGGTGGTGACCTTAGCCATCTCTGCAGCCGCCCTTGCATATAGCATGGAGGCCAGCACACCTAGCGATCTTGTAGGCATACCGACTGCGATCTCTAGAGCAGAGGAAAAGATTACATCTGCACTCGGTTCCAATCAAGATGTAGTAGATAGGATATATAAGCAGGTGGCCCTCGAATCTCCACTGGCATTGCTAAACACCGAATCTACAATTATGAATGCAATAACGTCTCTCTCTTATCAAATCAGTGGGGCCGCAAATAGCAGCGGATGTGGAGCACCCATTCATGATCCAGATTATATTGGAGGAATAGGTAAAGAACTTATTGTAGATGATGTTAGTGACGTCACATCATACTATCCCTCTGCGTTCCAAGAACACCTGAACTTTATCCCGGCGCCTACTACAGGATCAGGTTGCACTCGGATACCCTCATTTGACATGAGCGCTACCCACTACTGTTATACTCACAATGTGATATTATCTGGCTGCAAAGATCACTCACACTCACATCAATATTTAGCACTTGGTGTGCTTCGGACATCTGCAACAGGGAGGGTATTCTTTTCCACTCTGCGTTCCATCAATCTGGATGACACCCAAAATCGAAAGTCTTGCAGTGTGAGTGCAACCCCCTTGGGTTGTGATATGCTGTGCTCTAAAATCACAGAGACTGAAGAAGAGGATTATAACTCAGCTATCCCCACGTCGATGGTACATGGAAGGTTAGGGTTCGACGGCCAATACCACGAGAAGGACTTAGATGTCACAACACTATTCGAGGACTGGGTGGCAAACTACCCAGGAGTAGGGGGCGGGTCTTTTATTGACAACCGCGTATGGTTCCCAGTTTACGGAGGGCTAAAACCCAATTCGCCCAGTGACACCGCACAAGAAGGGAAATATGTAATATACCAGCGATATAATGACACATGTCCAGATGAGCAAGATTATCAGATTCAAATGGCTAAGTCTTCATATAAGCCTGGGCGGTTTAGAGGGAAACGCATACAGCAGGCCATCTTATCTATCAAAGTGTCAACATCCTTGGGCGAGGACCCGGTGCTGACTGTACCGCCCAACACAGTAACACTCATGGGGGCTGAAGGCAGAGTTCTCACAGTAGGGACATCTCATTTCCTTTATCAGCGAGGGTCATCATACTTCTCCCCTGCCCTACTATATCCTATGATAGTCAGCAACAAAACAGCCACTCTTCATAGTCCTTATACATTCAATGCCTTCACTCGACCAGGTAATATCCCTTGCCAGGCCTCAGCAAGATGCCCTAACTCATGTGTTACCGGAGTCTATACTGATCCATATCCCTTGGTTTTCTATAGGAACCACACCTTGCGAGGGGTATTCGGGACGATGCTTGATGATAATCAAGCAAGACTCAACCCTGTATCTGCAGTATTTGACAGCATATCCCGCAGTCGCATAACCCGAGTGAGTTCAAGCAGCGTCAAGGCAGCATACACAACATCAACATGTTTTAAAGTTGTAAAGACCAATAAAACCTATTGTCTCAGCATTGCCGAAATATCCAATACCCTCTTCGGGGAATACAGAATCGTCCCCTTACTAGTAGAGATTCTCAAGGATGATGGGGTTATGGCGAGCTCCGGTCCCGAGAGGGCGGAGCATCAGATTATCCTACCAGAATCACACCTGTCTTCACCATTAGTCAAGCACAAACTGCTCTATTACTGGAAATTAACTGGGCTACCACTCCCTGACGAGTGTGACTTCGACCACCTCATTCTCAGCCGACAATGGAAGAAAATACTTGAATCAGCCTCCCCTGACACCGAGAGAATGATAAAACTTGGAAGGGCAGTGCACCAGACTCTCAACCACAATTCCAAGATAACCGGAGTACTCCATCCCAGGTGTTTAGAAGAATTGGCTAGTATTGAGGTTCCTGACTCAACCAACAAATTTCGGAAGATTGAGAAGAAAATCCAAATTCACAACACAAGGTATGGAGAACTGTTTACAAGACTGTGCACGCATGTAGAGAAGAAATTGTTGGGATCATCTTGGTCTAATAATGTCCCCCGGTCAGAAGAGTTCAACAGCATCCGTACAGATCCGGCATTCTGGTTTCACTCAAAATGGTCCACAACTAAGTTTGCATGGCTCCATATAAAACAGATTCAAAGGCATCTGATTGTGGCAGCAAGAACAAGGTCCGCAGCCAACAAATTGGTGACGCTGACTCATAAGGTAGGCCAAGTCTTTGTTACTCCTGAGCTGGTCATTGTGACACATACAGATGAGAACAAGTTCACGTGTCTTACCCAGGAGCTTGTGTTGATGTATGCAGATATGATGGAGGGCAGAGATATGGTCAACATAATATCATCCACGGCGGCACATCTCAGGAGCCTATCAGAGAAAATTGATGACATTCTGCGGTTAGTAGATGCCCTGGCAAAAGATCTAGGTAATCAAGTCTACGATGTTGTAGCACTCATGGAGGGATTTGCATACGGCGCCGTCCAGCTGCTTGAGCCGTCAGGTACATTCGCAGGGGATTTCTTCGCATTCAACCTGCAGGAGCTCAAAGACACGTTGATCGGACTCCTTCCTAAGGATATAGCAGAATCTGTGACTCACGCAATAGCCACTGTATTCTCCGGCTTAGAACAAAATCAAGCGGCTGAGATGCTGTGCCTGTTGCGTCTATGGGGCCACCCATTACTTGAGTCCCGTATTGCAGCAAAAGCAGTAAGGAGCCAAATGTGCGCACCAAAAATGGTAGACTTTGATATGATCCTCCAGGTATTGTCTTTCTTTAAAGGAACAATCATCAACGGATACAGAAAGAAGAACGCAGGTGTTTGGCCACGTGTCAAAGTAGATACGATATACGGGAAGGTCATTGGGCAGCTACACGCTGATTCAGCTGAGATTTCACACGATATCATGTTGAGAGAATACAAGAGTTTATCTGCGCTTGAATTCGAGCCATGTATAGAATACGACCCTATCACCAATCTGAGCATGTTTCTAAAGGACAAGGCGATCGCACACCCGAAAGACAACTGGCTCGCCTCGTTTAGGCGAAACCTTCTCTCTGAGGACCAGAAGAAACATGTAAAGGAGGCAACCTCTACTAACCGTCTCTTGATAGAGTTCTTAGAGTCAAATGATTTTGATCCATATAAGGAAATGGAATATCTGACGACCCTTGAGTACCTAAGAGATGACAATGTGGCAGTATCATATTCGCTCAAGGAGAAGGAAGTGAAGGTTAATGGGCGGATTTTTGCGAAGCTAACAAAGAAATTAAGGAACTGTCAAGTGATGGCGGAGGGGATCTTAGCTGACCAGATTGCACCTTTCTTTCAAGGGAATGGGGTCATTCAGGATAGCATATCTTTAACCAAGAGTATGCTAGCGATGAGTCAATTGTCTTTCAACAGCAATAAGAAACGTATCACTGACTGCAAAGAAAGAGTAGCCTCAAACCGCAATCACGATCAAAAGAGCAAGAATCGTCGGAGAGTTGCCACTTTTATAACAACTGACCTGCAAAAGTACTGTCTTAATTGGAGATATCAGACAATCAAACTGTTTGCTCATGCCATCAATCAGCTGATGGGCTTACCTCATTTCTTTGAATGGATTCATCTAAGGCTAATGGATACTACGATGTTTGTAGGAGACCCTTTCAATCCCCCAAGTGACCCAACTGACTGCGATCTCTCAAGAGTCCAGAATGATGACATATATATTGTCAGTGCTAGAGGGGGTATTGAGGGATTATGTCAGAAGCTATGGACAATGATCTCAATTGCTGCAATCCAACTTGCTGCAGCAAGATCACATTGTCGCGTCGCCTGTATGGTACAGGGTGACAATCAAGTAATAGCTGTAACGAGAGAGGTAAGGTCAGATGACTCCCCGGAAATGGTGTTAACACAATTGCATCAAGCCAGTGATAATTTCTTCAAGGAATTGATTCATGTTAATCATTTGATTGGCCATAATTTGAAGGATCGTGAAACAATCAGATCAGACACATTCTTCATATACAGCAAACGAATATTCAAAGATGGAGCAATACTCAGTCAAGTCCTCAAAAATTCATCTAAATTGGTGCTAATATCAGGCGACCTTAGTGAAAACACCGTAATGTCCTGTGCCAACATTGCATCTACTATAGCACGGCTATGCGAGAATGGGCTTCCAAAGGATTTCTGTTATTACTTAAACTACCTGATGAGTTGCGTGCAGACATACTTTGATTCTGAGTTTTCCATCACTAACAGCTCGCAACCCGATTCTAACCAGTCGTGGATTGAAGACATCTCTTTTGTGCACTCATATGTCCTGACCCCTGCTCAACTAGGGGGACTGAGCAACCTCCAATACTCAAGGCTCTACACGAGGAACATCGGTGACCCGGGAACTACTGCTTTTGCAGAGATCAAGCGATTAGAAGCAGTGGGGTTACTAAGTCCTAGTATTATGACTAACATCTTAACTAGGCCGCCTGGAAATGGAGATTGGGCCAGTCTGTGTAACGACCCTTACTCTTTCAATTTTGAGACTGTCGCGAGTCCAAATATTGTCCTTAAGAAACATACACAAAGAGTCCTATTTGAAACTTGTTCAAATCCCTTATTATCTGGCGTACATACAGAGGATAATGAGGCAGAAGAGAAGGCGTTGGCTGAATTTTTACTCAATCAAGAAGTAATTCATCCACGTGTCGCGCATGCTATCATGGAAGCAAGCTCTATAGGTAGGAGGAAGCAGATTCAAGGGCTTGTTGACACAACAAACACCGTAATCAAGATTGCATTAACTAGGAGGCCACTTGGCATCAAGAGGCTGATGCGGATAGTTAACTACTCGAGCATGCATGCAATGCTGTTTAGAGACGATGTTTTCTCATCTAACAGGTCTAACCACCCCTTAGTTTCCTCTAATATGTGTTCTCTGACGCTAGCAGACTATGCACGGAATAGAAGCTGGTCACCATTGACAGGGGGTAGAAAGATACTGGGTGTATCTAATCCTGATACTATAGAACTTGTAGAGGGTGAGATCCTTAGCGTCAGCGGGGGATGCACACGATGTGACAGCGGAGATGAACAATTCACTTGGTTCCATCTCCCGAGCAATATAGAACTGACCGATGACACCAGCAAGAATCCTCCGATGAGGGTGCCGTACCTCGGGTCAAAGACTCAAGAGAGGAGGGCCGCCTCGCTTGCGAAGATAGCTCATATGTCACCACATGTGAAAGCTGCTCTAAGGGCATCATCCGTGTTGATCTGGGCTTATGGAGACAACGAAATAAATTGGACTGCTGCTCTTAAAATTGCAAGATCTCGGTGTAATATAAACTCAGAGTATCTTCGACTATTGTCCCCCTTACCCACAGCTGGGAATCTCCAACATAGACTGGATGACGGCATAACTCANATGACATTCACCCCTGCATCTCTCTACAGGGTATCACCTTATATTCACATATCCAATGATTCTCAAAGGTTATTCACGGAAGAAGGAGTCAAAGAGGGAAATGTAGTTTATCAGCAAATCATGCTCTTGGGTTTATCTCTAATCGAATCACTCTTCCCAATGACGACAACCAGGACATACGATGAGATCACATTGCACCTCCACAGTAAATTTAGCTGCTGTGTCAGGGAAGCACCGGTTGCAGTTCCTTTCGAGTTACTCGGGATGGCACCAGAACTAAGGACAGTGACCTCAAATAAGTTTATGTATGATCCTAGTCCTGTATCGGAGGGGGACTTTGCGAGACTTGACTTAGCTATCTTTAAGAGTTATGAGCTTAATCTAGAATCATATCCCACAATAGAACTAATGAACATTCTTTCAATATCCAGCGGGAAGTTAATCGGCCAGTCTGTGGTTTCTTATGATGAAGATACTTCCATAAAGAATGACGCCATAATAGTGTATGACAACACCCGGAATTGGATCAGCGAAGCTCAGAATTCAGATGTGGTCCGCCTATTCGAGTATGCAGCACTTGAAGTGCTTCTCGACTGTTCGTATCAGCTCTACTATCTGAGAGTAAGAGGCCTAGACAATATCGTGTTGTACATGAGTGACTTATATAAGAATATGCCAGGAATTCTACTTTCCAACATTGCAGCTACAATATCTCATCCCATCATTCATTCAAGATTGCATGCAGTAGGCCTGGTCAATCACGACGGGTCACACCAACTTGCAGACACAGATTTCATCGAAATGTCTGCAAAACTATTAGTCTCTTGCACTCGACGCGTGGTCTCAGGTTTATATGCAGGGAATAAGTATGATCTGCTGTTCCCGTCTGTCTTAGATGATAACCTGAGTGAGAAGATGCTTCAGCTGATATCACGGTTATGCTGCCTGTATACGGTGCTCTTTGCTACAACAAGAGAAATCCCGAAAATAAGAGGCTTATCTGCAGAAGAGAAGTGTTCAGTACTCACCGAGTACCTACTGTCAGATGCTGTGAAACCATTACTTAGTTCTGAGCAAGTGAGCTCTATCATGTCTCCTAACATATTTACGTTCCCAGCTAATCTATATTACATGTCTCGGAAGAGCCTTAATTTGATTAGGGAAAGAGAGGACAGGGACACTATCTTGGCATTGTTGTTCCCCCAAGAGCCACTACTTGAGTTCCCCTTAGTACAAGATATTGGCGCTCGAGTGAAAGATCCATTCACCCGACAACCTGCAGCATTTTTACAAGAATTAGATTTGAGCGCTCCAGCAAGGTATGACGCATTTACACTTAGTCAGGTTCATTCTGAACACACATTACCAAATCCAGAGGACGACTACTTAGTACGATACCTGTTCAGAGGAATAGGGACCGCGTCCTCCTCTTGGTATAAGGCATCTCACCTTCTTTCTGTACCTGAGGTCAGATGTGCAAGGCACGGGAATTCCTTATACTTGGCAGAAGGAAGCGGAGCCATTATGAGTCTTCTCGAACTGCATGTGCCGCATGAGAATATCTATTACAATACGCTCTTCTCAAACGAGATGAACCCCCCACAGCGGCATTTCGGACCGACCCCAACACAGTTTCTGAATTCAGTTGTTTATAGGAATCTACAGGCGGAGGTACCATGTAAGGATGGATTTGTCCAGGAGTTCCGTCCATTATGGAGAGAGAATACAAAAGAAAGCGATCTGACCTCAGATAAAGCAGTGGGTTACATCACATCTGCAGTGCCCTACCGGTCTGTATCATTGCTGCACTGTGACATTGAGATTCCTCCAGGATCCAATCAAAGCTTACTGGATCAACTGGCTACCAATCTGTCTCTGATTGCCATGCATTCTATAAGGGAGGGCGGGGTCGTGATCATCAAAGTGTTGTATGCAATGGGATATTACTTCCACTTACTCATGAACTTGTTCACTCCGTGTTCTACAAAAGGATATATTCTCTCTAATGGCTATGCGTGTACGGGGGATATGGAGTGTTACCTGGTATTTGTCATGGGCTATCGAGGTGGGCCTACATTTGTACACGAGGTAGTGAGGATGGCAAAAACTCTAGTGCAGCGGCACGGTACACTTTTGGCTAAATCAGATGAGATCACACTGACTAGGTTATTTACCTCACAGCGGCAGCGTGTAACCGACATCCTATCCAGTCCTTTACCGAGACTAATAAAGTTCTTGAGAAAGAATATCGATACTGCGCTAATTGAAGCCGGGGGACAACCCGTCCGTCCGTTCTGTGCAGAGAGCTTGGTGAGGACACTAGCGGACACAACTCAGATGACCCAGATCATAGCTAGCCACATTGACACAGTCATCCGATCTGTGATCTACATGGAGGCTGAGGGTGATCTCGCCGACACAGTGTTCTTATTTACCCCCTACAATCTCTCTACAGACGGTAAAAAGAGAACATCACTTAAACAGTGCACAAGGCAGATCTTAGAGGTCACAATATTGGGTCTTAGAGCTGAAAATCTCAATAAAGTAGGTGATGTAGTCAGTCTAGTACTTAAAGGTATGATTTCTCTGGAGGACCTGATCCCTCTAAGAACATACTTGAAGCGTAGTACCTGCCCTAAGTATTTGAAGTCTGTTCTAGGTATTACTAAACTCAAAGAAATATTTACAGACACCTCTTTATTATACTTGACTCGTGCTCAACAAAAATTCTACATGAAAACTATAGGCAACGCAGTCAAGGGATACTACAGTAACTGTGACTCT
>2005/Australia/I-2vaccine
ATGTCCTCTATATTCGATGAGTACGAGCAGCTCCTCGCGGCTCAGACTCGCCCCAATGGAGCTCATGGCGGAGGAGAGAAGGGGAGCACCTTAAAAATAGAGGTCCCGGTATTTACTCTCAACAGTGATGACCCGGAAGATAGATGGAACTTCGCAGTGTTTTGTCTTCGGATTGCTGTTAGCGAGGATGCCAACAAACCACTTAGGCAAGGTGCTCTCATATCTCTCTTATGTTCCCACTCTCAGGTGATGAGGAACCATGTTGCCCTTGCGGGGAAACAGAATGAGGCCACACTGGCTATTCTTGAGATCGATGGTTTTACCGACGGCGTGCCCCAGTTTAACAACAGGAGCGGGGTGTCTGAAGAGAGAGCACAGAGATTTATGATGATAGCAGGGTCTCTCCCTCGGGCATGCAGCAACGGTACCCCGTTCGTCACAGCTGGGGTTGAGGGTGATGCACCAGAAGACATTACTGATACCTTGGAGAGGATCCTTTCTATCCAGGCTCAAGTATGGGTCACGGTGGCAAAGGCCATGACTGCATATGAGACAGCAGATGAGTCAGAAACAAGAAGAATCAATAAGTATATGCAGCAAGGTAGGGTCCAGAAGAAGTACATCCTCCACCCCGTATGCAGGAGCGCAATCCAACTCACAATCAGACAGTCTCTAGCGGTCCGCATCTTCTTGGTTAGCGAGCTTAAGAGAGGCCGCAACACGGCAGGTGGGACCTCCACCTATTACAACTTGGTGGGGGATGTAGACTCATACATCAGGAACACCGGGCTCACTGCATTCTTCCTGACACTTAAATATGGAATTAACACCAAGACATCAGCCCTTGCACTTAGCAGCCTCTCAGGCGATATCCAAAAAATGAAGCAGCTCATGCGCTTATATCGGATGAAAGGGGATAATGCGCCGTATATGACATTGCTCGGTGACAGTGACCAGATGAGCTTTGCACCCGCTGAGTATGCACAACTCTACTCATTTGCCATGGGCATGGCATCAATCCTAGATAAAGGAACTAGCAAGTACCAATTCGCCAGAGACTTTATCAGCTCATCATTCTGGAGACTTGGAGTAGAGTACGCTCAGGCTCAAGGAAGTAGCATAAATGAGGATATGGCCGCCGAGCTAAAGCTAACCCCAGCAGCAAGGAGAGGCTTGGCAGCTGCTGCCCAAAGAGTGTCTGAGGAGACCAGCAGCATAGATATGCTCACCCAACAAGCCGGGGTCCTCACCGGACTCAATAACGGAGGCTCCCAAGCCCCCCAAGGTGCACCGAACAGATCACAAGGGCAACAGGACACTGGGGACGGGGAGACCCAATTTCTGGATCTGATGAGAGCGGTGGCAAATAGCATGAGAGAAGCGCCCAACTCTGCGCAGGGCAACCCCCAACTGGGGCCTCCCCCAACCCCTGCGACCTCCCAAGACAATGACACCGACTGGGGGTACATGGCCACCTTTACAGATGCGGAAATCGACGAGCTCTTTGAGACCAGTGGAACTGTCATTGACAGTATAATTACTGCCCAAGGAAAACCAGTAGAGACTGTCGGAAGGAGTGCAATCCCACAAGGCAAAACCAAGGCTTTGAGCACAGCATGGGAGAAACACAGGAGCATCCAGTCTCCAGCCAGCCAGGACACCTCCGATCGACAGGATAGACCAGACAAACCGCTGTCCACACCCGAGCAAGCGAGTCCGAACGACAGCCTGCCTGCCACATCCACCGACCAGCCTCCCACTCAGAACGCAGATGAAGCCAGCGACACACAGCTCAAGACCGGAGCAAGCAACTCTCTGTTATCGATGCTTGATAAACTCAGCAATAAGTCATCTAATGCTAAAAAGGGCCCATGGTCGAGCCCTCAGGAAGGGCACAACCAACGTCTGAATCAACAACAGGGGAGCCAACCGAGCCGCGGGAACAGTCAAGAGAGACCGCAGAACCAGGCCAAGGTCATCCCTGGAAACCAGGTCACAGAC------------GCGAACACAGCATATCATGGACAATGGGAGGAGTCACAACTATCAGCTGGTGCAACCCATCATGCTCTCCGATTAGAGCAGAGCCAAGACAATACTCCTGTATCTGTGGATCATGTCCAGTTACCTGTCGACTTTGCGCAGGCGATGATGTCTATGATGGAGGCGATATCACAGAGGGTAAGTAAAGTTGACTATCAACTGGACCTTGTCTTGAAACAGACTTCTTCCATCCCCATGATGCGGTCTGAAATCCAGCAACTGAAGACGTCTGTTGCGGTCATGGAAGCCAATTTGGGCATGATGAAGATCCTAGATCCTGGTTGTGCCAATGTTTCATCTCTAAGTGATCTACGGGCAGTTGCTCGATCCCACCCGGTTTTAATTTCTGGCCCCGGAGACCCATCTCCTTATGTGACCCAAGGAGGCGAAATGGCACTCAATAAACTCTCGCAGCCGGTGCAACACCCCTCTGAATTGATCAAACCTGCCATGGCAAGCGGGCCTGATATAGGATTGGAGAAAGACACTGTCCGTGCATTGATCATGTCACGCCCTATGCACCCGAGCTCTTCAACTAAGCTCTTGAGCAAACTGGACGCAGCCGGATCGATTGAGGAAATTAGGAAAATTAAGCGCCTTGCACTGAATGGTATGGACTCATCTAGGACAATCGGGCTGTACTTTGATTCTACCCTTCCTTCTAGCAACCTGCTAGCATTCCCGATCGTCCTACAAGATACAGGAGATGGGAAGAAGCAAATCGTCCCGCAATACAGGATCCAGCGTCTTGACTCGTGGACAGAGAGCAAAGAAGACTCAGTATTCATCACCACCTACGGATTCATCTGTCAGGTCGGGAGTGAAGAAGCCACTGTCGGCATGATCAATGATAATCCCAAGCGCGAGTTACTTTCCGCTGCTATGCTCTGCCTAGGGAGTGTACCGAATGTCGGGGATCTTGTTGAGCTGGCAAGGGCCTGCCTCACTATGGCGGTGACATGCAAGAAGAGTGCAACTAACACTGAGAGAATGGTCTTCTCAGTAGTGCAGGCACCCCAGGTTCTGCAAAGCTGTAGGGTTGTGGCAAACAAATACTCGTCGGTGAACGCAGTCAAACACGTGAGAGCGCCAGAGAAGATCCCTGGGAGTGGAACCCTAGAGTACAAAGTAAACTTTGTCTCTCTGACCGTGGTGCCAAGAAAGGACGTCTACAAGATCCCAACTGCAGCACTTAAGGTCTCTGGCTCCAGTCTGTACAATCTTGCGCTCAATGTCACGATTGATGTGGAAGTAGACCCGAAGAGCCCGTTGGTCAAATCTCTTTCAAAGTCAGACAGTGGGTACTATGCTAATCTCTTCTTACATATTGGGCTTATGTCCACTATAGATAAGAAGGGGAAGAAAGTGACATTTGACAAGCTGGAAAGGAAGATACGGAGACTTGATCTATCTGTAGGACTCAGTGACGTGCTCGGGCCTTCCGTACTTATAAAGGCGAGAGGTGCACGGACTAAGCTGCTGGCACCTTTCTTCTCCAGCAGCGGGACAGCCTGCTATCCCATAGCAAATGCCTCTCCACAGGTGGCCAAGATACTCTGGAGCCAAACTGCGTGCCTGCGGAGTGTAAAAGTCATCATCCAAGCAGGCACCCAGCGCGCTGTTGCAGTGACCGCCGACCACGAGGTTACTTCCACCAAGCTAGAGAAGGGGCACACTATTGCCAAATACAATCCCTTCAAGAAAATGGGTTCCAAGTCTTCTACCAGGTTCCCAGTACCTCTAATGCTGACCGTCCGAGTCATGCTGGCACTGAGTTGCGTCTGTCCGGCCAGCGCCCTTGATGGCAGGCCTCTTGCGGCTGCAGGGATTGTGGTAACAGGAGACAAAGCGGTCAACATATACACATCATCTCAGACAGGGTCAATCATAATCAAGTTACTCCCGAATATGCCCAAGGATAAAGAGGCGTGTGCAAAAGCACCGTTGGAGGCATACAACAGGACATTGACTACTTTGCTCACCCCTCTTGGTGATTCTATCCGTAGGATACAAGAGTCTGTGACCACGTCCGGAGGAAGAAAACAGGGACGCCTTATAGGAGCCATTATCGGTGGTGTAGCTCTCGGGGTCGCGACCGCTGCACAAATAACAGCAGCCTCGGCTTTGATACAAGCCAATCAAAATGCTGCCAACATCCTCCGGCTCAAAGAGAGCATTGCTGCAACCAATGAGGCTGTACACGAGGTCACTGACGGATTATCACAACTAGCAGTGGCAGTTGGGAAGATGCAGCAATTTGTTAATGACCAGTTTAATAAGACAGCCCAGGAATTGGACTGTATAAAAATTGCACAGCAAGTTGGTGTAGAACTCAACCTGTACTTAACTGAATTGACTACAGTATTTGGGCCGCAAATCACTTCCCCTGCCTTAACTCAGCTGACTATCCAGGCGCTTTACAATCTAGCTGGTGGGAATATGGATTACTTGTTAACTAAGTTAGGTGTGGGGAATAACCAACTCAGCTCATTAATTAGTAGTGGCCTGATCACCGGCAACCCTATTCTGTATGACTCACAGACTCAACTCTTGGGTATACAGGTAATCCTACCCTCAGTCGGGAATCTAAATAATATGCGTGCCACCTATCTGGAAACCTTGTCTGTAAGTACAACTAAAGGATTTGCCTCAGCTCTTGTCCCAAAGGTAGTGACACAGGTCGGTTCTGTGATAGAAGAGCTTGACACCTCATACTGTATAGAGACCGATTTGGATCTATATTGTACAAGAATAGTGACATTCCCTATGTCTCCTGGTATTTATTCCTGTTTGAGTGGCAATACATCTGCTTGCATGTACTCAAAGACAGAAGGCGCACTCACTACGCCGTATATGACCCTCAAAGGCTCAGTTATTGCAAACTGTAAGATGACAACATGTAGGTGTGCAGATCCCCCGGGTATCATATCGCAAAATTATGGAGAAGCTGTGTCTCTAATAGATAGGCAATCATGCAATATCCTATCCTTAGACGGGATAACTTTGAGGCTCAGTGGGGAATTCGATGCAACTTATCAAAGGAATATCTCAATACAAGATTCTCAAGTTATAGTGACAGGCAATCTTGATATCTCAACTGAGCTTGGGAATGTCAACAACTCGATAAGCAATGCTTTGGATAAGTTAGAGGAAAGCAACAGCAAACTAGACAAGGTCAATGTCAAATTGGCCAGCACATCCGCTCTTATTACCTACATCGTTTTAACTGTCATATCTCTCATATGTGGTATACTTAGCCTGGTTCTAGCATGCTACCTGATGTACAAGCAAAAGGCGCAACAGAAGACCTTGCTGTGGCTTGGGAATAATACCCTAGACCAGATGAGGGCCAATACAAAAATGATGGACCGCGCAGTTAGCCAAGTTGCGCTAGAGAATGATGAAAGAGAGGCAAGGAATACATGGCGCCTGGTATTCCGGATCGCAATCCTATTTTTAACGGTAGTGACTCTAGCCGTCTCTGCAGCTGCCCTTGCATATAGTATGGAAGCCAGCACACCTAGCGATCTTGTAGGCATACCGACTGCGATCTCTAGAGCAGAGGAAAAGATTGCATCTGCACTCGGTTCCAATCAAGATGTAGTAGATAGAATATATAAGCAGGTGGCCCTCGAATCTCCACTGGCATTGCTAAACACCGAATCCACAATTATGAACGCAATAACATCTCTCTCTTATCAGATCAATGGGGCTGCAAATAGCAGCGGATGTGGAGCACCCATTCATGATCCAGATTATATTGGGGGAATAGGTAAAGAACTTATTGTAGATGATGATAGCGACGTCACATCATTCTATCCCTCCGCATTCCAAGAACATCTGAACTTTATCCCGGCGCCTACTACAGGATCAAGCTGCACTCGGATACCCTCATTTGATATGAGTGCTACCCACTACTGTTATACTCACAATGTGATATTATCTGGATGCAGAGATCACTCGCACTCACATCAATATTTAGCACTTGGTGTGCTTCGGACATCTGCAACAGGGAGGGTATTCTTTTCCACTCTGCGTTCCATCAATCTGGATGACACCCAAAATCGGAAGTCTTGCAGTGTGAGTGCAACTCCCTTGGGTTGTGATATGCTATGTTCCAAAGTCACAGAGACTGAAGAAGAGGATTATAACTCAGCTGCCCCCACGTCGATGGTACACGGGAGGTTAGGGTTCGACGGCCAATATCATGAGAAGGACCTAGACGTCACAACACTATTCGAGGACTGGGTGGCAAACTACCCAGGAGTAGGGGGCGGGTCTTTTATTGACAATCGCGTATGGTTCCCAGTTTACGGAGGGCTAAGACCCAATTCGCCCAGTGACACCGCACAAGAAGGGAAATATGTAATATACAAGCGATATAATGACACATGTCCAGACGAGCAAGATTATCAGATTCGAATGGCTAAGTCTTCATATAAGCCTGGGCGGTTTGGTGGGAAACGCGTACAGCAAGCCATCTTATCTATCAAAGTGTCAACATCCTTGAGTGAGGACCCAGTGCTGACTGTACCGCCCAACACAGTCACACTCATGGGGGCTGAAGGCAGAGTTCTCACAGTAGGGACATCTCATTTCTTTTATCAACGAGGGTCATCGTACTTCTCCCCTGCCCTACTATACCCCATGATAGTCAGTAACAAAACAGCCACTCTTCATAGTCCTTATATATTCAATGCTTTTACTCGACCAGGTAGTATCCCTTGCCAGGCTTCAGCAAAATGCCCTAACTCATGTGTTACCGGAGTCTATACTAATCCATATCCCTTGGTCTTCTATAGGAACCACACCTTGCGAGGGGTATTCGGGACGATGCTTGATGATGTACAAGCAAGACTCAACCCGGTATCTGCAGTATTTGACGGCATATCTCGCAGTCGCATAACCCGGGTGAGTTCAGGCAGCACCAAGGCAGCATACACAACATCGACATGTTTTAAAGTTGTAAAGGCCAATAAAACCTATTGTCTCAGCATTGCAGAAATATCCAATACCCTATTCGGGGAATTCAGAATCGTCCCTTTACTAGTTGAGATTCTCAAGGATGATGGGGTTATGGCGAGCTCCGGTCCCGAAAGGGCAGAGCATCAGATTATCCTACCAGAGTCACACTTATCTTCACCATTAGTCAAGCACAAACTACTCTATTACTGGAAATTAACTGGGTTACCACTCCCTGATGAGTGTGACTTCGACCACCTCATTCTCAGCCGACAATGGAAAAAAATACTTGAATCGGCCTCCCCTGACACTGAGAGAATGATAAAACTTGGAAGGGCAGTGCACCAGACTCTCAACCACAATTCCAGGATAACCGGAGTACTCCATCCCAGGTGTTTAGAAGAACTGGCTAGTATTGAGATTCCTGACTCAACCAACAAGTTTCGGAAGATAGAGAAGAAAATCCAAATTCACAACACAAGGTATGGAGAACTGTTCACAAGACTGTGCACGCATGTAGAGAAGAAATTGTTGGGATCATCTTGGTCTAATAACGTCCCCCGGTCAGAAGAGTTCAACAGCATCCGTACGGATCCGGCATTCTGGTTTCACTCGAAATGGTCCACAACTAAGTTTGCATGGCTCCATCTAAAACAGATTCAAAGGCATCTGATTGTAGCAGCAAGAACAAGGTCCGCAGCCAACAAATTGGTGACACTGACTCATAAGGTAGGCCAAGTCTTTGTTACTCCTGAGCTTGTCATTGTGACACATACAGATGAGAACAAGTTCACGTGTCTTACACAAGAACTTGTGTTGATGTATGCAGATATGATGGAGGGCAGAGATATGGTCAACATAATATCATCCACGGCGGCACATCTCAGGATCCTATCAGAGAAAATTGATGACATTCTGCGGTTAGTAGATGCCCTGGCAAAAGATCTGGGCAATCAAGTCTATGATGTTGTGGCACTCATGGAGGGATTTGCATACGGCGCCGTCCAGCTGCTTGAGCCATCAGGTACGTTTGCAGGGGATTTCTTTGCATTCAATCTGCAAGAGCTCAAAGACACTTTGATCGGCCTCCTTCTTAAGGACATAGCAGAATCTGTAACTCACACAATAGCCACCATATTCTCTGGCTTAGAACAAAATCAAGCGGCTGAGATGCTGTGTCTGTTGCGTTTATGGGGCCACCCATTACTTGAGTCCCGTGTTGCGGCGAAAGCAGTAAGGAACCAAATGTGTGCACCAAAAATGGTAGACTTTGATATGATCCTCCAGGTATTGTCATTCTTTAAAGGAACAATCATCAACGGATACCGAAAGAAGAATGCAGGTGTTTGGCCACGTGTCAAAGTAGATACGATATATGGGAAGGTTATTGGGCAGTTACATGCTGATTCAGCGGAAATTTCACACGATATCATGTTGAGAGAGTACAAGAGTTTATCTGCGCTTGAATTCGAGCCCTGTATAGAATACGACCCTATCACCAATCTGAGTATGTTTCTAAAAGATAAGGCGATCGCACACCCGAAAGACAACTGGCTCGCCTCATTTAGGCGAAACCTTCTCTCTGAGGACCAGAAGAAACATGTAAAAGAGGCAACATCTACTAACCGTCTCTTGATAGAATTCTTAGAGTCAAATGATTTCGATCCATATAAGGAGATGGAATATCTAACGACCCTCGAGTACCTAAGGGATGACAATGTGGCAGTATCATACTCACTCAAGGAGAAGGAGGTGAAGGTCAATGGACGGATTTTTGCTAAGCTAACAAAGAAATTAAGGAACTGTCAGGTGATGGCGGAAGGGATCTTAGCTGACCAGATTGCACCTTTCTTTCAGGGGAATGGGGTCATTCAGGATAGCATATCTTTAACCAAGAGTATGCTAGCGATGAGTCAACTGTCATTCAACAGCAATAAGAAACGTATCACTGACTGCAAAGAAAGAGTAGCCTCAACCCGCAATCACGATCAAAAAAGCAAGAATCGTCGGAGAGTTGCCACTTTTATAACGACTGACCTGCAGAAGTACTGTCTTAATTGGAGATATCAGACAATCAAACTGTTCGCTCATGCCGTTAATCAGCTGATGGGCTTACCTCATTTCTTCGAATGGATTCATCTAAGGCTAATGGATACTACGATGTTTGTAGGTGACCCTTTCAATCCCCCAAGTGACCCAACTGACTGTGATCTCTCAAGAGTTTCAAATGACGACATATATATTGTCAGTGCTAGGGGGGGTATTGAGGGATTATGTCAGAAGCTATGGACAATGATCTCAATTGCTGCAATCCAACTTGCTGCAGCGAGATCACATTGCCGCGTAGCCTGTATGGTACAAGGTGACAATCAAGTAATAGCTGTAACGAGAGAAGTAAGATCAGATGACTCCCCGGAAATGGTGTTAACACAATTGCATCAAGCAAGTGATAATTTCTTCAAGGAATTGATTCATGTTAATCATTTGATTGGCCATAATTTGAAGGATCGTGAAACAATCAGATCAGACACATTCTTCATATACAGCAAACGAATATTCAAGGATGGAGCAATACTCAGTCAGGTCCTTAAAAATTCATCTAAATTAGTGCTAATATCAGGCGACCTTAGTGAAAACACCGTAATGTCCTGTGCCAACATTGCATCTACTATCGCACGGCTGTGTGAGAACGGGCTTCCAAAGGATTTCTGTTATTACTTAAACTACTTAATGAGTTGCGTGCAGACATACTTTGATTCTGAGTTTTCCATCACTAATAGCTCGCACCTCGGTTCTAACCAGTCTTGGATTGAAGACATCTCTTTTGTGCACTCATACGTCCTAACCCCTGCCCAGCTAGGAGGACTGAGCAACCTCCAATATTCAAGGCTCTACACAAGGAACATCGGTGACCCGGGAACTACTGCTTTTGCAGAGATCAAACGATTAGAAGCAGTGGGGTTACTAAGTCCTAGTATTATGACTAACATCTTGACTAGGCCGCCTGGAAATGGAGACTGGGCCAGTCTGTGTAACGACCCTTACTCTTTCAATTTTGAGACTGTCGCGAGTCCAAACATTGTCCTTAAGAAACATACACAAAGAGTCCTATTTGAATCTTGCTCAAATCCCTTATTATCTGGAGTGCATACAGAGGATAATGAGGCAGAAGAGAAGGCGTTGGCTGAATTTTTACTCAATCAAGAAATAATTCATCCACGTGTTGCGCATGCTATCATGGAAGCAAGCTCTGTAGGTAGGAGGAAGCAGATTCAAGGGCTTGTTGACACAACAAACACTGTAATCAAGATTGCATTGACTAGGAGGCCACTTGGCATCAAGAGGCTGATGCGGATAGTTAACTATTCGAGCATGCATGCAATGCTGTTTAGAGACGATGTTTTCTCATCTAACAGGTCTAACCACCCCTTAGTCTCCTCTGATATGTGTTCTCTGACGCTAGCAGACTATGCACGGAATAGAAGCTGGTCACCTTTGACAGGGGGTAGAAAGATACTGGGTGTATCTAATCCCGATACTATAGAACTTGTAGAGGGTGAGATCCTTAGCGTAAGCGGAGGATGCACAAGGTGTGACAGCGGAGATGAACAATTCACTTGGTTCCATCTCCCGAGCAATATAGAACTGACCGATGACACCAGCAAGAATCCTCCGATGAGAGTGCCATACCTCGGGTCAAAGACTCAAGAGAGGAGAGCCGCCTCGCTTGCGAAAATAGCTCATATGTCACCACATGTGAAAGCTGCTCTAAGGGCATCATCCGTGTTGATCTGGGCTTATGGAGACAACGAAGTAAACTGGACTGCTGCTCTTAAGATTGCAAGATCTCGGTGCAATATAAACTCAGAGTACCTTCGGCTATTGTCCCCCTTACCTACAGCTGGGAATCTCCAACACAGACTGGATGACGGCATAACTCAGATGACATTCACCCCTGCATCTCTCTACAGAGTGTCACCTTATATTCACATATCCAATGATTCTCAAAGGTTATTCACGGAAGAAGGAGTCAAAGAAGGGAATGTGGTTTATCCGCAAATCATGCTCTTGGGTTTATCTCTAATTGAGTCACTCTTCCCGATGACGACAACCAGGACATATGATGAGATTACATTGCACCTCCACAGTAAATTTAGCTGCTGTATCAGGGAAGCACCTGTTGCAGTCCCTTTCGAGTTATTCGGGATGGCACCAGAATTAAGGATAGTGACCTCAAATAAGTTTATGTATGATCCTAGTCCTGTAGCGGAGGGTGACTTTGCGAGACTTGACTTAGCTATCTTTAAGAGTTATGAGCTCAATCTAGAATCATATCCCACAATAGAGCTAATGAACATTCTTTCAATATCCAGCGGAAAATTAATCGGCCAGTCTGTGGTTTCTTATGATGAAGATACCTCTATAAAGAATGACGCCATAATAGTGTATGACAACACCCGGAATTGGATCAGCGAAGCTCAGAATTCAGATGTGGTCCGTCTATTTGAGTATGCGGCACTTGAAGTGCTTCTCGACTGTTCTTATCAGCTCTACTATCTGAGAGTAAGGGGCCTAAACAATATCGTGTTGTATATGAGTGACTTATATAAGAATATGCCAGGAATTCTACTTTCCAACATTGCAGCCACAATATCTCATCCCATCATTCATTCAAGATTACATGCAGTAGGCCTTGTTAATCATGACGGGTCACACCAACTTGCAGACACAGATTTCATCGAAATGTCTGCAAAACTGTTAGTTTCCTGCACCCGACGCGTGGTCTCAAGTTTATATGCAGGGAATAAGTATGATCTGCTGTTTCCATCTGTCTTAGATGACAACCTGAGTGAAAAGATGCTTCAGCTGATATCTCGGTTATGCTGCCTGTATACGGTGCTCTTTGCTACAACAAGAGAGATCCCGAAAATAAGAGGCTTATCTGCAGAAGAGAAGTGTTCAGTACTTACTGAGTACCTGCTGTCAGATGCTGTGAAACCACTACTTAGTTCTGAACAAGTGAGCTCTATCATGTCTCCTAACATAGTTACATTCCCAGCTAATCTATATTACATGTCTCGGAAGAGCCTTAATTTGATTAGGGAAAGAGAGGACAGGGACACTATCTTGGCATTGTTGTTCCCCCAAGAGCCACTACTTGAGTTCCCCTTAATACAAGATATTGGCGCTCGAGTGAAAGATCCATTCACCCGACAACCTGCGGCGTTTTTACAAGAATTAGATTTGAGCGCTCCAGCAAGGTATGACGCATTTACACTTAGTCAGGTTCATTCTGAATACACATCATCAAATCTGGAGGGAGACTACTTAGTACGATACCTGTTCAGAGGAATAGGGACCGCGTCCTCCTCTTGGTATAAGGCATCTCACCTTCTTTCTGTACCTGAGGTCAGATGTGCAAGGCACGGAAATTCCTTATACTTGGCAGAAGGAAGCGGAGCCATTATGAGTCTTCTCGAACTGCATGTGCCGCATGAGACTATCTATTACAATACACTCTTCTCAAACGAAATGAACCCCCCACAGCGACATTTTGGACCGACTCCAACACAGTTTCTGAATTCAGTTGTTTATAGGAATCTACAAGCGGAGGTACCATGTAAGGATGGATTTGTCCAGGAGTTCCGTCCATTATGGAGAGAGAATACAGAAGAAAGCGATCTGACCTCAGATAAAGCAGTGGGTTACATCACATCTGCAGTGCCCTACCGGTCTGTATCATTGCTGCACTGTGACATTGAGATTCCTCCAGGATCCAATCAAAGCTTACTAGATCAACTGGCTACCAATCTGTCTCTGATTGCCATGCATTCTGTAAGGGAGGGCGGGGTCGTGATCATCAAAGTGTTGTATGCGATGGGATATTACTTCCATCTACTCATGAACTTGTTCACTCCATGTTCTACAAAAGGATATATTCTCTCTAATGGCTATGCATGTAGAGGGGATATGGAGTGCTACTTGGTATTTGTCATGGGTTATCTAGGTGGGCCTACATTTGTACATGAGGTAGTGAGGATGGCAAAAACTCTAGTGCAGCGGCACGGTACACTTTTGTCCAAATCAGATGAGATCACACTGACTAGATTATTTACCTCACAGCAGCAGCGTGTAACAGACATCTTATCCAGTCCGTTACCGAGACTAATAAAGTTCTTGAGAAAGAATATAGATACTGCGCTAATTGAAGCCGGGGGACAGCCCGTCCGTCCGTTCTGTGCAGAGAGCTTGGTGAGCACACTAACGGACATAACTCAAATGACCCAGATCATCGCCAGTCACATTGACACGGTTATTCGATCTGTGATCTACATGGAGGCTGAAGGTGATCTCGCTGACACAGTGTTCTTATTTACCCCTTACAACCTCTCTACAGACGGTAAGAAGAGGACATCACTTAAACAGTGCACAAGGCAGATCTTAGAGGTCACAATATTGGGTCTTAGAGTTGAGAATCTCAATAAAGTAGGTGATGTAGTCGGTCTAGTGCTTAAAGGTATGATTTCTCTGGAGGACCTGATCCCTCTAAGAACATACTTGAAGCGTAGTACCTGCCCTAAGTATTTGAAGTCTGTTCTAGGTATTACTAAACTCAAGGAAATGTTTACAGACACCTCTTTATTATACTTGACTCGTGCTCAACAAAAGTTCTACATGAAAACTATAGGCAACGCAATCAAGGGATACTACAATAACTGTGACTCT
>2005/Australia/I-2progenitor
ATGTCCTCTATATTCGATGAGTACGAGCAGCTCCTCGCGGCTCAGACTCGCCCCAATGGAGCTCATGGCGGAGGAGAGAAGGGGAGCACCTTAAAAATAGAGGTCCCGGTATTTACTCTCAACAGTGATGACCCGGAAGATAGATGGAACTTCGCAGTGTTTTGTCTTCGGATTGCTGTTAGCGAGGATGCCAACAAACCACTTAGGCAAGGTGCTCTCATATCTCTCTTATGTTCCCACTCTCAGGTGATGAGGAACCATGTTGCCCTTGCGGGGAAACAGAATGAGGCCACACTGGCTATTCTTGAGATCGATGGTTTTACCGACGGCGTGCCCCAGTTTAACAACAGGAGCGGGGTGTCTGAAGAGAGAGCACAGAGATTTATGATGATAGCAGGGTCTCTCCCTCGGGCATGCAGCAACGGTACCCCGTTCGTCACAGCTGGGGTTGAGGGTGATGCACCAGAAGACATTACTGATACCTTGGAGAGGATCCTTTCTATCCAGGCTCAAGTATGGGTCACGGTGGCAAAGGCCATGACTGCATATGAGACAGCAGATGAGTCAGAAACAAGAAGAATCAATAAGTATATGCAGCAAGGTAGGGTCCAGAAGAAGTACATCCTCCACCCCGTATGCAGGAGCGCAATCCAACTCACAATCAGACAGTCTCTAGCGGTCCGCATCTTCTTGGTTAGCGAGCTTAAGAGAGGCCGCAACACGGCAGGTGGGACCTCCACCTATTACAACTTGGTGGGGGATGTAGACTCATACATCAGGAACACCGGGCTCACTGCATTCTTCCTGACACTTAAATATGGAATTAACACCAAGACATCAGCCCTTGCACTTAGCAGCCTCTCAGGCGATATCCAAAAAATGAAGCAGCTCATGCGCTTATATCGGATGAAAGGGGATAATGCGCCGTATATGACATTGCTCGGTGACAGTGACCAGATGAGCTTTGCACCCGCTGAGTATGCACAACTCTACTCATTTGCCATGGGCATGGCATCAATCCTAGATAAAGGAACTAGCAAGTACCAATTCGCCAGGGACTTTATGAGCACATCATTCTGGAGACTTGGAGTAGAGTACGCTCAAGCTCAAGGAAGTAGCATAAATGAGGATATGGCCGCCGAGCTAAAGCTAACCCCAGCAGCAAGGAGAGGCTTGGCAGCTGCTGCCCAAAGAGTGTCTGAGGAGACCAGCAGCATAGATATGCTCACCCAACAAGCCGGGGTCCTCACCGGACTCAATAACGGAGGCTCCCAAGCCCCCCAAGGTGCACCGAACAGATCACAAGGGCAACAGGACACTGGGGACGGGGAGACCCAATTTCTGGATCTGATGAGAGCGGTGGCAAATAGCATGAGAGAAGCGCCAAACTCTGCGCAGGGCAACCCCCAACTGGGGCCTCCCCCAACCCCTGGGACCTCCCCAGACAATGACACCGACTGGGGGTACATGGCCACCTTTACAGATGCGGAAATCGACGAGCTCTTTGAGACCAGTGGAACTGTCATTGACAGTATAATTACTGCCCAAGGAAAACCAGTAGAGACTGTCGGAAGGAGTGCAATCCCACAAGGCAAAACCAAGGCTTTGAGCACAGCATGGGAGAAACACAGGAGCATCCAGTCTCCAGCCAGCCAGGACACCTCCGATCGACAGGATAGACCAGACAAACCGCTGTCCACACCCGAGCAAGCGAGTCCGAACGACAGCCTGCCTGCCACATCCACCGACCAGCCTCCCACTCAGAACGCAGATGAAGCCAGCGACACACAGCTCAAGACCGGAGCAAGCAACTCTCTGTTATCGATGCTTGATAAACTCAGCAATAAGTCATCTAATGCTAAAAAGGGCCCATGGTCGAGCCCTCAGGAAGGGCACAACCAACGTCTGAATCAACAACAGGGGAGCCAACCGAGCCGCGGGAACAGTCAAGAGAGACCGCAGAACCAGGCCAAGGTCATCCCTGGAAACCAGGTCACAGAC------------GCGAACACAGCATATCATGGACAATGGGAGGAGTCACAACTATCAGCTGGTGCAACCCATCATGCTCTCCGATTAGAGCAGAGCCAAGACAATACTCCTGTATCTGTGGATCATGTCCAGTTACCTGTCGACTTTGCGCAGGCGATGATGTCTATGATGGAGGCGATATCACAGAGGGTAAGTAAAGTTGACTATCAACTGGACCTTGTCTTGAAACAGACTTCTTCCATCCCCATGATGCGGTCTGAAATCCAGCAACTGAAGACGTCTGTTGCGGTCATGGAAGCCAATTTGGGCATGATGAAGATCCTAGATCCTGGTTGTGCCAATGTTTCATCTCTAAGTGATCTACGGGCAGTTGCTCGATCCCACCCGGTTTTAATTTCTGGCCCCGGAGACCCATCTCCTTATGTGACCCAAGGAGGCGAAATGGCACTCAATAAACTCTCGCAGCCGGTGCAACACCCCTCTGAATTGATCAAACCTGCCATGGCAAGCGGGCCTGATATAGGATTGGAGAAAGACACTGTCCGTGCATTGATCATGTCACGCCCTATGCACCCGAGCTCTTCAACTAAGCTCTTGAGCAAACTGGACGCAGCCGGATCGATTGAGGAAATTAGGAAAATTAAGCGCCTTGCACTGAATGGTATGGACTCATCTAGGACAATCGGGCTGTACTTTGATTCTACCCTTCCTTCTAGCAACCTGCTAGCATTCCCGATCGTCCTACAAGATACAGGAGATGGGAAGAAGCAAATCGTCCCGCAATACAGGATCCAGCGTCTTGACTCGTGGACAGAGAGCAAAGAAGACTCAGTATTCATCACCACCTACGGATTCATCTGTCAGGTCGGGAGTGAAGAAGCCACTGTCGGCATGATCAATGATAATCCCAAGCGCGAGTTACTTTCCGCTGCTATGCTCTGCCTAGGGAGTGTACCGAATGTCGGGGATCTTGTTGAGCTGGCAAGGGCCTGCCTCACTATGGCGGTGACATGCAAGAAGAGTGCAACTAACACTGAGAGAATGGTCTTCTCAGTAGTGCAGGCACCCCAGGTACTGCAAAGCTGTAGGGTTGTGGCAAACAAATACTCGTCGGTGAACGCAGTCAAACACGTGAGAGCGCCAGAGAAGATCCCTGGGAGTGGAACCCTAGAGTACAAAGTAAACTTTGTCTCTCTGACCGTGGTGCCAAGAAAGGACGTCTACAAGATACCAACTGCAGCACTTAAGGTCTCTGGCTCCAGTCTGTACAATCTTGCGCTCAATGTCACGATTGATGTGGAAGTAGACCCGAAGAGCCCGTTGGTCAAATCTCTTTCAAAGTCAGACAGTGGGTACTATGCTAATCTCTTCTTACATATTGGGCTTATGTCCACTATAGATAAGAAGGGGAAGAAAGTGACATTTGACAAGCTGGAAAGGAAGATACGGAGACTTGATCTATCTGTAGGACTCAGTGACGTGCTCGGGCCTTCCGTACTTATAAAGGCGAGAGGTGCACGGACTAAGCTGCTGGCACCTTTCTTCTCCAGCAGCGGGACAGCCTGCTATCCCATAGCAAATGCCTCTCCACAGGTGGCCAAGATACTCTGGAGCCAAACTGCGTGCCTGCGGAGTGTAAAAGTCATCATCCAAGCAGGCACCCAGCGCGCTGTTGCAGTGACCGCCGACCACGAGGTTACTTCCACCAAGCTAGAGAAGGGGCACACTATTGCCAAATACAATCCCTTCAAGAAAATGGGTTCCAAGTCTTCTACCAGGTTCCCAGTACCTCTAATGCTGACCGTCCGAGTCATGCTGGCACTGAGTTGCGTCTGTCCGGCCAGCGCCCTTGATGGCAGGCCTCTTGCGGCTGCAGGGATTGTGGTAACAGGAGACAAAGCGGTCAACATATACACATCATCTCAGACAGGGTCAATCATAATCAAGTTACTCCCGAATATGCCCAAGGATAAAGAGGCGTGTGCAAAAGCACCGTTGGAGGCATACAACAGGACATTGACTACTTTGCTCACCCCTCTTGGTGATTCTATCCGTAGGATACAAGAGTCTGTGACCACGTCCGGAGGAAGAAAACAGGGACGCCTTATAGGAGCCATTATCGGTGGTGTAGCTCTCGGGGTCGCGACCGCTGCACAAATAACAGCAGCCTCGGCTTTGATACAAGCCAATCAAAATGCTGCCAACATCCTCCGGCTCAAAGAGAGCATTGCTGCAACCAATGAGGCTGTACACGAGGTCACTGACGGATTATCACAACTAGCAGTGGCAGTTGGGAAGATGCAGCAATTTGTTAATGACCAGTTTAATAAGACAGCCCACGAATTGGACTGTATAAAAATTGCACAGCAAGTTGGTGTAGAACTCAACCTGTACTTAACTGAATTGACTACAGTATTTGGGCCGCAAATCACTTCCCCTGCCTTAACTCAGCTGACTATCCAGGCGCTTTACAATCTAGCTGGTGGGAATATGGATTACTTGTTAACTAAGTTAGGTGTGGGGAATAACCAACTCAGCTCATTAATTAGTAGTGGCCTGATCACCGGCAACCCTATTCTGTATGACTCACAGACTCAACTCTTGGGTATACAGGTAATCCTACCCTCAGTCGGGAATCTAAATAATATGCGTGCCACCTATCTGGAAACCTTGTCTGTAAGTACAACTAAAGGATTTGCCTCAGCTCTTGTCCCAAAGGTAGTGACACAGGTCGGTTCTGTGATAGAAGAGCTTGACACCTCATACTGTATAGAGACCGATTTGGATCTATATTGTACAAGAATAGTGACATTCCCTATGTCTCCTGGTATTTATTCCTGTTTGAGTGGCAATACATCTGCTTGCATGTACTCAAAGACAGAAGGCGCACTCACTACGCCGTATATGACCCTCAAAGGCTCAGTTATTGCAAACTGTAAGATGACAACATGTAGGTGTGCAGATCCCCCGGGTATCATATCGCAAAATTATGGAGAAGCTGTGTCTCTAATAGATAGGCAATCATGCAATATCCTATCCTTAGACGGGATAACTTTGAGGCTCAGTGGGGAATTCGATGCAACTTATCAAAAGAATATCTCAATACAAGATTCTCAAGTTATAGTGACAGGCAATCTTGATATCTCAACTGAGCTTGGGAATGTCAACAACTCGATAAGCAATGCTTTGGATAAGTTAGAGGAAAGCAACAGCAAACTAGACAAGGTCAATGTCAAACTGACCAGCACATCCGCTCTTATTACCTACATCGTTTTAACTGTCATATCTCTCATATGTGGTATACTTAGCCTGGTTCTAGCATGCTACCTGATGTACAAGCAAAAGGCGCAACAGAAGACCTTGCTGTGGCTTGGGAATAATACCCTAGACCAGATGAGGGCCAATACAAAAATGATGGACCGCGCAGTTAGCCAAGTTGCGCTAGAGAATGATGAAAGAGAGGCAAGGAATACATGGCGCCTGGTATTCCGGATCGCAATCCTATTTTTAACGGTAGTGACTCTAGCCGTCTCTGCAGCTGCCCTTGCATATAGTATGGAAGCCAGCACACCTAGCGATCTTGTAGGCATACCGACTGCGATCTCTAGAGCAGAGGAAAAGATTGCATCTGCACTCGGTTCCAATCAAGATGTAGTAGATAGAATATATAAGCAGGTGGCCCTCGAATCTCCACTGGCATTGCTAAACACCGAATCCACAATTATGAACGCAATAACATCTCTCTCTTATCAGATCAATGGGGCTGCAAATAGCAGCGGATGTGGAGCACCCATTCATGATCCAGATTATATTGGGGGAATAGGTAAAGAACTTATTGTAGATGATGATAGCGACGTCACATCATTCTATCCCTCCGCATTCCAAGAACATTTGAACTTTATCCCGGCGCCTACTACAGGATCAAGCTGCACTCGGATACCCTCATTTGATATGAGTGCTACCCACTACTGTTATACTCACAATGTGATATTATCTGGATGCAGAGATCACTCGCACTCACATCAATATTTAGCACTTGGTGTGCTTCGGACATCTGCAACAGGGAGGGTATTCTTTTCCACTCTGCGTTCCATCAATCTGGATGACACCCAAAATCGGAAGTCTTGCAGTGTGAGTGCAACTCCCTTGGGTTGTGATATGCTATGTTCCAAAGTCACAGAGACTGAAGAAGAGGATTATAACTCAGCTGCCCCCACGTCGATGGTACACGGGAGGTTAGGGTTCGACGGCCAATATCATGAGAAGGACCTAGACGTCACAACACTATTCGAGGACTGGGTGGCAAACTACCCAGGAGTAGGGGGCGGGTCTTTTATTGACAATCGCGTATGGTTCCCAGTTTACGGAGGGCTAAGACCCAATTCGCCCAGTGACACCGCACAAGAAGGGAAATATGTAATATACAAGCGATATAATGACACATGTCCAGACGAGCAAGATTATCAGATTCGAATGGCTAAGTCTTCATATAAGCCTGGGCGGTTTGGTGGGAAACGCGTACAGCAAGCCATCTTATCTATCAAAGTGTCAACATCCTTGAGTGAGGACCCAGTGCTGACTGTACCGCCCAACACAGTCACACTCATGGGGGCTGAAGGCAGAGTTCTCACAGTAGGGACATCTCATTTCTTTTATCAACGAGGGTCATCGTACTTCTCCCCTGCCCTACTATACCCCATGATAGTCAGTAACAAAACAGCCACTCTTCATAGTCCTTATATATTCAATGCTTTTACTCGACCAGGTAGTATCCCTTGCCAGGCTTCAGCAAGATGCCCTAACTCATGTGTTACCGGAGTCTATACTGATCCATATCCCTTGGTCTTCTATAGGAACCACACCTTGCGAGGGGTATTCGGGACGATGCTTGATGATGTACAAGCAAGACTCAACCCGGTATCTGCAGTATTTGACGGCATATCTCGCAGTCACATAACCCGGGTGAGTTCAGGCAGCACCAAGGCAGCATACACAACATCGACATGTTTTAAAGTTGTAAAGGCCAATAAAACCTATTGTCTCAGCATTGCAGAAATATCCAATACCCTATTCGGGGAATTCAGAATCGTCCCTTTACTAGTTGAGATTCTCAAGGATGATGGGGTTATGGCGAGCTCCGGTCCCGAAAGGGCAGAGCATCAGATTATCCTACCAGAGTCACACTTATCTTCACCATTAGTCAAGCACAAACTACTCTATTACTGGAAATTAACTGGGTTACCACTCCCTGATGAGTGTGACTTCGACCACCTCATTCTCAGCCGACAATGGAAAAAAATACTTGAATCGGCCTCCCCTGACACTGAGAGAATGATAAAACTTGGAAGGGCAGTGCACCAGACTCTCAACCACAATTCCAGGATAACCGGAGTACTCCATCCCAGGTGTTTAGAAGAACTGGCTAGTATTGAGATTCCTGACTCAACCAACAAGTTTCGGAAGATAGAGAAGAAAATCCAAATTCACAACACAAGGTATGGAGAACTGTTCACAAGACTGTGCACGCATGTAGAGAAGAAATTGTTGGGATCATCTTGGTCTAATAACGTCCCCCGGTCAGAAAAGTTCAACAGCATCCGTACGGATCCGGCATTCTGGTTTCACTCGAAATGGTCCACAACTAAGTTTGCATGGCTCCATCTAAAACAGATTCAAAGGCATCTGATTGTAGCAGCAAGAACAAGGTCCGCAGCCAACAAATTGGTGACACTGACTCATAAGGTAGGCCAAGTCTTTGTTACTCCTGAGCTTGTCATTGTGACACATACAGATGAGAACAAGTTCACGTGTCTTACACAAGAACTTGTGTTGATGTATGCAGATATGATGGAGGGCAGAGATATGGTCAACATAATATCATCCACGGCGGCACATCTCAGGATCCTATCAGAGAAAATTGATGACATTCTGCGGTTAGTAGATGCCCTGGCAAAAGATCTGGGCAATCAAGTCTATGATGTTGTGGCACTCATGGAGGGATTTGCATACGGCGCCGTCCAGCTGCTTGAGCCATCAGGTACGTTTGCAGGGGATTTCTTTGCATTCAATCTGCAAGAGCTCAAAGACACTTTGATCGGCCTCCTTCCTAAGGACATAGCAGAATCTGTAACTCACACAATAGCCACCATATTCTCTGGCTTAGAACAAAATCAAGCGGCTGAGATGCTGTGTCTGTTGCGTTTATGGGGCCACCCATTACTTGAGTCCCGTGTTGCGGCGAAAGCAGTAAGGAACCAAATGTGTGCACCAAAAATGGTAGACTTTGATATGATCCTCCAGGTATTGTCATTCTTTAAAGGAACAATCATCAACGGATACCGAAAGAAGAATGCAGGTGTTTGGCCACGTGTCAAAGTAGATACGATATATGGGAAGGTTATTGGGCAGTTACATGCTGATTCAGCGGAAATTTCACACGATATCATGTTGAGAGAGTACAAGAGTTTATCTGCGCTTGAATTCGAGCCCTGTATAGAATACCACCCTATCACCAATCTGAGTATGTTTCTAAAAGATAAGGCGATCGCACACCCGAAAGACAACTGGCTCGCCTCATTTAGGCGAAACCTTCTCTCTGAGGACCAGAAGAAACATGTAAAAGAGGCAACATCTACTAACCGTCTCTTGATAGAATTCTTAGAGTCAAATGATTTCGATCCATATAAGGAGATGGAATATCTAACGACCCTCGAGTACCTAAGGGATGACAATGTGGCAGTATCATACTCACTCAAGGAGAAGGAGGTGAAGGTCAATGGACGGATTTTTGCTAAGCTAACAAAGAAATTAAGGAACTGTCAGGTGATGGCGGAAGGGATCTTAGCTGACCAGATTGCACCTTTCTTTCAGGGGAATGGGGTCATTCAGGATAGCATATCTTTAACCAAGAGTATGCTAGCGATGAGTCAACTGTCATTCAACAGCAATAAGAAACGTATCACTGACTGCAAAGAAAGAGTAGCCTCAACCCGCAATCACGATCAAAAAAGCAAGAATCGTCGGAGAGTTGCCACTTTTATAACGACTGACCTGCAGAAGTACTGTCTTAATTGGAGATATCAGACAATCAAACTGTTCGCTCATGCCGTTAATCAGCTGATGGGCTTACCTCATTTCTTCGAATGGATTCATCTAAGGCTAATGGATACTACGATGTTTGTAGGTGACCCTTTCAATCCCCCAAGTGACCCAACTGACTGTGATCTCTCAAGAGTTTCAAATGACGACATATATATTGTCAGTGCTAGGGGGGGTATTGAGGGATTATGTCAGAAGCTATGGACAATGATCTCAATTGCTGCAATCCAACTTGCTGCAGCGAGATCACATTGCCGCGTAGCCTGTATGGTACAAGGTGACAATCAAGTAATAGCTGTAACGAGAGAAGTAAGATCAGATGACTCCCCGGAAATGGTGTTAACACAATTGCATCAAGCAAGTGATAATTTCTTCAAGGAATTGATTCATGTTAATCATTTGATTGGCCATAATTTGAAGGATCGTGAAACAATCAGATCAGACACATTCTTCATATACAGCAAACGAATATTCAAGGATGGAGCAATACTCAGTCAGGTCCTTAAAAATTCATCTAAATTAGTGCTAATATCAGGCGACCTTAGTGAAAACACCGTAATGTCCTGTGCCAACATTGCATCTACTATCGCACGGCTGTGTGAGAACGGGCTTCCAAAGGATTTCTGTTATTACTTAAACTACTTAATGAGTTGCGTGCAGACATACTTTGATTCTGAGTTTTCCATCACTAATAGCTCGCACCTCGGTTCTAACCAGTCTTGGATTGAAGACATCTCTTTTGTGCACTCATACGTCCTAACCCCTGCCCAGCTAGGAGGACTGAGCAACCTCCAATATTCAAGGCTCTACACAAGGAACATCGGTGACCCGGGAACTACTGCTTTTGCAGAGATCAAACGATTAGAAGCAGTGGGGTTACTAAGTCATAGTATTATGACTAACATCTTGACTAGGCCGCCTGGAAATGGAGACTGGGCCAGTCTGTGTAACGACCCTTACTCTTTCAATTTTGAGACTGTCGCGAGTCCAAACATTGTCCTTAAGAAACATACACAAAGAGTCCTATTTGAATCTTGCTCAAATCCCTTATTATCTGGAGTGCATACAGAGGATAATGAGGCAGAAGAGAAGGCGTTGGCTGAATTTTTACTCAATCAAGAAATAATTCATCCACGTGTTGCGCATGCTATCATGGAAGCAAGCTCTGTAGGTAGGAGGAAGCAGATTCAAGGGCTTGTTGACACAACAAACACTGTAATCAAGATTGCATTGACTAGGAGGCCACTTGGCATCAAGAGGCTGATGCGGATAGTTAACTATTCGAGCATGCATGCAATGCTGTTTAGAGACGATGTTTTCTCATCTAACAGGTCTAACCACCCCTTAGTCTCCTCTGATATGTGTTCTCTGACGCTAGCAGACTATGCACGGAATAGAAGCTGGTCACCTTTGACAGGGGGTAGAAAGATACTGGGTGTATCTAATCCCGATACTATAGAACTTGTAGAGGGTGAGATCCTTAGCGTAAGCGGAGGATGCACAAGGTGTGACAGCGGAGATGAACAATTCACTTGGTTCCATCTCCCGAGCAATATAGAACTGACCGATGACACCAGCAAGAATCCTCCGATGAGAGTGCCATACCTCGGGTCAAAGACTCAAGAGAGGAGAGCCGCCTCGCTTGCGAAAATAGCTCATATGTCACCACATGTGAAAGCTGCTCTAAGGGCATCATCCGTGTTGATCTGGGCTTATGGAGACAACGAAGTAAACTGGACTGCTGCTCTTAAGATTGCAAGATCTCGGTGCAATATAAACTCAGAGTACCTTCGGCTATTGTCCCCCTTACCTACAGCTGGGAATCTCCAACACAGACTGGATGACGGCATAACTCAGATGACATTCACCCCTGCATCTCTCTACAGAGTGTCACCTTATATTCACATATCCAATGATTCTCAAAGGTTATTCACGGAAGAAGGAGTCAAAGAAGGGAATGTGGTTTATCAGCAAATCATGCTCTTGGGTTTATCTCTAATTGAGTCACTCTTCCCGATGACGACAACCAGGACATATGATGAGATTACATTGCACCTCCACAGTAAATTTAGCTGCTGTATCAGGGAAGCACCTGTTGCAGTCCCTTTCGAGTTATTCGGGATGGCACCAGAATTAAGGATAGTGACCTCAAATAAGTTTATGTATGATCCTAGTCCTGTAGCGGAGGGTGACTTTGCGAGACTTGACTTAGCTATCTTTAAGAGTTATGAGCTCAATCTAGAATCATATCCCACAATAGAGCTAATGAACATTCTTTCAATATCCAGCGGAAAATTAATCGGCCAGTCTGTGGTTTCTTATGATGAAGATACCTCTATAAAGAATGACGCCATAATAGTGTATGACAACACCCGGAATTGGATCAGCGAAGCTCAGAATTCAGATGTGGTCCGTCTATTTGAGTATGCGGCACTTGAAGTGCTTCTCGACTGTTCTTATCAGCTCTACTATCTGAGAGTAAGGGGCCTAAACAATATCGTGTTGTATATGAGTGACTTATATAAGAATATGCCAGGAATTCTACTTTCCAACATTGCAGCCACAATATCTCATCCCATCATTCATTCAAGATTACATGCAGTAGGCCTTGTTAATCATGACGGGTCACACCAACTTGCAGACACAGATTTCATCGAAATGTCTGCAAAACTGTTAGTTTCCTGCACCCGACGCGTGGTCTCAAGTTTATATGCAGGGAATAAGTATGATCTGCTGTTTCCATCTGTCTTAGATGACAACCTGAGTGAAAAGATGCTTCAGCTGATATCTCGGTTATGCTGCCTGTATACGGTGCTCTTTGCTACAACAAGAGAGATCCCGAAAATAAGAGGCTTATCTGCAGAAGAGAAGTGTTCAGTACTTACTGAGTACCTGCTGTCAGATGCTGTGAAACCACTACTTAGTTCTGAACAAGTGAGCTCTATCATGTCTCCTAACATAGTTACATTCCCAGCTAATCTATATTACATGTCTCGGAAGAGCCTTAATTTGATTAGGGAAAGAGAGGACAGGGACACTATCTTGGCATTGTTGTTCCCCCAAGAGCCACTACTTGAGTTCCCCTTAATACAAGATATTGGCGCTCGAGTGAAAGATCCATTCACCCGACAACCTGCGGCGTTTTTACAAGAATTAGATTTGAGCGCTCCAGCAAGGTATGACGCATTTACACTTAGTCAGGTTCATTCTGAATACACATCATCAAATCTGGAGGGAGACTACTTAGTACGATACCTGTTCAGAGGAATAGGGACCGCGTCCTCCTCTTGGTATAAGGCATCTCACCTTCTTTCTGTACCTGAGGTCAGATGTGCAAGGCACGGAAATTCCTTATACTTGGCAGAAGGAAGCGGAGCCATTATGAGTCTTCTCGAACTGCATGTGCCGCATGAGACTATCTATTACAATACACTCTTCTCAAACGAAATGAACCCCCCACAGCGACATTTTGGACCGACTCCAACACAGTTTCTGAATTCAGTTGTTTATAGGAATCTACAAGCGGAGGTACCATGTAAGGATGGATTTGTCCAGGAGTTCCGTCCATTATGGAGAGAGAATACAGAAGAAAGCGATCTGACCTCAGATAAAGCAGTGGGTTACATCACATCTGCAGTGCCCTACCGGTCTGTATCATTGCTGCACTGTGACATTGAGATTCCTCCAGGATCCAATCAAAGCTTACTAGATCAACTGGCTACCAATCTGTCTCTGATTGCCATGCATTCTGTAAGGGAGGGCGGGGTCGTGATCATCAAAGTGTTGTATGCGATGGGATATTACTTCCATCTACTCATGAACTTGTTCACTCCATGTTCTACAAAAGGATATATTCTCTCTAATGGCTATGCATGTAGAGGGGATATGGAGTGCTACTTGGTATTTGTCATGGGTTATCTAGGTGGGCCTACATTTGTACATGAGGTAGTGAGGATGGCAAAAACTCTAGTGCAGCGGCACGGTACACTTTTGTCCAAATCAGATGAGATCACACTGACTAGATTATTTACCTCACAGCAGCAGCGTGTAACAGACATCTTATCCAGTCCGTTACCGAGACTAATAAAGTTCTTGAGAAAGAATATAGATACTGCGCTAATTGAAGCCGGGGGACAGCCCGTCCGTCCGTTCTGTGCAGAGAGCTTGGTGAGCACACTAACGGACATAACTCAAATGACCCAGATCATCGCCAGTCACATTGACACGGTTATTCGATCTGTGATCTACATGGAGGCTGAAGGTGATCTCGCTGACACAGTGTTCTTATTTACCCCTTACAACCTCTCTACAGACGGTAAGAAGAGGACATCACTTAAACAGTGCACAAGGCAGATCTTAGAGGTCACAATATTGGGTCTTAGAGTTGAGAATCTCAATAAAGTAGGTGATGTAGTCGGTCTAGTGCTTAAAGGTATGATTTCTCTGGAGGACCTGATCCCTCTAAGAACATACTTGAAGCGTAGTACCTGCCCTAAGTATTTGAAGTCTGTTCTAGGTATTACTAAACTCAAGGAAATGTTTACAGACACCTCTTTATTATACTTGACTCGTGCTCAACAAAAGTTCTACATGAAAACTATAGGCAACGCAATCAAGGGATACTACAATAACTGTGACTCT
>XXXX/China/AQI-ND026
ATGTCTTCCGTATTTGACGAGTACGAACAGCTCCTCGCGGCTCAGACTCGCCCCAATGGAGCTCATGGAGGAGGGGAAAAGGGGAGTACCTTAAAAGTAGACGTCCCAGTATTCACTCTTAACAGTGATGACCCAGAAGATAGGTGGAACTTTGCGGTATTCTGCCTCCGGATTGCTGTTAGCGAAGATGCCAACAAACCACTCAGGCAAGGTGCTCTCATATCTCTTTTATGCTCCCACTCACAAGTGATGAGGAACCATGTTGCCCTTGCAGGGAAACAGAATGAAGCCACATTGGCCGTGCTTGAGATTGATGGCTTTGCCAACGGTATGCCCCAGTTCAACAATAGGAGTGGAGTGTCTGAAGAGAGAGCACAGAGATTCGCGATGATAGCAGGGTCTCTCCCTCGGGCATGCAGTAATGGCACCCCGTTCGTCACAGCCGGGGCCGAAGATGATGCACCAGAAGACATCACCGATACCCTGGAGAGGATCCTCTCTATCCAGGCCCAAGTATGGGTCACAGTAGCAAAAGCCATGACTGCGTATGAGACTGCAGATGAGTCAGAAACAAGACGAATCAATAAGTATATGCAGCAAGGCAGGGTCCAAAAGAAATACATCCTCTACCCCGTATGCAGGAGCACAATCCAACTCACGATCAGACAGTCTCTTGCAGTCCGCATCTTTTTGGTTAGCGAGCTCAAGAGAGGCCGCAACACGGCAGGTGGTACCTCTACTTATTATAACCTAGTAGGGGACGTAGACTCATATATCAGGAATACCGGGCTTACTGCATTCTTCTTGACACTCAAGTACGGAATCAACACCAAGACATCAGCCCTTGCACTTAGTAGCCTCTCAGGCGACATCCAGAAGATGAAGCAGCTCATGCGTTTATATCGGATGAAAGGAGATAATGCGCCGTACATGACATTGCTTGGTGATAGTGACCAGATGAGCTTTGCGCCTGCCGAGTATGCACAACTTTACTCCTTCGCCATGGGTATGGCATCAGTCCTAGATAAAGGTACTGGGAAATACCAATTTGCCAGGGACTTTATGAGCACATCATTCTGGAGACTTGGAGTAGAGTACGCTCAGGCTCAGGGAAGTAGCATTAACGAGGATATGGCTGCCGAGCTAAAGTTAACCCCAGCAGCAAGGAGAGGCCTGGCAGCTGCTGCCCAACGAGTCTCTGAGGAGACCAGCAGCATAGACATGCCTACTCAACAAGTCGGAGTCCTCACTGGGCTCAGCGAGGGGGGGTCCCAAGCCCTACAAGGCGGATCGAATAGATCGCAAGGGCAACCAGAAGCCGGGGATGGGGAGACCCAATTCCTGGATCTGATGAGAGCGGTAGCAAATAGCATGAGGGAAGCGCCAAACTCTGCACAGGGCACTCCCCAATCGGGGCCTCCCCCAACTCCTGGGCCATCCCAAGATAACGACACCGACTGGGGGTATATGGCCACCTTTACAGATGCGGAGATCGACGAGCTATTTGAGACAAGTGGAACTGTCATTGACAACATAATTACAGCCCAAGGTAAACCAGCAGAGACTGTTGGAAGGAGTGCAATCCCACATGGCAAAACCAAGGCGCTGAGCGCAGCATGGGAGAAGCATGGGAGCATCCAGCCACCGGCCAGTCAAGACACCCCTGATCGGCAGGACAGATCTGACAAACAACCATCCACACCCGAGCAAGCGACCCCGCATGACAGCCCGCCGGCCACATCCGCCGACCAGCCCCCCACCCAGGCCACAGACGAAGCCGTCGACACACAGCTCAGGACCGGAGCAAGCAACTCTCTGCTGTTGATGCTTGACAAGCTCAGCAATAAATCGTCCAATGCTAAAAAGGGCCCATGGTCGAGCCCCCAAGAGGGGAACCACCAACGTCCGACTCAACAGCAGGGAAGTCAACCCAGCCGCGGAAACAGTCAGGAAAGACCGCAGAACCAAGTCAAGGCCGCCCCTGGAAACCAGGGCACAGAC------------GCGAACACAGCATATCATGGACAATGGGAGGAGTCACAACTATCAGCTGGTGCAACCCCTCATGCTCTCCGATCAAGGCAGAGCCAAGACAATACCCTTGTATCTGCGGATCATGTCCAGCCACCTGTAGACTTTGTGCAAGCGATGATGTCTATGATGGAGGCAATATCACAGAGAGTAAGTAAGGTTGACTATCAGCTAGATCTTGTCTTGAAACAGACATCCTCCATCCCTATGATGCGGTCCGAAATCCAACAGCTGAAAACATCTGTTGCAGTCATGGAAGCCAATTTGGGAATGATGAAGATTCTGGATCCCGGTTGTGCCAACGTTTCATCTCTGAGTGATCTACGGGCAGTTGCCCGATCTCACCCGGTTTTAGTTTCAGGCCCTGGAGACCCATCTCCCTATGTGACTCAAGGAGGCGAAATGGCACTTAATAAACTTTCGCAACCAGTGCCACATCCATCTGAATTGATTAAACCCGCCACTGCATGCGGGCCTGATATAGGAGTGGAAAAGGACACTGTCCGTGCATTGATCATGTCACGCCCAATGCACCCGAGTTCTTCAGCCAAGCTCCTAAGCAAGCTAGATGCAGCCGGGTCGATCGAGGAAATCAGGAAAATCAAGCGCCTTGCACTAAATGGCATGGACTCATCTAGGACAATTGGGCTGTACTTTGATTCTGCCCATTCTTCTAGCAACCTGTTAGCATTTCCGATCGTCATACAAGACACAGGAGATGGGAAGAAGCAAATCGCCCCGCAATATAGGATCCAGCGCCTTGACTCGTGGACTGATAGTAAAGAAGATTCAGTATTCATCACCACCTATGGATTCATCTTTCAGGTTGGGAATGAAGAAGCCACTGTCGGCATGATCAATGATAATCCCAAGCGCGAGTTACTTTCCGCCGCGATGCTCTGCCTAGGAAGCGTCCCAAATACCGGAGACCTTGTTGAGCTGGCAAGGGCCTGTCTCACTATGGTAGTCACATGCAAGAAGAGTGCAACTAATACTGAGAGAATGGTTTTCTCAGTAGTGCAGGCACCCCAAGTGCTGCAAAGCTGTAGGGTTGTGGCAAACAAATACTCATCAGTGAATGCAGTCAAGCACGTGAAAGCGCCAGAGAAGATCCCCGGGAGTGGAACCCTAGAATACAAGGTGAACTTTGTCTCCTTGACTGTGGTACCGAAGAAGGATGTCTACAAGATCCCAACTGCAGTATTGAAGGTTTCTGGCTCGAGTCTGTACAATCTTGCGCTCAATGTCACTATTAATGTGGAGGTAGACCCGAGGAGTCCTTTGGTTAAATCTCTGTCTAAGTCTGACAGCGGATACTATGCTAACCTCTTCTTGCATATTGGACTGATGACCACCGTAGATAGGAAGGGGAAGAAAGTGACTTTTGACAAGCTAGAAAAGAAGATAAGGAGCCTTGATCTATCTGTCGGGCTCAGTGATGTGCTCGGACCTTCCGTGCTGGTAAAAGCAAGAGGTGCACGGACCAAGCTTTTGGCACCTTTCTTCTCTAGCAGTGGGACAGCCTGCTATCCCATAGCAAATGCCTCTCCTCAGGTGGCCAAGATACTCTGGAGTCAAACCGCGTGCCTGCGGAGCGTTAAAATCATTATCCAAGCAGGTACCCAACGCGCTGTCGCAGTGACCGCTGACCACGAGGTTACCTCTACTAAGCTGGAGAAGGGGCACACCCTTGCCAAATACAATCCTTTTAAGAAAATGGGCCCCAGACCTTCTACCAAGAACCCAACACCTATGATGCTGACTGTCCGGGTCGCGCTGGTACTGAGTTGCATCTGTCCGGCAAACTCCATTGATGGCAGGCCTCTTGCGGCTGCAGGAATTGTGGTAACAGGAGACAAAGCAGTCAACATATACACCTCATCCCAGACAGGATCAATCATAGTTAAGCTCCTCCCAAACCTGCCCAAGGATAAGGAGGCATGTGCGAAAGCCCCCTTGGATGCATACAACAGGACATTGACCACTTTGCTCACCCCCCTTGGTGACTCTATCCGTAGGATACAAGAGTCTGTAACTACATCTGGAGGGAGGAGACAGAAACGCTTTATAGGCGCCATTATTGGCGGTGTGGCTCTTGGGGTTGCAACTGCTGCACAAATAACAGCGGCCGCAGCTCTGATACAAGCCAAACAAAATGCTGCCAACATCCTCCGACTTAAAGAGAGCATTGCCGCAACCAATGAGGCCGTGCATGAGGTCACTGACGGATTATCGCAACTAGCAGTGGCAGTTGGGAAGATGCAGCAGTTTGTTAATGACCAATTTAATAAAACAGCTCAGGAATTAGGCTGCATCAGAATTGCACAGCAAGTTGGTGTAGAGCTCAATCTGTACCTAACCGAATTGACTACAGTATTCGGACCACAAATCACTTCACCTGCCTTAAACAAGCTGACTATTCAGGCACTTTACAATCTAGCTGGTGGGAATATGGATTACTTGTTGACTAAGTTAGGTGTAGGGAACAATCAACTCAGCTCATTAATCGGTAGCGGCTTAATCACCGGCAACCCTATTCTGTACGACTCACAGACTCAACTCTTGGGTATACAGGTAACTCTACCTTCAGTCGGGAACCTAAATAATATGCGTGCCACCTACTTGGAAACCTTATCCGTAAGCACAACCAGGGGATTTGCCTCGGCACTTGTCCCAAAAGTGGTGACACAGGTCGGTTCTGTGATAGAAGAACTTGACACCTCATATTGTATAGAAACCGACTTGGATTTATATTGTACAAGAATAGTAACATTCCCTATGTCCCCTGGTATTTATTCCTGCTTGAGCGGCAATACATCGGCCTGTATGTACTCAAAGACCGAAGGCGCACTCACTACGCCATACATGACTATCAAAGGCTCAGTCATCGCTAACTGCAAGATGACAACATGTAGATGTGTAAACCCCCCGGGTATCATATCGCAAAACTATGGAGAAGCCGTGTCTCTAATAGATAAGCAATCATGCAATGTTTTATCCTTAGACGGGATAACTTTAAGGCTCAGTGGGGAATTCGATGCAACTTATCAGAAGAATATCTCAATACAAGATTCTCAAGTAATAATAACAGGCAATCTTGATATCTCAACTGAGCTTGGGAATGTCAACAACTCGATCAGTAATGCTTTGAATAAGTTAGAGGAAAGCAACAGCAAACTAGACAAAGTCAATGTCAAACTGACCAGCACATCTGCTCTCATTACCTATATCGTTTTGACTATCATATCTCTTGTTTTTGGTATACTTAGCCTGGTTCTAGCATGCTACCTAATGTACAAGCAAAAGGCGCAACAAAAGACCTTATTATGGCTTGGGAATAATACCCTAGATCAGATGAGAGCCACTACAAAAATGATGGACCGCGCAGTTAGCCAAGTTGCGTTAGAGAATGATGAAAGAGAGGCAAAAAATACATGGCGCTTGATATTCCGGATTGCAATCTTACTCTTAACAGTAGTGACCTTAGCTACATCTGTAGCCTCCCTTGTATATAGCATGGGGGCTAGCACACCTAGCGACCTTGTAGGCATACCGACCAGGATTTCCAGGGCAGAAGAAAAGATTACATCTGCACTTGGTTCCAATCAAGATGTAGTAGATAGGATATATAAGCAAGTGGCCCTTGAGTCTCCGTTGGCATTGTTAAACACTGAGACTACAATTATGAACGCAATAACATCTCTCTCTTATCAGATTAATGGAGCTGCGAACAACAGCGGGTGGGGGGCACCTATCCATGACCCAGATTTTATCGGGGGAATAGGCAAAGAACTCATTGTAGATGATGCTAGTGATGTCACATCATTCTATCCCTCTGCATTTCAAGAACATCTGAATTTTATCCCGGCGCCTACTACAGGATCAGGTTGCATTCGGATACCTTCATTTGACATGAGTGCTACCCATTACTGCTACACTCATAATATAATATCGTCTGGATGCAGAGATCACTCACACTCATATCAGTATTTAGCACTTGGTGTGCTCCGGACTTCTGCAACAGGGAGGATATTCTTTTCTACTCTGCGTTCCATCAATCTGGATGACACCCAGAATCGGAAGTCTTGCAGTGTGAGTGCAACTCCCTTAGGTTGTGATATGCTGTGCTCGAAAGTCACGGAGACAGAGGAAGAAGATTATAACTCAGCTGTCCCTACGCTGATGGTACATGGGAGGTTAGGGTTCGACGGCCAATACCACGAAAAGGACCTAGACGTCACAACATTATTTGAGGACTGGGTGGCCAACTACCCAGGAGTAGGGGGTGGATCTTTTATTGACAGCCGCGTATGGTTCTCAGTCTACGGAGGGCTGAAACCCAATTCACCCAGTGACACTGTACAGGAAGAGAAATATGTAATATACAAGCGATACAATGACACATGCCCAGATGAGCAAGACTACCAGATCCGAATGGCCAAGTCTTCGTATAAGCCCGGGCGGTTTGGTGGGAAACGCATACAGCAGGCTATCTTATCTATCAAGGTGTCAACATCTTTGGGCGAAGACCCAGTACTGACTGTACCGCCCAACACAGTCACACTCATGGGGGCCGAAGGCAGAATTCTCACAGTAGGGACATCTCATTTCTTGTATCAGCGAGGGTCATCATACTTCTCTCCCGCGTTATTATATCCTATGACAGTCAGCAACAAAACAGCCACTCTTCATAGTCCCTATACATTCAATGCCTTCACTCGGCCAGGTAGTATCCCTTGCCAGGCTTCAGCAAGATGCCCCAACTCGTGTGTTACTGGAGTCTATACAGATCCATATCCCCTAATCTTCTATAGGAACCACACCTTGCGAGGGGTATTCGGGACAATGCTTGATGGTGAACAAGCAAGACTTAATCCTGCGTCTGCAGTATTCGATAGCACATCCCGCAGTCGCATAACCCGAGTGAGTTCAAGCAGCACCAAAGCAGCATACACAACATCAACTTGTTTTAAAGTTGTCAAGACCAATAAGACCTATTGTCTCAGCATTGCTGAAATATCTAATACTCTCTTCGGAGAATTCAGAATCGTCCCGTTACTAGTTGAGATCCTCAAAAATGATGGGGTTATGGCGAGCTCCGGTCCTGAAAGGGCAGAGCATCAGATTATCCTACCAGAGTCACACCTGTCTTCACCATTGGTCAAGCACAAACTACTTTATTACTGGAAATTAACTGGGCTACCGCTTCCTGATGAATGTGACTTCGACCACCTCATTCTCAGCAGACAATGGAAAAAAATACTTGAATCGGCCTCTCCTGATACTGAGAGAATGATAAAACTCGGAAGGGCAGTACACCAAACTCTCAACCACAATTCTAGAATAACCGGAGTACTCCACCCCAGGTGTTTAGAAGAACTGGCTAGTATTGAGGTCCCTGATTCAACCAACAAATTTCGGAAGATTGAGAAGAAGATCCAAATTCACAACACGAGATATGGAGAACTGTTCACAAGGCTGTGTACGCATATAGAGAAGAAACTGCTGGGGTCATCCTGGTCTAACAATGTCCCCCGGTCAGAGGAGTTCAACAGCATCCGTACGGATCCGGCATTCTGGTTTCACTCAAAATGGTCCACAGCCAAGTTTGCATGGCTCCATATAAAACAGATCCAGAGGCATCTGATTGTGGCAGCTAGGACAAGGTCTGCGGCCAACAAATTGGTGATGCTAACCCATAAGGTAGGCCAAGTCTTTGTCACTCCTGAACTTGTCATTGTGACGCATACGAATGAGAACAAGTTCACATGTCTTACCCAGGAACTTGTATTGATGTATGCAGATATGATGGAGGGCAGAGATATGGTCAACATAATATCAACCACGGCGGTGCATCTCAGAAGCTTATCAGAGAAAATTGATGACATTTTGCAGTTAATAGACGCTCTGGCAAAAGACTTGGGTAATCAAGTCTACGATGTTATATCACTAATGGAGGGATTTGCATACGGAGCTGTCCAGCTGCTCGAGCCGTCAGGTACATTTGCAGGAGATTTCTTCGCATTCAACCTGCAGGAGCTTAAAGACATTCTAATCGGCCTCCTCCCCAATGATATAGCAGAATCCGTGACTCATGCAATAGCTACTGTATTCTCTGGTTTAGAACAGAATCAAGCAGCTGAGATGTTGTGCCTGTTGCGTCTGTGGGGTCACCCACTGCTTGAGTCCCGTATTGCAGCAAAGGCAGTCAGGAGCCAAATGTGCGCACCGAAAATGGTGGACTTTGATATGATCCTTCAGGTACTGTCTTTCTTCAAGGGAACAATCATCAACGGGTACAGAAAGAAGAATGCAGGTGTGTGGCCGCGAGTCAAAGTGGATACAATATATGGGAAGGTCATTGGGCAACTACATGCAGATTCAGCAGAGATTTCACACGATATCATGTTGAGAGAGTATAAGAGTTTATCTGCACTTGAATTTGAGCCATGTATAGAATACGACCCTGTCACTAACCTGAGCATGTTCCTAAAAGACAAGGCAATCGCACACCCTAACGATAATTGGCTTGCCTCGTTTAGGCGGAACCTTCTCTCCGAAGACCAGAAGAAACATGTAAAAGAAGCAACTTCGACTAATCGCCTCTTGATAGAGTTTTTAGAGTCAAATGATTTTGATCCATATAAGGAGATGGAATATCTGACGACCCTTGAGTACCTTAGAGATGACGATGTGGCAGTATCATACTCGCTCAAAGAGAAGGAAGTGAAAGTTAATGGACGGATCTTCGCTAAGCTGACAAAGAAGTTAAGGAACTGTCAGGTGATGGCGGAAGGGATCCTAGCCGACCAGATTGCACCTTTCTTTCAGGGAAATGGAGTCATTCAGGATAGCATATCTTTGACCAAGAGTATGCTAGCGATGAGTCAACTGTCTTTTAACAGCAATAAGAAACGTATCACTGACTGTAAAGAAAGAGTATCTTCAAACCGCAATCATGATCCGAAGAGCAAGAACCGTCGGAGAGTTGCAACCTTCATAACAACTGACCTGCAAAAGTACTGTCTTAATTGGAGATATCAGACAATCAAATTGTTCGCTCATGCCATCAATCAGTTGATGGGCCTACCTCACTTCTTCGAGTGGATTCACCTAAGACTGATGGACACTACAATGTTCGTAGGAGACCCTTTCAATCCTCCAAGTGACCCTACTGACTGTGACCTCTCAAGAGTCCCTAATGATGACATATATATTGTCAGTGCCAGAGGGGGTATCGAAGGATTATGTCAGAAGCTATGGACAATGATCTCTATTGCTGCAATCCAACTTGCTGCAGCTAGATCGCATTGTCGCGTTGCCTGTATGGTACAGGGTGATAATCAAGTAATAGCAGTGACGAGAGAGGTAAGCTCAGACGACTCTCCGGAGATGGTGTTGACACAGTTGCATCAAGCCAGTGATAATTTCTTCAAGGAATTAATTCATGTCAATCATTTGATTGGCCATAATTTGAAGGATCGTGAAACCATCAGGTCAGACACATTCTTCATATACAGCAAACGAATCTTCAAAGATGGAGCAATCCTCAGTCAAGTCCTCAAAAATTCATCTAAATTGGTACTGGTGTCAGGTGATCTCAGTGAAAACACCGTAATGTCCTGTGCCAACATTGCCTCTACTGTAGCACGGCTATGCGAGAACGGGCTTCCCAAGGACTTCTGTTACTATTTAAACTATATAATGAGTTGCGTGCAGACATACTTTGACTCTGAGTTCTCCATCACCAACAATTCGCACCCCGATCTTAACCAGTCGTGGATTGAGGACATTTCTTTTGTGCACTCATATGTTCTGACTCCTGCCCAATTAGGGGGACTTAGTAACCTTCAATACTCAAGGCTCTACACTAGAAATATCGGTGACCCGGGGACTACTGCTTTTGCAGAGATCAAGCGACTAGAAGCAGTGGGATTACTGAGTCCTAACATTATGACTAATATCTTAACTAGGCCGCCTGGGAATGGAGATTGGGCCAGTCTTTGCAACGACCCATACTCTTTCAATTTTGAGACTGTTGCAAGCCCAAACATCGTTCTTAAGAAACATACGCAAAGAGTCCTATTTGAAACTTGTTCAAATCCCTTATTGTCTGGAGTGCACACAGAGGATAATGAGGCAGAAGAGAAGGCATTGGCTGAATTCTTGCTTAATCAAGAGGTGATTCATCCCCGTGTTGCGCATGCTATCATGGAGGCAAGCTCTGTAGGTAGGAGAAAGCAAATTCAAGGGCTTGTTGACACAACAAACACCGTAATTAAGATTGCACTTACTAGGAGGCCACTAGGCATCAAGAGGCTGATGCGGATAGTCAATTATTCTAGCATGCATGCAATGCTGTTTAGAGACGATGTTTTTTCCTCCAATAGATCCAACCACCCCTTAGTCTCTTCTAATATGTGTTCTCTGACACTGGCAGACTATGCACGGAATAGAAGCTGGTCACCTTTGACGGGAGGCAGGAAAATACTGGGTGTATCTAATCCTGATACGATAGAACTCGTAGAGGGTGAGATTCTTAGTGTAAGCGGAGGGTGCACAAGATGTGACAGCGGAGATGAACAGTTTACTTGGTTCCATCTTCCAAGCAATATAGAATTGACCGATGACACCAGCAAGAATCCTCCGATGAGAGTACCATATCTCGGGTCAAAGACACAGGAGAGGAGAGCTGCCTCACTTGCGAAAATAGCTCATATGTCGCCACATGTGAAGGCTGCCCTAAGGGCATCATCCGTGTTGATCTGGGCTTATGGGGATAATGAAGTAAATTGGACTGCTGCTCTTACGATTGCAAAATCTCGGTGTAATATAAACTTAGAGTATCTTCGGTTATTGTCCCCTTTACCCACGGCTGGGAATCTTCAACATAGACTAGATGACGGTATAACTCAGATGACATTCACCCCTGCATCTCTCTACAGGGTGTCACCTTACATTCACATATCCAATGATTCTCAAAGGCTATTCACTGAAGAAGGAGTCAAAGAGGGGAATGTGGTTTATCAACAGATCATGCTCTTGGGTTTATCTCTAATCGAATCGATCTTTCCAATGACGACAACCAGGACATATGATGAGATCACATTGCATCTACATAGTAAATTTAGTTGCTGTATCAGGGAAGCACCTGTTGCGGTTCCTTTCGAGCTACTTGGGGTGGCACCGGAGCTAAGGACAGTGACCTCAAATAAGTTTATGTATGATCCTAGCCCTGTATCGGAGGGAGACTTTGCGAGACTTGACTTAGCTATCTTCAAGAGTTATGAGCTTAATCTGGAGTCATATCCCACGATAGAGCTAATGAACATTCTTTCAATATCCAGCGGGAAGTTGATTGGCCAGTCTGTGGTTTCTTATGATGAAGATACCTCCATAAAGAATGACGCCATAATAGTGTATGACAATACCCGAAATTGGATCAGTGAAGCTCAGAATTCAGATGTGGTCCGCTTATTTGAATATGCAGCACTTGAAGTGCTCCTCGACTGTTCTTACCAACTCTATTATCTGAGAGTAAGAGGCCTAGACAATATTGTCTTATATATGGGTGATTTATACAAGAATATGCCAGGAATTCTACTTTCCAACATTGCAGCTACAATATCTCATCCCGTCATTCATTCAAGGTTACATGCAGTGGGCCTGGTCAACCATGACGGATCACACCAACTTGCAGATACGGATTTTATCGAAATGTCTGCAAAACTGTTAGTATCTTGCACTCGACGTGTGATCTCCGGCTTATATTCAGGGAATAAGTATGATCTGCTGTTCCCATCTGTCTTAGATGATAACCTGAATGAGAAGATGCTTCAGCTGATATCCCGGTTATGCTGTCTGTACACGGTACTCTTTGCTACAACAAGAGAAATCCCGAAAATAAGAGGCTTATCTGCAGAAGAGAAATGTTCAGTACTTACTGAGTATCTACTGTCGGATGCTGTGAAACCATTACTTAGCCCTGATCAGGTGAGCTCTATCATGTCTCCTAACATAATTACATTCCCAGCTAATCTGTACTACATGTCTCGGAAGAGCCTCAATTTGATCAGGGAAAGGGAGGACAGGGATACTATCCTGGCGTTGTTGTTCCCCCAAGAGCCATTATTAGAGTTCCCTTCTGTGCAAGATATTGGTGCTCGAGTGAAAGATCCATTCACCCGACAACCTGCGGCATTTTTGCAAGAGTTAGATTTGAGTGCTCCAGCAAGGTATGACGCATTCACACTTAGTCAGATTCATCCTGAGCTCACATCACCAAATCCGGAGGAAGACTACTTAGTACGATACTTGTTCAGAGGAATAGGGACTGCATCCTCCTCTTGGTATAAGGCATCCCATCTCCTTTCTGTACCCGAGGTAAGATGTGCAAGACACGGGAACTCCTTATACTTAGCTGAAGGAAGCGGAGCCATCATGAGTCTTCTCGAACTGCATGTACCACATGAAACTATCTATTACAATACGCTCTTTTCAAATGAGATGAACCCCCCGCAGCGACATTTCGGGCCGACCCCAACCCAGTTTTTGAATTCGGTTGTTTATAGGAACCTACAGGCGGAGGTAACATGCAAGGATGGATTTGTCCAAGAGTTCCGTCCACTATGGAGAGAAAATACAGAGGAAAGCGACCTGACCTCAGATAAAGCAGTGGGGTATATTACATCTGCAGTGCCCTACAGATCTGTATCATTGCTGCATTGTGACATTGAAATCCCTCCAGGGTCCAATCAAAGCTTACTAGATCAACTAGCTATCAATTTATCTCTGATTGCCATGCATTCCGTAAGGGAGGGCGGGGTAGTGATCATCAAAGTGTTGTATGCAATGGGATACTACTTTCATCTACTCATGAACTTGTTCGCTCCGTGTTCCACAAAAGGATACATTCTCTCTAATGGTTATGCATGTAGAGGGGATATGGAGTGTTACCTGGTATTTGTCATGGGTTACCTGGGCGGGCCTACATTTGTACACGAGGTGGTGAGGATGGCAAAAACTCTGGTACAGCGGCACGGTACGCTTTTGTCCAAATCAGATGAGATCACACTGACCAGGTTATTCACCTCACAGCGGCAGCGTGTGACAGACATCCTATCCAGTCCTTTACCAAGATTAATAAAGTACTTGAGAAAGAATATTGACACTGCGCTGATTGAAGCTGGGGGACAGCCCGTCCGTCCATTCTGTGCAGAGAGTTTGGTGAGCACGCTAGCGGACATAACTCAGATAACCCAGATCATTGCTAGTCACATTGACACAGTCATCCGGTCTGTGATATATATGGAAGCTGAGGGTGATCTCGCTGACACAGTATTTCTATTTACCCCTTACAATCTCTCTACTGACGGGAAAAAGAGAACATCACTTAAACAGTGCACGAGACAGATCCTAGAGGTTACAATACTGGGTCTTAGAGTCGAAGATCTCAATAAAATAGGCGATGTAATCAGCCTAGTGCTTAAAGGCATGATCTCCATGGAGGACCTTATCCCACTAAGGACATACTTGAAGCATAGTACCTGCTCTAAATATTTGAAGGCTGTCCTAGGTATTACCAAACTCAAAGAAATGTTTACAGACACCTCTGTATTGTACTTGACTCGTGCTCAACAAAAATTCTACATGAAAACTATAGGCAATGCAGTCAAAGGATATTACAGTAACTGTGACTCT
>XXXX/XXXX/DE-R49/99
ATGTCCTCCGTATTCGATGAATACGAGCAACTCCTTGCTGCTCAGACACGCCCTAATGGATCTCATGGGGGAGGAGAGAAGGGTAGTACCCTCAAAGTGGAAGTGCCAGTCTTCACACTCAACAGTGATGACCCGGAGGACAGGTGGAACTTTGCAGTCTTCTGCCTTCGGATTGCAGTCAGTGAGGATGCAAACAAGCCTCTGAGGCAAGGAGCACTTATATCTCTACTGTGCTCTCACTCGCAAGTGATGAGGAACCATGTGGCACTGGCTGGAAAGCAAAGTGAGGCAACACTGGCAATACTTGAGATTGACGGATTCTCAAATGGTATGCCGCAGTTTAACAACAGAAGTGGCGTATCCGAGGAAAGGGCCCAGAGGTTCATGATGATAGCAGGCTCCCTGCCTCGTGCATGCAGCAATGGGACCCCGTTTGTCACGGCCGGAGTGGAGGATGATGCCCCTGAAGACATAACTGACACTCTTGAGAGAATCCTCTCCATCCAGGTTCAAGTCTGGGTTACTGTTGCCAAAGCCATGACAGCTTACGAGACCGCAGATGAGTCAGAGACCAGAAGAATAAACAAGTACATGCAACAGGGCAGGGTCCAGAAACGGTACATCCTCCACCCGGTGTGTAGAAGTGCGATCCAGCTTACCATCAGACAGTCACTAGCTGTCAGAATCTTCCTAGTGAGTGAGCTCAAGAGAGGTCGTAATACTGCTGGTGGCACCTCAACTTATTACAACCTCGTGGGAGATGTGGACTCGTACATCAGGAACACTGGTCTTACCGCATTCTTCCTCACACTCAAGTACGGTATTAACACCAAGACATCTGCGCTTGCACTGAGCAGCCTCTCCGGTGACATCCAAAAGATGAAACAGCTAATGCGCTTGTATCGGATGAAAGGGGAGAATGCCCCGTACATGACCCTACTGGGTGACAGCGACCAAATGAGCTTCGCACCAGCAGAATATGCCCAGCTGTATTCATTTGCAATGGGTATGGCATCTGTATTGGACAAAGGAACTGTCAAATACCAGTTTGCTAGGGATTTCATGAGCACATCATTCTGGCGACTTGGGGTGGAATATGCTCAGGCACAGGGCAGTAGTATCAACGAAGACATGGCCGCTGAATTGAAGCTAACACCGGCAGCAAGAAGAGGGCTTGCGGCAGCAGCTCAGAGAGTGTCCGAGGATGCCAGCAACATGGACCTTCCAACCCAGCAAGCAGGTGTCTTGACAGGGCTAAGTGACAGCACACCCTCTGCTCAACCAAGCGGTCCCAGCAAACCACAGAGCTCCGCCGATGGAAATGATGGTGAGACCCAGTTTCTTGATCTAATGCGGGCAGTCGCTAACAGCATGAGGGACGCCCCCAACTCGGCACAGGGCAGCCCCCAGCCTGCTCCCCCCCCAACCCCCGGAGGGGGCCAGGACAACGACACCGACTGGGGATACATGGCCACGTTCACGGACGCAGAGATAGACGAGCTGTTCGAGACAAGCGGAACTGTCATTGACAGCATCATCACAGCTCAGGGCAAACCAGTGGAGACTGTAGGGCGGAGCGCCATCCCACAAGGGAAGACGAAAGCCCTCAGTCTAGCCTGGGAGAAGCACGGCAACGCGAACGCCCAGGCCGTCCAAGAATCAGCTGGAGAGCAGGACCAGCCCGGGCAGAACCAGGCCAGCAACAGCAACCGGGCACCCCCGGAAGAAGGACCCCATCCGTCCCAAGCCCAGCCCGCCGCACAGCCCCAAGAGGACGCAAATGAATCCCAACTTAAGACAGGGGCAAGCAGCTCACTACTCTCCATGCTTGACAAACTCAGCAACAAGTCATCGAATGCTAAAAAGGGCCCACCTCAGAGCCATCCACAGCAGGCCCCCCACCCCCAAGGGAGCCCCACAGCGGAACAAGCCCAACGTGGGGCCAACCAGGGGAGGGCCCAGTGGGAGACGGGGCACCCGGTCGCCCTAGGCCCTGGACTCCCGGGCACCGGCGTGAACACAGCATTTCCTGGACAATGGGGGGGGTCACCACAATCAGCTGGTGCAACCCAGCATGCTCCCCGATTAGGGCAGAACCAAGACAGTACTCCTGTGTCTGTGGATCATGTCCAGCTACCTGTAGACTTTGTGCAGGCGATGATGTCTATGATGGAGGCGATCTCACAGAGGGTAAGCAAGATTGATTATCAATTGGATCTAGTTCTCAAGCAAACCTCATCTATCCCGACCATGAGATCGGAAATACAACAATTGAAGACATCGGTTGCAGTGATGGAAGCAAACCTAGGAATGATGAAGATTCTAGACCCCGGCTGTGCAAACGTGTCCTCTCTGAGCGATCTACGCGCAGTGGCTAAATCTCACCCAGTGTTGGTTGCAGGTCCAGGTGACCCGTCACCCTACGTGACGCAAGGAGGAGAGGTTGCTCTTAACAAGCTGTCGCAGCCCGTACCCCACCCATCGGACCTTATAAAGCATGCAACTTCTGGCGGCCCGGATATAGGGATTGAGAGGGACACTGTTCGTGCGCTTATTCTATCAAGACCCATGCACCCGAGCTCGTCAAGCAGATTGCTCAGCAAGCTCGACTCAGCAGGGTCAATTGAAGAGATCAGGAAGATCAAGCGCCTTGCACTGAATGGAATGGACTCATCTAGGACAATCGGGTTATACTTCGATTCTGCCCTACCATCAAGTAGCCTTCTGGCCTTTCCAATCGTCCTTCAGGACACAGGAGATGGGAAAAAGCAGATTGCCCCACAGTATCGGATACAGCGCTTGGATTCCTGGACAGACAGCAAGGAGGACTCGGTGTTCATCACCACATACGGATTCATCTTTCAGGTCGGGAGTGAGGAAACTTCTGTGGGGATGATAAATGACAACCCGCGGCGTGAATTGCTATCCGCTGCCATGTTGTGTCTGGGCAGTGTCCCCAATGCGGGAGATCTTGTGGAGCTGGCGAGGGCTTGTCTAGCTATGGCGATAACATGCAAAAAGAGTGCCACGAATACAGAGAGGATGGTCTTCTCGGTGGTGCAAGCGCCGCAGGTGTTGCAGAGTTGCAGGGTGGTTGCAAACAAATACTCCTCCGTGAATGCAGTTAAACATGTGAAGGCTCCTGAGAAGATACCGGGCAGCGGGGCACTTGAATACAAGGTAAATTTCGTGTCGCTGACCGTAGTACCCAAAAAGGATGTTTACAAGATTCCAACCGCAGCGCTCAAGGTGTCTGGATCAAATCTCTACAATCTGGCGCTAAATGTCACTATTGATGTGGAGGTGGATCATAAAAGCCCGCTGGTAAAGTCACTGTCTAAATCAGAGAACGGGTACTACGCAAACCTCTTTCTGCACATTGGGCTTATGTCAACGGTAGACAAGAAAGGAAGAAAGGTGACATTCGACAAGTTGGAAAGGAAGCTCCGGAGGCTCGATCTGTCCGTGGGGCTCAGTGATGTACTTGGGCCATCTATCTTAGTCAAAGCAAGAGGTGCACGTACTAAGCTCCTGGCACCATTTTTCTCAAGCAGCGGAACCGCATGTTATCCGATTGCCAATGCATCCCCTCAGGTGGCAAAGATACTGTGGAGTCAGACAGCGAGCCTGCGCAGCGTCAAAGTGATTATTCAATCTGGCACACAGAGGGCTGTGGCTGTGACTGCAGACCACGAGGTAACATCCACCAAGCTGGAGAAAGGGCATACTATTGCCAAATACAACCCGTTCAAAAAGATGGATCCCAAGCCTTCTACCGGCCATTTGCATGCTCCTCCACTGATCTTCGTGGCCATCAGTTTAGTATTCATGGCTGGAAGGGCATCGGCACTGGATGGGCGGCCGCTCGCCGCCGCAGGAATAGTAGTCACGGGAGACAAGGCAGTCAATATATACACATCGTCGCAGACAGGGACAATTATCATCAAATTATTACCCAATATGCCCAAAGACAAAGAACAATGTGCTAAGAGCCCCCTAGATGCATACAACAGGACTCTTACAACCCTTCTTGCCCCGCTCGGCGATTCGATTAAGAGAATCCAAGAGTCGGTAACCACATCAGGAGGAGGACGTCAGGGGCGTTTGGTAGGGGCAATAATAGGAGGTGTCGCATTAGGTGTAGCCACCGCAGCGCAGATCACAGCGGCTTCTGCCCTTATACAAGCCAACCAGAATGCTGCAAACATACTGAAATTAAAGGAGAGTATTGCCGCTACCAATGAAGCAGTACATGAGGTCACAAGCGGGCTGTCCCAGCTGGCTGTTGCCGTAGGTAAGATGCAGCAGTTTGTAAACGACCAATTCAACAAGACAGCACAAGAGATCGACTGTATTAAGATCACACAACAGGTTGGGGTGGAGTTGAATCTATACTTGACCGAACTGACAACCGTGTTCGGACCGCAAATCACATCCCCTGCACTCACGCAGTTGACCATCCAGGCCTTATATAATCTGGCGGGTGGGAACATGGATTACATGCTGACAAAGCTGGGAGTGGGTAATAATCAGCTCAGTTCTCTGATTAGTAGTGGCCTAATATCAGGGAATCCAATTCTCTATGACTCGCAAACTCAGCTTCTGGGTATACAGGTGACTCTCCCCTCTGTGGGCAATCTGAACAACATGCGCGCCACATATCTGGAAACCCTCTCTGTAAGTACGAACAAGGGATTCGCATCCGCATTAGTGCCTAAAGTGGTAACTCAGGTAGGCTCCGTGATTGAAGAGCTGGATACATCGTATTGCATAGAGACAGACCTGGATCTGTACTGCACTAGAATTGTAACATTCCCCATGTCTCCAGGTATCTTCTCCTGTCTCGGTGGAAACACCTCAGCATGCATGTACTCTAAGACTGAAGGAGCACTCACCACACCATATATGACACTCAAAGGGTCAGTCATAGCAAATTGCAAGATGACAACGTGTAGGTGCGCAGATCCCCCGGGGATAATCTCACAGAATTATGGAGAGGCTGTCTCTCTAATAGACAAAAAGGTATGTAACATTCTGACTCTCGACGGGATCACCTTGCGCCTTAGCGGGGAATTCGATGCAACATATCAGAAAAATATCTCAATTCAGGATTCCCAGGTGGTGATTACTGGGAATCTGGATATATCCACTGAGTTAGGGAATGTGAATAATTCAATCAGCAATGCTCTAAACAAGCTAGAAGAGAGTAACAGCAAGCTGGACAAAGTTAATGTGAGGCTTACCAGCACATCTGCCCTAATCACATATATTGTCTTGACAACAATAGCACTGATATGCGGGATAGTCAGCTTAGTCCTCGCCTGCTATATAATGTACAAACAGAAGGCCCAGCAAAAAACACTGCTGTGGCTCGGGAACAACACCTTAGACCAGATGAGAGCAACGACAAAGATGATGGAGAGAGGGGTCAGCCAAGTTGCACTTGAGAATGATGAGAGGGAGGCAAAAAACACATGGAGGTTGGTGTTCAGGGTGACTGTTCTTCTTCTCACCATAGTGACTCTTGCCATCTCCGCAGCCGCCCTCGCATTCAGTATGAATGCTAGCACACCTCAGGACTTAGAAGGAATACCAGTAGCTATATCAAAGGCAGAGGATAAGATTACCTCTGCTATTGGAGCGAGCCAGGATGTAATAGACAGAATATACAAACAAGTGGCACTAGAGTCACCCCTAGCCCTGCTCAACACTGAATCCACGATCATGAACGCCTTGACATCACTGTCTTACCAAATCAATGGTGCGGCCAATGCCAGCGGATGTGGGGCCCCTGTACATGATCCTGATTACATCGGAGGGATAGGCAAGGAGCTGATTGTAGATGACACAAGTGATGTAACATCTTTCTACCCATCTGCATTCCAAGAACACCTTAATTTCATTCCTGCACCTACTACAGGATCCGGCTGTACCAGAATCCCATCTTTTGATATGAGTGCCACTCATTATTGCTATACACATAATGTCGTCTTGTCAGGGTGCAGAGATCATTCACATTCGCATCAATATCTAGCTTTAGGGGTTTTAAGGACTTCAGCAACTGGTAGAGTGTTCTTTTCGACCCTTCGATCAATCAATCTAGATGATACTCAGAACAGAAAGTCATGTAGCGTGAGCGCAACGCCCCTAGGGTGTGATATGTTATGTTCCAAGGTCACAGAGACTGAAGAGGAGGACTACCAATCGACAGACCCTACACTAATGGTACATGGGAGGCTAGGATTTGATGGGCAGTATCATGAGAGAGATTTGGACGTTCGCACTCTTTTTGGGGATTGGGTGGCTAATTACCCTGGGGTAGGTGGTGGATCCTTCATAAACAACCGTGTCTGGTTCCCAGTGTACGGTGGCTTGAAACCAGGCTCCCCAACAGACAAAAGGCAAGAGGGGCAGTATGCTATTTACAAGAGGTATAATGATACGTGCCCTGATGATCAGGAGTATCAGGTCAGGATGGCCAAGTCGGCATACAAGCCTAATCGATTCGGGGGGAAGCGAGTCCAACAGGCGATCTTATCCATAGGCGTATCAACCACCCTTGCAGATGATCCAGTGCTCACCGTGACTTCTAATACCATCACTCTCATGGGTGCTGAGGGTAGGGTGATGACTGTCGGGACCTCTCATTACTTGTATCAGCGCGGGTCTTCTTATTACTCCCCTGCCATACTTTATCCCTTGACCATTGCAAATAAGACTGCGACTCTCCAGGACCCTTATAAGTTCAATGCTTTCACAAGGCCGGGCAGTGTCCCGTGTCAAGCGTCCGCCAGGTGTCCAAATTCTTGTGTAACAGGGGTGTACACTGACCCGTATCCAATAATATTTCACAAGAATCACACACTGCGAGGAGTGTTTGGTACAATGTTGGATGACGAGCAAGCCAGGCTGAACCCAGTTTCTGCAGTATTTGATTCCATTGCACGGAGTCGAGTAACTAGGGTAAGCTCTAGCAGCACCAAAGCAGCATACACAACATCTACCTGCTTCCAAGTGGTAAAGACAAGGAAAATATACTGTCTAAGTATTGCTGAGACCTCTAATACACTATTCGGGGAGTTTAGAATAGTACCGCTACTAGTTGAGATCCTAAGAGATGAAGGGCGAATGGCAGGCTCCGGGCCCGAAAGGGCGGAGCATCAAATCATCCTACCCGAATCTCACTTATCGTCTCCACTTGTCAAACATAAGTTACTATACTACTGGAAACTGACCGGCCTACCCCTACCAGATGAGTGTGACTTTGACCATCTTATACTCAGCAGGCAATGGAAGAAGATCCTTGAATCGTCAACCCCAGACATCGAAAGAATGATTAAGCTAGGTCGCTCGGTGCATCAGACACTCAGCCATTCCTCAAAACTCACTGGGATCTTACATCCTAGGTGTCTAGAAGACCTAGTAAGGCTAGATATACCCGATTCAACAAACAAGTTCAGAAGGATAGAGAAGAAGATTCAGATTCACAACACAAGGTATGGGGAACTATTCACCAGACTCTGCTCTTATGTTGAAAGGAAGCTGCTAGGATCTGCCTGGTCACACAAGATCCGCCGCTCTGAGGAATTTGACAGTCTCCGCATAGACCCAGCATTCTGGTTCCACTCTTCATGGTCCACCGCCAAATTCGCATGGCTTCATGTGAAGCAAATCCAGAGGCACTTGATTGTAGCTGCACGGATGAGGTCTGCCTCCAGCAAGCTTGTGACACTGTCTCATCATTCAGGCCAAGTCTTTATCACTCCTGAGCTAGTAATAGTGACGCATACGAATGAAAACAAGTTTACATGTCTCACGCAGGAACTTGTGTTGATGTATGCGGATATGATGGAGGGAAGAGACATGGTGAATATAATCTCATCAACAGCGGTACACTTGCGTTGCTTGGCAGAGAAGATTGATGATATCTTGAGGCTGGTGGATGCACTTGCTAGGGATCTGGGCAATCAGGTTTACGACGTTGTGGCACTGATGGAGGGCTTCGCGTATGGTGCCGTGCAGCTCCTGGAGCCGTCAGGGACCTTTGCTGGCGACTTCTTTTCATTCAATCTGCAAGAATTGAGGGATATTTTGATTTGTTTATTACCGCAGAAAATAGCCGACTCGGTGACGCACGCTATCGCCAACATATTCTCTGGTCTTGAGCAAAACCAGGCAGCAGAGATGTTATGTCTATTGAGGTTATGGGGTCATCCGCTATTAGAGTCGCGAGCCGCTGCAAAAGCTGTTAGGACCCAAATGTGTGCACCCAAAATGGTAGACTTTGATATGATTCTCCAGGTACTGTCATTTTTCAAAGGGACTATCATCAATGGATATAGGAAGAAGAACGCCGGTGTCTGGCCGAGGGTCAAAGCACATACCATATACGGGAAGGTAATTGCTCAACTGCATGCCGACTCTGCCGAGATATCTCATGACATCATGCTAAGGGAGTACAAGAATCTGTCTGCGATTGAATTTGAGGCTTGTATTGAGTATGATCCTGTCACTAACTTGAGCATGTTTCTAAAAGACAAGGCGATCGCGCATCCAAGAGACAACTGGCTCGCATCCTTTAGGAGGAACTTGCTCTCAGAGGACCAGAAGAAAAATGTGCAGGACGCCACATCAACCAATCGACTCTTAATAGAATTCCTAGAATCAAATGATTTTGATCCGTATAAGGAGATGGAATACTTAACAACACTCGAATACCTGCGAGATGATAGCGTGGCAGTCTCTTACTCATTGAAAGAGAAGGAGGTGAAAGTTAACGGTCGCATATTCGCCAAGTTGACCAAGAAGCTGAGGAACTGCCAAGTCATGGCAGAGGGGATTCTCGCAGATCAGATTGCACCCTTTTTCCAGGGGAACGGGGTGATCCAAGACAGCATTTCTCTGACCAAGAGCATGCTAGCAATGAGCCAACTATCATATAATAGCAACAGGAAGCGTATCACTGACTGCAAGGAGAGGGTCTCCTCTAGCCGGAATCATGACCTCAAAGGTAAGCACCGACGGAGGGTTGCCACATTTATCACCACCGACCTACAGAAGTACTGCTTGAACTGGCGGTATCAGACTATAAAGCTATTCGCTCATGCCATCAACCAACTAATGGGTCTACCACATTTATTTGAGTGGATACATCTGAGGCTCATGGATACCACGATGTTTGTGGGCGACCCTTTCAACCCTCCGAGTGATCCGACTGACTGTGACCTAACCAAGGTCCCGAACGACGACATATATATTGTCAGTGCGAGAGGGGGTATTGAGGGGCTTTGCCAGAAGTTGTGGACTATGATCTCGATTGCAGCTATTCAGTTGGCAGCAGCACGATCACATTGTCGCGTAGCATGTATGGTCCAAGGGGATAACCAAGTCATAGCTGTCACTAGAGAGGTCCGACCGGATGACTCTCCTGAGTCCGTTTTAACTCAGCTTCATGAGGCCAGTGACAACTTCTTCAGAGAATTGATCCATGTCAACCATCTGATAGGGCACAACCTAAAAGACAGAGAGACTATCAGGTCAGATACTTTCTTCATCTATAGCAAGAGGATTTTTAAGGATGGTGCCATACTCAGTCAGGTCCTCAAGAATTCTTCAAAATTAGTACTGGTATCGGGAGATCTGAGCGAAAATACAGTAATGTCCTGTGCCAACATCTCATCGACTGTGGCACGGCTATGCGAGAATGGCCTCCCAAAGGATTTCTGCTACTATCTTAACTACCTGATGAGTTGTATCCAAACATACTTTGACTCCGAATTTTCAATTACTAGTTCTACTCAATCCGGCTCAAATCAATCGTGGATAAATGACATACCATTTGTCCATTCATATGTCCTGACGCCGGCACAACTGGGCGGGTTGAGCAATCTCCAATACTCGAGGCTCTACACTAGAAACATCGGAGACCCAGGGACGACAGCATTTGCCGAGGTGAAAAGGCTCGAAGCAGTAGGACTTTTAAGTCCAAACATAATGACAAACATCCTGACTAGACCGCCAGGGAATGGGGACTGGGCCAGCTTATGTAATGATCCTTATTCGTTCAATTTTGAGACAGTGGCCAGCCCGAATATCGTCCTCAAGAAGCATACACAGCGCGTGTTATTTGAGACGTGTTCAAACCCACTACTATCTGGAGTCCACACGGAAGACAATGAGGCAGAGGAGAAAGCGTTGGCAGAGTATTTATTAAATCAAGAGATAATCCACCCGAGAGTGGCCCATGCCATTATGGAAGCAAGCTCAGTCGGAAGGAGAAAGCAGATTCAGGGGCTAGTGGATACAACCAATACAGTCATAAAAATTGCTTTATCCAGAAAACCACTAGGGATCAAGAGGCTCACAAGGATAATAAATTACTCTAGCATGCATGCCATGCTTTTCCGAGATGATGTTTTTTTGTCCAATAGGGCCAGTCATCCGCTGGTTTCATCAGATATGTGCTCTTTAGCGTTGGCAGACTATGCGAGGAACCGCAGTTGGTCACCCTTGACCGGGGGAAGAAAGATTCTAGGGGTCTCCAATCCTGACACGATTGAGCTGGTGGAAGGAGAAATACTAAGCATCAGTGGGGGCTGTACAAGGTGTGATAGCGGAGACGAACAATTCACGTGGTTCCATCTCCCAAGCAATATTGAATTGACGGATGACACGAGTAAGAATCCTCCCATGAGGGTCCCTTATCTAGGCTCCAAAACTCAGGAAAGGCGAGCTGCATCTCTTGCAAAGATTGCACATATGTCACCGCATGTTAAAGCAGCACTTAGGGCCTCCTCGGTACTAATCTGGGCATATGGTGACAATGACATCAATTGGACCGCTGCATTGAAGCTGGCACGATCAAGATGCAATATTTCATCAGAATACCTCAGACTATTGTCGCCTTTACCAACTGCAGGGAATCTCCAACATCGACTTGATGATGGCATCACCCAGATGACATTCACCCCTGCCTCTCTATATCGAGTGTCTCCATATGTCCATATATCAAACGACTCACAGAGGCTGTTCACTGAGGAGGGTGTTAAGGAAGGGAATGTGGTATATCAGCAGATCATGCTTCTGGGGCTCTCTCTGATAGAGTCATTATTCCCTATGACTGTCACAAAAACATATGATGAAATTACTCTCCACCTTCATAGCAAGTTCAGTTGTTGTATCCGTGAGGCACCAGTGGCTGTCCCATTTGAGCTAACAGGTGTAGCACCAGATCTCAGAGTTGTAGCATCTAACAAATTTATGTATGACCCAAACCCGGTAGCAGAAGGAGACTTCGCTAGGTTAGATCTTGCAATATTCAAGAGTTATGAATTGAATTTAGAGTCATATTCCACGATAGAGTTGATGAATATTCTTTCCATCTCTAGCGGGAAGTTGATTGGTCAATCAGTGGTTTCTTACGATGAAGAAACGTCCATTAAAAATGATGCAATAATAGTGTATGACAACACCCGCAACTGGATAAGCGAGGCTCAAAATTCAGATGTCGTCCGGCTATTCGAGTACGCAGCCCTTGAGGTCCTGCTTGACTGCTCTTACCAGCTATACTATCTTCGAGTGCGCGGTTTGGATAACGTTGTCTTATACATGAGCGATCTTTATAAGAATATGCCTGGCATCCTACTATCTAACATTGCTGCTACCATATCCCACCCGATCATACATTCACGTTTACACACCATAGGGCTGATCAGCCATGATGGCTCACACCAACTTGCAGATACGGACTTCATTGAACTATCAGCTAAATTGCTCGTATCTTGCACGAGGAGAGTAGTCTCAGGGCTGTACGCAGGGAACAAGTATGATTTGCTTTTCCCTTCTGTCCTAGATGATAACCTGAATGAGAAGATGCTACAGCTGATCTCTCGACTTTGTTGCCTGTATACAGTGCTGTTTGCAACTACGAGAGAGATTCCAAAAATAAGAGGATTGCCCGCAGAAGAGAAGTGTGCTATGTTAACAGAATACCTTCTATCTGATGCAGTGAGGCCGCTCCTCAGTCCAGAGCAGGTAGATTCAATCACTTCTCCAAACATTGTAACATTCCCAGCTAACCTCTATTATATGTCCAGGAAAAGCCTCAATTTAATCAGAGAAAGAGAGGACAGGGACTCAATCCTAGCCTTGATGTTCCCACAAGAACCGTTGCTTGAATTCCCACCAGTCCAGGACATCGGTGCACGTGTTAAGGACCAACTGACAAGGAAGCCTGCTGCATTCCTGCACGAGCTAGACTTATGCGCTCCAGCACGATACGATGCGTACACGTTAAAGCAAGCCCGTTCTGACTGTGCACTTGCTGACATGGGGGAGGATCATTTAGTACGATACCTGTTTAGGGGAGTAGGAACAGCATCTTCATCTTGGTACAAAGCATCTCATCTGTTATCTGTCCCGGAGATCAGGTGTGCCAGGCACGGCAATTCTCTGTATCTCGCTGAAGGAAGCGGGGCTATCATGAGCTTATTGGAGCTGCATATACCGCACGAGACGATATATTACAATACACTCTTCTCCAATGAAATGAACCCGCCACAGCGGCACTTTGGTCCTACGCCGACACAGTTCCTCAACTCTGTGGTGTATAGAAACTTACAAGCCGAGGTACCGTGCAAAGATGGATTTGTCCAGGAGTTCCGACCCTTATGGAGAGAGAACACAGAGGAGAGTGACTTGACATCAGATAAAGCTGTGGGGTACATTACATCCGTAGTACCTTACCGATCAGTGTCTCTACTTCACTGCGACATTGAAATCCCGCCGGGGTCTAATCAGAGCTTATTAGATCAACTGGCCACCAATTTATCACTAATAGCGATGCACTCAGTGAGAGAGGGAGGTGTTGTAATTGTCAAAATACTGTACTCCATGGGCTACTATTTCCACTTGCTTGTGAACCTTTTCATCCCTTGCTCAGTTAAAGGGTACGTTCTATCCAACGGGTATGCCTGTAGGGGAGATATGGAATGCTATTTAGTATTCGTAATGGGGTATTTGGGCGGGCCCACCTTTGTTAATGAAGTAGTAAGGATGGCGAAGACATTGATACAGAGACACGGGACGCTACTCGCCAAATCAGATGAGATGGCATTGATGGCGTTGTTTACCTCGCAGAAGCAAAGAGTTAACGACATCCTATCAAGCCCTCTCCCGAGGTTGGCAAAACTACTAAGACGCAATATCGACACCGCATTGATTGAGGCCGGGGGACAGCCTGTGAGACCGTTCTGTGCAGAAAGCTTAGTAAATACCCTCTCAGACATTACTCAAACCACGCAGGTGATTGCCAGCCACATTGATACAGTCATAAGATCAGTCATATACATGGAAGCAGAGGGTGATCTGGCCGACACCGTCTTCCTATTCACACCGTACAATTTGTCCACCGATGGAAAGAAGAGAACATCGCTAAAGCAGTGCACAAGGCAAATCCTCGAAGTAACCATCCTCGGACTTGGGGCAGAGGATCTCAATCGGGTGGGAGATATCATAAGCTTGATACTCAGAGGGACAATATCTCTAGAAGACCTTATACCGCTACGCACATATCTCAAGAGGAGTACATGCCCTAAATATCTGAAATCTGTACTAGGCTTGACAAAACTCAGGGAGATGTTTTCCGACGGCTCCATGCTTTATTTAACACGAGCACAACAAAAATTTTACATGAAGACTGTAGGGAATGCTGTCAAAGGATATTACAACAGTAGCAAAAAT
>XXXX/XXXX/PHY-LMV42
ATGTCTTCCGTATTTGATGAGTACGAGCAGCTCCTTGCGGCTCAGACTCGCCCCAATGGAGCTCATGGCGGAGGAGAGAAGGGGAGCACCTTAAAAGTAGAAGTCCCGGTATTCACTCTCAACAGCGACGACCCAGAAGATAGATGGAATTTTACAGTATTTTGTCTTCGGATTGCTGTTAGCGAGGATGCCAACAAACCACTTAGGCAAGGTGCTCTCATATCTCTCTTATGTTCCCACTCTCAAGTGATGAGGAACCATGTTGCTCTTGCGGGGAAACAGAATGAGGCCACACTGGCTGTTCTTGAGATCGATGGTTTTACCAACGACGTGCCCCAGTTCAACAACAGGAGTGGAGTGTCTGAAGAGAGAGCGCAAAGATTTATGATGATAGCAAGGTCTCTCCCTCGGGCATGCAGCAACGGTACCCCGTTTGTCACAGCTGGGGTTGAGGATGATGCGCCAGAAGACATCACTGATACCCTGGAGAGGATCCTCTCTATCCAGGCCCAAGTATGGGTCACGGTGGCAAAGGCCATGACTGCATATGAGACAGCAGATGAGTCAGAAACAAGAAGAATCAATAAGTACATGCAGCAAGGCAGGGTCCAGAAGAAATACATCCTCCACCCTGTATGCAGGAGCGCAATCCAGCTCACGATCAGACAGTCTCTGGCAGTCCGCATCTTCTTGGTTAGCGAGCTTAAGAGAGGCCGTAACACGGCAGGTGGGACCTCTACCTATTACAACTTGGTAGGGGATGTAGACTCATACATCAGGAATACTGGGCTTACTGCATTCTTCCTGACACTTAAATATGGAATTAACACCAAGACATCAGCCCTTGCACTTAGCAGCCTCTCAGGCGATATCCAGAAAATGAAGCAGCTCATGCGCTTGTATCGGATGAAAGGAGATAATGCGCCATACATGACATTGCTCGGTGACAGTGACCAGATGAGCTTTGCACCTGCCGAGTATGCACAACTTTACTCCTTTGCCATGGGTATGGCATCAGTCCTGGATAAAGGAACTGGCAAATACCAATTTGCCAGGGACTTTATGAGCACATCATTCTGGAGACTTGGAGTAGAGTACGCTCAGGCCCAAGGAAGTAGCATCAATGAAGATATGGCTGCCGAGCTAAAGCTAACCCCAGCTGCAAGGAGAGGCCTGGCAGCTGCTGCCCAAAGAGTGTCTGAGGAGACCAGCAGCATGGAAATGCCCACCCAGCAAGCCGGGGTCCTCACTGGGCTCAGTGACGGAGGCTCCCAAGCCCCACAAGGTGGATTAAACAGATCACAAGGGCAACCGGACACCGGGGATGGGGAGACCCAATTTTTGGATCTGATGAGAGCGGTGGCAAATAGCATGAGAGAAGCGCCAAACTCTGCGCAGGGCACCCCTCAACCGGGGCCTCCCCAAACTCCTGGGCCTTCTCAAGACAATGACACTGACTGGGGGTATATGGCCACCTTTACAGATGCGGAAATCGACGAGCTATTTGAAACCAGCGGAACTGTCATTGACAACATAATTACGGCCCAGGGGAAACCAGTAGAGACTGTTGGAAGGAGTGCAATCCCGCAAGGGAAAACCAAGGCGTTGAGCGCAGCATGGGAGAAGCATGGGAGCGTCCAGTCCCCGGCCAGCCAAGACAACCCTGATCGAGAGGACAGATCAGACAAACAACTGTCCACACCCGAGCAAGTGAGTCCACATGACAGCCCGCCAGCCACATCCACCGATCAGCCCCCCACCCAGGCCGCAGACGAAACCGGTGACACACAGCTCAAGACTGGAGCAAGCAACTCTCTGTTGTCGATGCTTGATAAGCTCAGCAATAAGTCGTCTAATGCTAAAAAGGGCCCATGGTCGAGCCCCCAGGAAGGGCACCATCAACGTCCGACTCGACAACAGGGGAGTCAACCAAGCCGCGGAAACAGTCAAGAGAGACCACAGAACCAGGCCAAGGCCGCCCTTGGAAACCAGGGCATAGAC------------GTGAACACAGCATATCATGGACAATGGGAGGAGTCACAACTATCAGCTGGTGCAACCCATCATGCTCTCCGATCAGGGCAGAGCCAAGACAATACTCCTGCACCTGTGGATCATGTCCAGCTACCTGTCGACTTTGTGCAGGCGATGATGTCTATGATGGAGGCGATATCACAGAGGGTAAGTAAAGTTGACTATCAGCTGGACCTTGTCTTGAAACAGACATCTTCCATCCCCTTGATGCGGTCTGAAATCCAGCAGCTGAAAACATCTGTTGCAGTCATGGAAGCCAACTTGGGTATGATGAAGATTCTGGACCCTGGTTGTGCCAACGTTTCATCTCTAAGTGATCTACGGGCAGTTGCCCGATCTCACCCAGTACTAGTTTCTGGCCCCGGAGACCCATCTCCTTATGTGACTCAGGGGGGTGAAATGGCACTTAATAAACTTTCGCAACCAGTGCAACATCCCTCTGAGTTGATTAAACCCGCCGCGGCAAGCGGGCCTGATATAGGAGTGGAGAGAGACACTGTCCGTGCATTGATCATGTCACGCCCTATGCATCCGAGCTCCTCAGCTAAGCTCTTGAGCAAGCTGGATGCAGCCGGATCGATTGAAGAAATCAGGAAAATCAAGCGCCTTGCACTGAATGGCATGGACTCATCTAGGACAATCGGGCTGTACTTTGATTCTGCCCTTCCTTCTAGCAGCCTGTTAGCATTCCCGATCGTCCTACAAGACACAGGGAACGGGAAGAAGCAATTCGCCCCGCAATACAGGATCCAGCGTCTTGACTCGTGGACAGACAGCAAAGAAGACTCGGTATTCATCACCACCTATGGGTTCATCTTTCAGGTTGGGAATGAAGAAGCCACTGTTGGCATGATCAATGATAATCCCAAGCGCGAGTTACTTTCTGCTGCAATGCTCTGCCTAGGAAGTGTCCCAAATGTCGGAGATCTTGTTGAGCTGGCAAGGGCCTGCCTCACTATGGTGGTAACATGCAAGAAGAGTGCAACTAACACTGAGAGAATGGTCTTCTCAGTAGTGCAGGCACCCCAAGTGCTGCAAAGCTGTAGGGCTGTGGCAAACAAGTACTCGTCGGTGAATGCAGTCAAGCACGTGAAAGCGCCAGAGAAGATTCCTGGGAGCGGAACCCTAGAGTACAAGGTGAATTTTGTCTCTCTGACTGTGGTGCCGAGGAAGGATGTCTACAAGATACCAACTGCAGCACTAAAGGTCTCTGGCTCGAGTCTGTACAATCTTGCGCTCAATGTCACTATTGATGTGGAGGTGGACCCGAAGAGCCCGTTGGTCAAATCTCTTTCCAAGTCTGACAGTGGGTACTATGCTAATCTCTTCTTACATATTGGGCTTATGTCCACTGTAGATAAGAAGGGGAAGAAAGTGACATTTGACAAGCTGGAGAGGAAGATAAGGAGACTTGATCTATCTGTGGGGCTCAGTGACGTGCTCGGACCTTCCGTGCTTGTGAAAGCGAGAGGTGCACGGACTAAGCTGCTGGCACCTTTCTTCTCTAGCAGTGGGACAGCCTGCTATCCCATAGCAAATGCCTCTCCTCAGGTGGCTAAGATACTCTGGAGTCAAACTGCGTGCCTGCGGAGTGTAAAAGTCATTATCCAAGCAGGCACCCAGCGTGCTGTCGCAGTGACCGCTGACCACGAGGTTACCTCTACTAAGCTGGAGAAGGGGCATACCATTGCCAAATACAATCCCTTCAAGAAGATGGGCCCCAGATCTTCTACCAGGACCCCAGCACATTTGATGCTGACCGTCCGACTCGTGCTGGCACTGAGTTGCGTCTGTCCGACCAGCTCCCTTGATGGCAGGCCTCTTGCAGCTGCAGGGATTGTGGTAACAGGAGACAAAGCAGTCAACATATACACCTCATCCCAGACAGGGTCAATCATAGTCAAGTTACTCCCAAATATGCCCAAAGATAAAGAGGCGTGTGCAAAAGCCCCGTTGGAGGCGTACAACAGGACATTGACTACTTTGCTCACCCCCCTTGGTGATTCTATCCGTAGGATACAAGAGTCTGTGACCACATCTGGAGGAGGGAAACAGGGACGCCTTATAGGCGCCATTATCGGTGGTGTAGCTCTCGGGGTTGCAACCGCTGCACAGATAACAGCGGCCTCGGCTTTGATACAAGCCAATCAAAATGCTGCCAACATTCTCCGGCTTAAAGAGAGCATTGCTGCAACTAATGAGGCTGTGCATGAGGCCACTGACGGATTATCACAACTAGCAGTGGCAGTCGGGAAAATGCAGCAATTTGTTAATGACCGGTTTAATAAAACAGCTCAGGAATTGGACTGTGTAAAAATTACACAGCAGGTTGGTGTGGAACTCAACCTGTACCTAACTGAATTGACTACAGTATTCGGGCCACAGATCACTTCCCCTGCCTTAACTCAGCTGACTATCCAGGCGCTTTACAATCTAGCTGGTGGGAATATGGATTACTTGTTGACTAAGTTAGGTGGAGGGAACAACCAACTCAGCTCATTAATTGGTAGCGGCCTGATCACCGGCAACCCTATTCTGTACGACTCGCAGACTCAACTCTTGGGTATACAGATAACCCTACCCTCAGTCGGGAACCTAAATAATATGCGTGCCACCTACCTGGAAACCTTGTCTGTAAGTACAACCAAAGGATTTGCCTCAGCACTTGTCCCAAAGGTAGTGACACAGGTCGGTTCCGTGATAGAAGAACTTGACACCTCGTATTGTATAGAGACCGATTTGGATCTATATTGTACAAGAATAGTGACATTCCCTATGTCTCCTGGTATTTATTCCTGTTTGAGCGGCAATACTTCGGCTTGCATGTACTCAAAGACTGAAGGCGCACTCACTACGCCGTACATGGCCCTCAAAGGCTCAGTTATTGCCAACTGTAAGATGACAACCTGTAGATGTGCAGACCCCCCGGGTATCATATCGCAGAATTATGGAGAAGCTGTGTCTCTAATAGATAGACAATCATGCAATGTCTTATCCTTAGACGGGATAACTCTGAGGCTCAGTGGGGAATTTGATGCGACTTACCAAAAGAATATCTCAATACAAGATTCTCAAGTAATAGTGACAGGTAATCTTGATATCTCGACTGAACTTGGGAATGTCAACAACTCGATAAGTAATGCTTTGGATAAGTTAGAGGAAAGCAACAGCAAGCTAGACAAGGTCAATGTCAAACTGACCAGCACATCTGCGCTCATTACCTATATCGTTCTAACTGTCGTATCCCTTGTTTGTGGTATACTTAGCCTGGTTCTAGCATGCTACCTGATGTACAAGCAAAAGGCACAACAGAAGACCTTGTTGTGGCTTGGGAATAATACCCTGGACCAGATGAGGGCCACTACAAAAATGATGGACCGTGCAGTTAGCCAAGTCGCGCTAGAGAATGATGAAAGGGAGGCAAAGAACACATGGCGCCTGGTATTCCGGATCGCAATCCTACTCTTGACAGTAGTGACCTTAGCCATCTCTGCAGCTGCCCTTGCATATAGTATGGAGGCCAGCACACCTAGTGATCTTGTAGGCATACCGACTGCGATCTCTAGAGCAGAGGAAAAGATTACATCTGCACTCGGTTCCAATCAAGATGTAGTAGATAGGATATATAAGCAGGTGGCCCTCGAATCTCCATTGGCACTGCTAAATACCGAATCTACAATTATGAATGCAATAATGTCTCTCTCTTATCAGATTAATGGAGCCGCAAATAGCAGCGGGTGTGGGGCACCTATTCATGATCCAGACTATATCGGAGGAATAGGTAAAGAACTTATTGTAGATGATGCTAACGACGTCACATCATTCTATCCCTCTGCGTTCCAAGAACACCTGAACTTTATCCCGGCGCCTACTACAGGATCAGGTTGCACTCGGATACCCTCATTTGACATGAGCGCTACCCACTACTGCTATACTCACAATGTGATATTATCTGGTTGTAGAGATCACTCGCACTCACATCAGTATTTAGCACTCGGTGTGCTTCGGACATCTGCAACAGGGAGAGTATTCTTTTCTACACTGCGCTCCATCAATCTAGATGACACCCACAATCGAAAGTCTTGCAGTGTGAGTGCAACCCCCTTGGGTTGTGATATGCTGTGCTCTAAAGTCACAGAGACTGAGGAAGAGGATTATAATTCAGCTATCCCTACGTCGATGGTACATGGGAGGTTAGGGTTCGACGGCCAATACCATGAGAAGGTCCTAGATGTCACAACACTATTCGGGGACTGGGTGGCAAACTACCCAGGAGTAGGAGGCGGGTCTTTTATTGACAACCGTGTATGGTTCCCAGTTTACGGAGGGCTAAAACCCAATTCGCCTAGCGACACTGCACAAGAAGGGAAATATGTAATATACAAGCGATACAATGACACATGTCCAGATGAGCAAGATTACCAGATTCGAATGGCCAAGTCTTCGTATAAGCCTGGGCGGTTTGGTGGGAAACGCGTACAGCAGGCTATCTTATCTATCAAAGTGTCAACATCCTTGGGCGAGGATCCGGTGCTGACTGTACCGCCCAACACAGTCACACTCATGGGGGCCGAAGGCAGAGTTCTCACAGTAGGGACATCTCATTTCTTGTACCAGCGAGGGTCATCATACTTCTCCCCTGCTCTACTATATCCTATGACGGTCGGCAACAAAACAGCCACTCTTCATAGTCCTTATACATTCAATGCCTTCACTCGACCAGGTAGTGTCCCTTGCCAGGCTTCAGCAAGATGCCCTAACTCATGTGTTACCGGAGTCTATACTGATCCATATCCCTTGGTCTTCTATAGGAACCACACCTTACGAGGGGTATTCGGGACAATGCTTGATGATGTACAAGCAAGACTCAACCCTGTGTCCGCAGTATTTGACAGCATATCCCGCAGTCGCATAACCCGGGTGAGTTCAAGCAGCACCAAGGCAGCATATACGACATCAACATGTTTTAAAGTTGTCAAGACCAATAAAACCTATTGTCTCAGCATTGCCGAAATATCTAATACCCTCTTCGGGGAATTCAGAATCGTCCCTTTACTAGTTGAGATTCTCAAGGATGATGGGGTTATGGCGAGCTCCGGTCCTGAAAGGGCGGAGCATCAGATTATCCTACCAGAGTCACACCTGTCCTCACCATTGGTCAAGCACAAACTACTCTATTACTGGAAACTAACTGGGCTACCGCTCCCTGACGAGTGTGACTTCGACCATCTCATTCTCAGCCGACAATGGAAGAAAATACTTGAATCGGCCTCCCCTGACACTGAGAGAATGATAAAACTTGGAAGGGCAGTGCACCAGACTCTCAACCACAATTCCAGGATAACCGGAGTGCTCCACCCCAGGTGTTTAGAGGAACTGGTTAGTATTGAGGTTCCTGACTCAACCAACAAGTTTCGGAAGATCGAGAAGAAGATCCAAATTCACAACACAAGGTATGGAGAACTGTTCACAAGACTGTGCACGCACGTAGAGAAGAAATTGTTGGGATCATCTTGGTCTAATAATGTCCCCCGGTCAGAGGAGTTCAACAGCATCCGTACAGATCCAGCATTCTGGTTTCACTCAAAATGGTCCACAGCCAAATTTGCATGGCTCCATATAAAACAGATTCAAAGGCATCTGATTGTGGCAGCAAGAACAAGGTCTGCAGCCAACAAATTGGTGACACTGACTCATAAGGTAGGCCAAGTCTTTGTTACTCCTGAGCTTGTCATTGTGACACATACAGATGAGAACAAGTTCACGTGTCTTACCCAGGAACTTGTGTTGATGTATGCAGATATGATGGAGGGCAGAGATATGGTCAACATAATATCATCCACGGCGGTACATCTCAGGAGCCTATCTGAGAAAATTGATGACATTTTGCGGTTAGTAGATGCTCTGGCAAAAGATTTGGGCAATCAAGTCTACGATGTTGTAGCACTCATGGAGGGATTTGCATACGGCGCCGTCCAGCTGCTTGAGCCGTCAGGTACGTTTGCAGGGGATTTCTTCGCATTCAACCTGCAGGAGCTCAAAGACACTTTGATCGGCCTCCTTCCCAAGGATATAGCAGAATCCGTGACTCACGCAATAGCCACTGTATTCTCTGGCTTAGAACAAAATCAAGCAGCTGAGATGCTATGTCTGTTGCGTCTGTGGGGCCACCCATTACTTGAGTCCCGTATTGCGGCAAAAGCAGTAAGGAGCCAAATGTGCGCACCAAAAATGGTAGACTTTGATATGATCCTCCAGGTATTGTCTTTCTTTAAAGGAACAATCATCAACGGATACAGAAAGAAGAATGCAGGTGTTTGGCCACGTGTCAAAGTAGACACGATATACGGGAAGGTCATTGGGCAGCTACACGCTGATTCGGCGGAGATTTCACACGATATCATGCTGAGAGAGTATAAGAGTTTATCTGCGCTTGAATTCGAGCCATGTATAGAATACGACCCCGTCACCAATCTGAGCATGTTTCTAAAAGACAAAGCGATCGCACACCCAAAAGACAACTGGCTCGCCTCGTTTAGGCGAAACCTTCTCTCTGAGGACCAGAAGAAACATGTAAAGGAGGCAACCTCGACTAACCGTCTCTTGATAGAGTTCTTAGAGTCAAATGATTTTGATCCATATAAGGAGATGGAATATCTGACGACCCTTGAGTACCTAAGAGATGACAATGTAGCAGTATCATACTCGCTCAAAGAGAAGGAGGTGAAAGTAAATGGGCGGATTTTTGCTAAGCTAACAAAGAAGTTAAGGAATTGTCAAGTGATGGCGGAAGGGATCTTAGCTGACCAGATTGCACCTTTCTTCCAGGGGAATGGGGTCATTCAGGATAGCATATCTTTAACCAAGAGTATGCTAGCGATGAGTCAATTGTCTTTCAACAGCAATAAGAAACGTATCACTGACTGCAAAGAAAGAGTATCCTCAAACCGCAACCATGATCAGAAAAGCAAGAATCGTCGGAGAGTTGCCACTTTTATAACGACTGACCTGCAAAAGTACTGTCTTAATTGGAGATATCAGACAATCAAACTGTTCGCTCATGCCATCAATCAGCTGATGGGCCTACCTCACTTCTTCGAATGGATTCATCTAAGACTAATGGATACCACGATGTTTGTGGGAGACCCTTTCAATCCCCCGAGTGACCCGACTGACTGTGATCTCTCAAGAGTCCCAAATGATGACATATATATTGTCAGTGCTAGGGGGGGTATTGAGGGATTATGTCAGAAGCTATGGACAATGATCTCAATTGCTGCAATCCAACTTGCTGCAGCAAGATCACATTGTCGCGTCGCCTGTATGGTACAGGGTGACAATCAAGTAATAGCTGTAACAAGAGAGGTAAGGTCAGATGACTCCCCGGAGATGGTATTAACACAATTACATCAAGCCAGTGATAATTTCTTCAAGGAACTGATTCATGTTAATCATTTGATTGGCCATAATTTGAAGGATCGCGAAACTATCAGATCAGACACATTCTTCATATACAGCAAACGAATATTCAAAGATGGGGCAATACTCAGTCAGGTCCTCAAAAATTCATCTAAATTAGTGCTGATATCAGGCGACCTTAGTGAAAACACCGTAATGTCCTGTGCCAACATTGCATCTACTATAGCACGGCTGTGTGAGAACGGGCTCCCAAAAGATTTCTGTTATTACTTAAACTACCTAATGAGTTGTGTGCAGACATACTTTGATTCTGAGTTTTCCATCACCAGCAGCTCGCACCCCGATTTTAACCAGTCGTGGATTGAAGACATCTCTTTTGTGCACTCATATGTCCTGACCCCTGCCCAGCTAGGGGGACTGAGTAACCTTCAATACTCAAGGCTCTACACGAGAAACATCGGTGACCCGGGAACTACTGCTTTTGCAGAGATCAAGCGATTAGAGGCAGTGGGGTTACTGAGTCCTAGCATTATGACTAACATCTTAACTAGGCCTCCTGGGAATGGGGATTGGGCCAGTCTGTGCAACGACCCATACTCTTTCAATTTTGAGACTGTCGCGAGTCCAAATATTGTCCTTAAGAAACACACACAAAGAGTCCTATTTGAGACTTGTTCTAATCCCTTATTATCTGGAGTGCATACAGAGGATAATGAGGCAGAGGAGAAGGCATTGGCTGAATTTTTACTCAACCAAGAAGTAATTCATCCACGTGTTGCGCATGCTATCATGGAAGCAAGCTCTGTAGGTAGGAGGAAGCAGATTCAGGGGCTTGTTGACACAACAAACACTGTAATCAAGATTGCATTGACCAGGAGGCCACTTGGCATCAAGAGGCTGATGCGGATAGTTAACTACTCGAGCATGCATGCAATGCTGTTTAGAGACGATGTTTTCTCATCCAACAGATCCAACCACCCCTTAGTCTCTTCTAATATGTGTTCTCTGACGTTGGCAGACTATGCACGGAATAGAAGCTGGTCACCTTTGACGGGGGGCAGAAAGATACTGGGTGTAGCCAATCCTGATACCATAGAACTCGTAGAGGGTGAGATCCTTAGCGTCAGCGGAGGGTGCACAAGATGTGACAGCGGAGATGAACAATACACTTGGTTCCACCTTCCGAGCAATATAGAACTGACTGACGACACCAGCAAGAATCCTCCGATGAGAGTACCGTACCTCGGGTCAAAGACTCAAGAGAGGAGAGCTGCCTCGCTTGCAAAAATAGCTCATATGTCACCACATGTGAAAGCTGCTCTAAGGGCATCATCCGTGTTGATCTGGGCTTATGGAGACAACGAAGTAAATTGGACTGCCGCTCTAAAAATTGCAAGATCTCGGTGCAATATAAACTCAGAGTATCTTCGACTATTGTCACCCTTACCTACAGCTGGGAATCTCCAACATAGACTGGATGACGGCATCACTCAGATGACATTCACCCCTGCATCTCTCTACAGGGTGTCACCTTACATTCACATATCCAATGATTCTCAAAGGTTATTCACCGAAGAAGGAGTCAAAGAGGGGAATGTGGTTTATCAGCAAATCATGCTCCTGGGTTTATCGCTAATCGAGTCACTTTTCCCAATGACGACAACCAGGACATATGATGAGATCACATTGCACCTCCATAGTAAATTTAGCTGCTGTATCAGAGAAGCACCTGTTGCAGTTCCTTTCGAGCTACTCGGGGTGGTACCAGAACTAAGGACAGTGACCTCGAATAAGTTTATGTATGATCCTAGTCCTGTATCGGAGGGTGACTTTGCGAGACTTGACTTAGCTATCTTTAAGAGTTATGAGCTTAATCTAGAATCGTATCCCACAATAGAGCTAATGAACATCCTGTCAATATCCAGTGGGAAGTTGATTGGCCAGTCTGTGGTTTCTTATGATGAAGATACCTCCATAAAGAATGACGCCATAATAGTGTATGACAACACCCGGAATTGGATCAGCGAAGCTCAGAATTCAGATGTGGTCCGCCTCTTCGAATATGCAGCACTTGAAGTGCTCCTCGACTGTTCTTATCAGCTCTACTATCTGAGAGTAAGAGGTCTAGACAATATTGTGTTGTATATGAGTGACTTATATAAGAATATGCCAGGGATTCTACTTTCCAACATTGCAGCTACAATATCTCATCCCATCATTCATTCAAGATTACATGCAGTAGGCCTGGTCAATCATGACGGGTCACACCAGCTTGCAGACACAGATTTCATCGAAATGTCTGCAAAACTGTTAGTCTCCTGCACTCGACGCGTGGTCTCAGGTCTATATGCAGGGAATAAGTATGATCTGCTGTTCCCATCCGTCTTAGATGATAACCTGAGTGAGAAGATGCTTCAGCTGATATCTCGGTTATGCTGCCTGTATACGGTGCTCTTTGCTACAACAAGAGAGATCCCGAAGATAAGAGGCTTATCTGCAGAAGAGAAGTGTTCAGTACTTACTGAGTACCTTCTGTCAGATGCTGTGAAACCATTACTTAGTTCTGAGCAAGTTAGCTCTATCATGTCTCCTAACATAGTTACGTTCCCAGCTAATCTATATTACATGTCTCGGAAAAGCCTTAATTTGATCAGGGAAAGAGAAGACAGGGACACTATCTTGGCATTGTTGTTCCCCCAAGAGCCACTACTCGAGTTCCCCTTGGTACAAGATATTGGCGCTCGAGTGAAAGATCCATTTACCCGACAACCTGCGGCGTTTTTACAAGAATTGGATTTGAGCGCTCCAGCAAGGTATGATGCATTTACACTTAGTCAGGTTCATTCTGAACATACATCACCAAATCCGGAGGAAGATTACTTAGTACGATACCTGTTCAGAGGAATAGGGACCGCATCCTCCTCTTGGTATAAGGCATCTCACCTTCTTTCTGTACCCGAAGTCAGATGTGCAAGATACGGGAATTCCTTATACTTGGCAGAAGGAAGCGGAGCCATCATGAGTCTTCTCGAACTGCACGTACCGCATGAGAATATCTATTACAATACACTCTTCTCAAATGAGATGAACCCCCCACAGCGACATTTCGGACCGACCCCAACACAGTTTCTAAATTCGGTTGTTTATAGGAATCTACAGGCGGGAGTACCATGTAAGGATGGATTTGTCCAGGAGTTCCGCCCATTATGGAGAGAGAATACAGAAGAAAGCGATCTGACCTCAGATAAAGCAGTGGGTTATATCACATCTGCAGTACCCTATCGGTCTGTATCATTGTTGCACTGTGACATTGAGATTCCTCCAGGATCCAATCAAAGCTTACTAGATCAACTGGCTACCAATCTGTCTCTGATTGCCATGCATTCTGTAAGGGAAGGCGGGGTCGTGATCATCAAAGTGTTGTATGCAATGGGATATTACTTCCATCTACTCATGAACTTGTTCACTCCGTGTTCTACGAAAGGATATATTCTCTCTAATGGCTATGCATGTAGAGGGGATATGGAGTGTTACCTGGTATTTGTCATGGGCTGTCTAGGTGGGCCTACATTTGTACATGAGGTAGTGAGGATGGCAAAAACTCTAGTGCAGCGGCACGGTACACTTTTGTCCAAATCGGATGAGATCGCACTGACTAAGTTATTTACCTCACAGCAGCAGCGTGTAACAGACATCCTATCCAGTCCCTTACCGAGACTAATAAAGTTCTTGAGAAAGAATATCGATACTGCGCTGATTGAAGCTGGGGGACAGCCCGTCCGTCCATTCTGTGCGGAGAGCCTGGTGAGCACACTAGCGGACATAACTCAGATGACCCAGATCATCGCAAGTCACATTGACACAGTCATTCGATCTGTGATCTACATGGAAGCTGAGGGTGATCTCGCTGACACAGTATTCTTATTTACCCCTTACAATCTCTCTACAGACGGTAAAAAGAGAACATCACTTAAACAGTGCACAAGGCAGATCTTAGAGGTCACAATACAGGGTCTTAGAGCTGAAAATCTCAAGAAAGTAGGTGATGTAATCAGCCTAGTGCTCAAAGGTATGATTTCTCTGGAGGACCTGATCCCTCTAAGAACATACTTGAAGTGTAGTACTTGCCCTAAGTATTTGAAGGCTGTCTTAGGTATTACTAAACTCAAAGAAATATTTACAGACACCTCTTTATTATACTTGACTCGCGCTCAACAAAAATTCTACATGAAGACTATAGGCAATGCAATCAAGGGATACTACAGTAACTGTGACTCT
>2002/China/Guangxi7
ATGTCATCTGTTTTCGACGAATACGAGCAGCTCCTCGCTGCTCAGACCCGCCCTAACGGAACTCATGGAGGGGGAGAGAAAGGGAGCACCTTAAAAGTTGAGGTCCCAGTATTTACCCTAAACAGTGATGATCCAGAGGATAGATGGAATTTTGCGGTATTCTGTCTTCGGATTGCTGTTAGCGAGGATGCCAACAAACCACTCAGGCAAGGTGCTCTTATATCCCTCTTATGCTCCCATTCTCAGGTGATGAGAAATCATGTTGCCCTTGCAGGGAAACAGAATGAGGCCACACTGGCTGTTCTTGAGATCGATGGTTTTGCTAACAGTGTGCCCCAGTCCAACAATAGGAGTGGAGTGTCTGAGGAGAGAGCACAGAGATTCATGGTAATCGCAGGATCTCTCCCTCGGGCATGCAGCAACGGTACTCCGTTTGTCACAGCTGGGGTTGAAGATGATGCACCAGAGGATATCACTGACACTCTGGAAAGAATCCTATCTATCCAAGTTCAGGTATGGGTCACAGTAGCAAAGGCCATGACTGCTTATGAGACAGCAGATGAGTCAGAAACAAGAAGAATAAATAAGTATATGCAGCAAGGTAGAGTTCAGAAGAAGTACATCCTTCATCCTGTATGCAGGAGTGCAATTCAACTCACAATCAGACATTCTCTGGCAGTCCGTATTTTCCTAGTTAGTGAGCTCAAGAGGGGCCGCAATACAGCAGGTGGGAGCTCTACATATTATAACTTGGTCGGGGATGTAGACTCATACATCAGAAACACCGGGCTTACTGCATTTTTCCTAACACTCAAATATGGAATCAATACCAAGACGTCAGCCCTCGCACTCAGCAGCCTCACAGGTGATATCCAAAAAATGAAACAGCTCATGCGTTTATATCGGATGAAAGGTGAAAATGCACCATACATGACATTGTTAGGTGACAGTGACCAGATGAGCTTTGCACCAGCTGAGTATGCACAACTTTATTCTTTTGCCATGGGCATGGCATCAGTCTTAGATAAGGGAACTGGCAAGTACCAATTCGCCAGGGACTTTATGAGCACATCATTCTGGAGACTTGGAGTAGAGTATGCTCAGGCTCAGGGAAGTAGCATCAATGAGGACATGGCTGCTGAGCTAAAACTAACCCCGGCAGCAAGGAGAGGCCTGGCAGCTGCTGCCCTACGAGTATCTGAAGGAATCGGCAGCATGGACATTCCTACTCAACAGGCGGGAGTCCTCACCGGGCTCAGTGACGAAGGCCCCCGAACTTCACAGGGCGGATCAAACAAGCCGCAAGGGCAACCAGATGCCGGAGATGGGGAGACCCAATTCTTGGATTTTATGAGAGCAGTGGCGAACAACATGCGGGAAGCGCCAAATCCTGCACAGAACACCACCCATCCTGAGCCTCCCCAAACCCCTGGGGCATCCCAAGACAACGACACCGACTGGGGGTACATGGCCACCTTTACAGATGCAGAGATAGATGACATATTTGAGACCAGTGGGACTGTCATTGACAGTATAATTACGGCCCAGGGCAAATCAGCTGAGACCGTCGGAAGAAGCGCGATCCCGCAGGGCAAGACCAAAGCTCTAAGCACAGCATGGGAGAAGCACGGGAGTGTCCAGCCACACACCAATCAGGACGCCCCTGACCAACAAGACAGAACAGAAAAACAGCCATCCACACCTGAGCAGGCGACTCCACACAACAACCCGCCGATCACATCCACTGAACCGCCTCCCACTCAGGCCGCAAGCGAGACCAGCGACACACAGCTCAAGACCGGAGCAAGCAACTCCCTTCTGTCCATGCTCGACAAACTGAGCAATAAATCGTCCAATGCTAAAAAGGGCCCGTGGTCGGGTCCTCAAGAAGGGCATCACCAACCTCCGACCCAACAACACGGGAACCAGCCGAGCTATGGAAGCAACCAGGGAAGACCGCAGCACCAGGCCAAGGCCGTCCATGGAAACCGGGGCACAGAC------------GAGAACACAGCATATCATGGACAACGGAAGGAGTCACAACCATCAGCTGGTGCAACCCCTCATGCGCCCCAATCAGGGCAGAGCCAAGACAATACTCCTGTACCTGTGGATCGTGTCCAGCTACCTGCCGACTTTGCGCAGGCGATGATGTCTATGATGGAGGCATTATCACAGAAGGTAAGTAAAGTTGATCATCAGCTGGACCTAGTCTTGAAACAGACATCCTCCATTCCTATGATGCGATCTGAAATCCAACAGCTCAAGACATCTGTTGCGATCATGGAAGCTAACTTAGGCATGATGAAAATTCTGGACCCTGGTTGTGCTAACGTTTCATCCTTAAGTGATCTCCGGGCAGTAGCCCGATCCCACCCAGTCCTAGTTTCAGGCCCCGGAGACCCATCTCCTTACGTGACACAAGGGGGTGAAATGACGCTCAATAAACTCTCACAACCGGTGCAGCACCCCTCTGAATTGATTAAGTCTGCCACTGCAAGCGGGTCTGACATGGGAGTGGAGAAGGACACTGTCCGCGCATTGATCACCTCGCGCCCGATGCATCCAAGCTCCTCGGCTAAGCTCCTGAGCAAGCTAGATGCAGCCAGGTCAATTGAAGAGATCAGGAAGATCAAGCGCCTTGCGCTAAATGGTATGGACTCATCTAGGACAATCGGGCTGTACTTTGATTCTGCCCTCCCTTCCAGCAGCCTGTTAGCATTTCCGATTGTCTTACAAGACACAGGGGACGGGAAGAAGCAAATCACCCCACAATACAGGATCCGGCGTCTTGATTCGTGGACAGACAGCAAGGAAGACTCAGTATTCATCACCACCTACGGGTTCATCTTTCAGATTGGGAATGAAGAAGCCACCGTCGGTGTGATCAATGACAATCCCAGGCACGAGCTACTCTCTTCCGCAATGCTCTGCTTAGGAAGTGTTCCGAACGACGGAGATCTTGTTGGGCTGGCGAGAGCCTGCCTCACCATGGTGGTAACTTGCAAGAAGAGTGCAACTAACACTGAGAGAATAGTCTTCTCAGTAGTGCAGGCACCTCGGGTGCTGCAAAGCTGTATGGTTGTGGCAAATAGGTACTCGTCAGTGAATGCAGTGAAGCATGTGAAGGCGCCAGAAAAGATCCCTGGGAGCGGAACCCTAGAGTATAAAGTGAATTTTGTCTCTTTGACCTTGGTGCCGAGAAGGGATGTCTACAGGATCCCAACTGCAGTATTGAAAGTGTCTGGCTCAAGCCTGTCAAATCTTGCGCTCAATGTCACTATTGATGTGGACGTGGATCCGAAGAGCCCGTTAGTCAAATCCCTTTCTAAGTCCGAAAGCGGATACTATGCGAATCTTTTTCTGCATATCGGGCTTATGTCCACTGTAGATAAGAAGGGAAAGAAAGTGACATTTGACAAGATAGAGGAAAAGATAAGGAGACTCAATCTATCTGTCGGGCTCAGTGATGTGCTCGGACCCTCTGTGCTTGTGAAGGCGAGAGGTGCACGGACTAAGCTACTTGCTCCTTTCTTCTCTAGCAGTGGGACAGCCTGCTATCCTATAGCAAATGCCTCTCCCCAGGTTGCCAAGATACTCTGGAGCCAAACCGCGCACCTGCGGAGTGTGAAAGTCATCATTCAAGCCGGCACTCAGCGTGCTGTTGCAGTGACCGCTGATCATGAGGTAACCTCCACTAAGATAGAGAGGAGGCACGCCATTGCTAAATACAATCCTTTTAGGAAAATGGGCTCCAAACCTTCTACCAGGATCCCAGCACCTCCGACGCTGATCACTCGGATTTTGCTGATATTGAGCTGTATCCGTCTGACAAGCTCTCTTGACGGCAGGCCTCTTGCAGCTGCAGGAATTGTAGTAACAGGAGATAAGGCAGTCAATGTGTACACCTCGTCTCAGACAGGGTCAATCATAGTCAAGTTGCTTCCGAATATGCCCAGGGGTAAGGAGGCGTGTGCAAGAGCCCCATTAGAGGCATATAACAGAACACTGACTACTTTGCTCACTCCTCTTGGCGACTCCATCCGCAAGATCCAAGGGTCTGTGTCCACGTCTGGAGGAAGGAGACAAAAACGCTTTATAGGTGCTGTTATTGGCAGTGTAGCTCTTGGGGTTGCAACAGCGGCACAGATAACAGCAGCTGCGGCCCTAATACAGGCCAACCAGAATGCCGCCAACATCCTCCGGCTTAAGGAGAGCATTGCTGCAACCAATGAAGCTGTGCATGAAGTCACCGACGGATTATCACAACTATCGGTGGCAGTTGGGAAGATGCAGCAGTTTGTCAATGACCAGTTTAATAATACGGCGCGAGAATTGGACTGTATAAAAATCACACAACAGGTTGGTGTAGAACTCAACCTATACCTAACTGAATTGACTACAGTATTCGGGCCACAGATCACCTCTCCTGCATTAACTCAGCTGACCATCCAGGCACTTTATAATTTAGCTGGTGGCAATATGGATTACTTATTAACTAAGTTAGGTATAGGGAACAATCAACTCAGCTCATTAATTGGTAGCGGCCTGATCACTGGTTACCCTATACTGTATGACTCACAGACTCAACTCTTGGGCATACAAGTGAATTTGCCTTCAGTCGGGAACTTAAATAATATGCGTGCCACCTATTTGGAGACCTTATCTGTAAGTACAACCAAAGGATATGCCTCAGCACTTGTCCCGAAAGTAGTGACACAAGTCGGTTCTGTGATAGAAGAGCTTGACACCTCATACTGTATAGAGTCCGATCTGGATTTATATTGTACTAGAATAGTGACATTCCCCATGTCCCCAGGTATTTATTCCTGTTTGAGCGGCAACACATCAGCTTGCATGTATTCAAAGACTGAAGGCGCACTCACTACGCCGTATATGGCCCTTAAAGGCTCAGTTATTGCCAATTGTAAGATAACAACATGTAGATGTACAGACCCTCCTGGTATCATATCGCAAAATTATGGAGAAGCTGTATCCCTGATAGATAGACATTCGTGCAATGTCTTATCATTAGACGGGATAACTCTGAGGCTCAGTGGGGAATTTGATGCAACTTATCAAAAGAACATCTCAATACTAGATTCTCAAGTCATCGTGACAGGCAATCTTGATATATCAACTGAACTTGGAAATGTCAACAATTCAATCAGCAATGCCTTGGAAAGGTTGGCAGAAAGCAACACAAAGCTAGAAAAAGTCAATGTCAGACTAACCAGCACATCTGCTCTCATTACCTATATTGTTCTAACTGTCATTTCTCTAGTTTTCGGTGCACTTAGTCTGGGTTTAGCGTGTTACCTGATGTACAAACAGAAGGCACAACAAAAGACCTTGCTATGGCTTGGGAATAATACCCTCGATCAGATGAGAGCCACAACAGGAGCAATGGACCGCGCGGTTAACAGAGTCGTGCTGGAGAATGAGGAAAGAGAAGCAAAGAACACATGGCGCCTGGTTTTCCGGATCGCAGTCTTACTTTTAATGGTAATGACTCTAGCTATCTCCACGGCTGCTCTGGCATACAGTACGGGGGCCAGTACGCCGCACGACCTCGCAGGCATATCGACTGTGATCTCCAAGACAGAAGATAAGGTTACGTCTTTACTCAGTTCAAGTCAAGATGTGATAGATAGGATATACAAGCAGGTGGCTCTTGAATCCCCGCTGGCGCTACTAAACACTGAATCTATAATTATGAATGCAATAACCTCTCTTTCTTATCAAATTAACGGGGCTGCGAATAATAGCGGATGTGGGGCGCCTGTTCATGACCCAGACTATATCGGGGGGATAGGCAAAGAACTCATAGTGGATGACATCAGTGATGTCACATCATTTTATCCTTCTGCATATCAAGAACACTTGAATTTCATCCCAGCGCCTACTACGGGATCCGGTTGCACTCGGATACCCTCATTTGATATGAGCACCACCCATTATTGTTATACTCACAATGTGATACTATCCGGTTGCAGAGATCACTCACACTCACATCAATACTTAGCACTTGGTGTGCTTCGGACATCTGCAACAGGGAGGGTATTCTTTTCTACTCTGCGCTCCATCAATTTAGATGACACCCAAAATCGGAAGTCCTGCAGTGTGAGTGCAACCCCTTTAGGTTGTGATATGCTGTGCTCCAAGGTCACAGAGACTGAAGAGGAGGATTACAAGTCAGTTGCCCCAACATCAATGGTGCACGGAAGGCTAGGGTTTGACGGTCAATATCATGAGAAGGACTTAGACACCACGGTCTTATTCAAGGATTGGGTGGCAAATTACCCAGGGGTGGGAGGAGGGTCTTTTATTGACGACCGTGTATGGTTCCCAGTTTACGGAGGGCTCAAACCCAATTCACCCAGTGACGCTGCACAAGAAGGGAAATATGTAATATACAAGCGCCATAACAACACATGCCCCGACGGACAAGATTACCAGATTCGGATGGCTAAGTCTTCATATAAACCCGGGCGATTTGGTGGAAAGCGCGTACAGCAAGCCATCTTATCCATCAAAGTGTCAACGTCCTTGGGCAAGGACCCGGTGCTGACTATTCCACCTAATACAATCACACTTATGGGAGCCGAAGGCAGAATTCTCACAGTAGGGACATCTCACTTCTTGTACCAACGAGGGTCTTCATATTTCTCCCCTGCCTTATTATATCCCATGACAGTAAATAACAAAACGGCTACACTCCATAGTCCTTATACGTTTAATGCTTTCACTCGGCCAGGTAGTGTCCCCTGCCAGGCATCAGCAAGATGCCCCAACTCATGCGTCACTGGGGTCTATACTGATCCATATCCCTTAATCTTCCATAGGAATCACACTCTACGAGGGGTCTTCGGGACGATGCTTGATGATGAACAAGCGAGACTTAACCCCGTATCTGCAGTATTCGACAACATATCCCGCAGTCGTGTCACCCGGGTGAGTTCAAGCAGCACCAAGGCAGCATACACGACATCGACATGTTTTAAGGTTGTCAAGACCAATAAAGCTTATTGTCTTAGTATTGCAGAAATATCCAATACCCTATTCGGGGAATTTAGGATCGTTCCCTTACTAGTTGAGATCCTCAAGGATGATAAGGTTATGGCGGGCTCCGGTCCCGAAAGGGCAGAGCACCAGATCATCCTACCAGAGTCACATCTATCTTCTCCATTGGTCAAGCACAAATTGCTATACTACTGGAAATTGACTGGGCTACCGCTTCCTGATGAATGCGACTTTGATCATCTCATTATCAGCAGGCAATGGAAGAGAATATTGGAGTCGGCCACTCCTGACACGGAGAGAATGATAAAACTCGGGCGGGCAGTGCACCAGACTCTCAACCACAATTCCAAGATAACTGGAGTGCTCCATCCCAGGTGTTTAGAAGAACTGGCTAGTATTGAGGTCCCTGATTCAACTAACAAATTCCGGAAGATTGAAAAGAAGATCCAGATTCACAACACAAGGTATGGAGACCTGTTCACAAAGCTGTGCACGCATGTTGAGAAGAAATTGCTAGGATCATCCCGGTCTAATAATGTCCCACGATCAGAGGAATTCAGCAGCATCCGTACAGATCCGGCATTCTGGTTTCACTCAAAATGGTCCAGAGCCAAGTTCGCGTGGCTCCATATAAAACAAGTCCAAAGGCATCTAATTGTAGCAGCAAGGACAAGGTCTGCAGTCAACAAGTTAGTAACATTAAGTCATAAGATGGGTCACGTCTTTGTTACTCCTGAGCTTGTCATTGTGACACATACAGATGAGAACAAGTTCACATGCCTCACCCAGGAACTTGTATTGATGTATGCGGATATGATGGAAGGCAGGGACATGGTCAATATAATATCTTCTACAGCAGCACATCTCAGAAACCTATCCGAGAAAATTGATGATATTCTGCGGTTAGTAGATGCTCTGGCAAAGGACTTAGGTAATCAAGTCTATGATGTTGTAGCATTAATGGAGGGATTCGCATACGGTGCCGTTCAGCTGCTTGAGCCATCAGGTACATTTGCAGGAGATTTCTTTGCATTTAACCTACAGGAGCTCAAAGACACTTTAATCGAACTTCTTCCAAATAATATAGCGGAAGCAGTAACTCATGCTATTGCCACTGTATTCTCCGGCTTAGAACAGAATCAAGCAGCTGAGATGTTGTGCTTGCTGCGTTTGTGGGGTCACCCATTGCTTGAGTCTCGTAGTGCAGCAAGAGCAGTCAGGAGCCAGATGTGCGCACCAAAGATGGTAGACTTCGATATGATCCTCCAGGTATTATCTTTCTTTAAGGGAACAATCATCAATGGATACAGAAAGAAGAACTCAGGTGTGTGGCCGCGTGTCAAAGTAGATACAATATACGGGAATATCATTGGGCAGCTACACGCTGATTCAGCAGAGATCTCACATGATGTCATGTTGAGGGAGTACAAGAGTTTATCTGCTCTTGAATTTGAGCCGTGTATAGATTATGACCCTGTTACCAATCTAAGCATGTTCCTAAAAGACAAGGCAATCGCACATCCTAGTGATAACTGGCTCGCCTCATTTAGGCGGAACCTACTCTCTGAGGACCAGAGGAAACAGATAAAAGAGGCAACTTCAACTAACCGCCTCCTGATAGAGTTCTTAGAATCAAATGATTTTGATCCATATAAAGAAATGGAATACCTGACAACCCTCGAGTACCTAAGAGATGACAGTGTGGCAGTATCGTACTCACTCAAAGAGAAAGAGGTGAAAGTGAATGGGCGGATTTTTGCTAAGTTAACAAAGAAACTAAGGAACTGCCAGGTAATGGCAGAAGGAATTCTAGCTGACCAGATTGCACCTTTCTTTCAGGGAAACGGGGTTATTCAAGATAGCATATCCTTGACAAAGAGTATGTTAGCGATGAGTCAACTGTCCTTTAACAGCAACAAGAAACGTATCACTGACTGCAAAGAGAGGGTTTCCTCAAACCGCAATCATGATCCAAAGAGCAAGAATCGTAGAAGAGTTGCCACTTTTATCACGACTGACCTACAAAAGTATTGTCTTAACTGGAGATATCAGACAGTCAAATTATTTGCCCATGCCATCAATCAGCTGATGGGCCTACCTCATTTCTTTGAGTGGATTCATCTTAGGCTGATGGACACTACAATGTTTGTAGGGGATCCTTTCAATCCTCCAAGTGACCCGACTGACTGTGATCTATCAAGAGTCCCAAATGATGACATATATATTGTCAGTGCTAGAGGGGGCATTGAGGGACTCTGCCAGAAGCTATGGACGATGATCTCAATTGCTGCAATCCAACTTGCTGCAGCAAGATCTCATTGTCGAGTTGCTTGCATGGTACAAGGTGACAATCAAGTAATAGCTGTAACGAGAGAGGTAAGATCAGATGATTCCCCGGATATGGTGTTGACGCAGTTGCATCAAGCTAGTGATAATTTCTTCAAGGAATTGATTCATGTCAATCATCTGATTGGCCATAACCTGAAAGATCGTGAAACCATTAGATCAGACACATTCTTCATATACAGCAAACGAATATTCAAAGATGGAGCAATACTCAGTCAGGTCCTCAAAAATTCATCTAAATTGGTGCTAATATCAGGCGACCTTAGCGAAAACACTGTAATGTCCTGTGCCAACATTGCATCCACTGTAGCACGACTATGTGAGAATGGGCTTCCTAAGGATTTCTGTTACTATTTGAACTACCTAATGAGTTGCGTGCAGACATACTTTGATTCGGAGTTTTCTATTACCCACAGCTCGCAATCAGATTCCAACCAATCCTGGATCGAGGATATCTCTTTCGTACACTCATACGTGTTAACCCCTGCTCAGCTGGGGGGACTGAGCAACCTTCAGTACTCAAGGCTCTACACAAGGAATATTGGTGACCCAGGGACCACTGCTTTCGCAGAGGTCAAGCGACTAGAAGCAGTGGGGTTGCTGAGTCCCAGCATCATGACTAACATCTTAACCAGGCCACCTGGCAATGGAGACTGGGCCAGTCTATGCAACGACCCATACTCTTTTAATTTTGAGACTGTTGCAAGCCCAAATATTGTCCTCAAGAAACATACACAGAAAGTCCTATTTGAGACATGTTCAAACCCCTTATTATCCGGGGTACATACAGAGGACAATGAGGCAGAAGAGAAAGCATTGGCTGAATTCTTACTCAATCAAGAAGTGATTCACCCACGTGTCGCACATGCTATCATGGAAGCAAGCTCTGTAGGTAGGAGAAAGCAAATTCAGGGGCTTGTTGACACAACGAACACTGTGATTAAAATTGCACTGACTAGGAGGCCCCTCGGTATCAAAAGGCTGATGCGGATAATCAATTACTCGAGCATGCATGCAATGTTGTTCAGAGATGATATTTTCTTATCCAATAGATCCAACCACCCATTAGTTTCTTCTAATATGTGCTCGCTGACGCTAGCAGATTATGCCCGGAACAGAAGCTGGTCACCCCTGACAGGGGGCAGGAAAATACTGGGTGTATCCAACCCCGATACCATAGAACTTGTGGAGGGAGAGATTCTCAGCGTCAGTGGAGGGTGCACAAAATGTGACAGCGGAGATGAGCAGTTTACTTGGTTCCACCTTCCAAGCAATATAGAGCTGACTGATGACACCAGCAAAAATCCCCCGATGAGAGTGCCATATCTCGGGTCGAAGACTCAAGAGAGGAGAGCTGCCTCGCTTGCGAAAATAGCCCACATGTCACCACATGTGAAAGCAGCACTAAGGGCATCATCCGTGTTAATCTGGGCTTATGGGGACAACGAAGTGAACTGGACTGCTGCTCTTAATATTGCGAGGTCTCGATGCAACATAAGCTCAGAATATCTCCGGCTATTGTCACCCCTGCCCACAGCTGGGAATCTCCAACATAGATTGGATGATGGCATAACCCAGATGACATTTACTCCTGCATCTCTCTACAGAGTGTCGCCTTATATTCACATATCCAATGATTCTCAAAGGCTATTCACCGAAGAAGGGGTCAAAGAGGGGAACGTGGTTTACCAACAAATTATGCTCTTGGGTTTATCTCTTATTGAATCACTCTTCCCAATGACAACAACCAGAACATATGATGAGATCACATTACACCTCCACAGTAAATTTAGCTGTTGTATCCGAGAAGCGCCTGTTGCGGTTCCCTTCGAGCTCCTCGGGCTGGCACCGGAATTAAGGATGGTAACCTCAAATAAGTTCATGTATGATCCTAGCCCTATATCAGAGAGAGATTTTGCGAGACTTGACTTAGCTATCTTCAAGAGTTACGAACTTAATTTGGAATCATATTCCACGCTGGAGCTAATGAACATTCTTTCAATATCTAGCGGGAAGTTAATTGGCCAATCCGTGGTTTCTTATGATGAAGATACTTCTATAAAGAATGATGCCATAATAGTGTATGACAACACACGAAATTGGATTAGTGAGGCGCAGAACTCAGATGTGGTTCGCCTGTTTGAGTATGCGGCACTCGAAGTGCTCCTTGACTGTGCTTATTCACTCTATTATCTGAGGGTGAGGGGTCTAAACAACATCGTCCTGTACATGAATGACTTATATAAGAACATGCCAGGGATCCTACTCTCCAATATTGCGGCCACGATATCCCACCCTATCATTCACTCAAGGTTGAATGCAGTAGGCCTAATTAACCATGACGGGTCACACCAGCTTGCAGATATAGACTTCGTCGAGGTGTCTGCGAAATTGTTAGTCTCTTGCACTCGACGCGTGGTCTCAGGCTTATATGCAGGGAATAAGTACGATCTGCTGTTTCCATCTGTCTTAGATGATAACCTGAATGAGAAGACGCTTCAACTGATTTCCCGGTTATGCTGTCTGTACACAGTGCTCTTTGCTACAACAAGAGAAATCCCAAAAATAAGGGGCCTATCGGCAGAAGAGAAATGCTCAACACTCACTGAGTATCTACTGTCAGATGCTGTAAAACCATTGCTTAGGCCCGAACAAGTGAGTTCTATCATGTCTCCCAACATAATCACGTTCCCAGCCAATCTATATTACATGTCTAGGAAGAGCCTTAATTTGATCAGAGAACGAGAGGACAGAGATACTATCTGGTCGTTGTTGTTCCCTCAGGAACCACTGCTTGAGCTTCGCCCAGTACGGGACATTGGTGCTCGAGTGAAAGACCCGTTTACCCGACAACCCGCATCATTCATACAAGAGTTAGATCTGAGTGCCCCAGCAAGGTACGACGCATTTACACTGAGTAAGGTTTGCTTCGAGCACACGTCACCTAACCCAAAGGAAGATTACCTAGTACGGTATTTGTTCAGAGGAATAGGGACTGCTTCATCTTCTTGGTATAAGGCATCTCATCTTCTATCCGTACCTGAGGTCAGGTGTGCAAGACATGGGAACTCCTTATACTTAGCGGAAGGAAGCGGAGCCATCATGAGTCTTCTTGAATTGCATATACCACATGAGACTATCTATTACAATACACTTTTCTCGAATGAGATGAACCCTCCACAGCGACATTTCGGACCTACACCAACACAGTTCCTAAACTCAGTCGTTTATAGGAATCTACAAGCGGAAGTGCCATGTAAAGATGGATATGTCCAGGAGTTCTGCCCATTATGGAGAGAGAATGCAGAAGAAAGTGACCTGACCACAGATAAAGCAGTTGGATATATCACATCTGTGGTACCCTACAGGTCTGCATCATTACTACATTGTGACATTGAGATTCCTCCAGGGTCCAATCAAAGCTTATTAGATCAACTGGCTACTAATTTATCCCTGATTGCCATGCATTCTGTGAGGGAGGGCGGGGTAGTGATCGTCAAAGTACTGTATGCAATGGGGCACTACTTCCATTTACTCATGAATTTATTCACTCCATGTTCCACGAAAGGATATATACTCTCCAATGGCTATGCCTGTAGAGGGGATATGGAGTGTTACCTGATATTCGTTATGGGCTACCTAGGCGGACCCACCTTCGTGCACGAAGTGGTAAGGATGGCAAAAACTCTAATACAACGACACGGTACACTTCTATCTAAATCAGATGAAATTACATTGACTAAGCTATTTACCTCACAGCAGCGTCGTGTAACAGATATCCTATCCGGCCCTTTACCGAAGCTAATGAAGCTCTTGAGAGAAAATATTGATGCTGCACTAATTGAAGCCGGGGGACAGCCCGTCCGTCCATTCTGTGCGGAAAGTTTGGTGAGCACACTAACAGATACGACCCAGACAACTCAGATCATTGCCAGCCACATTGACACAGTCATTCGGTCTGTGATTTACATGGAGGCTGAGGGTGACCTCGCCGACACAGTGTTCTTATTTACTCCTTACAATCTATCCACAGACGGTAAAAAGAGAACATCACTTAAGCAGTGCACCAAACAGATCCTGGAAGTCACGATACTGGGTCTCAGAGCCAAAGATATCAATAAAGTAGGTGATGTAATCAGCTTAGTACTCAGAGGTGCGGTTTCCCTAGAGGACCTCATCCCATTAAGGACATACCTGAAGCGCAGTACCTGCCCTAAATACCTGAAAGCGGTCCTAGGTATTACTAAACTCAAAGAAATGTTCACAGATACCTCGTTACTGTACTTGACTCGTGCTCAACAAAAATTCTACATGAAAACCATAGGTAATGCTGCCAAGGGATATTACAGTAATAATGACTCT
>2003/China/Guangxi11
ATGTCGTCTGTTTTCGACGAATACGAGCAGCTCCTCGCTGCTCAGACCCGCCCTAACGGAGCTCATGGAGGGGGAGAGAAAGGGAGCACTTTAAAAGTTGAGGTCCCAGTATTTACCCTAAACAGTGATGATCCAGAGGATAGATGGAATTTTGCGGTATTCTGTCTTCGGATTGCTGTTAGCGAGGATGCCAACAAACCACTCAGGCAAGGTGCTCTTATATCCCTCTTGTGCTCCCATTCTCAGGTGATGAGAAACCATGTTGCTCTTGCAGGGAAACAGAATGAGGCCACACTGGCTGTTCTTGAGATCGATGGTTTTGCTAACAGTGTGCCCCAGTTCAACAATAGGAGTGGAGTGTCTGAGGAGAGAGCACAGAGATTCATGGTAATCGCAGGATCTCTCCCTCGGGCATGCAGCAACGGTACTCCGTTTGTCACAGCTGGGGTTGAAGATGATGCACCAGAAGATATCACTGACACTCTGGAAAGAATCCTATCTATCCAAGTCCAGGTATGGGTCACGGTAGCAAAGGCCATGACTGCATATGAGACAGCAGATGAGTCAGAAACAAGAAGAATAAATAAGTATATGCAGCAAGGTAGAGTTCAGAAGAAGTACATCCTTCATCCTGTATGCAGGAGTGCAATTCAACTCACAATCAGACATTCTCTGGCAGTCCGTATTTTCCTAGTTAGTGAGCTCAAGGGGGGCCGTAATACAGCAGGTGGGAGCTCTACATATTACAACTTGGTCGGGGATGTAGACTCATACATCAGAAACACCGGGCTTACTGCATTTTTCCTAACACTCAAATATGGAATCAATACCAAGACGTCAGCCCTCGCACTCAGCAGCCTCACAGGTGATATCCAAAAAATGAAACAGCTCATGCGTTTATATCGGATGAAAGGTGAAAATGCACCATACATGACATTGTTAGGTGACAGTGACCAGATGAGCTTTGCACCAGCCGAATATGCACAACTTTATTCTTTTGCCATGGGCATGGCATCAGTCTTAGATAAGGGAACTGGCAAGTACCAATTCGCCAGGGACTTTATGAGCACATCATTCTGGAGACTTGGAGTAGAGTATGCTCAGGCTCAGGGAAGTAGCATCAATGAGGACATGGCTGCTGAGTTAAAACTAACCCCGGCAGCAAGGAGAGGCCTGGCAGCTGCTGCCCAACGAGTATCTGAAGAAATCGGCAGCATGGACATTCCTACTCAACAAGCGGGAGTCCTCACCGGGCTCAGTGACGAAGGCCCCCGAACTCCACAGGGCGGATCAAACAAGCCGCAAGGGCAACCAGATGCCGGGGATGGGGAGACCCAATTCTTGGATTTTATGAGAGCGGTGGCGAACAGCATGCGGGAAGCACCAAATCCTGCACAGAGCACCACCCATCCAGAGCCTCCCCCAACCCCTGGGGCATCCCAAGACAACGACACCGACTGGGGGTACATGGCTACCTTTACAGATGCAGAGATAGATGACATATTAGAGACCAGTGGGACTGTCATTGACAGCATAATTACGGCCCAGGGCAAATCAGCCGAGACCGTCGGAAGAAGCGCGATCCCGCAGGGCAAGACCAAAGCTCTAAGCACAGCATGGGAGAAGCACGGGAGTGTCCAGCCACACACCAGTCAGGACGCCCCTGACCAACAAGACAGAACAGAAAAACAGCCATCCACACCTGAGCAGGCGACTCCACACAACAACCCGCCGATCACATCCACTGAACCGCCTCCCACTCAGGCCGCAAGCGAGACCAGCGACACACAGCTCAAGACCGGAGCAAGCAACTCCCTTCTGTCCATGCTCGACAAATTGAGCAATAAATCGTCTAATGCTAAAAAGGGCCCATGGTCGGGTCCCCAAGAAGGGCATCACCAACCTCCGGCCCAACAACACGGGAACCAGCCGAGCTATGGAAGCAACCAGGGAAGACTGCAGCACCAGGCCAAGGCCGTCCCTGGAAACCGGGGCATAGAC------------GAGAACACAGCATATCATGGACAACGGAAGGAGTCACAACCATCAGCTGGTGCAACCCCTCATGCGCCCCAGTCAGGGCAGAGCCAAGACAATACTCCTGTACCTGTGGATCGTGTCCAGCTACCTGCCGACTTTGCGCAGGCGATGATGTCTATGATGGAGGCATTATCACAGAAGGTAAGTAAAATTGATCATCAGCTGGACCTAGTCTTGAAACAGACATCCTCTATGCCTATGATGCGATCTGAAATCCAACAGCTCAAGACATCTGTTGCGATCATGGAAGCTAACTTAGGCATGATGAAAATTCTGGACCCTGGTTGTGCCAACGTTTCATCCTTAAGTGATCTCCGGGCAGTAGCCCGATCCCACCCAGTCCTAGTTTCAGGCCCCGGAGACCCATCTCCTTATGTGACACAAGGGGGTGAAATGACGCTCAATAAACTCTCACAACCGGTGCAGCATCCCTCTGAATTGATTAAGTCTGCCACTGCAAGCGGGCCTGACATGGGAGTGGAGAAGGACACTATCCGCGCATTAATCACCTCACGCCCGATGCATCCAAGCTCCTCGGCTAAGCTCCTGAGCAAGCTAGATGCAGCCAAGTCAATTGAAGAGATCAGGAAGATCAAGCGCCTTGCGCTGAATGGTATGGACTCATCCAGGACAATCGGGCTGTACTTTGATTCTGCCCTCCCTTCCAGCAGCCTGTTAGCATTTCCGATTGTCTTACAAGACACAGGAGACGGGAAGAAACAAATTACCCCACAATACAGGATCCAGCGTCTTGACTCGTGGACAGACAGTAAGGAAGACTCGGTATTCATCACCACCTACGGGTTCATCTTTCAAGTTGGGAATGAAGAAGCCACCGTCGGTGTGATCAATGACAATCCCAGGCACGAGCTACTCTCTTCCGCAATGCTCTGCTTAGGGAGTGTCCCGAACGACGGAGATCTTGTTGAGCTGGCGAGAGCCTGCCTCACCATGGTGGTAACCTGCAAGAAGAGTGCAACTAACACTGAGAGAATAGTCTTCTCAGTAGTGCAGGCACCTCGGGTGCTGCAAAGCTGTATGGTTGTGTCAAATAGGTACTCATCAGTGAATGCAGTGAAGCATGTGAAGGCGCCTGAAAAGATCCCTGGGAGCGGAACCCTAGAGTATAAAGTGAATTTTGTCTCTTTGACTGTGGTGCCGAGAAAGGATGTCTACAGGATCCCAACTGCAGTATTGAAAGTGTCTGGCTCAAGCCTGTACAATCTTGCGCTCAATGTCACTATTGATGTGGACGTGGATCCGAGGAGCCCGTTAGTCAAATCCTTTTTTAAGTCCGATAGCGGATACTATGCGAATCTTTTTCTGCATATCGGGCTTATGTCCACTGTAGATGGAAGGGAAAAGAAAGTGACATTTGACAAGATAGAGGAAAAGATAAGGAGACTCAATCTATCTGTTGGGCTCAGTGATGTGCTCGGACCCTCTGTGCTTGTGAAGGCGAGAGGTGCACGGACTAAGCTACTTGCTCCTTTCTTCTCTAGCAGTGGGACAGCCTGCTATCCTATAGCAAATGCCTCTCCCCAGGTTGCCAAGATACTCTGGAGCCAGACCGCGCACCTGCGGAGCGTGAAAGTCATCATTCAAGCCGGCACTCAGCGTGCTGTCGCAGTGACCGCTGATCATGAGGTAACCTCCACTAAGATAGAGAGGAGGCACGCCATTGCCAAATACAATCCTTTCAGGAAAATGGGCTCCAAACCTTCTACCAGGATCCCAGCACCTCTAATGCTGATCATTCGGATTATGCTGATATTGAGCTGTATCCGTCTGACAAGCTCCCTTGACGGCAGGCCTCTTGCAGCTGCAGGAATTGTAGTAACAGGGGATAAGGCAGTCAATGTATACACCTCGTCTCAGACAGGGTCAATCATAGTCAAGTTGCTCCCGAATATGCCCAGAGATAAGGAGGCGTGTGCAAAAGCCCCATTAGAGGCATATAACAGAACACTGACTACTTTGCTCACTCCTCTTGGCGACTCCATCCGCAAGATCCAAAGGTCTGTGTCCACGTCTGGAAGAAGGAGACAAAAACGCTTTATAGGTGCTGTTATTGGCAGTGTAGCTCTTGGGGTTGCAACGGCGGCACAGATAACAGCAGCTGCGGCCCTAATACAAGCCAACCAGAATGCCGCCAACATCCTCCGGCTTAAGGAGAGCATTGCTGCAACCAATGAAGCTGTGCATGAAGTCACCGACGGATTATCACAACTATCAGTGGCAGTTGGGAAGATGCAGCAATTTGTCAATGACCAGTTTAATAATACGGCGCGAGAATTGGACTGTATAAAAATCACACAACAGGTTGGTGTAGAACTCAACCTATACCTAACTGAATTGACTACAGTATTCGGGCCACAGATCACCTCCCCTGCATTAACTCAGCTGACCATCCAGGCACTTTATAATTTAGCTGGTGGCAATATGGATTACTTATTAACTAAGTTAGGTATAGGGAACAATCAACTCAGCTCATTAATTGGTAGCGGCCTGATCACTGGTTACCCTATACTGTATGACTCACAGACTCAACTCTTGGGCATACAAGTGAATTTGCCCTCAGTCGGGAACTTAAATAATATGCGTGCCACCTATTTGGAGACCTTATCTGTAAGTACAACCAAAGGATATGCCTCAGCACTTGTCCCGAAAGTGGTGACACAAGTCGGTTCTGTGATAGAAGAGCTTGACACCTCATATTGTATAGAGTCCGATCTGGATTTATACTGCACTAGAATAGTGACATTCCCCATGTCCCCAGGTATTTATTCCTGTTTGAGCGGCAACACATCAGCTTGCATGTATTCAAAGACTGAAGGCGCACTCACTACGCCGTATATGGCCCTTAAAGGCTCAGTTATTGCCAATTGTAAGATAACAACATGTAGATGTACAGACCCCCCTGGTATCATATCGCAAAATTATGGAGAAGCTGTATCCCTGATAGATAGACATTCATGCAATGTCTTATCATTAGACGGGATAACTCTGAGGCTCAGTGGGGAATTTGATGCAACTTATCAAAAGAACATCTCAATACTAGATTCTCAAGTCATCGTGACAGGCAATCTTGATATATCAACTGAACTCGGAAACGTCAACAATTCAATCAGCAATGCCTTGGAAAGGTTGGCAGAAAGCAACACAAAGCTAGAAAAAGTCAATGTCAGACTAACCAGCACATCTGCTCTCATTACCTATATTGTTCTAACTGTCATTTCTTTAATTTTCGGTGCACTTAGTCTGGTTTTAGCGTGTTACCTGATGTACAAACAGAAGGCACAACAAAAGACCTTGCTATGGCTTGGGAATAATACCCTCGATCAGATGAGAGCCACAACAAGAGCAATGGACCGCGCGGTTAACAGAGTCGTGCTGGAGAATGAGGAAAGAGAAGCAAAGAACACATGGCGCCTGGTTTTCCGGATCGCAGTCTTACTTTTAATGGTAATGACTCTAGCTATCTCCGCAGCTGCCCTGGCATACAGCACGGGGGCCAGTACGCCGCACGACCTCGCAGGCATATCGACTGTGATCTCCAAGACAGAAGATAAGGTCACGTCTTTACTCAGTTCAAGTCAAGATGTGATAGATAGGATATACAAGCAGGTGGCTCTTGAATCCCCGCTGGCGCTACTGAACACTGAATCTATAATTATGAATGCAATAACCTCTCTTTCTTATCAAATTAACGGGGCTGAGAACAATAGTGGGTGTGGTGCGCCTGTTCATGACCCAGATTATATCGGGGGGATAGGCAAAGAACTCATAGTGGACGACATCAGTGATGTCACATCATTTTATCCTTCTGCATATCAAGAACACTTGAGTTTCATCCCGGCGCCTACTACAGGATCCGGTTGCATTCGGATACCCTCATTTGACATGAGCACCACCCATTATTGTTATACTCACAATGTGATACTATCCGGTTGCAGAGATCACTCACACTCACATCAATACTTAGCACTTGGTGTGCTTCGGACATCTGCAACAGGGAGGGTATTCTTTTCTACTCTGCGCTCCATCAATTTAGATGACACCCAAAATCGGAAGTCCTGCAGTGTGAGTGCAACCCCTTTAGGTTGTGATATACTGTGCTCTAAGGTCACAGGGACTGAAGAGGAGGATTACAAGTCAGCTGCCCCCACATCAATGGTGCACGGAAGGCTAGGGTTTGACGGTCAATACCATGAGAAGGACTTAGACACCACGGTCTTATTTAAGGATTGGGTGGCAAATTACCCGGGAGTGGGAGGAGGGTCTTTTATTGACGACCGTGTATGGTTCCCAGTTTACGGAGGGCTCAAACCCAATTCACCCAGTGACACTGCACAAGAAGGGAAATATGTAATATACAAGCGCCATAACAACACATGCCCCGATGAAAAAGATTACCAAATTCGGATGGCTAAGTCTTCATATAAACCCGGGCGATTTGGTGGAAAGCGCGTACAGCAAGCCATCCTATCCATCAAAGTGTCAACATCCCTGGGTAAGGACCCGGTGCTGACTATTCCACCTAATACAATCACACTCATGGGAGCCGAAGGCAGAATTCTCACAGTAGGGACATCTCACTTCTTGTACCAACGAGGGTCTTCATATTTCTCCCCTGCCTTATTGTATCCCATGACAGTAAATAACAAAACGGCTACACTCCATAGTCCTTACACGTCTAATGCTTTCACTCGGCCAGGTAGTGTCCCTTGCCAGGCATCAGCAAGATGCCCCAACTCATGCATCACTGGGGTCTATACCGATCCATATCCCTTAATCTTCCATAGGAATCATACTCTGCGAGGGGTCTTCGGGACGATGCTTGATGATGAACAAGCGAGGCTCAACCCCGTATCTGCAGTATTTGACAACATATCTCGCAGTCGTGTCACCCGGGTGAGTTCAAGCAGCACCAAGGCAGCATACACGACATCGACATGTTTTAAAGTTGTCAAGACCAATAAAGCTTATTGTCTTAGTATCGCAGAAATATCCAATACCCTATTCGGGGAATTTAGGATCGTTCCCTTACTAGTTGAGATCCTCAAGGATGGTAGGGTTATGGCGGGCTCCGGTCCCGAAAGGGCAGAGCACCAGATCATCCTACCAGAGTCACATCTATCCTCTCCATTGGTCAAGCACAAATTGCTATACTACTGGAAATTGACTGGGCTACCGCTTCCTGATGAATGCGACTTTGATCATCTCATTATCAGCAGGCAATGGAAGAGAATACTGGAGTCGGCCACTCCTGACACAGAGAGAATGATAAAACTCGGGCGGGCAGTTCACCAGACTCTCAACCACAATTCCAAGATAACCGGAGTGCTCCATCCTAGGTGTTTAGAAGAACTGGCTAGTATTGAGGTCCCTGATTCAACTAACAAATTCCGGAAGATTGAAAAGAAGATCCAGATTCACAACACAAGGTATGGAGACCTGTTCACAAAGCTGTGCACACAAGTTGAGAAGAAATTGCTAGGGTCATCTCGGTCTAATAATGTCCCACGATCAGAGGAATTCAGCAGCATCCGTACAGATCCGGCATTCTGGTTTCACTCAAAATGGTCCAGAGCCAAGTTCGCGTGGCTCCATATAAAACAAGTCCAAAGGCATCTGATTGTAGCAGCAAGGACAAGGTCTGCAGTCAACAAGTTAGTAACATTAAGTCATAAGATAGGCCATGTCTTTGTTACTCCTGAGCTTGTCATTGTGACACATACAGATGAGAACAAGTTCACATGCCTCACCCAGGAACTTGTATTGATGTATGCGGATATGATGGAAGGCAGGGACATGGTCAATATAATATCTTCTACAGCAGCACATCTCAGAAACCTATCCGAGAAAATTGATGATATTCTGCGGTTAGTAGATGCTCTGGCAAAGGACTTAGGTAATCAAGTCTATGATGTTGTAGCATTAATGGAGGGATTCGCATACGGTGCCGTTCAGCTGCTTGAGCCATCAGGTACATTTGCAGGAGATTTCTTTGCATTTAACCTACAGGAGCTCAAAGACACGTTAATCGAACTTCTCCCAAATAATATAGCGGAATCAGTAACTCACGCTATTGCCACTGTATTCTCCGGCTTAGAACAGAATCAAGCAGCTGAGATGTTGTGCTTGCTGCGTTTGTGGGGTCACCCATTGCTTGAGTCTCGTAGTGCAGCAAGAGCAGTCAGGAGCCAGATGTGCGCACCAAAGATGGTAGACTTCGATATGATCCTCCAGGTATTATCTTTCTTTAAAGGAACAATCATCAATGGATACAGAAAGAAGAACTCAGGTGTGTGGCCGCGTGTCAAAGTAGATACAATATACGGAAATATCATTGGGCAGCTACATGCTGATTCGGCAGAGATCTCACATGATGTCATGTTGAGAGAGTACAAGAGTTTATCTGCTCTTGAATTTGAGCCATGTATAGATTATGACCCTGTTACCAATCTAAGCATGTTCCTAAAAGACAAGGCAATCGCACATCCTAGTGATAACTGGCTCGCCTCATTTAGGCGGAACCTACTCTCTGAGGACCAGAAGAAACAGATAAAAGAGGCAACTTCAACTAACCGCCTCCTGATAGAGTTCTTAGAATCAAATGATTTTGATCCATATAAAGAAATGGAATACCTGACAACCCTCGAGTACCTAAGAGATGACAGTGTGGCAGTATCGTACTCACTCAAAGAGAAAGAGGTGAAAGTGAATGGGCGGATTTTTGCTAAATTAACAAAGAAACTAAGGAACTGCCAGGTAATGGCAGAAGGAATTCTAGCTGACCAGATTGCACCTTTCTTTCAGGGAAATGGGGTCATCCAAGATAGCATATCCTTGACAAAGAGTATGTTAGCGATGAGTCAACTGTCCTTTAACAGCAATAAGAAACGTATCACTGACTGCAAAGAGAGGGTTTCCTCAAACCGCAATCATGATCCTAAGAGCAAGAATCGTAGAAGAGTTGCCACTTTTATCACGACTGACCTACAAAAGTATTGTCTTAACTGGAGATATCAGACAGTCAAACTATTCGCCCATGCCATCAATCAGCTGATGGGCCTACCTCATTTCTTTGAGTGGATTCATCTTAGGCTGATGGACACTACAATGTTTGTAGGGGATCCTTTCAATCCTCCAAGTGACCCGACTGACTGTGATCTATCAAGAGTCCCGAATGATGATATATATATTGTAAGTGCTAGAGGGGGCATTGAGGGACTCTGCCAGAAGCTATGGACGATGATCTCAATTGCTGCAATCCAACTTGCTGCAGCAAGATCTCATTGTCGAGTTGCCTGCATGGTACAAGGTGACAATCAAGTAATAGCTGTAACGAGAGAGGTAAGATCAGATGATTCCCCGGATATGGTGTTGACGCAGTTGCATCAAGCTAGTGATAATTTCTTCAAGGAATTGATTCATGTCAATCATCTGATTGGCCATAACCTGAAGGATCGTGAAACCATTAGATCAGACACATTCTTCATTTACAGCAAACGAATATTCAAAGATGGAGCAATACTCAGTCAGGTCCTCAAGAATTCATCTAAATTGGTGCTAATATCAGGCGACCTTAGCGAAAACACTGTAATGTCCTGTGCCAACATTGCATCCACTGTAGCACGACTATGTGAGAATGGGCTTCCTAAGGATTTCTGTTACTATTTGAATTACCTAATGAGTTGCGTGCAGACATACTTTGATTCGGAGTTTTCTATTACCCACAGCTCGCAATCAGGTTCCAACCAGTCCTGGATTGAGGATATCTCTTTCGTACACTCATACGTGTTAACCCCTGCCCAGCTGGGGGGACTGAGCAACCTTCAATACTCAAGGCTCTACACAAGGAATATTGGTGACCCAGGGACCACTGCTTTCGCAGAGGTCAAGCGACTAGAAGCAGTGGGGTTGCTGAGTCCCAGCATCATGACTAACATCTTAACCAGGCCACCTGGCAATGGAGACTGGGCCAGCCTATGCAACGACCCATACTCTTTTAATTTTGAGACTGTTGCAAGCCCAAATATTGTCCTCAAGAAACATACACAGAAAGTCCTATTTGAGACATGTTCAAACCCCTTATTATCCGGGGTACATACAGAGGACAATGAGGCAGAAGAGAAAGCATTGGCTGAATTCTTACTCAATCAAGAAGTGATTCACCCACGTGTCGCACATGCTATCATGGAAGCAAGCTCGGTGGGTAGGAGAAAGCAAATTCAAGGGCTTGTTGACACAACGAACACCGTGATTAAGATTGCACTGACTAGGAGGCCACTCGGTATCAAAAGGCTGATGCGGATAATCAATTACTCGAGCATGCATGCAATGTTGTTCAGAGATGATATTTTCTTATCCAATAGATCCAACCACCCATTAGTTTCTTCTAATATGTGCTCGCTGACGCTAGCAGATTATGCCCGGAACAGAAGCTGGTCACCCCTGACAGGGGGCAGGAAAATACTGGGTGTATCCAACCCCGATACCATAGAACTTGTGGAGGGAGAGATTCTCAGCGTCAGTGGAGGGTGCACAAAATGTGACAGCGGAGATGAGCAGTTTACTTGGTTCCATCTTCCAAGCAATATAGAGCTGACTGATGACACCAGCAAAAATCCCCCGATGAGAGTGCCATATCTCGGGTCGAAGACTCAAGAGAGAAGAGCCGCCTCGCTTGCGAAAATAGCCCACATGTCACCACATGTGAAAGCAGCACTAAGGGCATCATCCGTGTTAATCTGGGCTTATGGAGACAACGAAGTGAACTGGACTGCTGCTCTTAATATTGCAAGGTCTCGATGCAACATAAGCTCAGAGTATCTTCGGCTATTGTCACCCCTGCCCACAGCTGGGAATCTCCAACATAGATTGGATGATGGCATAACCCAGATGACATTTACCCCTGCATCTCTCTACAGAGTGTCGCCTTACGTCCACATATCCAATGATTCTCAAAGGCTATTCACCGAAGAAGGGGTCAAAGAGGGAAACGTGGTTTACCAACAAATTATGCTCTTGGGTTTATCTCTAATTGAATCACTCTTCCCAATGACAACAACCAGAACATATGATGAGATCACATTACACCTCCACAGTAAATTTAGCTGCTGTATCCGAGAAGCGCCTGTTGCGGTTCCCTTCGAGCTCTTCGGGCTGGCACCGGAATTAAGGATGGTAACCTCAAATAAGTTCATGTATGATCCTAGCCCTATATCAGAGAGAGATTTTGCGAGACTTGACTTAGCTATCTTCAAGAGTTATGAGCTTAATTTGGAATCATATTCCACGCTGGAGCTAATGAACATTCTTTCAATATCTAGCGGGAAATTGATTGGCCAATCCGTGGTTTCTTATGATGAAGATACTTCTATAAAGAATGATGCCATAATAGTGTATGACAACACACGAAATTGGATTAGTGAGGCGCAGAACTCAGATGTGGTCCGCCTGTTTGAGTATGCAGCACTCGAAGTGCTCCTTGACTGTGCTTATCAACTCTACTATCTGAGGGTAAGGGGTCTAAACAACATCGTCCTATACATGAATGACTTATATAAGAACATGCCAGGGATCCTACTCTCCAATATTGCGGCCACGATATCCCACCCCCTCATTCACTCAAGGTTGAATGCAGTAGGTCTAATTAACCATGACGGGTCACACCAGCTTGCAGATATAGACTTCGTCGAGGTGTCTGCGAAATTGTTAGTCTCTTGCACTCGACGCGTGGTCTCAGGCTTATATGCGGGGAATAAGTACGATCTGCTGTTTCCATCTGTCTTAGATGATAACCTGAGTGAGAAGATGCTTCAACTGATTTCCCGGTTATGCTGTCTGTACACAGTGCTCTTTGCTACAACAAGAGAAATCCCGAAAATAAGGGGCCTATCGGCAGAAGAGAAATGCTCAATACTCACTGAGTATCTACTGTCAGATGCTGTAAGGCCGTTGCTTAGGCCCGAACAAGTGAGTTCTATCATGTCTCCCAACATAATCACGTTCCCAGCCAATCTATATTACATGTCTAGGAAGAGCCTTAATTTGATCAGAGAACGAGAGGACAGAGATACTATCTTGTCGTTGTTGTTCCCTCAGGAACCACTGCTTGAGCTTCGCCCAGTACGAGACATTGGTGCTCGAGTGAAAGACCCGTTTACCCGACAACCCGCATCATTCGTACAAGAGCTAGATCTGAGTGCCCCAGCAAGGTACGACGCATTTACACTGAGTAAGGTTTGCTTCGAGCACACACTACCGAACCCAAAGGAAGATTACCTAGTACGGTACTTGTTCAGAGGAATAGGGACTGCTTCATCTTCTTGGTATAAGGCATCTCATCTTCTATCCGTACCTGAGGTCAGGTGTGCAAGACATGGGAACTCCTTATACTTAGCGGAAGGAAGCGGAGCCATCATGAGTCTTCTTGAATTGCATATACCACATGAGACTATCTATTACAATACACTTTTCTCAAATGAGATGAACCCTCCACAGCGACATTTCGGACCTACACCAACACAGTTTCTAAACTCGGTCGTTTATAGGAATCTACAAGCGGAAGTGCCATGTAAAGATGGATATGTCCAGGAGTTCTGTCCATTATGGAGAGAGAATGCAGAAGAAAGTGACCTGACCTCAGATAAGGCAGTTGGATATATCACATCTGTGGTACCCTATAGGTCTGTATCATTACTACATTGTGACATTGAGATTCCTCCAGGGTCCAGTCAAAGCTTATTAGATCAACTGGCTACTAATTTATCCCTGATTGCCATGCATTCTGTGAAAGAGGGTGGGGTAGTGATCATCAAAGTACTGTATGCAATGGGGTACTACTTCCATTTACTCATGAATTTATTCACTCCATGTTCCACGAAAGGATACATACTCTCCAATGGCTATGCCTGTAGAGGGGATATGGAGTGTTACCTGATATTCGTTATGGGCTACTTAGGCGGGCCCACCTTCGTGCACGAAGTGGTAAGGATGGCAAAAACTCTAATGCAACGACACGGTACACTTCTATCTAAATCAGATGAAATCACATTGACTAAGCTATTTACCTCACAACAGCGTCGTGTAACAGATCTCCTATCCAGCCCTTTACCGAAGCTAATGAAGCTCTTAAGTGAAAATATTGATGCTGCACTAATTGAAGCCGGGGGACAGCCCGTCCGTCCATTCTGTGCAGAAAGTTTGGTGAGCACACTAACAGATATGACCCAGACAACTCAGATCATTGCCAGCCACATTGACACAGTCATTCGCTCCGTGATTTACATGGAGGCTGAGGGTGACCTCGCCGACACAGTGTTCTTATTTACTCCTTACAATCTATCCACAGACGGTAAAAAGAGAACATCACTTAAGCAGTGCACCAAACAGATCTTGGAAGTCACAATACTGGGTCTCGGAGCCAAAGATATCAATAAAGTAGGTGATGTAATCAGCTTAGTGCTCAGAGGTGCGGTTTCCCTAGAGGACCTCATCCCATTAAGGACATACCTGAAGCGCAGTACCTGCCCTAAATACCTGAAAGCGGTCCTAGGTATTACTAAACTCAAAGAAATGTTCACAGATACCTCGTTACTGTACTTGACTCGTGCTCAACAAAAATTCTACATGAAAGCCATAGGTAATGCTGCCAAGGGATATTACAGTAATAATGACTCT
>2001/China/GM
[truncated: 1,114,740 more chars]
