# Supplementary material for: New Avian Paramyxoviruses Type I Strains Identified in Africa Provide New Outcomes for Phylogeny Reconstruction and Genotype Classification
Source: PLoS One. 2013 Oct 18;8(10):e76413. doi: 10.1371/journal.pone.0076413 (PMC3799739; doi:10.1371/journal.pone.0076413)
Supplement: Table S8 — List of sequences included in the different data sets (full genome, complete F gene, partial F gene –372 nt, partial F gene –445 nt and complete HN gene). (XLSX) [file pone.0076413.s008.xlsx]

## Sheet: Full_genomes
Accession number	Full name	Isolate name	Country	Date of collection	Genotype	Sequences of this study
AF077761	1946/USA/Lasota_AF	LaSota	XXXX	XXXX	II
AF309418	1947/USA/B1	B1	XXXX	XXXX	II
AF375823	1947/USA/B1-Takaski	B1	Takaaki	XXXX	II
AF431744	2000/China/ZJ1	ZJ1	XXXX	XXXX	VIId
AJ880277	1982/Italy/22782	IT-227/82	Italy	XXXX	VIb
AY562987	2002/USA/21147202	gamefowl/U.S.(CA)/211472/02	USA: California	XXXX	Vb
AY562988	1972/USA/1083_Fontana	chicken/U.S.(CA)/1083(Fontana)/72	USA: California	XXXX	VI
AY562990	1971/USA/Lar	mixed species/U.S./Largo/71	USA	XXXX	V
AY562991	1967/Ireland/Ulster	chicken/N. Ireland/Ulster/67	United Kingdom: N. Ireland	XXXX	Id
AY741404	1933/UK/Herts/33	Herts/33	XXXX	XXXX	IV
AY845400	1946/USA/Lasota_AY	LaSota	XXXX	XXXX	II
AY865652	2001/Russia/Astr/2755	Sterna/Astr/2755/2001	Russia	XXXX	XIII
AY935489	2001/Australia/01-1108	01-1108	XXXX	XXXX	Ia
AY935490	2002/Australia/02-1334	02-1334	XXXX	XXXX	Ia
AY935491	1998/Australia/98-1154	98-1154	XXXX	XXXX	Ia
AY935492	1998/Australia/98-1249	98-1249	XXXX	XXXX	Ia
AY935493	1998/Australia/98-1252	98-1252	XXXX	XXXX	Ia
AY935494	1999/Australia/99-655	99-0655	XXXX	XXXX	Ia
AY935495	1999/Australia/0868-hi	99-0868hi	XXXX	XXXX	Ia
AY935496	1999/Australia/0868-lo	99-0868lo	XXXX	XXXX	Ia
AY935497	1999/Australia/PR-32	99-1997PR-32	XXXX	XXXX	Ia
AY935498	1999/Australia/1435	99-1435	XXXX	XXXX	Ia
AY935499	2005/Australia/I-2vaccine	I-2	XXXX	XXXX	Ia
AY935500	2005/Australia/I-2progenitor	I-2progenitor	XXXX	XXXX	Ia
DQ060053	XXXX/China/AQI-ND026	AQI-ND026	China	XXXX	II
DQ097393	XXXX/XXXX/DE-R49/99	DE-R49/99	XXXX	XXXX	Classe I
DQ097394	XXXX/XXXX/PHY-LMV42	PHY-LMV42	XXXX	XXXX	Ic
DQ485229	2002/China/Guangxi7	chicken/China/Guangxi7/2002	China	2002	VIId
DQ485231	2003/China/Guangxi11	chicken/China/Guangxi11/2003	China	2003	VIIb
DQ486859	2001/China/GM	GM	China	XXXX	VIIb
EF026579	1998/Belgium/248VB/0.025	0.025/pigeon/Belgium/248VB/1998	Belgium	XXXX	VIi
EF026583	1998/Belgium/248VB/1.3	1.3/pigeon/Belgium/248VB/1998	Belgium	XXXX	VIi
EF065682	XXXX/USA/rAnhinga	rAnhinga	USA	XXXX	Va
EF201805	1940s/India/Mukteswar	Mukteswar	China: Lanzhou	XXXX	III
EU289029	1988/USA/VG/GA-clone5	VG/GA	XXXX	XXXX	II
EU293914	1944/China/Italien	Italien	XXXX	XXXX	IV
FJ386392	XXXX/China/NDV01	NDV01	XXXX	XXXX	II
FJ386393	XXXX/China/NDV02	NDV02	XXXX	XXXX	II
FJ386394	XXXX/China/NDV03	NDV03	XXXX	XXXX	II
FJ386395	XXXX/China/NDV04	NDV04	XXXX	XXXX	II
FJ386396	XXXX/China/NDV05	NDV05	XXXX	XXXX	II
FJ410145	1984/USA/NewYork/1984	PPMV-1/New York/1984	USA	XXXX	VIb
FJ410147	1984/USA/PPMV-1	PPMV-1/Maryland/1984	USA	XXXX	VIb
FJ430159	2005/China/JS/705	JS/7/05/Ch	China	XXXX	III
FJ430160	2005/China/JS/0905	JS/9/05/Go	China	XXXX	III
FJ436302	1946/China/F48E8	F48E8	China	XXXX	IX
FJ436303	1986/China/ZJ/1/86Ch	ZJ/1/86/Ch	China	XXXX	IX
FJ436304	1985/China/FJ01/85	FJ/1/85/Ch	China	XXXX	IX
FJ436305	1997/China/JS/1/97Ch	JS/1/97/Ch	China	XXXX	IX
FJ436306	2002/China/JS/1/02	JS/1/02/Du	China	XXXX	IX
FJ751918	1979/China/QH1	QH1	China	1979	VIII
FJ751919	1985/China/QH4	QH4	China	1985	VIII
FJ766526	2007/China/JS-0722Pi	JS/07/22/Pi	China	2007	VIi
FJ766527	2007/China/JS-0716Pi	JS/07/16/Pi	China	2007	VIi
FJ766528	2005/China/NDV-05-029	NDV05-029	China	2005	VIe
FJ766529	1997/China/ZhJ-3/97	ZhJ-3/97	China	1997	VIc
FJ766530	2007/China/JS-0704Pi	JS/07/04/Pi	China	2007	VIi
FJ766531	2007/China/JS-0703Pi	JS/07/03/Pi	China	39234	VIi
FJ872531	2002/China/FP1/02	Muscovy duck/China(Fujian)/FP1/02	China: Fujian	2002	VIId
FJ939313	2005/Egypt/Egypt/1	NDV/Chicken/Egypt/1/2005	Egypt	2005	II
GQ288377	2004/USA/04-411a	mallard/US(OH)/04-411/2004	USA: OH	2004	X
GQ288378	1987/USA/OH/northern pintail/US_OH_/87-486	northern pintail/US(OH)/87-486/1987	USA: OH	1987	X
GQ288379	2003/USA/03-632a	mallard/US(MD)/03-632/2003	USA: MD	2003	X
GQ288380	1986/USA/OH/mallard/US_OH_/86-233	mallard/US(OH)/86-233/1986	USA: OH	1986	X
GQ288381	1997/USA/D9704285	cormorant/US(CA)/D9704285/1997	USA: CA	1997	Va
GQ288382	1998/Canada/cormorant/Canada/98CNN3-V1125	cormorant/Canada/98CNN3-V1125/1998	Canada	1998	Va
GQ288383	1995/Canada/95DC02150	cormorant/Canada/95DC02150/1995	Canada	1995	Va
GQ288384	1995/Canada/95DC2345	cormorant/Canada/95DC2345/1995	Canada	1995	Va
GQ288385	2003/USA/18719-03_GS	cormorant/US(WI)/18719-03(USGS)/2003	USA: WI	2003	Va
GQ288386	2005/USA/19529-04_GS	cormorant/US(NV)/19529-04(USGS)/2005	USA: NV	2005	Va
GQ288387	1992/USA/MN/cormorant/US_MN_/92-40140	cormorant/US(MN)/92-40140/1992	USA: MN	1992	Va
GQ288388	1992/USA/92-23071	cormorant/US(CA)/92-23071/1997	USA: CA	1992	Va
GQ288389	1999/USA/99-376a	mallard/US(MN)/99-376/1999	USA: MN	1999	X
GQ288390	2000/USA/00-32	mallard/US(MN)/00-32/2000	USA: MN	2000	X
GQ288392	2000/USA/MN/mallard/US_MN_/MN00-39	mallard/US(MN)/MN00-39/2000	USA: MN	2000	X
GQ338311	XXXX/China/ND/05/028	ND/05/028	China	XXXX	VIe
GQ429292	1996/Ireland/AV32496	AV324/96	Ireland	1996	VIa
GQ429293	2000/Italy/dove/Italy/2736/00	dove/Italy/2736/00	Italy	2000	VIa
GQ849007	2008/China/JSDO812	JSD0812	China	2008	VIId
GQ918280	1994/Sweden/BHG	BHG/Sweden/94	Sweden	1994	Ic
GU143550	2008/China/Go/CH/HLJ/LL01/08_b	Go/CH/HLJ/LL01/08	China	2008	VIId
GU564399	2006/China/FMW	FMW	China	2006	VIIb
GU585905	1997/Sweden/Sweden_97	chicken/Sweden/97	Sweden	1997	XIII
GU978777	1948/USA/APMV-1U.S.TX	APMV-1/chicken/U.S.(TX)/GB/1948	USA: Texas	1948	II
HM063423	2005/China/W4	W4	China: Guang-dong	2005	VIi
HM063424	2005/China/R8	R8	China: Guang-dong	2005	Ib
HM063425	2003/China/P4	P4	China: Guang-dong	XXXX	VIi
HM125898	2004/China/WDK/JX/7793	WDK/JX/7793/2004	China: Jiangxi	2004	Ib
HQ266602	2008/Madagascar/MG_725_08	MG_725_08	Madagascar	2008	XI
HQ266603	1992/Madagascar/MG_1992	MG_1992	Madagascar	1992	XI
HQ317394	2009/China/GD09-2	GD09-2	China	2009	IX
HQ717357	2009/China/GD09-1	GD09-1	China	2009	VIIb
HQ839733	1995/Sweden/Sweden_95	Chicken_Sweden_95	Sweden	1995	VIc
HQ902590	1998/India/NDV2K17	NDV2K17/Quail/Chennai/India/1998	India	1998	II
JF340367	2002/China/JSG0210	JSG0210	China	2002	VIId
JF343538	2003/China/ND/03/018	ND/03/018	China	2003	VII
JF343539	2003/China/Guangxi9	chicken/China/Guangxi9/2003	China	2003	VIIb
JF950509	2010/China/Mukteswar	Mukteswar	China	2010	III
JF950510	2010/China/LaSota	LaSota	China	2010	II
JF966385	2008/Mali/ML007/08	ML007/08	Mali	2008	XIVa	This study
JF966386	2007/Mali/ML029/07	ML029/07	Mali	2007	XIVc	This study
JF966387	2009/Mali/ML008	ML008	Mali	2009	XIVb	This study
JN400895	2009/China/SD03	Duck/China/SD03/2009	China	2009	VIIb
JN400896	2011/China/SDSG01	Chichen/China/SDSG01/2011	China	2011	VIId
JN400897	2010/China/SDLY01	Chichen/China/SDLY01/2010	China	2010	VIIb
JN599167	1999/China/BP01	BP01	China	1999	VIId
JN800306	2008/Peru/1918-03	poultry/Peru/1918-03/2008	Peru	2008	XII
JQ015295	2011/China/SDWF07	Chicken/China/SDWF07/2011	China	2011	VIIb
JQ015296	2011/China/SD04	Chicken/China/SD04/2011	China	2011	VIIb
JQ015297	2011/China/SDYT03	Chicken/China/SDYT03/2011	China	2011	VIIb

## Sheet: F_complete_sequences
Accession Number	Full name	Isolate name	Country	Year	Genotype	Sequences of this study
-	XXXX/China/XXXX	XXXX	China	XXXX	IX
AB465605	1995/Japan/Met/95	Met/95	Japan	1995	II
AB465606	1985/Japan/Ibaraki/85	Ibaraki/85	Japan	1985	VIc
AB465607	1962/Japan/Ishi/62	Ishi/62	Japan	1962	Ic
AF048763	1960s/Malaysia/AF2240	AF2240	Malaysia	1960s	VIII
AF077761	1946/USA/Lasota_AF	Lasota_AF	USA	1946	II
AF079172	XXXX/China/F48E9a	F48E9	China	XXXX	IX
AF079323	XXXX/China/DB5	DB5	China	XXXX	II
AF079324	XXXX/China/PNDV1	PNDV1	China	XXXX	II
AF099661	1946/USA/Lasota_clone30a	Lasota_clone30	USA	1946	II
AF109885	1997/GreatBritain/GB1168/84	GB1168/84	GreatBritain	1997	VIb
AF140343	XXXX/China/LZ-NDV	LZ-NDV	China	XXXX	VIIf
AF162714	1997/China/GPMY/QY97-1	GPMY/QY97-1	China	1997	VIIe
AF163440	XXXX/China/F48E9b	F48E9	China	XXXX	IX
AF217084	1966/Australia/V4Vaccine	V4Vaccine	Australia	1966	Ia
AF309418	1947/USA/B1	B1	USA	1947	II
AF358785	1998/China/Ch/98-1	Ch/98-1	China	1998	VIe
AF358786	2000/Taiwan/TW	TW	Taiwan	2000	VIIe
AF358787	1999/China/Ch/99	Ch/99	China	1999	VIId
AF358788	2000/China/Ch/2000	Ch/2000	China	2000	VIId
AF364835	1998/China/Ch/98-3	Ch/98-3	China	1998	VIId
AF375823	1947/USA/B1-Takaski	B1-Takaski	USA	1947	II
AF400614	1997/XXXX/NDV-JL-1/97	NDV-JL-1/97	XXXX	1997	II
AF431744	2000/China/ZJ1	ZJ1	China	2000	VIId
AF456435	1997/China/JS-1/97a	JS/1/97	China	1997	IX
AF456436	1998/China/JS/3/98	JS/3/98/	China	1998	VIId
AF456437	1998/China/GD/1/98	GD/1/98/	China	1998	VIIe
AF456438	2000/China/ZJ/1/00/	ZJ/1/00/	China	2000	VIId
AF456440	2001/China/JS/401/	JS/401/	China	2001	VII
AF456441	2001/China/JS/601/	JS/601/	China	2001	VIId
AF456442	2001/China/JS/501/	JS/501/	China	2001	VIId
AF456443	2006/China/JS/901	JS/901/	China	2006	VIIb
AF456444	2001/China/JS/701/	JS/701/	China	2001	VIId
AF458009	1985/China/FJ-1/85	FJ-1/85	China	1985	IX
AF458010	2000/China/JS-3/00	JS-3/00	China	2000	VIIf
AF458013	1998/China/JS-298	JS-298	China	1998	VII
AF458015	1997/China/ZhJ-3/97	ZhJ-3/97	China	1997	VIc
AF458016	1986/China/ZhJ-286	ZhJ-286	China	1986	VIc
AF458017	1998/China/Sh-298	Sh-298	China	1998	VIc
AF458018	1997/China/Sh-1/97	Sh-1/97	China	1997	VIc
AF458019	1997/China/XJ-3/97	XJ-3/97	China	1997	VIc
AF458020	1991/China/ZJ-1/91	ZJ-1/91	China	1991	VIc
AF458021	1994/China/JX-1/94	JX-1/94	China	1994	VIc
AF458022	1997/China/JS-1/97b	JS-1/97	China	1997	IX
AF458023	1985/China/ZhJ-1/85	ZhJ-1/85	China	1985	IX
AF473851	2002/China/SF02	SF02	China	2002	VIId
AF534997	2000/China/ZJ	ZJ	China	2000	II
AJ629062	1946/USA/Lasota	Lasota	USA	1946	II
AJ629063	1947/USA/Lasota_F_mutant	Lasota_F_mutant	USA	1947	II
AJ629066	1950/USA/Lasota	Lasota	USA	1950	II
AJ880277	1982/Italy/22782	22782	Italy	1982	VIb
AY028995	1996/China/CH-A796	CH-A796	China	1996	VIIf
AY225110	XXXX/China/HB92	HB92	China	XXXX	II
AY253912	XXXX/China/YN-PA01	YN-PA01	China	XXXX	VIId
AY288987	1971/USA/Largo/71	Largo/71	USA	1971	Vb
AY288992	1972/USA/1083	1083	USA	1972	VI
AY288993	2000/Honduras/1500	1500	Honduras	2000	Vb
AY288995	2000/Italy/2736	2736	Italy	2000	VIa
AY288996	2000/Italy/116600	116600	Italy	2000	VIi
AY288997	1990/Kenya/13990	13990	Kenya	1990	VI
AY288998	1990/Indonesia/14698/90	14698/90	Indonesia	1990	VIIa
AY288999	1996/Mexico/37821/96	37821/96	Mexico	1996	Vb
AY289000	1948/USA/Roakin/48	Roakin/48	USA	1948	II
AY289002	1989/USA/VGGA/89	VGGA/89	USA	1989	II
AY325797	XXXX/China/GPV-SF02	GPV-SF02	China	XXXX	VIId
AY325798	XXXX/China/YN-P1	YN-P1	China	XXXX	VIe
AY325799	XXXX/China/YN-C1	YN-C1	China	XXXX	VIIe
AY338284	1998/XXXX/Y98	Y98	XXXX	1998	VIIb
AY341061	XXXX/XXXX/LuoY	LuoY	XXXX	XXXX	IX
AY359876	1997/India/NDVCUL97	NDVCUL97	India	1997	II
AY427817	XXXX/XXXX/Heb02	Heb02	XXXX	XXXX	Ia
AY508514	XXXX/China/F48E9c	F48E9	China	XXXX	IX
AY562986	1993/USA/anhinga	anhinga	USA	1993	Va
AY562987	2002/USA/21147202	21147202	USA	2002	Vb
AY562988	1972/USA/1083_Fontana	1083_Fontana	USA	1972	VI
AY562989	2000/Italy/2736-00	2736-00	Italy	2000	VIa
AY562990	1971/USA/Lar	Lar	USA	1971	Vb
AY562991	1967/Ireland/Ulster	Ulster	Ireland	1967	Id
AY727881	1998/Argentina/32C/T.98	32C/T.98	Argentina	1998	not determined
AY727882	2000/Argentina/126C.00	126C.00	Argentina	2000	not determined
AY727883	XXXX/Argentina/88T.00	88T.00	Argentina	XXXX	II
AY734534	XXXX/Argentina/Trenque/Lauquen/70	Trenque/Lauquen/70	Argentina	XXXX	VIII
AY734535	1999/Argentina/Tigre699	Tigre699	Argentina	1999	VIb
AY734536	1997/Argentina/Capital3/97	Capital3/97	Argentina	1997	VI
AY741404	1933/UK/Herts/33	Herts/33	UK	1933	IV
AY845400	1946/USA/Lasota_AY	Lasota_AY	USA	1946	II
AY861659	2003/China/SP13	SP13	China	2003	II
AY865652	2001/Russia/Astr/2755	Astr/2755	Russia	2001	XIII
AY935489	2001/Australia/01-1108	01-1108	Australia	2001	Ia
AY935490	2002/Australia/02-1334	02-1334	Australia	2002	Ia
AY935491	1998/Australia/98-1154	98-1154	Australia	1998	Ia
AY935492	1998/Australia/98-1249	98-1249	Australia	1998	Ia
AY935493	1998/Australia/98-1252	98-1252	Australia	1998	Ia
AY935494	1999/Australia/99-655	99-655	Australia	1999	Ia
AY935495	1999/Australia/0868-hi	0868-hi	Australia	1999	Ia
AY935496	1999/Australia/0868-lo	0868-lo	Australia	1999	Ia
AY935497	1999/Australia/PR-32	PR-32	Australia	1999	Ia
AY935498	1999/Australia/1435	1435	Australia	1999	Ia
AY935499	2005/Australia/I-2vaccine	I-2vaccine	Australia	2005	Ia
AY935500	2005/Australia/I-2progenitor	I-2progenitor	Australia	2005	Ia
AY965078	2001/Russia/FarEast/2686	FarEast/2686	Russia	2001	Ib
AY965079	2001/Russia/FarEast/2713	FarEast/2713	Russia	2001	Ib
AY972101	2002/Russia/FarEast/3652	FarEast/3652	Russia	2002	Ib
AY972102	2002/Russia/FarEast/3638/	FarEast/3638/	Russia	2002	Ib
AY972103	2001/Russia/FarEast/2687	FarEast/2687	Russia	2001	Ib
D00243	1967/Ireland/Ulster/67	Ulster/67	Ireland	1967	Id
DQ023198	2003/China/Fujian/FM1/03	Fujian/FM1/03	China	2003	II
DQ060053	XXXX/China/AQI-ND026	AQI-ND026	China	XXXX	II
DQ067447	2000/China/GX1/00	GX1/00	China	2000	VIIe
DQ097394	XXXX/XXXX/PHY-LMV42	PHY-LMV42	XXXX	XXXX	Ic
DQ114478	XXXX/XXXX/HZ	HZ	XXXX	XXXX	VIId
DQ227244	XXXX/China/TJ03	TJ03	China	XXXX	IX
DQ227245	2002/China/SBZ02	SBZ02	China	2002	II
DQ227246	1999/China/JS02	JS02	China	1999	VIIf
DQ227247	2001/China/SDD01	SDD01	China	2001	VIIb
DQ227248	2001/China/SGM01	SGM01	China	2001	VIId
DQ227249	2004/China/SQD04	SQD04	China	2004	VIIb
DQ227250	1999/China/QE01	QE01	China	1999	II
DQ227251	2003/China/SKY03	SKY03	China	2003	VIId
DQ227252	2002/China/SBD02	SBD02	China	2002	IX
DQ227253	2003/China/SPY03	SPY03	China	2003	VIId
DQ227254	2003/China/SWS03	SWS03	China	2003	VIIf
DQ228921	2004/China/SQZ04	SQZ04	China	2004	II
DQ228922	2003/China/SL03	SL03	China	2003	VIIb
DQ228923	2003/China/SY03	SY03	China	2003	II
DQ363530	2003/China/WHZ034	WHZ034	China	2003	VIIb
DQ363531	2003/China/JS06a	JS06	China	2003	VIId
DQ363532	2003/China/JS05	JS05	China	2003	II
DQ363533	2003/China/SCL03	SCL03	China	2003	VIIb
DQ363534	2003/China/JS03	JS03	China	2003	VIId
DQ363535	2002/China/SF02_Fgene	SF02	China	2002	VIId
DQ363536	2005/China/TJ05	TJ05	China	2005	VIId
DQ363537	2004/China/Jinan04	Jinan04	China	2004	VIIe
DQ363538	2001/China/Lye	Lye	China	2001	VII
DQ368683	2005/China/GD05	GD05	China	2005	VIIb
DQ417110	2001/China/JS01	JS01	China	2001	VIId
DQ417113	1996/China/STP96	STP96	China	1996	VIe
DQ485229	2002/China/Guangxi7	Guangxi7	China	2002	VIId
DQ485230	2003/China/Guangxi9	Guangxi9	China	2003	VIIb
DQ485231	2003/China/Guangxi11	Guangxi11	China	2003	VIIb
DQ485256	2000/China/Guangxi2	Guangxi2	China	2000	VIIe
DQ485258	2000/China/Guangxi4	Guangxi4	China	2000	VIIe
DQ485259	2000/China/Guangxi5	Guangxi5	China	2000	III
DQ485260	2002/China/Guangxi6	Guangxi6	China	2002	VIId
DQ485261	2003/China/Guangxi10	Guangxi10	China	2003	VIIb
DQ485269	2004/China/Guangxi13	Guangxi13	China	2004	VIId
DQ485271	2005/China/Guangxi14	Guangxi14	China	2005	VIIb
DQ485274	2005/China/Guangxi15	Guangxi15	China	2005	VIIb
DQ486859	2001/China/GM	GM	China	2001	VIIb
DQ659677	1999/China/NA1	NA1	China	1999	VII
DQ682436	2004/China/AH/1/04	AH/1/04	China	2004	II
DQ682438	2004/China/JS/1/04	JS/1/04	China	2004	II
DQ682439	2005/China/JS/1/05/Goa	JS/1/05	China	2005	II
DQ682440	2003/China/SD/1/03	SD/1/03	China	2003	II
DQ682441	2004/China/SD/1/04	SD/1/04	China	2004	II
DQ682442	2004/China/SD/204	SD/204	China	2004	II
DQ682443	2004/China/SD/3/04	SD/3/04	China	2004	II
DQ682444	2004/China/SD/404	SD/404	China	2004	II
DQ682446	2004/China/SD/604	SD/604	China	2004	II
DQ839397	XXXX/South Korea/KBNP-4152	KBNP-4152	SouthKorea	XXXX	VIId
DQ858356	2003/China/JS06b	JS06	China	2003	IX
DQ858357	2003/China/YG03	YG03	China	2003	VIIf
EF026579	1998/Belgium/248VB/0.025	248VB/0.025	Belgium	1998	VIi
EF026580	1998/Belgium/248VB/0.49	248VB/0.49	Belgium	1998	VIi
EF026581	1999/Belgium/248VB/0.55	248VB/0.55	Belgium	1999	VIi
EF026582	2000/Belgium/248VB/1.01	248VB/1.01	Belgium	2000	VIi
EF026583	1998/Belgium/248VB/1.3	248VB/1.3	Belgium	1998	VIi
EF026584	1998/Belgium/248VB	248VB	Belgium	1998	VIi
EF065682	XXXX/USA/rAnhinga	rAnhinga	USA	XXXX	Va
EF128053	2006/China/JS-3/06wd	JS-3/06wd	China	2006	VIId
EF128055	2006/China/JS-206wd	JS-206wd	China	2006	VIId
EF175145	2003/China/PX203	PX203	China	2003	VIId
EF201805	1940s/India/Mukteswar	Mukteswar	India	1940s	III
EF211807	2005/China/JS/1/05/Gob	JS/1/05	China	2005	VIId
EF211808	2005/China/JS/205	JS/205	China	2005	III
EF211809	2005/China/JS/3/05	JS/3/05	China	2005	VIId
EF211810	2005/China/JS/405	JS/405	China	2005	VIId
EF211811	2006/China/JS/506	JS/506	China	2006	VIId
EF211812	2006/China/JS/606	JS/606	China	2006	VIId
EF211813	2006/China/JS/706	JS/706	China	2006	VIId
EF211814	2006/China/JS/8/06	JS/8/06	China	2006	VIIb
EF464163	1997/China/JL01	JL01	China	1997	Ia
EF520716	1984/USA/NY1984	NY1984	USA	1984	VIb
EF520718	2002/USA/212676	212676	USA	2002	Vb
EF521889	2005/China/HLJ-13-05	HLJ-13-05	China	2005	VIId
EF540729	XXXX/China/JG97	JG97	China	XXXX	VIId
EF564816	2001/USA/A/01-1383	A/01-1383	USA	2001	Ic
EF564817	2002/USA/492	492	USA	2002	Ic
EF564821	2004/USA/MD/04-204	MD/04-204	USA	2004	Ib
EF564826	1987/USA/87-486	87-486	USA	1987	X
EF564832	1986/USA/86-233	86-233	USA	1986	X
EF579731	2006/China/YS/06	YS/06	China	2006	VIId
EF579732	2002/China/DG/02	DG/02	China	2002	VIId
EF579733	2004/China/Pyan/04	Pyan/04	China	2004	VIId
EF579734	2006/China/GZ/06	GZ/06	China	2006	VIId
EF589131	XXXX/China/P1	P1	China	XXXX	VIIe
EF589132	XXXX/China/DQ	DQ	China	XXXX	VIIb
EF589133	1998/China/ND98	ND98	China	1998	VIIb
EF589134	XXXX/China/H2	H2	China	XXXX	VIIe
EF589135	XXXX/China/FW	FW	China	XXXX	IX
EF589136	XXXX/China/BY	BY	China	XXXX	IX
EF589137	XXXX/China/GZ	GZ	China	XXXX	VIc
EF589138	XXXX/China/TN	TN	China	XXXX	II
EF592500	2005/China/HLJ-07-05	HLJ-07-05	China	2005	VIIb
EF592501	2005/China/HLJ-34-05	HLJ-34-05	China	2005	VIIb
EF592502	2006/China/HLJ-36-05	HLJ-36-05	China	2006	VIId
EF592503	2006/China/HLJ-42-06	HLJ-42-06	China	2006	VIIb
EF592504	2006/China/HLJ-48-06	HLJ-48-06	China	2006	VIId
EF592505	2006/China/HLJ-50-06	HLJ-50-06	China	2006	VIIb
EF592506	2006/China/HLJ-54-06	HLJ-54-06	China	2006	VIIb
EF592508	2006/China/HLJ-78-06	HLJ-78-06	China	2006	VIId
EF592509	2006/China/HLJ-82-06	HLJ-82-06	China	2006	VIIb
EF592510	2006/China/HLJ-154-06	HLJ-154-06	China	2006	VIIb
EF612277	1998/USA/AK/196	AK/196	USA	1998	Classe I
EU140947	2000/South Korea/SNU-0202	SNU-0202	SouthKorea	2000	VIId
EU140949	2005/South Korea/SNU-5070	SNU-5070	SouthKorea	2005	VIId
EU140950	2005/South Korea/SNU-5074	SNU-5074	SouthKorea	2005	VIId
EU140955	XXXX/South Korea/KBNP-C4152R2L	KBNP-C4152R2L	SouthKorea	XXXX	VIId
EU239663	2000/China/JL-1	JL-1	China	2000	II
EU258633	XXXX/China/NDV990511	NDV990511	China	XXXX	II
EU258634	XXXX/China/NDV01608	NDV01608	China	XXXX	Ia
EU258635	XXXX/China/NDV01612	NDV01612	China	XXXX	Ia
EU258636	XXXX/China/NDV01683	NDV01683	China	XXXX	Ia
EU258637	XXXX/China/NDV03024	NDV03024	China	XXXX	VIIb
EU258638	XXXX/China/NDV03214	NDV03214	China	XXXX	II
EU258639	XXXX/China/NDV04011	NDV04011	China	XXXX	VIId
EU258640	XXXX/China/NDV05013	NDV05013	China	XXXX	VIIb
EU258641	XXXX/China/NDV006150	NDV006150	China	XXXX	Ia
EU258642	XXXX/China/NDV07011	NDV07011	China	XXXX	VIId
EU258643	XXXX/China/NDV07023	NDV07023	China	XXXX	VIId
EU258644	XXXX/China/NDV007355	NDV007355	China	XXXX	II
EU258645	XXXX/China/NDV011022	NDV011022	China	XXXX	II
EU258646	XXXX/China/NDV012639	NDV012639	China	XXXX	II
EU258647	XXXX/China/NDV015239	NDV015239	China	XXXX	Ia
EU258648	XXXX/China/NDV015436	NDV015436	China	XXXX	II
EU258649	XXXX/China/NDV015857	NDV015857	China	XXXX	Ia
EU258650	XXXX/China/NDV016411	NDV016411	China	XXXX	Ia
EU258651	XXXX/China/NDV016540	NDV016540	China	XXXX	Ia
EU258652	XXXX/China/NDV017325	NDV017325	China	XXXX	II
EU258653	XXXX/China/NDV0210149	NDV0210149	China	XXXX	VIIb
EU258654	XXXX/China/NDV0210154	NDV0210154	China	XXXX	VIIb
EU258655	XXXX/China/NDV021022	NDV021022	China	XXXX	II
EU258656	XXXX/China/NDV0210227	NDV0210227	China	XXXX	VIIb
EU258657	XXXX/China/NDV0210234	NDV0210234	China	XXXX	II
EU258658	XXXX/China/NDV0210252	NDV0210252	China	XXXX	VIIb
EU258659	XXXX/China/NDV021343	NDV021343	China	XXXX	II
EU258660	XXXX/China/NDV021344	NDV021344	China	XXXX	II
EU258661	XXXX/China/NDV022433	NDV022433	China	XXXX	VIIb
EU258662	XXXX/China/NDV022435	NDV022435	China	XXXX	VIIb
EU258663	XXXX/China/NDV023056-1	NDV023056-1	China	XXXX	II
EU258664	XXXX/China/NDV024616	NDV024616	China	XXXX	II
EU258665	XXXX/China/NDV027344	NDV027344	China	XXXX	II
EU258666	XXXX/China/NDV032138	NDV032138	China	XXXX	II
EU258667	XXXX/China/NDV038952	NDV038952	China	XXXX	II
EU258668	XXXX/China/NDV981634	NDV981634	China	XXXX	Ia
EU289028	1987/USA/VG/GA	VG/GA	USA	1987	II
EU289029	1988/USA/VG/GA-clone5	VG/GA-clone5	USA	1988	II
EU293914	1944/China/Italien	Italien	China	1944	IV
EU315123	XXXX/China/wfNDV	wfNDV	China	XXXX	II
EU330230	XXXX/India/D58	D58	India	XXXX	II
EU375480	XXXX/China/LS-1	LS-1	China	XXXX	VIId
EU477188	2004/USA/TX-B2580	TX-B2580	USA	2004	VIa
EU477189	2000/USA/RI/RI166	RI/RI166	USA	2000	VIa
EU477190	2004/USA/TX3503	TX3503	USA	2004	VIa
EU477191	2004/USA/TX4156	TX4156	USA	2004	VIa
EU477192	2005/USA/TX4156	TX4156	USA	2005	VIa
EU518677	2000/Mexico/453	453	Mexico	2000	Vb
EU518680	1988/Mexico/458/1988	458/1988	Mexico	1988	Vb
EU518681	2000/Mexico/459	459	Mexico	2000	Vb
EU518682	2004/Mexico/462	462	Mexico	2004	Vb
EU518683	2005/Mexico/465	465	Mexico	2005	Vb
EU518684	2006/Mexico/466	466	Mexico	2006	Vb
EU546165	2001/China/JL-1	JL-1	China	2001	II
EU583503	2004/China/Hebei	Hebei	China	2004	VIId
EU597811	2006/China/SHY06	SHY06	China	2006	VIId
EU702438	2006/China/sc03	sc03	China	2006	VIId
FJ011441	XXXX/China/SDCX07	SDCX07	China	XXXX	VIId
FJ011442	XXXX/China/HNDY07	HNDY07	China	XXXX	VIId
FJ011443	XXXX/China/SDMH07	SDMH07	China	XXXX	VIId
FJ011448	XXXX/China/TZ060107	TZ060107	China	XXXX	VIId
FJ217666	2006/China/sc05	sc05	China	2006	VIId
FJ240168	2008/China/CH/HLJ/LL01/08	CH/HLJ/LL01/08	China	2008	VIId
FJ386392	XXXX/China/NDV01	NDV01	China	XXXX	II
FJ386393	XXXX/China/NDV02	NDV02	China	XXXX	II
FJ386394	XXXX/China/NDV03	NDV03	China	XXXX	II
FJ386395	XXXX/China/NDV04	NDV04	China	XXXX	II
FJ386396	XXXX/China/NDV05	NDV05	China	XXXX	II
FJ410145	1984/USA/NewYork/1984	NewYork/1984	USA	1984	VIb
FJ410147	1984/USA/PPMV-1	PPMV-1	USA	1984	VIb
FJ410148	1998/USA/Texas	Texas	USA	1998	VIh
FJ426563	2008/China/SDWF01	SDWF01	China	2008	VIId
FJ430159	2005/China/JS/705	JS/705	China	2005	III
FJ430160	2005/China/JS/0905	JS/0905	China	2005	III
FJ436302	1946/China/F48E8	F48E8	China	1946	IX
FJ436303	1986/China/ZJ/1/86Ch	ZJ/1/86Ch	China	1986	IX
FJ436304	1985/China/FJ01/85	FJ01/85	China	1985	IX
FJ436305	1997/China/JS/1/97Ch	JS/1/97Ch	China	1997	IX
FJ436306	2002/China/JS/1/02	JS/1/02	China	2002	IX
FJ480774	2006/China/HLJ00906	HLJ00906	China	2006	VIIb
FJ480775	2006/China/HLJ012/06	HLJ012/06	China	2006	VIIb
FJ480776	2006/China/CH/HLJ01306	CH/HLJ01306	China	2006	VIId
FJ480777	2006/China/HLJ028/06	HLJ028/06	China	2006	VIId
FJ480778	2006/China/HLJ052/06	HLJ052/06	China	2006	VIId
FJ480779	2006/China/HLJ070/06	HLJ070/06	China	2006	VIIb
FJ480780	2006/China/HLJ12706	HLJ12706	China	2006	VIIb
FJ480781	2006/China/HLJ128/06	HLJ128/06	China	2006	VIIb
FJ480782	2006/China/HLJ355/06	HLJ355/06	China	2006	VIIb
FJ480783	2005/China/HLJ361/05	HLJ361/05	China	2005	VIId
FJ480784	2005/China/HLJ363/05	HLJ363/05	China	2005	VIIb
FJ480785	2006/China/HLJ374/06	HLJ374/06	China	2006	VIIb
FJ480786	2006/China/NDVHLJ383/06	NDVHLJ383/06	China	2006	III
FJ480787	2006/China/HLJ01606	HLJ01606	China	2006	VIIb
FJ480788	2006/China/HLJ001/06	HLJ001/06	China	2006	VIId
FJ480789	2005/China/CK/CH/GD/1/05	CK/CH/GD/1/05	China	2005	VIIb
FJ480790	2006/China/CK/CH/HLJ/1/06	CK/CH/HLJ/1/06	China	2006	VIId
FJ480791	2007/China/CK/CH/HLJ/1/07	CK/CH/HLJ/1/07	China	2007	VIId
FJ480792	2006/China/CK/CH/HLJ/206	CK/CH/HLJ/206	China	2006	VIId
FJ480793	2007/China/CK/CH/HLJ/207	CK/CH/HLJ/207	China	2007	II
FJ480794	2007/China/CK/CH/HLJ/3/07	CK/CH/HLJ/3/07	China	2007	II
FJ480795	2007/China/CK/CH/HLJ/407	CK/CH/HLJ/407	China	2007	II
FJ480796	2001/China/CK/CH/HN/1/01	CK/CH/HN/1/01	China	2001	VIIb
FJ480797	2003/China/CK/CH/HN/1/03	CK/CH/HN/1/03	China	2003	VIIb
FJ480798	2004/China/CK/CH/HN/1/04	CK/CH/HN/1/04	China	2004	VIId
FJ480799	2007/China/CK/CH/NX/1/07	CK/CH/NX/1/07	China	2007	VIId
FJ480800	2003/China/CK/CH/JL/1/03	CK/CH/JL/1/03	China	2003	VIIb
FJ480801	2005/China/CK/CH/JL/1/05	CK/CH/JL/1/05	China	2005	VIIb
FJ480802	2006/China/CK/CH/JL/1/06	CK/CH/JL/1/06	China	2006	VIIb
FJ480803	2003/China/CK/CH/JL/203	CK/CH/JL/203	China	2003	VIIb
FJ480804	2006/China/CK/CH/JL/206	CK/CH/JL/206	China	2006	VIIb
FJ480805	2003/China/CK/CH/JL/3/03	CK/CH/JL/3/03	China	2003	VIIb
FJ480806	2003/China/CK/CH/JL/403	CK/CH/JL/403	China	2003	VIId
FJ480807	2003/China/CK/CH/JL/503	CK/CH/JL/503	China	2003	VIIb
FJ480808	2004/China/CK/CH/JD/1/04	CK/CH/JD/1/04	China	2004	III
FJ480809	2006/China/CK/CH/LN/1/06	CK/CH/LN/1/06	China	2006	VIId
FJ480810	2006/China/CK/CH/LN/206	CK/CH/LN/206	China	2006	VIId
FJ480811	2006/China/CK/CH/LN/3/06	CK/CH/LN/3/06	China	2006	II
FJ480812	2006/China/CK/CH/LN/406	CK/CH/LN/406	China	2006	VIId
FJ480813	2005/China/CK/CH/NX/1/05	CK/CH/NX/1/05	China	2005	VIId
FJ480814	2006/China/CK/CH/NX1/06	CK/CH/NX1/06	China	2006	Ia
FJ480815	2006/China/CK/CH/NX/206	CK/CH/NX/206	China	2006	Ia
FJ480816	2006/China/CK/CH/NX/3/06	CK/CH/NX/3/06	China	2006	Ia
FJ480817	2006/China/CK/CH/NX/406	CK/CH/NX/406	China	2006	Ia
FJ480818	2006/China/CK/CH/NX/506	CK/CH/NX/506	China	2006	VIId
FJ480819	2006/China/CK/CH/SD/1/06	CK/CH/SD/1/06	China	2006	VIId
FJ480820	2006/China/CK/CH/SHX/1/06	CK/CH/SHX/1/06	China	2006	VIIb
FJ480821	2006/China/Go/CH/HLJ/1/06a	Go/CH/HLJ/1/06	China	2006	II
FJ480822	2006/China/Go/CH/HLJ/1/06b	Go/CH/HLJ/1/06	China	2006	VII
FJ480823	2006/China/CH/HLJ/206	CH/HLJ/206	China	2006	II
FJ480824	2005/China/Md/CH/GD/1/05	Md/CH/GD/1/05	China	2005	VIId
FJ480825	2005/China/PG/CH/JS/1/05	PG/CH/JS/1/05	China	2005	VIe
FJ480826	2006/China/PG/CH/JS/1/06	PG/CH/JS/1/06	China	2006	VIe
FJ597603	2004/China/D_AH_5_04	D_AH_5_04	China	2004	Ib
FJ597604	2004/China/D_AH_6_04	D_AH_6_04	China	2004	Ib
FJ597605	2004/China/D_AH_13_04	D_AH_13_04	China	2004	Ib
FJ597606	2005/China/D_JS_40_05	D_JS_40_05	China	2005	Ib
FJ597607	2005/China/D_JS_41_05	D_JS_41_05	China	2005	Ib
FJ597608	2005/China/D_JS_42_05	D_JS_42_05	China	2005	Ib
FJ597609	2005/China/D_JS_51_05	D_JS_51_05	China	2005	Ib
FJ597610	2005/China/D_JS_53_05	D_JS_53_05	China	2005	Ib
FJ597611	2005/China/D_JS_14_05	D_JS_14_05	China	2005	Ib
FJ597612	2005/China/D_SD_15_05	D_SD_15_05	China	2005	Ib
FJ597613	2004/China/D_ZJ_1_04	D_ZJ_1_04	China	2004	Ib
FJ597614	2004/China/D_ZJ_2_04	D_ZJ_2_04	China	2004	Ib
FJ597615	2004/China/D_ZJ_3_04	D_ZJ_3_04	China	2004	Ib
FJ597616	2005/China/D_ZJ_50_05	D_ZJ_50_05	China	2005	Ib
FJ597617	2005/China/D_HN_34_05	D_HN_34_05	China	2005	Ib
FJ597618	2005/China/D_HN_36_05	D_HN_36_05	China	2005	Ib
FJ597619	2005/China/D_HN_37_05	D_HN_37_05	China	2005	Ib
FJ597620	2005/China/D_JS_39_05	D_JS_39_05	China	2005	Ib
FJ600539	2009/China/FJ0801	FJ0801	China	2009	Ib
FJ600542	XXXX/China/HN0801	HN0801	China	XXXX	II
FJ608334	2003/China/WN/Tianin/03	WN/Tianin/03	China	2003	VIId
FJ608335	2007/China/CJG/Xinjiang/07	CJG/Xinjiang/07	China	2007	VIIb
FJ608336	2007/China/ZSM/Hebei/07	ZSM/Hebei/07	China	2007	VIId
FJ608338	2006/China/SH/Zhejiang/06	SH/Zhejiang/06	China	2006	VIIb
FJ608339	2007/China/AG/Tianjin/07	AG/Tianjin/07	China	2007	VIIb
FJ608340	2005/China/MQ/Liaoning	MQ/Liaoning	China	2005	II
FJ608341	2007/China/TYQ/Shanxi	TYQ/Shanxi	China	2007	II
FJ608342	2006/China/KQ/Liaoning/06	KQ/Liaoning/06	China	2006	II
FJ608343	2001/China/GM01	GM01	China	2001	VIId
FJ608344	2008/China/DFF3Q/Beijing/08	DFF3Q/Beijing/08	China	2008	II
FJ608345	2008/China/DFZD/Jilin/08	DFZD/Jilin/08	China	2008	VIId
FJ608348	2008/China/TCQQ/Tianjin/08	TCQQ/Tianjin/08	China	2008	VIIb
FJ608349	2008/China/LGQQ/Liaoning/08	LGQQ/Liaoning/08	China	2008	VIId
FJ608350	2008/China/DFGS/Beijing/08	DFGS/Beijing/08	China	2008	VIIb
FJ608351	2008/China/YZCQ/Liaoning/08	YZCQ/Liaoning/08	China	2008	VIId
FJ665433	2006/India/UP3	UP3	India	2006	not determined
FJ705456	1992/USA/92-40140/92	92-40140/92	USA	1992	Va
FJ705457	1997/USA/92-23071/	/92-23071/	USA	1997	Va
FJ705458	1997/USA/D970428597	D970428597	USA	1997	Va
FJ705459	1998/Canada/CNN3-V1125	CNN3-V1125	Canada	1998	Va
FJ705462	2003/USA/18719-03_GS/03	18719-03_GS/03	USA	2003	Va
FJ705463	2005/USA/19529-04	19529-04	USA	2005	Va
FJ705464	2004/USA/04-411b	04-411-	USA	2004	X
FJ705465	2003/USA/03-632b	03-632-	USA	2003	X
FJ705466	1999/USA/99-376b	99-376-	USA	1999	X
FJ705467	2000/USA/MN00-32	MN00-32	USA	2000	X
FJ705468	2001/USA/TX01-130	TX01-130/	USA	2001	X
FJ705469	2000/USA/MN00-39	MN00-39	USA	2000	X
FJ751918	1979/China/QH1	1979QH1	China	1979	VIII
FJ751919	1985/China/QH4	QH4	China	1985	VIII
FJ754271	2000/China/WF00C	WF00C	China	2000	VIIb
FJ754272	2000/China/WF00D	WF00D	China	2000	VIId
FJ754273	2000/China/WF00G	WF00G	China	2000	VIId
FJ766526	2007/China/JS-0722Pi	JS-0722Pi	China	2007	VIi
FJ766527	2007/China/JS-0716Pi	JS-0716Pi	China	2007	VIi
FJ766528	2005/China/NDV-05-029	NDV-05-029	China	2005	VIe
FJ766530	2007/China/JS-0704Pi	JS-0704Pi	China	2007	VIi
FJ766531	2007/China/JS-0703Pi	JS-0703/Pi	China	2007	VIi
FJ772446	2006/Nigeria/913-1	913-1	Nigeria	2006	XIVa
FJ772449	2006/Nigeria/913-33	913-33	Nigeria	2006	XIVa
FJ772452	2006/Niger/1377-8	1377-8	Niger	2006	XIVc
FJ772455	2006/Mauritania/1532-14	1532-14	Mauritania	2006	XIVb
FJ772458	2008/BurkinaFaso/2415-361	2415-361	BurkinaFaso	2008	XIVa
FJ772463	2008/BurkinaFaso/2415-580	2415-580	BurkinaFaso	2008	XIVa
FJ772466	2008/IvoryCoast/2601	2601	IvoryCoast	2008	XIVb
FJ772469	2008/Niger/2602-348	2602-348	Niger	2008	XIVa
FJ772472	2008/Niger/2602-468	2602-468	Niger	2008	XIVa
FJ772475	2008/Niger/2602-605	2602-605	Niger	2008	XIVa
FJ772478	2008/Cameroon/3490-149	3490-149	Cameroon	2008	XIVa
FJ772481	2008/Niger/2602-625	2602-625	Niger	2008	XIVa
FJ772484	2008/Cameroon/3490-147	3490-147	Cameroon	2008	XIVa
FJ772486	2008/Nigeria/3724-6	3724-6	Nigeria	2008	XIVa
FJ772491	2008/Burundi/4132-12	4132-12	Burundi	2008	XIII
FJ772494	2008/Burundi/4132-20	4132-20	Burundi	2008	XIII
FJ865434	2002/China/S-1	S-1	China	2002	VIb
FJ872531	2002/China/FP1/02	FP1/02	China	2002	VIId
FJ882014	2009/China/SG/Liaoning	SG/Liaoning	China	2009	VIIb
FJ882015	2009/China/HG/Beijing	HG/Beijing	China	2009	VIIb
FJ938171	2007/China/NN1007	NN1007	China	2007	II
FJ939313	2005/Egypt/Egypt/1	Egypt/1	Egypt	2005	II
FJ969393	2006/Egypt/Egypt/2	Egypt/2	Egypt	2006	II
FJ969395	2006/Egypt/Egypt/4	Egypt/4	Egypt	2006	II
FJ986192	2000/India/2K3/Chennai/Tamil_nadu	2K3/Chennai/Tamil	India	2000	IVa
GQ245765	2007/China/HA-3-07	HA-3-07	China	2007	II
GQ245766	2007/China/XZ-4-07-Ch	XZ-4-07-Ch	China	2007	II
GQ245767	2007/China/XZ-7-07-Ch	XZ-7-07-Ch	China	2007	II
GQ245768	2008/China/XZ-8-08-Ch	XZ-8-08-Ch	China	2008	II
GQ245769	2007/China/XZ-26-07-Ch	XZ-26-07-Ch	China	2007	II
GQ245770	2007/China/XZ-29-07-Ch	XZ-29-07-Ch	China	2007	II
GQ245771	2007/China/XZ-30-07-Ch	XZ-30-07-Ch	China	2007	II
GQ245772	2007/China/XZ-33-07-Ch	XZ-33-07-Ch	China	2007	II
GQ245773	2007/China/XZ-34-07-Ch	XZ-34-07-Ch	China	2007	II
GQ245774	2007/China/YZ-24-07-Ch	YZ-24-07-Ch	China	2007	II
GQ245775	2007/China/YZ-25-07-Ch	YZ-25-07-Ch	China	2007	II
GQ245776	2007/China/YZ-27-07-Ch	YZ-27-07-Ch	China	2007	II
GQ245779	2007/China/XZ-32-07-Ch	XZ-32-07-Ch	China	2007	Ia
GQ245780	2007/China/AN-9-07-Ch	AN-9-07-Ch	China	2007	VIId
GQ245781	2008/China/CZ-8-06-Ch	CZ-8-06-Ch	China	2008	VIId
GQ245782	2008/China/DT-3-08-Ch	DT-3-08-Ch	China	2008	VIId
GQ245783	2007/China/HA-2-07-Ch	HA-2-07-Ch	China	2007	VIId
GQ245784	2008/China/HA-4-08-Ch	HA-4-08-Ch	China	2008	VIId
GQ245785	2006/China/HA-9-06-Ch	HA-9-06-Ch	China	2006	VIId
GQ245786	2007/China/HA-13-07-Ch	HA-13-07-Ch	China	2007	VIId
GQ245787	2007/China/HA-14-07-Ch	HA-14-07-Ch	China	2007	VIId
GQ245788	2007/China/HA-15-07-Ch	HA-15-07-Ch	China	2007	VIId
GQ245789	2007/China/HA-20-07-Ch	HA-20-07-Ch	China	2007	VIId
GQ245790	2007/China/HN-6-07-Ch	HN-6-07-Ch	China	2007	VIId
GQ245791	2008/China/SN-5-08-Ch	SN-5-08-Ch	China	2008	VIId
GQ245792	2007/China/SY-17-07-Ch	SY-17-07-Ch	China	2007	VIId
GQ245793	2007/China/XZ-18-07-	XZ-18-07-	China	2007	VIId
GQ245794	2007/China/YZ-19-07-	YZ-19-07-	China	2007	VIId
GQ245796	2008/China/AH-2-08-Ch	AH-2-08-Ch	China	2008	VIIb
GQ245797	2007/China/AN-11-07-Ch	AN-11-07-Ch	China	2007	VIIb
GQ245798	2008/China/CZ-10-08-Ch	CZ-10-08-Ch	China	2008	VIIb
GQ245799	2006/China/HN-7-06-CH	HN-7-06-CH	China	2006	VIIb
GQ245800	2008/China/JS-18-08-	JS-18-08-	China	2008	VIIb
GQ245801	2008/China/SD-15-08-Pi	SD-15-08-Pi	China	2008	VIIb
GQ245802	2008/China/SN-6-08-Ch	SN-6-08-Ch	China	2008	VIIb
GQ245803	2008/China/SN-19-08-Ch	SN-19-08-Ch	China	2008	VIIb
GQ245804	2008/China/SN-20-08-Ch	SN-20-08-Ch	China	2008	VIIb
GQ245805	2008/China/SY-1-08-Ch	SY-1-08-Ch	China	2008	VIIb
GQ245806	2008/China/XY-11-08-Ch	XY-11-08-Ch	China	2008	VIIb
GQ245807	2008/China/XY-14-08-Ch	XY-14-08-Ch	China	2008	VIIb
GQ245808	2007/China/XY-31-07-Ch	XY-31-07-Ch	China	2007	VIIb
GQ245809	2007/China/XZ-5-07-Ch	XZ-5-07-Ch	China	2007	VIIb
GQ245810	2008/China/XZ-7-08-Ch	XZ-7-08-Ch	China	2008	VIIb
GQ245811	2007/China/XZ-8-07-Ch	XZ-8-07-Ch	China	2007	VIIb
GQ245812	2008/China/XZ-9-08-Ch	XZ-9-08-Ch	China	2008	VIIb
GQ245813	2007/China/XZ-12-07-Ch	XZ-12-07-Ch	China	2007	VIIb
GQ245814	2008/China/XZ-12-08-Ch	XZ-12-08-Ch	China	2008	VIIb
GQ245815	2008/China/XZ-13-08-Ch	XZ-13-08-Ch	China	2008	VIIb
GQ245816	2007/China/XZ-16-07-Ch	XZ-16-07-Ch	China	2007	VIIb
GQ245817	2007/China/XZ-20-07-Ch	XZ-20-07-Ch	China	2007	VIIb
GQ245818	2007/China/YZ-22-07-Os	YZ-22-07-Os	China	2007	VIIb
GQ245819	2008/China/ZJ-17-08-Ch	ZJ-17-08-Ch	China	2008	VIIb
GQ255639	2009/China/GPMV-SH	GPMV-SH	China	2009	VIId
GQ281085	2007/China/JS-35-07-Pi	JS-35-07-Pi	China	2007	VIi
GQ281086	2007/China/WX-10-07-Pi	WX-10-07-Pi	China	2007	VIi
GQ281087	2007/China/YZ-21-07-Pi	YZ-21-07-Pi	China	2007	VIi
GQ281088	2007/China/YZ-23-07-Pi	YZ-23-07-Pi	China	2007	VIi
GQ288377	2004/USA/04-411a	04-411	USA	2004	X
GQ288379	2003/USA/03-632a	03-632	USA	2003	X
GQ288381	1997/USA/D9704285	D9704285	USA	1997	Va
GQ288383	1995/Canada/95DC02150	95DC02150	Canada	1995	Va
GQ288384	1995/Canada/95DC2345	95DC2345	Canada	1995	Va
GQ288385	2003/USA/18719-03_GS	18719-03_GS	USA	2003	Va
GQ288386	2005/USA/19529-04_GS	19529-04_GS	USA	2005	Va
GQ288388	1992/USA/92-23071	92-23071	USA	1992	Va
GQ288389	1999/USA/99-376a	99-376	USA	1999	X
GQ288390	2000/USA/00-32	00-32	USA	2000	X
GQ288391	2001/USA/TX/TX01-130	TX/TX01-130	USA	2001	X
JF343538	2003/China/ND/03/018	ND/03/018	China	2003	VIIf
GQ338310	2003/China/ND/03/044	ND/03/044	China	2003	VIIf
GQ338311	XXXX/China/ND/05/028	ND/05/028	China	XXXX	VIe
GQ429292	1996/Ireland/AV32496	AV32496	Ireland	1996	VIa
GQ507801	1989/South Korea/Kr-10289	Kr-10289	SouthKorea	1989	VIc
GQ849007	2008/China/JSDO812	JSDO812	China	2008	VIId
GQ918280	1994/Sweden/BHG	BHG	Sweden	1994	Ic
GU124591	2008/China/sh09	sh09	China	2008	VIIb
GU166154	2008/China/ND-XX08	ND-XX08	China	2008	VIId
GU182323	2008/Pakistan/Pakistan/ND43	Pakistan/ND43	Pakistan	2008	XIII
GU182327	1974/Pakistan/Pakistan/ND1	Pakistan/ND1	Pakistan	1974	III
GU182331	2007/Pakistan/Pakistan/ND33	Pakistan/ND33	Pakistan	2007	XIII
GU187941	1987/India/TamilNadu/NDV-2	TamilNadu/NDV-2	India	1987	IVa
GU227738	2007/Serbia/749	749	Serbia	2007	VIId
GU227739	2007/Serbia/1038	1038	Serbia	2007	VIId
GU332645	1998/Australia/APMV-1/chicken/Australia/9809-19-1107/1998	APMV-1/chicken/Australia/9809-19-1107/1998	Australia	1998	Ia
GU332655	2008/USA/496	496	USA	2008	Va
GU332657	2008/USA/498	498	USA	2008	Va
GU332662	2008/USA/5031	5031	USA	2008	Va
GU332663	2008/USA/506	506	USA	2008	Va
GU551934	2008/China/carrier-/Guandong	carrier-/Guandong	China	2008	VIi
GU564399	2006/China/FMW	FMW	China	2006	VIIb
GU585905	1997/Sweden/Sweden_97	Sweden/97	Sweden	1997	XIII
GU978777	1948/USA/APMV-1U.S.TX	APMV-1U.S.TX	USA	1948	II
HE972209	2006/Luxembourg/APMV-1/pigeon/Luxembourg/119/2006	APMV-1/pigeon/Luxembourg/119/2006	Luxembourg	2006	VIi
HE972212	2007/Luxembourg/3821-1/2007	APMV-1/pigeon/Luxembourg/3821-1/2007	Luxembourg	2007	VIi
HM063422	2007/China/D3	D3	China	2007	Ib
HM063423	2005/China/W4	W4	China	2005	VIi
HM063424	2005/China/R8	R8	China	2005	Ib
HM063425	2003/China/P4	P4	China	2003	VIi
HM117720	2005/Mexico/NDV-P05	NDV-P05	Mexico	2005	Vb
HM125898	2004/China/WDK/JX/7793	WDK/JX/7793	China	2004	Ib
HM188393	2007/China/SDBZH	SDBZH	China	2007	VIId
HM188395	2007/China/SDJN	SDJN	China	2007	VIIb
HM188396	2007/China/SDTA	SDTA	China	2007	VIId
HM188397	2007/China/SDWF01	SDWF01	China	2007	VIIb
HM188398	2008/China/SDFCH	SDFCH	China	2008	VIIb
HM188399	2008/China/SDWF02	SDWF02	China	2008	VIIb
HM188400	2008/China/SDWF03	SDWF03	China	2008	VIIb
HM188401	2009/China/SDWF04	SDWF04	China	2009	VIIb
HM188402	2009/China/SDWF05	SDWF05	China	2009	VIIb
HM625835	2008/China/SS	SS	China	2008	VIi
HM748944	2007/China/SD2	SD2	China	2007	VIId
HM748945	2008/China/SD2	SD2	China	2008	VIId
HM748946	2008/China/SD3	SD3	China	2008	VIId
HM748947	2008/China/SD4	SD4	China	2008	VIIb
HM748948	2009/China/SD5	SD5	China	2009	VIi
HM776583	2008/China/JN08	JN08	China	2008	VIi
HQ011508	2008/India/NDV/2K36	NDV/2K36	India	2008	IVa
HQ266602	2008/Madagascar/MG_725_08	MG_725_08	Madagascar	2008	XI
HQ266603	1992/Madagascar/MG_1992	MG_1992	Madagascar	1992	XI
HQ266604	2008/Madagascar/MG_Meola	MG_Meola	Madagascar	2008	XI
HQ266605	2008/Madagascar/MG_039	MG_039	Madagascar	2008	XI
HQ317394	2009/China/GD09-2	GD09-2	China	2009	IX
HQ589257	1997/India/Bareilly	Bareilly	India	1997	XIII
HQ697254	2010/Indonesia/chicken/Banjarmasin/010/10	chicken/Banjarmasin/010/10	Indonesia	2010	VIIa
HQ697255	2010/Indonesia/chicken/Sukorejo/019/10	chicken/Sukorejo/019/10	Indonesia	2010	VIIa
HQ697257	2010/Indonesia/chicken/Gianyar/013/10	chicken/Gianyar/013/10	Indonesia	2010	VIIa
HQ697261	2010/Indonesia/chicken/bali/020/10	chicken/bali/020/10	Indonesia	2010	VIIa
HQ717357	2009/China/GD09-1	GD09-1	China	2009	VIIb
HQ839733	1995/Sweden/Sweden_95	Sweden_95	Sweden	1995	VIc
HQ902590	1998/India/NDV2K17	NDV2K17	India	1998	II
JF340367	2002/China/JSG0210	JSG0210	China	2002	VIId
JF713701	2010/China/SD10	SD10	China	2010	VIi
JF827026	2005/Russia/Pi/Rus/Vladimir/687/05	Pi/Rus/Vladimir/687/05	Russia	2005	VIg
JF827027	2009/Russia/Pi/Rus/Kemerovo/0267/09	Pi/Rus/Kemerovo/0267/09	Russia	2009	VIg
JF950509	2010/China/Mukteswar	Mukteswar	China	2010	III
JF950510	2010/China/LaSota	LaSota	China	2010	II
JF966385	2008/Mali/ML007/08	ML007/08	Mali	2008	XIVa	This study
JF966386	2007/Mali/ML029/07	ML029/07	Mali	2007	XIVc	This study
JF966387	2009/Mali/ML008	ML008	Mali	2009	XIVb	This study
JF966388	2008/Mali/ML225/08	ML225/08	Mali	2008	XIVb	This study
JF966389	2007/Mali/ML038/07	ML038/07	Mali	2007	XIVb	This study
JN255774	2010/USA/MA/650	MA/650	USA	2010	Va
JN255775	2010/USA/MA/651	MA/651	USA	2010	Va
JN255777	2010/USA/HN/654	HN/654	USA	2010	Va
JN255778	2010/USA/MD/655	MD/655	USA	2010	Va
JN255780	2010/USA/MD/656	MD/656	USA	2010	Va
JN255784	2010/USA/MN/648	MN/648	USA	2010	Va
JN255785	2010/USA/HN/652	HN/652	USA	2010	Va
JN400895	2009/China/SD03	SD03	China	2009	VIIb
JN400896	2011/China/SDSG01	SDSG01	China	2011	VIId
JN400897	2010/China/SDLY01	SDLY01	China	2010	VIIb
JN599167	1999/China/BP01	BP01	China	1999	VIId
JN627504	2011/China/GD/12	GD/12	China	2011	XII
JN627505	2011/China/GD/17	GD/17	China	2011	XII
JN627506	2011/China/GD/20	GD/20	China	2011	XII
JN627507	2010/China/GD/1003	GD/1003	China	2010	XII
JN627508	2011/China/GD/450	GD/450	China	2011	XII
JN638236	2010/Italy/NDV/DOVE/IT/10RS6171_7154VIR	NDV/DOVE/IT/10RS6171_7154VIR	Italy	2010	VIg
JN653340	2003/China/PX2/03	PX2/03	China	2003	VIId
JN682190	2010/Pakistan/chicken/CP/Islamabad2/2010	chicken/CP/Islamabad2/2010	Pakistan	2010	XIII
JN800306	2008/Peru/1918-03	1918-03	Peru	2008	XII
JN872156	XXXX/Canada/Cormorant Canada	Cormorant Canada	Canada	XXXX	Va
JN872157	2010/Green Wood Hoope/EasternHemisphere/5801-22/10	Green Wood Hoope/EasternHemisphere/5801-22/10		2010	XIVb
JN872160	2007/USA/Pigeon/Minnesota/511296/07	Pigeon/Minnesota/511296/07	USA	2007	VIa
JN872162	2008/USA/Rosella/Belgium/4940/08	Rosella/Belgium/4940/08	USA	2008	VIi
JN872166	2008/USA/Dove/Italy/VIR 24/2008	Dove/Italy/VIR 24/2008	USA	2008	VIi
JN872167	2006/USA/Dove/FL/455682-2/2006	Dove/FL/455682-2/2006	USA	2006	VIa
JN872170	2010/USA/Pigeon/Texas/5254-12/2010	Pigeon/Texas/5254-12/2010	USA	2010	VIa
JN872172	2009/USA/Raptor/Minnesota/18575-4/2009	Raptor/Minnesota/18575-4/2009	USA	2009	VIa
JN872173	1984/Pigeon/New York/44407/1984	Pigeon/New York/44407/1984		1984	VIb
JN872174	2010/USA/New Jersey/9564/2010	New Jersey/9564/2010	USA	2010	VIa
JN872175	2009/USA/Pigeon/Minnesota/723/2009	Pigeon/Minnesota/723/2009	USA	2009	VIa
JN872176	2005/USA/Pheasant/Massachusetts/359425/2005	Pheasant/Massachusetts/359425/2005	USA	2005	VIa
JN872177	2004/USA/Chicken/Massachusetts/344783-3/2004	Chicken/Massachusetts/344783-3/2004	USA	2004	VIa
JN872178	2004/USA/Turkey/Louisiana/331309/2004	Turkey/Louisiana/331309/2004	USA	2004	VIa
JN872179	2003/USA/Pigeon/Nevada/241851/2003	Pigeon/Nevada/241851/2003	USA	2003	VIa
JN872180	2002/USA/Waterfowl/Texas/209682/2002	Waterfowl/Texas/209682/2002	USA	2002	VIh
JN872181	2000/USA/Chicken/Honduras/44813/2000	Chicken/Honduras/44813/2000	USA	2000	Vb
JN872182	1998/USA/Pigeon/New York/12339/1998	Pigeon/New York/12339/1998	USA	1998	VIh
JN872183	1998/USA/Pigeon/Maryland/2075/1998	Pigeon/Maryland/2075/1998	USA	1998	VIa
JN872184	1997/USA/Pigeon/Wyoming/20210/1997	Pigeon/Wyoming/20210/1997	USA	1997	VIh
JN872185	1995/USA/Pigeon/New York/32851-2/1995	Pigeon/New York/32851-2/1995	USA	1995	VIh
JN872186	1991/USA/Pigeon/Indiana/18002/1991	Pigeon/Indiana/18002/1991	USA	1991	VIh
JN872187	1993/USA/Pigeon/Illinois/11748/1993	Pigeon/Illinois/11748/1993	USA	1993	VIh
JN872188	1989/USA/Pigeon/Minnesota/2446/1989	Pigeon/Minnesota/2446/1989	USA	1989	VIh
JN872189	1982/USA/Parrot/Colorado/8278/1982	Parrot/Colorado/8278/1982	USA	1982	Vb
JN872190	2007/USA/Pigeon/South Dakota/486839/2007	Pigeon/South Dakota/486839/2007	USA	2007	VIa
JN941995	2008/USA/New York/1989-19/2008	New York/1989-19/2008	USA	2008	VIi
JN941996	2008/USA/Pigeon/Pennsylvania/2062/2008	Pigeon/Pennsylvania/2062/2008	USA	2008	VIa
JN941998	2008/USA/Pigeon/Pennsylvania/2282/2008.	Pigeon/Pennsylvania/2282/2008.	USA	2008	VIa
JN941999	2008/USA/Pigeon/Minnesota/77/2008	Pigeon/Minnesota/77/2008	USA	2008	VIa
JN942000	2008/USA/Dove/Florida/1287/2008	Dove/Florida/1287/2008	USA	2008	VIa
JN942021	2005/USA/Cormorant/Nevada/395921/2005	Cormorant/Nevada/395921/2005	USA	2005	Va
JN942022	2004/USA/Chicken/Texas/309968/2004	Chicken/Texas/309968/2004	USA	2004	VIh
JN942023	2003/USA/Cormorant/Oregon/276236-7/2003	Cormorant/Oregon/276236-7/2003	USA	2003	Va
JN942024	2003/USA/Cormorant/Wisconsin/272409/2003	Cormorant/Wisconsin/272409/2003	USA	2003	Va
JN942026	2003/USA/Cormorant/New York/268898-7/2003	Cormorant/New York/268898-7/2003	USA	2003	Va
JN942027	2001/Nicaragua/FightingCock/Nicaragua/95066-9/2001	FightingCock/Nicaragua/95066-9/2001	Nicaragua	2001	Vb
JN942029	1998/USA/Cormorant/Wisconsin/248/1998	Cormorant/Wisconsin/248/1998	USA	1998	Va
JN942030	1997/USA/Cormorant/Wisconsin/28547/1997	Cormorant/Wisconsin/28547/1997	USA	1997	Va
JN942040	1986/USA/Parrot/New Jersey/19674-2/1986	Parrot/New Jersey/19674-2/1986	USA	1986	Vb
JN942041	1983/USA/Cockatoo/Oklahoma/7847/1983	Cockatoo/Oklahoma/7847/1983	USA	1983	XIII
JN942042	1981/USA/Amazon/California/16365/1981	Amazon/California/16365/1981	USA	1981	Vb
JN942099	2000/USA/Gannet/Pennsylvania/25017/2000	Gannet/Pennsylvania/25017/2000	USA	2000	VIh
JN942100	2000/USA/Chukar/New Jersey/32429-5/2000	Chukar/New Jersey/32429-5/2000	USA	2000	VIa
JN967787	1987/USA/Pigeon/Illinois/37397/1987	Pigeon/Illinois/37397/1987	USA	1987	VIb
JN967788	1985/USA/Pigeon/Maryland/11936/1985	Pigeon/Maryland/11936/1985	USA	1985	VIb
JN967789	1980/USA/Psittacine/Indiana/29120/1980	Psittacine/Indiana/29120/1980	USA	1980	Vb
JN986837	1993/Netherlands/APMV-1/chicken/NL/152608/93	APMV-1/chicken/NL/152608/93	Netherlands	1993	VIIa
JN986839	2004/Ireland/PPMV-1/pigeon/IE/806/04	PPMV-1/pigeon/IE/806/04	Ireland	2004	VIi
JQ013860	2011/China/JS-06-11-Ch	JS-06-11-Ch	China	2011	VIIb
JQ013865	2011/China/JS-11-11-Ch	JS-11-11-Ch	China	2011	VIIb
JQ013873	2011/China/JS-19-11-Ch	JS-19-11-Ch	China	2011	VIIb
JQ015295	2011/China/SDWF07	SDWF07	China	2011	VIIb
JQ015296	2011/China/SD04	SD04	China	2011	VIIb
JQ015297	2011/China/SDYT03	SDYT03	China	2011	VIIb
JQ029740	2011/China/SDFC07	SDFC07	China	2011	Ia
JQ039385	2007/Nigeria/dove/Nigeria/VRD07-163/2007	dove/Nigeria/VRD07-163/2007	Nigeria	2007	VIg
JQ039386	2008/Nigeria/chicken/Nigeria/VRD08-36/2008	chicken/Nigeria/VRD08-36/2008	Nigeria	2008	XIVc
JQ039390	2007/Nigeria/chicken/Nigeria/VRD07-233/2007	chicken/Nigeria/VRD07-233/2007	Nigeria	2007	XIVc
JQ039393	2007/Nigeria/chicken/Nigeria/VRD07-141/2007	chicken/Nigeria/VRD07-141/2007	Nigeria	2007	XIVa
JQ039394	2007/Nigeria/chicken/Nigeria/VRD07-410/2007	chicken/Nigeria/VRD07-410/2007	Nigeria	2007	XIVa
JQ247691	1971/USA/APMV-1/chicken/Ca/2098/71	APMV-1/chicken/Ca/2098/71	USA	1971	Vb
JQ290284	2009/China/P/Anhui/1/09	P/Anhui/1/09	China	2009	VIe
JQ319052	2008/Venezuela/Ven-611	Ven-611	Venezuela	2008	VIId
JQ517285	2011/Pakistan/NDV/UDL8/2011	chicken/Pakistan/NDV/UDL8/2011	Pakistan: Lahore	2011	XIII
JQ697739	2008/Malaysia/1041-632	1041-632	Malaysia	2008	Ia
JQ697741	2003/China/China/NDV03-45-641/2003	China/NDV03-45-641/2003	China	2003	IX
JQ697742	2004/China/China/NDV04-23-647/2004	China/NDV04-23-647/2004	China	2004	IX
JQ697743	2010/Mexico/MX/NC02-634	MX/NC02-634	Mexico	2010	Vb
JQ697744	2010/Mexico/MX/NC04-635	MX/NC04-635	Mexico	2010	Vb
JQ966079	2009/South Korea/KR/Turkey/KU_LBM116/09	KR/Turkey/KU_LBM116/09	South Korea	2009	Ia
JQ966080	2010/South Korea/KR/Pheasant/KU_LBM139/10	KR/Pheasant/KU_LBM139/10	South Korea	2010	Ia
JQ966086	2009/South Korea/KR/CK/KU_LBM255/09	KR/CK/KU_LBM255/09	South Korea	2009	Ia
JQ979176	2011/China/pigeon/China/SDLC/2011	pigeon/China/SDLC/2011	China	2011	VIi
JQ993431	2011/China/pigeon/China/SDS/2011	pigeon/China/SDS/2011	China	2011	VIi
JX012096	2010/Malaysia/AF2240-I	AF2240-I	Malaysia	2010	VIII
JX094510	XXXX/China/sms12	sms12	China	XXXX	VIi
JX110635	2009/China/TS09-C	TS09-C	China	2009	Ia
JX119193	2008/Dominican Republic/499-31	499-31	Dominican Republic	2008	XV
JX193074	2011/China/egret/China/Guangxi/2011	egret/China/Guangxi/2011	China	2011	VIIa
JX244789	2000/China/Pigeon/China/JM/11/00	Pigeon/China/JM/11/00	China	2000	VIi
JX244794	2008/China/Pigeon/China/100/08	Pigeon/China/100/08	China	2008	VIe
JX244798	2008/China/Pigeon/China/104/08	Pigeon/China/104/08	China	2008	VIi
JX244799	2008/China/Pigeon/China/105/08	Pigeon/China/105/08	China	2008	VIi
JX244800	2008/China/Pigeon/China/106/08	Pigeon/China/106/08	China	2008	VIi
JX244801	2008/China/Pigeon/China/107/08	Pigeon/China/107/08	China	2008	VIe
JX244803	2008/China/Pigeon/China/110/08	Pigeon/China/110/08	China	2008	VIe
JX244805	2008/China/Pigeon/China/112/08	Pigeon/China/112/08	China	2008	VIe
JX486550	2011/China/pi/CH/LGD/110208	pi/CH/LGD/110208	China	2011	VIi
JX486551	2010/China/pi/CH/LJL/100605	pi/CH/LJL/100605	China	2010	VIi
JX486552	2011/China/pi/CH/LLN/110713	pi/CH/LLN/110713	China	2011	VIi
JX486553	2011/China/pi/CH/LHLJ/110813	pi/CH/LHLJ/110813	China	2011	VIi
JX486554	2011/China/pi/CH/LHLJ/110822	pi/CH/LHLJ/110822	China	2011	VIi
JX486556	2011/China/pi/CH/LGD/110947	pi/CH/LGD/110947	China	2011	VIi
JX486557	2012/China/pi/CH/LJL/120404	pi/CH/LJL/120404	China	2012	VIi
JX518532	2012/Kenya/Laughing dove_B2/Kenya/Isiolo	Laughing dove_B2/Kenya/Isiolo	Kenya	2012	VI
JX518873	2009/Madagascar/MGA057C	MGA057C	Madagascar	2009	Ib	This study
JX518874	2009/Madagascar/MGA284C	MGA284C	Madagascar	2009	Ib	This study
JX518875	2009/Madagascar/MGBBS	MGBBS	Madagascar	2009	XI	This study
JX518876	2010/Madagascar/MGF003C	MGF003C	Madagascar	2010	XI	This study
JX518877	2011/Madagascar/MGF015C	MGF015C	Madagascar	2011	XI	This study
JX518878	2010/Madagascar/MGF082T	MGF082T	Madagascar	2010	XI	This study
JX518879	2010/Madagascar/MGF120T	MGF120T	Madagascar	2010	XI	This study
JX518880	2010/Madagascar/MGF166	MGF166	Madagascar	2010	XI	This study
JX518881	2010/Madagascar/MGF192C	MGF192C	Madagascar	2010	XI	This study
JX518882	2009/Madagascar/MGMNJ	MGMNJ	Madagascar	2009	XI	This study
JX518883	2011/Madagascar/MGS1130T	MGS1130T	Madagascar	2011	XI	This study
JX518884	2011/Madagascar/MGS1595T	MGS1595T	Madagascar	2011	XI	This study
JX518885	2010/Mali/ML57051T	ML57051T	Mali	2010	XIVb	This study
JX518886	2010/Mali/ML57072T	ML57072T	Mali	2010	XIVb	This study
JX546247	2009/Benin/NDV/chicken/Benin/488MT/2009	NDV/chicken/Benin/488MT/2009	Benin	2009	XIVa
JX901109	1998/Belgium/PPMV-1/Belgium/98-238/1998	PPMV-1/Belgium/98-238/1998	Belgium	1998	VIi
JX901110	1998/Belgium/PPMV-1/Belgium/98-248/1998	PPMV-1/Belgium/98-248/1998	Belgium	1998	VIi
JX901119	2005/Belgium/PPMV-1/Belgium/05-01824/2005	PPMV-1/Belgium/05-01824/2005	Belgium	2005	VIi
JX901121	2007/Belgium/PPMV-1/Belgium/07-04943/2007	PPMV-1/Belgium/07-04943/2007	Belgium	2007	VIi
JX901123	2011/Belgium/PPMV-1/Belgium/11-08304/2011	PPMV-1/Belgium/11-08304/2011	Belgium	2011	VIi
JX915243	1947/Mexico/chicken/Mexico/Queretaro/452/1947	chicken/Mexico/Queretaro/452/1947	Mexico	1947	XV
KC152048	2011/China/GD450/2011	GD450/2011	China	2011	XII
KC152049	2010/China/GD1003/2010	GD1003/2010	China	2010	XII
KC205475	2011/Ethiopia/ETH10065	ETH10065	Ethiopia	2011	VIf	This study
KC205476	2011/Ethiopia/ETH10073	ETH10073	Ethiopia	2011	VIf	This study
KC205477	2011/Ethiopia/ETH8755	ETH8755	Ethiopia	2011	VIf	This study
KC205478	2011/Ethiopia/ETHAN01	ETHAN01	Ethiopia	2011	VIf	This study
KC205479	2011/Ethiopia/ETHMG1C	ETHMG1C	Ethiopia	2011	VIf	This study
KC461214	2011/China/chicken/TC/9/2011	chicken/TC/9/2011	China	2011	VIId
M17710	XXXX/XXXX/XXXX	XXXX	XXXX	XXXX	IV
M18456	XXXX/XXXX/Miyadera	Miyadera	XXXX	XXXX	III
M21881	1932/Australia/Victoria	Victoria	Australia	1932	III
M24692	1976/Japan/D2676	D2676	Japan	1976	Ia
M24693	1966/Australia/QueenslandV4/66	QueenslandV4/66	Australia	1966	Ia
M24694	1967/Ireland/Uls/67	Uls/67	Ireland	1967	Id
M24695	1947/USA/BI/47	BI/47	USA	1947	II
M24696	XXXX/XXXX/LAS/46	LAS/46	XXXX	XXXX	II
M24697	1945/USA/BEA/45	BEA/45	USA	1945	II
M24698	1948/USA/TEX/48	TEX/48	USA	1948	II
M24700	1932/Australia/Australia/32	Australia/32	Australia	1932	III
M24702	1933/XXXX/Her33	Her33	XXXX	1933	IV
M24703	XXXX/XXXX/ITA/45	ITA/45	XXXX	XXXX	II
M33855	XXXX/USA/Texas	Texas	USA	XXXX	IV
U62620	XXXX/Taiwan/Taiwan95	Taiwan95	Taiwan	XXXX	VII
X04719	XXXX/XXXX/BeaudetteC	BeaudetteC	XXXX	XXXX	II
X71995	XXXX/Hungary/Edit	Edit	Hungary	XXXX	IV
Y18898	1946/USA/Lasota_clone30b	Lasota_clone30	USA	1946	II
Z12109	XXXX/XXXX/FieldPheasant	FieldPheasant	XXXX	XXXX	not determined
Z12110	1967/Ireland/Ulster/mutant	Ulster/mutant	Ireland	1967	Id
Z12111	XXXX/XXXX/Warwick	Warwick	XXXX	XXXX	VI

## Sheet: HN_sequences
Accession number	Full name	Isolate name	Country	Date of collection	Genotype	Sequences of this study
AB531986	2008/Taiwan/TW/08-05	TW/08-05	Taiwan	2008	VIIe
AB531987	2004/Taiwan/TW/04-CB8	TW/04-CB8	Taiwan	2004	VIIe
AB531988	2008/Taiwan/TW/08-02	TW/08-02	Taiwan	2008	VIIe
AB531989	2008/Taiwan/TW/08-07	TW/08-07	Taiwan	2008	VIIe
AF077761	1946/USA/Lasota_AF	LaSota	XXXX	XXXX	II
AF140344	XXXX/XXXX/NL-NDV	NL-NDV	XXXX	XXXX	VIIf
AF204872	XXXX/XXXX/NL/96	NL/96	XXXX	XXXX	VIIf
AF309418	1947/USA/B1	B1	XXXX	XXXX	II
AF375823	1947/USA/B1-Takaski	B1	Takaaki	XXXX	II
AF431744	2000/China/ZJ1	ZJ1	XXXX	XXXX	VIId
AF456429	XXXX/China/JS/1/97/Go	JS/1/97/Go	China	XXXX	VIId
AF456430	XXXX/China/JS/2/98/Go	JS/2/98/Go	China	XXXX	VIId
AF456431	XXXX/China/JS/3/98/Go	JS/3/98/Go	China	XXXX	VIId
AF456433	XXXX/China/GD/1/98/Go	GD/1/98/Go	China	XXXX	VIIe
AF456434	XXXX/China/JS/5/01/Go	JS/5/01/Go	China	XXXX	VIId
AF473851	2002/China/SF02	SF02	XXXX	XXXX	VIId
AJ880277	1982/Italy/22782	IT-227/82	Italy	XXXX	VIb
AY253912	XXXX/China/YN-PA01	YN-PA01	XXXX	XXXX	VIId
AY288987	1971/USA/Largo/71	mixed species/USA(FL)/Largo/71	XXXX	XXXX	Vb
AY288988	XXXX/Tanzania_Belgium_China/28710/93	parakeet/Tanzania,Belgium,China/28710/93	XXXX	XXXX	VII
AY288998	1990/Indonesia/14698/90	cockatoo/Indonesia/14698/90	XXXX	XXXX	VII
AY351959	XXXX/China/YG97	YG97	China	XXXX	VIId
AY562987	2002/USA/21147202	gamefowl/U.S.(CA)/211472/02	USA: California	XXXX	Vb
AY562988	1972/USA/1083_Fontana	chicken/U.S.(CA)/1083(Fontana)/72	USA: California	XXXX	VI
AY562990	1971/USA/Lar	mixed species/U.S./Largo/71	USA	XXXX	Vb
AY562991	1967/Ireland/Ulster	chicken/N. Ireland/Ulster/67	United Kingdom: N. Ireland	XXXX	Id
AY741404	1933/UK/Herts/33	Herts/33	XXXX	XXXX	IV
AY845400	1946/USA/Lasota_AY	LaSota	XXXX	XXXX	II
AY865652	2001/Russia/Astr/2755	Sterna/Astr/2755/2001	Russia	XXXX	XIII
AY935489	2001/Australia/01-1108	01-1108	XXXX	XXXX	Ia
AY935490	2002/Australia/02-1334	02-1334	XXXX	XXXX	Ia
AY935491	1998/Australia/98-1154	98-1154	XXXX	XXXX	Ia
AY935492	1998/Australia/98-1249	98-1249	XXXX	XXXX	Ia
AY935493	1998/Australia/98-1252	98-1252	XXXX	XXXX	Ia
AY935494	1999/Australia/99-655	99-0655	XXXX	XXXX	Ia
AY935495	1999/Australia/0868-hi	99-0868hi	XXXX	XXXX	Ia
AY935496	1999/Australia/0868-lo	99-0868lo	XXXX	XXXX	Ia
AY935497	1999/Australia/PR-32	99-1997PR-32	XXXX	XXXX	Ia
AY935498	1999/Australia/1435	99-1435	XXXX	XXXX	Ia
AY935499	2005/Australia/I-2vaccine	I-2	XXXX	XXXX	Ia
AY935500	2005/Australia/I-2progenitor	I-2progenitor	XXXX	XXXX	Ia
D00243.1	XXXX/XXXX/Ulster	Ulster	XXXX	XXXX	Id
DQ023148	XXXX/China/jlan-1-00	jlan-1-00	China	XXXX	VIId
DQ023149	XXXX/China/wfan-2-00	wfan-2-00	China	XXXX	VIId
DQ023150	XXXX/China/ytan-2-01	ytan-2-01	China	XXXX	VIId
DQ023152	XXXX/China/qdao-2-02	qdao-2-02	China	XXXX	VIIe
DQ023153	XXXX/China/lchen-4-03	lchen-4-03	China	XXXX	VIId
DQ023154	XXXX/China/lchen-3-02	lchen-3-02	China	XXXX	VIId
DQ023155	XXXX/China/lchen-1-99	lchen-1-99	China	XXXX	VIId
DQ023156	XXXX/China/ytan-1-01	ytan-1-01	China	XXXX	VIId
DQ023554	XXXX/China/jlan-2-04	jlan-2-04	China	XXXX	VIId
DQ023555	XXXX/China/wfan-1-97	wfan-1-97	China	XXXX	VIId
DQ023556	XXXX/China/lye-2-03	lye-2-03	China	XXXX	VIIf
DQ023557	XXXX/China/lchen-2-00	lchen-2-00	China	XXXX	VIIb
DQ023558	XXXX/China/wfan-3-01	wfan-3-01	China	XXXX	VIId
DQ023559	XXXX/China/lwu-1-04	lwu-1-04	China	XXXX	VIId
DQ023560	XXXX/China/lye-1-01	lye-1-01	China	XXXX	VIIf
DQ060053	XXXX/China/AQI-ND026	AQI-ND026	China	XXXX	II
DQ097393	XXXX/XXXX/DE-R49/99	DE-R49/99	XXXX	XXXX	Classe I
DQ097394	XXXX/XXXX/PHY-LMV42	PHY-LMV42	XXXX	XXXX	Ic
DQ228924	XXXX/China/WHZ03	WHZ03	China	XXXX	VIId
DQ228925	XXXX/China/TJ03	TJ03	China	XXXX	VIId
DQ228926	XXXX/China/SBZ02	SBZ02	China	XXXX	VIId
DQ228928	XXXX/China/JS02	JS02	China	XXXX	VIId
DQ228929	XXXX/China/JS04	JS04	China	XXXX	VIId
DQ228931	XXXX/China/YG	YG	China	XXXX	VIIf
DQ228933	XXXX/China/SQD04	SQD04	China	XXXX	VIId
DQ228934	XXXX/China/SQZ04	SQZ04	China	XXXX	VIId
DQ228935	XXXX/China/JS03	JS03	China	XXXX	VIId
DQ234579	XXXX/China/SL03	SL03	China	XXXX	VIId
DQ234582	XXXX/China/SF02	SF02	China	XXXX	VIId
DQ234583	XXXX/China/SKY03	SKY03	China	XXXX	VIId
DQ234591	XXXX/China/SDD01	SDD01	China	XXXX	VIId
DQ234592	XXXX/China/SGM01	SGM01	China	XXXX	VIId
DQ314571	XXXX/China/PX2/03	PX2/03	China	XXXX	VIId
DQ469830	XXXX/China/JS-1-05	JS-1-05	China	XXXX	VIId
DQ469831	XXXX/China/JS-2-05	JS-2-05	China	XXXX	VIId
DQ469832	XXXX/China/JS-3-05	JS-3-05	China	XXXX	VIId
DQ469833	XXXX/China/JS-4-05	JS-4-05	China	XXXX	VIId
DQ485229	2002/China/Guangxi7	chicken/China/Guangxi7/2002	China	2002	VIId
DQ485231	2003/China/Guangxi11	chicken/China/Guangxi11/2003	China	2003	VIIb
DQ485264	XXXX/China/chicken/China/Guangxi3/2000	chicken/China/Guangxi3/2000	China	XXXX	VIIe
DQ485265	XXXX/China/chicken/China/Guangxi4/2000	chicken/China/Guangxi4/2000	China	XXXX	VIIe
DQ485267	XXXX/China/chicken/China/Guangxi6/2002	chicken/China/Guangxi6/2002	China	XXXX	VIId
DQ485268	XXXX/China/chicken/China/Guangxi10/2003	chicken/China/Guangxi10/2003	China	XXXX	VIIe
DQ485270	XXXX/China/chicken/Guangxi13/2004	chicken/Guangxi13/2004	China	XXXX	VIId
DQ485272	XXXX/China/chicken/Guangxi14/2005	chicken/Guangxi14/2005	China	XXXX	VIIb
DQ486859	2001/China/GM	GM	China	2001	VIIb
DQ659677	1999/China/NA-1	NA-1	China	1999	VIId
DQ682447	XXXX/China/JS/1/03/Go	JS/1/03/Go	China	XXXX	VIId
DQ682451	XXXX/China/SD/5/04/Go	SD/5/04/Go	China	XXXX	VIId
DQ682452	XXXX/China/SD/6/04/Go	SD/6/04/Go	China	XXXX	VIId
DQ839397	XXXX/South Korea/KBNP-4152	KBNP-4152	South Korea	XXXX	VIId
EF026579	1998/Belgium/248VB/0.025	0.025/pigeon/Belgium/248VB/1998	Belgium	XXXX	VIi
EF026580	1998/Belgium/248VB/0.49	0.49	XXXX	XXXX	VIi
EF026581	1999/Belgium/248VB/0.55	0.55	XXXX	XXXX	VIi
EF026582	2000/Belgium/248VB/1.01	1.01	XXXX	XXXX	VIi
EF026583	1998/Belgium/248VB/1.3	1.3/pigeon/Belgium/248VB/1998	Belgium	XXXX	VIi
EF026584	1998/Belgium/248VB	248 VB	Belgium	1998	VIi
EF065682	XXXX/USA/rAnhinga	rAnhinga	USA	XXXX	Va
EF141104	XXXX/China/JAU04	JAU04	China	XXXX	VIId
EF201805	1940s/India/Mukteswar	Mukteswar	China: Lanzhou	XXXX	III
EF211815	XXXX/China/JS/5/06/Go	JS/5/06/Go	China	XXXX	VIId
EF211816	XXXX/China/JS/6/06/Go	JS/6/06/Go	China	XXXX	VIId
EF211817	XXXX/China/JS/7/06/Go	JS/7/06/Go	China	XXXX	VIId
EF211818	XXXX/China/JS/8/06/Go	JS/8/06/Go	China	XXXX	VIIb
EF520715	1984/USA/pigeon/NY/US/1984	pigeon/NY/US/1984	USA	1984	VIb
EF540730	XXXX/China/JG97	JG97	China	XXXX	VIId
EF579735	XXXX/China/Goose/Guangdong/GZ/06	Goose/Guangdong/GZ/06	China	XXXX	VIId
EF579736	XXXX/China/Chicken/Shandong/PYan/04	Chicken/Shandong/PYan/04	China	XXXX	VIId
EF579737	XXXX/China/Chicken/Shandong/DG/02	Chicken/Shandong/DG/02	China	XXXX	VIId
EF579738	XXXX/China/Broiler/Shandong/YS/06	Broiler/Shandong/YS/06	China	XXXX	VIId
EF666110	XXXX/XXXX/JS/1/05/Ch	JS/1/05/Ch	XXXX	XXXX	VIId
EU044812	XXXX/China/JS/3/05/Ch	JS/3/05/Ch	China	XXXX	VIIb
EU044813	XXXX/China/JS/3/06/Go	JS/3/06/Go	China	XXXX	VIIb
EU044814	XXXX/China/JS/4/05/Go	JS/4/05/Go	China	XXXX	VIIb
EU044815	XXXX/China/JS/4/06/Go	JS/4/06/Go	China	XXXX	VIId
EU044817	XXXX/China/JS/5/06/Ch	JS/5/06/Ch	China	XXXX	VIId
EU044819	XXXX/China/JS/8/05/Ch	JS/8/05/Ch	China	XXXX	VIId
EU044826	XXXX/China/JS/6/05/Go	JS/6/05/Go	China	XXXX	VIId
EU044827	XXXX/China/JS/10/05/Ch	JS/10/05/Ch	China	XXXX	VIId
EU140951	2000/South Korea/SNU-0202	SNU-0202	South Korea	2000	VIId
EU140952	2005/South Korea/SNU-5070	SNU-5070	South Korea	2005	VIId
EU140953	2005/South Korea/SNU-5074	SNU-5074	South Korea	2005	VIId
EU140954	2004/South Korea/KBNP-4152	KBNP-4152	South Korea	2004	VIId
EU140955	XXXX/South Korea/KBNP-C4152R2L	KBNP-C4152R2L	XXXX	XXXX	VIId
EU167540	XXXX/China/SRZ03	SRZ03	China	XXXX	VIId
EU183408	XXXX/China/JS-1/06/wd	JS-1/06/wd	China	XXXX	VIId
EU289029	1988/USA/VG/GA-clone5	VG/GA	XXXX	XXXX	II
EU293914	1944/China/Italien	Italien	XXXX	XXXX	IV
EU310269	XXXX/China/Broiler/Shandong/WF/07	Broiler/Shandong/WF/07	China	XXXX	VIId
EU481973	XXXX/China/SHY06	SHY06	China	XXXX	VIId
EU526294	XXXX/Taiwan/TW-84-486	TW-84-486	Taiwan	XXXX	VII
EU526295	XXXX/Taiwan/TW-99-156B	TW-99-156B	Taiwan	XXXX	VIIe
EU526296	XXXX/Taiwan/TW-99-163	TW-99-163	Taiwan	XXXX	VIIe
EU526297	XXXX/Taiwan/TW-99-158	TW-99-158	Taiwan	XXXX	VIIe
EU526298	XXXX/Taiwan/TW-99-167	TW-99-167	Taiwan	XXXX	VIIe
EU526301	XXXX/Taiwan/TW-99-174	TW-99-174	Taiwan	XXXX	VIIe
EU526303	XXXX/Taiwan/TW-02-302	TW-02-302	Taiwan	XXXX	VIIe
EU526304	XXXX/Taiwan/TW-02-303	TW-02-303	Taiwan	XXXX	VIIe
EU526307	XXXX/Taiwan/TW-03-330	TW-03-330	Taiwan	XXXX	VIIe
EU579448	XXXX/Taiwan/TW-99-175	TW-99-175	Taiwan	XXXX	VIIe
EU649675	XXXX/China/Duck/1/05	Duck/1/05	China	XXXX	VIId
EU807745	1997/India/Bareilly	Bareilly	India	1997	XIII
FJ011444	XXXX/China/TZ060107	TZ060107	China	XXXX	VIId
FJ011445	XXXX/China/SDCX07	SDCX07	China	XXXX	VIId
FJ011446	XXXX/China/SDMH07	SDMH07	China	XXXX	VIId
FJ011447	XXXX/China/HNDY07	HNDY07	China	XXXX	VIId
FJ217668	2006/China/sc03	sc03	China	2006	VIId
FJ217669	2006/China/sc05	sc05	China	2006	VIId
FJ240169	2008/China/Go/CH/HLJ/LL01/08_a	Go/CH/HLJ/LL01/08	China	2008	VIId
FJ386392	XXXX/China/NDV01	NDV01	XXXX	XXXX	II
FJ386393	XXXX/China/NDV02	NDV02	XXXX	XXXX	II
FJ386394	XXXX/China/NDV03	NDV03	XXXX	XXXX	II
FJ386395	XXXX/China/NDV04	NDV04	XXXX	XXXX	II
FJ386396	XXXX/China/NDV05	NDV05	XXXX	XXXX	II
FJ410145	1984/USA/NewYork/1984	PPMV-1/New York/1984	USA	XXXX	VIb
FJ410147	1984/USA/PPMV-1	PPMV-1/Maryland/1984	USA	XXXX	VIb
FJ430159	2005/China/JS/705	JS/7/05/Ch	China	XXXX	III
FJ430160	2005/China/JS/0905	JS/9/05/Go	China	XXXX	III
FJ436302	1946/China/F48E8	F48E8	China	XXXX	IX
FJ436303	1986/China/ZJ/1/86Ch	ZJ/1/86/Ch	China	XXXX	IX
FJ436304	1985/China/FJ01/85	FJ/1/85/Ch	China	XXXX	IX
FJ436305	1997/China/JS/1/97Ch	JS/1/97/Ch	China	XXXX	IX
FJ436306	2002/China/JS/1/02	JS/1/02/Du	China	XXXX	IX
FJ608352	2003/China/WN/Tianjin/03	WN/Tianjin/03	China	2003	VIId
FJ608353	2007/China/CJG/Xinjiang/07	CJG/Xinjiang/07	China	2007	VIIb
FJ608354	2007/China/ZSM/Hebei/07	ZSM/Hebei/07	China	2007	VIId
FJ608356	2006/China/SH/Zhejiang/06	SH/Zhejiang/06	China	2006	VIId
FJ608357	2007/China/AG/Tianjin/07	AG/Tianjin/07	China	2007	VIIb
FJ608363	2008/China/DFZD/Jilin/08	DFZD/Jilin/08	China	2008	VIId
FJ608364	2008/China/DFC3Q/Liaoning/08	DFC3Q/Liaoning/08	China	2008	VIId
FJ608365	2008/China/XD/Shandong/08	XD/Shandong/08	China	2008	VIId
FJ608366	2008/China/TCQQ/Tianjin/08	TCQQ/Tianjin/08	China	2008	VIId
FJ608367	2008/China/LGQQ/Liaoning/08	LGQQ/Liaoning/08	China	2008	VIId
FJ608369	2008/China/YZCQ/Liaoning/08	YZCQ/Liaoning/08	China	2008	VIId
FJ751918	1979/China/QH1	QH1	China	1979	VIII
FJ751919	1985/China/QH4	QH4	China	1985	VIII
FJ766526	2007/China/JS-0722Pi	JS/07/22/Pi	China	2007	VIi
FJ766527	2007/China/JS-0716Pi	JS/07/16/Pi	China	2007	VIi
FJ766528	2005/China/NDV-05-029	NDV05-029	China	2005	VIe
FJ766529	1997/China/ZhJ-3/97	ZhJ-3/97	China	1997	VIc
FJ766530	2007/China/JS-0704Pi	JS/07/04/Pi	China	2007	VIi
FJ766531	2007/China/JS-0703Pi	JS/07/03/Pi	China	2007	VIi
FJ772445	2006/Nigeria/avian-913-1-Nigeria-2006	avian-913-1-Nigeria-2006	Nigeria	2006	XIVa
FJ772448	2006/Nigeria/avian-913-33-Nigeria-2006	avian-913-33-Nigeria-2006	Nigeria	2006	XIVa
FJ772451	2006/Niger/chicken-1377-8-Niger-2006	chicken-1377-8-Niger-2006	Niger	2006	XIVc
FJ772457	2008/Burkina Faso/chicken-2415-361-Burkina Faso-2008	chicken-2415-361-Burkina Faso-2008	Burkina Faso	2008	XIVa
FJ772462	2008/Burkina Faso/chicken-2415-580-Burkina Faso-2008	chicken-2415-580-Burkina Faso-2008	Burkina Faso	2008	XIVa
FJ772465	2008/XXXX/chicken-2601-Ivory Coast-2008	chicken-2601-Ivory Coast-2008	XXXX	2008	XIVb
FJ772468	2008/Niger/chicken-2602-348-Niger-2008	chicken-2602-348-Niger-2008	Niger	2008	XIVa
FJ772471	2008/Niger/chicken-2602-468-Niger-2008	chicken-2602-468-Niger-2008	Niger	2008	XIVa
FJ772474	2008/Niger/chicken-2602-605-Niger-2008	chicken-2602-605-Niger-2008	Niger	2008	XIVa
FJ772488	2008/Nigeria/avian-3724-15-Nigeria-2008	avian-3724-15-Nigeria-2008	Nigeria	2008	XIVc
FJ772490	2008/Burundi/chicken-4132-12-Burundi-2008	chicken-4132-12-Burundi-2008	Burundi	2008	XIII
FJ772493	2008/Burundi/chicken-4132-20-Burundi-2008	chicken-4132-20-Burundi-2008	Burundi	2008	XIII
FJ872531	2002/China/FP1/02	Muscovy duck/China(Fujian)/FP1/02	China: Fujian	2002	VIId
FJ882012	2009/China/SG/Liaoning/2009	SG/Liaoning/2009	China	2009	VIIb
FJ939313	2005/Egypt/Egypt/1	NDV/Chicken/Egypt/1/2005	Egypt	2005	II
GQ245837	2008/China/DT-3-08-Ch	DT-3-08-Ch	China	2008	VIId
GQ245842	2007/China/HA-14-07-Ch	HA-14-07-Ch	China	2007	VIId
GQ245844	2007/China/HA-20-07-Ch	HA-20-07-Ch	China	2007	VIId
GQ245845	2007/China/HN-6-07-Ch	HN-6-07-Ch	China	2007	VIId
GQ245846	2008/China/SN-5-08-Ch	SN-5-08-Ch	China	2008	VIId
GQ245847	2007/China/SY-17-07-Ch	SY-17-07-Ch	China	2007	VIId
GQ245850	2007/China/YZ-28-07-Ch	YZ-28-07-Ch	China	2007	VIId
GQ245852	2007/China/AN-11-07-Ch	AN-11-07-Ch	China	2007	VIIb
GQ245853	2008/China/CZ-10-08-Ch	CZ-10-08-Ch	China	2008	VIIb
GQ245854	2006/China/HN-7-06-Ch	HN-7-06-Ch	China	2006	VIIb
GQ245855	2008/China/JS-18-08-Go	JS-18-08-Go	China	2008	VIIb
GQ245856	2008/China/SD-15-08- Pi	SD-15-08- Pi	China	2008	VIIb
GQ245860	2008/China/SY-1-08-Ch	SY-1-08-Ch	China	2008	VIIb
GQ245861	2008/China/XY-11-08-Ch	XY-11-08-Ch	China	2008	VIIb
GQ245863	2007/China/XY-31-07-Ch	XY-31-07-Ch	China	2007	VIIb
GQ245865	2008/China/XZ-7-08-Ch	XZ-7-08-Ch	China	2008	VIIb
GQ245866	2007/China/XZ-8-07-Ch	XZ-8-07-Ch	China	2007	VIIb
GQ245870	2008/China/XZ-13-08-Ch	XZ-13-08-Ch	China	2008	VIIb
GQ245871	2007/China/XZ-16-07-Ch	XZ-16-07-Ch	China	2007	VIIb
GQ245873	2007/China/YZ-22-07-Os	YZ-22-07-Os	China	2007	VIIb
GQ245874	2008/China/ZJ-17-08-Ch	ZJ-17-08-Ch	China	2008	VIIb
GQ288377	2004/USA/04-411a	mallard/US(OH)/04-411	USA: OH	2004	X
GQ288378	1987/USA/OH/northern pintail/US_OH_/87-486	northern pintail/US(OH)/87-486	USA: OH	1987	X
GQ288379	2003/USA/03-632a	mallard/US(MD)/03-632	USA: MD	2003	X
GQ288380	1986/USA/OH/mallard/US_OH_/86-233	mallard/US(OH)/86-233	USA: OH	1986	X
GQ288381	1997/USA/D9704285	cormorant/US(CA)/D9704285	USA: CA	1997	Va
GQ288382	1998/Canada/cormorant/Canada/98CNN3-V1125	cormorant/Canada/98CNN3-V1125	Canada	1998	Va
GQ288383	1995/Canada/95DC02150	cormorant/Canada/95DC02150	Canada	1995	Va
GQ288384	1995/Canada/95DC2345	cormorant/Canada/95DC2345	Canada	1995	Va
GQ288385	2003/USA/18719-03_GS	cormorant/US(WI)/18719-03(USGS)	USA: WI	2003	Va
GQ288386	2005/USA/19529-04_GS	cormorant/US(NV)/19529-04(USGS)	USA: NV	2005	Va
GQ288387	1992/USA/MN/cormorant/US_MN_/92-40140	cormorant/US(MN)/92-40140	USA: MN	1992	Va
GQ288388	1992/USA/92-23071	cormorant/US(CA)/92-23071	USA: CA	1992	Va
GQ288389	1999/USA/99-376a	mallard/US(MN)/99-376	USA: MN	1999	X
GQ288390	2000/USA/00-32	mallard/US(MN)/00-32	USA: MN	2000	X
GQ288392	2000/USA/MN/mallard/US_MN_/MN00-39	mallard/US(MN)/MN00-39	USA: MN	2000	X
GQ338310	2003/China/ND/03/044	ND/03/044	China	2003	VIIf
GQ338311	XXXX/China/ND/05/028	ND/05/028	China	XXXX	VIe
GQ429292	1996/Ireland/AV32496	AV32496	Ireland	1996	VIa
GQ429293	2000/Italy/dove/Italy/2736/00	dove/Italy/2736/00	Italy	2000	VIa
GQ507802	1989/South Korea/Kr-10289	Kr-102/89	South Korea	1989	VIc
GQ849007	2008/China/JSDO812	JSDO812	China	2008	VIId
GQ853450	2008/China/ND-XX08	ND-XX08	China	2008	VIId
GQ918280	1994/Sweden/BHG	BHG/Sweden/94	Sweden	1994	Ic
GU143550	2008/China/Go/CH/HLJ/LL01/08_b	Go/CH/HLJ/LL01/08	China	2008	VIId
GU564399	2006/China/FMW	FMW	China	2006	VIIb
GU573792	2006/China/NDV/buzzard/CH/HLJ009/06	NDV/buzzard/CH/HLJ009/06	China	2006	VIIb
GU573793	2006/China/NDV/owl/CH/HLJ012/06	NDV/owl/CH/HLJ012/06	China	2006	VIIb
GU573796	2006/China/NDV/WfG/CH/HLJ052/06	NDV/WfG/CH/HLJ052/06	China	2006	VIIb
GU573797	2006/China/NDV/AG/CH/HLJ070/06	NDV/AG/CH/HLJ070/06	China	2006	VIIb
GU573798	2006/China/NDV/mallard/CH/HLJ127/06	NDV/mallard/CH/HLJ127/06	China	2006	VIIb
GU573799	2006/China/NDV/mallard/CH/HLJ128/06	NDV/mallard/CH/HLJ128/06	China	2006	VIIb
GU573800	2006/China/NDV/mallard/CH/HLJ355/06	NDV/mallard/CH/HLJ355/06	China	2006	VIIb
GU573803	2006/China/NDV/mallard/CH/HLJ374/06	NDV/mallard/CH/HLJ374/06	China	2006	VIIb
GU573805	2006/China/NDV/MD/CH/HLJ016/06	NDV/MD/CH/HLJ016/06	China	2006	VIIb
GU585905	1997/Sweden/Sweden_97	chicken/Sweden/97	Sweden	1997	XIII
GU978777	1948/USA/APMV-1U.S.TX	APMV-1/chicken/U.S.(TX)/GB/1948	USA: Texas	1948	II
HM063423	2005/China/W4	W4	China: Guang-dong	2005	VIi
HM063424	2005/China/R8	R8	China: Guang-dong	2005	Ib
HM063425	2003/China/P4	P4	China: Guang-dong	XXXX	VIi
HM125898	2004/China/WDK/JX/7793	WDK/JX/7793/2004	China: Jiangxi	2004	Ib
HM188399	2008/China/SDWF02	SDWF02	China	2008	VIIb
HM483388	2003/South Korea/Chinju	Chinju	South Korea	2003	VIId
HM748949	2007/China/chicken/China/SD2/2007	chicken/China/SD2/2007	China	2007	VIId
HM748952	2008/China/chicken/China/SD4/2008	chicken/China/SD4/2008	China	2008	VIIb
HM750908	2008/China/ND08	ND08	China	2008	VIIb
HM750909	2008/China/KD1	KD1	China	2008	VIId
HM750912	2008/China/GD08	GD08	China	2008	VIId
HQ266602	2008/Madagascar/MG_725_08	MG_725_08	Madagascar	2008	XI
HQ266603	1992/Madagascar/MG_1992	MG_1992	Madagascar	1992	XI
HQ317394	2009/China/GD09-2	GD09-2	China	2009	IX
HQ317395	2008/China/SD09	SD09	China	2008	VIIb
HQ717357	2009/China/GD09-1	GD09-1	China	2009	VIIb
HQ839733	1995/Sweden/Sweden_95	Chicken_Sweden_95	Sweden	1995	VIc
HQ902590	1998/India/NDV2K17	NDV2K17/Quail/Chennai/India/1998	India	1998	II
HQ917081	2008/China/A/goose/Guangxi/1/2008	A/goose/Guangxi/1/2008	China	2008	VIId
JF340367	2002/China/JSG0210	JSG0210	China	2002	VIId
JF343538	2003/China/ND/03/018	ND/03/018	China	2003	VIIf
JF343539	2003/China/Guangxi9	Guangxi9	China	2003	VIIb
JF950509	2010/China/Mukteswar	Mukteswar	China	2010	III
JF950510	2010/China/LaSota	LaSota	China	2010	II
JF966385	2008/Mali/ML007/08	ML007/08	Mali	2008	XIVa	This study
JF966386	2007/Mali/ML029/07	ML029/07	Mali	2007	XIVc	This study
JF966387	2009/Mali/ML008	ML008	Mali	2009	XIVb	This study
JF966388	2008/Mali/ML225/08	ML225	Mali	2008	XIVb	This study
JF966389	2007/Mali/ML038/07	ML038	Mali	2007	XIVb	This study
JN400895	2009/China/SD03	Duck/China/SD03/2009	China	2009	VIIb
JN400896	2011/China/SDSG01	Chichen/China/SDSG01/2011	China	2011	VIId
JN400897	2010/China/SDLY01	Chichen/China/SDLY01/2010	China	2010	VIIb
JN599167	1999/China/BP01	BP01	China	1999	VIId
JN627509	XXXX/China/GD12/2011	GD12/2011	China	XXXX	XII
JN627510	XXXX/China/GD17/2011	GD17/2011	China	XXXX	XII
JN627511	XXXX/China/GD20/2011	GD20/2011	China	XXXX	XII
JN627512	XXXX/China/GD1003/2010	GD1003/2010	China	XXXX	XII
JN627513	XXXX/China/GD450/2011	GD450/2011	China	XXXX	XII
JN631747	2005/China/JS-5-05-Go	JS-5-05-Go	China	2005	VIIb
JN653340	2003/China/PX2/03	PX2/03	China	2003	VIId
JN800306	2008/Peru/1918-03	poultry/Peru/1918-03/2008	Peru	2008	XII
JN986837	1993/Netherlands/APMV-1/chicken/NL/152608/93	APMV-1/chicken/NL/152608/93	Netherlands	1993	VII
JN986838	2004/South Africa/APMV-1/chicken/ZA/AL495/04	APMV-1/chicken/ZA/AL495/04	South Africa	2004	VIId
JQ015295	2011/China/SDWF07	Chicken/China/SDWF07/2011	China	2011	VIIb
JQ015296	2011/China/SD04	Chicken/China/SD04/2011	China	2011	VIIb
JQ015297	2011/China/SDYT03	Chicken/China/SDYT03/2011	China	2011	VIIb
JX119193	2008/Dominican Republic/499-31	chicken/Dominican Republic(JuanLopez)/499-31/2008	Dominican Republic	2008	XV
KC205475	2011/Ethiopia/ETH10065	10065	Ethiopia	2011	VIf	This study
KC205476	2011/Ethiopia/ETH10073	10073	Ethiopia	2011	VIf	This study
KC205477	2011/Ethiopia/ETH8755	8755	Ethiopia	2011	VIf	This study
KC205478	2011/Ethiopia/ETHAN01	AN01	Ethiopia	2011	VIf	This study
KC205479	2011/Ethiopia/ETHMG1C	MG1C	Ethiopia	2011	VIf	This study
KC576951	2010/Madagascar/MGF003C	MGF003C	Madagascar	2010	XI	This study
KC576952	2011/Madagascar/MGF015C	MGF015C	Madagascar	2011	XI	This study
KC576953	2010/Madagascar/MGF082T	MGF082T	Madagascar	2010	XI	This study
KC576954	2010/Madagascar/MGF120T	MGF120T	Madagascar	2011	XI	This study
KC576955	2010/Madagascar/MGF166	MGF166	Madagascar	2011	XI	This study
KC576956	2010/Madagascar/MGF192C	MGF192	Madagascar	2011	XI	This study
KC576957	2009/Madagascar/MGMNJ	MGMNJ	Madagascar	2009	XI	This study
KC576958	2011/Madagascar/MGS1130T	MGS1130T	Madagascar	2011	XI	This study
KC576959	2010/Mali/ML57072T	ML57072T	Mali	2010	XIVb	This study
M24716	XXXX/XXXX/CHI/85	CHI/85	XXXX	XXXX	VII
NDU62620	XXXX/2137/Taiwan95	Taiwan95	2137	XXXX	VII
Y17341	XXXX/XXXX/33298	33298	XXXX	XXXX	VIc
Y17342	XXXX/XXXX/VOL95	VOL95	XXXX	XXXX	XIII
Y18725	XXXX/XXXX/ASTR/74_a	ASTR/74	XXXX	XXXX	VI
Y19016	XXXX/XXXX/ASTR/74_b	ASTR/74	XXXX	XXXX	VI

## Sheet: F_partial_sequences_372bp
Accession Number	Full Name	Isolate name	Country	Year	Genotype (from F complete)	Genotype according to F-372 nt tree topology	Sequences of this study
-	XXXX/XXXX/XXXX_a	XXXX	XXXX	XXXX	not determined	IX
-	XXXX/China/XXXX	XXXX	China	XXXX	IX	IX
AB070382	XXXX/XXXX/APMV1/chicken/Japan/Sato/30	APMV1/chicken/Japan/Sato/30	XXXX	XXXX	not determined	III
AB070383	XXXX/XXXX/APMV1/chicken/Japan/Miyadera/51	APMV1/chicken/Japan/Miyadera/51	XXXX	XXXX	not determined	II
AB070384	XXXX/XXXX/APMV1/chicken/Japan/Sagamihara/53	APMV1/chicken/Japan/Sagamihara/53	XXXX	XXXX	not determined	II
AB070385	XXXX/XXXX/APMV1/chicken/Japan/Ishii/62	APMV1/chicken/Japan/Ishii/62	XXXX	XXXX	not determined	Ic
AB070386	XXXX/XXXX/APMV1/Japanesebluemagie/Japan/Narashino/68	APMV1/Japanesebluemagie/Japan/Narashino/68	XXXX	XXXX	not determined	VI
AB070387	XXXX/XXXX/APMV1/chicken/Japan/Chiba/69	APMV1/chicken/Japan/Chiba/69	XXXX	XXXX	not determined	VI
AB070388	XXXX/XXXX/APMV1/chicken/Japan/Chiba/81	APMV1/chicken/Japan/Chiba/81	XXXX	XXXX	not determined	VI
AB070389	XXXX/XXXX/APMV1/chicken/Japan/Chiba/84	APMV1/chicken/Japan/Chiba/84	XXXX	XXXX	not determined	VI
AB070390	XXXX/XXXX/APMV1/pigeon/Japan/FK-1/84	APMV1/pigeon/Japan/FK-1/84	XXXX	XXXX	not determined	VIb
AB070391	XXXX/XXXX/APMV1/pigeon/Japan/Toyama/84	APMV1/pigeon/Japan/Toyama/84	XXXX	XXXX	not determined	VIb
AB070392	XXXX/XXXX/APMV1/pigeon/Japan/Ibaraki/84	APMV1/pigeon/Japan/Ibaraki/84	XXXX	XXXX	not determined	VIb
AB070393	XXXX/XXXX/APMV1/pigeon/Japan/Nagano-8/84	APMV1/pigeon/Japan/Nagano-8/84	XXXX	XXXX	not determined	VIb
AB070394	XXXX/XXXX/APMV1/chicken/Japan/TY-1/85	APMV1/chicken/Japan/TY-1/85	XXXX	XXXX	not determined	VIb
AB070395	XXXX/XXXX/APMV1/pheasant/Japan/Gunma/85	APMV1/pheasant/Japan/Gunma/85	XXXX	XXXX	not determined	VII
AB070396	XXXX/XXXX/APMV1/chicken/Japan/Yamanashi/85	APMV1/chicken/Japan/Yamanashi/85	XXXX	XXXX	not determined	VII
AB070397	XXXX/XXXX/APMV1/chicken/Japan/Tochigi/85	APMV1/chicken/Japan/Tochigi/85	XXXX	XXXX	not determined	VI
AB070400	XXXX/XXXX/APMV1/chicken/Japan/Saitama/85	APMV1/chicken/Japan/Saitama/85	XXXX	XXXX	not determined	VII
AB070401	XXXX/XXXX/APMV1/chicken/Japan/Shizuoka/85	APMV1/chicken/Japan/Shizuoka/85	XXXX	XXXX	not determined	VII
AB070406	XXXX/XXXX/APMV1/chicken/Japan/Chiba/86	APMV1/chicken/Japan/Chiba/86	XXXX	XXXX	not determined	VII
AB070407	XXXX/XXXX/APMV1/pigeon/Japan/Tochigi/86	APMV1/pigeon/Japan/Tochigi/86	XXXX	XXXX	not determined	VIb
AB070408	XXXX/XXXX/APMV1/chicken/Japan/Chiba/87	APMV1/chicken/Japan/Chiba/87	XXXX	XXXX	not determined	VII
AB070409	XXXX/XXXX/APMV1/pigeon/Japan/Niigata/88	APMV1/pigeon/Japan/Niigata/88	XXXX	XXXX	not determined	VIb
AB070410	XXXX/XXXX/APMV1/chicken/Japan/Niigata/89	APMV1/chicken/Japan/Niigata/89	XXXX	XXXX	not determined	XIII
AB070411	XXXX/XXXX/APMV1/chicken/Japan/Nara/89	APMV1/chicken/Japan/Nara/89	XXXX	XXXX	not determined	VII
AB070412	XXXX/XXXX/APMV1/pigeon/Japan/Kushiro/91	APMV1/pigeon/Japan/Kushiro/91	XXXX	XXXX	not determined	VIb
AB070413	XXXX/XXXX/APMV1/pigeon/Japan/Tokachi/91	APMV1/pigeon/Japan/Tokachi/91	XXXX	XXXX	not determined	VIb
AB070414	XXXX/XXXX/APMV1/chicken/Japan/Kagoshima/91	APMV1/chicken/Japan/Kagoshima/91	XXXX	XXXX	not determined	VIII
AB070417	XXXX/XXXX/APMV1/pigeon/Japan/Kumamoto/95	APMV1/pigeon/Japan/Kumamoto/95	XXXX	XXXX	not determined	VIb
AB070418	XXXX/XXXX/APMV1/chicken/Japan/MET/95	APMV1/chicken/Japan/MET/95	XXXX	XXXX	not determined	II
AB070419	XXXX/XXXX/APMV1/pigeon/Japan/Tochigi/95	APMV1/pigeon/Japan/Tochigi/95	XXXX	XXXX	not determined	VIa
AB070420	XXXX/XXXX/APMV1/pigeon/Japan/Utsunomiya/95	APMV1/pigeon/Japan/Utsunomiya/95	XXXX	XXXX	not determined	VIa
AB070421	XXXX/XXXX/APMV1/chicken/Japan/Tokyo/96	APMV1/chicken/Japan/Tokyo/96	XXXX	XXXX	not determined	VII
AB070422	XXXX/XXXX/APMV1/pigeon/Japan/Shiga/96	APMV1/pigeon/Japan/Shiga/96	XXXX	XXXX	not determined	VIa
AB070423	XXXX/XXXX/APMV1/pigeon/Japan/Fukushima/96	APMV1/pigeon/Japan/Fukushima/96	XXXX	XXXX	not determined	VIa
AB070424	XXXX/XXXX/APMV1/pheasant/Japan/Ibaraki/97	APMV1/pheasant/Japan/Ibaraki/97	XXXX	XXXX	not determined	VII
AB070425	XXXX/XXXX/APMV1/parakeet/Japan/Chiba/97	APMV1/parakeet/Japan/Chiba/97	XXXX	XXXX	not determined	VI
AB070427	XXXX/XXXX/APMV1/chicken/Japan/Chiba-222/99	APMV1/chicken/Japan/Chiba-222/99	XXXX	XXXX	not determined	VII
AB070433	XXXX/XXXX/APMV1/chicken/Japan/Chiba/2000	APMV1/chicken/Japan/Chiba/2000	XXXX	XXXX	not determined	VII
AB070434	XXXX/XXXX/APMV1/pigeon/Japan/Gunma/2000	APMV1/pigeon/Japan/Gunma/2000	XXXX	XXXX	not determined	VIa
AB070435	XXXX/XXXX/APMV1/chicken/Japan/Ibaraki/2000	APMV1/chicken/Japan/Ibaraki/2000	XXXX	XXXX	not determined	VII
AB070436	XXXX/XXXX/APMV1/chicken/Japan/Ibaraki-254/2001	APMV1/chicken/Japan/Ibaraki-254/2001	XXXX	XXXX	not determined	VII
AB070438	XXXX/XXXX/APMV1/chicken/Japan/Ibaraki-266/2001	APMV1/chicken/Japan/Ibaraki-266/2001	XXXX	XXXX	not determined	VII
AB070439	XXXX/XXXX/APMV1/quail/Japan/Chiba/2001	APMV1/quail/Japan/Chiba/2001	XXXX	XXXX	not determined	VII
AB299230	XXXX/XXXX/APMV/northern_pintail/Japan/Aomori/2003	APMV/northern pintail/Japan/Aomori/2003	XXXX	XXXX	not determined	Ib
AB465605	1995/Japan/Met/95	Met/95	Japan	1995	II	II
AB465606	1985/Japan/Ibaraki/85	Ibaraki/85	Japan	1985	VIc	VIc
AB465607	1962/Japan/Ishi/62	Ishi/62	Japan	1962	Ic	Ic
AB512601	2007/Taiwan/TW/07-401	TW/07-401	Taiwan	2007	not determined	VIIe
AB512602	2007/Taiwan/TW/07-402	TW/07-402	Taiwan	2007	not determined	VIIe
AB512603	2007/Taiwan/TW/07-403	TW/07-403	Taiwan	2007	not determined	VIIe
AB512608	2008/Taiwan/TW/08-412	TW/08-412	Taiwan	2008	not determined	VIIe
AB512609	2008/Taiwan/TW/08-16	TW/08-16	Taiwan	2008	not determined	VIIe
AB512610	2008/Taiwan/TW/08-18	TW/08-18	Taiwan	2008	not determined	VIIe
AB512611	2008/Taiwan/TW/08-14	TW/08-14	Taiwan	2008	not determined	VIIe
AB512612	2008/Taiwan/TW/08-20	TW/08-20	Taiwan	2008	not determined	VIIe
AB512613	2008/Taiwan/TW/08-01	TW/08-01	Taiwan	2008	not determined	VIIe
AB512614	2008/Taiwan/TW/08-02	TW/08-02	Taiwan	2008	not determined	VIIe
AB512615	2008/Taiwan/TW/08-05	TW/08-05	Taiwan	2008	not determined	VIIe
AB512616	2008/Taiwan/TW/08-07	TW/08-07	Taiwan	2008	not determined	VIIe
AB512617	XXXX/Taiwan/TW/08-06	TW/08-06	Taiwan	XXXX	not determined	VIIe
AF001105	XXXX/XXXX/NY_70181/70	NY 70181/70	XXXX	XXXX	not determined	V
AF001106	XXXX/XXXX/CA 1085/71	CA 1085/71	XXXX	XXXX	not determined	V
AF001107	XXXX/XXXX/H-10/72	H-10/72	XXXX	XXXX	not determined	V
AF001108	XXXX/XXXX/Iraq_AG68	Iraq AG68	XXXX	XXXX	not determined	VI
AF001109	XXXX/XXXX/Kuwait_256	Kuwait 256	XXXX	XXXX	not determined	VI
AF001110	XXXX/XXXX/Lebanon_70	Lebanon 70	XXXX	XXXX	not determined	VI
AF001111	XXXX/XXXX/Israel_70	Israel 70	XXXX	XXXX	not determined	VI
AF001112	XXXX/XXXX/H-310/82	H-310/82	XXXX	XXXX	not determined	VI
AF001113	XXXX/XXXX/D-16/93	D-16/93	XXXX	XXXX	not determined	VIIa
AF001114	XXXX/XXXX/D-19/94	D-19/94	XXXX	XXXX	not determined	VIIa
AF001115	XXXX/XXXX/D-23/95	D-23/95	XXXX	XXXX	not determined	VIIa
AF001116	XXXX/XXXX/D-24/95	D-24/95	XXXX	XXXX	not determined	VIIa
AF001117	XXXX/XXXX/D-82/94	D-82/94	XXXX	XXXX	not determined	VIIa
AF001118	XXXX/XXXX/D-83/95	D-83/95	XXXX	XXXX	not determined	VIIa
AF001119	XXXX/XXXX/D-85/96	D-85/96	XXXX	XXXX	not determined	VIIa
AF001120	XXXX/XXXX/B-9/93	B-9/93	XXXX	XXXX	not determined	VIIa
AF001121	XXXX/XXXX/B-14/93	B-14/93	XXXX	XXXX	not determined	VIIa
AF001122	XXXX/XXXX/B-18/94	B-18/94	XXXX	XXXX	not determined	VIIa
AF001123	XXXX/XXXX/B-19/95	B-19/95	XXXX	XXXX	not determined	VIIa
AF001124	XXXX/XXXX/NL-1/93	NL-1/93	XXXX	XXXX	not determined	VIIa
AF001126	XXXX/XXXX/E-1/93	E-1/93	XXXX	XXXX	not determined	VIIa
AF001129	XXXX/XXXX/DK-1/95	DK-1/95	XXXX	XXXX	not determined	VI
AF001131	XXXX/XXXX/S-1/95	S-1/95	XXXX	XXXX	not determined	VI
AF001132	XXXX/XXXX/CH-1/95	CH-1/95	XXXX	XXXX	not determined	VI
AF001133	XXXX/XXXX/A-24/96	A-24/96	XXXX	XXXX	not determined	VI
AF001134	XXXX/XXXX/RI-1/88	RI-1/88	XXXX	XXXX	not determined	VIIa
AF001135	XXXX/XXXX/RI-3/88	RI-3/88	XXXX	XXXX	not determined	VII
AF048763	1960s/Malaysia/AF2240	AF2240	Malaysia	1960s	VIII	VIII
AF077761	1946/USA/Lasota_AF	Lasota_AF	USA	1946	II	II
AF079172	XXXX/China/F48E9a	F48E9	China	XXXX	IX	IX
AF079322	XXXX/China/DB3	DB3	China	XXXX	not determined	IX
AF079323	XXXX/China/DB5	DB5	China	XXXX	II	II
AF079324	XXXX/China/PNDV1	PNDV1	China	XXXX	II	II
AF083959	XXXX/XXXX/TW/69	TW/69	XXXX	XXXX	not determined	III
AF083960	XXXX/XXXX/TW/95-1	TW/95-1	XXXX	XXXX	not determined	VII
AF083961	XXXX/XXXX/TW/94P	TW/94P	XXXX	XXXX	not determined	VII
AF083962	XXXX/XXXX/SA34B/89	SA34B/89	XXXX	XXXX	not determined	VI
AF083963	XXXX/XXXX/TW/98-1	TW/98-1	XXXX	XXXX	not determined	VIIe
AF083964	XXXX/XXXX/TW/98-4	TW/98-4	XXXX	XXXX	not determined	VIIe
AF083965	XXXX/XXXX/TW/84C	TW/84C	XXXX	XXXX	not determined	VII
AF083966	XXXX/XXXX/TW/95-9	TW/95-9	XXXX	XXXX	not determined	VII
AF083967	XXXX/XXXX/TW/84P	TW/84P	XXXX	XXXX	not determined	VII
AF083968	XXXX/XXXX/TW/95-7	TW/95-7	XXXX	XXXX	not determined	VII
AF083969	XXXX/XXXX/TW/95-4	TW/95-4	XXXX	XXXX	not determined	VII
AF083970	XXXX/XXXX/TW/95-3	TW/95-3	XXXX	XXXX	not determined	III
AF083971	XXXX/XXXX/TW/96P	TW/96P	XXXX	XXXX	not determined	VII
AF083972	XXXX/XXXX/TW/95-2	TW/95-2	XXXX	XXXX	not determined	VII
AF083973	XXXX/XXXX/TW/98-2	TW/98-2	XXXX	XXXX	not determined	VIIe
AF091623	XXXX/Finland/FI Vi1001/96/1	FI Vi1001/96/1	Finland	XXXX	not determined	XIII
AF099661	1946/USA/Lasota_clone30a	Lasota_clone30	USA	1946	II	II
AF109879	XXXX/XXXX/SE A 102/95	SE A 102/95	XXXX	XXXX	not determined	VI
AF109880	XXXX/XXXX/CH 62/96	CH 62/96	XXXX	XXXX	not determined	VII
AF109881	XXXX/XXXX/DE 143/95	DE 143/95	XXXX	XXXX	not determined	VIIa
AF109882	XXXX/XXXX/ZA C1868/95	ZA C1868/95	XXXX	XXXX	not determined	XIII
AF109885	1997/GreatBritain/GB1168/84	GB1168/84	GreatBritain	1997	VIb	VIb
AF109886	XXXX/XXXX/Q-GB 445/97	Q-GB 445/97	XXXX	XXXX	not determined	VII
AF136762	XXXX/XXXX/ZA-5/68	ZA-5/68	XXXX	XXXX	not determined	VIII
AF136763	XXXX/XXXX/ZA-10/74	ZA-10/74	XXXX	XXXX	not determined	VIII
AF136764	XXXX/XXXX/ZA-16/90	ZA-16/90	XXXX	XXXX	not determined	VIII
AF136766	XXXX/XXXX/ZA-18/90	ZA-18/90	XXXX	XXXX	not determined	VIII
AF136767	XXXX/XXXX/ZA-20/93	ZA-20/93	XXXX	XXXX	not determined	XIII
AF136768	XXXX/XXXX/ZA-25/93	ZA-25/93	XXXX	XXXX	not determined	XIII
AF136769	XXXX/XXXX/ZA-26/93	ZA-26/93	XXXX	XXXX	not determined	XIII
AF136770	XXXX/XXXX/ZA-29/93	ZA-29/93	XXXX	XXXX	not determined	XIII
AF136771	XXXX/XXXX/ZA-32/93	ZA-32/93	XXXX	XXXX	not determined	XIII
AF136772	XXXX/XXXX/ZA-33/94	ZA-33/94	XXXX	XXXX	not determined	XIII
AF136773	XXXX/XXXX/ZA-34/94	ZA-34/94	XXXX	XXXX	not determined	VIII
AF136774	XXXX/XXXX/ZA-35/95	ZA-35/95	XXXX	XXXX	not determined	XIII
AF136775	XXXX/XXXX/MZ-13/94	MZ-13/94	XXXX	XXXX	not determined	XIII
AF136777	XXXX/XXXX/MZ-44/95	MZ-44/95	XXXX	XXXX	not determined	XIII
AF136778	XXXX/XXXX/MZ-46/95	MZ-46/95	XXXX	XXXX	not determined	XIII
AF136779	XXXX/XXXX/MZ-48/95	MZ-48/95	XXXX	XXXX	not determined	XIII
AF136780	XXXX/XXXX/MZ-50/95	MZ-50/95	XXXX	XXXX	not determined	XIII
AF136783	XXXX/XXXX/TR-2/96	TR-2/96	XXXX	XXXX	not determined	XIII
AF136784	XXXX/XXXX/TR-7/97	TR-7/97	XXXX	XXXX	not determined	XIII
AF136786	XXXX/XXXX/SG-4H/65	SG-4H/65	XXXX	XXXX	not determined	VIII
AF140343	XXXX/China/LZ-NDV	LZ-NDV	China	XXXX	VIIf	VIIf
AF162714	1997/China/GPMY/QY97-1	GPMY/QY97-1	China	1997	VIIe	VIIe
AF163440	XXXX/China/F48E9b	F48E9	China	XXXX	IX	IX
AF217084	1966/Australia/V4Vaccine	V4Vaccine	Australia	1966	Ia	Ia
AF218127	XXXX/Italy/IT-112/84	IT-112/84	Italy	XXXX	not determined	not determined
AF218128	XXXX/Italy/IT-113/85	IT-113/85	Italy	XXXX	not determined	XIII
AF218129	XXXX/Italy/IT-126/87	IT-126/87	Italy	XXXX	not determined	IV
AF218130	XXXX/Italy/IT-127/87	IT-127/87	Italy	XXXX	not determined	V
AF218132	XXXX/Italy/IT-147/94	IT-147/94	Italy	XXXX	not determined	VIII
AF218133	XXXX/Italy/IT-3/66	IT-3/66	Italy	XXXX	not determined	IV
AF218134	XXXX/Italy/IT-47/74	IT-47/74	Italy	XXXX	not determined	V
AF218135	XXXX/Italy/IT-50/73	IT-50/73	Italy	XXXX	not determined	V
AF218136	XXXX/Italy/IT-51B/72	IT-51B/72	Italy	XXXX	not determined	V
AF218137	XXXX/Italy/IT-52/69	IT-52/69	Italy	XXXX	not determined	IV
AF218138	XXXX/Italy/IT-63/73	IT-63/73	Italy	XXXX	not determined	V
AF218140	XXXX/Italy/IT-7/60	IT-7/60	Italy	XXXX	not determined	IV
AF218141	XXXX/Italy/IT-81/71	IT-81/71	Italy	XXXX	not determined	IV
AF221840	XXXX/Italy/IT-148/95	IT-148/95	Italy	XXXX	not determined	VI
AF224503	XXXX/XXXX/H/W	H/W	XXXX	XXXX	not determined	III
AF224504	XXXX/XXXX/H/Ph	H/Ph	XXXX	XXXX	not determined	III
AF224505	XXXX/XXXX/Mukteswar	Mukteswar	XXXX	XXXX	not determined	III
AF225706	XXXX/XXXX/XXXX_b	XXXX	XXXX	XXXX	not determined	IV
AF230647	XXXX/Taiwan/TW/99-C2	TW/99-C2	Taiwan	XXXX	not determined	VIIe
AF234030	XXXX/Taiwan/TW/99-154	TW/99-154	Taiwan	XXXX	not determined	VI
AF234031	XXXX/Taiwan/TW/99-156	TW/99-156	Taiwan	XXXX	not determined	VIIe
AF234032	XXXX/Taiwan/TW/99-157	TW/99-157	Taiwan	XXXX	not determined	VIIe
AF234033	XXXX/Taiwan/TW/99-158	TW/99-158	Taiwan	XXXX	not determined	VIIe
AF234034	XXXX/Taiwan/TW/99-159	TW/99-159	Taiwan	XXXX	not determined	VII
AF241537	XXXX/XXXX/Herts_33/P	Herts 33/P	XXXX	XXXX	not determined	IV
AF293350	XXXX/Italy/IT-1/2000	IT-1/2000	Italy	XXXX	not determined	XIII
AF297967	XXXX/Italy/IT-5/68	IT-5/68	Italy	XXXX	not determined	IV
AF297968	XXXX/Italy/IT-66/76	IT-66/76	Italy	XXXX	not determined	IV
AF297969	XXXX/Italy/IT-48/68	IT-48/68	Italy	XXXX	not determined	IV
AF297970	XXXX/Italy/IT-110/73	IT-110/73	Italy	XXXX	not determined	V
AF309418	1947/USA/B1	B1	USA	1947	II	II
AF326521	XXXX/Taiwan/TW/99-154B	TW/99-154B	Taiwan	XXXX	not determined	VIIe
AF326522	XXXX/Taiwan/TW/99-156A	TW/99-156A	Taiwan	XXXX	not determined	VIIe
AF326523	XXXX/Taiwan/TW/99-165	TW/99-165	Taiwan	XXXX	not determined	VIIe
AF326525	XXXX/Taiwan/TW/99-173	TW/99-173	Taiwan	XXXX	not determined	VIIe
AF358785	1998/China/Ch/98-1	Ch/98-1	China	1998	VIe	VIe
AF358786	2000/Taiwan/TW	TW	Taiwan	2000	VIIe	VIIe
AF358787	1999/China/Ch/99	Ch/99	China	1999	VIId	VIId
AF358788	2000/China/Ch/2000	Ch/2000	China	2000	VIId	VIId
AF364835	1998/China/Ch/98-3	Ch/98-3	China	1998	VIId	VIId
AF375823	1947/USA/B1-Takaski	B1-Takaski	USA	1947	II	II
AF378245	XXXX/XXXX/ShX-2/99	ShX-2/99	XXXX	XXXX	not determined	VII
AF378246	XXXX/XXXX/ShX-3/99	ShX-3/99	XXXX	XXXX	not determined	VII
AF378247	XXXX/XXXX/ShX-6/99	ShX-6/99	XXXX	XXXX	not determined	VIId
AF378250	XXXX/XXXX/QH-1/79	QH-1/79	XXXX	XXXX	not determined	VIII
AF378252	XXXX/XXXX/QH-4/85	QH-4/85	XXXX	XXXX	not determined	VIII
AF378253	XXXX/XXXX/XJ-2/97	XJ-2/97	XXXX	XXXX	not determined	VII
AF378254	XXXX/XXXX/GX-1/97	GX-1/97	XXXX	XXXX	not determined	VII
AF378255	XXXX/XXXX/GX-2/98	GX-2/98	XXXX	XXXX	not determined	VII
AF378256	XXXX/XXXX/GX-3/98	GX-3/98	XXXX	XXXX	not determined	VII
AF378257	XXXX/XXXX/HuB-1/91	HuB-1/91	XXXX	XXXX	not determined	VII
AF378258	XXXX/XXXX/HuN-1/95	HuN-1/95	XXXX	XXXX	not determined	VI
AF378259	XXXX/XXXX/HLJ-4/95	HLJ-4/95	XXXX	XXXX	not determined	VI
AF378260	XXXX/XXXX/ShD-1/99	ShD-1/99	XXXX	XXXX	not determined	VIId
AF397009	XXXX/XXXX/SDBZ-S98/ShD	SDBZ-S98/ShD	XXXX	XXXX	not determined	II
AF400614	1997/XXXX/NDV-JL-1/97	NDV-JL-1/97	XXXX	1997	II	II
AF400616	XXXX/XXXX/NDV-BJ-3/97	NDV-BJ-3/97	XXXX	XXXX	not determined	VI
AF401646	XXXX/XXXX/US_Purdue_1250_/49	US (Purdue 1250)/49	XXXX	XXXX	not determined	II
AF401999	XXXX/XXXX/Qingdao__NDV-SD-1/97_	Qingdao (NDV-SD-1/97)	XXXX	XXXX	not determined	IX
AF402102	XXXX/XXXX/HU-35/79	HU-35/79	XXXX	XXXX	not determined	II
AF402103	XXXX/XXXX/BG-1/59	BG-1/59	XXXX	XXXX	not determined	IV
AF402104	XXXX/XXXX/BG-5/67	BG-5/67	XXXX	XXXX	not determined	IV
AF402105	XXXX/XXXX/BG-110/68	BG-110/68	XXXX	XXXX	not determined	II
AF402106	XXXX/XXXX/BG-8/68	BG-8/68	XXXX	XXXX	not determined	IV
AF402108	XXXX/XXXX/BG-85/69	BG-85/69	XXXX	XXXX	not determined	IV
AF402111	XXXX/XXXX/BG-14/70	BG-14/70	XXXX	XXXX	not determined	IV
AF402113	XXXX/XXXX/BG-88/73	BG-88/73	XXXX	XXXX	not determined	V
AF402114	XXXX/XXXX/BG-18/74	BG-18/74	XXXX	XXXX	not determined	IV
AF402115	XXXX/XXXX/BG-17/74	BG-17/74	XXXX	XXXX	not determined	V
AF402116	XXXX/XXXX/BG-72/74	BG-72/74	XXXX	XXXX	not determined	VIf
AF402117	XXXX/XXXX/BG-19/74	BG-19/74	XXXX	XXXX	not determined	VI
AF402118	XXXX/XXXX/BG-55/75	BG-55/75	XXXX	XXXX	not determined	V
AF402119	XXXX/XXXX/BG-24/75	BG-24/75	XXXX	XXXX	not determined	II
AF402120	XXXX/XXXX/BG-20/75	BG-20/75	XXXX	XXXX	not determined	IV
AF402121	XXXX/XXXX/BG-92/77	BG-92/77	XXXX	XXXX	not determined	IV
AF402122	XXXX/XXXX/BG-90/77	BG-90/77	XXXX	XXXX	not determined	V
AF402123	XXXX/XXXX/BG-25/78	BG-25/78	XXXX	XXXX	not determined	V
AF402125	XXXX/XXXX/BG-26/79	BG-26/79	XXXX	XXXX	not determined	V
AF402129	XXXX/XXXX/BG-60/81	BG-60/81	XXXX	XXXX	not determined	IV
AF402131	XXXX/XXXX/BG-99/82	BG-99/82	XXXX	XXXX	not determined	VIf
AF402133	XXXX/XXXX/BG-109/84	BG-109/84	XXXX	XXXX	not determined	XIII
AF402135	XXXX/XXXX/BG-29/86	BG-29/86	XXXX	XXXX	not determined	VI
AF431744	2000/China/ZJ1	ZJ1	China	2000	VIId	VIId
AF448223	XXXX/XXXX/Saskatchewan/1990/1479	Saskatchewan/1990/1479	XXXX	XXXX	not determined	Va
AF448486	XXXX/XXXX/Ontario/1995/2344	Ontario/1995/2344	XXXX	XXXX	not determined	Va
AF448843	XXXX/XXXX/Manitoba/1992/3298	Manitoba/1992/3298	XXXX	XXXX	not determined	Va
AF448844	XXXX/XXXX/Saskatchewan/1992/2585	Saskatchewan/1992/2585	XXXX	XXXX	not determined	Va
AF448845	XXXX/XXXX/Saskatchewan/1995/2035	Saskatchewan/1995/2035	XXXX	XXXX	not determined	Va
AF456435	1997/China/JS-1/97a	JS/1/97	China	1997	IX	IX
AF456436	1998/China/JS/3/98	JS/3/98/	China	1998	VIId	VIId
AF456437	1998/China/GD/1/98	GD/1/98/	China	1998	VIIe	VIIe
AF456438	2000/China/ZJ/1/00/	ZJ/1/00/	China	2000	VIId	VIId
AF456439	XXXX/China/JS/2/98/Go	JS/2/98/Go	China	XXXX	not determined	VIe
AF456440	2001/China/JS/401/	JS/401/	China	2001	VII	VII
AF456441	2001/China/JS/601/	JS/601/	China	2001	VIId	VIId
AF456442	2001/China/JS/501/	JS/501/	China	2001	VIId	VIId
AF456443	2006/China/JS/901	JS/901/	China	2006	VIIb	VIIb
AF456444	2001/China/JS/701/	JS/701/	China	2001	VIId	VIId
AF458009	1985/China/FJ-1/85	FJ-1/85	China	1985	IX	IX
AF458010	2000/China/JS-3/00	JS-3/00	China	2000	VIIf	VIIf
AF458012	XXXX/China/FJ-2/99	FJ-2/99	China	XXXX	not determined	VII
AF458013	1998/China/JS-298	JS-298	China	1998	VII	VII
AF458014	XXXX/China/JX-2/99	JX-2/99	China	XXXX	not determined	VII
AF458015	1997/China/ZhJ-3/97a	ZhJ-3/97	China	1997	VIc	VIc
AF458016	1986/China/ZhJ-286	ZhJ-286	China	1986	VIc	VIc
AF458017	1998/China/Sh-298	Sh-298	China	1998	VIc	VIc
AF458018	1997/China/Sh-1/97	Sh-1/97	China	1997	VIc	VIc
AF458019	1997/China/XJ-3/97	XJ-3/97	China	1997	VIc	VIc
AF458020	1991/China/ZJ-1/91	ZJ-1/91	China	1991	VIc	VIc
AF458021	1994/China/JX-1/94	JX-1/94	China	1994	VIc	VIc
AF458022	1997/China/JS-1/97b	JS-1/97	China	1997	IX	IX
AF458023	1985/China/ZhJ-1/85	ZhJ-1/85	China	1985	IX	IX
AF473851	2002/China/SF02	SF02	China	2002	VIId	VIId
AF502432	XXXX/XXXX/HBG-1/2000	HBG-1/2000	XXXX	XXXX	not determined	VII
AF520592	XXXX/Canada/NDV/Cormorant/SK/NS-812/2001	NDV/Cormorant/SK/NS-812/2001	Canada	XXXX	not determined	Va
AF525366	XXXX/XXXX/DE-1/39	DE-1/39	XXXX	XXXX	not determined	IV
AF525367	XXXX/XXXX/DE-2/54	DE-2/54	XXXX	XXXX	not determined	IV
AF525369	XXXX/XXXX/DE-172/70	DE-172/70	XXXX	XXXX	not determined	V
AF525370	XXXX/XXXX/DE-173/70	DE-173/70	XXXX	XXXX	not determined	V
AF525371	XXXX/XXXX/DE-176/71	DE-176/71	XXXX	XXXX	not determined	V
AF525372	XXXX/XXXX/DE-179/71	DE-179/71	XXXX	XXXX	not determined	V
AF525373	XXXX/XXXX/DE-180/71	DE-180/71	XXXX	XXXX	not determined	V
AF525377	XXXX/XXXX/DE-190/75	DE-190/75	XXXX	XXXX	not determined	V
AF525378	XXXX/XXXX/DE-191/77	DE-191/77	XXXX	XXXX	not determined	IV
AF525379	XXXX/XXXX/DE-7/78	DE-7/78	XXXX	XXXX	not determined	V
AF525383	XXXX/XXXX/DE-13/79	DE-13/79	XXXX	XXXX	not determined	IV
AF525384	XXXX/XXXX/DE-352/81	DE-352/81	XXXX	XXXX	not determined	VI
AF525388	XXXX/XXXX/DE-366/86	DE-366/86	XXXX	XXXX	not determined	V
AF525390	XXXX/XXXX/DE-372/86	DE-372/86	XXXX	XXXX	not determined	XII
AF525396	XXXX/XXXX/YU_Vo_-1744/02	YU(Vo)-1744/02	XXXX	XXXX	not determined	V
AF532139	XXXX/XXXX/ZA108/L/94	ZA108/L/94	XXXX	XXXX	not determined	XIII
AF532140	XXXX/XXXX/ZA11/B/91	ZA11/B/91	XXXX	XXXX	not determined	VIII
AF532141	XXXX/XXXX/ZA110/X/94	ZA110/X/94	XXXX	XXXX	not determined	XIII
AF532142	XXXX/XXXX/ZA13/L/91	ZA13/L/91	XXXX	XXXX	not determined	VIII
AF532143	XXXX/XXXX/ZA16/GF/91	ZA16/GF/91	XXXX	XXXX	not determined	VIII
AF532144	XXXX/XXXX/ZA170/B/95	ZA170/B/95	XXXX	XXXX	not determined	XIII
AF532145	XXXX/XXXX/ZA202/B/96	ZA202/B/96	XXXX	XXXX	not determined	II
AF532146	XXXX/XXXX/ZA256/X/97	ZA256/X/97	XXXX	XXXX	not determined	XIII
AF532147	XXXX/XXXX/ZA348/B/00	ZA348/B/00	XXXX	XXXX	not determined	not determined
AF532148	XXXX/XXXX/ZA296/L/98	ZA296/L/98	XXXX	XXXX	not determined	XIII
AF532149	XXXX/XXXX/ZA307/B/99	ZA307/B/99	XXXX	XXXX	not determined	II
AF532150	XXXX/XXXX/ZA308/B/99	ZA308/B/99	XXXX	XXXX	not determined	VIId
AF532151	XXXX/XXXX/ZA309/B/99	ZA309/B/99	XXXX	XXXX	not determined	XIII
AF532152	XXXX/XXXX/ZA312/B/99	ZA312/B/99	XXXX	XXXX	not determined	II
AF532739	XXXX/XXXX/ZA331/B/99	ZA331/B/99	XXXX	XXXX	not determined	VIId
AF532740	XXXX/XXXX/ZA335/B/99	ZA335/B/99	XXXX	XXXX	not determined	XIII
AF532742	XXXX/XXXX/ZA370/B/00	ZA370/B/00	XXXX	XXXX	not determined	not determined
AF532744	XXXX/XXXX/ZA375/B/00	ZA375/B/00	XXXX	XXXX	not determined	II
AF532745	XXXX/XXXX/ZA378/F/00	ZA378/F/00	XXXX	XXXX	not determined	VIId
AF532746	XXXX/XXXX/ZA385/B/01	ZA385/B/01	XXXX	XXXX	not determined	II
AF532747	XXXX/XXXX/ZA393/B/01	ZA393/B/01	XXXX	XXXX	not determined	II
AF532748	XXXX/XXXX/ZA405/BB/01	ZA405/BB/01	XXXX	XXXX	not determined	II
AF532749	XXXX/XXXX/ZA52/BB/94	ZA52/BB/94	XXXX	XXXX	not determined	XIII
AF532750	XXXX/XXXX/ZA60/B/94	ZA60/B/94	XXXX	XXXX	not determined	XIII
AF532751	XXXX/XXXX/ZA71/B/94	ZA71/B/94	XXXX	XXXX	not determined	XIII
AF532752	XXXX/XXXX/ZA19/B/91	ZA19/B/91	XXXX	XXXX	not determined	VIII
AF534997	2000/China/ZJ	ZJ	China	2000	II	II
AJ243387	XXXX/Russia Grozny/GROZN/47	GROZN/47	Russia:Grozny	XXXX	not determined	IV
AJ243388	XXXX/Russia Pokrov/POK/70	POK/70	Russia:Pokrov	XXXX	not determined	IV
AJ243390	XXXX/Russia Simferopol/SIMF/64	SIMF/64	Russia:Simferopol	XXXX	not determined	IV
AJ306304	XXXX/France/99299	99299	France	XXXX	not determined	VIi
AJ306305	XXXX/France/99106	99106	France	XXXX	not determined	VIi
AJ415880	XXXX/France/99143	99143	France	XXXX	not determined	II
AJ629062	1946/USA/Lasota	Lasota	USA	1946	II	II
AJ629063	1947/USA/Lasota_F_mutant	Lasota_F_mutant	USA	1947	II	II
AJ629064	XXXX/XXXX/La_Sota	La Sota	XXXX	XXXX	not determined	II
AJ629066	1950/USA/Lasota	Lasota	USA	1950	II	II
AJ880277	1982/Italy/22782	22782	Italy	1982	VIb	VIb
AY028995	1996/China/CH-A796	CH-A796	China	1996	VIIf	VIIf
AY030083	XXXX/XXXX/Stockholm58	Stockholm58	XXXX	XXXX	not determined	not determined
AY063123	XXXX/XXXX/Ontario /2000/378	Ontario /2000/378	XXXX	XXXX	not determined	Va
AY063492	XXXX/XXXX/Ontario/1996/48	Ontario/1996/48	XXXX	XXXX	not determined	Va
AY063493	XXXX/XXXX/Ontario/1995/2575	Ontario/1995/2575	XXXX	XXXX	not determined	Va
AY063494	XXXX/XXXX/Saskatchewan/1998/3	Saskatchewan/1998/3	XXXX	XXXX	not determined	Va
AY116971	XXXX/XXXX/HR-448/79	HR-448/79	XXXX	XXXX	not determined	V
AY116972	XXXX/XXXX/HR-567/81	HR-567/81	XXXX	XXXX	not determined	V
AY116973	XXXX/XXXX/BH-568/81	BH-568/81	XXXX	XXXX	not determined	V
AY116974	XXXX/XXXX/HR-123/81	HR-123/81	XXXX	XXXX	not determined	V
AY116975	XXXX/XXXX/HR-569/82	HR-569/82	XXXX	XXXX	not determined	V
AY116976	XXXX/XXXX/HR-571/83	HR-571/83	XXXX	XXXX	not determined	V
AY116978	XXXX/XXXX/HR-116/83	HR-116/83	XXXX	XXXX	not determined	V
AY116979	XXXX/XXXX/HR-268/84	HR-268/84	XXXX	XXXX	not determined	V
AY116980	XXXX/XXXX/HR-270/84	HR-270/84	XXXX	XXXX	not determined	V
AY116981	XXXX/XXXX/HR-272/84	HR-272/84	XXXX	XXXX	not determined	V
AY116982	XXXX/XXXX/HR-273/84	HR-273/84	XXXX	XXXX	not determined	V
AY116984	XXXX/XXXX/YU_Vo_-251/84	YU(Vo)-251/84	XXXX	XXXX	not determined	V
AY116985	XXXX/XXXX/YU_Sr_-293/84	YU(Sr)-293/84	XXXX	XXXX	not determined	V
AY116986	XXXX/XXXX/HR-577/86	HR-577/86	XXXX	XXXX	not determined	V
AY116989	XXXX/XXXX/HR-207/87	HR-207/87	XXXX	XXXX	not determined	V
AY116990	XXXX/XXXX/HR-582/87	HR-582/87	XXXX	XXXX	not determined	V
AY116997	XXXX/XXXX/YU_Vo_-A/89	YU(Vo)-A/89	XXXX	XXXX	not determined	V
AY116998	XXXX/XXXX/YU_Vo_-B/89	YU(Vo)-B/89	XXXX	XXXX	not determined	V
AY116999	XXXX/XXXX/HR-40/90	HR-40/90	XXXX	XXXX	not determined	V
AY117000	XXXX/XXXX/HR-41/90	HR-41/90	XXXX	XXXX	not determined	V
AY117001	XXXX/XXXX/HR-44/90	HR-44/90	XXXX	XXXX	not determined	V
AY117003	XXXX/XXXX/YU_Vo_-C/91	YU(Vo)-C/91	XXXX	XXXX	not determined	V
AY117004	XXXX/XXXX/YU_Vo_-E/92	YU(Vo)-E/92	XXXX	XXXX	not determined	V
AY117005	XXXX/XXXX/YU_Sr_-4/92	YU(Sr)-4/92	XXXX	XXXX	not determined	V
AY117007	XXXX/XXXX/YU_Sr_-7/93	YU(Sr)-7/93	XXXX	XXXX	not determined	V
AY117008	XXXX/XXXX/YU_Vo_-1/94	YU(Vo)-1/94	XXXX	XXXX	not determined	V
AY117009	XXXX/XXXX/YU_Vo_-4/94	YU(Vo)-4/94	XXXX	XXXX	not determined	V
AY117010	XXXX/XXXX/HR-Zel/94	HR-Zel/94	XXXX	XXXX	not determined	V
AY117011	XXXX/XXXX/YU_Vo_-7/95	YU(Vo)-7/95	XXXX	XXXX	not determined	V
AY117012	XXXX/XXXX/YU_Vo_-13/95	YU(Vo)-13/95	XXXX	XXXX	not determined	V
AY117016	XXXX/XXXX/HU-457/81	HU-457/81	XXXX	XXXX	not determined	V
AY117017	XXXX/XXXX/HU-22/82	HU-22/82	XXXX	XXXX	not determined	V
AY117018	XXXX/XXXX/HU-232/83	HU-232/83	XXXX	XXXX	not determined	V
AY117019	XXXX/XXXX/HU-242/84	HU-242/84	XXXX	XXXX	not determined	V
AY117021	XXXX/XXXX/Mukteswar/IN	Mukteswar/IN	XXXX	XXXX	not determined	III
AY117022	XXXX/XXXX/Muktesvak	Muktesvak	XXXX	XXXX	not determined	III
AY117023	XXXX/XXXX/TB-Mukteswar	TB-Mukteswar	XXXX	XXXX	not determined	III
AY117024	XXXX/XXXX/Herts/33/NS	Herts/33/NS	XXXX	XXXX	not determined	IV
AY117025	XXXX/XXXX/KR-1/49	KR-1/49	XXXX	XXXX	not determined	III
AY130861	XXXX/XXXX/chicken/U.S._PA_/31003/92	chicken/U.S.(PA)/31003/92	XXXX	XXXX	not determined	not determined
AY135741	XXXX/Belgium/AV_911/97_97-115vb/BBECK97037	AV 911/97 97-115vb/BBECK97037	Belgium	XXXX	not determined	VI
AY135742	XXXX/Bulgaria/AV_1269/98/BBGPI95039	AV 1269/98/BBGPI95039	Bulgaria	XXXX	not determined	VI
AY135743	XXXX/Czech_Republic/AV_677/96_4202/96/1CZCK96048	AV 677/96 4202/96/1CZCK96048	Czech Republic	XXXX	not determined	VIIf
AY135746	XXXX/United Kingdom_Northern Ireland/AV_283/97_vf-97-728/1NICK97069	AV 283/97 vf-97-728/1NICK97069	United Kingdom: Northern Ireland	XXXX	not determined	XIII
AY135748	XXXX/United Arab Emirates/AV_1573/92_120/90/JAESA90099	AV 1573/92 120/90/JAESA90099	United Arab Emirates	XXXX	not determined	VI
AY135749	XXXX/Germany/AV_205/95_300/94/PDEPI94102	AV 205/95 300/94/PDEPI94102	Germany	XXXX	not determined	VIh
AY135750	XXXX/Ireland/AV_506/96_vf-96-2065/2/LIETY96148	AV 506/96 vf-96-2065/2/LIETY96148	Ireland	XXXX	not determined	Ic
AY135752	XXXX/Peru/AV_1474/92_2/APECK92173	AV 1474/92 2/APECK92173	Peru	XXXX	not determined	XII
AY135753	XXXX/Sudan/AV_2203/91_19/BSDCK72176	AV 2203/91 19/BSDCK72176	Sudan	XXXX	not determined	IV
AY135754	XXXX/Saudi Arabia/AV 237/00 SA-B/1SACK00184	AV 237/00 SA-B/1SACK00184	Saudi Arabia	XXXX	not determined	VIId
AY135755	XXXX/ South Africa/AV_992/94_0915/94/DZAOS94265	AV 992/94 0915/94/DZAOS94265	South Africa	XXXX	not determined	II
AY142243	XXXX/XXXX/Antrim_73/United Kingdom_Northern Ireland	Antrim 73/United Kingdom: Northern Ireland	XXXX	XXXX	not determined	V
AY142244	XXXX/XXXX/Northants_72	Northants 72	XXXX	XXXX	not determined	V
AY150092	XXXX/XXXX/Iraq78	Iraq'78	XXXX	XXXX	not determined	VI
AY150094	XXXX/XXXX/MT-217/82	MT-217/82	XXXX	XXXX	not determined	VIb
AY150095	XXXX/XXXX/DE-209/83	DE-209/83	XXXX	XXXX	not determined	VIb
AY150096	XXXX/XXXX/DE-302/83	DE-302/83	XXXX	XXXX	not determined	VIb
AY150097	XXXX/XXXX/DK-279/83	DK-279/83	XXXX	XXXX	not determined	VIb
AY150098	XXXX/XXXX/HU-58/83	HU-58/83	XXXX	XXXX	not determined	VIb
AY150099	XXXX/XXXX/HU-61/83	HU-61/83	XXXX	XXXX	not determined	VIe
AY150101	XXXX/XXXX/DE-380/84	DE-380/84	XXXX	XXXX	not determined	VIb
AY150102	XXXX/XXXX/HR-267/84	HR-267/84	XXXX	XXXX	not determined	VIb
AY150103	XXXX/XXXX/HU-238/84	HU-238/84	XXXX	XXXX	not determined	VIe
AY150105	XXXX/XXXX/NO-1/85	NO-1/85	XXXX	XXXX	not determined	VIb
AY150106	XXXX/XXXX/DE-356/86	DE-356/86	XXXX	XXXX	not determined	VIb
AY150107	XXXX/XXXX/HU-342/86	HU-342/86	XXXX	XXXX	not determined	VIb
AY150108	XXXX/XXXX/DE-33_MU_/87	DE-33(MU)/87	XXXX	XXXX	not determined	VIb
AY150110	XXXX/XXXX/DE-47/87	DE-47/87	XXXX	XXXX	not determined	VIe
AY150111	XXXX/XXXX/EG-3/87	EG-3/87	XXXX	XXXX	not determined	VIb
AY150113	XXXX/XXXX/HU-417/87	HU-417/87	XXXX	XXXX	not determined	VIe
AY150114	XXXX/XXXX/HU-491/87	HU-491/87	XXXX	XXXX	not determined	VIb
AY150115	XXXX/XXXX/IT-125/87	IT-125/87	XXXX	XXXX	not determined	VI
AY150116	XXXX/XXXX/US-17/87	US-17/87	XXXX	XXXX	not determined	VIh
AY150117	XXXX/XXXX/CA-24/88	CA-24/88	XXXX	XXXX	not determined	VIh
AY150118	XXXX/XXXX/HU-541/88	HU-541/88	XXXX	XXXX	not determined	VIb
AY150119	XXXX/XXXX/CA-28/89	CA-28/89	XXXX	XXXX	not determined	VIh
AY150120	XXXX/XXXX/HU-655/89	HU-655/89	XXXX	XXXX	not determined	VIb
AY150121	XXXX/XXXX/IT-132/89	IT-132/89	XXXX	XXXX	not determined	VIb
AY150122	XXXX/XXXX/CA-41/90	CA-41/90	XXXX	XXXX	not determined	VIh
AY150123	XXXX/XXXX/DE-72/90	DE-72/90	XXXX	XXXX	not determined	VIb
AY150124	XXXX/XXXX/DE-76/90	DE-76/90	XXXX	XXXX	not determined	VIh
AY150125	XXXX/XXXX/IT-137/90	IT-137/90	XXXX	XXXX	not determined	VIb
AY150126	XXXX/XXXX/SE-3/90	SE-3/90	XXXX	XXXX	not determined	VIh
AY150127	XXXX/XXXX/CA-48/91	CA-48/91	XXXX	XXXX	not determined	VIh
AY150128	XXXX/XXXX/CA-56/92	CA-56/92	XXXX	XXXX	not determined	VIh
AY150130	XXXX/XXXX/DE-95/92	DE-95/92	XXXX	XXXX	not determined	VI
AY150132	XXXX/XXXX/ES-3/92	ES-3/92	XXXX	XXXX	not determined	VIa
AY150133	XXXX/XXXX/DE-51/93	DE-51/93	XXXX	XXXX	not determined	VIa
AY150136	XXXX/XXXX/DE-65/93	DE-65/93	XXXX	XXXX	not determined	VIh
AY150138	XXXX/XXXX/DK-12/93	DK-12/93	XXXX	XXXX	not determined	VIe
AY150139	XXXX/XXXX/DE-54/94	DE-54/94	XXXX	XXXX	not determined	VIa
AY150140	XXXX/XXXX/DE-55/94	DE-55/94	XXXX	XXXX	not determined	VIa
AY150141	XXXX/XXXX/DE-68/94	DE-68/94	XXXX	XXXX	not determined	VIa
AY150142	XXXX/XXXX/IT-146/94	IT-146/94	XXXX	XXXX	not determined	VIb
AY150144	XXXX/XXXX/HR-65/95	HR-65/95	XXXX	XXXX	not determined	VIg
AY150145	XXXX/XXXX/IT-150/95	IT-150/95	XXXX	XXXX	not determined	VIb
AY150146	XXXX/XXXX/IT-151/95	IT-151/95	XXXX	XXXX	not determined	VIb
AY150147	XXXX/XXXX/IT-152/96	IT-152/96	XXXX	XXXX	not determined	VIb
AY150148	XXXX/XXXX/IT-153/96	IT-153/96	XXXX	XXXX	not determined	VIb
AY150149	XXXX/XXXX/DE-2653/98	DE-2653/98	XXXX	XXXX	not determined	VIa
AY150150	XXXX/XXXX/DE-2654/98	DE-2654/98	XXXX	XXXX	not determined	VIa
AY150152	XXXX/XXXX/MX-11/98	MX-11/98	XXXX	XXXX	not determined	VIh
AY150153	XXXX/XXXX/DE-1383/99	DE-1383/99	XXXX	XXXX	not determined	VIa
AY150154	XXXX/XXXX/DE-690/00	DE-690/00	XXXX	XXXX	not determined	VIi
AY150155	XXXX/XXXX/HU-1G/00	HU-1G/00	XXXX	XXXX	not determined	VI
AY150156	XXXX/XXXX/SE-6/00	SE-6/00	XXXX	XXXX	not determined	VIi
AY150157	XXXX/XXXX/SE-7/00	SE-7/00	XXXX	XXXX	not determined	VIi
AY150158	XXXX/XXXX/SE-8/00	SE-8/00	XXXX	XXXX	not determined	VIi
AY150159	XXXX/XXXX/SE-9/00	SE-9/00	XXXX	XXXX	not determined	VIi
AY150160	XXXX/XXXX/DE-1266/01	DE-1266/01	XXXX	XXXX	not determined	VIi
AY150162	XXXX/XXXX/HR-111/01	HR-111/01	XXXX	XXXX	not determined	VIg
AY150163	XXXX/XXXX/HR-155/01	HR-155/01	XXXX	XXXX	not determined	VIg
AY150164	XXXX/XXXX/YU_Vo_-595/01	YU(Vo)-595/01	XXXX	XXXX	not determined	VI
AY150165	XXXX/XXXX/HR-3/02	HR-3/02	XXXX	XXXX	not determined	VIg
AY151383	XXXX/XXXX/SD-3/75	SD-3/75	XXXX	XXXX	not determined	VI
AY151384	XXXX/XXXX/SD-2/75	SD-2/75	XXXX	XXXX	not determined	VI
AY151385	XXXX/XXXX/SD-4/75	SD-4/75	XXXX	XXXX	not determined	VI
AY170138	XXXX/XXXX/Herts33/L	Herts'33/L	XXXX	XXXX	not determined	not determined
AY170139	XXXX/XXXX/Herts33/56/IVMP	Herts'33/56/IVMP	XXXX	XXXX	not determined	not determined
AY175632	XXXX/XXXX/AV_1017/99_246_VVVV/1AEOS99101	AV 1017/99 246 VVVV/1AEOS99101	XXXX	XXXX	not determined	VIId
AY175634	XXXX/XXXX/AV_1220/97_VF97-4291/1NIPH97041	AV 1220/97 VF97-4291/1NIPH97041	XXXX	XXXX	not determined	XIII
AY175635	XXXX/XXXX/AV_1220/97_4246/1NIPH97097	AV 1220/97 4246/1NIPH97097	XXXX	XXXX	not determined	XIII
AY175636	XXXX/XXXX/AV_1124/99_HB_2489/1QHO99272	AV 1124/99 HB 2489/1QHO99272	XXXX	XXXX	not determined	XIII
AY175638	XXXX/XXXX/AV_210/93_51234/1USCO92098	AV 210/93 51234/1USCO92098	XXXX	XXXX	not determined	Va
AY175640	XXXX/XXXX/AV 990/99 95-1145	AV 990/99 95-1145	XXXX	XXXX	not determined	XIII
AY175641	XXXX/XXXX/AV_990/99_96-0842/1ZAOS99141	AV 990/99 96-0842/1ZAOS99141	XXXX	XXXX	not determined	XIII
AY175642	XXXX/XXXX/PD_351/88_2195/2ESCK88161	PD 351/88 2195/2ESCK88161	XXXX	XXXX	not determined	not determined
AY175643	XXXX/XXXX/AV_MB-20/2FRDK76266	AV MB-20/2FRDK76266	XXXX	XXXX	not determined	Ic
AY175644	XXXX/XXXX/AV_1305/94_08-04429/2NOBD94081	AV 1305/94 08-04429/2NOBD94081	XXXX	XXXX	not determined	I
AY175645	XXXX/XXXX/AV_328/94_08-856/2NOCK93033	AV 328/94 08-856/2NOCK93033	XXXX	XXXX	not determined	I
AY175646	XXXX/XXXX/AV_1491/88_2-9-88/2UKPH88145	AV 1491/88 2-9-88/2UKPH88145	XXXX	XXXX	not determined	Ic
AY175647	XXXX/XXXX/AV_247/91_berati/AALCK90163	AV 247/91 berati/AALCK90163	XXXX	XXXX	not determined	V
AY175648	XXXX/XXXX/AV_1796/90_3107/ABRCK77171	AV 1796/90 3107/ABRCK77171	XXXX	XXXX	not determined	V
AY175649	XXXX/XXXX/AV_1769/90_5050/ABRCK83160	AV 1769/90 5050/ABRCK83160	XXXX	XXXX	not determined	V
AY175650	XXXX/XXXX/AV_1111/92_x988/ASEPA90046	AV 1111/92 x988/ASEPA90046	XXXX	XXXX	not determined	XIII
AY175653	XXXX/XXXX/AV_1300/95_MG1004CH/ATZCK95056	AV 1300/95 MG1004CH/ATZCK95056	XXXX	XXXX	not determined	V
AY175655	XXXX/XXXX/AV_1300/95_TB0213G/GTZDK95058	AV 1300/95 TB0213G/GTZDK95058	XXXX	XXXX	not determined	VI
AY175656	XXXX/XXXX/AV_1300/95_TB0224D/ATZDK95080	AV 1300/95 TB0224D/ATZDK95080	XXXX	XXXX	not determined	V
AY175657	XXXX/XXXX/AV_1817/90_8509-20-1215/AU90100	AV 1817/90 8509-20-1215/AU90100	XXXX	XXXX	not determined	not determined
AY175658	XXXX/XXXX/AV_1236/98_1238/AUCK98026	AV 1236/98 1238/AUCK98026	XXXX	XXXX	not determined	not determined
AY175659	XXXX/XXXX/AV_1236/98_1249/AUCK98027	AV 1236/98 1249/AUCK98027	XXXX	XXXX	not determined	not determined
AY175660	XXXX/XXXX/AV_1236/98_1154/AUCK98028	AV 1236/98 1154/AUCK98028	XXXX	XXXX	not determined	not determined
AY175661	XXXX/XXXX/AV_1141/98_10603/EZA98003	AV 1141/98 10603/EZA98003	XXXX	XXXX	not determined	II
AY175662	XXXX/XXXX/AV_1573/92_628/92/BAECK92084	AV 1573/92 628/92/BAECK92084	XXXX	XXXX	not determined	VI
AY175663	XXXX/XXXX/AV_51/96_40-1084-95/BAECK95088	AV 51/96 40-1084-95/BAECK95088	XXXX	XXXX	not determined	VI
AY175664	XXXX/XXXX/AV_51/96_4511-592-95/BAEHO95114	AV 51/96 4511-592-95/BAEHO95114	XXXX	XXXX	not determined	VI
AY175665	XXXX/XXXX/AV_1017/99_241/BAEFA99142	AV 1017/99 241/BAEFA99142	XXXX	XXXX	not determined	VI
AY175667	XXXX/XXXX/AV_1573/92_804-90/BAEPE92085	AV 1573/92 804-90/BAEPE92085	XXXX	XXXX	not determined	VI
AY175668	XXXX/XXXX/AV_1017/99_237/BAEPI99109	AV 1017/99 237/BAEPI99109	XXXX	XXXX	not determined	VI
AY175669	XXXX/XXXX/AV_1881/91_Haskovo/BBGCK68168	AV 1881/91 Haskovo/BBGCK68168	XXXX	XXXX	not determined	IV
AY175670	XXXX/XXXX/AV_387/93_75-457/BCACO75140	AV 387/93 75-457/BCACO75140	XXXX	XXXX	not determined	Va
AY175673	XXXX/XXXX/AV_889/90_A28759/BHKPI89172	AV 889/90 A28759/BHKPI89172	XXXX	XXXX	not determined	VI
AY175674	XXXX/XXXX/AV_1052/84/HUPI84167	AV 1052/84/HUPI84167	XXXX	XXXX	not determined	V
AY175675	XXXX/XXXX/AV_374/94_796/BINCK94170	AV 374/94 796/BINCK94170	XXXX	XXXX	not determined	not determined
AY175676	XXXX/XXXX/Mukteswar/BINLA40166	Mukteswar/BINLA40166	XXXX	XXXX	not determined	III
AY175677	XXXX/XXXX/AV_1094/90_144/BMYBU87078	AV 1094/90 144/BMYBU87078	XXXX	XXXX	not determined	XII
AY175678	XXXX/XXXX/AV_1094/90_138/BMYCK82175	AV 1094/90 138/BMYCK82175	XXXX	XXXX	not determined	not determined
AY175679	XXXX/XXXX/AV_120/95_sp/BPEBR95144	AV 120/95 sp/BPEBR95144	XXXX	XXXX	not determined	VI
AY175680	XXXX/XXXX/AV_595/89_V61/BSACK89036	AV 595/89 V61/BSACK89036	XXXX	XXXX	not determined	VI
AY175682	XXXX/XXXX/AV_732/94_W3/CIDCK96271	AV 732/94 W3/CIDCK96271	XXXX	XXXX	not determined	VIIa
AY175683	XXXX/XXXX/AV 434/00 3013	AV 434/00 3013	XXXX	XXXX	not determined	XIII
AY175684	XXXX/XXXX/AV_1060/00_16/CNBR304	AV 1060/00 16/CNBR304	XXXX	XXXX	not determined	VIId
AY175685	XXXX/XXXX/AV_1060/00_8/CNOS303	AV 1060/00 8/CNOS303	XXXX	XXXX	not determined	VIId
AY175686	XXXX/XXXX/AV_365/99_990403/DCADK99020	AV 365/99 990403/DCADK99020	XXXX	XXXX	not determined	II
AY175687	XXXX/XXXX/AV_395/96_143/95/DEFO95092	AV 395/96 143/95/DEFO95092	XXXX	XXXX	not determined	VIIa
AY175688	XXXX/XXXX/AV_374/94_302/DINCK94135	AV 374/94 302/DINCK94135	XXXX	XXXX	not determined	II
AY175689	XXXX/XXXX/AV_374/94_306/DINCK94136	AV 374/94 306/DINCK94136	XXXX	XXXX	not determined	II
AY175690	XXXX/XXXX/AV_198/96_67/DINCK96042	AV 198/96 67/DINCK96042	XXXX	XXXX	not determined	XIII
AY175694	XXXX/XXXX/AV_412/95/DSACK95121	AV 412/95/DSACK95121	XXXX	XXXX	not determined	VI
AY175695	XXXX/XXXX/AV_322/98_40/97/EBROS98007	AV 322/98 40/97/EBROS98007	XXXX	XXXX	not determined	II
AY175696	XXXX/XXXX/AV_717/97_H94897/ECHBR97012	AV 717/97 H94897/ECHBR97012	XXXX	XXXX	not determined	II
AY175702	XXXX/XXXX/AV_1058/99_99143/EFRPI99117	AV 1058/99 99143/EFRPI99117	XXXX	XXXX	not determined	II
AY175706	XXXX/XXXX/AV_1185/96_E91/EPLBD96010	AV 1185/96 E91/EPLBD96010	XXXX	XXXX	not determined	II
AY175710	XXXX/XXXX/AV_862/95_5249/EZWOS95108	AV 862/95 5249/EZWOS95108	XXXX	XXXX	not determined	II
AY175711	XXXX/XXXX/AV_804/93_stremzi/FBG93149	AV 804/93 stremzi/FBG93149	XXXX	XXXX	not determined	XIII
AY175713	XXXX/XXXX/AV_340/94_NRV_213/FITBR94137	AV 340/94 NRV 213/FITBR94137	XXXX	XXXX	not determined	II
AY175718	XXXX/XXXX/AV_72/83_1128/6/85/GDEDK83030	AV 72/83 1128/6/85/GDEDK83030	XXXX	XXXX	not determined	Ic
AY175719	XXXX/XXXX/AV_892/97_F104597/GMYDK97031	AV 892/97 F104597/GMYDK97031	XXXX	XXXX	not determined	Ic
AY175720	XXXX/XXXX/AV_PanVac__2/P2_UQ_/GET99197	AV PanVac (2/P2 UQ)/GET99197	XXXX	XXXX	not determined	I
AY175722	XXXX/XXXX/AV_1104/94_34/95/GIEDK95032	AV 1104/94 34/95/GIEDK95032	XXXX	XXXX	not determined	Ib
AY175723	XXXX/XXXX/AV_740/99_39/99/GIEPH99089	AV 740/99 39/99/GIEPH99089	XXXX	XXXX	not determined	Ib
AY175724	XXXX/XXXX/AV_400/95/GNP95120	AV 400/95/GNP95120	XXXX	XXXX	not determined	II
AY175725	XXXX/XXXX/AV_1031/99_8043/95/GNZCK95113	AV 1031/99 8043/95/GNZCK95113	XXXX	XXXX	not determined	I
AY175726	XXXX/XXXX/AV_963/98_NZ5/97/GNZDK98025	AV 963/98 NZ5/97/GNZDK98025	XXXX	XXXX	not determined	not determined
AY175727	XXXX/XXXX/AV_1031/99_131/GNZDK76112	AV 1031/99 131/GNZDK76112	XXXX	XXXX	not determined	I
AY175728	XXXX/XXXX/AV_1300/95_MG04/08C/GTZCK95094	AV 1300/95 MG04/08C/GTZCK95094	XXXX	XXXX	not determined	V
AY175729	XXXX/XXXX/AV_72/93_252/HDEDK87157	AV 72/93 252/HDEDK87157	XXXX	XXXX	not determined	Ic
AY175737	XXXX/XXXX/AV_941/99_3430/ITPI99129	AV 941/99 3430/ITPI99129	XXXX	XXXX	not determined	Ic
AY175738	XXXX/XXXX/AV_1196/96_18/JAEFA96038	AV 1196/96 18/JAEFA96038	XXXX	XXXX	not determined	VI
AY175739	XXXX/XXXX/AV_851/95_315995/JPTBR95104	AV 851/95 315995/JPTBR95104	XXXX	XXXX	not determined	XIII
AY175740	XXXX/XXXX/AV_549/94_2127/94/JPTCK94045	AV 549/94 2127/94/JPTCK94045	XXXX	XXXX	not determined	XIII
AY175741	XXXX/XXXX/AV_1375/96_4355/96/JPTCK96082	AV 1375/96 4355/96/JPTCK96082	XXXX	XXXX	not determined	XIII
AY175742	XXXX/XXXX/AV_450/95/LSECE95106	AV 450/95/LSECE95106	XXXX	XXXX	not determined	Ic
AY175743	XXXX/XXXX/AV_42/90/LUKDK90152	AV 42/90/LUKDK90152	XXXX	XXXX	not determined	Ic
AY175744	XXXX/XXXX/AV_1297/83/LUSLO83156	AV 1297/83/LUSLO83156	XXXX	XXXX	not determined	Ic
AY175746	XXXX/XXXX/AV_295/94_9231/NCHHE94139	AV 295/94 9231/NCHHE94139	XXXX	XXXX	not determined	VIIa
AY175747	XXXX/XXXX/AV_1041/94_R1-93/NDECK94147	AV 1041/94 R1-93/NDECK94147	XXXX	XXXX	not determined	VIIa
AY175750	XXXX/XXXX/AV_620/00_nor/NOPI00245	AV 620/00 nor/NOPI00245	XXXX	XXXX	not determined	Ib
AY175751	XXXX/XXXX/AV_1281/96_UEA-85/PAEPI96210	AV 1281/96 UEA-85/PAEPI96210	XXXX	XXXX	not determined	VI
AY175754	XXXX/XXXX/AV_819/99_1383/PDEPI99063	AV 819/99 1383/PDEPI99063	XXXX	XXXX	not determined	VIi
AY175755	XXXX/XXXX/AV_654/95/PDKPI95103	AV 654/95/PDKPI95103	XXXX	XXXX	not determined	VIe
AY175756	XXXX/XXXX/AV_623/00_9701/PIEPI00242	AV 623/00 9701/PIEPI00242	XXXX	XXXX	not determined	VIi
AY175757	XXXX/XXXX/AV_710/96_pv48/96/PIEPI96302	AV 710/96 pv48/96/PIEPI96302	XXXX	XXXX	not determined	VIb
AY175759	XXXX/XXXX/AV_434/00_2736/PITTD00177	AV 434/00 2736/PITTD00177	XXXX	XXXX	not determined	VIa
AY175760	XXXX/XXXX/AV_316/98_Arabia_8/PSAPI98201	AV 316/98 Arabia 8/PSAPI98201	XXXX	XXXX	not determined	VI
AY175761	XXXX/XXXX/AV_929/92_852691/PTTY91146	AV 929/92 852691/PTTY91146	XXXX	XXXX	not determined	XIII
AY175763	XXXX/XXXX/AV_927/95_F_coven_manis/PTRPI95107	AV 927/95 F coven manis/PTRPI95107	XXXX	XXXX	not determined	VIf
AY175766	XXXX/XXXX/AV_2145/84/PUKPI84125	AV 2145/84/PUKPI84125	XXXX	XXXX	not determined	VIe
AY175767	XXXX/XXXX/AV_1745/88_Win/PUKPI88284	AV 1745/88 Win/PUKPI88284	XXXX	XXXX	not determined	VIb
AY175768	XXXX/XXXX/AV_1528/89/PUKPI89124	AV 1528/89/PUKPI89124	XXXX	XXXX	not determined	VIb
AY175769	XXXX/XXXX/AV_2162/90/PUKPI90126	AV 2162/90/PUKPI90126	XXXX	XXXX	not determined	VIb
AY175770	XXXX/XXXX/AV_921/99_vla_win/PUKPI99064	AV 921/99 vla win/PUKPI99064	XXXX	XXXX	not determined	VIi
AY175771	XXXX/XXXX/AV_814/99/PUKPI99128	AV 814/99/PUKPI99128	XXXX	XXXX	not determined	VIi
AY175774	XXXX/XXXX/AV_888/99_MZ-5-99/PZAPI99091	AV 888/99 MZ-5-99/PZAPI99091	XXXX	XXXX	not determined	Id
AY175776	XXXX/XXXX/AV_927/95_COVEN_2/TRCK95111	AV 927/95 COVEN 2/TRCK95111	XXXX	XXXX	not determined	VI
AY175777	XXXX/XXXX/AV_813/99/UKDK99127	AV 813/99/UKDK99127	XXXX	XXXX	not determined	Ib
AY190518	XXXX/XXXX/HU-1/02	HU-1/02	XXXX	XXXX	not determined	VIi
AY210489	XXXX/XXXX/ZA719/UP/97	ZA719/UP/97	XXXX	XXXX	not determined	II
AY210490	XXXX/XXXX/ZA1366/UP/99	ZA1366/UP/99	XXXX	XXXX	not determined	II
AY210491	XXXX/XXXX/ZA680/UP/00	ZA680/UP/00	XXXX	XXXX	not determined	II
AY210492	XXXX/XXXX/ZA1454/UP/95	ZA1454/UP/95	XXXX	XXXX	not determined	II
AY210493	XXXX/XXXX/ZA12150/Worc/01	ZA12150/Worc/01	XXXX	XXXX	not determined	II
AY210494	XXXX/XXXX/ZA839/UP/97	ZA839/UP/97	XXXX	XXXX	not determined	XIII
AY210495	XXXX/XXXX/ZA928/UP/97	ZA928/UP/97	XXXX	XXXX	not determined	XIII
AY210497	XXXX/XXXX/ZA606/UP/00	ZA606/UP/00	XXXX	XXXX	not determined	VIII
AY210499	XXXX/XXXX/ZA825/UP/97	ZA825/UP/97	XXXX	XXXX	not determined	XIII
AY210500	XXXX/XXXX/ZA549/UP/99	ZA549/UP/99	XXXX	XXXX	not determined	XIII
AY210501	XXXX/XXXX/ZA1521/UP/99	ZA1521/UP/99	XXXX	XXXX	not determined	XIII
AY210502	XXXX/XXXX/ZA7351/Rvsdl/98	ZA7351/Rvsdl/98	XXXX	XXXX	not determined	XIII
AY210503	XXXX/XXXX/ZA3291/Klpmts/99	ZA3291/Klpmts/99	XXXX	XXXX	not determined	XIII
AY210504	XXXX/XXXX/ZA842/UP/97	ZA842/UP/97	XXXX	XXXX	not determined	XIII
AY210505	XXXX/XXXX/ZA751/UP/98	ZA751/UP/98	XXXX	XXXX	not determined	XIII
AY210506	XXXX/XXXX/ZA874/UP/98	ZA874/UP/98	XXXX	XXXX	not determined	XIII
AY210507	XXXX/XXXX/ZA148/UP/98	ZA148/UP/98	XXXX	XXXX	not determined	XIII
AY210508	XXXX/XXXX/ZA704/UP/98	ZA704/UP/98	XXXX	XXXX	not determined	XIII
AY210509	XXXX/XXXX/ZA983/UP/96	ZA983/UP/96	XXXX	XXXX	not determined	XIII
AY210510	XXXX/XXXX/ZA1320/UP/99	ZA1320/UP/99	XXXX	XXXX	not determined	XIII
AY210511	XXXX/XXXX/ZA444/B/98	ZA444/B/98	XXXX	XXXX	not determined	XIII
AY210512	XXXX/XXXX/ZA7381/98	ZA7381/98	XXXX	XXXX	not determined	XIII
AY225110	XXXX/China/HB92	HB92	China	XXXX	II	II
AY246035	XXXX/XXXX/chicken/Mexico/3310/00	chicken/Mexico/3310/00	XXXX	XXXX	not determined	Vb
AY246036	XXXX/XXXX/chicken/Mexico/290/00	chicken/Mexico/290/00	XXXX	XXXX	not determined	Vb
AY246037	XXXX/XXXX/chicken/Mexico/300/00	chicken/Mexico/300/00	XXXX	XXXX	not determined	Vb
AY246038	XXXX/XXXX/chicken/Mexico/3073/00	chicken/Mexico/3073/00	XXXX	XXXX	not determined	Vb
AY246039	XXXX/XXXX/chicken/Mexico/3242/99	chicken/Mexico/3242/99	XXXX	XXXX	not determined	Vb
AY246042	XXXX/XXXX/chicken/Mexico/5166/98	chicken/Mexico/5166/98	XXXX	XXXX	not determined	Vb
AY246043	XXXX/XXXX/chicken/Mexico/4055/00	chicken/Mexico/4055/00	XXXX	XXXX	not determined	Vb
AY246044	XXXX/XXXX/chicken/Mexico/4100/99	chicken/Mexico/4100/99	XXXX	XXXX	not determined	Vb
AY246045	XXXX/XXXX/chicken/Mexico/4702/00	chicken/Mexico/4702/00	XXXX	XXXX	not determined	Vb
AY246046	XXXX/XXXX/chicken/Mexico/3/00	chicken/Mexico/3/00	XXXX	XXXX	not determined	Vb
AY246047	XXXX/XXXX/chicken/Mexico/6244/98	chicken/Mexico/6244/98	XXXX	XXXX	not determined	Vb
AY246051	XXXX/XXXX/chicken/U.S._CA_/229808/03	chicken/U.S.(CA)/229808/03	XXXX	XXXX	not determined	Vb
AY246052	XXXX/XXXX/chicken/U.S._NV_/232947/03	chicken/U.S.(NV)/232947/03	XXXX	XXXX	not determined	Vb
AY252120	XXXX/XXXX/HU-1114/90	HU-1114/90	XXXX	XXXX	not determined	VIb
AY253912	XXXX/China/YN-PA01	YN-PA01	China	XXXX	VIId	VIId
AY288987	1971/USA/Largo/71	Largo/71	USA	1971	Vb	Vb
AY288988	XXXX/Tanzania_Belgium_China/28710/93	parakeet/Tanzania,Belgium,China/28710/93	XXXX	XXXX	VII	VII
AY288992	1972/USA/1083	1083	USA	1972	VI	VI
AY288993	2000/Honduras/1500	1500	Honduras	2000	Vb	Vb
AY288995	2000/Italy/2736	dove/Italy/2736/00	XXXX	2000	VIa	VIa
AY288996	2000/Italy/116600	116600	Italy	2000	VIi	VIi
AY288997	1990/Kenya/13990	13990	Kenya	1990	VI	VI
AY288998	1990/Indonesia/14698/90	14698/90	Indonesia	1990	VIIa	VIIa
AY288999	1996/Mexico/37821/96	37821/96	Mexico	1996	Vb	Vb
AY289000	1948/USA/Roakin/48	Roakin/48	USA	1948	II	II
AY289002	1989/USA/VGGA/89	VGGA/89	USA	1989	II	II
AY289194	XXXX/XXXX/NDV/Turkey/Ontario/CN36/2003	NDV/Turkey/Ontario/CN36/2003	XXXX	XXXX	not determined	Ic
AY325797	XXXX/China/GPV-SF02	GPV-SF02	China	XXXX	VIId	VIId
AY325798	XXXX/China/YN-P1	YN-P1	China	XXXX	VIe	VIe
AY325799	XXXX/China/YN-C1	YN-C1	China	XXXX	VIIe	VIIe
AY325909	XXXX/China/YN-C2	YN-C2	China	XXXX	VIId	VIId
AY337464	XXXX/XXXX/China	China	XXXX	XXXX	not determined	VIId
AY338284	1998/XXXX/Y98	Y98	XXXX	1998	VIIb	VIIb
AY341061	XXXX/XXXX/LuoY	LuoY	XXXX	XXXX	IX	IX
AY359876	1997/India/NDVCUL97	NDVCUL97	India	1997	II	II
AY390288	XXXX/XXXX/YZ9712	YZ9712	XXXX	XXXX	not determined	VIe
AY390289	XXXX/XXXX/NC9701	NC9701	XXXX	XXXX	not determined	VIe
AY390290	XXXX/XXXX/NP9904	NP9904	XXXX	XXXX	not determined	VIe
AY390291	XXXX/XXXX/PB9601	PB9601	XXXX	XXXX	not determined	VIe
AY390294	XXXX/XXXX/ZG	ZG	XXXX	XXXX	not determined	VII
AY390295	XXXX/XXXX/ZC94	ZC94	XXXX	XXXX	not determined	VI
AY390296	XXXX/XXXX/Z32	Z32	XXXX	XXXX	not determined	VI
AY390298	XXXX/XXXX/CN98F7	CN98F7	XXXX	XXXX	not determined	VII
AY390301	XXXX/XXXX/HEBC3	HEBC3	XXXX	XXXX	not determined	VII
AY390302	XXXX/XXXX/HG97	HG97	XXXX	XXXX	not determined	VIId
AY390303	XXXX/XXXX/KGC	KGC	XXXX	XXXX	not determined	VIId
AY390304	XXXX/XXXX/SHai	SHai	XXXX	XXXX	not determined	VIId
AY390305	XXXX/XXXX/SX	SX	XXXX	XXXX	not determined	VII
AY390306	XXXX/XXXX/TShan	TShan	XXXX	XXXX	not determined	VII
AY390307	XXXX/XXXX/T02	T02	XXXX	XXXX	not determined	VIIe
AY390308	XXXX/XXXX/WG	WG	XXXX	XXXX	not determined	IX
AY390309	XXXX/XXXX/Y98	Y98	XXXX	XXXX	not determined	VII
AY390310	XXXX/XXXX/YG97	YG97	XXXX	XXXX	not determined	VIId
AY390311	XXXX/XXXX/YG98-2C4	YG98-2C4	XXXX	XXXX	not determined	VII
AY390312	XXXX/XXXX/YLF3	YLF3	XXXX	XXXX	not determined	VII
AY390313	XXXX/XXXX/YMF3	YMF3	XXXX	XXXX	not determined	VII
AY390314	XXXX/XXXX/PK9910	PK9910	XXXX	XXXX	not determined	II
AY390315	XXXX/XXXX/T01	T01	XXXX	XXXX	not determined	Ic
AY427817	XXXX/XXXX/Heb02	Heb02	XXXX	XXXX	Ia	Ia
AY438627	XXXX/XXXX/gamefowl/US_TX_/248306/03	gamefowl/US(TX)/248306/03	XXXX	XXXX	not determined	Vb
AY438628	XXXX/XXXX/chicken/U.S._CA_/5634/03	chicken/U.S.(CA)/5634/03	XXXX	XXXX	not determined	Vb
AY444496	XXXX/XXXX/yellow_nape_parrot/U.S._MA_/19120/87	yellow nape parrot/U.S.(MA)/19120/87	XXXX	XXXX	not determined	Vb
AY444497	XXXX/XXXX/moluccan/Indonesia/904/87	moluccan/Indonesia/904/87	XXXX	XXXX	not determined	VIIa
AY444498	XXXX/XXXX/parrot/U.S._MO_/31378/96	parrot/U.S.(MO)/31378/96	XXXX	XXXX	not determined	Vb
AY444500	XXXX/XXXX/parrot/U.S._OK_/32932/96	parrot/U.S.(OK)/32932/96	XXXX	XXXX	not determined	Vb
AY444501	XXXX/XXXX/pigeon/U.S._TX_/17498/98	pigeon/U.S.(TX)/17498/98	XXXX	XXXX	not determined	VIh
AY444502	XXXX/XXXX/gamefowl/U.S._CA_/24225/98	gamefowl/U.S.(CA)/24225/98	XXXX	XXXX	not determined	VIII
AY445669	XXXX/XXXX/ZA469/PPMV1/02	ZA469/PPMV1/02	XXXX	XXXX	not determined	VIa
AY471721	XXXX/United Arab Emirates/PAEPI00377/377	PAEPI00377/377	United Arab Emirates	XXXX	not determined	VIi
AY471722	XXXX/Ireland/PIEPI00246/246	PIEPI00246/246	Ireland	XXXX	not determined	VIi
AY471724	2000/Ireland/IEPI00242	IEPI00242	Ireland	2000	not determined	VIi
AY471725	XXXX/United Kingdom/PUKPI02428/428	PUKPI02428/428	United Kingdom	XXXX	not determined	VIi
AY471726	XXXX/United Kingdom/PUKPI00250/250	PUKPI00250/250	United Kingdom	XXXX	not determined	VIi
AY471727	XXXX/United Kingdom/PUKPI02429/429	PUKPI02429/429	United Kingdom	XXXX	not determined	VIi
AY471728	XXXX/United Arab Emirates/PAEPI00318/318	PAEPI00318/318	United Arab Emirates	XXXX	not determined	VIi
AY471730	XXXX/United Kingdom/PUKPI02423/423	PUKPI02423/423	United Kingdom	XXXX	not determined	VIi
AY471732	XXXX/Ireland/PIEPI01363/363	PIEPI01363/363	Ireland	XXXX	not determined	VIi
AY471733	2001/Ireland/PIEPI01369	PIEPI01369	Ireland	2001	not determined	VIi
AY471735	XXXX/Canada/PCAPI91374/374	PCAPI91374/374	Canada	XXXX	not determined	VIi
AY471736	XXXX/United Kingdom/PUKPI01421/421	PUKPI01421/421	United Kingdom	XXXX	not determined	VIi
AY471737	XXXX/Ireland/PIEPI02436/436	PIEPI02436/436	Ireland	XXXX	not determined	VIi
AY471738	XXXX/Denmark/PDKPI00316/316	PDKPI00316/316	Denmark	XXXX	not determined	VIi
AY471739	XXXX/Denmark/PDKPI01322/322	PDKPI01322/322	Denmark	XXXX	not determined	VIi
AY471741	XXXX/Italy/PITCK00343/343	PITCK00343/343	Italy	XXXX	not determined	VIi
AY471742	XXXX/Italy/PITDO01321/321	PITDO01321/321	Italy	XXXX	not determined	VIi
AY471743	XXXX/Ireland/PIEPI01387/387	PIEPI01387/387	Ireland	XXXX	not determined	VIi
AY471744	XXXX/Ireland/PIEPI00339/339	PIEPI00339/339	Ireland	XXXX	not determined	VIi
AY471745	XXXX/United Arab Emirates/PAEPI00366/366	PAEPI00366/366	United Arab Emirates	XXXX	not determined	VIi
AY471746	XXXX/United Kingdom/PUKPI00248/248	PUKPI00248/248	United Kingdom	XXXX	not determined	VIi
AY471747	XXXX/Belgium/PBEPI98327/327	PBEPI98327/327	Belgium	XXXX	not determined	VIi
AY471748	XXXX/United Kingdom/PUKPI86240/240	PUKPI86240/240	United Kingdom	XXXX	not determined	VIb
AY471751	XXXX/United Kingdom/PUKPI02422/422	PUKPI02422/422	United Kingdom	XXXX	not determined	VIi
AY471752	XXXX/United Kingdom/PUKPI01383/383	PUKPI01383/383	United Kingdom	XXXX	not determined	VIi
AY471753	XXXX/United Kingdom/PUKPI01426/426	PUKPI01426/426	United Kingdom	XXXX	not determined	VIi
AY471754	XXXX/United Kingdom/PUKPI02435/435	PUKPI02435/435	United Kingdom	XXXX	not determined	VIi
AY471755	XXXX/United Kingdom/PUKPI02431/431	PUKPI02431/431	United Kingdom	XXXX	not determined	VIi
AY471756	XXXX/United Kingdom/PUKPI02434/434	PUKPI02434/434	United Kingdom	XXXX	not determined	VIi
AY471758	XXXX/United Kingdom/PUKPI90213/213	PUKPI90213/213	United Kingdom	XXXX	not determined	VIa
AY471759	XXXX/Austria/PATPI95295/295	PATPI95295/295	Austria	XXXX	not determined	VIa
AY471760	XXXX/Austria/PATPI98206/206	PATPI98206/206	Austria	XXXX	not determined	VIa
AY471761	XXXX/Denmark/PDKPI93202/202	PDKPI93202/202	Denmark	XXXX	not determined	VIa
AY471762	XXXX/Germany/PDEPI94409/409	PDEPI94409/409	Germany	XXXX	not determined	VIa
AY471764	XXXX/United Kingdom/PUKPI94400/400	PUKPI94400/400	United Kingdom	XXXX	not determined	VIa
AY471765	XXXX/France/PFRPI98372/372	PFRPI98372/372	France	XXXX	not determined	VIa
AY471766	XXXX/United Kingdom/PUKPI98355/355	PUKPI98355/355	United Kingdom	XXXX	not determined	VIa
AY471767	XXXX/Germany/PDEPI94217/217	PDEPI94217/217	Germany	XXXX	not determined	VIa
AY471768	XXXX/Ireland/PIEPI96349/349	PIEPI96349/349	Ireland	XXXX	not determined	VIa
AY471769	XXXX/Italy/PITPI99232/232	PITPI99232/232	Italy	XXXX	not determined	VIa
AY471771	XXXX/Austria/PATPI97205/205	PATPI97205/205	Austria	XXXX	not determined	VIa
AY471773	1995/Turkey/PTRBU95211	PTRBU95211	Turkey	1995	not determined	VI
AY471774	XXXX/Portugal/PPTPI01315/315	PPTPI01315/315	Portugal	XXXX	not determined	VI
AY471775	XXXX/Portugal/PPTPI99395/395	PPTPI99395/395	Portugal	XXXX	not determined	VI
AY471776	XXXX/Portugal/PPTPI98388/388	PPTPI98388/388	Portugal	XXXX	not determined	VI
AY471777	XXXX/Portugal/PPTPI99393/393	PPTPI99393/393	Portugal	XXXX	not determined	VI
AY471778	XXXX/Austria/PATPI97345/345	PATPI97345/345	Austria	XXXX	not determined	VI
AY471779	XXXX/United Arab Emirates/PAEPI98367/367	PAEPI98367/367	United Arab Emirates	XXXX	not determined	VI
AY471780	XXXX/United Arab Emirates/PAEPI99361/361	PAEPI99361/361	United Arab Emirates	XXXX	not determined	VI
AY471781	1996/United Arab Emirates/PAEPI96210	PAEPI96210	United Arab Emirates	1996	not determined	VI
AY471782	XXXX/United Arab Emirates/PAEPI97415/415	PAEPI97415/415	United Arab Emirates	XXXX	not determined	VI
AY471783	XXXX/United Arab Emirates/PAEKE98373/373	PAEKE98373/373	United Arab Emirates	XXXX	not determined	VI
AY471784	1998/United Arab Emirates/PAEKE98398	PAEKE98398	United Arab Emirates	1998	not determined	VI
AY471785	XXXX/United Arab Emirates/PAEKE99364/364	PAEKE99364/364	United Arab Emirates	XXXX	not determined	VI
AY471786	1998/Saudi Arabia/PSAPI98390	PSAPI98390	Saudi Arabia	1998	not determined	VI
AY471787	XXXX/Israel/PILSW01382/382	PILSW01382/382	Israel	XXXX	not determined	VI
AY471788	XXXX/Israel/PILPI01381/381	PILPI01381/381	Israel	XXXX	not determined	VI
AY471789	XXXX/Austria/PATPI00323/323	PATPI00323/323	Austria	XXXX	not determined	VIg
AY471790	XXXX/United Kingdom/PUKPI89228/228	PUKPI89228/228	United Kingdom	XXXX	not determined	VIe
AY471791	XXXX/United Kingdom/PUKPI89283/283	PUKPI89283/283	United Kingdom	XXXX	not determined	VIe
AY471792	XXXX/United Kingdom/PUKPI90218/218	PUKPI90218/218	United Kingdom	XXXX	not determined	VIe
AY471793	XXXX/United Kingdom/PUKPI88286/286	PUKPI88286/286	United Kingdom	XXXX	not determined	VIe
AY471794	XXXX/Finland/PFIPI92333/333	PFIPI92333/333	Finland	XXXX	not determined	VIe
AY471797	XXXX/Canada/PCAPI91412/412	PCAPI91412/412	Canada	XXXX	not determined	VIh
AY471798	XXXX/United Kingdom/PUKPI90236/236	PUKPI90236/236	United Kingdom	XXXX	not determined	VIb
AY471799	XXXX/United Kingdom/PUKPI91344/344	PUKPI91344/344	United Kingdom	XXXX	not determined	VIb
AY471800	XXXX/United Kingdom/PUKPI91233/233	PUKPI91233/233	United Kingdom	XXXX	not determined	VIb
AY471801	XXXX/United Kingdom/PUKPI90221/221	PUKPI90221/221	United Kingdom	XXXX	not determined	VIb
AY471802	XXXX/United Kingdom/PUKPI90222/222	PUKPI90222/222	United Kingdom	XXXX	not determined	VIb
AY471803	1990/United Kingdom/PUKPI90230	PUKPI90230	United Kingdom	1990	not determined	VIb
AY471805	XXXX/United Kingdom/PUKPI91353/353	PUKPI91353/353	United Kingdom	XXXX	not determined	VIb
AY471806	XXXX/Ireland/PIECK91301/301	PIECK91301/301	Ireland	XXXX	not determined	VIb
AY471807	XXXX/Ireland/PIEPI92332/332	PIEPI92332/332	Ireland	XXXX	not determined	VIb
AY471808	XXXX/Ireland/PIECK96338/338	PIECK96338/338	Ireland	XXXX	not determined	VIb
AY471809	XXXX/Ireland/PIECK92326/326	PIECK92326/326	Ireland	XXXX	not determined	VIb
AY471810	XXXX/United Kingdom/PUKPI90397/397	PUKPI90397/397	United Kingdom	XXXX	not determined	VIb
AY471811	XXXX/United Kingdom/PUKPI--417/417	PUKPI--417/417	United Kingdom	XXXX	not determined	VIb
AY471812	XXXX/United Kingdom/PUKPI--418/418	PUKPI--418/418	United Kingdom	XXXX	not determined	VIb
AY471813	XXXX/United Kingdom/PUKPI93399/399	PUKPI93399/399	United Kingdom	XXXX	not determined	VIb
AY471814	XXXX/United Kingdom/PUKPI93404/404	PUKPI93404/404	United Kingdom	XXXX	not determined	VIb
AY471815	XXXX/Ireland/PIEPI91375/375	PIEPI91375/375	Ireland	XXXX	not determined	VIb
AY471816	XXXX/United Kingdom/PUKPI93396/396	PUKPI93396/396	United Kingdom	XXXX	not determined	VIb
AY471817	XXXX/United Kingdom/PUKDO96438/438	PUKDO96438/438	United Kingdom	XXXX	not determined	VIb
AY471818	1996/United Kingdom/PUKPH96441	PUKPH96441	United Kingdom	1996	not determined	VIb
AY471819	XXXX/United Kingdom/PUKPI90214/214	PUKPI90214/214	United Kingdom	XXXX	not determined	VIb
AY471820	1988/United Kingdom/PUKPI88256	PUKPI88256	United Kingdom	1988	not determined	VIb
AY471822	XXXX/United Kingdom/PUKPI88290/290	PUKPI88290/290	United Kingdom	XXXX	not determined	VIb
AY471823	XXXX/United Kingdom/PUKPI88238/238	PUKPI88238/238	United Kingdom	XXXX	not determined	VIb
AY471824	XXXX/United Kingdom/PUKPI86244/244	PUKPI86244/244	United Kingdom	XXXX	not determined	VIb
AY471825	XXXX/United Kingdom/PUKPI90275/275	PUKPI90275/275	United Kingdom	XXXX	not determined	VIb
AY471826	XXXX/United Kingdom/PUKPI89229/229	PUKPI89229/229	United Kingdom	XXXX	not determined	VIb
AY471827	XXXX/United Kingdom/PUKPI89231/231	PUKPI89231/231	United Kingdom	XXXX	not determined	VIb
AY471828	XXXX/United Kingdom/PUKPI90280/280	PUKPI90280/280	United Kingdom	XXXX	not determined	VIb
AY471829	XXXX/Ireland/PIEPI90215/215	PIEPI90215/215	Ireland	XXXX	not determined	VIb
AY471830	1988/United Kingdom/PUKPI88224	PUKPI88224	United Kingdom	1988	not determined	VIb
AY471832	XXXX/United Kingdom/PUKPI88234/234	PUKPI88234/234	United Kingdom	XXXX	not determined	VIb
AY471833	XXXX/United Kingdom/PUKPI86247/247	PUKPI86247/247	United Kingdom	XXXX	not determined	VIb
AY471834	XXXX/Hungary/PHUPI84357/357	PHUPI84357/357	Hungary	XXXX	not determined	VIb
AY471835	XXXX/United Kingdom/PUKPI94401/401	PUKPI94401/401	United Kingdom	XXXX	not determined	VIb
AY471836	XXXX/United Kingdom/PUKPI89226/226	PUKPI89226/226	United Kingdom	XXXX	not determined	VIb
AY471837	XXXX/Italy/PITPI94406/406	PITPI94406/406	Italy	XXXX	not determined	VIb
AY471838	XXXX/Italy/PITPI98371/371	PITPI98371/371	Italy	XXXX	not determined	VIb
AY471840	XXXX/Italy/PITPI97341/341	PITPI97341/341	Italy	XXXX	not determined	VIb
AY471841	XXXX/Italy/PITPI96407/407	PITPI96407/407	Italy	XXXX	not determined	VIb
AY471844	XXXX/Austria/PATPI96335/335	PATPI96335/335	Austria	XXXX	not determined	VIb
AY471845	XXXX/Austria/PATPI96413/413	PATPI96413/413	Austria	XXXX	not determined	VIb
AY471846	XXXX/Italy/PITDO00289/289	PITDO00289/289	Italy	XXXX	not determined	VIb
AY471847	XXXX/United Kingdom/PUKPI84259/259	PUKPI84259/259	United Kingdom	XXXX	not determined	VIb
AY471848	XXXX/United Kingdom/PUKPI84260/260	PUKPI84260/260	United Kingdom	XXXX	not determined	VIb
AY471849	XXXX/Belgium/PBEPI84352/352	PBEPI84352/352	Belgium	XXXX	not determined	VIb
AY471850	XXXX/Italy/PITPI84354/354	PITPI84354/354	Italy	XXXX	not determined	VIb
AY471853	XXXX/United Kingdom/PUKRB84261/261	PUKRB84261/261	United Kingdom	XXXX	not determined	VIb
AY471854	XXXX/United Kingdom/PUKPI86239/239	PUKPI86239/239	United Kingdom	XXXX	not determined	VIb
AY471855	XXXX/United Kingdom/PUKPI84342/342	PUKPI84342/342	United Kingdom	XXXX	not determined	VIb
AY471856	XXXX/Hong Kong/PHKPI86358/358	PHKPI86358/358	Hong Kong	XXXX	not determined	VIb
AY508514	XXXX/China/F48E9c	F48E9	China	XXXX	IX	IX
AY562986	1993/USA/anhinga	anhinga	USA	1993	Va	Va
AY562987	2002/USA/21147202	21147202	USA	2002	Vb	Vb
AY562988	1972/USA/1083_Fontana	1083_Fontana	USA	1972	VI	VI
AY562989	2000/Italy/2736-00	2736-00	Italy	2000	VIa	VIa
AY562990	1971/USA/Lar	Lar	USA	1971	Vb	Vb
AY562991	1967/Ireland/Ulster	Ulster	Ireland	1967	Id	Id
AY630410	XXXX/South Korea/Kr-48/82	Kr-48/82	South Korea	XXXX	not determined	V
AY630411	XXXX/South Korea/Kr-K/84	Kr-K/84	South Korea	XXXX	not determined	V
AY630412	XXXX/South Korea/Kr-D/84	Kr-D/84	South Korea	XXXX	not determined	VII
AY630413	XXXX/South Korea/Kr-M/88	Kr-M/88	South Korea	XXXX	not determined	VI
AY630414	XXXX/South Korea/Kr-12A/89	Kr-12A/89	South Korea	XXXX	not determined	VI
AY630415	XXXX/South Korea/Kr-102/89	Kr-102/89	South Korea	XXXX	not determined	VI
AY630416	XXXX/South Korea/Kr-163/90	Kr-163/90	South Korea	XXXX	not determined	VI
AY630417	XXXX/South Korea/Kr-9/91	Kr-9/91	South Korea	XXXX	not determined	VI
AY630418	XXXX/South Korea/Kr-104/92	Kr-104/92	South Korea	XXXX	not determined	VI
AY630419	XXXX/South Korea/Kr-077/95	Kr-077/95	South Korea	XXXX	not determined	VII
AY630420	XXXX/South Korea/Kr-146/95	Kr-146/95	South Korea	XXXX	not determined	VII
AY630421	XXXX/South Korea/Kr-279/95	Kr-279/95	South Korea	XXXX	not determined	VII
AY630422	XXXX/South Korea/Kr-147/97	Kr-147/97	South Korea	XXXX	not determined	VI
AY630423	XXXX/South Korea/Kr-005/00	Kr-005/00	South Korea	XXXX	not determined	VIId
AY630424	XXXX/South Korea/Kr-009/00	Kr-009/00	South Korea	XXXX	not determined	VIId
AY630425	XXXX/South Korea/Kr-010/00	Kr-010/00	South Korea	XXXX	not determined	VIId
AY630426	XXXX/South Korea/Kr-011/00	Kr-011/00	South Korea	XXXX	not determined	VIId
AY630432	XXXX/South Korea/Kr-352/00	Kr-352/00	South Korea	XXXX	not determined	VIId
AY630433	XXXX/South Korea/Kr-400/00	Kr-400/00	South Korea	XXXX	not determined	VIId
AY630434	XXXX/South Korea/Kr-401/00	Kr-401/00	South Korea	XXXX	not determined	VIId
AY630435	XXXX/South Korea/Kr-420/00	Kr-420/00	South Korea	XXXX	not determined	VIId
AY630436	XXXX/South Korea/Kr-188/02	Kr-188/02	South Korea	XXXX	not determined	VIId
AY630437	XXXX/China/ch-77/01	ch-77/01	China	XXXX	not determined	VII
AY630438	XXXX/China/ch-501/02	ch-501/02	China	XXXX	not determined	VIId
AY635805	XXXX/China _Guangxi/Gxc1	Gxc1	China: Guangxi	XXXX	not determined	VIId
AY635806	XXXX/China _Guangxi/Gxc2	Gxc2	China: Guangxi	XXXX	not determined	VII
AY635807	XXXX/China _Guangxi/Gxc48	Gxc48	China: Guangxi	XXXX	not determined	VII
AY635808	XXXX/China _Guangxi/Gxc49	Gxc49	China: Guangxi	XXXX	not determined	VIId
AY635809	XXXX/China _Guangxi/Gxc91A	Gxc91A	China: Guangxi	XXXX	not determined	VII
AY635810	XXXX/China _Guangxi/Gxg17	Gxg17	China: Guangxi	XXXX	not determined	VIId
AY635811	XXXX/China _Guangxi/Gxg44	Gxg44	China: Guangxi	XXXX	not determined	VIId
AY635815	XXXX/China _Guangxi/Gxp40	Gxp40	China: Guangxi	XXXX	not determined	VII
AY635816	XXXX/China _Guangxi/11176	11176	China: Guangxi	XXXX	not determined	VII
AY635818	XXXX/China _Guangxi/Gxq55	Gxq55	China: Guangxi	XXXX	not determined	VII
AY635819	XXXX/China _Guangxi/Gxt54	Gxt54	China: Guangxi	XXXX	not determined	VII
AY648304	XXXX/South Korea/Kr-029/00	Kr-029/00	South Korea	XXXX	not determined	VIId
AY648305	XXXX/South Korea/Kr-1129/83	Kr-1129/83	South Korea	XXXX	not determined	V
AY727881	1998/Argentina/32C/T.98	32C/T.98	Argentina	1998	not determined	not determined
AY727882	2000/Argentina/126C.00	126C.00	Argentina	2000	not determined	not determined
AY727883	XXXX/Argentina/88T.00	88T.00	Argentina	XXXX	II	II
AY734534	XXXX/Argentina/Trenque/Lauquen/70	Trenque/Lauquen/70	Argentina	XXXX	VIII	VIII
AY734535	1999/Argentina/Tigre699	Tigre699	Argentina	1999	VIb	VIb
AY734536	1997/Argentina/Capital3/97	Capital3/97	Argentina	1997	VI	VI
AY741404	1933/UK/Herts/33	Herts/33	UK	1933	IV	IV
AY845400	1946/USA/Lasota_AY	Lasota_AY	USA	1946	II	II
AY847352	XXXX/Kazakhstan/APMV-1/chicken/Almaty/22/98	APMV-1/chicken/Almaty/22/98	Kazakhstan	XXXX	not determined	XIII
AY847355	XXXX/Kazakhstan/APMV-1/chicken/Almaty/30/98	APMV-1/chicken/Almaty/30/98	Kazakhstan	XXXX	not determined	XIII
AY847357	XXXX/Kazakhstan/APMV-1/chicken/Almaty/34/98	APMV-1/chicken/Almaty/34/98	Kazakhstan	XXXX	not determined	XIII
AY847360	XXXX/Kazakhstan/APMV-1/chicken/Almaty/39/98	APMV-1/chicken/Almaty/39/98	Kazakhstan	XXXX	not determined	XIII
AY861659	2003/China/SP13	SP13	China	2003	II	II
AY865652	2001/Russia/Astr/2755	Astr/2755	Russia	2001	XIII	XIII
AY928933	1996/Iran/MK13/75	MK13/75	Iran	1996	not determined	XIII
AY928934	1998/Iran/KND/20	KND/20	Iran	1998	not determined	XIII
AY928935	1998/Iran/KND/3O	KND/3O	Iran	1998	not determined	XIII
AY928936	1999/Iran/KND/35	KND/35	Iran	1999	not determined	XIII
AY928937	XXXX/Iran/KND/40	KND/40	Iran	XXXX	not determined	XIII
AY928938	1995/Iran/KND/45	KND/45	Iran	1995	not determined	XIII
AY935489	2001/Australia/01-1108	01-1108	Australia	2001	Ia	Ia
AY935490	2002/Australia/02-1334	02-1334	Australia	2002	Ia	Ia
AY935491	1998/Australia/98-1154	98-1154	Australia	1998	Ia	Ia
AY935492	1998/Australia/98-1249	98-1249	Australia	1998	Ia	Ia
AY935493	1998/Australia/98-1252	98-1252	Australia	1998	Ia	Ia
AY935494	1999/Australia/99-655	99-655	Australia	1999	Ia	Ia
AY935495	1999/Australia/0868-hi	0868-hi	Australia	1999	Ia	Ia
AY935496	1999/Australia/0868-lo	0868-lo	Australia	1999	Ia	Ia
AY935497	1999/Australia/PR-32	PR-32	Australia	1999	Ia	Ia
AY935498	1999/Australia/1435	1435	Australia	1999	Ia	Ia
AY935499	2005/Australia/I-2vaccine	I-2vaccine	Australia	2005	Ia	Ia
AY935500	2005/Australia/I-2progenitor	I-2progenitor	Australia	2005	Ia	Ia
AY965078	2001/Russia/FarEast/2686	FarEast/2686	Russia	2001	Ib	Ib
AY965079	2001/Russia/FarEast/2713	FarEast/2713	Russia	2001	Ib	Ib
AY972101	2002/Russia/FarEast/3652	FarEast/3652	Russia	2002	Ib	Ib
AY972102	2002/Russia/FarEast/3638/	FarEast/3638/	Russia	2002	Ib	Ib
AY972103	2001/Russia/FarEast/2687	FarEast/2687	Russia	2001	Ib	Ib
D00243	1967/Ireland/Ulster/67	Ulster/67	Ireland	1967	Id	Id
DQ023198	2003/China/Fujian/FM1/03	Fujian/FM1/03	China	2003	II	II
DQ059485	XXXX/China/SD1/03	SD1/03	China	XXXX	not determined	II
DQ060053	XXXX/China/AQI-ND026	AQI-ND026	China	XXXX	II	II
DQ067447	2000/China/GX1/00	GX1/00	China	2000	VIIe	VIIe
DQ074636	XXXX/Taiwan/TW-799/04	TW-799/04	Taiwan	XXXX	not determined	VIIe
DQ074637	XXXX/Taiwan/TW-800/04	TW-800/04	Taiwan	XXXX	not determined	VIIe
DQ074638	XXXX/Taiwan/TW-817/04	TW-817/04	Taiwan	XXXX	not determined	VIIe
DQ074641	XXXX/Taiwan/TW-692/04	TW-692/04	Taiwan	XXXX	not determined	VIIe
DQ080015	XXXX/China/BP01/Beijing/1999	BP01/Beijing/1999	China	XXXX	not determined	VIId
DQ096596	XXXX/XXXX/HK-5/75	HK-5/75	XXXX	XXXX	not determined	Ia
DQ096597	XXXX/XXXX/HK-106/78	HK-106/78	XXXX	XXXX	not determined	Ia
DQ096598	XXXX/XXXX/MA-13/02	MA-13/02	XXXX	XXXX	not determined	IV
DQ096599	XXXX/XXXX/MA-307/77	MA-307/77	XXXX	XXXX	not determined	IV
DQ096602	XXXX/XXXX/PE-8/85	PE-8/85	XXXX	XXXX	not determined	V
DQ096604	XXXX/XXXX/EG-14/90	EG-14/90	XXXX	XXXX	not determined	VIf
DQ096605	XXXX/XXXX/ZA-6/72	ZA-6/72	XXXX	XXXX	not determined	not determined
DQ096606	XXXX/XXXX/MY-1/02	MY-1/02	XXXX	XXXX	not determined	VII
DQ097394	XXXX/XXXX/PHY-LMV42	PHY-LMV42	XXXX	XXXX	Ic	Ic
DQ114478	XXXX/XXXX/HZ	HZ	XXXX	XXXX	VIId	VIId
DQ195265	XXXX/USA/Lasota	Lasota	USA	XXXX	not determined	II
DQ198268	2002/China/NDV02-032	NDV02-032	China	2002	not determined	IX
DQ198269	2002/China/NDV02-033	NDV02-033	China	2002	not determined	VIId
DQ198270	2002/China/NDV02-034	NDV02-034	China	2002	not determined	II
DQ198271	2002/China/NDV02-040	NDV02-040	China	2002	not determined	VII
DQ198272	2002/China/NDV02-043	NDV02-043	China	2002	not determined	VIId
DQ198273	2002/China/NDV02-044	NDV02-044	China	2002	not determined	VIe
DQ198274	2002/China/NDV02-045	NDV02-045	China	2002	not determined	VII
DQ198275	2002/China/NDV02-046	NDV02-046	China	2002	not determined	VIIf
DQ198276	2002/China/NDV02-047	NDV02-047	China	2002	not determined	VIIf
DQ198277	2002/China/NDV02-048	NDV02-048	China	2002	not determined	VIId
DQ198278	2002/China/NDV02-049	NDV02-049	China	2002	not determined	VIId
DQ198279	2002/China/NDV02-050	NDV02-050	China	2002	not determined	II
DQ198280	2002/China/NDV02-052	NDV02-052	China	2002	not determined	VII
DQ198282	2002/China/NDV02-054	NDV02-054	China	2002	not determined	VI
DQ198284	2002/China/NDV02-056	NDV02-056	China	2002	not determined	VIId
DQ198287	2002/China/NDV02-068	NDV02-068	China	2002	not determined	VIIe
DQ198288	2002/China/NDV02-069	NDV02-069	China	2002	not determined	VI
DQ198290	2002/China/NDV02-071	NDV02-071	China	2002	not determined	VII
DQ198291	2002/China/NDV02-072	NDV02-072	China	2002	not determined	VII
DQ198293	2002/China/NDV02-074	NDV02-074	China	2002	not determined	II
DQ198294	2002/China/NDV02-075	NDV02-075	China	2002	not determined	VIId
DQ198296	2002/China/NDV02-445	NDV02-445	China	2002	not determined	VIId
DQ198298	2002/China/NDV02-447	NDV02-447	China	2002	not determined	II
DQ198300	2002/China/NDV02-449	NDV02-449	China	2002	not determined	VIId
DQ198302	2002/China/NDV02-451	NDV02-451	China	2002	not determined	VIId
DQ198304	2002/China/NDV02-456	NDV02-456	China	2002	not determined	II
DQ202263	2004/Russia/APMV1/hazel_grouse/Russia/Khabarovsk/2004	APMV1/hazel_grouse/Russia/Khabarovsk/2004	Russia	2004	not determined	VI
DQ217666	2003/China/NDV03-001	NDV03-001	China	2003	not determined	VI
DQ217667	2003/China/NDV03-002	NDV03-002	China	2003	not determined	VII
DQ217668	2003/China/NDV03-003	NDV03-003	China	2003	not determined	VI
DQ217669	2003/China/NDV03-004	NDV03-004	China	2003	not determined	VII
DQ217670	2003/China/NDV03-005	NDV03-005	China	2003	not determined	VI
DQ217671	2003/China/NDV03-006	NDV03-006	China	2003	not determined	VI
DQ217672	2003/China/NDV03-007	NDV03-007	China	2003	not determined	VI
DQ217673	2003/China/NDV03-008	NDV03-008	China	2003	not determined	VIId
DQ217674	2003/China/NDV03-009	NDV03-009	China	2003	not determined	IX
DQ217675	2003/China/NDV03-010	NDV03-010	China	2003	not determined	VIId
DQ217678	2003/China/NDV03-013	NDV03-013	China	2003	not determined	VIId
DQ217679	2003/China/NDV03-014	NDV03-014	China	2003	not determined	VII
DQ217683	2003/China/NDV03-018	NDV03-018	China	2003	not determined	VIIf
DQ217684	2003/China/NDV03-019	NDV03-019	China	2003	not determined	VIId
DQ217685	2003/China/NDV03-020	NDV03-020	China	2003	not determined	VIId
DQ217686	2003/China/NDV03-021	NDV03-021	China	2003	not determined	VIId
DQ217687	2003/China/NDV03-022	NDV03-022	China	2003	not determined	VIId
DQ217689	2003/China/NDV03-024	NDV03-024	China	2003	not determined	III
DQ217692	2003/China/NDV03-027	NDV03-027	China	2003	not determined	VIId
DQ217693	2003/China/NDV03-028	NDV03-028	China	2003	not determined	VII
DQ217694	2003/China/NDV03-029	NDV03-029	China	2003	not determined	II
DQ217697	2003/China/NDV03-032	NDV03-032	China	2003	not determined	VIIf
DQ217698	2003/China/NDV03-033	NDV03-033	China	2003	not determined	VIId
DQ217700	2003/China/NDV03-035	NDV03-035	China	2003	not determined	VIId
DQ217701	2003/China/NDV03-036	NDV03-036	China	2003	not determined	VIId
DQ217703	2003/China/NDV03-038	NDV03-038	China	2003	not determined	VIId
DQ217706	2003/China/NDV03-041	NDV03-041	China	2003	not determined	VII
DQ217708	2003/China/NDV03-043	NDV03-043	China	2003	not determined	VIId
DQ217709	2003/China/NDV03-044	NDV03-044	China	2003	not determined	VIIf
DQ217710	2003/China/NDV03-045	NDV03-045	China	2003	not determined	IX
DQ217713	2003/China/NDV03-048	NDV03-048	China	2003	not determined	VIId
DQ217714	2003/China/NDV03-049	NDV03-049	China	2003	not determined	VIId
DQ217715	2003/China/NDV03-050	NDV03-050	China	2003	not determined	VIIe
DQ217716	2003/China/NDV03-051	NDV03-051	China	2003	not determined	VIe
DQ217717	2003/China/NDV03-052	NDV03-052	China	2003	not determined	VII
DQ217718	2003/China/NDV03-053	NDV03-053	China	2003	not determined	VIIf
DQ217719	2003/China/NDV03-054	NDV03-054	China	2003	not determined	VIId
DQ217721	2003/China/NDV03-056	NDV03-056	China	2003	not determined	VII
DQ217724	2003/China/NDV03-059	NDV03-059	China	2003	not determined	II
DQ217725	2003/China/NDV03-060	NDV03-060	China	2003	not determined	VII
DQ217732	2004/China/NDV04-02	NDV04-02	China	2004	not determined	VIId
DQ217734	2004/China/NDV04-04	NDV04-04	China	2004	not determined	VIId
DQ217735	2004/China/NDV04-05	NDV04-05	China	2004	not determined	VIId
DQ217736	2004/China/NDV04-06	NDV04-06	China	2004	not determined	II
DQ217737	2004/China/NDV04-08	NDV04-08	China	2004	not determined	II
DQ217738	2004/China/NDV04-09	NDV04-09	China	2004	not determined	II
DQ217740	2004/China/NDV04-11	NDV04-11	China	2004	not determined	II
DQ217743	2004/China/NDV04-15	NDV04-15	China	2004	not determined	VIId
DQ217746	2004/China/NDV04-18	NDV04-18	China	2004	not determined	VII
DQ217748	2004/China/NDV04-21	NDV04-21	China	2004	not determined	VII
DQ217751	2004/China/NDV04-24	NDV04-24	China	2004	not determined	VII
DQ217752	2004/China/NDV04-30	NDV04-30	China	2004	not determined	VIId
DQ217753	2004/China/NDV04-31	NDV04-31	China	2004	not determined	VIId
DQ227244	XXXX/China/TJ03	TJ03	China	XXXX	IX	IX
DQ227245	2002/China/SBZ02	SBZ02	China	2002	II	II
DQ227246	1999/China/JS02	JS02	China	1999	VIIf	VIIf
DQ227247	2001/China/SDD01	SDD01	China	2001	VIIb	VIIb
DQ227248	2001/China/SGM01	SGM01	China	2001	VIId	VIId
DQ227249	2004/China/SQD04	SQD04	China	2004	VIIb	VIIb
DQ227250	1999/China/QE01	QE01	China	1999	II	II
DQ227251	2003/China/SKY03	SKY03	China	2003	VIId	VIId
DQ227252	2002/China/SBD02	SBD02	China	2002	IX	IX
DQ227253	2003/China/SPY03	SPY03	China	2003	VIId	VIId
DQ227254	2003/China/SWS03	SWS03	China	2003	VIIf	VIIf
DQ228921	2004/China/SQZ04	SQZ04	China	2004	II	II
DQ228922	2003/China/SL03	SL03	China	2003	VIIb	VIIb
DQ228923	2003/China/SY03	SY03	China	2003	II	II
DQ289793	XXXX/Turkey/A-M	A-M	Turkey	XXXX	not determined	XIII
DQ289794	XXXX/Turkey/A-C	A-C	Turkey	XXXX	not determined	XIII
DQ289795	XXXX/Turkey/C-1	C-1	Turkey	XXXX	not determined	XIII
DQ289796	XXXX/Turkey/I-1	I-1	Turkey	XXXX	not determined	VI
DQ289797	XXXX/Turkey/M-4	M-4	Turkey	XXXX	not determined	II
DQ296066	XXXX/Turkey/A-1	A-1	Turkey	XXXX	not determined	VIf
DQ296068	XXXX/Turkey/B-28	B-28	Turkey	XXXX	not determined	VIf
DQ296069	XXXX/Turkey/K-2	K-2	Turkey	XXXX	not determined	VIId
DQ296070	XXXX/Turkey/K-1	K-1	Turkey	XXXX	not determined	VIi
DQ363530	2003/China/WHZ034	WHZ034	China	2003	VIIb	VIIb
DQ363531	2003/China/JS06a	JS06	China	2003	VIId	VIId
DQ363532	2003/China/JS05	JS05	China	2003	II	II
DQ363533	2003/China/SCL03	SCL03	China	2003	VIIb	VIIb
DQ363534	2003/China/JS03	JS03	China	2003	VIId	VIId
DQ363535	2002/China/SF02_Fgene	SF02	China	2002	VIId	VIId
DQ363536	2005/China/TJ05	TJ05	China	2005	VIId	VIId
DQ363537	2004/China/Jinan04	Jinan04	China	2004	VIIe	VIIe
DQ363538	2001/China/Lye	Lye	China	2001	VII	VII
DQ368683	2005/China/GD05	GD05	China	2005	VIIb	VIIb
DQ417110	2001/China/JS01	JS01	China	2001	VIId	VIId
DQ417113	1996/China/STP96	STP96	China	1996	VIe	VIe
DQ439867	2005/China/NDV05-005	NDV05-005	China	2005	not determined	VII
DQ439868	2005/China/NDV05-007	NDV05-007	China	2005	not determined	VIId
DQ439869	2005/China/NDV05-008	NDV05-008	China	2005	not determined	VIId
DQ439871	2005/China/NDV05-011	NDV05-011	China	2005	not determined	VII
DQ439872	2005/China/NDV05-015	NDV05-015	China	2005	not determined	VIId
DQ439875	2005/China/NDV05-018	NDV05-018	China	2005	not determined	not determined
DQ439877	2005/China/NDV05-020	NDV05-020	China	2005	not determined	VIId
DQ439879	2005/China/NDV05-022	NDV05-022	China	2005	not determined	II
DQ439881	2005/China/NDV05-024	NDV05-024	China	2005	not determined	VIId
DQ439882	2005/China/NDV05-025	NDV05-025	China	2005	not determined	VIId
DQ439883	2005/China/NDV05-026	NDV05-026	China	2005	not determined	VII
DQ439884	2005/China/NDV05-027	NDV05-027	China	2005	not determined	VIi
DQ439885	2005/China/NDV05-028	NDV05-028	China	2005	not determined	VIe
DQ439886	2005/China/NDV05-029	NDV05-029	China	2005	VIe	VIe
DQ439888	2005/China/NDV05-031	NDV05-031	China	2005	not determined	VII
DQ439889	2005/China/NDV05-032	NDV05-032	China	2005	not determined	VIId
DQ439893	2005/China/NDV05-037	NDV05-037	China	2005	not determined	VIId
DQ439894	2005/China/NDV05-038	NDV05-038	China	2005	not determined	VIId
DQ439896	2005/China/NDV05-040	NDV05-040	China	2005	not determined	VIId
DQ439898	2005/China/NDV05-042	NDV05-042	China	2005	not determined	VIId
DQ439899	2005/China/NDV05-043	NDV05-043	China	2005	not determined	VIId
DQ439901	2005/China/NDV05-045	NDV05-045	China	2005	not determined	VII
DQ439903	2005/China/NDV05-047	NDV05-047	China	2005	not determined	VII
DQ439906	2005/China/NDV05-050	NDV05-050	China	2005	not determined	VII
DQ439910	2005/China/NDV05-055	NDV05-055	China	2005	not determined	VIIf
DQ439911	2005/China/NDV05-056	NDV05-056	China	2005	not determined	VIId
DQ439912	2005/China/NDV05-057	NDV05-057	China	2005	not determined	VIId
DQ439913	2005/China/NDV05-058	NDV05-058	China	2005	not determined	VIId
DQ439917	2005/China/NDV05-062	NDV05-062	China	2005	not determined	VIId
DQ439918	2005/China/NDV05-063	NDV05-063	China	2005	not determined	VIId
DQ439919	2005/China/NDV05-064	NDV05-064	China	2005	not determined	VIId
DQ439921	2005/China/NDV05-066	NDV05-066	China	2005	not determined	VIId
DQ439922	2005/China/NDV05-067	NDV05-067	China	2005	not determined	VIId
DQ439923	2005/China/NDV05-068	NDV05-068	China	2005	not determined	VIId
DQ439928	2005/China/NDV05-075	NDV05-075	China	2005	not determined	VIId
DQ439930	2005/China/NDV05-077	NDV05-077	China	2005	not determined	VII
DQ439943	2005/China/NDV05-091	NDV05-091	China	2005	not determined	VIId
DQ439944	2005/China/NDV05-092	NDV05-092	China	2005	not determined	VIId
DQ439945	2005/China/NDV05-093	NDV05-093	China	2005	not determined	VIId
DQ439946	2005/China/NDV05-094	NDV05-094	China	2005	not determined	VIId
DQ452298	XXXX/India/R2B	R2B	India	XXXX	not determined	II
DQ485229	2002/China/Guangxi7	Guangxi7	China	2002	VIId	VIId
DQ485230	2003/China/Guangxi9	Guangxi9	China	2003	VIIb	VIIb
DQ485231	2003/China/Guangxi11	Guangxi11	China	2003	VIIb	VIIb
DQ485256	2000/China/Guangxi2	Guangxi2	China	2000	VIIe	VIIe
DQ485258	2000/China/Guangxi4	Guangxi4	China	2000	VIIe	VIIe
DQ485259	2000/China/Guangxi5	Guangxi5	China	2000	III	III
DQ485260	2002/China/Guangxi6	Guangxi6	China	2002	VIId	VIId
DQ485261	2003/China/Guangxi10	Guangxi10	China	2003	VIIb	VIIb
DQ485269	2004/China/Guangxi13	Guangxi13	China	2004	VIId	VIId
DQ485271	2005/China/Guangxi14	Guangxi14	China	2005	VIIb	VIIb
DQ485274	2005/China/Guangxi15	Guangxi15	China	2005	VIIb	VIIb
DQ486859	2001/China/GM	GM	China	2001	VIIb	VIIb
DQ659677	1999/China/NA1	NA1	China	1999	VII	VII
DQ682436	2004/China/AH/1/04	AH/1/04	China	2004	II	II
DQ682437	XXXX/China/JS/1/03/Go	JS/1/03/Go	China	XXXX	not determined	VII
DQ682438	2004/China/JS/1/04	JS/1/04	China	2004	II	II
DQ682439	2005/China/JS/1/05/Goa	JS/1/05	China	2005	II	II
DQ682440	2003/China/SD/1/03	SD/1/03	China	2003	II	II
DQ682441	2004/China/SD/1/04	SD/1/04	China	2004	II	II
DQ682442	2004/China/SD/204	SD/204	China	2004	II	II
DQ682443	2004/China/SD/3/04	SD/3/04	China	2004	II	II
DQ682444	2004/China/SD/404	SD/404	China	2004	II	II
DQ682445	XXXX/China/SD/5/04/Go	SD/5/04/Go	China	XXXX	not determined	VII
DQ682446	2004/China/SD/604	SD/604	China	2004	II	II
DQ833283	XXXX/Canada/NDV/Cormorant/ON/CNN48/1996	NDV/Cormorant/ON/CNN48/1996	Canada	XXXX	not determined	Va
DQ833284	XXXX/Canada/NDV/Cormorant/SK/25058/2003	NDV/Cormorant/SK/25058/2003	Canada	XXXX	not determined	Va
DQ833285	XXXX/Canada/NDV/Cormorant/AB/NS-637/2003	NDV/Cormorant/AB/NS-637/2003	Canada	XXXX	not determined	Va
DQ833286	XXXX/Canada/NDV/Cormorant/SK/NS-1201-2/2001	NDV/Cormorant/SK/NS-1201-2/2001	Canada	XXXX	not determined	Va
DQ833288	XXXX/Canada/NDV/Cormorant/SK/92DC2583/1992	NDV/Cormorant/SK/92DC2583/1992	Canada	XXXX	not determined	Va
DQ833289	XXXX/Canada/NDV/Cormorant/ON/95DC2344/1995	NDV/Cormorant/ON/95DC2344/1995	Canada	XXXX	not determined	Va
DQ837556	XXXX/Canada/NDV/Cormorant/ON/96CNN39/1996	NDV/Cormorant/ON/96CNN39/1996	Canada	XXXX	not determined	Va
DQ839242	XXXX/Canada/NDV/Cormorant/SK/90-1480/1990	NDV/Cormorant/SK/90-1480/1990	Canada	XXXX	not determined	Va
DQ839245	XXXX/Canada/NDV/Cormorant/ON/NS-429-4/2000	NDV/Cormorant/ON/NS-429-4/2000	Canada	XXXX	not determined	Va
DQ839397	XXXX/South Korea/KBNP-4152	KBNP-4152	SouthKorea	XXXX	VIId	VIId
DQ858357	2003/China/YG03	YG03	China	2003	VIIf	VIIf
DQ898521	XXXX/Taiwan/TW-06-223	TW-06-223	Taiwan	XXXX	not determined	VIIe
DQ898522	XXXX/Taiwan/TW-06-126A3	TW-06-126A3	Taiwan	XXXX	not determined	VIIe
DQ898523	XXXX/Taiwan/TW-05-348	TW-05-348	Taiwan	XXXX	not determined	VIIe
DQ898524	XXXX/Taiwan/TW-05-347	TW-05-347	Taiwan	XXXX	not determined	VIIe
DQ898525	XXXX/Taiwan/TW-05-346	TW-05-346	Taiwan	XXXX	not determined	VIIe
DQ898526	XXXX/Taiwan/TW-04-340	TW-04-340	Taiwan	XXXX	not determined	VIIe
DQ898528	XXXX/Taiwan/TW-04-CB8	TW-04-CB8	Taiwan	XXXX	not determined	VIIe
DQ898531	XXXX/Taiwan/TW-03-331	TW-03-331	Taiwan	XXXX	not determined	VII
DQ898532	XXXX/Taiwan/TW-03-330	TW-03-330	Taiwan	XXXX	not determined	VIIe
DQ898533	XXXX/Taiwan/TW-03-329	TW-03-329	Taiwan	XXXX	not determined	VIIe
DQ898535	XXXX/Taiwan/TW-02-312	TW-02-312	Taiwan	XXXX	not determined	VIIe
DQ898537	XXXX/Taiwan/TW-02-302	TW-02-302	Taiwan	XXXX	not determined	VIIe
DQ904250	2006/Canada Quebec/NDV/pigeon/QC/SHY-01922/2006	NDV/pigeon/QC/SHY-01922/2006	Canada: Quebec	2006	not determined	VIa
EF026579	1998/Belgium/248VB/0.025	248VB/0.025	Belgium	1998	VIi	VIi
EF026580	1998/Belgium/248VB/0.49	248VB/0.49	Belgium	1998	VIi	VIi
EF026581	1999/Belgium/248VB/0.55	248VB/0.55	Belgium	1999	VIi	VIi
EF026582	2000/Belgium/248VB/1.01	248VB/1.01	Belgium	2000	VIi	VIi
EF026583	1998/Belgium/248VB/1.3	248VB/1.3	Belgium	1998	VIi	VIi
EF026584	1998/Belgium/248VB	248VB	Belgium	1998	VIi	VIi
EF027156	2003/Hong Kong/Chicken/Hong Kong/1907.5/2003/SV031907.5	Chicken/Hong Kong/1907.5/2003/SV031907.5	Hong Kong	2003	not determined	VII
EF027162	2003/Hong Kong/Chicken/Hong Kong/1933.5/2003/SV031933.5	Chicken/Hong Kong/1933.5/2003/SV031933.5	Hong Kong	2003	not determined	VII
EF030950	XXXX/ South Africa/PIZA06N642	PIZA06N642	South Africa	XXXX	not determined	VIa
EF030951	XXXX/ South Africa/CKZA06N606	CKZA06N606	South Africa	XXXX	not determined	VIi
EF030952	XXXX/ South Africa/DOZA05AM68313	DOZA05AM68313	South Africa	XXXX	not determined	VIi
EF030953	XXXX/ South Africa/DOZA05N240	DOZA05N240	South Africa	XXXX	not determined	VIi
EF030954	XXXX/ South Africa/DOZA05N247	DOZA05N247	South Africa	XXXX	not determined	VIa
EF030955	XXXX/ South Africa/DOZA05N417	DOZA05N417	South Africa	XXXX	not determined	VIa
EF030956	XXXX/ South Africa/DOZA05N539	DOZA05N539	South Africa	XXXX	not determined	VIa
EF030957	XXXX/ South Africa/DOZA06N549	DOZA06N549	South Africa	XXXX	not determined	VIa
EF030958	XXXX/ South Africa/DOZA06N589	DOZA06N589	South Africa	XXXX	not determined	VIa
EF030960	XXXX/ South Africa/DOZA06N621	DOZA06N621	South Africa	XXXX	not determined	VIa
EF030961	XXXX/ South Africa/DOZA06UP470	DOZA06UP470	South Africa	XXXX	not determined	VIi
EF030962	XXXX/ South Africa/PIZA04N230	PIZA04N230	South Africa	XXXX	not determined	VIa
EF030963	XXXX/ South Africa/PIZA05N277	PIZA05N277	South Africa	XXXX	not determined	VIi
EF030964	XXXX/ South Africa/PIZA06N635	PIZA06N635	South Africa	XXXX	not determined	VIa
EF035483	2003/Slovakia/Palarikovo	Palarikovo	Slovakia	2003	not determined	Ib
EF065682	XXXX/USA/rAnhinga	rAnhinga	USA	XXXX	Va	Va
EF110539	XXXX/Barbados/24	24	Barbados	XXXX	not determined	not determined
EF121314	2002/China/QG02	QG02	China	2002	not determined	VII
EF128053	2006/China/JS-3/06wd	JS-3/06wd	China	2006	VIId	VIId
EF128054	2006/China/JS-1/06wd	JS-1/06wd	China	2006	VIId	VIId
EF128055	2006/China/JS-206wd	JS-206wd	China	2006	VIId	VIId
EF175145	2003/China/PX203	PX203	China	2003	VIId	VIId
EF201805	1940s/India/Mukteswar	Mukteswar	India	1940s	III	III
EF211807	2005/China/JS/1/05/Gob	JS/1/05	China	2005	VIId	VIId
EF211808	2005/China/JS/205	JS/205	China	2005	III	III
EF211809	2005/China/JS/3/05	JS/3/05	China	2005	VIId	VIId
EF211810	2005/China/JS/405	JS/405	China	2005	VIId	VIId
EF211811	2006/China/JS/506	JS/506	China	2006	VIId	VIId
EF211812	2006/China/JS/606	JS/606	China	2006	VIId	VIId
EF211813	2006/China/JS/706	JS/706	China	2006	VIId	VIId
EF211814	2006/China/JS/8/06	JS/8/06	China	2006	VIIb	VIIb
EF221667	2006/China/NDV06-001	NDV06-001	China	2006	not determined	VIId
EF221668	2006/China/NDV06-002	NDV06-002	China	2006	not determined	VIId
EF221669	2006/China/NDV06-003	NDV06-003	China	2006	not determined	VII
EF221670	2006/China/NDV06-004	NDV06-004	China	2006	not determined	VII
EF221671	2006/China/NDV06-005	NDV06-005	China	2006	not determined	VIId
EF221672	2006/China/NDV06-006	NDV06-006	China	2006	not determined	VIId
EF221673	2006/China/NDV06-007	NDV06-007	China	2006	not determined	VII
EF221674	2006/China/NDV06-008	NDV06-008	China	2006	not determined	VIId
EF221675	2006/China/NDV06-009	NDV06-009	China	2006	not determined	VIId
EF221676	2006/China/NDV06-010	NDV06-010	China	2006	not determined	VIId
EF221678	2006/China/NDV06-012	NDV06-012	China	2006	not determined	VIId
EF221679	2006/China/NDV06-013	NDV06-013	China	2006	not determined	VIId
EF221680	2006/China/NDV06-014	NDV06-014	China	2006	not determined	VIId
EF221681	2006/China/NDV06-015	NDV06-015	China	2006	not determined	VIId
EF221683	2006/China/NDV06-017	NDV06-017	China	2006	not determined	VIId
EF221691	2006/China/NDV06-025	NDV06-025	China	2006	not determined	VIId
EF221693	2006/China/NDV06-027	NDV06-027	China	2006	not determined	VIId
EF221695	2006/China/NDV06-029	NDV06-029	China	2006	not determined	VIId
EF221699	2006/China/NDV06-033	NDV06-033	China	2006	not determined	VIId
EF221701	2006/China/NDV06-035	NDV06-035	China	2006	not determined	VIId
EF221707	2006/China/NDV06-041	NDV06-041	China	2006	not determined	VIId
EF221709	2006/China/NDV06-043	NDV06-043	China	2006	not determined	VIId
EF221710	2006/China/NDV06-044	NDV06-044	China	2006	not determined	VIId
EF221712	2006/China/NDV06-046	NDV06-046	China	2006	not determined	VIId
EF221714	2006/China/NDV06-048	NDV06-048	China	2006	not determined	VIId
EF221715	2006/China/NDV06-049	NDV06-049	China	2006	not determined	VII
EF221716	2006/China/NDV06-050	NDV06-050	China	2006	not determined	VIId
EF221719	2006/China/NDV06-057	NDV06-057	China	2006	not determined	III
EF221721	2006/China/NDV06-059	NDV06-059	China	2006	not determined	VII
EF221723	2006/China/NDV06-061	NDV06-061	China	2006	not determined	VII
EF221724	2006/China/NDV06-062	NDV06-062	China	2006	not determined	VIId
EF221726	2006/China/NDV06-064	NDV06-064	China	2006	not determined	VII
EF221727	2006/China/NDV06-065	NDV06-065	China	2006	not determined	VII
EF221728	2006/China/NDV06-066	NDV06-066	China	2006	not determined	VII
EF221729	2006/China/NDV06-067	NDV06-067	China	2006	not determined	VII
EF221730	2006/China/NDV06-068	NDV06-068	China	2006	not determined	VIId
EF221732	2006/China/NDV06-070	NDV06-070	China	2006	not determined	VII
EF221737	2006/China/NDV06-076	NDV06-076	China	2006	not determined	VIId
EF221739	2006/China/NDV06-078	NDV06-078	China	2006	not determined	VIId
EF221741	2006/China/NDV06-080	NDV06-080	China	2006	not determined	VIId
EF221742	2006/China/NDV06-081	NDV06-081	China	2006	not determined	VIId
EF221744	2006/China/NDV06-084	NDV06-084	China	2006	not determined	VIId
EF221745	2006/China/NDV06-086	NDV06-086	China	2006	not determined	VIId
EF221746	2006/China/NDV06-087	NDV06-087	China	2006	not determined	VIId
EF221747	2006/China/NDV06-088	NDV06-088	China	2006	not determined	VIId
EF364037	2005/Slovakia__Lietavska_Lucka/Vh_1342-05	Vh 1342-05	Slovakia: Lietavska Lucka	2005	not determined	VIi
EF418785	2006/Taiwan/TW-10/06	TW-10/06	Taiwan	2006	not determined	VIIe
EF418786	2006/Taiwan/TW-09/06	TW-09/06	Taiwan	2006	not determined	VIIe
EF418787	2006/Taiwan/TW-06/06	TW-06/06	Taiwan	2006	not determined	VIIe
EF418788	2006/Taiwan/TW-04/06	TW-04/06	Taiwan	2006	not determined	VIIe
EF418789	2005/Taiwan/TW-03/05	TW-03/05	Taiwan	2005	not determined	VIIe
EF418790	2005/Taiwan/TW-02/05	TW-02/05	Taiwan	2005	not determined	VIIe
EF418791	2005/Taiwan/TW-01/05	TW-01/05	Taiwan	2005	not determined	VIIe
EF424375	2003/USA CA Compton/fly/U.S._CA_/1001/03	fly/U.S.(CA)/1001/03	USA: CA, Compton	2003	not determined	Vb
EF464163	1997/China/JL01	JL01	China	1997	Ia	Ia
EF520716	1984/USA/NY1984	NY1984	USA	1984	VIb	VIb
EF520718	2002/USA/212676	212676	USA	2002	Vb	Vb
EF521889	2005/China/HLJ-13-05	HLJ-13-05	China	2005	VIId	VIId
EF540729	XXXX/China/JG97	JG97	China	XXXX	VIId	VIId
EF543761	2000/South Korea/SNU0079	SNU0079	South Korea	2000	not determined	VIId
EF543763	1995/South Korea/SNU95124	SNU95124	South Korea	1995	not determined	VII
EF543764	1999/South_Korea/SNU9970	SNU9970	South Korea	1999	not determined	VI
EF543769	2000/South Korea/SNU0123	SNU0123	South Korea	2000	not determined	VIId
EF543774	2000/South Korea/SNU0202	SNU0202	South Korea	2000	not determined	VIId
EF543775	2001/South Korea/SNU1024	SNU1024	South Korea	2001	not determined	VIId
EF543781	2002/South Korea/SNU2063	SNU2063	South Korea	2002	not determined	VIId
EF543786	2002/South Korea/SNU2108	SNU2108	South Korea	2002	not determined	VIId
EF543788	2003/South Korea/SNU3058	SNU3058	South Korea	2003	not determined	VIId
EF543791	2005/South Korea/SNU5047	SNU5047	South Korea	2005	not determined	VIId
EF543792	2005/South Korea/SNU5063	SNU5063	South Korea	2005	not determined	VIId
EF543793	2005/South Korea/SNU5065	SNU5065	South Korea	2005	not determined	VIId
EF564816	2001/USA/A/01-1383	A/01-1383	USA	2001	Ic	Ic
EF564817	2002/USA/492	492	USA	2002	Ic	Ic
EF564821	2004/USA/MD/04-204	MD/04-204	USA	2004	Ib	Ib
EF564826	1987/USA/87-486	87-486	USA	1987	X	X
EF564832	1986/USA/86-233	86-233	USA	1986	X	X
EF564885	2001/USA/sanderling/US_NJ_/A101-975/2001	sanderling/US(NJ)/A101-975/2001	USA	2001	not determined	Ic
EF564888	2001/USA/ruddy_turnstone/US_NJ_/A101-1375/2001	ruddy turnstone/US(NJ)/A101-1375/2001	USA	2001	not determined	Ic
EF564889	2001/USA/ruddy_turnstone/US_NJ_/A101-1382/2001	ruddy turnstone/US(NJ)/A101-1382/2001	USA	2001	not determined	Ic
EF564890	2002/USA/ruddy_turnstone/US_DE_/195/2002	ruddy turnstone/US(DE)/195/2002	USA	2002	not determined	Ic
EF564891	2002/USA/ruddy_turnstone/US_NJ_/717/2002	ruddy turnstone/US(NJ)/717/2002	USA	2002	not determined	Ic
EF564893	2004/USA/mallard/US_MD_/04-08/2004	mallard/US(MD)/04-08/2004	USA	2004	not determined	Ib
EF564911	2004/USA/mallard/US_MD_/04-365/2004	mallard/US(MD)/04-365/2004	USA	2004	not determined	Ic
EF564941	2004/USA/mallard/US_OH_/04-411/2004	mallard/US(OH)/04-411/2004	USA	2004	not determined	not determined
EF564951	2004/USA/mallard/US_MD_/04-735/2004	mallard/US(MD)/04-735/2004	USA	2004	not determined	not determined
EF564953	2002/USA/mallard/US_MD_/02-169/2002	mallard/US(MD)/02-169/2002	USA	2002	not determined	not determined
EF564954	2002/USA/mallard/US_MD_/02-171/2002	mallard/US(MD)/02-171/2002	USA	2002	not determined	not determined
EF564969	1999/USA/mallard/US_MN_/99-376/1999	mallard/US(MN)/99-376/1999	USA	1999	not determined	not determined
EF564970	1999/USA/mallard/US_MN_/99-369/1999	mallard/US(MN)/99-369/1999	USA	1999	not determined	not determined
EF564971	2003/USA/mallard/US_MD_/03-51/2003	mallard/US(MD)/03-51/2003	USA	2003	not determined	not determined
EF564972	2003/USA/mallard/US_MD_/03-152/2003	mallard/US(MD)/03-152/2003	USA	2003	not determined	not determined
EF564991	2003/USA/mallard/US_MD_/03-632/2003	mallard/US(MD)/03-632/2003	USA	2003	not determined	not determined
EF564993	2003/USA/mallard/US_MD_/03-807/2003	mallard/US(MD)/03-807/2003	USA	2003	not determined	not determined
EF564995	2001/USA/blue winged teal/US_OH_/01-462	blue winged teal/US(OH)/01-462/2001	USA	2001	not determined	not determined
EF565009	2001/USA/mallard/US_MD_/01-612/2001	mallard/US(MD)/01-612/2001	USA	2001	not determined	not determined
EF565016	1998/USA/mallard/US_MN_/98-8/1998	mallard/US(MN)/98-8/1998	USA	1998	not determined	not determined
EF565020	2000/USA/mallard/US_MN_/00-32/2000	mallard/US(MN)/00-32/2000	USA	2000	not determined	not determined
EF565024	2000/USA/mallard/US_MN_/00-543/2000	mallard/US(MN)/00-543/2000	USA	2000	not determined	not determined
EF565026	2001/USA/mottled_duck/US_TX_/01-130/2001	mottled duck/US(TX)/01-130/2001	USA	2001	not determined	not determined
EF565027	2001/USA/mottled_duck/US_TX_/01-156/2001	mottled duck/US(TX)/01-156/2001	USA	2001	not determined	not determined
EF565032	1999/USA/mallard/US_MN_/99-397/1999	mallard/US(MN)/99-397/1999	USA	1999	not determined	not determined
EF565033	1999/USA/northern_pintail/US_Mn_/99-442/1999	northern pintail/US(Mn)/99-442/1999	USA	1999	not determined	not determined
EF579731	2006/China/YS/06	YS/06	China	2006	VIId	VIId
EF579732	2002/China/DG/02	DG/02	China	2002	VIId	VIId
EF579733	2004/China/Pyan/04	Pyan/04	China	2004	VIId	VIId
EF579734	2006/China/GZ/06	GZ/06	China	2006	VIId	VIId
EF589131	XXXX/China/P1	P1	China	XXXX	VIIe	VIIe
EF589132	XXXX/China/DQ	DQ	China	XXXX	VIIb	VIIb
EF589133	1998/China/ND98	ND98	China	1998	VIIb	VIIb
EF589134	XXXX/China/H2	H2	China	XXXX	VIIe	VIIe
EF589135	XXXX/China/FW	FW	China	XXXX	IX	IX
EF589136	XXXX/China/BY	BY	China	XXXX	IX	IX
EF589137	XXXX/China/GZ	GZ	China	XXXX	VIc	VIc
EF589138	XXXX/China/TN	TN	China	XXXX	II	II
EF592500	2005/China/HLJ-07-05	HLJ-07-05	China	2005	VIIb	VIIb
EF592501	2005/China/HLJ-34-05	HLJ-34-05	China	2005	VIIb	VIIb
EF592502	2006/China/HLJ-36-05	HLJ-36-05	China	2006	VIId	VIId
EF592503	2006/China/HLJ-42-06	HLJ-42-06	China	2006	VIIb	VIIb
EF592504	2006/China/HLJ-48-06	HLJ-48-06	China	2006	VIId	VIId
EF592505	2006/China/HLJ-50-06	HLJ-50-06	China	2006	VIIb	VIIb
EF592506	2006/China/HLJ-54-06	HLJ-54-06	China	2006	VIIb	VIIb
EF592508	2006/China/HLJ-78-06	HLJ-78-06	China	2006	VIId	VIId
EF592509	2006/China/HLJ-82-06	HLJ-82-06	China	2006	VIIb	VIIb
EF592510	2006/China/HLJ-154-06	HLJ-154-06	China	2006	VIIb	VIIb
EF612277	1998/USA/AK/196	Northern Pintail/US(AK)/196/1998	USA	XXXX	Classe I	Classe I
EF647977	2002/South Korea/SNU2049	SNU2049	South Korea	2002	not determined	VIId
EF647980	2002/South Korea/SNU2084	SNU2084	South Korea	2002	not determined	VIId
EF647988	2005/South Korea/SNU5079	SNU5079	South Korea	2005	not determined	VIId
EU044789	XXXX/China/GX/1/05/Ch	GX/1/05/Ch	China	XXXX	not determined	VII
EU044792	XXXX/China/GX/4/05/Ch	GX/4/05/Ch	China	XXXX	not determined	VIId
EU044794	XXXX/China/JS/1/05/Ch	JS/1/05/Ch	China	XXXX	not determined	VII
EU044795	XXXX/China/JS/2/05/Go	JS/2/05/Go	China	XXXX	not determined	VIId
EU044796	XXXX/China/JS/3/05/Ch	JS/3/05/Ch	China	XXXX	not determined	VII
EU044797	XXXX/China/JS/4/05/Go	JS/4/05/Go	China	XXXX	not determined	VII
EU044798	XXXX/China/JS/5/05/Go	JS/5/05/Go	China	XXXX	not determined	VII
EU044799	XXXX/China/JS/6/05/Go	JS/6/05/Go	China	XXXX	not determined	VIId
EU044800	XXXX/China/JS/7/05/Ch	JS/7/05/Ch	China	XXXX	III	III
EU044801	XXXX/China/JS/8/05/Ch	JS/8/05/Ch	China	XXXX	not determined	VIId
EU044802	XXXX/China/JS/9/05/Go	JS/9/05/Go	China	XXXX	III	III
EU044803	XXXX/China/JS/10/05/Ch	JS/10/05/Ch	China	XXXX	not determined	VIId
EU044804	2004/China/JS/1/06/Ch	JS/1/06/Ch	China	2004	not determined	VIId
EU044806	2006/China/JS/3/06/Go	JS/3/06/Go	China	2006	not determined	VII
EU044807	2006/China/JS/4/06/Go	JS/4/06/Go	China	2006	not determined	VIId
EU044808	2006/China/JS/5/06/Ch	JS/5/06/Ch	China	2006	not determined	VIId
EU082820	2006/Italy/ISM-3	ISM-3	Italy	2006	not determined	IV
EU140947	2000/South Korea/SNU-0202	SNU-0202	SouthKorea	2000	VIId	VIId
EU140948	2006/South Korea/KBNP-4152	KBNP-4152	South Korea	2006	not determined	VIId
EU140949	2005/South Korea/SNU-5070	SNU-5070	SouthKorea	2005	VIId	VIId
EU140950	2005/South Korea/SNU-5074	SNU-5074	SouthKorea	2005	VIId	VIId
EU140955	XXXX/South Korea/KBNP-C4152R2L	KBNP-C4152R2L	SouthKorea	XXXX	VIId	VIId
EU239663	2000/China/JL-1	JL-1	China	2000	II	II
EU240574	2006/Slovakia/Vh_273-06	Vh 273-06	Slovakia	2006	not determined	VIi
EU240575	1984/Slovakia/Vh_307-06	Vh 307-06	Slovakia	1984	not determined	VIi
EU240576	1984/Slovakia/Vh_357-06	Vh 357-06	Slovakia	1984	not determined	VIi
EU240578	1984/Slovakia/Vh_448-06	Vh 448-06	Slovakia	1984	not determined	VIi
EU240580	1984/Slovakia/Vh_529-06	Vh 529-06	Slovakia	1984	not determined	VIi
EU240582	1984/Slovakia/Vh_536-06	Vh 536-06	Slovakia	1984	not determined	VIi
EU258633	XXXX/China/NDV990511	NDV990511	China	XXXX	II	II
EU258634	XXXX/China/NDV01608	NDV01608	China	XXXX	Ia	Ia
EU258635	XXXX/China/NDV01612	NDV01612	China	XXXX	Ia	Ia
EU258636	XXXX/China/NDV01683	NDV01683	China	XXXX	Ia	Ia
EU258637	XXXX/China/NDV03024	NDV03024	China	XXXX	VIIb	VIIb
EU258638	XXXX/China/NDV03214	NDV03214	China	XXXX	II	II
EU258639	XXXX/China/NDV04011	NDV04011	China	XXXX	VIId	VIId
EU258640	XXXX/China/NDV05013	NDV05013	China	XXXX	VIIb	VIIb
EU258641	XXXX/China/NDV006150	NDV006150	China	XXXX	Ia	Ia
EU258642	XXXX/China/NDV07011	NDV07011	China	XXXX	VIId	VIId
EU258643	XXXX/China/NDV07023	NDV07023	China	XXXX	VIId	VIId
EU258644	XXXX/China/NDV007355	NDV007355	China	XXXX	II	II
EU258645	XXXX/China/NDV011022	NDV011022	China	XXXX	II	II
EU258646	XXXX/China/NDV012639	NDV012639	China	XXXX	II	II
EU258647	XXXX/China/NDV015239	NDV015239	China	XXXX	Ia	Ia
EU258648	XXXX/China/NDV015436	NDV015436	China	XXXX	II	II
EU258649	XXXX/China/NDV015857	NDV015857	China	XXXX	Ia	Ia
EU258650	XXXX/China/NDV016411	NDV016411	China	XXXX	Ia	Ia
EU258651	XXXX/China/NDV016540	NDV016540	China	XXXX	Ia	Ia
EU258652	XXXX/China/NDV017325	NDV017325	China	XXXX	II	II
EU258653	XXXX/China/NDV0210149	NDV0210149	China	XXXX	VIIb	VIIb
EU258654	XXXX/China/NDV0210154	NDV0210154	China	XXXX	VIIb	VIIb
EU258655	XXXX/China/NDV021022	NDV021022	China	XXXX	II	II
EU258656	XXXX/China/NDV0210227	NDV0210227	China	XXXX	VIIb	VIIb
EU258657	XXXX/China/NDV0210234	NDV0210234	China	XXXX	II	II
EU258658	XXXX/China/NDV0210252	NDV0210252	China	XXXX	VIIb	VIIb
EU258659	XXXX/China/NDV021343	NDV021343	China	XXXX	II	II
EU258660	XXXX/China/NDV021344	NDV021344	China	XXXX	II	II
EU258661	XXXX/China/NDV022433	NDV022433	China	XXXX	VIIb	VIIb
EU258662	XXXX/China/NDV022435	NDV022435	China	XXXX	VIIb	VIIb
EU258663	XXXX/China/NDV023056-1	NDV023056-1	China	XXXX	II	II
EU258664	XXXX/China/NDV024616	NDV024616	China	XXXX	II	II
EU258665	XXXX/China/NDV027344	NDV027344	China	XXXX	II	II
EU258666	XXXX/China/NDV032138	NDV032138	China	XXXX	II	II
EU258667	XXXX/China/NDV038952	NDV038952	China	XXXX	II	II
EU258668	XXXX/China/NDV981634	NDV981634	China	XXXX	Ia	Ia
EU289028	1987/USA/VG/GA	VG/GA	USA	1987	II	II
EU289029	1988/USA/VG/GA-clone5	VG/GA-clone5	USA	1988	II	II
EU293914	1944/China/Italien	Italien	China	1944	IV	IV
EU296495	1984/Taiwan/TW/84-238	TW/84-238	Taiwan	1984	not determined	Ic
EU296496	2005/Taiwan/TW/84-361	TW/84-361	Taiwan	2005	not determined	II
EU296498	2005/Taiwan/TW/84-1233	TW/84-1233	Taiwan	2005	not determined	VI
EU296499	XXXX/Taiwan/TW/84-1235	TW/84-1235	Taiwan	XXXX	not determined	VII
EU296500	XXXX/Taiwan/TW/84-P68	TW/84-P68	Taiwan	XXXX	not determined	VI
EU296501	XXXX/Taiwan/TW/84-P85	TW/84-P85	Taiwan	XXXX	not determined	VI
EU315123	XXXX/China/wfNDV	wfNDV	China	XXXX	II	II
EU330230	XXXX/India/D58	D58	India	XXXX	II	II
EU375480	XXXX/China/LS-1	LS-1	China	XXXX	VIId	VIId
EU418737	XXXX/China/N1	N1	China	XXXX	not determined	VII
EU418739	XXXX/China/N3	N3	China	XXXX	not determined	VII
EU419260	XXXX/China/NDV07-01	NDV07-01	China	XXXX	not determined	II
EU419263	XXXX/China/NDV07-04	NDV07-04	China	XXXX	not determined	VIId
EU419267	XXXX/China/NDV07-08	NDV07-08	China	XXXX	not determined	VIId
EU419268	XXXX/China/NDV07-09	NDV07-09	China	XXXX	not determined	VIId
EU419271	XXXX/China/NDV07-12	NDV07-12	China	XXXX	not determined	VIId
EU419272	XXXX/China/NDV07-13	NDV07-13	China	XXXX	not determined	VIId
EU419273	XXXX/China/NDV07-14	NDV07-14	China	XXXX	not determined	VII
EU419275	XXXX/China/NDV07-16	NDV07-16	China	XXXX	not determined	VIId
EU419277	XXXX/China/NDV07-18	NDV07-18	China	XXXX	not determined	VIId
EU419278	XXXX/China/NDV07-19	NDV07-19	China	XXXX	not determined	VIId
EU419282	XXXX/China/NDV07-23	NDV07-23	China	XXXX	not determined	VII
EU419283	XXXX/China/NDV07-24	NDV07-24	China	XXXX	not determined	VIId
EU419285	XXXX/China/NDV07-26	NDV07-26	China	XXXX	not determined	VIId
EU419286	XXXX/China/NDV07-27	NDV07-27	China	XXXX	not determined	VIId
EU419288	XXXX/China/NDV07-29	NDV07-29	China	XXXX	not determined	VII
EU419291	XXXX/China/NDV07-32	NDV07-32	China	XXXX	not determined	VII
EU419292	XXXX/China/NDV07-33	NDV07-33	China	XXXX	not determined	VII
EU419298	XXXX/China/NDV07-39	NDV07-39	China	XXXX	not determined	VII
EU419302	XXXX/China/NDV07-44	NDV07-44	China	XXXX	not determined	VIId
EU419303	XXXX/China/NDV07-45	NDV07-45	China	XXXX	not determined	VIId
EU419305	XXXX/China/NDV07-48	NDV07-48	China	XXXX	not determined	VIId
EU419306	XXXX/China/NDV07-49	NDV07-49	China	XXXX	not determined	VIId
EU419309	XXXX/China/NDV07-52	NDV07-52	China	XXXX	not determined	VIId
EU419310	1947/China/NDV07-53	NDV07-53	China	1947	not determined	VIId
EU419312	XXXX/China/NDV07-55	NDV07-55	China	XXXX	not determined	VII
EU419314	XXXX/China/NDV07-57	NDV07-57	China	XXXX	not determined	VIId
EU419315	2001/China/NDV07-58	NDV07-58	China	2001	not determined	VIId
EU419319	XXXX/China/NDV07-62	NDV07-62	China	XXXX	not determined	VIId
EU477188	2004/USA/TX-B2580	TX-B2580	USA	2004	VIa	VIa
EU477189	2000/USA/RI/RI166	RI/RI166	USA	2000	VIa	VIa
EU477190	2004/USA/TX3503	TX3503	USA	2004	VIa	VIa
EU477191	2004/USA/TX4156	TX4156	USA	2004	VIa	VIa
EU477192	2005/USA/TX4156	TX4156	USA	2005	VIa	VIa
EU477193	2003/USA/TX2334	Eurasian collared dove/US/TX2334/2003	USA: TX	2003	not determined	VIa
EU477195	2006/USA/TX6295	Eurasian collared dove/US/TX6295/2006	USA: TX	2006	not determined	VIa
EU477196	2007/USA/TX6306	Eurasian collared dove/US/TX6306/2007	USA: TX	2007	not determined	VIa
EU477197	2007/USA/TX6338	Eurasian collared dove/US/TX6338/2007	USA: TX	2007	not determined	VIa
EU518676	XXXX/Mexico/chicken/Mexico_Queretaro_/452/1947	chicken/Mexico(Queretaro)/452/1947	Mexico	XXXX	not determined	not determined
EU518677	2000/Mexico/453	453	Mexico	2000	Vb	Vb
EU518678	XXXX/Mexico/Mexico/456	Mexico/456	Mexico	XXXX	not determined	Vb
EU518679	XXXX/Mexico/Mexico/048-2/457	Mexico/048-2/457	Mexico	XXXX	not determined	Vb
EU518680	1988/Mexico/458/1988	458/1988	Mexico	1988	Vb	Vb
EU518681	2000/Mexico/459	459	Mexico	2000	Vb	Vb
EU518682	2004/Mexico/462	462	Mexico	2004	Vb	Vb
EU518683	2005/Mexico/465	465	Mexico	2005	Vb	Vb
EU518684	2006/Mexico/466	466	Mexico	2006	Vb	Vb
EU518685	XXXX/Mexico/Mexico/468/2001	Mexico/468/2001	Mexico	XXXX	not determined	Vb
EU546165	2001/China/JL-1	JL-1	China	2001	II	II
EU547752	XXXX/XXXX/APMV/duck/02/06	APMV/duck/02/06	XXXX	XXXX	not determined	not determined
EU547753	XXXX/XXXX/APMV/duck/03/06	APMV/duck/03/06	XXXX	XXXX	not determined	not determined
EU547754	XXXX/XXXX/APMV/duck/04/06	APMV/duck/04/06	XXXX	XXXX	not determined	VIId
EU547755	XXXX/XXXX/APMV/duck/05/07	APMV/duck/05/07	XXXX	XXXX	not determined	Ib
EU547756	XXXX/XXXX/APMV/duck/06/07	APMV/duck/06/07	XXXX	XXXX	not determined	Ib
EU547757	XXXX/XXXX/APMV/duck/07/07	APMV/duck/07/07	XXXX	XXXX	not determined	Id
EU547758	XXXX/XXXX/APMV/duck/08/07	APMV/duck/08/07	XXXX	XXXX	not determined	not determined
EU547759	XXXX/XXXX/APMV/duck/09/07	APMV/duck/09/07	XXXX	XXXX	not determined	not determined
EU547761	XXXX/XXXX/APMV/duck/11/07	APMV/duck/11/07	XXXX	XXXX	not determined	Ib
EU547763	XXXX/XXXX/APMV/duck/13/07	APMV/duck/13/07	XXXX	XXXX	not determined	Ib
EU547764	XXXX/XXXX/APMV/duck/14/07	APMV/duck/14/07	XXXX	XXXX	not determined	not determined
EU547765	2007/XXXX/APMV/wild_duck/SH37/06	APMV/wild duck/SH37/06	XXXX	2007	not determined	Ib
EU547766	XXXX/XXXX/APMV/wild_duck/SH39/06	APMV/wild duck/SH39/06	XXXX	XXXX	not determined	Ib
EU547767	2008/XXXX/APMV/chicken/066/03	APMV/chicken/066/03	XXXX	2008	not determined	VIId
EU583503	2004/China/Hebei	Hebei	China	2004	VIId	VIId
EU597811	2006/China/SHY06	SHY06	China	2006	VIId	VIId
EU604057	2007/Taiwan/TW-99-175	TW-99-175	Taiwan	2007	not determined	VII
EU604058	2007/Taiwan/TW-99-178	TW-99-178	Taiwan	2007	not determined	VIIe
EU702438	2006/China/sc03	sc03	China	2006	VIId	VIId
EU780892	2006/Ukraine/NDV/Ch/Ivano-Frankivsk/01/07	NDV/Ch/Ivano-Frankivsk/01/07	Ukraine	2006	not determined	VIId
EU847302	1970/Thailand/NIAH9833-07	NIAH9833-07	Thailand	1970	not determined	not determined
EU850435	2006/China/YTCX08	YTCX08	China	2006	not determined	II
EU850436	2007/China/DZ07	DZ07	China	2007	not determined	VIId
EU850437	XXXX/China/MH07	MH07	China	XXXX	not determined	IX
FJ011441	XXXX/China/SDCX07	SDCX07	China	XXXX	VIId	VIId
FJ011442	XXXX/China/HNDY07	HNDY07	China	XXXX	VIId	VIId
FJ011443	XXXX/China/SDMH07	SDMH07	China	XXXX	VIId	VIId
FJ011448	XXXX/China/TZ060107	TZ060107	China	XXXX	VIId	VIId
FJ217665	XXXX/China/sc03	sc03	China	XXXX	not determined	VIId
FJ217666	2006/China/sc05	sc05	China	2006	VIId	VIId
FJ228033	XXXX/Poland/chicken/Poland/Radom/70	chicken/Poland/Radom/70	Poland	XXXX	not determined	IV
FJ240168	2008/China/CH/HLJ/LL01/08	CH/HLJ/LL01/08	China	2008	VIId	VIId
FJ377331	XXXX/China/NY06	NY06	China	XXXX	not determined	II
FJ377332	XXXX/China/DZ0702	DZ0702	China	XXXX	not determined	II
FJ385767	2008/Kazakhstan/APMV-1/chicken/Almaty/24/98	APMV-1/chicken/Almaty/24/98	Kazakhstan	2008	not determined	XIII
FJ385769	2008/Kazakhstan/APMV-1/chicken/Almaty/37/98	APMV-1/chicken/Almaty/37/98	Kazakhstan	2008	not determined	XIII
FJ385770	2008/Kazakhstan/APMV-1/chicken/Almaty/42/98	APMV-1/chicken/Almaty/42/98	Kazakhstan	2008	not determined	XIII
FJ386392	XXXX/China/NDV01	NDV01	China	XXXX	II	II
FJ386393	XXXX/China/NDV02	NDV02	China	XXXX	II	II
FJ386394	XXXX/China/NDV03	NDV03	China	XXXX	II	II
FJ386395	XXXX/China/NDV04	NDV04	China	XXXX	II	II
FJ386396	XXXX/China/NDV05	NDV05	China	XXXX	II	II
FJ410145	1984/USA/NewYork/1984	NewYork/1984	USA	1984	VIb	VIb
FJ410147	1984/USA/PPMV-1	PPMV-1	USA	1984	VIb	VIb
FJ426563	2008/China/SDWF01	SDWF01	China	2008	VIId	VIId
FJ430159	2005/China/JS/705	JS/705	China	2005	III	III
FJ430160	2005/China/JS/0905	JS/0905	China	2005	III	III
FJ434235	2008/China/chicken/Anhui/AF25/2008	chicken/Anhui/AF25/2008	China	2008	not determined	Ic
FJ434236	2008/China/chicken/Shandong/N1/2008	chicken/Shandong/N1/2008	China	2008	not determined	VII
FJ434237	2008/China/layer_chicken/Shandong/N2/2008	layer chicken/Shandong/N2/2008	China	2008	not determined	VII
FJ434238	XXXX/China/chicken/Jinling/JG28/2008	chicken/Jinling/JG28/2008	China	XXXX	not determined	VIId
FJ434239	XXXX/China/chicken/Jinling/JF27/2008	chicken/Jinling/JF27/2008	China	XXXX	not determined	VIId
FJ434241	XXXX/China/goose/Jinling/JG11/2008	goose/Jinling/JG11/2008	China	XXXX	not determined	VIId
FJ434242	XXXX/China/chicken/Jinling/JD6/2008	chicken/Jinling/JD6/2008	China	XXXX	not determined	VIId
FJ434243	2004/China/chicken/Jinling/JD7/2008	chicken/Jinling/JD7/2008	China	2004	not determined	VIId
FJ434381	2004/Kazakhstan/APMV-1/chicken/Almaty/55/00	APMV-1/chicken/Almaty/55/00	Kazakhstan	2004	not determined	XIII
FJ434383	2005/Kazakhstan/APMV-1/chicken/Almaty/64/00	APMV-1/chicken/Almaty/64/00	Kazakhstan	2005	not determined	XIII
FJ434390	2005/Kazakhstan/APMV-1/chicken/Taldykorgan/341/03	APMV-1/chicken/Taldykorgan/341/03	Kazakhstan	2005	not determined	VII
FJ434395	XXXX/Kazakhstan/APMV-1/chicken/Almaty/540/04	APMV-1/chicken/Almaty/540/04	Kazakhstan	XXXX	not determined	VII
FJ434399	2005/Kazakhstan/APMV-1/chicken/Bishkek/1014/05	APMV-1/chicken/Bishkek/1014/05	Kazakhstan	2005	not determined	VII
FJ436302	1946/China/F48E8	F48E8	China	1946	IX	IX
FJ436303	1986/China/ZJ/1/86Ch	ZJ/1/86Ch	China	1986	IX	IX
FJ436304	1985/China/FJ01/85	FJ01/85	China	1985	IX	IX
FJ436305	1997/China/JS/1/97Ch	JS/1/97Ch	China	1997	IX	IX
FJ436306	2002/China/JS/1/02	JS/1/02	China	2002	IX	IX
FJ480774	2006/China/HLJ00906	HLJ00906	China	2006	VIIb	VIIb
FJ480775	2006/China/HLJ012/06	HLJ012/06	China	2006	VIIb	VIIb
FJ480776	2006/China/CH/HLJ01306	CH/HLJ01306	China	2006	VIId	VIId
FJ480777	2006/China/HLJ028/06	HLJ028/06	China	2006	VIId	VIId
FJ480778	2006/China/HLJ052/06	HLJ052/06	China	2006	VIId	VIId
FJ480779	2006/China/HLJ070/06	HLJ070/06	China	2006	VIIb	VIIb
FJ480780	2006/China/HLJ12706	HLJ12706	China	2006	VIIb	VIIb
FJ480781	2006/China/HLJ128/06	HLJ128/06	China	2006	VIIb	VIIb
FJ480782	2006/China/HLJ355/06	HLJ355/06	China	2006	VIIb	VIIb
FJ480783	2005/China/HLJ361/05	HLJ361/05	China	2005	VIId	VIId
FJ480784	2005/China/HLJ363/05	HLJ363/05	China	2005	VIIb	VIIb
FJ480785	2006/China/HLJ374/06	HLJ374/06	China	2006	VIIb	VIIb
FJ480786	2006/China/NDVHLJ383/06	NDVHLJ383/06	China	2006	III	III
FJ480787	2006/China/HLJ01606	HLJ01606	China	2006	VIIb	VIIb
FJ480788	2006/China/HLJ001/06	HLJ001/06	China	2006	VIId	VIId
FJ480789	2005/China/CK/CH/GD/1/05	CK/CH/GD/1/05	China	2005	VIIb	VIIb
FJ480790	2006/China/CK/CH/HLJ/1/06	CK/CH/HLJ/1/06	China	2006	VIId	VIId
FJ480791	2007/China/CK/CH/HLJ/1/07	CK/CH/HLJ/1/07	China	2007	VIId	VIId
FJ480792	2006/China/CK/CH/HLJ/206	CK/CH/HLJ/206	China	2006	VIId	VIId
FJ480793	2007/China/CK/CH/HLJ/207	CK/CH/HLJ/207	China	2007	II	II
FJ480794	2007/China/CK/CH/HLJ/3/07	CK/CH/HLJ/3/07	China	2007	II	II
FJ480795	2007/China/CK/CH/HLJ/407	CK/CH/HLJ/407	China	2007	II	II
FJ480796	2001/China/CK/CH/HN/1/01	CK/CH/HN/1/01	China	2001	VIIb	VIIb
FJ480797	2003/China/CK/CH/HN/1/03	CK/CH/HN/1/03	China	2003	VIIb	VIIb
FJ480798	2004/China/CK/CH/HN/1/04	CK/CH/HN/1/04	China	2004	VIId	VIId
FJ480799	2007/China/CK/CH/NX/1/07	CK/CH/NX/1/07	China	2007	VIId	VIId
FJ480800	2003/China/CK/CH/JL/1/03	CK/CH/JL/1/03	China	2003	VIIb	VIIb
FJ480801	2005/China/CK/CH/JL/1/05	CK/CH/JL/1/05	China	2005	VIIb	VIIb
FJ480802	2006/China/CK/CH/JL/1/06	CK/CH/JL/1/06	China	2006	VIIb	VIIb
FJ480803	2003/China/CK/CH/JL/203	CK/CH/JL/203	China	2003	VIIb	VIIb
FJ480804	2006/China/CK/CH/JL/206	CK/CH/JL/206	China	2006	VIIb	VIIb
FJ480805	2003/China/CK/CH/JL/3/03	CK/CH/JL/3/03	China	2003	VIIb	VIIb
FJ480806	2003/China/CK/CH/JL/403	CK/CH/JL/403	China	2003	VIId	VIId
FJ480807	2003/China/CK/CH/JL/503	CK/CH/JL/503	China	2003	VIIb	VIIb
FJ480808	2004/China/CK/CH/JD/1/04	CK/CH/JD/1/04	China	2004	III	III
FJ480809	2006/China/CK/CH/LN/1/06	CK/CH/LN/1/06	China	2006	VIId	VIId
FJ480810	2006/China/CK/CH/LN/206	CK/CH/LN/206	China	2006	VIId	VIId
FJ480811	2006/China/CK/CH/LN/3/06	CK/CH/LN/3/06	China	2006	II	II
FJ480812	2006/China/CK/CH/LN/406	CK/CH/LN/406	China	2006	VIId	VIId
FJ480813	2005/China/CK/CH/NX/1/05	CK/CH/NX/1/05	China	2005	VIId	VIId
FJ480814	2006/China/CK/CH/NX1/06	CK/CH/NX1/06	China	2006	Ia	Ia
FJ480815	2006/China/CK/CH/NX/206	CK/CH/NX/206	China	2006	Ia	Ia
FJ480816	2006/China/CK/CH/NX/3/06	CK/CH/NX/3/06	China	2006	Ia	Ia
FJ480817	2006/China/CK/CH/NX/406	CK/CH/NX/406	China	2006	Ia	Ia
FJ480818	2006/China/CK/CH/NX/506	CK/CH/NX/506	China	2006	VIId	VIId
FJ480819	2006/China/CK/CH/SD/1/06	CK/CH/SD/1/06	China	2006	VIId	VIId
FJ480820	2006/China/CK/CH/SHX/1/06	CK/CH/SHX/1/06	China	2006	VIIb	VIIb
FJ480821	2006/China/Go/CH/HLJ/1/06a	Go/CH/HLJ/1/06	China	2006	II	II
FJ480822	2006/China/Go/CH/HLJ/1/06b	Go/CH/HLJ/1/06	China	2006	VII	VII
FJ480823	2006/China/CH/HLJ/206	CH/HLJ/206	China	2006	II	II
FJ480824	2005/China/Md/CH/GD/1/05	Md/CH/GD/1/05	China	2005	VIId	VIId
FJ480825	2005/China/PG/CH/JS/1/05	PG/CH/JS/1/05	China	2005	VIe	VIe
FJ480826	2006/China/PG/CH/JS/1/06	PG/CH/JS/1/06	China	2006	VIe	VIe
FJ597548	2005/China/D_AH_7_04	D_AH_7_04	China	2005	not determined	Ib
FJ597549	2005/China/D_AH_10_04	D_AH_10_04	China	2005	not determined	Ib
FJ597553	2005/China/D_HN_35_05	D_HN_35_05	China	2005	not determined	Ib
FJ597554	2005/China/D_JS_7_05	D_JS_7_05	China	2005	not determined	Ib
FJ597555	2004/China/D_JS_8_05	D_JS_8_05	China	2004	not determined	Ib
FJ597558	2004/China/D_JS_12_05	D_JS_12_05	China	2004	not determined	Ib
FJ597559	2004/China/D_JS_43_05	D_JS_43_05	China	2004	not determined	Ib
FJ597560	2005/China/D_JS_44_05	D_JS_44_05	China	2005	not determined	Ib
FJ597566	1995/China/D_SD_11_05	D_SD_11_05	China	1995	not determined	Ib
FJ597568	1995/China/D_ZJ_4_04	D_ZJ_4_04	China	1995	not determined	Ib
FJ597569	1997/China/D_ZJ_8_04	D_ZJ_8_04	China	1997	not determined	Ib
FJ597571	2008/China/D_ZJ_12_04	D_ZJ_12_04	China	2008	not determined	Ib
FJ597572	2008/China/D_ZJ_52_05	D_ZJ_52_05	China	2008	not determined	Ib
FJ597603	2004/China/D_AH_5_04	D_AH_5_04	China	2004	Ib	Ib
FJ597604	2004/China/D_AH_6_04	D_AH_6_04	China	2004	Ib	Ib
FJ597605	2004/China/D_AH_13_04	D_AH_13_04	China	2004	Ib	Ib
FJ597606	2005/China/D_JS_40_05	D_JS_40_05	China	2005	Ib	Ib
FJ597607	2005/China/D_JS_41_05	D_JS_41_05	China	2005	Ib	Ib
FJ597608	2005/China/D_JS_42_05	D_JS_42_05	China	2005	Ib	Ib
FJ597609	2005/China/D_JS_51_05	D_JS_51_05	China	2005	Ib	Ib
FJ597610	2005/China/D_JS_53_05	D_JS_53_05	China	2005	Ib	Ib
FJ597611	2005/China/D_JS_14_05	D_JS_14_05	China	2005	Ib	Ib
FJ597612	2005/China/D_SD_15_05	D_SD_15_05	China	2005	Ib	Ib
FJ597613	2004/China/D_ZJ_1_04	D_ZJ_1_04	China	2004	Ib	Ib
FJ597614	2004/China/D_ZJ_2_04	D_ZJ_2_04	China	2004	Ib	Ib
FJ597615	2004/China/D_ZJ_3_04	D_ZJ_3_04	China	2004	Ib	Ib
FJ597616	2005/China/D_ZJ_50_05	D_ZJ_50_05	China	2005	Ib	Ib
FJ597617	2005/China/D_HN_34_05	D_HN_34_05	China	2005	Ib	Ib
FJ597618	2005/China/D_HN_36_05	D_HN_36_05	China	2005	Ib	Ib
FJ597619	2005/China/D_HN_37_05	D_HN_37_05	China	2005	Ib	Ib
FJ597620	2005/China/D_JS_39_05	D_JS_39_05	China	2005	Ib	Ib
FJ600539	2009/China/FJ0801	FJ0801	China	2009	Ib	Ib
FJ600542	XXXX/China/HN0801	HN0801	China	XXXX	II	II
FJ608334	2003/China/WN/Tianin/03	WN/Tianin/03	China	2003	VIId	VIId
FJ608335	2007/China/CJG/Xinjiang/07	CJG/Xinjiang/07	China	2007	VIIb	VIIb
FJ608336	2007/China/ZSM/Hebei/07	ZSM/Hebei/07	China	2007	VIId	VIId
FJ608338	2006/China/SH/Zhejiang/06	SH/Zhejiang/06	China	2006	VIIb	VIIb
FJ608339	2007/China/AG/Tianjin/07	AG/Tianjin/07	China	2007	VIIb	VIIb
FJ608340	2005/China/MQ/Liaoning	MQ/Liaoning	China	2005	II	II
FJ608341	2007/China/TYQ/Shanxi	TYQ/Shanxi	China	2007	II	II
FJ608342	2006/China/KQ/Liaoning/06	KQ/Liaoning/06	China	2006	II	II
FJ608343	2001/China/GM01	GM01	China	2001	VIId	VIId
FJ608344	2008/China/DFF3Q/Beijing/08	DFF3Q/Beijing/08	China	2008	II	II
FJ608345	2008/China/DFZD/Jilin/08	DFZD/Jilin/08	China	2008	VIId	VIId
FJ608348	2008/China/TCQQ/Tianjin/08	TCQQ/Tianjin/08	China	2008	VIIb	VIIb
FJ608349	2008/China/LGQQ/Liaoning/08	LGQQ/Liaoning/08	China	2008	VIId	VIId
FJ608350	2008/China/DFGS/Beijing/08	DFGS/Beijing/08	China	2008	VIIb	VIIb
FJ608351	2008/China/YZCQ/Liaoning/08	YZCQ/Liaoning/08	China	2008	VIId	VIId
FJ665433	2006/India/UP3	UP3/2006	India	2006	not determined	not determined
FJ705456	1992/USA/92-40140/92	92-40140/92	USA	1992	Va	Va
FJ705457	1997/USA/92-23071/	/92-23071/	USA	1997	Va	Va
FJ705458	1997/USA/D970428597	D970428597	USA	1997	Va	Va
FJ705460	2008/Canada/cormorant/Canada/95DC02150/1995	cormorant/Canada/95DC02150/1995	Canada	2008	not determined	Va
FJ705461	2008/Canada/cormorant/Canada/95DC2345/1995	cormorant/Canada/95DC2345/1995	Canada	2008	not determined	Va
FJ705462	2003/USA/18719-03_GS/03	18719-03_GS/03	USA	2003	Va	Va
FJ705463	2005/USA/19529-04	19529-04	USA	2005	Va	Va
FJ705464	2004/USA/04-411b	04-411-	USA	2004	X	X
FJ705465	2003/USA/03-632b	03-632-	USA	2003	X	X
FJ705466	1999/USA/99-376b	99-376-	USA	1999	X	X
FJ705467	2000/USA/MN00-32	MN00-32	USA	2000	X	X
FJ705468	2001/USA/TX01-130	TX01-130/	USA	2001	X	X
FJ705469	2000/USA/MN00-39	MN00-39	USA	2000	X	X
FJ751918	1979/China/QH1	QH1	China	1979	VIII	VIII
FJ751919	1985/China/QH4	QH4	China	1985	VIII	VIII
FJ754271	2000/China/WF00C	WF00C	China	2000	VIIb	VIIb
FJ754272	2000/China/WF00D	WF00D	China	2000	VIId	VIId
FJ754273	2000/China/WF00G	WF00G	China	2000	VIId	VIId
FJ766526	2007/China/JS-0722Pi	JS-0722Pi	China	2007	VIi	VIi
FJ766527	2007/China/JS-0716Pi	JS-0716Pi	China	2007	VIi	VIi
FJ766528	2005/China/NDV-05-029	NDV-05-029	China	2005	VIe	VIe
FJ766529	1997/China/ZhJ-3/97b	ZhJ-3/97	China	1997	VIc	VIc
FJ766530	2007/China/JS-0704Pi	JS-0704Pi	China	2007	VIi	VIi
FJ766531	2007/China/JS-0703Pi	JS-0703/Pi	China	2007	VIi	VIi
FJ772446	2006/Nigeria/913-1	913-1	Nigeria	2006	XIVa	XIVa
FJ772452	2006/Niger/1377-8	1377-8	Niger	2006	XIVc	XIVc
FJ772455	2006/Mauritania/1532-14	1532-14	Mauritania	2006	XIVb	XIVb
FJ772466	2008/IvoryCoast/2601	2601	IvoryCoast	2008	XIVb	XIVb
FJ772475	2008/Niger/2602-605	2602-605	Niger	2008	XIVa	XIVa
FJ772481	2008/Niger/2602-625	2602-625	Niger	2008	XIVa	XIVa
FJ772486	2008/Nigeria/3724-6	avian-3724-6-Nigeria-2008	Nigeria	2008	XIVa	XIVa
FJ772491	2008/Burundi/4132-12	4132-12	Burundi	2008	XIII	XIII
FJ772494	2008/Burundi/4132-20	4132-20	Burundi	2008	XIII	XIII
FJ810427	2008/China/NDV08-001	NDV08-001	China	2008	not determined	Ib
FJ810429	2008/China/NDV08-003	NDV08-003	China	2008	not determined	Ib
FJ810434	2008/China/NDV08-008	NDV08-008	China	2008	not determined	VIId
FJ810436	2008/China/NDV08-010	NDV08-010	China	2008	not determined	VIId
FJ810438	2008/China/NDV08-012	NDV08-012	China	2008	not determined	VII
FJ810439	2008/China/NDV08-013	NDV08-013	China	2008	not determined	VII
FJ810441	2008/China/NDV08-015	NDV08-015	China	2008	not determined	VII
FJ810444	2008/China/NDV08-018	NDV08-018	China	2008	not determined	VII
FJ810445	2008/China/NDV08-019	NDV08-019	China	2008	not determined	VIId
FJ810446	2008/China/NDV08-020	NDV08-020	China	2008	not determined	VIId
FJ810448	2008/China/NDV08-022	NDV08-022	China	2008	not determined	VII
FJ810449	2008/China/NDV08-023	NDV08-023	China	2008	not determined	VIId
FJ810450	2008/China/NDV08-024	NDV08-024	China	2008	not determined	VIId
FJ810451	2008/China/NDV08-025	NDV08-025	China	2008	not determined	not determined
FJ810453	2008/China/NDV08-027	NDV08-027	China	2008	not determined	VIId
FJ810454	2008/China/NDV08-029	NDV08-029	China	2008	not determined	VII
FJ810455	2008/China/NDV08-030	NDV08-030	China	2008	not determined	VII
FJ810456	2008/China/NDV08-031	NDV08-031	China	2008	not determined	VII
FJ810459	2008/China/NDV08-034	NDV08-034	China	2008	not determined	VII
FJ810461	2008/China/NDV08-036	NDV08-036	China	2008	not determined	VII
FJ810466	2007/China/NDV08-041	NDV08-041	China	2007	not determined	VII
FJ810479	2007/China/NDV08-054	NDV08-054	China	2007	not determined	VIId
FJ810480	2006/China/NDV08-055	NDV08-055	China	2006	not determined	VIId
FJ810484	2005/China/NDV08-059	NDV08-059	China	2005	not determined	VII
FJ810490	2006/China/NDV08-066	NDV08-066	China	2006	not determined	VIId
FJ865434	2002/China/S-1	S-1	China	2002	VIb	VIb
FJ872531	2002/China/FP1/02	FP1/02	China	2002	VIId	VIId
FJ882014	2009/China/SG/Liaoning	SG/Liaoning	China	2009	VIIb	VIIb
FJ882015	2009/China/HG/Beijing	HG/Beijing	China	2009	VIIb	VIIb
FJ938170	2006/China_Guangxi Province/chicken/Guangxi/LZ18/07	chicken/Guangxi/LZ18/07	China: Guangxi Province	2006	not determined	VIId
FJ938171	2007/China/NN1007	NN1007	China	2007	II	II
FJ938172	XXXX/China _Guangxi_Province/sparrow/Guangxi/LZ9/07	sparrow/Guangxi/LZ9/07	China: Guangxi Province	XXXX	not determined	VII
FJ938173	XXXX/China _Guangxi_Province/sparrow/Guangxi/NN7/06	sparrow/Guangxi/NN7/06	China: Guangxi Province	XXXX	not determined	VIId
FJ938175	1987/China_Guangxi Province/sparrow/Guangxi/YL3/05	sparrow/Guangxi/YL3/05	China: Guangxi Province	1987	not determined	VII
FJ938176	1986/China_Guangxi Province/sparrow/Guangxi/YL9/06	sparrow/Guangxi/YL9/06	China: Guangxi Province	1986	not determined	VII
FJ938177	1998/China_ Guangxi Province/chicken/Guangxi/YL11/06	chicken/Guangxi/YL11/06	China: Guangxi Province	1998	not determined	VII
FJ939313	2005/Egypt/Egypt/1	Egypt/1	Egypt	2005	II	II
FJ969393	2006/Egypt/Egypt/2	Egypt/2	Egypt	2006	II	II
FJ969394	2006/Egypt/NDV/chicken/Egypt/3/2006	NDV/chicken/Egypt/3/2006	Egypt	2006	not determined	VIf
FJ969395	2006/Egypt/Egypt/4	Egypt/4	Egypt	2006	II	II
FJ985977	1992/South Africa/chicken/171/06	chicken/South Africa/171/06	South Africa	1992	not determined	VIId
FJ985978	2000/South Africa/chicken/South Africa/RB/04	chicken/South Africa/RB/04	South Africa	2000	not determined	VIII
FJ986192	2000/India/2K3/Chennai/Tamil_nadu	2K3/Chennai/Tamil	India	2000	IVa	IVa
GQ245765	2007/China/HA-3-07	HA-3-07	China	2007	II	II
GQ245766	2007/China/XZ-4-07-Ch	XZ-4-07-Ch	China	2007	II	II
GQ245767	2007/China/XZ-7-07-Ch	XZ-7-07-Ch	China	2007	II	II
GQ245768	2008/China/XZ-8-08-Ch	XZ-8-08-Ch	China	2008	II	II
GQ245769	2007/China/XZ-26-07-Ch	XZ-26-07-Ch	China	2007	II	II
GQ245770	2007/China/XZ-29-07-Ch	XZ-29-07-Ch	China	2007	II	II
GQ245771	2007/China/XZ-30-07-Ch	XZ-30-07-Ch	China	2007	II	II
GQ245772	2007/China/XZ-33-07-Ch	XZ-33-07-Ch	China	2007	II	II
GQ245773	2007/China/XZ-34-07-Ch	XZ-34-07-Ch	China	2007	II	II
GQ245774	2007/China/YZ-24-07-Ch	YZ-24-07-Ch	China	2007	II	II
GQ245775	2007/China/YZ-25-07-Ch	YZ-25-07-Ch	China	2007	II	II
GQ245776	2007/China/YZ-27-07-Ch	YZ-27-07-Ch	China	2007	II	II
GQ245779	2007/China/XZ-32-07-Ch	XZ-32-07-Ch	China	2007	Ia	Ia
GQ245780	2007/China/AN-9-07-Ch	AN-9-07-Ch	China	2007	VIId	VIId
GQ245781	2008/China/CZ-8-06-Ch	CZ-8-06-Ch	China	2008	VIId	VIId
GQ245782	2008/China/DT-3-08-Ch	DT-3-08-Ch	China	2008	VIId	VIId
GQ245783	2007/China/HA-2-07-Ch	HA-2-07-Ch	China	2007	VIId	VIId
GQ245784	2008/China/HA-4-08-Ch	HA-4-08-Ch	China	2008	VIId	VIId
GQ245785	2006/China/HA-9-06-Ch	HA-9-06-Ch	China	2006	VIId	VIId
GQ245786	2007/China/HA-13-07-Ch	HA-13-07-Ch	China	2007	VIId	VIId
GQ245787	2007/China/HA-14-07-Ch	HA-14-07-Ch	China	2007	VIId	VIId
GQ245788	2007/China/HA-15-07-Ch	HA-15-07-Ch	China	2007	VIId	VIId
GQ245789	2007/China/HA-20-07-Ch	HA-20-07-Ch	China	2007	VIId	VIId
GQ245790	2007/China/HN-6-07-Ch	HN-6-07-Ch	China	2007	VIId	VIId
GQ245791	2008/China/SN-5-08-Ch	SN-5-08-Ch	China	2008	VIId	VIId
GQ245792	2007/China/SY-17-07-Ch	SY-17-07-Ch	China	2007	VIId	VIId
GQ245793	2007/China/XZ-18-07-	XZ-18-07-	China	2007	VIId	VIId
GQ245796	2008/China/AH-2-08-Ch	AH-2-08-Ch	China	2008	VIIb	VIIb
GQ245797	2007/China/AN-11-07-Ch	AN-11-07-Ch	China	2007	VIIb	VIIb
GQ245798	2008/China/CZ-10-08-Ch	CZ-10-08-Ch	China	2008	VIIb	VIIb
GQ245799	2006/China/HN-7-06-CH	HN-7-06-CH	China	2006	VIIb	VIIb
GQ245800	2008/China/JS-18-08-	JS-18-08-	China	2008	VIIb	VIIb
GQ245801	2008/China/SD-15-08-Pi	SD-15-08-Pi	China	2008	VIIb	VIIb
GQ245802	2008/China/SN-6-08-Ch	SN-6-08-Ch	China	2008	VIIb	VIIb
GQ245803	2008/China/SN-19-08-Ch	SN-19-08-Ch	China	2008	VIIb	VIIb
GQ245804	2008/China/SN-20-08-Ch	SN-20-08-Ch	China	2008	VIIb	VIIb
GQ245805	2008/China/SY-1-08-Ch	SY-1-08-Ch	China	2008	VIIb	VIIb
GQ245806	2008/China/XY-11-08-Ch	XY-11-08-Ch	China	2008	VIIb	VIIb
GQ245807	2008/China/XY-14-08-Ch	XY-14-08-Ch	China	2008	VIIb	VIIb
GQ245808	2007/China/XY-31-07-Ch	XY-31-07-Ch	China	2007	VIIb	VIIb
GQ245809	2007/China/XZ-5-07-Ch	XZ-5-07-Ch	China	2007	VIIb	VIIb
GQ245810	2008/China/XZ-7-08-Ch	XZ-7-08-Ch	China	2008	VIIb	VIIb
GQ245811	2007/China/XZ-8-07-Ch	XZ-8-07-Ch	China	2007	VIIb	VIIb
GQ245812	2008/China/XZ-9-08-Ch	XZ-9-08-Ch	China	2008	VIIb	VIIb
GQ245813	2007/China/XZ-12-07-Ch	XZ-12-07-Ch	China	2007	VIIb	VIIb
GQ245814	2008/China/XZ-12-08-Ch	XZ-12-08-Ch	China	2008	VIIb	VIIb
GQ245815	2008/China/XZ-13-08-Ch	XZ-13-08-Ch	China	2008	VIIb	VIIb
GQ245816	2007/China/XZ-16-07-Ch	XZ-16-07-Ch	China	2007	VIIb	VIIb
GQ245817	2007/China/XZ-20-07-Ch	XZ-20-07-Ch	China	2007	VIIb	VIIb
GQ245818	2007/China/YZ-22-07-Os	YZ-22-07-Os	China	2007	VIIb	VIIb
GQ255639	2009/China/GPMV-SH	GPMV-SH	China	2009	VIId	VIId
GQ281085	2007/China/JS-35-07-Pi	JS-35-07-Pi	China	2007	VIi	VIi
GQ281086	2007/China/WX-10-07-Pi	WX-10-07-Pi	China	2007	VIi	VIi
GQ281087	2007/China/YZ-21-07-Pi	YZ-21-07-Pi	China	2007	VIi	VIi
GQ281088	2007/China/YZ-23-07-Pi	YZ-23-07-Pi	China	2007	VIi	VIi
GQ288377	2004/USA/04-411a	04-411	USA	2004	X	X
GQ288378	1987/USA/OH/northern pintail/US_OH_/87-486	northern pintail/US(OH)/87-486/1987	USA: OH	1987	X	X
GQ288379	2003/USA/03-632a	03-632	USA	2003	X	X
GQ288380	1986/USA/OH/mallard/US_OH_/86-233	mallard/US(OH)/86-233/1986	USA: OH	1986	X	X
GQ288381	1997/USA/D9704285	D9704285	USA	1997	Va	Va
GQ288382	1998/Canada/cormorant/Canada/98CNN3-V1125	cormorant/Canada/98CNN3-V1125/1998	Canada	1998	Va	Va
GQ288383	1995/Canada/95DC02150	95DC02150	Canada	1995	Va	Va
GQ288384	1995/Canada/95DC2345	95DC2345	Canada	1995	Va	Va
GQ288385	2003/USA/18719-03_GS	18719-03_GS	USA	2003	Va	Va
GQ288386	2005/USA/19529-04_GS	19529-04_GS	USA	2005	Va	Va
GQ288387	1992/USA/MN/cormorant/US_MN_/92-40140	cormorant/US(MN)/92-40140/1992	USA: MN	1992	Va	Va
GQ288388	1992/USA/92-23071	92-23071	USA	1992	Va	Va
GQ288389	1999/USA/99-376a	99-376	USA	1999	X	X
GQ288390	2000/USA/00-32	00-32	USA	2000	X	X
GQ288391	2001/USA/TX/TX01-130	TX/TX01-130	USA	2001	X	X
GQ288392	2000/USA/MN/mallard/US_MN_/MN00-39	mallard/US(MN)/MN00-39/2000	USA: MN	2000	X	X
GQ338310	2003/China/ND/03/044	ND/03/044	China	2003	VIIf	VIIf
GQ338311	XXXX/China/ND/05/028	ND/05/028	China	XXXX	VIe	VIe
GQ429292	1996/Ireland/AV32496	AV32496	Ireland	1996	VIa	VIa
GQ429293	2000/Italy/dove/Italy/2736/00	dove/Italy/2736/00	Italy	2000	VIa	VIa
GQ507801	1989/South Korea/Kr-10289	Kr-10289	SouthKorea	1989	VIc	VIc
GQ849007	2008/China/JSDO812	JSDO812	China	2008	VIId	VIId
GQ901892	2005/Malaysia/MB076/05	MB076/05	Malaysia	2005	not determined	XII
GQ901894	2005/Malaysia/MB016/07	MB016/07	Malaysia	2005	not determined	VII
GQ901895	2008/Malaysia/MB047/05	MB047/05	Malaysia	2008	not determined	VIIa
GQ901896	1995/Malaysia/MB043/06	MB043/06	Malaysia	1995	not determined	VIIa
GQ901897	2007/Malaysia/MB091/05	MB091/05	Malaysia	2007	not determined	VIIa
GQ901899	2004/Malaysia/MB095/05	MB095/05	Malaysia	2004	not determined	VIIa
GQ901901	2006/Malaysia/MB085/05	MB085/05	Malaysia	2006	not determined	VIII
GQ918280	1994/Sweden/BHG	BHG	Sweden	1994	Ic	Ic
GU124591	2008/China/sh09	sh09	China	2008	VIIb	VIIb
GU166154	2008/China/ND-XX08	ND-XX08	China	2008	VIId	VIId
GU182322	1997/Pakistan/chicken/SPVC/Karachi/NDV/16/1995/ND16	chicken/SPVC/Karachi/NDV/16/1995/ND16	Pakistan	1997	not determined	VI
GU182323	2008/Pakistan/Pakistan/ND43	Pakistan/ND43	Pakistan	2008	XIII	XIII
GU182326	2008/Pakistan/chicken/SPVC/Karachi/NDV/32/2007/ND32	chicken/SPVC/Karachi/NDV/32/2007/ND32	Pakistan	2008	not determined	XIII
GU182327	1974/Pakistan/Pakistan/ND1	Pakistan/ND1	Pakistan	1974	III	III
GU182330	2008/Pakistan/chicken/SPVC/Karachi/NDV/22/2004/ND22	chicken/SPVC/Karachi/NDV/22/2004/ND22	Pakistan	2008	not determined	VI
GU182331	2007/Pakistan/Pakistan/ND33	Pakistan/ND33	Pakistan	2007	XIII	XIII
GU182334	2008/Pakistan/chicken/SPVC/Karachi/NDV/27/2006/ND27	chicken/SPVC/Karachi/NDV/27/2006/ND27	Pakistan	2008	not determined	XIII
GU187941	1987/India/TamilNadu/NDV-2	TamilNadu/NDV-2	India	1987	IVa	IVa
GU227738	2007/Serbia/749	749	Serbia	2007	VIId	VIId
GU227739	2007/Serbia/1038	1038	Serbia	2007	VIId	VIId
GU332649	2008/USA/cormorant/US/256/2002	cormorant/US/256/2002	USA	2008	not determined	Va
GU332654	2008/USA/cormorant/US/384/1997	cormorant/US/384/1997	USA	2008	not determined	Va
GU332655	2008/USA/496	496	USA	2008	Va	Va
GU332656	2008/USA/cormorant/US/497/2008	cormorant/US/497/2008	USA	2008	not determined	Va
GU332657	2008/USA/498	498	USA	2008	Va	Va
GU332658	2008/USA/cormorant/US/499/2008	cormorant/US/499/2008	USA	2008	not determined	Va
GU332661	2008/USA/cormorant/US/502/2008	cormorant/US/502/2008	USA	2008	not determined	Va
GU332662	2008/USA/5031	5031	USA	2008	Va	Va
GU332663	2008/USA/506	506	USA	2008	Va	Va
GU332664	2008/USA/cormorant/US/1718/2008	cormorant/US/1718/2008	USA	2008	not determined	Va
GU332666	2010/USA/cormorant/US/1906/2008	cormorant/US/1906/2008	USA	2010	not determined	Va
GU332669	2005/USA/cormorant/US/590/2008	cormorant/US/590/2008	USA	2005	not determined	Va
GU332673	2007/USA/cormorant/US/2349/2008	cormorant/US/2349/2008	USA	2007	not determined	Va
GU332674	2008/USA/cormorant/US/24152008	cormorant/US/24152008	USA	2008	not determined	Va
GU332677	2006/USA/cormorant/US/3168/2008	cormorant/US/3168/2008	USA	2006	not determined	Va
GU551934	2008/China/carrier-/Guandong	carrier-/Guandong	China	2008	VIi	VIi
GU564399	2006/China/FMW	FMW	China	2006	VIIb	VIIb
GU585905	1997/Sweden/Sweden_97	Sweden/97	Sweden	1997	XIII	XIII
GU591935	2009/China/NDV09-040	NDV09-040	China	2009	not determined	I
GU978777	1948/USA/APMV-1U.S.TX	APMV-1U.S.TX	USA	1948	II	II
HE972209	2006/Luxembourg/APMV-1/pigeon/Luxembourg/119/2006	APMV-1/pigeon/Luxembourg/119/2006	Luxembourg	2006	VIi	VIi
HE972212	2007/Luxembourg/3821-1/2007	APMV-1/pigeon/Luxembourg/3821-1/2007	Luxembourg	2007	VIi	VIi
HM063422	2007/China/D3	D3	China	2007	Ib	Ib
HM063423	2005/China/W4	W4	China	2005	VIi	VIi
HM063424	2005/China/R8	R8	China	2005	Ib	Ib
HM063425	2003/China/P4	P4	China	2003	VIi	VIi
HM117720	2005/Mexico/NDV-P05	NDV-P05	Mexico	2005	Vb	Vb
HM125898	2004/China/WDK/JX/7793	WDK/JX/7793	China	2004	Ib	Ib
HM357251	1987/India/TamilNadu/NDV-4	TamilNadu/NDV-4	India	1987	II	II
HM627541	2007/Poland/PPMV-1/PL/H2/10	PPMV-1/PL/H2/10	Poland	2007	not determined	VIg
HM748948	2009/China/SD5	chicken/China/SD5/2008	China	2009	VIi	VIi
HQ011508	2008/India/NDV/2K36	NDV/2K36/peacock/Chennai	India: Tamil Nadu	2008	IVa	IVa
HQ266602	2008/Madagascar/MG_725_08	MG725	Madagascar	2008	XI	XI	This study
HQ266603	1992/Madagascar/MG_1992	MG-1992	Madagascar	1992	XI	XI	This study
HQ266604	2008/Madagascar/MG_Meola	MGMEOLA	Madagascar	2008	XI	XI	This study
HQ266605	2008/Madagascar/MG_039	MG39	Madagascar	2008	XI	XI	This study
HQ445943	2008/Kazakhstan/PMV-1/goose/Almaty/31/05	PMV-1/goose/Almaty/31/05	Kazakhstan	2008	not determined	II
HQ445950	2009/Kazakhstan/PMV-1/chicken/Atyrau/154/07	PMV-1/chicken/Atyrau/154/07	Kazakhstan	2009	not determined	II
HQ697254	2010/Indonesia/chicken/Banjarmasin/010/10	chicken/Banjarmasin/010/10	Indonesia	2010	VIIa	VIIa
HQ697255	2010/Indonesia/chicken/Sukorejo/019/10	chicken/Sukorejo/019/10	Indonesia	2010	VIIa	VIIa
HQ697261	2010/Indonesia/chicken/bali/020/10	chicken/bali/020/10	Indonesia	2010	VIIa	VIIa
HQ702438	XXXX/Mozambique/ndv7 920h	ndv7 920h	Mozambique	XXXX	not determined	XIII
HQ702442	XXXX/Mozambique/ndv16 787c	ndv16 787c	Mozambique	XXXX	not determined	not determined
HQ702448	XXXX/Mozambique/ndv22 787h	ndv22 787h	Mozambique	XXXX	not determined	not determined
HQ702459	XXXX/Mozambique/ndv39 706	ndv39 706	Mozambique	XXXX	not determined	XIII
HQ717357	2009/China/GD09-1	GD09-1	China	2009	VIIb	VIIb
HQ839733	1995/Sweden/Sweden_95	Sweden_95	Sweden	1995	VIc	VIc
HQ917080	2003/China/A/goose/Guangxi/1/2008	A/goose/Guangxi/1/2008	China	2003	not determined	VIId
HQ917083	2003/China/A/egret/Guangxi/1/2006	A/egret/Guangxi/1/2006	China	2003	not determined	VIId
JF273746	2008/South Korea/CBU2179	CBU2179	South Korea	2008	not determined	Ib
JF273747	2001/South Korea/CBU2249	CBU2249	South Korea	2001	not determined	Ib
JF273748	2003/South Korea/CBU2374	CBU2374	South Korea	2003	not determined	Ib
JF340367	2002/China/JSG0210	JSG0210	China	2002	VIId	VIId
JF343538	2003/China/ND/03/018	ND/03/018	China	2008	VIIf	VIIf
JF343539	2003/China/chiken/Guangxi9	chicken/China/Guangxi9/2003	China	2008	VIIb	VIIb
JF749831	2001/Uruguay/Pigeon/Uruguay/Montevideo/02/08	Pigeon/Uruguay/Montevideo/02/08	Uruguay	2001	not determined	VI
JF795621	2010/Israel/IS 242/01	IS 242/01	Israel	2010	not determined	VIId
JF795623	2010/Israel/IS 1258/03	IS 1258/03	Israel	2010	not determined	VIId
JF795624	2011/Israel/IS_875/08	IS 875/08	Israel	2011	not determined	VIId
JF795625	2011/Israel/IS_903/08	IS 903/08	Israel	2011	not determined	VIId
JF795626	2010/Israel/IS/375/01	IS/375/01	Israel	2010	not determined	VIId
JF827026	2005/Russia/Pi/Rus/Vladimir/687/05	Pi/Rus/Vladimir/687/05	Russia	2005	VIg	VIg
JF827027	2009/Russia/Pi/Rus/Kemerovo/0267/09	Pi/Rus/Kemerovo/0267/09	Russia	2009	VIg	VIg
JF950510	2010/China/LaSota	LaSota	China	2010	II	II
JF966385	2008/Mali/ML007/08	ML007	Mali	2008	XIVa	XIVa	This study
JF966386	2007/Mali/ML029/07	ML029	Mali	2007	XIVc	XIVc	This study
JF966387	2009/Mali/ML008	ML008	Mali	2009	XIVb	XIVb	This study
JF966388	2008/Mali/ML225/08	ML225	Mali	2008	XIVb	XIVb	This study
JF966389	2007/Mali/ML038/07	ML038	Mali	2007	XIVb	XIVb	This study
JN032760	2011/China/XinY	XinY	China	2011	not determined	II
JN193503	2005/Egypt/NDV/Ostrich/Ismailia/2010	NDV/Ostrich/Ismailia/2010	Egypt	2005	not determined	II
JN255774	2010/USA/MA/650	MA/650	USA	2010	Va	Va
JN255775	2010/USA/MA/651	MA/651	USA	2010	Va	Va
JN255777	2010/USA/HN/654	HN/654	USA	2010	Va	Va
JN255778	2010/USA/MD/655	MD/655	USA	2010	Va	Va
JN255780	2010/USA/MD/656	MD/656	USA	2010	Va	Va
JN255784	2010/USA/MN/648	MN/648	USA	2010	Va	Va
JN255785	2010/USA/HN/652	HN/652	USA	2010	Va	Va
JN400895	2009/China/SD03	SD03	China	2009	VIIb	VIIb
JN400896	2011/China/SDSG01	SDSG01	China	2011	VIId	VIId
JN400897	2010/China/SDLY01	SDLY01	China	2010	VIIb	VIIb
JN599167	1999/China/BP01	BP01	China	1999	VIId	VIId
JN613114	2011/Malaysia/MTCC20111870	MTCC20111870	Malaysia	2011	not determined	VII
JN627504	2011/China/GD/12	GD/12	China	2011	XII	XII
JN627505	2011/China/GD/17	GD/17	China	2011	XII	XII
JN627506	2011/China/GD/20	GD/20	China	2011	XII	XII
JN627507	2010/China/GD/1003	GD/1003	China	2010	XII	XII
JN627508	2011/China/GD/450	GD/450	China	2011	XII	XII
JN638234	2009/Italy/NDV/DOVE/IT/11RS98_102VIR/2011	NDV/DOVE/IT/11RS98_102VIR/2011	Italy	2009	not determined	VI
JN638237	2009/Italy/NDV/DOVE/IT/10RS6431_RS7313VIR/2010	NDV/DOVE/IT/10RS6431_RS7313VIR/2010	Italy	2009	not determined	VIi
JN653340	2003/China/PX2/03	PX2/03	China	2003	VIId	VIId
JN698890	2011/China/JS0920	JS0920	China	2011	IX	IX
JN800306	2008/Peru/1918-03	1918-03	Peru	2008	XII	XII
JN806235	2009/Kazakhstan/APMV-1/pigeon/Almaty/1063/05	APMV-1/pigeon/Almaty/1063/05	Kazakhstan	2009	not determined	VIg
JN849577	2009/Israel/chicken/Israel/555/2011	chicken/Israel/555/2011	Israel	2009	not determined	VII
JN872157	2010/Green Wood Hoope/EasternHemisphere/5801-22/10	Green Wood Hoope/Eastern Hemisphere/5801-22/10	XXXX	2010	XIVb	XIVb
JN872160	2007/USA/Pigeon/Minnesota/511296/07	Pigeon/Minnesota/511296/07	USA	2007	VIa	VIa
JN872162	2008/USA/Rosella/Belgium/4940/08	Rosella/Belgium/4940/08	USA	2008	VIi	VIi
JN872166	2008/USA/Dove/Italy/VIR 24/2008	Dove/Italy/VIR 24/2008	USA	2008	VIi	VIi
JN872170	2010/USA/Pigeon/Texas/5254-12/2010	Pigeon/Texas/5254-12/2010	USA	2010	VIa	VIa
JN872172	2009/USA/Raptor/Minnesota/18575-4/2009	Raptor/Minnesota/18575-4/2009	USA	2009	VIa	VIa
JN872173	1984/Pigeon/New York/44407/1984	Pigeon/New York/44407/1984	USA	1984	VIb	VIb
JN872174	2010/USA/New Jersey/9564/2010	New Jersey/9564/2010	USA	2010	VIa	VIa
JN872175	2009/USA/Pigeon/Minnesota/723/2009	Pigeon/Minnesota/723/2009	USA	2009	VIa	VIa
JN872176	2005/USA/Pheasant/Massachusetts/359425/2005	Pheasant/Massachusetts/359425/2005	USA	2005	VIa	VIa
JN872177	2004/USA/Chicken/Massachusetts/344783-3/2004	Chicken/Massachusetts/344783-3/2004	USA	2004	VIa	VIa
JN872179	2003/USA/Pigeon/Nevada/241851/2003	Pigeon/Nevada/241851/2003	USA	2003	VIa	VIa
JN872180	2002/USA/Waterfowl/Texas/209682/2002	Waterfowl/Texas/209682/2002	USA	2002	VIh	VIh
JN872182	1998/USA/Pigeon/New York/12339/1998	Pigeon/New York/12339/1998	USA	1998	VIh	VIh
JN872184	1997/USA/Pigeon/Wyoming/20210/1997	Pigeon/Wyoming/20210/1997	USA	1997	VIh	VIh
JN872185	1995/USA/Pigeon/New York/32851-2/1995	Pigeon/New York/32851-2/1995	USA	1995	VIh	VIh
JN872186	1991/USA/Pigeon/Indiana/18002/1991	Pigeon/Indiana/18002/1991	USA	1991	VIh	VIh
JN872187	1993/USA/Pigeon/Illinois/11748/1993	Pigeon/Illinois/11748/1993	USA	1993	VIh	VIh
JN872189	1982/USA/Parrot/Colorado/8278/1982	Parrot/Colorado/8278/1982	USA	1982	Vb	Vb
JN872190	2007/USA/Pigeon/South Dakota/486839/2007	Pigeon/South Dakota/486839/2007	USA	2007	VIa	VIa
JN872193	2008/Peru/Avian/Peru/1918-3/2008	Avian/Peru/1918-3/2008	Peru	2008	not determined	XII
JN941995	2008/USA/New York/1989-19/2008	New York/1989-19/2008	USA	2008	VIi	VIi
JN941996	2008/USA/Pigeon/Pennsylvania/2062/2008	Pigeon/Pennsylvania/2062/2008	USA	2008	VIa	VIa
JN941998	2008/USA/Pigeon/Pennsylvania/2282/2008.	Pigeon/Pennsylvania/2282/2008	USA	2008	VIa	VIa
JN941999	2008/USA/Pigeon/Minnesota/77/2008	Pigeon/Minnesota/77/2008	USA	2008	VIa	VIa
JN942000	2008/USA/Dove/Florida/1287/2008	Dove/Florida/1287/2008	USA	2008	VIa	VIa
JN942021	2005/USA/Cormorant/Nevada/395921/2005	Cormorant/Nevada/395921/2005	USA	2005	Va	Va
JN942022	2004/USA/Chicken/Texas/309968/2004	Chicken/Texas/309968/2004	USA	2004	VIh	VIh
JN942023	2003/USA/Cormorant/Oregon/276236-7/2003	Cormorant/Oregon/276236-7/2003	USA	2003	Va	Va
JN942024	2003/USA/Cormorant/Wisconsin/272409/2003	Cormorant/Wisconsin/272409/2003	USA	2003	Va	Va
JN942026	2003/USA/Cormorant/New York/268898-7/2003	Cormorant/New York/268898-7/2003	USA	2003	Va	Va
JN942027	2001/Nicaragua/FightingCock/Nicaragua/95066-9/2001	FightingCock/Nicaragua/95066-9/2001	Nicaragua	2001	Vb	Vb
JN942029	1998/USA/Cormorant/Wisconsin/248/1998	Cormorant/Wisconsin/248/1998	USA	1998	Va	Va
JN942030	1997/USA/Cormorant/Wisconsin/28547/1997	Cormorant/Wisconsin/28547/1997	USA	1997	Va	Va
JN942040	1986/USA/Parrot/New Jersey/19674-2/1986	Parrot/New Jersey/19674-2/1986	USA	1986	Vb	Vb
JN942041	1983/USA/Cockatoo/Oklahoma/7847/1983	Cockatoo/Oklahoma/7847/1983	USA	1983	XIII	XIII
JN942042	1981/USA/Amazon/California/16365/1981	Amazon/California/16365/1981	USA	1981	Vb	Vb
JN942099	2000/USA/Gannet/Pennsylvania/25017/2000	Gannet/Pennsylvania/25017/2000	USA	2000	VIh	VIh
JN942100	2000/USA/Chukar/New Jersey/32429-5/2000	Chukar/New Jersey/32429-5/2000	USA	2000	VIa	VIa
JN967786	2000/USA/Pigeon/New Jersey/58300-4/2000	Pigeon/New Jersey/58300-4/2000	USA	2000	not determined	VIh
JN967787	1987/USA/Pigeon/Illinois/37397/1987	Pigeon/Illinois/37397/1987	USA	1987	VIb	VIb
JN967789	1980/USA/Psittacine/Indiana/29120/1980	Psittacine/Indiana/29120/1980	USA	1980	Vb	Vb
JN986837	1993/Netherlands/APMV-1/chicken/NL/152608/93	APMV-1/chicken/NL/152608/93	Netherlands	1993	VIIa	VIIa
JN986839	2004/Ireland/PPMV-1/pigeon/IE/806/04	PPMV-1/pigeon/IE/806/04	Ireland	2004	VIi	VIi
JQ007343	2009/South Korea/KNU-C/HC/09	KNU-C/HC/09	South Korea	2009	not determined	not determined
JQ007344	XXXX/South Korea/KNU-C/HL/09	KNU-C/HL/09	South Korea	XXXX	not determined	not determined
JQ007346	XXXX/South Korea/KNU-C/JG/09	KNU-C/JG/09	South Korea	XXXX	not determined	Id
JQ007349	XXXX/South Korea/KNU-C/SN/09	KNU-C/SN/09	South Korea	XXXX	not determined	not determined
JQ007350	XXXX/South Korea/KNU-D/GP09/09	KNU-D/GP09/09	South Korea	XXXX	not determined	not determined
JQ007352	XXXX/South Korea/KNU-D/WSL/09	KNU-D/WSL/09	South Korea	XXXX	not determined	II
JQ015295	2011/China/SDWF07	SDWF07	China	2011	VIIb	VIIb
JQ015297	2011/China/SDYT03	SDYT03	China	2011	VIIb	VIIb
JQ029740	2011/China/SDFC07	Duck/China/SDFC07/2011	China	2011	Ia	Ia
JQ039386	2008/Nigeria/chicken/Nigeria/VRD08-36/2008	chicken/Nigeria/VRD08-36/2008	Nigeria	2008	XIVc	XIVc
JQ039395	2007/Nigeria/pigeon/Nigeria/VRD07-173/2007	pigeon/Nigeria/VRD07-173/2007	Nigeria	2007	not determined	VIg
JQ267579	XXXX/Iran/chicken/Iran-EMM/7/2011	chicken/Iran-EMM/7/2011	Iran	XXXX	not determined	XIII
JQ267580	XXXX/Iran/chicken/Iran-EMM/6/2011	chicken/Iran-EMM/6/2011	Iran	XXXX	not determined	XIII
JQ267581	2011/Iran/chicken/Iran-EMM/5/2011	chicken/Iran-EMM/5/2011	Iran	2011	not determined	XIII
JQ267582	XXXX/Iran/chicken/Iran-EMM/4/2010	chicken/Iran-EMM/4/2010	Iran	XXXX	not determined	XIII
JQ267583	XXXX/Iran/chicken/Iran-EMM/3/2009	chicken/Iran-EMM/3/2009	Iran	XXXX	not determined	XIII
JQ267584	XXXX/Iran/chicken/Iran-EMM/2/2008	chicken/Iran-EMM/2/2008	Iran	XXXX	not determined	XIII
JQ267585	XXXX/Iran/chicken/Iran-EMM/1/2008	chicken/Iran-EMM/1/2008	Iran	XXXX	not determined	XIII
JQ268609	XXXX/China/Miangyang12505	Miangyang12505	China	XXXX	not determined	VIi
JQ344315	2011/Iran/1	1	Iran	2011	not determined	VIId
JQ344316	2011/Iran/2	2	Iran	2011	not determined	VIId
JQ344318	2011/Iran/4	4	Iran	2011	not determined	VIId
JQ344320	2011/Iran/6	6	Iran	2011	not determined	VIId
JQ681266	2010/Malaysia/13695/10	13695/10	Malaysia	2010	not determined	VIIa
JQ697739	2008/Malaysia/1041-632	1041-632	Malaysia	2008	Ia	Ia
JQ697743	2010/Mexico/MX/NC02-634	MX/NC02-634	Mexico	2010	Vb	Vb
JQ697744	2010/Mexico/MX/NC04-635	MX/NC04-635	Mexico	2010	Vb	Vb
JQ775522	2011/China/Eurasian blackbirdCH_SHX1	Eurasian blackbirdCH(SHX)1(2011)	China	2011	not determined	VIi
JQ918372	2010/Malaysia/NDV/chicken/Malaysia/9484/2010	NDV/chicken/Malaysia/9484/2010	Malaysia	2010	not determined	VIIa
JQ979176	2011/China/pigeon/China/SDLC/2011	pigeon/China/SDLC/2011	China	2011	VIi	VIi
JQ993431	2011/China/pigeon/China/SDS/2011	pigeon/China/SDS/2011	China	2011	VIi	VIi
JX012096	2010/Malaysia/AF2240-I	AF2240-I	Malaysia	2010	VIII	VIII
JX094510	XXXX/China/sms12	sms12	China	XXXX	VIi	VIi
JX110635	2009/China/TS09-C	TS09-C	China	2009	Ia	Ia
JX119193	2008/Dominican Republic/499-31	499-31	Dominican Republic	2008	XV	XV
JX193074	2011/China/egret/China/Guangxi/2011	egret/China/Guangxi/2011	China	2011	VIIa	VIIa
JX486550	2011/China/pi/CH/LGD/110208	pi/CH/LGD/110208	China	2011	VIi	VIi
JX486551	2010/China/pi/CH/LJL/100605	pi/CH/LJL/100605	China	2010	VIi	VIi
JX486552	2011/China/pi/CH/LLN/110713	pi/CH/LLN/110713	China	2011	VIi	VIi
JX486553	2011/China/pi/CH/LHLJ/110813	pi/CH/LHLJ/110813	China	2011	VIi	VIi
JX486554	2011/China/pi/CH/LHLJ/110822	pi/CH/LHLJ/110822	China	2011	VIi	VIi
JX486555	2011/China/pi/CH/LGD/110945	pi/CH/LGD/110945	China	2011	not determined	VIi
JX486557	2012/China/pi/CH/LJL/120404	pi/CH/LJL/120404	China	2012	VIi	VIi
JX518532	2012/Kenya/Laughing dove_B2/Kenya/Isiolo	Laughing dove_B2/Kenya/Isiolo	Kenya	2012	VI	VI
JX524203	1966/Australia/NDV V4	NDV V4	Australia	1966	not determined	not determined
JX855037	2010/China/ crested ibis/China/Shaanxi10/2010	crested ibis/China/Shaanxi10/2010	China	2010	not determined	VI
JX855038	2006/China/ ostrich/China/Shaanxi/2006	ostrich/China/Shaanxi/2006	China	2006	not determined	VI
JX870617	2012/Cambodia/ KH-cmb06-01/12	KH-cmb06-01/12	Cambodia	2012	not determined	VIIa
JX901109	1998/Belgium/PPMV-1/Belgium/98-238/1998	PPMV-1/Belgium/98-238/1998	Belgium	1998	VIi	VIi
JX901119	2005/Belgium/PPMV-1/Belgium/05-01824/2005	PPMV-1/Belgium/05-01824/2005	Belgium	2005	VIi	VIi
JX901120	2005/Belgium/PPMV-1/Belgium/05-03936-8/2005	PPMV-1/Belgium/05-03936-8/2005	Belgium	2005	not determined	VIi
JX901121	2007/Belgium/PPMV-1/Belgium/07-04943/2007	PPMV-1/Belgium/07-04943/2007	Belgium	2007	VIi	VIi
JX901122	2011/Belgium/PPMV-1/Belgium/11-07574/2011	PPMV-1/Belgium/11-07574/2011	Belgium	2011	not determined	VIi
JX901123	2011/Belgium/PPMV-1/Belgium/11-08304/2011	PPMV-1/Belgium/11-08304/2011	Belgium	2011	VIi	VIi
JX901124	2011/Belgium/PPMV-1/Belgium/11-09620/2011	PPMV-1/Belgium/11-09620/2011	Belgium	2011	not determined	VIi
JX915242	1986/Dominican Republic/chicken/Dominican Republic/28138-4/1986	chicken/Dominican Republic/28138-4/1986	Dominican Republic	1986	XV	XV
KC143144	2011/China/ CQ65	CQ65	China	2011	not determined	VIi
KC143145	2002/China/ NDV02-054	NDV02-054	China	2002	not determined	VI
KC143146	2002/China/ NDV02-069	NDV02-069	China	2002	not determined	VI
KC143147	2003/China/ NDV03-001	NDV03-001	China	2003	not determined	VI
KC143148	2003/China/ NDV03-003	NDV03-003	China	2003	not determined	VI
KC143149	2003/China/ NDV03-005	NDV03-005	China	2003	not determined	VI
KC143150	2003/China/ NDV03-006	NDV03-006	China	2003	not determined	VI
KC143151	2003/China/ NDV03-007	NDV03-007	China	2003	not determined	VI
KC143152	1997/China/ Z32	Z32	China	1997	not determined	VI
KC143153	1994/China/ ZC94	ZC94	China	1994	not determined	VI
KC143154	1998/China/ Ch98-1	Ch98-1	China	1998	not determined	VIe
KC143155	1997/China/ NC9701	NC9701	China	1997	not determined	VIe
KC143157	2002/China/ NDV02-044	NDV02-044	China	2002	not determined	VIe
KC143158	2003/China/ NDV03-051	NDV03-051	China	2003	not determined	VIe
KC143159	2005/China/ NDV05-027	NDV05-027	China	2005	not determined	VIi
KC143160	2005/China/ NDV05-028	NDV05-028	China	2005	not determined	VIe
KC143161	2005/China/ NDV05-029	NDV05-029	China	2005	not determined	VIe
KC143162	1999/China/ NP9904	NP9904	China	1999	not determined	VIe
KC143163	1996/China/ PB9601	PB9601	China	1996	not determined	VIe
KC143164	2011/China/ SH215	SH215	China	2011	not determined	VIi
KC143167	1997/China/ YZ9712	YZ9712	China	1997	not determined	VIe
KC152048	2011/China/GD450/2011	GD450/2011,	China	2011	XII	XII
KC205475	2011/Ethiopia/ETH_10065	ETH_10065	Ethiopia	2011	VIf	VIf	This study
KC205476	2011/Ethiopia/ETH_10073	ETH_10073	Ethiopia	2011	VIf	VIf	This study
KC205477	2011/Ethiopia/ETH_8755	ETH_8755	Ethiopia	2011	VIf	VIf	This study
KC205478	2011/Ethiopia/ETH_AN01	ETH_AN01	Ethiopia	2011	VIf	VIf	This study
KC205479	2011/Ethiopia/ETH_MG1C	ETH_MG1C	Ethiopia	2011	VIf	VIf	This study
KC461214	2011/China/chicken/TC/9/2011	chicken/TC/9/2011	China	2011	VIId	VIId
M18456	XXXX/XXXX/Miyadera	Miyadera	XXXX	XXXX	III	III
M21881	1932/Australia/Victoria	Victoria	Australia	1932	III	III
M24692	1976/Japan/D2676	D2676	Japan	1976	Ia	Ia
M24693	1966/Australia/QueenslandV4/66	QueenslandV4/66	Australia	1966	Ia	Ia
M24694	1967/Ireland/Uls/67	Uls/67	Ireland	1967	Id	Id
M24695	1947/USA/BI/47	BI/47	USA	1947	II	II
M24696	XXXX/XXXX/LAS/46	LAS/46	XXXX	XXXX	II	II
M24697	1945/USA/BEA/45	BEA/45	USA	1945	II	II
M24698	1948/USA/TEX/48	TEX/48	USA	1948	II	II
M24700	1932/Australia/Australia/32	Australia/32	Australia	1932	III	III
M24702	1933/XXXX/Her33	Her33	XXXX	1933	IV	IV
M24703	XXXX/XXXX/ITA/45	ITA/45	XXXX	XXXX	II	II
U62620	XXXX/Taiwan/Taiwan95	Taiwan95	Taiwan	XXXX	VII	VII
X04719	XXXX/XXXX/BeaudetteC	BeaudetteC	XXXX	XXXX	II	II
Y18728	XXXX/Russia/ASTR/74	ASTR/74	Russia	XXXX	not determined	VI
Y18898	1946/USA/Lasota_clone30b	Lasota_clone30	USA	1946	II	II
Z12109	XXXX/XXXX/FieldPheasant	FieldPheasant	XXXX	XXXX	not determined	not determined
Z12110	1967/Ireland/Ulster/mutant	Ulster/mutant	Ireland	1967	Id	Id
Z12111	XXXX/XXXX/Warwick	Warwick	XXXX	XXXX	VI	VI

## Sheet: F_partial_sequences_445bp
Accession Number	Full name	Isolate name	Country	Year	Genotype	Sequences of this study
-	XXXX/China/XXXX	XXXX	China	XXXX	IX
AB465605	1995/Japan/Met/95	Met/95	Japan	1995	II
AB465606	1985/Japan/Ibaraki/85	Ibaraki/85	Japan	1985	VIc
AB465607	1962/Japan/Ishi/62	Ishi/62	Japan	1962	Ic
AF048763	1960s/Malaysia/AF2240	AF2240	Malaysia	1960s	VIII
AF077761	1946/USA/Lasota_AF	Lasota/AF	USA	1946	II
AF079172	XXXX/China/F48E9a	F48E9	China	XXXX	IX
AF079323	XXXX/China/DB5	DB5	China	XXXX	II
AF079324	XXXX/China/PNDV1	PNDV1	China	XXXX	II
AF099661	1946/USA/Lasota_clone30a	Lasota/clone30	USA	1946	II
AF109885	1997/GreatBritain/GB1168/84	GB1168/84	GreatBritain	1997	VIb
AF140343	XXXX/China/LZ-NDV	LZ-NDV	China	XXXX	VIIf
AF162714	1997/China/GPMY/QY97-1	GPMY/QY97-1	China	1997	VIIe
AF163440	XXXX/China/F48E9b	F48E9	China	XXXX	IX
AF217084	1966/Australia/V4Vaccine	V4Vaccine	Australia	1966	Ia
AF257748	1988/Republic of Korea/SNU8871	SNU8871	Republic of Korea	1988	VIc
AF257750	1990/Republic of Korea/ SNU90111	SNU90111	Republic of Korea	1990	VIc
AF257752	1992/Republic of Korea/ SNU9213	SNU9213	Republic of Korea	1992	VIc
AF257753	1992/Republic of Korea/ SNU9222	SNU9222	Republic of Korea	1992	VIc
AF257754	1992/Republic of Korea/ SNU9227	SNU9227	Republic of Korea	1992	VIc
AF257756	1992/Republic of Korea/ SNU9257	SNU9257	Republic of Korea	1992	VIc
AF257757	1992/Republic of Korea/ SNU9275	SNU9275	Republic of Korea	1992	VIc
AF257759	1992/Republic of Korea/ SNU9282	SNU9282	Republic of Korea	1992	VIc
AF257762	1992/Republic of Korea/ SNU92105	SNU92105	Republic of Korea	1992	VIc
AF257763	1995/Republic of Korea/ SNU9575	SNU9575	Republic of Korea	1995	VII
AF257765	1995/Republic of Korea/ SNU9598	SNU9598	Republic of Korea	1995	VIc
AF257768	1999/Republic of Korea/ SNU9971	SNU9971	Republic of Korea	1999	VIc
AF309418	1947/USA/B1	B1	USA	1947	II
AF358785	1998/China/Ch/98-1	Ch/98-1	China	1998	VIe
AF358786	2000/Taiwan/TW	TW	Taiwan	2000	VIIe
AF358787	1999/China/Ch/99	Ch/99	China	1999	VIId
AF358788	2000/China/Ch/2000	Ch/2000	China	2000	VIId
AF364835	1998/China/Ch/98-3	Ch/98-3	China	1998	VIId
AF375823	1947/USA/B1-Takaski	B1-Takaski	USA	1947	II
AF378251	1984/China/QH-2/84	QH-2/84	China	1984	VIII
AF400614	1997/XXXX/NDV-JL-1/97	NDV-JL-1/97	XXXX	1997	II
AF431744	2000/China/ZJ1	ZJ1	China	2000	VIId
AF456435	1997/China/JS-1/97a	JS/1/97	China	1997	IX
AF456436	1998/China/JS/3/98	JS/3/98/	China	1998	VIId
AF456437	1998/China/GD/1/98	GD/1/98/	China	1998	VIIe
AF456438	2000/China/ZJ/1/00/	ZJ/1/00/	China	2000	VIId
AF456440	2001/China/JS/401/	JS/401/	China	2001	VII
AF456441	2001/China/JS/601/	JS/601/	China	2001	VIId
AF456442	2001/China/JS/501/	JS/501/	China	2001	VIId
AF456443	2006/China/JS/901	JS/901/	China	2006	VIIb
AF456444	2001/China/JS/701/	JS/701/	China	2001	VIId
AF458009	1985/China/FJ-1/85	FJ-1/85	China	1985	IX
AF458010	2000/China/JS-3/00	JS-3/00	China	2000	VIIf
AF458013	1998/China/JS-298	JS-298	China	1998	VII
AF458015	1997/China/ZhJ-3/97	ZhJ-3/97	China	1997	VIc
AF458016	1986/China/ZhJ-286	ZhJ-286	China	1986	VIc
AF458017	1998/China/Sh-298	Sh-298	China	1998	VIc
AF458018	1997/China/Sh-1/97	Sh-1/97	China	1997	VIc
AF458019	1997/China/XJ-3/97	XJ-3/97	China	1997	VIc
AF458020	1991/China/ZJ-1/91	ZJ-1/91	China	1991	VIc
AF458021	1994/China/JX-1/94	JX-1/94	China	1994	VIc
AF458022	1997/China/JS-1/97b	JS-1/97	China	1997	IX
AF458023	1985/China/ZhJ-1/85	ZhJ-1/85	China	1985	IX
AF473851	2002/China/SF02	SF02	China	2002	VIId
AF534997	2000/China/ZJ	ZJ	China	2000	II
AF535860	1997/china/		china	1997	VIIf
AF548623	XXXX/Iran/ NR43	NR43	Iran	XXXX	XIII
AJ243391	1974/Russia/ isolateASTR/74	isolateASTR/74	Russia	1974	VI
AJ629062	1946/USA/Lasota	Lasota	USA	1946	II
AJ629063	1947/USA/Lasota_F_mutant	Lasota_F_mutant	USA	1947	II
AJ629066	1950/USA/Lasota	Lasota	USA	1950	II
AJ880277	1982/Italy/22782	22782	Italy	1982	VIb
AY028995	1996/China/CH-A796	CH-A796	China	1996	VIIf
AY225110	XXXX/China/HB92	HB92	China	XXXX	II
AY253912	XXXX/China/YN-PA01	YN-PA01	China	XXXX	VIId
AY288987	1971/USA/Largo/71	Largo/71	USA	1971	Vb
AY288992	1972/USA/1083	1083	USA	1972	VI
AY288993	2000/Honduras/1500	1500	Honduras	2000	Vb
AY288995	2000/Italy/2736	2736	Italy	2000	VIa
AY288996	2000/Italy/116600	116600	Italy	2000	VIi
AY288997	1990/Kenya/13990	13990	Kenya	1990	VI
AY288998	1990/Indonesia/14698/90	14698/90	Indonesia	1990	VII
AY288999	1996/Mexico/37821/96	37821/96	Mexico	1996	Vb
AY289000	1948/USA/Roakin/48	Roakin/48	USA	1948	II
AY289002	1989/USA/VGGA/89	VGGA/89	USA	1989	II
AY325797	XXXX/China/GPV-SF02	GPV-SF02	China	XXXX	VIId
AY325798	XXXX/China/YN-P1	YN-P1	China	XXXX	VIe
AY325799	XXXX/China/YN-C1	YN-C1	China	XXXX	VIIe
AY325909	XXXX/China/YN-C2	YN-C2	China	XXXX	VIId
AY338284	1998/XXXX/Y98	Y98	XXXX	1998	VIIb
AY341061	XXXX/XXXX/LuoY	LuoY	XXXX	XXXX	IX
AY359876	1997/India/NDVCUL97	NDVCUL97	India	1997	II
AY427817	XXXX/XXXX/Heb02	Heb02	XXXX	XXXX	Ia
AY508514	XXXX/China/F48E9c	F48E9	China	XXXX	IX
AY562986	1993/USA/anhinga	anhinga	USA	1993	Va
AY562987	2002/USA/21147202	21147202	USA	2002	Vb
AY562988	1972/USA/1083_Fontana	1083/Fontana	USA	1972	VI
AY562989	2000/Italy/2736-00	2736-00	Italy	2000	VIa
AY562990	1971/USA/Lar	Lar	USA	1971	Vb
AY562991	1967/Ireland/Ulster	Ulster	Ireland	1967	Id
AY727881	1998/Argentina/32C/T.98	32C/T.98	Argentina	1998	not determined
AY727882	2000/Argentina/126C.00	126C.00	Argentina	2000	not determined
AY727883	XXXX/Argentina/88T.00	88T.00	Argentina	XXXX	II
AY734534	XXXX/Argentina/Trenque/Lauquen/70	Trenque/Lauquen/70	Argentina	XXXX	VIII
AY734535	1999/Argentina/Tigre699	Tigre699	Argentina	1999	VIb
AY734536	1997/Argentina/Capital3/97	Capital3/97	Argentina	1997	VI
AY741404	1933/UK/Herts/33	Herts/33	UK	1933	IV
AY845400	1946/USA/Lasota_AY	Lasota/AY	USA	1946	II
AY861659	2003/China/SP13	SP13	China	2003	II
AY865652	2001/Russia/Astr/2755	Astr/2755	Russia	2001	XIII
AY935489	2001/Australia/01-1108	01-1108	Australia	2001	Ia
AY935490	2002/Australia/02-1334	02-1334	Australia	2002	Ia
AY935491	1998/Australia/98-1154	98-1154	Australia	1998	Ia
AY935492	1998/Australia/98-1249	98-1249	Australia	1998	Ia
AY935493	1998/Australia/98-1252	98-1252	Australia	1998	Ia
AY935494	1999/Australia/99-655	99-655	Australia	1999	Ia
AY935495	1999/Australia/0868-hi	0868-hi	Australia	1999	Ia
AY935496	1999/Australia/0868-lo	0868-lo	Australia	1999	Ia
AY935497	1999/Australia/PR-32	PR-32	Australia	1999	Ia
AY935498	1999/Australia/1435	1435	Australia	1999	Ia
AY935499	2005/Australia/I-2vaccine	I-2vaccine	Australia	2005	Ia
AY935500	2005/Australia/I-2progenitor	I-2progenitor	Australia	2005	Ia
AY965078	2001/Russia/FarEast/2686	FarEast/2686	Russia	2001	Ib
AY965079	2001/Russia/FarEast/2713	FarEast/2713	Russia	2001	Ib
AY972101	2002/Russia/FarEast/3652	FarEast/3652	Russia	2002	Ib
AY972102	2002/Russia/FarEast/3638/	FarEast/3638/	Russia	2002	Ib
AY972103	2001/Russia/FarEast/2687	FarEast/2687	Russia	2001	Ib
D00243	1967/Ireland/Ulster/67	Ulster/67	Ireland	1967	Id
DQ023198	2003/China/Fujian/FM1/03	Fujian/FM1/03	China	2003	II
DQ060053	XXXX/China/AQI-ND026	AQI-ND026	China	XXXX	II
DQ067447	2000/China/GX1/00	GX1/00	China	2000	VIIe
DQ097394	XXXX/XXXX/PHY-LMV42	PHY-LMV42	XXXX	XXXX	Ic
DQ114478	XXXX/XXXX/HZ	HZ	XXXX	XXXX	VIId
DQ217696	2003/China/ NDV03-031	NDV03-031	China	2003	VIId
DQ217723	2003/China/ NDV03-058	NDV03-058	China	2003	VII
DQ217750	2004/China/ NDV04-23	NDV04-23	China	2004	IX
DQ227244	XXXX/China/TJ03	TJ03	China	XXXX	IX
DQ227245	2002/China/SBZ02	SBZ02	China	2002	II
DQ227246	1999/China/JS02	JS02	China	1999	VIIf
DQ227247	2001/China/SDD01	SDD01	China	2001	VIIb
DQ227248	2001/China/SGM01	SGM01	China	2001	VIId
DQ227249	2004/China/SQD04	SQD04	China	2004	VIIb
DQ227250	1999/China/QE01	QE01	China	1999	II
DQ227251	2003/China/SKY03	SKY03	China	2003	VIId
DQ227252	2002/China/SBD02	SBD02	China	2002	IX
DQ227253	2003/China/SPY03	SPY03	China	2003	VIId
DQ227254	2003/China/SWS03	SWS03	China	2003	VIIf
DQ228921	2004/China/SQZ04	SQZ04	China	2004	II
DQ228922	2003/China/SL03	SL03	China	2003	VIIb
DQ228923	2003/China/SY03	SY03	China	2003	II
DQ363530	2003/China/WHZ034	WHZ034	China	2003	VIIb
DQ363531	2003/China/JS06a	JS06	China	2003	VIId
DQ363532	2003/China/JS05	JS05	China	2003	II
DQ363533	2003/China/SCL03	SCL03	China	2003	VIIb
DQ363534	2003/China/JS03	JS03	China	2003	VIId
DQ363535	2002/China/SF02_Fgene	SF02	China	2002	VIId
DQ363536	2005/China/TJ05	TJ05	China	2005	VIId
DQ363537	2004/China/Jinan04	Jinan04	China	2004	VIIe
DQ363538	2001/China/Lye	Lye	China	2001	VII
DQ368683	2005/China/GD05	GD05	China	2005	VIIb
DQ417110	2001/China/JS01	JS01	China	2001	VIId
DQ417113	1996/China/STP96	STP96	China	1996	VIe
DQ439897	2005/China/ NDV05-041	NDV05-041	China	2005	III
DQ439907	2005/China/ NDV05-051	NDV05-051	China	2005	Ia
DQ439920	2005/China/ NDV05-065	NDV05-065	China	2005	Ia
DQ485229	2002/China/Guangxi7	Guangxi7	China	2002	VIId
DQ485230	2003/China/Guangxi9	Guangxi9	China	2003	VIIb
DQ485231	2003/China/Guangxi11	Guangxi11	China	2003	VIIb
DQ485256	2000/China/Guangxi2	Guangxi2	China	2000	VIIe
DQ485258	2000/China/Guangxi4	Guangxi4	China	2000	VIIe
DQ485259	2000/China/Guangxi5	Guangxi5	China	2000	III
DQ485260	2002/China/Guangxi6	Guangxi6	China	2002	VIId
DQ485261	2003/China/Guangxi10	Guangxi10	China	2003	VIIb
DQ485269	2004/China/Guangxi13	Guangxi13	China	2004	VIId
DQ485271	2005/China/Guangxi14	Guangxi14	China	2005	VIIb
DQ485274	2005/China/Guangxi15	Guangxi15	China	2005	VIIb
DQ486859	2001/China/GM	GM	China	2001	VIIb
DQ659677	1999/China/NA1	NA1	China	1999	VII
DQ682436	2004/China/AH/1/04	AH/1/04	China	2004	II
DQ682438	2004/China/JS/1/04	JS/1/04	China	2004	II
DQ682439	2005/China/JS/1/05/Goa	JS/1/05	China	2005	II
DQ682440	2003/China/SD/1/03	SD/1/03	China	2003	II
DQ682441	2004/China/SD/1/04	SD/1/04	China	2004	II
DQ682442	2004/China/SD/204	SD/204	China	2004	II
DQ682443	2004/China/SD/3/04	SD/3/04	China	2004	II
DQ682444	2004/China/SD/404	SD/404	China	2004	II
DQ682446	2004/China/SD/604	SD/604	China	2004	II
DQ839397	XXXX/South Korea/KBNP-4152	KBNP-4152	SouthKorea	XXXX	VIId
DQ858356	2003/China/JS06b	JS06	China	2003	IX
DQ858357	2003/China/YG03	YG03	China	2003	VIIf
EF026579	1998/Belgium/248VB/0.025	248VB/0.025	Belgium	1998	VIi
EF026580	1998/Belgium/248VB/0.49	248VB/0.49	Belgium	1998	VIi
EF026581	1999/Belgium/248VB/0.55	248VB/0.55	Belgium	1999	VIi
EF026582	2000/Belgium/248VB/1.01	248VB/1.01	Belgium	2000	VIi
EF026583	1998/Belgium/248VB/1.3	248VB/1.3	Belgium	1998	VIi
EF026584	1998/Belgium/248VB	248VB	Belgium	1998	VIi
EF065682	XXXX/USA/rAnhinga	rAnhinga	USA	XXXX	Va
EF128053	2006/China/JS-3/06wd	JS-3/06wd	China	2006	VIId
EF128054	2006/China/JS-1/06wd	JS-1/06wd	China	2006	VIId
EF128055	2006/China/JS-206wd	JS-206wd	China	2006	VIId
EF175145	2003/China/PX203	PX203	China	2003	VIId
EF201805	1940s/India/Mukteswar	Mukteswar	India	1940s	III
EF211807	2005/China/JS/1/05/Gob	JS/1/05	China	2005	VIId
EF211808	2005/China/JS/205	JS/205	China	2005	III
EF211809	2005/China/JS/3/05	JS/3/05	China	2005	VIId
EF211810	2005/China/JS/405	JS/405	China	2005	VIId
EF211811	2006/China/JS/506	JS/506	China	2006	VIId
EF211812	2006/China/JS/606	JS/606	China	2006	VIId
EF211813	2006/China/JS/706	JS/706	China	2006	VIId
EF211814	2006/China/JS/8/06	JS/8/06	China	2006	VIIb
EF464163	1997/China/JL01	JL01	China	1997	Ia
EF520716	1984/USA/NY1984	NY1984	USA	1984	VIb
EF520718	2002/USA/212676	212676	USA	2002	Vb
EF521889	2005/China/HLJ-13-05	HLJ-13-05	China	2005	VIId
EF540729	XXXX/China/JG97	JG97	China	XXXX	VIId
EF564816	2001/USA/A/01-1383	A/01-1383	USA	2001	Ic
EF564817	2002/USA/492	492	USA	2002	Ic
EF564821	2004/USA/MD/04-204	MD/04-204	USA	2004	Ib
EF564826	1987/USA/87-486	87-486	USA	1987	X
EF564832	1986/USA/86-233	86-233	USA	1986	X
EF579731	2006/China/YS/06	YS/06	China	2006	VIId
EF579732	2002/China/DG/02	DG/02	China	2002	VIId
EF579733	2004/China/Pyan/04	Pyan/04	China	2004	VIId
EF579734	2006/China/GZ/06	GZ/06	China	2006	VIId
EF589131	XXXX/China/P1	P1	China	XXXX	VIIe
EF589132	XXXX/China/DQ	DQ	China	XXXX	VIIb
EF589133	1998/China/ND98	ND98	China	1998	VIIb
EF589134	XXXX/China/H2	H2	China	XXXX	VIIe
EF589135	XXXX/China/FW	FW	China	XXXX	IX
EF589136	XXXX/China/BY	BY	China	XXXX	IX
EF589137	XXXX/China/GZ	GZ	China	XXXX	VIc
EF589138	XXXX/China/TN	TN	China	XXXX	II
EF592500	2005/China/HLJ-07-05	HLJ-07-05	China	2005	VIIb
EF592501	2005/China/HLJ-34-05	HLJ-34-05	China	2005	VIIb
EF592502	2006/China/HLJ-36-05	HLJ-36-05	China	2006	VIId
EF592503	2006/China/HLJ-42-06	HLJ-42-06	China	2006	VIIb
EF592504	2006/China/HLJ-48-06	HLJ-48-06	China	2006	VIId
EF592505	2006/China/HLJ-50-06	HLJ-50-06	China	2006	VIIb
EF592506	2006/China/HLJ-54-06	HLJ-54-06	China	2006	VIIb
EF592508	2006/China/HLJ-78-06	HLJ-78-06	China	2006	VIId
EF592509	2006/China/HLJ-82-06	HLJ-82-06	China	2006	VIIb
EF592510	2006/China/HLJ-154-06	HLJ-154-06	China	2006	VIIb
EF612277	1998/USA/AK/196	AK/196	USA	1998	Classe I
EU140947	2000/South Korea/SNU-0202	SNU-0202	SouthKorea	2000	VIId
EU140949	2005/South Korea/SNU-5070	SNU-5070	SouthKorea	2005	VIId
EU140950	2005/South Korea/SNU-5074	SNU-5074	SouthKorea	2005	VIId
EU140955	XXXX/South Korea/KBNP-C4152R2L	KBNP-C4152R2L	SouthKorea	XXXX	VIId
EU239663	2000/China/JL-1	JL-1	China	2000	II
EU258633	XXXX/China/NDV990511	NDV990511	China	XXXX	II
EU258634	XXXX/China/NDV01608	NDV01608	China	XXXX	Ia
EU258635	XXXX/China/NDV01612	NDV01612	China	XXXX	Ia
EU258636	XXXX/China/NDV01683	NDV01683	China	XXXX	Ia
EU258637	XXXX/China/NDV03024	NDV03024	China	XXXX	VIIb
EU258638	XXXX/China/NDV03214	NDV03214	China	XXXX	II
EU258639	XXXX/China/NDV04011	NDV04011	China	XXXX	VIId
EU258640	XXXX/China/NDV05013	NDV05013	China	XXXX	VIIb
EU258641	XXXX/China/NDV006150	NDV006150	China	XXXX	Ia
EU258642	XXXX/China/NDV07011	NDV07011	China	XXXX	VIId
EU258643	XXXX/China/NDV07023	NDV07023	China	XXXX	VIId
EU258644	XXXX/China/NDV007355	NDV007355	China	XXXX	II
EU258645	XXXX/China/NDV011022	NDV011022	China	XXXX	II
EU258646	XXXX/China/NDV012639	NDV012639	China	XXXX	II
EU258647	XXXX/China/NDV015239	NDV015239	China	XXXX	Ia
EU258648	XXXX/China/NDV015436	NDV015436	China	XXXX	II
EU258649	XXXX/China/NDV015857	NDV015857	China	XXXX	Ia
EU258650	XXXX/China/NDV016411	NDV016411	China	XXXX	Ia
EU258651	XXXX/China/NDV016540	NDV016540	China	XXXX	Ia
EU258652	XXXX/China/NDV017325	NDV017325	China	XXXX	II
EU258653	XXXX/China/NDV0210149	NDV0210149	China	XXXX	VIIb
EU258654	XXXX/China/NDV0210154	NDV0210154	China	XXXX	VIIb
EU258655	XXXX/China/NDV021022	NDV021022	China	XXXX	II
EU258656	XXXX/China/NDV0210227	NDV0210227	China	XXXX	VIIb
EU258657	XXXX/China/NDV0210234	NDV0210234	China	XXXX	II
EU258658	XXXX/China/NDV0210252	NDV0210252	China	XXXX	VIIb
EU258659	XXXX/China/NDV021343	NDV021343	China	XXXX	II
EU258660	XXXX/China/NDV021344	NDV021344	China	XXXX	II
EU258661	XXXX/China/NDV022433	NDV022433	China	XXXX	VIIb
EU258662	XXXX/China/NDV022435	NDV022435	China	XXXX	VIIb
EU258663	XXXX/China/NDV023056-1	NDV023056-1	China	XXXX	II
EU258664	XXXX/China/NDV024616	NDV024616	China	XXXX	II
EU258665	XXXX/China/NDV027344	NDV027344	China	XXXX	II
EU258666	XXXX/China/NDV032138	NDV032138	China	XXXX	II
EU258667	XXXX/China/NDV038952	NDV038952	China	XXXX	II
EU258668	XXXX/China/NDV981634	NDV981634	China	XXXX	Ia
EU289028	1987/USA/VG/GA	VG/GA	USA	1987	II
EU289029	1988/USA/VG/GA-clone5	VG/GA-clone5	USA	1988	II
EU293914	1944/China/Italien	Italien	China	1944	IV
EU315123	XXXX/China/wfNDV	wfNDV	China	XXXX	II
EU330230	XXXX/India/D58	D58	India	XXXX	II
EU375480	XXXX/China/LS-1	LS-1	China	XXXX	VIId
EU477188	2004/USA/TX-B2580	TX-B2580	USA	2004	VIa
EU477189	2000/USA/RI/RI166	RI/RI166	USA	2000	VIa
EU477190	2004/USA/TX3503	TX3503	USA	2004	VIa
EU477191	2004/USA/TX4156	TX4156	USA	2004	VIa
EU477192	2005/USA/TX4156	TX4156	USA	2005	VIa
EU518677	2000/Mexico/453	453	Mexico	2000	Vb
EU518680	1988/Mexico/458/1988	458/1988	Mexico	1988	Vb
EU518681	2000/Mexico/459	459	Mexico	2000	Vb
EU518682	2004/Mexico/462	462	Mexico	2004	Vb
EU518683	2005/Mexico/465	465	Mexico	2005	Vb
EU518684	2006/Mexico/466	466	Mexico	2006	Vb
EU546165	2001/China/JL-1	JL-1	China	2001	II
EU583503	2004/China/Hebei	Hebei	China	2004	VIId
EU597811	2006/China/SHY06	SHY06	China	2006	VIId
EU702438	2006/China/sc03	sc03	China	2006	VIId
FJ011441	XXXX/China/SDCX07	SDCX07	China	XXXX	VIId
FJ011442	XXXX/China/HNDY07	HNDY07	China	XXXX	VIId
FJ011443	XXXX/China/SDMH07	SDMH07	China	XXXX	VIId
FJ011448	XXXX/China/TZ060107	TZ060107	China	XXXX	VIId
FJ217666	2006/China/sc05	sc05	China	2006	VIId
FJ240168	2008/China/CH/HLJ/LL01/08	CH/HLJ/LL01/08	China	2008	VIId
FJ385768	XXXX/Kazakhstan/ APMV-1/chicken/Almaty/32/98	APMV-1/chicken/Almaty/32/98	Kazakhstan	XXXX	XIII
FJ386392	XXXX/China/NDV01	NDV01	China	XXXX	II
FJ386393	XXXX/China/NDV02	NDV02	China	XXXX	II
FJ386394	XXXX/China/NDV03	NDV03	China	XXXX	II
FJ386395	XXXX/China/NDV04	NDV04	China	XXXX	II
FJ386396	XXXX/China/NDV05	NDV05	China	XXXX	II
FJ410145	1984/USA/NewYork/1984	NewYork/1984	USA	1984	VIb
FJ410147	1984/USA/PPMV-1	PPMV-1	USA	1984	VIb
FJ410148	1998/USA/Texas	Texas	USA	1998	VIh
FJ426563	2008/China/SDWF01	SDWF01	China	2008	VIId
FJ430159	2005/China/JS/705	JS/705	China	2005	III
FJ430160	2005/China/JS/0905	JS/0905	China	2005	III
FJ436302	1946/China/F48E8	F48E8	China	1946	IX
FJ436303	1986/China/ZJ/1/86Ch	ZJ/1/86Ch	China	1986	IX
FJ436304	1985/China/FJ01/85	FJ01/85	China	1985	IX
FJ436305	1997/China/JS/1/97Ch	JS/1/97Ch	China	1997	IX
FJ436306	2002/China/JS/1/02	JS/1/02	China	2002	IX
FJ455441	XXXX/Kazakhstan/ APMV-1/chicken/Bishkek/1019/05	APMV-1/chicken/Bishkek/1019/05	Kazakhstan	XXXX	VII
FJ480774	2006/China/HLJ00906	HLJ00906	China	2006	VIIb
FJ480775	2006/China/HLJ012/06	HLJ012/06	China	2006	VIIb
FJ480776	2006/China/CH/HLJ01306	CH/HLJ01306	China	2006	VIId
FJ480777	2006/China/HLJ028/06	HLJ028/06	China	2006	VIId
FJ480778	2006/China/HLJ052/06	HLJ052/06	China	2006	VIId
FJ480779	2006/China/HLJ070/06	HLJ070/06	China	2006	VIIb
FJ480780	2006/China/HLJ12706	HLJ12706	China	2006	VIIb
FJ480781	2006/China/HLJ128/06	HLJ128/06	China	2006	VIIb
FJ480782	2006/China/HLJ355/06	HLJ355/06	China	2006	VIIb
FJ480783	2005/China/HLJ361/05	HLJ361/05	China	2005	VIId
FJ480784	2005/China/HLJ363/05	HLJ363/05	China	2005	VIIb
FJ480785	2006/China/HLJ374/06	HLJ374/06	China	2006	VIIb
FJ480786	2006/China/NDVHLJ383/06	NDVHLJ383/06	China	2006	III
FJ480787	2006/China/HLJ01606	HLJ01606	China	2006	VIIb
FJ480788	2006/China/HLJ001/06	HLJ001/06	China	2006	VIId
FJ480789	2005/China/CK/CH/GD/1/05	CK/CH/GD/1/05	China	2005	VIIb
FJ480790	2006/China/CK/CH/HLJ/1/06	CK/CH/HLJ/1/06	China	2006	VIId
FJ480791	2007/China/CK/CH/HLJ/1/07	CK/CH/HLJ/1/07	China	2007	VIId
FJ480792	2006/China/CK/CH/HLJ/206	CK/CH/HLJ/206	China	2006	VIId
FJ480793	2007/China/CK/CH/HLJ/207	CK/CH/HLJ/207	China	2007	II
FJ480794	2007/China/CK/CH/HLJ/3/07	CK/CH/HLJ/3/07	China	2007	II
FJ480795	2007/China/CK/CH/HLJ/407	CK/CH/HLJ/407	China	2007	II
FJ480796	2001/China/CK/CH/HN/1/01	CK/CH/HN/1/01	China	2001	VIIb
FJ480797	2003/China/CK/CH/HN/1/03	CK/CH/HN/1/03	China	2003	VIIb
FJ480798	2004/China/CK/CH/HN/1/04	CK/CH/HN/1/04	China	2004	VIId
FJ480799	2007/China/CK/CH/NX/1/07	CK/CH/NX/1/07	China	2007	VIId
FJ480800	2003/China/CK/CH/JL/1/03	CK/CH/JL/1/03	China	2003	VIIb
FJ480801	2005/China/CK/CH/JL/1/05	CK/CH/JL/1/05	China	2005	VIIb
FJ480802	2006/China/CK/CH/JL/1/06	CK/CH/JL/1/06	China	2006	VIIb
FJ480803	2003/China/CK/CH/JL/203	CK/CH/JL/203	China	2003	VIIb
FJ480804	2006/China/CK/CH/JL/206	CK/CH/JL/206	China	2006	VIIb
FJ480805	2003/China/CK/CH/JL/3/03	CK/CH/JL/3/03	China	2003	VIIb
FJ480806	2003/China/CK/CH/JL/403	CK/CH/JL/403	China	2003	VIId
FJ480807	2003/China/CK/CH/JL/503	CK/CH/JL/503	China	2003	VIIb
FJ480808	2004/China/CK/CH/JD/1/04	CK/CH/JD/1/04	China	2004	III
FJ480809	2006/China/CK/CH/LN/1/06	CK/CH/LN/1/06	China	2006	VIId
FJ480810	2006/China/CK/CH/LN/206	CK/CH/LN/206	China	2006	VIId
FJ480811	2006/China/CK/CH/LN/3/06	CK/CH/LN/3/06	China	2006	II
FJ480812	2006/China/CK/CH/LN/406	CK/CH/LN/406	China	2006	VIId
FJ480813	2005/China/CK/CH/NX/1/05	CK/CH/NX/1/05	China	2005	VIId
FJ480814	2006/China/CK/CH/NX1/06	CK/CH/NX1/06	China	2006	Ia
FJ480815	2006/China/CK/CH/NX/206	CK/CH/NX/206	China	2006	Ia
FJ480816	2006/China/CK/CH/NX/3/06	CK/CH/NX/3/06	China	2006	Ia
FJ480817	2006/China/CK/CH/NX/406	CK/CH/NX/406	China	2006	Ia
FJ480818	2006/China/CK/CH/NX/506	CK/CH/NX/506	China	2006	VIId
FJ480819	2006/China/CK/CH/SD/1/06	CK/CH/SD/1/06	China	2006	VIId
FJ480820	2006/China/CK/CH/SHX/1/06	CK/CH/SHX/1/06	China	2006	VIIb
FJ480821	2006/China/Go/CH/HLJ/1/06a	Go/CH/HLJ/1/06	China	2006	II
FJ480822	2006/China/Go/CH/HLJ/1/06b	Go/CH/HLJ/1/06	China	2006	VII
FJ480823	2006/China/CH/HLJ/206	CH/HLJ/206	China	2006	II
FJ480824	2005/China/Md/CH/GD/1/05	Md/CH/GD/1/05	China	2005	VIId
FJ480825	2005/China/PG/CH/JS/1/05	PG/CH/JS/1/05	China	2005	VIe
FJ480826	2006/China/PG/CH/JS/1/06	PG/CH/JS/1/06	China	2006	VIe
FJ597603	2004/China/D_AH_5_04	D/AH/5/04	China	2004	Ib
FJ597604	2004/China/D_AH_6_04	D/AH/6/04	China	2004	Ib
FJ597605	2004/China/D_AH_13_04	D/AH/13/04	China	2004	Ib
FJ597606	2005/China/D_JS_40_05	D/JS/40/05	China	2005	Ib
FJ597607	2005/China/D_JS_41_05	D/JS/41/05	China	2005	Ib
FJ597608	2005/China/D_JS_42_05	D/JS/42/05	China	2005	Ib
FJ597609	2005/China/D_JS_51_05	D/JS/51/05	China	2005	Ib
FJ597610	2005/China/D_JS_53_05	D/JS/53/05	China	2005	Ib
FJ597611	2005/China/D_JS_14_05	D/JS/14/05	China	2005	Ib
FJ597612	2005/China/D_SD_15_05	D/SD/15/05	China	2005	Ib
FJ597613	2004/China/D_ZJ_1_04	D/ZJ/1/04	China	2004	Ib
FJ597614	2004/China/D_ZJ_2_04	D/ZJ/2/04	China	2004	Ib
FJ597615	2004/China/D_ZJ_3_04	D/ZJ/3/04	China	2004	Ib
FJ597616	2005/China/D_ZJ_50_05	D/ZJ/50/05	China	2005	Ib
FJ597617	2005/China/D_HN_34_05	D/HN/34/05	China	2005	Ib
FJ597618	2005/China/D_HN_36_05	D/HN/36/05	China	2005	Ib
FJ597619	2005/China/D_HN_37_05	D/HN/37/05	China	2005	Ib
FJ597620	2005/China/D_JS_39_05	D/JS/39/05	China	2005	Ib
FJ600539	2009/China/FJ0801	FJ0801	China	2009	Ib
FJ600542	XXXX/China/HN0801	HN0801	China	XXXX	II
FJ608334	2003/China/WN/Tianin/03	WN/Tianin/03	China	2003	VIId
FJ608335	2007/China/CJG/Xinjiang/07	CJG/Xinjiang/07	China	2007	VIIb
FJ608336	2007/China/ZSM/Hebei/07	ZSM/Hebei/07	China	2007	VIId
FJ608338	2006/China/SH/Zhejiang/06	SH/Zhejiang/06	China	2006	VIIb
FJ608339	2007/China/AG/Tianjin/07	AG/Tianjin/07	China	2007	VIIb
FJ608340	2005/China/MQ/Liaoning	MQ/Liaoning	China	2005	II
FJ608341	2007/China/TYQ/Shanxi	TYQ/Shanxi	China	2007	II
FJ608342	2006/China/KQ/Liaoning/06	KQ/Liaoning/06	China	2006	II
FJ608343	2001/China/GM01	GM01	China	2001	VIId
FJ608344	2008/China/DFF3Q/Beijing/08	DFF3Q/Beijing/08	China	2008	II
FJ608345	2008/China/DFZD/Jilin/08	DFZD/Jilin/08	China	2008	VIId
FJ608348	2008/China/TCQQ/Tianjin/08	TCQQ/Tianjin/08	China	2008	VIIb
FJ608349	2008/China/LGQQ/Liaoning/08	LGQQ/Liaoning/08	China	2008	VIId
FJ608350	2008/China/DFGS/Beijing/08	DFGS/Beijing/08	China	2008	VIIb
FJ608351	2008/China/YZCQ/Liaoning/08	YZCQ/Liaoning/08	China	2008	VIId
FJ665433	2006/India/UP3	UP3	India	2006	not determined
FJ705456	1992/USA/92-40140/92	92-40140/92	USA	1992	Va
FJ705457	1997/USA/92-23071/	/92-23071/	USA	1997	Va
FJ705458	1997/USA/D970428597	D970428597	USA	1997	Va
FJ705459	1998/Canada/CNN3-V1125	CNN3-V1125	Canada	1998	Va
FJ705462	2003/USA/18719-03_GS/03	18719-03/GS/03	USA	2003	Va
FJ705463	2005/USA/19529-04	19529-04	USA	2005	Va
FJ705464	2004/USA/04-411b	04-411-	USA	2004	X
FJ705465	2003/USA/03-632b	03-632-	USA	2003	X
FJ705466	1999/USA/99-376b	99-376-	USA	1999	X
FJ705467	2000/USA/MN00-32	MN00-32	USA	2000	X
FJ705468	2001/USA/TX01-130	TX01-130/	USA	2001	X
FJ705469	2000/USA/MN00-39	MN00-39	USA	2000	X
FJ751918	1979/China/QH1	QH1	China	1979	VIII
FJ751919	1985/China/QH4	QH4	China	1985	VIII
FJ754271	2000/China/WF00C	WF00C	China	2000	VIIb
FJ754272	2000/China/WF00D	WF00D	China	2000	VIId
FJ754273	2000/China/WF00G	WF00G	China	2000	VIId
FJ766526	2007/China/JS-0722Pi	JS-0722Pi	China	2007	VIi
FJ766527	2007/China/JS-0716Pi	JS-0716Pi	China	2007	VIi
FJ766528	2005/China/NDV-05-029	NDV-05-029	China	2005	VIe
FJ766530	2007/China/JS-0704Pi	JS-0704Pi	China	2007	VIi
FJ766531	2007/China/JS-0703Pi	JS-0703/Pi	China	2007	VIi
FJ772446	2006/Nigeria/913-1	913-1	Nigeria	2006	XIVa
FJ772449	2006/Nigeria/913-33	913-33	Nigeria	2006	XIVa
FJ772452	2006/Niger/1377-8	1377-8	Niger	2006	XIVc
FJ772455	2006/Mauritania/1532-14	1532-14	Mauritania	2006	XIVb
FJ772458	2008/BurkinaFaso/2415-361	2415-361	BurkinaFaso	2008	XIVa
FJ772463	2008/BurkinaFaso/2415-580	2415-580	BurkinaFaso	2008	XIVa
FJ772466	2008/IvoryCoast/2601	2601	IvoryCoast	2008	XIVb
FJ772469	2008/Niger/2602-348	2602-348	Niger	2008	XIVa
FJ772472	2008/Niger/2602-468	2602-468	Niger	2008	XIVa
FJ772475	2008/Niger/2602-605	2602-605	Niger	2008	XIVa
FJ772478	2008/Cameroon/3490-149	3490-149	Cameroon	2008	XIVa
FJ772481	2008/Niger/2602-625	2602-625	Niger	2008	XIVa
FJ772484	2008/Cameroon/3490-147	3490-147	Cameroon	2008	XIVa
FJ772486	2008/Nigeria/3724-6	3724-6	Nigeria	2008	XIVa
FJ772491	2008/Burundi/4132-12	4132-12	Burundi	2008	XIII
FJ772494	2008/Burundi/4132-20	4132-20	Burundi	2008	XIII
FJ865434	2002/China/S-1	S-1	China	2002	VIb
FJ872531	2002/China/FP1/02	FP1/02	China	2002	VIId
FJ882014	2009/China/SG/Liaoning	SG/Liaoning	China	2009	VIIb
FJ882015	2009/China/HG/Beijing	HG/Beijing	China	2009	VIIb
FJ938171	2007/China/NN1007	NN1007	China	2007	II
FJ939313	2005/Egypt/Egypt/1	Egypt/1	Egypt	2005	II
FJ969393	2006/Egypt/Egypt/2	Egypt/2	Egypt	2006	II
FJ969395	2006/Egypt/Egypt/4	Egypt/4	Egypt	2006	II
FJ986192	2000/India/2K3/Chennai/Tamil_nadu	2K3/Chennai/Tamil	India	2000	IVa
FM200796	2007/Nigeria/fowl/Nigeria/NIE93/2007	fowl/Nigeria/NIE93/2007	Nigeria	2007	XIVa
FM200797	2007/Nigeria/pigeon/Nigeria/NIE95/2007	pigeon/Nigeria/NIE95/2007	Nigeria	2007	VIa
FM200798	2007/Nigeria/parrot/Nigeria/NIE139/2007	parrot/Nigeria/NIE139/2007	Nigeria	2007	VIa
FM200799	2006/Nigeria/chicken/Nigeria/N400/2006	chicken/Nigeria/N400/2006	Nigeria	2006	Ia
FM200800	2005/Nigeria/chicken/Nigeria/SH11/2005	chicken/Nigeria/SH11/2005	Nigeria	2005	Ia
FM200803	2006/Nigeria/chicken/Nigeria/N90/2006	chicken/Nigeria/N90/2006	Nigeria	2006	III
FM200809	2007/Niger/chicken/Niger/38/2007	chicken/Niger/38/2007	Niger	2007	XIVc
GQ245765	2007/China/HA-3-07	HA-3-07	China	2007	II
GQ245766	2007/China/XZ-4-07-Ch	XZ-4-07-Ch	China	2007	II
GQ245767	2007/China/XZ-7-07-Ch	XZ-7-07-Ch	China	2007	II
GQ245768	2008/China/XZ-8-08-Ch	XZ-8-08-Ch	China	2008	II
GQ245769	2007/China/XZ-26-07-Ch	XZ-26-07-Ch	China	2007	II
GQ245770	2007/China/XZ-29-07-Ch	XZ-29-07-Ch	China	2007	II
GQ245771	2007/China/XZ-30-07-Ch	XZ-30-07-Ch	China	2007	II
GQ245772	2007/China/XZ-33-07-Ch	XZ-33-07-Ch	China	2007	II
GQ245773	2007/China/XZ-34-07-Ch	XZ-34-07-Ch	China	2007	II
GQ245774	2007/China/YZ-24-07-Ch	YZ-24-07-Ch	China	2007	II
GQ245775	2007/China/YZ-25-07-Ch	YZ-25-07-Ch	China	2007	II
GQ245776	2007/China/YZ-27-07-Ch	YZ-27-07-Ch	China	2007	II
GQ245779	2007/China/XZ-32-07-Ch	XZ-32-07-Ch	China	2007	Ia
GQ245780	2007/China/AN-9-07-Ch	AN-9-07-Ch	China	2007	VIId
GQ245781	2008/China/CZ-8-06-Ch	CZ-8-06-Ch	China	2008	VIId
GQ245782	2008/China/DT-3-08-Ch	DT-3-08-Ch	China	2008	VIId
GQ245783	2007/China/HA-2-07-Ch	HA-2-07-Ch	China	2007	VIId
GQ245784	2008/China/HA-4-08-Ch	HA-4-08-Ch	China	2008	VIId
GQ245785	2006/China/HA-9-06-Ch	HA-9-06-Ch	China	2006	VIId
GQ245786	2007/China/HA-13-07-Ch	HA-13-07-Ch	China	2007	VIId
GQ245787	2007/China/HA-14-07-Ch	HA-14-07-Ch	China	2007	VIId
GQ245788	2007/China/HA-15-07-Ch	HA-15-07-Ch	China	2007	VIId
GQ245789	2007/China/HA-20-07-Ch	HA-20-07-Ch	China	2007	VIId
GQ245790	2007/China/HN-6-07-Ch	HN-6-07-Ch	China	2007	VIId
GQ245791	2008/China/SN-5-08-Ch	SN-5-08-Ch	China	2008	VIId
GQ245792	2007/China/SY-17-07-Ch	SY-17-07-Ch	China	2007	VIId
GQ245793	2007/China/XZ-18-07-	XZ-18-07-	China	2007	VIId
GQ245794	2007/China/YZ-19-07-	YZ-19-07-	China	2007	VIId
GQ245796	2008/China/AH-2-08-Ch	AH-2-08-Ch	China	2008	VIIb
GQ245797	2007/China/AN-11-07-Ch	AN-11-07-Ch	China	2007	VIIb
GQ245798	2008/China/CZ-10-08-Ch	CZ-10-08-Ch	China	2008	VIIb
GQ245799	2006/China/HN-7-06-CH	HN-7-06-CH	China	2006	VIIb
GQ245800	2008/China/JS-18-08-	JS-18-08-	China	2008	VIIb
GQ245801	2008/China/SD-15-08-Pi	SD-15-08-Pi	China	2008	VIIb
GQ245802	2008/China/SN-6-08-Ch	SN-6-08-Ch	China	2008	VIIb
GQ245803	2008/China/SN-19-08-Ch	SN-19-08-Ch	China	2008	VIIb
GQ245804	2008/China/SN-20-08-Ch	SN-20-08-Ch	China	2008	VIIb
GQ245805	2008/China/SY-1-08-Ch	SY-1-08-Ch	China	2008	VIIb
GQ245806	2008/China/XY-11-08-Ch	XY-11-08-Ch	China	2008	VIIb
GQ245807	2008/China/XY-14-08-Ch	XY-14-08-Ch	China	2008	VIIb
GQ245808	2007/China/XY-31-07-Ch	XY-31-07-Ch	China	2007	VIIb
GQ245809	2007/China/XZ-5-07-Ch	XZ-5-07-Ch	China	2007	VIIb
GQ245810	2008/China/XZ-7-08-Ch	XZ-7-08-Ch	China	2008	VIIb
GQ245811	2007/China/XZ-8-07-Ch	XZ-8-07-Ch	China	2007	VIIb
GQ245812	2008/China/XZ-9-08-Ch	XZ-9-08-Ch	China	2008	VIIb
GQ245813	2007/China/XZ-12-07-Ch	XZ-12-07-Ch	China	2007	VIIb
GQ245814	2008/China/XZ-12-08-Ch	XZ-12-08-Ch	China	2008	VIIb
GQ245815	2008/China/XZ-13-08-Ch	XZ-13-08-Ch	China	2008	VIIb
GQ245816	2007/China/XZ-16-07-Ch	XZ-16-07-Ch	China	2007	VIIb
GQ245817	2007/China/XZ-20-07-Ch	XZ-20-07-Ch	China	2007	VIIb
GQ245818	2007/China/YZ-22-07-Os	YZ-22-07-Os	China	2007	VIIb
GQ245819	2008/China/ZJ-17-08-Ch	ZJ-17-08-Ch	China	2008	VIIb
GQ255639	2009/China/GPMV-SH	GPMV-SH	China	2009	VIId
GQ281085	2007/China/JS-35-07-Pi	JS-35-07-Pi	China	2007	VIi
GQ281086	2007/China/WX-10-07-Pi	WX-10-07-Pi	China	2007	VIi
GQ281087	2007/China/YZ-21-07-Pi	YZ-21-07-Pi	China	2007	VIi
GQ281088	2007/China/YZ-23-07-Pi	YZ-23-07-Pi	China	2007	VIi
GQ288377	2004/USA/04-411a	04-411	USA	2004	X
GQ288379	2003/USA/03-632a	03-632	USA	2003	X
GQ288381	1997/USA/D9704285	D9704285	USA	1997	Va
GQ288383	1995/Canada/95DC02150	95DC02150	Canada	1995	Va
GQ288384	1995/Canada/95DC2345	95DC2345	Canada	1995	Va
GQ288385	2003/USA/18719-03_GS	18719-03/GS	USA	2003	Va
GQ288386	2005/USA/19529-04_GS	19529-04/GS	USA	2005	Va
GQ288388	1992/USA/92-23071	92-23071	USA	1992	Va
GQ288389	1999/USA/99-376a	99-376	USA	1999	X
GQ288390	2000/USA/00-32	00-32	USA	2000	X
GQ288391	2001/USA/TX/TX01-130	TX/TX01-130	USA	2001	X
JF343538	2003/China/ND/03/018	ND/03/018	China	2003	VIIf
GQ338310	2003/China/ND/03/044	ND/03/044	China	2003	VIIf
GQ338311	XXXX/China/ND/05/028	ND/05/028	China	XXXX	VIe
GQ429292	1996/Ireland/AV32496	AV32496	Ireland	1996	VIa
GQ507801	1989/South Korea/Kr-10289	Kr-10289	SouthKorea	1989	VIc
GQ849007	2008/China/JSDO812	JSDO812	China	2008	VIId
GQ918280	1994/Sweden/BHG	BHG	Sweden	1994	Ic
GU124591	2008/China/sh09	sh09	China	2008	VIIb
GU166154	2008/China/ND-XX08	ND-XX08	China	2008	VIId
GU182323	2008/Pakistan/Pakistan/ND43	Pakistan/ND43	Pakistan	2008	XIII
GU182327	1974/Pakistan/Pakistan/ND1	Pakistan/ND1	Pakistan	1974	III
GU182331	2007/Pakistan/Pakistan/ND33	Pakistan/ND33	Pakistan	2007	XIII
GU187941	1987/India/TamilNadu/NDV-2	TamilNadu/NDV-2	India	1987	IVa
GU227738	2007/Serbia/749	749	Serbia	2007	VIId
GU227739	2007/Serbia/1038	1038	Serbia	2007	VIId
GU332645	1998/Australia/APMV-1/chicken/Australia/9809-19-1107/1998	APMV-1/chicken/Australia/9809-19-1107/1998	Australia	1998	Ia
GU332655	2008/USA/496	496	USA	2008	Va
GU332657	2008/USA/498	498	USA	2008	Va
GU332662	2008/USA/5031	5031	USA	2008	Va
GU332663	2008/USA/506	506	USA	2008	Va
GU551934	2008/China/carrier-/Guandong	carrier-/Guandong	China	2008	VIi
GU564399	2006/China/FMW	FMW	China	2006	VIIb
GU585905	1997/Sweden/Sweden_97	Sweden/97	Sweden	1997	XIII
GU978777	1948/USA/APMV-1U.S.TX	APMV-1U.S.TX	USA	1948	II
HE972209	2006/Luxembourg/APMV-1/pigeon/Luxembourg/119/2006	APMV-1/pigeon/Luxembourg/119/2006	Luxembourg	2006	VIi
HE972212	2007/Luxembourg/3821-1/2007	APMV-1/pigeon/Luxembourg/3821-1/2007	Luxembourg	2007	VIi
HM001207	XXXX/China/ C-QD99-5	C-QD99-5	China	XXXX	VIIf
HM001210	XXXX/China/ O-1BD00-2	O-1BD00-2	China	XXXX	VIc
HM001215	XXXX/China/ P-DQ00-4	P-DQ00-4	China	XXXX	VIe
HM063422	2007/China/D3	D3	China	2007	Ib
HM063423	2005/China/W4	W4	China	2005	VIi
HM063424	2005/China/R8	R8	China	2005	Ib
HM063425	2003/China/P4	P4	China	2003	VIi
HM117720	2005/Mexico/NDV-P05	NDV-P05	Mexico	2005	Vb
HM125898	2004/China/WDK/JX/7793	WDK/JX/7793	China	2004	Ib
HM188393	2007/China/SDBZH	SDBZH	China	2007	VIId
HM188395	2007/China/SDJN	SDJN	China	2007	VIIb
HM188396	2007/China/SDTA	SDTA	China	2007	VIId
HM188397	2007/China/SDWF01	SDWF01	China	2007	VIIb
HM188398	2008/China/SDFCH	SDFCH	China	2008	VIIb
HM188399	2008/China/SDWF02	SDWF02	China	2008	VIIb
HM188400	2008/China/SDWF03	SDWF03	China	2008	VIIb
HM188401	2009/China/SDWF04	SDWF04	China	2009	VIIb
HM188402	2009/China/SDWF05	SDWF05	China	2009	VIIb
HM357251	1987/India/TamilNadu/NDV-4	TamilNadu/NDV-4	India	1987	II
HM625835	2008/China/SS	SS	China	2008	VIi
HM748944	2007/China/SD2	SD2	China	2007	VIId
HM748945	2008/China/SD2	SD2	China	2008	VIId
HM748946	2008/China/SD3	SD3	China	2008	VIId
HM748947	2008/China/SD4	SD4	China	2008	VIIb
HM748948	2009/China/SD5	SD5	China	2009	VIi
HM776583	2008/China/JN08	JN08	China	2008	VI
HQ011508	2008/India/NDV/2K36	NDV/2K36	India	2008	IVa
HQ266602	2008/Madagascar/MG_725_08	MG/725/08	Madagascar	2008	XI
HQ266603	1992/Madagascar/MG_1992	MG-1992	Madagascar	1992	XI
HQ266604	2008/Madagascar/MG_Meola	MG/Meola	Madagascar	2008	XI
HQ266605	2008/Madagascar/MG_039	MG/039	Madagascar	2008	XI
HQ317394	2009/China/GD09-2	GD09-2	China	2009	IX
HQ589257	1997/India/Bareilly	Bareilly	India	1997	XIII
HQ697254	2010/Indonesia/chicken/Banjarmasin/010/10	chicken/Banjarmasin/010/10	Indonesia	2010	VII
HQ697255	2010/Indonesia/chicken/Sukorejo/019/10	chicken/Sukorejo/019/10	Indonesia	2010	VIIa
HQ697257	2010/Indonesia/chicken/Gianyar/013/10	chicken/Gianyar/013/10	Indonesia	2010	VII
HQ697261	2010/Indonesia/chicken/bali/020/10	chicken/bali/020/10	Indonesia	2010	VIIa
HQ717357	2009/China/GD09-1	GD09-1	China	2009	VIIb
HQ839733	1995/Sweden/Sweden_95	Sweden/95	Sweden	1995	VIc
HQ902590	1998/India/NDV2K17	NDV2K17	India	1998	II
JF340367	2002/China/JSG0210	JSG0210	China	2002	VIId
JF713701	2010/China/SD10	SD10	China	2010	VIi
JF795620	1999/Israel/ IS 744/99	IS 744/99	Israel	1999	VI
JF823994	2005/Russia/ Pi/Rus/Kemerovo/762-2/05	Pi/Rus/Kemerovo/762-2/05	Russia	2005	VI
JF824010	2005/Russia/ Pi/Rus/Kemerovo/592-1/05	Pi/Rus/Kemerovo/592-1/05	Russia	2005	VIg
JF824028	2009/Russia/ Pi/Rus/Kursk/0484/09	Pi/Rus/Kursk/0484/09	Russia	2009	VIg
JF824030	2005/Russia/ Pi/Rus/Nizhny_Novgorod/668/05	Pi/Rus/Nizhny/Novgorod/668/05	Russia	2005	VIg
JF824044	2007/Russia/ Pi/Rus/Archangelsk/0858/07	Pi/Rus/Archangelsk/0858/07	Russia	2007	VIg
JF824047	2007/Russia/ Pi/Rus/Kostroma/0843/07	Pi/Rus/Kostroma/0843/07	Russia	2007	VIg
JF824065	2009/Russia/ Pi/Rus/Kursk/0485/09	Pi/Rus/Kursk/0485/09	Russia	2009	VIg
JF827026	2005/Russia/Pi/Rus/Vladimir/687/05	Pi/Rus/Vladimir/687/05	Russia	2005	VIg
JF827027	2009/Russia/Pi/Rus/Kemerovo/0267/09	Pi/Rus/Kemerovo/0267/09	Russia	2009	VIg
JF950509	2010/China/Mukteswar	Mukteswar	China	2010	III
JF950510	2010/China/LaSota	LaSota	China	2010	II
JF966385	2008/Mali/ML007/08	ML007/08	Mali	2008	XIVa	This study
JF966386	2007/Mali/ML029/07	ML029/07	Mali	2007	XIVc	This study
JF966387	2009/Mali/ML008	ML008	Mali	2009	XIVb	This study
JF966388	2008/Mali/ML225/08	ML225/08	Mali	2008	XIVb	This study
JF966389	2007/Mali/ML038/07	ML038/07	Mali	2007	XIVb	This study
JN001184	1999/Iran/ NR_2	NR/2	Iran	1999	XIII
JN001186	1999/Iran/ NR_10	NR/10	Iran	1999	XIII
JN001188	1999/Iran/ NR_14	NR/14	Iran	1999	XIII
JN001191	1999/Iran/ NR_24	NR/24	Iran	1999	XIII
JN001193	1999/Iran/ NR_41	NR/41	Iran	1999	XIII
JN255774	2010/USA/MA/650	MA/650	USA	2010	Va
JN255775	2010/USA/MA/651	MA/651	USA	2010	Va
JN255777	2010/USA/HN/654	HN/654	USA	2010	Va
JN255778	2010/USA/MD/655	MD/655	USA	2010	Va
JN255780	2010/USA/MD/656	MD/656	USA	2010	Va
JN255784	2010/USA/MN/648	MN/648	USA	2010	Va
JN255785	2010/USA/HN/652	HN/652	USA	2010	Va
JN400895	2009/China/SD03	SD03	China	2009	VIIb
JN400896	2011/China/SDSG01	SDSG01	China	2011	VIId
JN400897	2010/China/SDLY01	SDLY01	China	2010	VIIb
JN599167	1999/China/BP01	BP01	China	1999	VIId
JN627504	2011/China/GD/12	GD/12	China	2011	XII
JN627505	2011/China/GD/17	GD/17	China	2011	XII
JN627506	2011/China/GD/20	GD/20	China	2011	XII
JN627507	2010/China/GD/1003	GD/1003	China	2010	XII
JN627508	2011/China/GD/450	GD/450	China	2011	XII
JN653340	2003/China/PX2/03	PX2/03	China	2003	VIId
JN682190	2010/Pakistan/chicken/CP/Islamabad2/2010	chicken/CP/Islamabad2/2010	Pakistan	2010	XIII
JN698890	2011/China/JS0920	JS0920	China	2011	IX
JN800306	2008/Peru/1918-03	1918-03	Peru	2008	XII
JN806236	2005/Kazakhstan/pigeon/Almaty/1064/05	pigeon/Almaty/1064/05	Kazakhstan	2005	VIg
JN872156	XXXX/Canada/Cormorant Canada	Cormorant Canada	Canada	XXXX	Va
JN872157	2010/Green Wood Hoope/EasternHemisphere/5801-22/10	Green Wood Hoope/EasternHemisphere/5801-22/10		2010	XIVb
JN872160	2007/USA/Pigeon/Minnesota/511296/07	Pigeon/Minnesota/511296/07	USA	2007	VIa
JN872162	2008/USA/Rosella/Belgium/4940/08	Rosella/Belgium/4940/08	USA	2008	VIi
JN872166	2008/USA/Dove/Italy/VIR 24/2008	Dove/Italy/VIR 24/2008	USA	2008	VIi
JN872167	2006/USA/Dove/FL/455682-2/2006	Dove/FL/455682-2/2006	USA	2006	VIa
JN872170	2010/USA/Pigeon/Texas/5254-12/2010	Pigeon/Texas/5254-12/2010	USA	2010	VIa
JN872172	2009/USA/Raptor/Minnesota/18575-4/2009	Raptor/Minnesota/18575-4/2009	USA	2009	VIa
JN872173	1984/Pigeon/New York/44407/1984	Pigeon/New York/44407/1984		1984	VIb
JN872174	2010/USA/New Jersey/9564/2010	New Jersey/9564/2010	USA	2010	VIa
JN872175	2009/USA/Pigeon/Minnesota/723/2009	Pigeon/Minnesota/723/2009	USA	2009	VIa
JN872176	2005/USA/Pheasant/Massachusetts/359425/2005	Pheasant/Massachusetts/359425/2005	USA	2005	VIa
JN872177	2004/USA/Chicken/Massachusetts/344783-3/2004	Chicken/Massachusetts/344783-3/2004	USA	2004	VIa
JN872178	2004/USA/Turkey/Louisiana/331309/2004	Turkey/Louisiana/331309/2004	USA	2004	VIa
JN872179	2003/USA/Pigeon/Nevada/241851/2003	Pigeon/Nevada/241851/2003	USA	2003	VIa
JN872180	2002/USA/Waterfowl/Texas/209682/2002	Waterfowl/Texas/209682/2002	USA	2002	VIh
JN872181	2000/USA/Chicken/Honduras/44813/2000	Chicken/Honduras/44813/2000	USA	2000	Vb
JN872182	1998/USA/Pigeon/New York/12339/1998	Pigeon/New York/12339/1998	USA	1998	VIh
JN872183	1998/USA/Pigeon/Maryland/2075/1998	Pigeon/Maryland/2075/1998	USA	1998	VIa
JN872184	1997/USA/Pigeon/Wyoming/20210/1997	Pigeon/Wyoming/20210/1997	USA	1997	VIh
JN872185	1995/USA/Pigeon/New York/32851-2/1995	Pigeon/New York/32851-2/1995	USA	1995	VIh
JN872186	1991/USA/Pigeon/Indiana/18002/1991	Pigeon/Indiana/18002/1991	USA	1991	VIh
JN872187	1993/USA/Pigeon/Illinois/11748/1993	Pigeon/Illinois/11748/1993	USA	1993	VIh
JN872188	1989/USA/Pigeon/Minnesota/2446/1989	Pigeon/Minnesota/2446/1989	USA	1989	VIh
JN872189	1982/USA/Parrot/Colorado/8278/1982	Parrot/Colorado/8278/1982	USA	1982	Vb
JN872190	2007/USA/Pigeon/South Dakota/486839/2007	Pigeon/South Dakota/486839/2007	USA	2007	VIa
JN941995	2008/USA/New York/1989-19/2008	New York/1989-19/2008	USA	2008	VIi
JN941996	2008/USA/Pigeon/Pennsylvania/2062/2008	Pigeon/Pennsylvania/2062/2008	USA	2008	VIa
JN941998	2008/USA/Pigeon/Pennsylvania/2282/2008.	Pigeon/Pennsylvania/2282/2008.	USA	2008	VIa
JN941999	2008/USA/Pigeon/Minnesota/77/2008	Pigeon/Minnesota/77/2008	USA	2008	VIa
JN942000	2008/USA/Dove/Florida/1287/2008	Dove/Florida/1287/2008	USA	2008	VIa
JN942021	2005/USA/Cormorant/Nevada/395921/2005	Cormorant/Nevada/395921/2005	USA	2005	Va
JN942022	2004/USA/Chicken/Texas/309968/2004	Chicken/Texas/309968/2004	USA	2004	VIh
JN942023	2003/USA/Cormorant/Oregon/276236-7/2003	Cormorant/Oregon/276236-7/2003	USA	2003	Va
JN942024	2003/USA/Cormorant/Wisconsin/272409/2003	Cormorant/Wisconsin/272409/2003	USA	2003	Va
JN942026	2003/USA/Cormorant/New York/268898-7/2003	Cormorant/New York/268898-7/2003	USA	2003	Va
JN942027	2001/Nicaragua/FightingCock/Nicaragua/95066-9/2001	FightingCock/Nicaragua/95066-9/2001	Nicaragua	2001	Vb
JN942029	1998/USA/Cormorant/Wisconsin/248/1998	Cormorant/Wisconsin/248/1998	USA	1998	Va
JN942030	1997/USA/Cormorant/Wisconsin/28547/1997	Cormorant/Wisconsin/28547/1997	USA	1997	Va
JN942040	1986/USA/Parrot/New Jersey/19674-2/1986	Parrot/New Jersey/19674-2/1986	USA	1986	Vb
JN942041	1983/USA/Cockatoo/Oklahoma/7847/1983	Cockatoo/Oklahoma/7847/1983	USA	1983	XIII
JN942042	1981/USA/Amazon/California/16365/1981	Amazon/California/16365/1981	USA	1981	Vb
JN942099	2000/USA/Gannet/Pennsylvania/25017/2000	Gannet/Pennsylvania/25017/2000	USA	2000	VIh
JN942100	2000/USA/Chukar/New Jersey/32429-5/2000	Chukar/New Jersey/32429-5/2000	USA	2000	VIa
JN967787	1987/USA/Pigeon/Illinois/37397/1987	Pigeon/Illinois/37397/1987	USA	1987	VIb
JN967788	1985/USA/Pigeon/Maryland/11936/1985	Pigeon/Maryland/11936/1985	USA	1985	VIb
JN967789	1980/USA/Psittacine/Indiana/29120/1980	Psittacine/Indiana/29120/1980	USA	1980	Vb
JN986837	1993/Netherlands/APMV-1/chicken/NL/152608/93	chicken/NL/152608/93	Netherlands	1993	VII
JN986839	2004/Ireland/PPMV-1/pigeon/IE/806/04	pigeon/IE/806/04	Ireland	2004	VIi
JQ013860	2011/China/JS-06-11-Ch	JS-06-11-Ch	China	2011	VIIb
JQ013865	2011/China/JS-11-11-Ch	JS-11-11-Ch	China	2011	VIIb
JQ013873	2011/China/JS-19-11-Ch	JS-19-11-Ch	China	2011	VIIb
JQ015295	2011/China/SDWF07	SDWF07	China	2011	VIIb
JQ015296	2011/China/SD04	SD04	China	2011	VIIb
JQ015297	2011/China/SDYT03	SDYT03	China	2011	VIIb
JQ029740	2011/China/SDFC07	SDFC07	China	2011	Ia
JQ039385	2007/Nigeria/dove/Nigeria/VRD07-163/2007	dove/Nigeria/VRD07-163/2007	Nigeria	2007	VIg
JQ039386	2008/Nigeria/chicken/Nigeria/VRD08-36/2008	chicken/Nigeria/VRD08-36/2008	Nigeria	2008	XIVc
JQ039390	2007/Nigeria/chicken/Nigeria/VRD07-233/2007	chicken/Nigeria/VRD07-233/2007	Nigeria	2007	XIVc
JQ039393	2007/Nigeria/chicken/Nigeria/VRD07-141/2007	chicken/Nigeria/VRD07-141/2007	Nigeria	2007	XIVa
JQ039394	2007/Nigeria/chicken/Nigeria/VRD07-410/2007	chicken/Nigeria/VRD07-410/2007	Nigeria	2007	XIVa
JQ247691	1971/USA/APMV-1/chicken/Ca/2098/71	chicken/Ca/2098/71	USA	1971	Vb
JQ290284	2009/China/P/Anhui/1/09	P/Anhui/1/09	China	2009	VIe
JQ319052	2008/Venezuela/Ven-611	Ven-611	Venezuela	2008	VIId
JQ517285	2011/Pakistan/NDV/UDL8/2011	chicken/Pakistan/NDV/UDL8/2011	Pakistan: Lahore	2011	XIII
JQ697739	2008/Malaysia/1041-632	1041-632	Malaysia	2008	Ia
JQ697741	2003/China/China/NDV03-45-641/2003	China/NDV03-45-641/2003	China	2003	IX
JQ697742	2004/China/China/NDV04-23-647/2004	China/NDV04-23-647/2004	China	2004	IX
JQ697743	2010/Mexico/MX/NC02-634	MX/NC02-634	Mexico	2010	Vb
JQ697744	2010/Mexico/MX/NC04-635	MX/NC04-635	Mexico	2010	Vb
JQ809694	2011/Malaysia/ UPM-IBS/001/2011	UPM-IBS/001/2011	Malaysia	2011	VIIa
JQ809695	2011/Malaysia/ UPM-IBS/002/2011	UPM-IBS/002/2011	Malaysia	2011	VIIa
JQ823260	2011/Malaysia/ UPM-IBS/005/2011	UPM-IBS/005/2011	Malaysia	2011	VIIa
JQ966079	2009/South Korea/KR/Turkey/KU_LBM116/09	KR/Turkey/KU/LBM116/09	South Korea	2009	Ia
JQ966080	2010/South Korea/KR/Pheasant/KU_LBM139/10	KR/Pheasant/KU/LBM139/10	South Korea	2010	Ia
JQ966086	2009/South Korea/KR/CK/KU_LBM255/09	KR/CK/KU/LBM255/09	South Korea	2009	Ia
JQ979176	2011/China/pigeon/China/SDLC/2011	pigeon/China/SDLC/2011	China	2011	VIi
JQ993431	2011/China/pigeon/China/SDS/2011	pigeon/China/SDS/2011	China	2011	VIi
JX012096	2010/Malaysia/AF2240-I	AF2240-I	Malaysia	2010	VIII
JX094510	XXXX/China/sms12	sms12	China	XXXX	VIi
JX110635	2009/China/TS09-C	TS09-C	China	2005	Ia
JX119193	2008/Dominican Republic/499-31	499-31	Dominican Republic	2008	XV
JX193074	2011/China/egret/China/Guangxi/2011	egret/China/Guangxi/2011	China	2011	VIIa
JX244789	2000/China/Pigeon/China/JM/11/00	Pigeon/China/JM/11/00	China	2000	VIi
JX244794	2008/China/Pigeon/China/100/08	Pigeon/China/100/08	China	2008	VIe
JX244798	2008/China/Pigeon/China/104/08	Pigeon/China/104/08	China	2008	VIi
JX244799	2008/China/Pigeon/China/105/08	Pigeon/China/105/08	China	2008	VIi
JX244800	2008/China/Pigeon/China/106/08	Pigeon/China/106/08	China	2008	VIi
JX244801	2008/China/Pigeon/China/107/08	Pigeon/China/107/08	China	2008	VIe
JX244803	2008/China/Pigeon/China/110/08	Pigeon/China/110/08	China	2008	VIe
JX244805	2008/China/Pigeon/China/112/08	Pigeon/China/112/08	China	2008	VIe
JX486550	2011/China/pi/CH/LGD/110208	pi/CH/LGD/110208	China	2011	VIi
JX486551	2010/China/pi/CH/LJL/100605	pi/CH/LJL/100605	China	2010	VIi
JX486552	2011/China/pi/CH/LLN/110713	pi/CH/LLN/110713	China	2011	VIi
JX486553	2011/China/pi/CH/LHLJ/110813	pi/CH/LHLJ/110813	China	2011	VIi
JX486554	2011/China/pi/CH/LHLJ/110822	pi/CH/LHLJ/110822	China	2011	VIi
JX486556	2011/China/pi/CH/LGD/110947	pi/CH/LGD/110947	China	2011	VIi
JX486557	2012/China/pi/CH/LJL/120404	pi/CH/LJL/120404	China	2012	VIi
JX518532	2012/Kenya/Laughing dove_B2/Kenya/Isiolo	Laughing dove/B2/Kenya/Isiolo	Kenya	2012	VI
JX518873	2009/Madagascar/MGA057C	MGA057C	Madagascar	2009	Ib	This study
JX518874	2009/Madagascar/MGA284C	MGA284C	Madagascar	2009	Ib	This study
JX518875	2009/Madagascar/MGBBS	MGBBS	Madagascar	2009	XI	This study
JX518876	2010/Madagascar/MGF003C	MGF003C	Madagascar	2010	XI	This study
JX518877	2011/Madagascar/MGF015C	MGF015C	Madagascar	2011	XI	This study
JX518878	2010/Madagascar/MGF082T	MGF082T	Madagascar	2010	XI	This study
JX518879	2010/Madagascar/MGF120T	MGF120T	Madagascar	2010	XI	This study
JX518880	2010/Madagascar/MGF166	MGF166	Madagascar	2010	XI	This study
JX518881	2010/Madagascar/MGF192C	MGF192C	Madagascar	2010	XI	This study
JX518882	2009/Madagascar/MGMNJ	MGMNJ	Madagascar	2009	XI	This study
JX518883	2011/Madagascar/MGS1130T	MGS1130T	Madagascar	2011	XI	This study
JX518884	2011/Madagascar/MGS1595T	MGS1595T	Madagascar	2011	XI	This study
JX518885	2010/Mali/ML57051T	ML57051T	Mali	2010	XIVb	This study
JX518886	2010/Mali/ML57072T	ML57072T	Mali	2010	XIVb	This study
JX546247	2009/Benin/NDV/chicken/Benin/488MT/2009	NDV/chicken/Benin/488MT/2009	Benin	2009	XIVa
JX901109	1998/Belgium/PPMV-1/Belgium/98-238/1998	Belgium/98-238/1998	Belgium	1998	VIi
JX901110	1998/Belgium/PPMV-1/Belgium/98-248/1998	PPMV-1/Belgium/98-248/1998	Belgium	1998	VIi
JX901119	2005/Belgium/PPMV-1/Belgium/05-01824/2005	PPMV-1/Belgium/05-01824/2005	Belgium	2005	VIi
JX901121	2007/Belgium/PPMV-1/Belgium/07-04943/2007	PPMV-1/Belgium/07-04943/2007	Belgium	2007	VIi
JX901123	2011/Belgium/PPMV-1/Belgium/11-08304/2011	PPMV-1/Belgium/11-08304/2011	Belgium	2011	VIi
JX915242	1986/Dominican Republic/chicken/Dominican Republic/28138-4/1986	chicken/Dominican Republic/28138-4/1986	Dominican Republic	1986	XV
JX915243	1947/Mexico/chicken/Mexico/Queretaro/452/1947	chicken/Mexico/Queretaro/452/1947	Mexico	1947	XV
KC152048	2011/China/GD450/2011	GD450/2011	China	2011	XII
KC152049	2010/China/GD1003/2010	GD1003/2010	China	2010	XII
KC205475	2011/Ethiopia/ETH10065	ETH10065	Ethiopia	2011	VIf	This study
KC205476	2011/Ethiopia/ETH10073	ETH10073	Ethiopia	2011	VIf	This study
KC205477	2011/Ethiopia/ETH8755	ETH8755	Ethiopia	2011	VIf	This study
KC205478	2011/Ethiopia/ETHAN01	ETHAN01	Ethiopia	2011	VIf	This study
KC205479	2011/Ethiopia/ETHMG1C	ETHMG1C	Ethiopia	2011	VIf	This study
KC461214	2011/China/chicken/TC/9/2011	chicken/TC/9/2011	China	2011	VIId
M17710	XXXX/XXXX/XXXX	XXXX	XXXX	XXXX	IV
M18456	XXXX/XXXX/Miyadera	Miyadera	XXXX	XXXX	III
M21881	1932/Australia/Victoria	Victoria	Australia	1932	III
M24692	1976/Japan/D2676	D2676	Japan	1976	Ia
M24693	1966/Australia/QueenslandV4/66	QueenslandV4/66	Australia	1966	Ia
M24694	1967/Ireland/Uls/67	Uls/67	Ireland	1967	Id
M24695	1947/USA/BI/47	BI/47	USA	1947	II
M24696	XXXX/XXXX/LAS/46	LAS/46	XXXX	XXXX	II
M24697	1945/USA/BEA/45	BEA/45	USA	1945	II
M24698	1948/USA/TEX/48	TEX/48	USA	1948	II
M24700	1932/Australia/Australia/32	Australia/32	Australia	1932	III
M24702	1933/XXXX/Her33	Her33	XXXX	1933	IV
M24703	XXXX/XXXX/ITA/45	ITA/45	XXXX	XXXX	II
M33855	XXXX/USA/Texas	Texas	USA	XXXX	IV
U62620	XXXX/Taiwan/Taiwan95	Taiwan95	Taiwan	XXXX	VII
X04719	XXXX/XXXX/BeaudetteC	BeaudetteC	XXXX	XXXX	II
X71995	XXXX/Hungary/Edit	Edit	Hungary	XXXX	IV
Y18898	1946/USA/Lasota_clone30b	Lasota/clone30	USA	1946	II
Z12109	XXXX/XXXX/FieldPheasant	FieldPheasant	XXXX	XXXX	not determined
Z12110	1967/Ireland/Ulster/mutant	Ulster/mutant	Ireland	1967	Id
Z12111	XXXX/XXXX/Warwick	Warwick	XXXX	XXXX	VI
