# Supplementary material for: New Avian Paramyxoviruses Type I Strains Identified in Africa Provide New Outcomes for Phylogeny Reconstruction and Genotype Classification
Source: PLoS One. 2013 Oct 18;8(10):e76413. doi: 10.1371/journal.pone.0076413 (PMC3799739; doi:10.1371/journal.pone.0076413)
Supplement: Figure S9 — Trees generated by MrBayes in Figtree format for 741 F gene sequences (Figure O), 110 full genome (Figure P), 1921 F partial sequences –372 nt (Figure Q), 323 HN sequences (Figure R) and 796 F partial sequences –445 nt (Figure S). (ZIP) [file pone.0076413.s009.zip]

Archive with 18 entries (9 files):
- S9.1_F_HN_complete_MrB/
- Figure O_format_Figtree.nex
- S9.2_Full_genome_MrB/
- Figure P_format_Figtree.nex
- S9.3_F_partial_MrB_1921seq_372nt/
- Figure Q_format_Figtree.nex
- S9.4_HN_complete_MrB/
- Figure R_HN_tree_323seq_formatted_Figtree.nex
- S9.5_F_partial_MrB_796seq_445nt/
- Figure S_F_partial_445nt_796_seq_Figtree_format.nex
- S9.6_F_complete_MrB_full_collapse/
- Figure T_F_complete_MrB_full_collapse.nex
- S9.7_F_complete_ML_full_collapse/
- Figure U_F_complete_ML_full_collapse.nex
- S9.8_F_complete_BioNJ_full_collapse/
- Figure V_F_complete_BioNJ_full_collapse.nex
- S9.9_F_complete_Pars_full_collapse/
- Figure W_F_complete_tree_Parsimony_unformat.nex
