# Supplementary material for: New Avian Paramyxoviruses Type I Strains Identified in Africa Provide New Outcomes for Phylogeny Reconstruction and Genotype Classification
Source: PLoS One. 2013 Oct 18;8(10):e76413. doi: 10.1371/journal.pone.0076413 (PMC3799739; doi:10.1371/journal.pone.0076413)
Supplement: Figure S9 — Trees generated by MrBayes in Figtree format for 741 F gene sequences (Figure O), 110 full genome (Figure P), 1921 F partial sequences –372 nt (Figure Q), 323 HN sequences (Figure R) and 796 F partial sequences –445 nt (Figure S). (ZIP) [file pone.0076413.s009.zip › Figure P_format_Figtree.nex]

#NEXUS
begin taxa;
	dimensions ntax=110;
	taxlabels
	'2004/USA/04-411a'
	'2003/USA/03-632a'
	'2000/USA/00-32'
	'1999/USA/99-376a'
	'2000/USA/MN/mallard/US_MN_/MN00-39'
	'1986/USA/OH/mallard/US_OH_/86-233'
	'1987/USA/OH/northern pintail/US_OH_/87-486'
	'2000/China/ZJ1'
	'2002/China/FP1/02'
	'1999/China/BP01'
	'2008/China/Go/CH/HLJ/LL01/08_b'
	'2011/China/SDSG01'
	'2008/China/JSDO812'
	'2002/China/JSG0210'
	'2002/China/Guangxi7'
	'2003/China/Guangxi11'
	'2009/China/GD09-1'
	'2009/China/SD03'
	'2010/China/SDLY01'
	'2011/China/SDWF07'
	'2011/China/SD04'
	'2011/China/SDYT03'
	'2001/China/GM'
	'2006/China/FMW'
	'2003/China/Guangxi9'
	'2003/China/ND/03/018'
	'2001/Russia/Astr/2755'
	'1997/Sweden/Sweden_97'
	'2008/Peru/1918-03'
	'2008/Mali/ML007/08'
	'2009/Mali/ML008'
	'2007/Mali/ML029/07'
	'1982/Italy/22782'
	'1984/USA/NewYork/1984'
	'1984/USA/PPMV-1'
	'1998/Belgium/248VB/0.025'
	'1998/Belgium/248VB/1.3'
	'2007/China/JS-0722Pi'
	'2007/China/JS-0716Pi'
	'2007/China/JS-0704Pi'
	'2007/China/JS-0703Pi'
	'2005/China/W4'
	'2003/China/P4'
	'1996/Ireland/AV32496'
	'2000/Italy/dove/Italy/2736/00'
	'2005/China/NDV-05-029'
	'XXXX/China/ND/05/028'
	'1997/China/ZhJ-3/97'
	'1995/Sweden/Sweden_95'
	'1972/USA/1083_Fontana'
	'2002/USA/21147202'
	'1971/USA/Lar'
	'XXXX/USA/rAnhinga'
	'1992/USA/MN/cormorant/US_MN_/92-40140'
	'1997/USA/D9704285'
	'1992/USA/92-23071'
	'2005/USA/19529-04_GS'
	'1998/Canada/cormorant/Canada/98CNN3-V1125'
	'2003/USA/18719-03_GS'
	'1995/Canada/95DC2345'
	'1995/Canada/95DC02150'
	'1979/China/QH1'
	'1985/China/QH4'
	'1933/UK/Herts/33'
	'1944/China/Italien'
	'2008/Madagascar/MG_725_08'
	'1992/Madagascar/MG_1992'
	'1940s/India/Mukteswar'
	'2005/China/JS/705'
	'2005/China/JS/0905'
	'2010/China/Mukteswar'
	'1946/China/F48E8'
	'2002/China/JS/1/02'
	'1985/China/FJ01/85'
	'1997/China/JS/1/97Ch'
	'1986/China/ZJ/1/86Ch'
	'2009/China/GD09-2'
	'1967/Ireland/Ulster'
	'2005/China/R8'
	'2004/China/WDK/JX/7793'
	'2001/Australia/01-1108'
	'1999/Australia/PR-32'
	'1999/Australia/1435'
	'2002/Australia/02-1334'
	'1999/Australia/99-655'
	'1999/Australia/0868-hi'
	'1999/Australia/0868-lo'
	'1998/Australia/98-1154'
	'1998/Australia/98-1249'
	'1998/Australia/98-1252'
	'2005/Australia/I-2vaccine'
	'2005/Australia/I-2progenitor'
	'XXXX/XXXX/PHY-LMV42'
	'1994/Sweden/BHG'
	'XXXX/China/AQI-ND026'
	'XXXX/China/NDV01'
	'XXXX/China/NDV02'
	'XXXX/China/NDV04'
	'XXXX/China/NDV03'
	'XXXX/China/NDV05'
	'2005/Egypt/Egypt/1'
	'1998/India/NDV2K17'
	'1948/USA/APMV-1U.S.TX'
	'1947/USA/B1-Takaski'
	'1988/USA/VG/GA-clone5'
	'2010/China/LaSota'
	'1947/USA/B1'
	'1946/USA/Lasota_AF'
	'1946/USA/Lasota_AY'
	'XXXX/XXXX/DE-R49/99'
;
end;
begin trees;
	tree tree_1 = [&R] ((((((('2004/USA/04-411a':0.0023299999999999432,'2003/USA/03-632a':0.00264999999999993)[&label=100]:0.0019799999999999818,'2000/USA/00-32':0.003390000000000004)[&label=59]:1.80000000000069E-4,('1999/USA/99-376a':0.0016899999999999693,'2000/USA/MN/mallard/US_MN_/MN00-39':0.003009999999999957)[&label=98]:2.7800000000000047E-4)[&label=100]:0.005840000000000067,'1986/USA/OH/mallard…
end;
begin figtree;
	set appearance.backgroundColorAttribute="Default";
	set appearance.backgroundColour=#-1;
	set appearance.branchColorAttribute="User selection";
	set appearance.branchLineWidth=3.0;
	set appearance.branchMinLineWidth=0.0;
	set appearance.branchWidthAttribute="Fixed";
	set appearance.foregroundColour=#-16777216;
	set appearance.selectionColour=#-2144520576;
	set branchLabels.colorAttribute="User selection";
	set branchLabels.displayAttribute="label";
	set branchLabels.fontName="Arial";
	set branchLabels.fontSize=15;
	set branchLabels.fontStyle=0;
	set branchLabels.isShown=true;
	set branchLabels.significantDigits=4;
	set layout.expansion=0;
	set layout.layoutType="RECTILINEAR";
	set layout.zoom=0;
	set legend.attribute="label";
	set legend.fontSize=10.0;
	set legend.isShown=false;
	set legend.significantDigits=4;
	set nodeBars.barWidth=4.0;
	set nodeBars.displayAttribute=null;
	set nodeBars.isShown=false;
	set nodeLabels.colorAttribute="User selection";
	set nodeLabels.displayAttribute="Node ages";
	set nodeLabels.fontName="Arial";
	set nodeLabels.fontSize=12;
	set nodeLabels.fontStyle=0;
	set nodeLabels.isShown=false;
	set nodeLabels.significantDigits=4;
	set nodeShape.colourAttribute="User selection";
	set nodeShape.isShown=true;
	set nodeShape.minSize=10.0;
	set nodeShape.scaleType=Width;
	set nodeShape.shapeType=Circle;
	set nodeShape.size=4.0;
	set nodeShape.sizeAttribute="Fixed";
	set polarLayout.alignTipLabels=false;
	set polarLayout.angularRange=0;
	set polarLayout.rootAngle=0;
	set polarLayout.rootLength=100;
	set polarLayout.showRoot=true;
	set radialLayout.spread=0.0;
	set rectilinearLayout.alignTipLabels=false;
	set rectilinearLayout.curvature=0;
	set rectilinearLayout.rootLength=100;
	set scale.offsetAge=0.0;
	set scale.rootAge=1.0;
	set scale.scaleFactor=1.0;
	set scale.scaleRoot=false;
	set scaleAxis.automaticScale=true;
	set scaleAxis.fontSize=8.0;
	set scaleAxis.isShown=false;
	set scaleAxis.lineWidth=1.0;
	set scaleAxis.majorTicks=1.0;
	set scaleAxis.origin=0.0;
	set scaleAxis.reverseAxis=false;
	set scaleAxis.showGrid=true;
	set scaleBar.automaticScale=true;
	set scaleBar.fontSize=13.0;
	set scaleBar.isShown=true;
	set scaleBar.lineWidth=3.0;
	set scaleBar.scaleRange=0.08;
	set tipLabels.colorAttribute="User selection";
	set tipLabels.displayAttribute="Names";
	set tipLabels.fontName="Arial";
	set tipLabels.fontSize=14;
	set tipLabels.fontStyle=0;
	set tipLabels.isShown=true;
	set tipLabels.significantDigits=4;
	set trees.order=false;
	set trees.orderType="increasing";
	set trees.rooting=true;
	set trees.rootingType="User Selection";
	set trees.transform=false;
	set trees.transformType="cladogram";
end;
