# Supplementary material for: New Avian Paramyxoviruses Type I Strains Identified in Africa Provide New Outcomes for Phylogeny Reconstruction and Genotype Classification
Source: PLoS One. 2013 Oct 18;8(10):e76413. doi: 10.1371/journal.pone.0076413 (PMC3799739; doi:10.1371/journal.pone.0076413)
Supplement: Figure S9 — Trees generated by MrBayes in Figtree format for 741 F gene sequences (Figure O), 110 full genome (Figure P), 1921 F partial sequences –372 nt (Figure Q), 323 HN sequences (Figure R) and 796 F partial sequences –445 nt (Figure S). (ZIP) [file pone.0076413.s009.zip › Figure Q_format_Figtree.nex]

#NEXUS
begin taxa;
	dimensions ntax=1921;
	taxlabels
	'1998/USA/AK/196'
	'1966/Australia/NDV V4'
	'1966/Australia/QueenslandV4/66'
	'1966/Australia/V4Vaccine'
	'1970/Thailand/NIAH9833-07'
	'1997/China/JL01'
	'1998/Australia/98-1154'
	'XXXX/XXXX/AV_1236/98_1154/AUCK98028'
	'1998/Australia/98-1249'
	'XXXX/XXXX/AV_1236/98_1238/AUCK98026'
	'XXXX/XXXX/AV_1236/98_1249/AUCK98027'
	'1998/Australia/98-1252'
	'1999/Australia/1435'
	'1999/Australia/99-655'
	'2002/Australia/02-1334'
	'1999/Australia/PR-32'
	'1999/Australia/0868-hi'
	'1999/Australia/0868-lo'
	'2001/Australia/01-1108'
	'2005/China/NDV05-018'
	'2006/China/CK/CH/NX/206'
	'2006/China/CK/CH/NX/3/06'
	'2006/China/CK/CH/NX/406'
	'2006/China/CK/CH/NX1/06'
	'XXXX/XXXX/ZA370/B/00'
	'2007/China/XZ-32-07-Ch'
	'2008/China/NDV08-025'
	'2008/Malaysia/1041-632'
	'2009/South Korea/KNU-C/HC/09'
	'XXXX/XXXX/APMV/duck/09/07'
	'XXXX/XXXX/APMV/duck/08/07'
	'XXXX/XXXX/APMV/duck/14/07'
	'2011/China/SDFC07'
	'XXXX/South Korea/KNU-C/SN/09'
	'XXXX/XXXX/ZA348/B/00'
	'XXXX/Mozambique/ndv16 787c'
	'2009/China/TS09-C'
	'XXXX/China/NDV006150'
	'XXXX/China/NDV016411'
	'XXXX/China/NDV01683'
	'XXXX/China/NDV981634'
	'XXXX/China/NDV015239'
	'XXXX/China/NDV015857'
	'XXXX/China/NDV01608'
	'XXXX/China/NDV01612'
	'XXXX/China/NDV016540'
	'XXXX/South Korea/KNU-C/HL/09'
	'XXXX/South Korea/KNU-D/GP09/09'
	'XXXX/XXXX/APMV/duck/02/06'
	'XXXX/XXXX/APMV/duck/03/06'
	'XXXX/XXXX/chicken/U.S._PA_/31003/92'
	'2005/Australia/I-2progenitor'
	'2005/Australia/I-2vaccine'
	'XXXX/XXXX/AV_963/98_NZ5/97/GNZDK98025'
	'XXXX/XXXX/AV_1031/99_131/GNZDK76112'
	'XXXX/XXXX/AV_1031/99_8043/95/GNZCK95113'
	'XXXX/XXXX/AV_PanVac__2/P2_UQ_/GET99197'
	'2009/China/NDV09-040'
	'XXXX/XXXX/AV_1305/94_08-04429/2NOBD94081'
	'XXXX/XXXX/AV_328/94_08-856/2NOCK93033'
	'1976/Japan/D2676'
	'XXXX/XXXX/Heb02'
	'XXXX/XXXX/HK-106/78'
	'XXXX/XXXX/HK-5/75'
	'XXXX/Mozambique/ndv22 787h'
	'XXXX/XXXX/AV_1817/90_8509-20-1215/AU90100'
	'1962/Japan/Ishi/62'
	'1984/Taiwan/TW/84-238'
	'2008/China/chicken/Anhui/AF25/2008'
	'XXXX/XXXX/APMV1/chicken/Japan/Ishii/62'
	'XXXX/XXXX/T01'
	'2002/USA/492'
	'2002/USA/ruddy_turnstone/US_DE_/195/2002'
	'2004/USA/mallard/US_MD_/04-365/2004'
	'2002/USA/ruddy_turnstone/US_NJ_/717/2002'
	'XXXX/XXXX/AV_1297/83/LUSLO83156'
	'XXXX/XXXX/PHY-LMV42'
	'XXXX/XXXX/AV_941/99_3430/ITPI99129'
	'1994/Sweden/BHG'
	'XXXX/XXXX/AV_450/95/LSECE95106'
	'2001/USA/A/01-1383'
	'2001/USA/ruddy_turnstone/US_NJ_/A101-1382/2001'
	'2001/USA/ruddy_turnstone/US_NJ_/A101-1375/2001'
	'2001/USA/sanderling/US_NJ_/A101-975/2001'
	'XXXX/XXXX/NDV/Turkey/Ontario/CN36/2003'
	'XXXX/Ireland/AV_506/96_vf-96-2065/2/LIETY96148'
	'XXXX/XXXX/AV_72/93_252/HDEDK87157'
	'XXXX/XXXX/AV_892/97_F104597/GMYDK97031'
	'XXXX/XXXX/AV_MB-20/2FRDK76266'
	'XXXX/XXXX/AV_42/90/LUKDK90152'
	'XXXX/XXXX/AV_1491/88_2-9-88/2UKPH88145'
	'XXXX/XXXX/AV_72/83_1128/6/85/GDEDK83030'
	'1967/Ireland/Uls/67'
	'1967/Ireland/Ulster/67'
	'1967/Ireland/Ulster/mutant'
	'XXXX/South Korea/KNU-C/JG/09'
	'XXXX/XXXX/APMV/duck/07/07'
	'XXXX/XXXX/AV_888/99_MZ-5-99/PZAPI99091'
	'1967/Ireland/Ulster'
	'1995/China/D_SD_11_05'
	'2001/Russia/FarEast/2686'
	'2001/Russia/FarEast/2687'
	'2001/Russia/FarEast/2713'
	'2001/South Korea/CBU2249'
	'2003/Slovakia/Palarikovo'
	'2005/China/R8'
	'2008/China/NDV08-003'
	'2002/Russia/FarEast/3638/'
	'2002/Russia/FarEast/3652'
	'2004/China/D_AH_13_04'
	'2004/China/D_AH_5_04'
	'2004/China/D_AH_6_04'
	'2005/China/D_AH_10_04'
	'2005/China/D_AH_7_04'
	'2004/China/D_JS_12_05'
	'2004/China/D_JS_43_05'
	'2005/China/D_JS_40_05'
	'2004/China/D_JS_8_05'
	'2005/China/D_JS_44_05'
	'2005/China/D_JS_51_05'
	'2005/China/D_JS_53_05'
	'2005/China/D_SD_15_05'
	'2004/China/D_ZJ_3_04'
	'2005/China/D_HN_34_05'
	'2005/China/D_HN_35_05'
	'2005/China/D_HN_36_05'
	'2005/China/D_HN_37_05'
	'2005/China/D_JS_14_05'
	'2005/China/D_JS_39_05'
	'2005/China/D_JS_41_05'
	'2005/China/D_JS_42_05'
	'2005/China/D_JS_7_05'
	'2005/China/D_ZJ_50_05'
	'2008/China/D_ZJ_52_05'
	'2007/China/D3'
	'2008/South Korea/CBU2179'
	'XXXX/XXXX/APMV/duck/06/07'
	'XXXX/XXXX/APMV/duck/11/07'
	'XXXX/XXXX/APMV/duck/13/07'
	'XXXX/XXXX/APMV/wild_duck/SH39/06'
	'XXXX/XXXX/AV_620/00_nor/NOPI00245'
	'1995/China/D_ZJ_4_04'
	'2004/China/D_ZJ_1_04'
	'2004/China/D_ZJ_2_04'
	'2008/China/NDV08-001'
	'2009/China/FJ0801'
	'1997/China/D_ZJ_8_04'
	'2008/China/D_ZJ_12_04'
	'2003/South Korea/CBU2374'
	'XXXX/XXXX/APMV/duck/05/07'
	'2004/China/WDK/JX/7793'
	'2004/USA/mallard/US_MD_/04-08/2004'
	'2004/USA/MD/04-204'
	'XXXX/XXXX/APMV/northern_pintail/Japan/Aomori/2003'
	'2007/XXXX/APMV/wild_duck/SH37/06'
	'XXXX/XXXX/AV_1104/94_34/95/GIEDK95032'
	'XXXX/XXXX/AV_740/99_39/99/GIEPH99089'
	'XXXX/XXXX/AV_813/99/UKDK99127'
	'1945/USA/BEA/45'
	'XXXX/XXXX/BeaudetteC'
	'XXXX/XXXX/ITA/45'
	'1948/USA/APMV-1U.S.TX'
	'2006/Egypt/Egypt/2'
	'2006/Egypt/Egypt/4'
	'XXXX/XXXX/BG-110/68'
	'XXXX/XXXX/BG-24/75'
	'XXXX/XXXX/HU-35/79'
	'XXXX/XXXX/APMV1/chicken/Japan/Miyadera/51'
	'XXXX/XXXX/APMV1/chicken/Japan/Sagamihara/53'
	'XXXX/XXXX/AV_365/99_990403/DCADK99020'
	'XXXX/XXXX/US_Purdue_1250_/49'
	'1948/USA/Roakin/48'
	'1948/USA/TEX/48'
	'2004/China/SD/1/04'
	'2004/China/SD/604'
	'2005/China/JS/1/05/Goa'
	'2005/Egypt/Egypt/1'
	'XXXX/India/R2B'
	'XXXX/China/AQI-ND026'
	'XXXX/China/NDV01'
	'XXXX/China/NDV04'
	'XXXX/China/NDV02'
	'XXXX/China/NDV03'
	'XXXX/China/NDV05'
	'XXXX/ South Africa/AV_992/94_0915/94/DZAOS94265'
	'XXXX/XXXX/AV_374/94_302/DINCK94135'
	'XXXX/XXXX/AV_400/95/GNP95120'
	'2002/China/NDV02-447'
	'2008/Kazakhstan/PMV-1/goose/Almaty/31/05'
	'2009/Kazakhstan/PMV-1/chicken/Atyrau/154/07'
	'XXXX/XXXX/AV_374/94_306/DINCK94136'
	'2007/China/XZ-29-07-Ch'
	'1946/USA/Lasota'
	'1946/USA/Lasota_AF'
	'1946/USA/Lasota_AY'
	'1946/USA/Lasota_clone30a'
	'1946/USA/Lasota_clone30b'
	'1947/USA/B1'
	'XXXX/China/DZ0702'
	'1947/USA/B1-Takaski'
	'1947/USA/BI/47'
	'1947/USA/Lasota_F_mutant'
	'1950/USA/Lasota'
	'XXXX/XXXX/La_Sota'
	'1987/India/TamilNadu/NDV-4'
	'1987/USA/VG/GA'
	'1988/USA/VG/GA-clone5'
	'1989/USA/VGGA/89'
	'1995/Japan/Met/95'
	'XXXX/XXXX/APMV1/chicken/Japan/MET/95'
	'1997/India/NDVCUL97'
	'1997/XXXX/NDV-JL-1/97'
	'1999/China/QE01'
	'2000/China/JL-1'
	'2001/China/JL-1'
	'2000/China/ZJ'
	'2002/China/NDV02-050'
	'2002/China/NDV02-074'
	'2002/China/NDV02-456'
	'2002/China/SBZ02'
	'2003/China/SY03'
	'XXXX/China/NY06'
	'2003/China/Fujian/FM1/03'
	'2003/China/JS05'
	'2003/China/NDV03-029'
	'2003/China/NDV03-059'
	'2003/China/SD/1/03'
	'XXXX/China/SD1/03'
	'2003/China/SP13'
	'2004/China/AH/1/04'
	'2004/China/JS/1/04'
	'2004/China/NDV04-06'
	'2004/China/NDV04-08'
	'2004/China/NDV04-09'
	'2004/China/NDV04-11'
	'2004/China/SD/204'
	'2004/China/SD/3/04'
	'2004/China/SD/404'
	'2004/China/SQZ04'
	'2005/China/MQ/Liaoning'
	'2006/China/KQ/Liaoning/06'
	'2007/China/TYQ/Shanxi'
	'2005/China/NDV05-022'
	'2005/Egypt/NDV/Ostrich/Ismailia/2010'
	'2005/Taiwan/TW/84-361'
	'2006/China/CH/HLJ/206'
	'2006/China/CK/CH/LN/3/06'
	'2006/China/Go/CH/HLJ/1/06a'
	'2006/China/YTCX08'
	'2007/China/CK/CH/HLJ/207'
	'2007/China/CK/CH/HLJ/3/07'
	'2007/China/CK/CH/HLJ/407'
	'2007/China/HA-3-07'
	'2007/China/NN1007'
	'2007/China/XZ-26-07-Ch'
	'2007/China/XZ-30-07-Ch'
	'2007/China/XZ-33-07-Ch'
	'2007/China/XZ-34-07-Ch'
	'2007/China/XZ-4-07-Ch'
	'2007/China/XZ-7-07-Ch'
	'2007/China/YZ-24-07-Ch'
	'2007/China/YZ-25-07-Ch'
	'2007/China/YZ-27-07-Ch'
	'2008/China/DFF3Q/Beijing/08'
	'2008/China/XZ-8-08-Ch'
	'2010/China/LaSota'
	'2011/China/XinY'
	'XXXX/Argentina/88T.00'
	'XXXX/China/DB5'
	'XXXX/China/HB92'
	'XXXX/China/HN0801'
	'XXXX/China/NDV007355'
	'XXXX/China/NDV011022'
	'XXXX/China/NDV012639'
	'XXXX/China/NDV015436'
	'XXXX/China/NDV017325'
	'XXXX/China/NDV021022'
	'XXXX/China/NDV0210234'
	'XXXX/China/NDV021343'
	'XXXX/China/NDV023056-1'
	'XXXX/China/NDV021344'
	'XXXX/China/NDV024616'
	'XXXX/China/NDV027344'
	'XXXX/China/NDV032138'
	'XXXX/China/NDV03214'
	'XXXX/China/NDV038952'
	'XXXX/China/NDV07-01'
	'XXXX/China/NDV990511'
	'XXXX/China/PNDV1'
	'XXXX/China/TN'
	'XXXX/China/wfNDV'
	'XXXX/France/99143'
	'XXXX/India/D58'
	'XXXX/South Korea/KNU-D/WSL/09'
	'XXXX/Turkey/M-4'
	'XXXX/USA/Lasota'
	'XXXX/XXXX/AV_1058/99_99143/EFRPI99117'
	'XXXX/XXXX/ZA375/B/00'
	'XXXX/XXXX/AV_1141/98_10603/EZA98003'
	'XXXX/XXXX/AV_1185/96_E91/EPLBD96010'
	'XXXX/XXXX/AV_322/98_40/97/EBROS98007'
	'XXXX/XXXX/AV_340/94_NRV_213/FITBR94137'
	'XXXX/XXXX/AV_717/97_H94897/ECHBR97012'
	'XXXX/XXXX/AV_862/95_5249/EZWOS95108'
	'XXXX/XXXX/LAS/46'
	'XXXX/XXXX/PK9910'
	'XXXX/XXXX/SDBZ-S98/ShD'
	'XXXX/XXXX/ZA12150/Worc/01'
	'XXXX/XXXX/ZA1366/UP/99'
	'XXXX/XXXX/ZA1454/UP/95'
	'XXXX/XXXX/ZA202/B/96'
	'XXXX/XXXX/ZA307/B/99'
	'XXXX/XXXX/ZA312/B/99'
	'XXXX/XXXX/ZA385/B/01'
	'XXXX/XXXX/ZA393/B/01'
	'XXXX/XXXX/ZA405/BB/01'
	'XXXX/XXXX/ZA680/UP/00'
	'XXXX/XXXX/ZA719/UP/97'
	'2002/China/NDV02-034'
	'1986/USA/86-233'
	'2003/USA/mallard/US_MD_/03-51/2003'
	'1986/USA/OH/mallard/US_OH_/86-233'
	'1998/USA/mallard/US_MN_/98-8/1998'
	'1999/USA/99-376a'
	'1999/USA/99-376b'
	'1999/USA/mallard/US_MN_/99-376/1999'
	'1999/USA/mallard/US_MN_/99-369/1999'
	'1999/USA/mallard/US_MN_/99-397/1999'
	'1999/USA/northern_pintail/US_Mn_/99-442/1999'
	'2000/USA/00-32'
	'2000/USA/mallard/US_MN_/00-32/2000'
	'2000/USA/MN00-32'
	'2000/USA/mallard/US_MN_/00-543/2000'
	'2000/USA/MN00-39'
	'2000/USA/MN/mallard/US_MN_/MN00-39'
	'2001/USA/mallard/US_MD_/01-612/2001'
	'2002/USA/mallard/US_MD_/02-169/2002'
	'2002/USA/mallard/US_MD_/02-171/2002'
	'2003/USA/03-632a'
	'2003/USA/03-632b'
	'2003/USA/mallard/US_MD_/03-632/2003'
	'2003/USA/mallard/US_MD_/03-807/2003'
	'2003/USA/mallard/US_MD_/03-152/2003'
	'2004/USA/04-411a'
	'2004/USA/04-411b'
	'2004/USA/mallard/US_OH_/04-411/2004'
	'2004/USA/mallard/US_MD_/04-735/2004'
	'1998/Argentina/32C/T.98'
	'2000/Argentina/126C.00'
	'1987/USA/87-486'
	'1987/USA/OH/northern pintail/US_OH_/87-486'
	'2001/USA/mottled_duck/US_TX_/01-130/2001'
	'2001/USA/TX/TX01-130'
	'2001/USA/TX01-130'
	'2001/USA/mottled_duck/US_TX_/01-156/2001'
	'2001/USA/blue winged teal/US_OH_/01-462'
	'XXXX/Barbados/24'
	'XXXX/XXXX/PD_351/88_2195/2ESCK88161'
	'XXXX/XXXX/Herts33/56/IVMP'
	'XXXX/XXXX/Herts33/L'
	'1946/China/F48E8'
	'1985/China/FJ-1/85'
	'1985/China/FJ01/85'
	'1985/China/ZhJ-1/85'
	'1986/China/ZJ/1/86Ch'
	'1997/China/JS-1/97b'
	'1997/China/JS-1/97a'
	'1997/China/JS/1/97Ch'
	'2002/China/JS/1/02'
	'XXXX/China/DB3'
	'XXXX/China/F48E9a'
	'XXXX/China/F48E9b'
	'XXXX/China/F48E9c'
	'XXXX/China/XXXX'
	'XXXX/XXXX/LuoY'
	'XXXX/XXXX/Qingdao__NDV-SD-1/97_'
	'XXXX/XXXX/XXXX_a'
	'2002/China/SBD02'
	'2011/China/JS0920'
	'XXXX/China/MH07'
	'XXXX/China/TJ03'
	'2002/China/NDV02-032'
	'2003/China/NDV03-045'
	'XXXX/XXXX/WG'
	'2003/China/NDV03-009'
	'XXXX/China/BY'
	'XXXX/China/FW'
	'1940s/India/Mukteswar'
	'1974/Pakistan/Pakistan/ND1'
	'2004/China/CK/CH/JD/1/04'
	'2005/China/JS/0905'
	'2005/China/JS/205'
	'2005/China/JS/705'
	'2006/China/NDVHLJ383/06'
	'XXXX/XXXX/Mukteswar'
	'XXXX/China/JS/7/05/Ch'
	'XXXX/XXXX/H/Ph'
	'XXXX/XXXX/H/W'
	'XXXX/XXXX/Muktesvak'
	'XXXX/XXXX/TB-Mukteswar'
	'XXXX/XXXX/Mukteswar/BINLA40166'
	'XXXX/XXXX/Mukteswar/IN'
	'2000/China/Guangxi5'
	'2003/China/NDV03-024'
	'2006/China/NDV06-057'
	'XXXX/China/JS/9/05/Go'
	'XXXX/XXXX/Miyadera'
	'XXXX/XXXX/APMV1/chicken/Japan/Sato/30'
	'XXXX/XXXX/KR-1/49'
	'XXXX/XXXX/TW/69'
	'XXXX/XXXX/TW/95-3'
	'1932/Australia/Australia/32'
	'1932/Australia/Victoria'
	'2006/India/UP3'
	'XXXX/XXXX/FieldPheasant'
	'1933/UK/Herts/33'
	'XXXX/XXXX/Herts/33/NS'
	'1933/XXXX/Her33'
	'XXXX/XXXX/BG-60/81'
	'1944/China/Italien'
	'1992/Madagascar/MG_1992'
	'2008/Madagascar/MG_039'
	'2008/Madagascar/MG_Meola'
	'2008/Madagascar/MG_725_08'
	'XXXX/Poland/chicken/Poland/Radom/70'
	'XXXX/XXXX/DE-2/54'
	'XXXX/XXXX/DE-1/39'
	'XXXX/XXXX/DE-13/79'
	'XXXX/XXXX/XXXX_b'
	'XXXX/XXXX/Herts_33/P'
	'1987/India/TamilNadu/NDV-2'
	'2008/India/NDV/2K36'
	'2000/India/2K3/Chennai/Tamil_nadu'
	'2006/Italy/ISM-3'
	'XXXX/Italy/IT-126/87'
	'XXXX/XXXX/DE-191/77'
	'XXXX/Italy/IT-3/66'
	'XXXX/Italy/IT-81/71'
	'XXXX/Italy/IT-5/68'
	'XXXX/Italy/IT-7/60'
	'XXXX/Italy/IT-48/68'
	'XXXX/Italy/IT-52/69'
	'XXXX/XXXX/MA-13/02'
	'XXXX/XXXX/MA-307/77'
	'XXXX/Italy/IT-66/76'
	'XXXX/Russia Grozny/GROZN/47'
	'XXXX/Russia Pokrov/POK/70'
	'XXXX/Sudan/AV_2203/91_19/BSDCK72176'
	'XXXX/Russia Simferopol/SIMF/64'
	'XXXX/XXXX/BG-5/67'
	'XXXX/XXXX/BG-92/77'
	'XXXX/XXXX/AV_1881/91_Haskovo/BBGCK68168'
	'XXXX/XXXX/BG-8/68'
	'XXXX/XXXX/BG-85/69'
	'XXXX/XXXX/BG-1/59'
	'XXXX/XXXX/BG-14/70'
	'XXXX/XXXX/BG-18/74'
	'XXXX/XXXX/BG-20/75'
	'XXXX/XXXX/Stockholm58'
	'2000/Ireland/IEPI00242'
	'XXXX/XXXX/AV_623/00_9701/PIEPI00242'
	'2001/Ireland/PIEPI01369'
	'XXXX/Ireland/PIEPI01363/363'
	'XXXX/United Kingdom/PUKPI01383/383'
	'XXXX/United Kingdom/PUKPI01426/426'
	'XXXX/United Kingdom/PUKPI02431/431'
	'XXXX/United Kingdom/PUKPI02434/434'
	'XXXX/United Kingdom/PUKPI02435/435'
	'2006/Luxembourg/APMV-1/pigeon/Luxembourg/119/2006'
	'1984/Slovakia/Vh_307-06'
	'1984/Slovakia/Vh_529-06'
	'1984/Slovakia/Vh_536-06'
	'2006/Slovakia/Vh_273-06'
	'2008/USA/New York/1989-19/2008'
	'2007/Luxembourg/3821-1/2007'
	'2011/China/pi/CH/LGD/110208'
	'2012/China/pi/CH/LJL/120404'
	'2005/China/W4'
	'2003/China/P4'
	'2007/China/JS-0703Pi'
	'2007/China/YZ-21-07-Pi'
	'2007/China/JS-0704Pi'
	'2007/China/JS-35-07-Pi'
	'2007/China/JS-0716Pi'
	'2007/China/YZ-23-07-Pi'
	'2008/China/carrier-/Guandong'
	'2010/China/pi/CH/LJL/100605'
	'2011/China/Eurasian blackbirdCH_SHX1'
	'2011/China/pi/CH/LHLJ/110813'
	'2011/China/pi/CH/LHLJ/110822'
	'2011/China/pi/CH/LGD/110945'
	'2011/China/ CQ65'
	'XXXX/China/sms12'
	'XXXX/China/Miangyang12505'
	'2009/China/SD5'
	'2007/China/JS-0722Pi'
	'2007/China/WX-10-07-Pi'
	'2011/China/pi/CH/LLN/110713'
	'2011/China/pigeon/China/SDS/2011'
	'2011/Belgium/PPMV-1/Belgium/11-07574/2011'
	'2011/Belgium/PPMV-1/Belgium/11-08304/2011'
	'2011/Belgium/PPMV-1/Belgium/11-09620/2011'
	'2011/China/ SH215'
	'2011/China/pigeon/China/SDLC/2011'
	'2008/USA/Rosella/Belgium/4940/08'
	'2005/Belgium/PPMV-1/Belgium/05-03936-8/2005'
	'XXXX/Turkey/K-1'
	'1998/Belgium/PPMV-1/Belgium/98-238/1998'
	'2005/Belgium/PPMV-1/Belgium/05-01824/2005'
	'2007/Belgium/PPMV-1/Belgium/07-04943/2007'
	'2005/Slovakia__Lietavska_Lucka/Vh_1342-05'
	'1984/Slovakia/Vh_357-06'
	'1984/Slovakia/Vh_448-06'
	'1998/Belgium/248VB'
	'1998/Belgium/248VB/0.025'
	'1998/Belgium/248VB/0.49'
	'1998/Belgium/248VB/1.3'
	'1999/Belgium/248VB/0.55'
	'2000/Belgium/248VB/1.01'
	'2009/Italy/NDV/DOVE/IT/10RS6431_RS7313VIR/2010'
	'2008/USA/Dove/Italy/VIR 24/2008'
	'2004/Ireland/PPMV-1/pigeon/IE/806/04'
	'XXXX/Ireland/PIEPI02436/436'
	'XXXX/Belgium/PBEPI98327/327'
	'XXXX/Canada/PCAPI91374/374'
	'XXXX/Denmark/PDKPI00316/316'
	'XXXX/Denmark/PDKPI01322/322'
	'XXXX/XXXX/DE-1266/01'
	'XXXX/XXXX/SE-6/00'
	'XXXX/XXXX/SE-8/00'
	'XXXX/XXXX/SE-7/00'
	'XXXX/XXXX/SE-9/00'
	'XXXX/France/99106'
	'XXXX/France/99299'
	'XXXX/Ireland/PIEPI00246/246'
	'XXXX/Ireland/PIEPI00339/339'
	'XXXX/Ireland/PIEPI01387/387'
	'XXXX/Italy/PITCK00343/343'
	'XXXX/Italy/PITDO01321/321'
	'XXXX/ South Africa/CKZA06N606'
	'XXXX/ South Africa/DOZA05N240'
	'XXXX/ South Africa/DOZA05AM68313'
	'XXXX/ South Africa/DOZA06UP470'
	'XXXX/ South Africa/PIZA05N277'
	'XXXX/United Arab Emirates/PAEPI00318/318'
	'XXXX/United Arab Emirates/PAEPI00366/366'
	'XXXX/United Arab Emirates/PAEPI00377/377'
	'XXXX/United Kingdom/PUKPI00248/248'
	'XXXX/United Kingdom/PUKPI00250/250'
	'XXXX/United Kingdom/PUKPI01421/421'
	'XXXX/United Kingdom/PUKPI02422/422'
	'XXXX/United Kingdom/PUKPI02423/423'
	'XXXX/United Kingdom/PUKPI02428/428'
	'XXXX/United Kingdom/PUKPI02429/429'
	'XXXX/XXXX/AV_814/99/PUKPI99128'
	'XXXX/XXXX/AV_819/99_1383/PDEPI99063'
	'XXXX/XXXX/AV_921/99_vla_win/PUKPI99064'
	'XXXX/XXXX/DE-690/00'
	'XXXX/XXXX/HU-1/02'
	'2005/China/ NDV05-027'
	'2005/China/NDV05-027'
	'2000/Italy/116600'
	'2008/USA/Pigeon/Pennsylvania/2062/2008'
	'2009/USA/Raptor/Minnesota/18575-4/2009'
	'2009/USA/Pigeon/Minnesota/723/2009'
	'2004/USA/Chicken/Massachusetts/344783-3/2004'
	'2008/USA/Pigeon/Pennsylvania/2282/2008.'
	'2007/USA/Pigeon/Minnesota/511296/07'
	'2010/USA/New Jersey/9564/2010'
	'2005/USA/Pheasant/Massachusetts/359425/2005'
	'2008/USA/Pigeon/Minnesota/77/2008'
	'2000/USA/RI/RI166'
	'2006/Canada Quebec/NDV/pigeon/QC/SHY-01922/2006'
	'2007/USA/Pigeon/South Dakota/486839/2007'
	'2000/USA/Chukar/New Jersey/32429-5/2000'
	'2008/USA/Dove/Florida/1287/2008'
	'1996/Ireland/AV32496'
	'2000/Italy/2736-00'
	'2000/Italy/dove/Italy/2736/00'
	'2000/Italy/2736'
	'XXXX/Italy/PITPI99232/232'
	'XXXX/XXXX/AV_434/00_2736/PITTD00177'
	'2004/USA/TX3503'
	'2004/USA/TX-B2580'
	'2005/USA/TX4156'
	'2003/USA/TX2334'
	'2004/USA/TX4156'
	'2006/USA/TX6295'
	'2007/USA/TX6306'
	'2007/USA/TX6338'
	'2010/USA/Pigeon/Texas/5254-12/2010'
	'XXXX/XXXX/APMV1/pigeon/Japan/Utsunomiya/95'
	'XXXX/XXXX/APMV1/pigeon/Japan/Fukushima/96'
	'XXXX/France/PFRPI98372/372'
	'XXXX/ South Africa/DOZA05N247'
	'XXXX/XXXX/ZA469/PPMV1/02'
	'XXXX/ South Africa/DOZA05N417'
	'XXXX/ South Africa/DOZA05N539'
	'XXXX/ South Africa/PIZA06N642'
	'XXXX/ South Africa/DOZA06N549'
	'XXXX/ South Africa/PIZA06N635'
	'XXXX/ South Africa/DOZA06N621'
	'XXXX/ South Africa/PIZA04N230'
	'XXXX/ South Africa/DOZA06N589'
	'XXXX/United Kingdom/PUKPI98355/355'
	'XXXX/XXXX/APMV1/pigeon/Japan/Shiga/96'
	'2003/USA/Pigeon/Nevada/241851/2003'
	'XXXX/Austria/PATPI95295/295'
	'XXXX/Austria/PATPI98206/206'
	'XXXX/Denmark/PDKPI93202/202'
	'XXXX/Germany/PDEPI94217/217'
	'XXXX/Germany/PDEPI94409/409'
	'XXXX/Ireland/PIEPI96349/349'
	'XXXX/United Kingdom/PUKPI90213/213'
	'XXXX/United Kingdom/PUKPI94400/400'
	'XXXX/XXXX/APMV1/pigeon/Japan/Gunma/2000'
	'XXXX/XXXX/APMV1/pigeon/Japan/Tochigi/95'
	'XXXX/XXXX/DE-1383/99'
	'XXXX/XXXX/DE-51/93'
	'XXXX/XXXX/DE-54/94'
	'XXXX/XXXX/DE-55/94'
	'XXXX/XXXX/DE-68/94'
	'XXXX/XXXX/ES-3/92'
	'XXXX/XXXX/DE-2654/98'
	'XXXX/XXXX/DE-2653/98'
	'XXXX/Austria/PATPI97205/205'
	'XXXX/Portugal/PPTPI01315/315'
	'XXXX/Portugal/PPTPI99395/395'
	'XXXX/Portugal/PPTPI98388/388'
	'XXXX/Portugal/PPTPI99393/393'
	'1995/Turkey/PTRBU95211'
	'XXXX/Turkey/I-1'
	'XXXX/XXXX/AV_927/95_COVEN_2/TRCK95111'
	'XXXX/Austria/PATPI97345/345'
	'XXXX/XXXX/YU_Vo_-595/01'
	'XXXX/XXXX/HU-1G/00'
	'XXXX/XXXX/DE-95/92'
	'XXXX/XXXX/IT-125/87'
	'1996/United Arab Emirates/PAEPI96210'
	'XXXX/XXXX/AV_1281/96_UEA-85/PAEPI96210'
	'XXXX/United Arab Emirates/PAEPI97415/415'
	'XXXX/United Arab Emirates/PAEPI98367/367'
	'XXXX/United Arab Emirates/PAEPI99361/361'
	'1998/United Arab Emirates/PAEKE98398'
	'XXXX/United Arab Emirates/PAEKE98373/373'
	'1997/Argentina/Capital3/97'
	'2001/Uruguay/Pigeon/Uruguay/Montevideo/02/08'
	'XXXX/United Arab Emirates/PAEKE99364/364'
	'2004/Russia/APMV1/hazel_grouse/Russia/Khabarovsk/2004'
	'1998/Saudi Arabia/PSAPI98390'
	'XXXX/XXXX/AV_316/98_Arabia_8/PSAPI98201'
	'2012/Kenya/Laughing dove_B2/Kenya/Isiolo'
	'XXXX/Israel/PILPI01381/381'
	'XXXX/Israel/PILSW01382/382'
	'2004/USA/Chicken/Texas/309968/2004'
	'XXXX/XXXX/MX-11/98'
	'1997/USA/Pigeon/Wyoming/20210/1997'
	'XXXX/XXXX/pigeon/U.S._TX_/17498/98'
	'1993/USA/Pigeon/Illinois/11748/1993'
	'XXXX/XXXX/CA-56/92'
	'XXXX/Canada/PCAPI91412/412'
	'XXXX/XXXX/CA-24/88'
	'XXXX/XXXX/CA-41/90'
	'XXXX/XXXX/CA-48/91'
	'XXXX/XXXX/CA-28/89'
	'2002/USA/Waterfowl/Texas/209682/2002'
	'1998/USA/Pigeon/New York/12339/1998'
	'2000/USA/Gannet/Pennsylvania/25017/2000'
	'2000/USA/Pigeon/New Jersey/58300-4/2000'
	'1991/USA/Pigeon/Indiana/18002/1991'
	'1995/USA/Pigeon/New York/32851-2/1995'
	'XXXX/Germany/AV_205/95_300/94/PDEPI94102'
	'XXXX/XXXX/DE-65/93'
	'XXXX/XXXX/US-17/87'
	'XXXX/XXXX/DE-76/90'
	'XXXX/XXXX/SE-3/90'
	'1998/China/ Ch98-1'
	'1998/China/Ch/98-1'
	'1997/China/ NC9701'
	'2002/China/ NDV02-044'
	'2002/China/NDV02-044'
	'2003/China/ NDV03-051'
	'2003/China/NDV03-051'
	'2005/China/ NDV05-028'
	'2005/China/NDV05-028'
	'2005/China/PG/CH/JS/1/05'
	'XXXX/China/ND/05/028'
	'XXXX/China/YN-P1'
	'2005/China/ NDV05-029'
	'2005/China/NDV05-029'
	'2005/China/NDV-05-029'
	'1999/China/ NP9904'
	'XXXX/XXXX/NP9904'
	'1996/China/ PB9601'
	'1997/China/ YZ9712'
	'XXXX/XXXX/YZ9712'
	'1996/China/STP96'
	'2006/China/PG/CH/JS/1/06'
	'XXXX/China/JS/2/98/Go'
	'XXXX/XXXX/NC9701'
	'XXXX/XXXX/PB9601'
	'XXXX/Finland/PFIPI92333/333'
	'XXXX/XXXX/AV_654/95/PDKPI95103'
	'XXXX/XXXX/DK-12/93'
	'XXXX/United Kingdom/PUKPI88286/286'
	'XXXX/United Kingdom/PUKPI89228/228'
	'XXXX/United Kingdom/PUKPI89283/283'
	'XXXX/United Kingdom/PUKPI90218/218'
	'XXXX/XXXX/AV_2145/84/PUKPI84125'
	'XXXX/XXXX/DE-47/87'
	'XXXX/XXXX/HU-417/87'
	'XXXX/XXXX/HU-238/84'
	'XXXX/XXXX/HU-61/83'
	'1990/United Kingdom/PUKPI90230'
	'XXXX/Ireland/PIECK91301/301'
	'XXXX/Ireland/PIECK96338/338'
	'XXXX/Ireland/PIEPI92332/332'
	'XXXX/United Kingdom/PUKPI90221/221'
	'XXXX/United Kingdom/PUKPI90222/222'
	'XXXX/United Kingdom/PUKPI90236/236'
	'XXXX/United Kingdom/PUKPI91233/233'
	'XXXX/United Kingdom/PUKPI91344/344'
	'XXXX/United Kingdom/PUKPI91353/353'
	'XXXX/Ireland/PIECK92326/326'
	'XXXX/United Kingdom/PUKPI--417/417'
	'XXXX/United Kingdom/PUKPI--418/418'
	'XXXX/United Kingdom/PUKPI90397/397'
	'XXXX/Ireland/PIEPI91375/375'
	'XXXX/United Kingdom/PUKPI93399/399'
	'XXXX/United Kingdom/PUKPI93404/404'
	'1996/United Kingdom/PUKPH96441'
	'XXXX/United Kingdom/PUKDO96438/438'
	'XXXX/United Kingdom/PUKPI93396/396'
	'1988/United Kingdom/PUKPI88256'
	'XXXX/United Kingdom/PUKPI90214/214'
	'XXXX/XXXX/AV_2162/90/PUKPI90126'
	'XXXX/United Kingdom/PUKPI90275/275'
	'XXXX/XXXX/AV_1745/88_Win/PUKPI88284'
	'1987/USA/Pigeon/Illinois/37397/1987'
	'XXXX/United Kingdom/PUKPI86240/240'
	'XXXX/United Kingdom/PUKPI88238/238'
	'XXXX/United Kingdom/PUKPI86244/244'
	'XXXX/United Kingdom/PUKPI88290/290'
	'1988/United Kingdom/PUKPI88224'
	'XXXX/Ireland/PIEPI90215/215'
	'1999/Argentina/Tigre699'
	'XXXX/United Kingdom/PUKPI89229/229'
	'XXXX/United Kingdom/PUKPI89231/231'
	'XXXX/United Kingdom/PUKPI90280/280'
	'XXXX/XXXX/DE-72/90'
	'1997/GreatBritain/GB1168/84'
	'XXXX/XXXX/NO-1/85'
	'XXXX/XXXX/DE-380/84'
	'XXXX/Hungary/PHUPI84357/357'
	'XXXX/XXXX/HR-267/84'
	'XXXX/XXXX/DE-356/86'
	'XXXX/United Kingdom/PUKPI86247/247'
	'XXXX/United Kingdom/PUKPI88234/234'
	'XXXX/XXXX/DE-209/83'
	'XXXX/XXXX/DE-302/83'
	'XXXX/XXXX/DE-33_MU_/87'
	'XXXX/XXXX/HU-342/86'
	'XXXX/XXXX/HU-58/83'
	'XXXX/Austria/PATPI96335/335'
	'XXXX/Austria/PATPI96413/413'
	'XXXX/XXXX/HU-491/87'
	'XXXX/XXXX/HU-541/88'
	'XXXX/XXXX/HU-655/89'
	'XXXX/Italy/PITDO00289/289'
	'XXXX/Italy/PITPI94406/406'
	'XXXX/Italy/PITPI96407/407'
	'XXXX/Italy/PITPI97341/341'
	'XXXX/Italy/PITPI98371/371'
	'XXXX/XXXX/IT-151/95'
	'XXXX/XXXX/IT-153/96'
	'XXXX/XXXX/IT-146/94'
	'XXXX/XXXX/IT-150/95'
	'XXXX/XXXX/HU-1114/90'
	'XXXX/XXXX/IT-132/89'
	'XXXX/XXXX/IT-137/90'
	'XXXX/XXXX/IT-152/96'
	'XXXX/XXXX/DK-279/83'
	'1982/Italy/22782'
	'2002/China/S-1'
	'XXXX/Hong Kong/PHKPI86358/358'
	'XXXX/XXXX/APMV1/pigeon/Japan/Nagano-8/84'
	'XXXX/Belgium/PBEPI84352/352'
	'XXXX/Italy/PITPI84354/354'
	'XXXX/United Kingdom/PUKPI84259/259'
	'XXXX/XXXX/AV_1528/89/PUKPI89124'
	'XXXX/United Kingdom/PUKPI84260/260'
	'XXXX/United Kingdom/PUKPI84342/342'
	'XXXX/United Kingdom/PUKPI86239/239'
	'XXXX/United Kingdom/PUKPI89226/226'
	'XXXX/United Kingdom/PUKPI94401/401'
	'XXXX/United Kingdom/PUKRB84261/261'
	'XXXX/XXXX/APMV1/pigeon/Japan/FK-1/84'
	'XXXX/XXXX/APMV1/pigeon/Japan/Ibaraki/84'
	'XXXX/XXXX/APMV1/pigeon/Japan/Kumamoto/95'
	'XXXX/XXXX/APMV1/pigeon/Japan/Kushiro/91'
	'XXXX/XXXX/APMV1/pigeon/Japan/Niigata/88'
	'XXXX/XXXX/APMV1/pigeon/Japan/Tokachi/91'
	'XXXX/XXXX/APMV1/pigeon/Japan/Tochigi/86'
	'XXXX/XXXX/APMV1/pigeon/Japan/Toyama/84'
	'XXXX/XXXX/AV_710/96_pv48/96/PIEPI96302'
	'XXXX/XXXX/EG-3/87'
	'XXXX/XXXX/MT-217/82'
	'1984/USA/NewYork/1984'
	'1984/USA/NY1984'
	'1984/USA/PPMV-1'
	'1984/Pigeon/New York/44407/1984'
	'XXXX/XXXX/APMV1/chicken/Japan/TY-1/85'
	'XXXX/XXXX/Iraq78'
	'1990/Kenya/13990'
	'XXXX/XXXX/AV_1300/95_TB0213G/GTZDK95058'
	'XXXX/XXXX/SD-2/75'
	'XXXX/XXXX/SD-3/75'
	'XXXX/XXXX/SD-4/75'
	'2007/Poland/PPMV-1/PL/H2/10'
	'2005/Russia/Pi/Rus/Vladimir/687/05'
	'2009/Kazakhstan/APMV-1/pigeon/Almaty/1063/05'
	'2009/Russia/Pi/Rus/Kemerovo/0267/09'
	'2007/Nigeria/pigeon/Nigeria/VRD07-173/2007'
	'XXXX/Austria/PATPI00323/323'
	'XXXX/XXXX/HR-111/01'
	'XXXX/XXXX/HR-155/01'
	'XXXX/XXXX/HR-3/02'
	'XXXX/XXXX/HR-65/95'
	'2009/Italy/NDV/DOVE/IT/11RS98_102VIR/2011'
	'XXXX/United Arab Emirates/AV_1573/92_120/90/JAESA90099'
	'XXXX/XXXX/AV_1196/96_18/JAEFA96038'
	'2011/Ethiopia/ETH_10065'
	'2011/Ethiopia/ETH_10073'
	'2011/Ethiopia/ETH_8755'
	'2011/Ethiopia/ETH_AN01'
	'2011/Ethiopia/ETH_MG1C'
	'XXXX/Turkey/A-1'
	'XXXX/XXXX/AV_927/95_F_coven_manis/PTRPI95107'
	'2006/Egypt/NDV/chicken/Egypt/3/2006'
	'XXXX/XXXX/EG-14/90'
	'XXXX/Turkey/B-28'
	'XXXX/XXXX/BG-72/74'
	'XXXX/XXXX/BG-99/82'
	'XXXX/Russia/ASTR/74'
	'XXXX/XXXX/Lebanon_70'
	'2010/China/ crested ibis/China/Shaanxi10/2010'
	'2006/China/ ostrich/China/Shaanxi/2006'
	'XXXX/XXXX/AV_889/90_A28759/BHKPI89172'
	'XXXX/China/GZ'
	'2003/China/ NDV03-003'
	'2003/China/NDV03-003'
	'XXXX/XXXX/NDV-BJ-3/97'
	'2003/China/ NDV03-006'
	'2003/China/NDV03-006'
	'2002/China/ NDV02-054'
	'2002/China/ NDV02-069'
	'2002/China/NDV02-069'
	'2002/China/NDV02-054'
	'2003/China/ NDV03-007'
	'2003/China/NDV03-007'
	'1994/China/ ZC94'
	'XXXX/XXXX/ZC94'
	'1994/China/JX-1/94'
	'2003/China/ NDV03-001'
	'2003/China/NDV03-001'
	'1999/South_Korea/SNU9970'
	'XXXX/South Korea/Kr-147/97'
	'XXXX/South Korea/Kr-104/92'
	'XXXX/South Korea/Kr-9/91'
	'XXXX/South Korea/Kr-163/90'
	'1989/South Korea/Kr-10289'
	'XXXX/South Korea/Kr-102/89'
	'XXXX/South Korea/Kr-12A/89'
	'XXXX/South Korea/Kr-M/88'
	'2003/China/ NDV03-005'
	'2003/China/NDV03-005'
	'1997/China/ Z32'
	'XXXX/XXXX/Z32'
	'1986/China/ZhJ-286'
	'1997/China/ZhJ-3/97a'
	'1997/China/ZhJ-3/97b'
	'1985/Japan/Ibaraki/85'
	'XXXX/XXXX/APMV1/chicken/Japan/Tochigi/85'
	'1995/Sweden/Sweden_95'
	'XXXX/XXXX/DK-1/95'
	'XXXX/XXXX/SE A 102/95'
	'XXXX/XXXX/CH-1/95'
	'XXXX/XXXX/S-1/95'
	'XXXX/Bulgaria/AV_1269/98/BBGPI95039'
	'XXXX/XXXX/BG-19/74'
	'XXXX/XXXX/A-24/96'
	'XXXX/XXXX/BG-29/86'
	'XXXX/XXXX/DE-352/81'
	'XXXX/XXXX/H-310/82'
	'1997/China/Sh-1/97'
	'1998/China/Sh-298'
	'1991/China/ZJ-1/91'
	'1997/China/XJ-3/97'
	'XXXX/XXXX/HuN-1/95'
	'2005/Taiwan/TW/84-1233'
	'XXXX/Taiwan/TW/84-P85'
	'XXXX/Taiwan/TW/99-154'
	'XXXX/XXXX/APMV1/chicken/Japan/Chiba/81'
	'XXXX/XXXX/APMV1/chicken/Japan/Chiba/84'
	'XXXX/Taiwan/TW/84-P68'
	'XXXX/XXXX/HLJ-4/95'
	'1997/Pakistan/chicken/SPVC/Karachi/NDV/16/1995/ND16'
	'2008/Pakistan/chicken/SPVC/Karachi/NDV/22/2004/ND22'
	'XXXX/Belgium/AV_911/97_97-115vb/BBECK97037'
	'XXXX/XXXX/APMV1/parakeet/Japan/Chiba/97'
	'XXXX/Italy/IT-148/95'
	'XXXX/XXXX/AV_1017/99_237/BAEPI99109'
	'XXXX/XXXX/AV_120/95_sp/BPEBR95144'
	'XXXX/XXXX/AV_1017/99_241/BAEFA99142'
	'XXXX/XXXX/AV_51/96_40-1084-95/BAECK95088'
	'XXXX/XXXX/AV_1573/92_628/92/BAECK92084'
	'XXXX/XXXX/AV_51/96_4511-592-95/BAEHO95114'
	'XXXX/XXXX/AV_412/95/DSACK95121'
	'XXXX/XXXX/AV_595/89_V61/BSACK89036'
	'XXXX/XXXX/SA34B/89'
	'XXXX/XXXX/AV_1573/92_804-90/BAEPE92085'
	'XXXX/XXXX/APMV1/chicken/Japan/Chiba/69'
	'XXXX/XXXX/APMV1/Japanesebluemagie/Japan/Narashino/68'
	'XXXX/XXXX/Warwick'
	'XXXX/XXXX/Iraq_AG68'
	'XXXX/XXXX/Kuwait_256'
	'XXXX/XXXX/Israel_70'
	'1972/USA/1083'
	'1972/USA/1083_Fontana'
	'1983/USA/Cockatoo/Oklahoma/7847/1983'
	'XXXX/Italy/IT-113/85'
	'1995/Iran/KND/45'
	'1998/Iran/KND/20'
	'1999/Iran/KND/35'
	'1998/Iran/KND/3O'
	'XXXX/Iran/KND/40'
	'XXXX/XXXX/AV_1220/97_4246/1NIPH97097'
	'XXXX/XXXX/AV_1220/97_VF97-4291/1NIPH97041'
	'1997/Sweden/Sweden_97'
	'2001/Russia/Astr/2755'
	'2004/Kazakhstan/APMV-1/chicken/Almaty/55/00'
	'2005/Kazakhstan/APMV-1/chicken/Almaty/64/00'
	'2008/Kazakhstan/APMV-1/chicken/Almaty/24/98'
	'2008/Kazakhstan/APMV-1/chicken/Almaty/37/98'
	'2008/Kazakhstan/APMV-1/chicken/Almaty/42/98'
	'XXXX/Kazakhstan/APMV-1/chicken/Almaty/34/98'
	'XXXX/Kazakhstan/APMV-1/chicken/Almaty/39/98'
	'XXXX/Kazakhstan/APMV-1/chicken/Almaty/22/98'
	'XXXX/Kazakhstan/APMV-1/chicken/Almaty/30/98'
	'XXXX/XXXX/AV_1124/99_HB_2489/1QHO99272'
	'XXXX/Finland/FI Vi1001/96/1'
	'XXXX/XXXX/TR-7/97'
	'XXXX/Turkey/A-C'
	'XXXX/Turkey/A-M'
	'XXXX/Turkey/C-1'
	'XXXX/XXXX/TR-2/96'
	'XXXX/XXXX/AV 434/00 3013'
	'XXXX/Italy/IT-1/2000'
	'1996/Iran/MK13/75'
	'XXXX/United Kingdom_Northern Ireland/AV_283/97_vf-97-728/1NICK97069'
	'XXXX/XXXX/AV_198/96_67/DINCK96042'
	'XXXX/XXXX/BG-109/84'
	'2008/Burundi/4132-12'
	'2008/Burundi/4132-20'
	'XXXX/XXXX/MZ-48/95'
	'XXXX/XXXX/MZ-44/95'
	'XXXX/Mozambique/ndv7 920h'
	'XXXX/Mozambique/ndv39 706'
	'XXXX/XXXX/MZ-50/95'
	'XXXX/XXXX/MZ-46/95'
	'XXXX/XXXX/AV 990/99 95-1145'
	'XXXX/XXXX/AV_1375/96_4355/96/JPTCK96082'
	'XXXX/XXXX/AV_851/95_315995/JPTBR95104'
	'XXXX/XXXX/AV_549/94_2127/94/JPTCK94045'
	'XXXX/XXXX/AV_804/93_stremzi/FBG93149'
	'XXXX/XXXX/AV_929/92_852691/PTTY91146'
	'XXXX/XXXX/AV_990/99_96-0842/1ZAOS99141'
	'XXXX/XXXX/MZ-13/94'
	'XXXX/XXXX/ZA-20/93'
	'XXXX/XXXX/ZA108/L/94'
	'XXXX/XXXX/ZA110/X/94'
	'XXXX/XXXX/ZA1320/UP/99'
	'XXXX/XXXX/ZA1521/UP/99'
	'XXXX/XXXX/ZA335/B/99'
	'XXXX/XXXX/ZA256/X/97'
	'XXXX/XXXX/ZA296/L/98'
	'XXXX/XXXX/ZA309/B/99'
	'XXXX/XXXX/ZA3291/Klpmts/99'
	'XXXX/XXXX/ZA444/B/98'
	'XXXX/XXXX/ZA549/UP/99'
	'XXXX/XXXX/ZA874/UP/98'
	'XXXX/XXXX/ZA704/UP/98'
	'XXXX/XXXX/ZA7351/Rvsdl/98'
	'XXXX/XXXX/ZA7381/98'
	'XXXX/XXXX/ZA751/UP/98'
	'XXXX/XXXX/ZA839/UP/97'
	'XXXX/XXXX/ZA928/UP/97'
	'XXXX/XXXX/ZA825/UP/97'
	'XXXX/XXXX/ZA842/UP/97'
	'XXXX/XXXX/ZA983/UP/96'
	'XXXX/XXXX/ZA148/UP/98'
	'XXXX/XXXX/ZA170/B/95'
	'XXXX/XXXX/ZA-25/93'
	'XXXX/XXXX/ZA-26/93'
	'XXXX/XXXX/ZA-29/93'
	'XXXX/XXXX/ZA-32/93'
	'XXXX/XXXX/ZA-33/94'
	'XXXX/XXXX/ZA-35/95'
	'XXXX/XXXX/ZA52/BB/94'
	'XXXX/XXXX/ZA60/B/94'
	'XXXX/XXXX/ZA71/B/94'
	'XXXX/XXXX/ZA C1868/95'
	'XXXX/XXXX/AV_1111/92_x988/ASEPA90046'
	'2007/Pakistan/Pakistan/ND33'
	'2008/Pakistan/chicken/SPVC/Karachi/NDV/27/2006/ND27'
	'2008/Pakistan/chicken/SPVC/Karachi/NDV/32/2007/ND32'
	'2008/Pakistan/Pakistan/ND43'
	'XXXX/Iran/chicken/Iran-EMM/1/2008'
	'XXXX/Iran/chicken/Iran-EMM/2/2008'
	'2011/Iran/chicken/Iran-EMM/5/2011'
	'XXXX/Iran/chicken/Iran-EMM/4/2010'
	'XXXX/Iran/chicken/Iran-EMM/6/2011'
	'XXXX/Iran/chicken/Iran-EMM/7/2011'
	'XXXX/Iran/chicken/Iran-EMM/3/2009'
	'XXXX/XXXX/APMV1/chicken/Japan/Niigata/89'
	'XXXX/Italy/IT-112/84'
	'XXXX/XXXX/AV_374/94_796/BINCK94170'
	'XXXX/XXXX/AV_1094/90_138/BMYCK82175'
	'2012/Cambodia/ KH-cmb06-01/12'
	'2010/Malaysia/13695/10'
	'2010/Malaysia/NDV/chicken/Malaysia/9484/2010'
	'2011/China/egret/China/Guangxi/2011'
	'1995/Malaysia/MB043/06'
	'2004/Malaysia/MB095/05'
	'2007/Malaysia/MB091/05'
	'2010/Indonesia/chicken/Sukorejo/019/10'
	'2010/Indonesia/chicken/bali/020/10'
	'XXXX/XXXX/AV_732/94_W3/CIDCK96271'
	'XXXX/XXXX/moluccan/Indonesia/904/87'
	'2011/China/chicken/TC/9/2011'
	'1947/China/NDV07-53'
	'2006/China/NDV08-055'
	'2006/China/NDV08-066'
	'2001/China/NDV07-58'
	'2008/China/NDV08-024'
	'2007/China/AN-9-07-Ch'
	'2008/China/NDV08-019'
	'2008/China/SN-5-08-Ch'
	'XXXX/China/NDV07-52'
	'XXXX/China/NDV07-57'
	'2002/China/Guangxi6'
	'2008/China/CH/HLJ/LL01/08'
	'2008/China/NDV08-023'
	'2004/China/Pyan/04'
	'2006/China/YS/06'
	'XXXX/China/NDV07-18'
	'2005/China/JS/405'
	'2005/China/NDV05-037'
	'2006/China/CK/CH/HLJ/1/06'
	'2006/China/CK/CH/HLJ/206'
	'2006/China/CK/CH/SD/1/06'
	'2006/China/HA-9-06-Ch'
	'2007/China/HA-20-07-Ch'
	'2006/China/JS/4/06/Go'
	'2006/China/JS/606'
	'2006/China/JS/5/06/Ch'
	'2006/China/JS/506'
	'2006/China/JS/706'
	'2006/China/NDV06-006'
	'2006/China/NDV06-068'
	'2006/China/NDV06-081'
	'2006/China/NDV06-086'
	'2006/China/NDV06-088'
	'XXXX/China/NDV07-09'
	'2006/China/NDV06-087'
	'2007/China/CK/CH/NX/1/07'
	'XXXX/China/NDV07-04'
	'2007/China/HA-13-07-Ch'
	'2007/China/HA-14-07-Ch'
	'2007/China/HA-15-07-Ch'
	'2007/China/SY-17-07-Ch'
	'2007/China/HA-2-07-Ch'
	'2008/China/DT-3-08-Ch'
	'2008/China/HA-4-08-Ch'
	'2008/China/ND-XX08'
	'XXXX/China/HNDY07'
	'XXXX/China/SDCX07'
	'XXXX/China/SDMH07'
	'2008/China/SDWF01'
	'XXXX/China/JS/8/05/Ch'
	'XXXX/China/NDV07-12'
	'XXXX/China/NDV07-45'
	'XXXX/China/TZ060107'
	'2001/China/JS01'
	'2003/China/JS03'
	'2003/China/NDV03-021'
	'XXXX/China/NDV07-16'
	'2003/China/NDV03-054'
	'2003/China/SKY03'
	'2004/China/JS/1/06/Ch'
	'2008/China/CZ-8-06-Ch'
	'2004/China/NDV04-02'
	'2004/China/NDV04-15'
	'2005/China/CK/CH/NX/1/05'
	'2006/China/CK/CH/NX/506'
	'2005/China/JS/3/05'
	'2005/China/NDV05-024'
	'2005/China/NDV05-057'
	'2005/China/NDV05-063'
	'2006/China/GZ/06'
	'2006/China/NDV06-005'
	'2006/China/NDV06-010'
	'2006/China/NDV06-015'
	'2006/China/NDV06-017'
	'2006/China/NDV06-025'
	'2006/China/NDV06-076'
	'2006/China/NDV06-080'
	'2008/China/NDV08-020'
	'XXXX/China/LS-1'
	'XXXX/China/NDV07-13'
	'2003/China/NDV03-019'
	'1998/China/Ch/98-3'
	'1999/China/Ch/99'
	'2000/China/Ch/2000'
	'2004/China/Hebei'
	'1998/China/JS/3/98'
	'1999/China/BP01'
	'2002/China/FP1/02'
	'2005/China/Md/CH/GD/1/05'
	'XXXX/China/BP01/Beijing/1999'
	'2000/China/WF00D'
	'2000/China/WF00G'
	'2005/China/NDV05-043'
	'2000/China/ZJ/1/00/'
	'2000/China/ZJ1'
	'2003/China/NDV03-008'
	'2009/China/GPMV-SH'
	'2001/China/GM01'
	'2001/China/SGM01'
	'2007/China/ZSM/Hebei/07'
	'2008/China/DFZD/Jilin/08'
	'2001/China/JS/501/'
	'2001/China/JS/601/'
	'2003/China/SPY03'
	'2007/China/DZ07'
	'2003/China/NDV03-010'
	'2004/China/chicken/Jinling/JD7/2008'
	'XXXX/China/goose/Jinling/JG11/2008'
	'XXXX/China/chicken/Jinling/JD6/2008'
	'2005/China/HLJ-13-05'
	'2005/China/HLJ361/05'
	'2006/China/CH/HLJ01306'
	'2006/China/HLJ001/06'
	'2006/China/HLJ028/06'
	'2006/China/HLJ052/06'
	'2006/China/HLJ-36-05'
	'2006/China/HLJ-78-06'
	'2005/China/NDV05-093'
	'2006/China/NDV06-043'
	'2006/China/NDV06-044'
	'2005/China/NDV05-008'
	'2005/China/NDV05-020'
	'2005/China/NDV05-091'
	'2005/China/NDV05-092'
	'2005/China/NDV05-094'
	'2006/China/HLJ-48-06'
	'2007/China/CK/CH/HLJ/1/07'
	'2007/China/XZ-18-07-'
	'2006/China/NDV06-013'
	'2006/China/NDV06-035'
	'2006/China/NDV06-041'
	'XXXX/China/NDV07-26'
	'2006/China/NDV06-046'
	'2006/China/NDV06-048'
	'2008/China/NDV08-010'
	'XXXX/China/chicken/Jinling/JF27/2008'
	'XXXX/China/chicken/Jinling/JG28/2008'
	'XXXX/China/NDV07-24'
	'XXXX/China/NDV07-27'
	'2003/China/CK/CH/JL/403'
	'2003/China/NDV03-013'
	'2003/China/NDV03-048'
	'2002/China/DG/02'
	'2005/China/NDV05-007'
	'2006/China/NDV06-009'
	'2002/China/JSG0210'
	'2008/China/JSDO812'
	'2003/China/A/goose/Guangxi/1/2008'
	'XXXX/XXXX/HG97'
	'XXXX/China/JG97'
	'XXXX/XXXX/China'
	'XXXX/XXXX/YG97'
	'2002/China/NDV02-033'
	'2002/China/NDV02-449'
	'2002/China/NDV02-451'
	'2002/China/NDV02-043'
	'2002/China/NDV02-048'
	'2002/China/NDV02-049'
	'2002/China/NDV02-056'
	'XXXX/XXXX/AV_1060/00_16/CNBR304'
	'2002/China/NDV02-075'
	'2002/China/NDV02-445'
	'2004/China/NDV04-04'
	'2004/China/NDV04-05'
	'2005/China/NDV05-062'
	'2002/China/SF02_Fgene'
	'2003/China/JS06a'
	'2003/China/WN/Tianin/03'
	'2005/China/TJ05'
	'2002/China/SF02'
	'2003/China/A/egret/Guangxi/1/2006'
	'XXXX/China/GPV-SF02'
	'XXXX/China/NDV07011'
	'XXXX/China/NDV07023'
	'2003/China/NDV03-020'
	'2003/China/NDV03-027'
	'2003/China/NDV03-033'
	'2003/China/NDV03-035'
	'2004/China/NDV04-30'
	'2005/China/NDV05-066'
	'2005/China/NDV05-067'
	'2005/China/NDV05-068'
	'2005/China/NDV05-075'
	'2004/China/NDV04-31'
	'2007/China/NDV08-054'
	'2005/China/NDV05-064'
	'XXXX/China/NDV07-62'
	'2005/China/NDV05-025'
	'2005/China/NDV05-038'
	'XXXX/China/JS/2/05/Go'
	'2007/China/HN-6-07-Ch'
	'2004/China/Guangxi13'
	'2006/China_Guangxi Province/chicken/Guangxi/LZ18/07'
	'XXXX/China/NDV04011'
	'2006/China/sc03'
	'XXXX/China/sc03'
	'2006/China/sc05'
	'2006/China/NDV06-001'
	'2006/China/NDV06-027'
	'2006/China/NDV06-078'
	'2006/China/NDV06-008'
	'2006/China/NDV06-012'
	'2006/China/NDV06-029'
	'2006/China/NDV06-033'
	'2005/China/JS/1/05/Gob'
	'XXXX/China/JS/10/05/Ch'
	'XXXX/China/JS/6/05/Go'
	'2005/China/NDV05-032'
	'2005/China/NDV05-040'
	'2006/China/JS-1/06wd'
	'2006/China/JS-206wd'
	'2006/China/JS-3/06wd'
	'2003/China/NDV03-036'
	'2003/China/NDV03-049'
	'2003/China/NDV03-038'
	'2003/China/NDV03-043'
	'2003/China/PX203'
	'2003/China/PX2/03'
	'2005/China/NDV05-042'
	'2005/China/NDV05-056'
	'XXXX/China _Guangxi/Gxg17'
	'2005/China/NDV05-058'
	'2006/China/CK/CH/LN/1/06'
	'2006/China/CK/CH/LN/206'
	'2006/China/CK/CH/LN/406'
	'2006/China/NDV06-014'
	'2006/China/NDV06-084'
	'2008/China/NDV08-008'
	'XXXX/China/NDV07-49'
	'XXXX/China/NDV07-08'
	'XXXX/China/NDV07-44'
	'XXXX/China/NDV07-48'
	'2008/China/LGQQ/Liaoning/08'
	'2008/China/YZCQ/Liaoning/08'
	'2006/China/NDV06-002'
	'2006/China/NDV06-062'
	'2006/China/SHY06'
	'2006/Ukraine/NDV/Ch/Ivano-Frankivsk/01/07'
	'2007/Serbia/1038'
	'2007/Serbia/749'
	'2008/China/NDV08-027'
	'2010/Israel/IS/375/01'
	'2010/Israel/IS 1258/03'
	'2010/Israel/IS 242/01'
	'2011/Israel/IS_875/08'
	'2011/Israel/IS_903/08'
	'XXXX/Turkey/K-2'
	'XXXX/XXXX/HZ'
	'2011/Iran/1'
	'2011/Iran/2'
	'2011/Iran/4'
	'2011/Iran/6'
	'XXXX/Saudi Arabia/AV 237/00 SA-B/1SACK00184'
	'XXXX/XXXX/AV_1017/99_246_VVVV/1AEOS99101'
	'2011/China/SDSG01'
	'XXXX/China/ch-501/02'
	'XXXX/China/GX/4/05/Ch'
	'XXXX/China/NDV07-19'
	'XXXX/China/YN-C2'
	'XXXX/China/YN-PA01'
	'XXXX/China _Guangxi/Gxc1'
	'XXXX/China _Guangxi/Gxc49'
	'XXXX/China _Guangxi/Gxg44'
	'XXXX/XXXX/KGC'
	'XXXX/XXXX/SHai'
	'XXXX/XXXX/ShX-6/99'
	'1992/South Africa/chicken/171/06'
	'XXXX/XXXX/ZA308/B/99'
	'XXXX/XXXX/ZA331/B/99'
	'XXXX/XXXX/ZA378/F/00'
	'2000/South Korea/SNU0079'
	'2000/South Korea/SNU0123'
	'2000/South Korea/SNU0202'
	'2000/South Korea/SNU-0202'
	'2001/South Korea/SNU1024'
	'2002/South Korea/SNU2049'
	'2002/South Korea/SNU2063'
	'2002/South Korea/SNU2084'
	'2002/South Korea/SNU2108'
	'2003/South Korea/SNU3058'
	'XXXX/South Korea/KBNP-4152'
	'2005/South Korea/SNU5079'
	'2006/South Korea/KBNP-4152'
	'XXXX/South Korea/KBNP-C4152R2L'
	'2005/South Korea/SNU5047'
	'XXXX/XXXX/APMV/duck/04/06'
	'2005/South Korea/SNU5063'
	'2005/South Korea/SNU-5074'
	'2005/South Korea/SNU5065'
	'2005/South Korea/SNU-5070'
	'2008/XXXX/APMV/chicken/066/03'
	'XXXX/South Korea/Kr-005/00'
	'XXXX/South Korea/Kr-009/00'
	'XXXX/South Korea/Kr-010/00'
	'XXXX/South Korea/Kr-011/00'
	'XXXX/South Korea/Kr-029/00'
	'XXXX/South Korea/Kr-188/02'
	'XXXX/South Korea/Kr-352/00'
	'XXXX/South Korea/Kr-400/00'
	'XXXX/South Korea/Kr-401/00'
	'XXXX/South Korea/Kr-420/00'
	'1986/China_Guangxi Province/sparrow/Guangxi/YL9/06'
	'1998/China_ Guangxi Province/chicken/Guangxi/YL11/06'
	'1987/China_Guangxi Province/sparrow/Guangxi/YL3/05'
	'2005/China/CK/CH/GD/1/05'
	'2005/China/Guangxi15'
	'XXXX/China/GX/1/05/Ch'
	'2005/China/NDV05-077'
	'2006/China/NDV06-065'
	'2006/China/NDV06-066'
	'XXXX/China/DQ'
	'2008/China/NDV08-030'
	'2008/China/NDV08-031'
	'XXXX/China/NDV07-33'
	'2006/China/NDV06-004'
	'2006/China/NDV06-061'
	'2001/China/GM'
	'XXXX/China/JS/4/05/Go'
	'2003/China/CK/CH/JL/1/03'
	'2003/China/CK/CH/JL/3/03'
	'2003/China/CK/CH/JL/203'
	'2003/China/CK/CH/JL/503'
	'2003/China/NDV03-041'
	'2005/China/Guangxi14'
	'XXXX/China/NDV05013'
	'XXXX/China _Guangxi_Province/sparrow/Guangxi/LZ9/07'
	'2005/China/NDV05-026'
	'2005/China/NDV05-031'
	'2008/China/NDV08-029'
	'2009/China/GD09-1'
	'XXXX/China/NDV07-29'
	'XXXX/China _Guangxi/11176'
	'XXXX/China _Guangxi/Gxp40'
	'XXXX/China _Guangxi/Gxq55'
	'XXXX/China _Guangxi/Gxt54'
	'2005/China/NDV05-011'
	'XXXX/China/NDV07-23'
	'2005/China/HLJ-07-05'
	'2005/China/HLJ-34-05'
	'2005/China/HLJ363/05'
	'2006/China/CK/CH/SHX/1/06'
	'2006/China/HLJ00906'
	'2006/China/HLJ012/06'
	'2006/China/HLJ01606'
	'2006/China/HLJ070/06'
	'2006/China/HLJ12706'
	'2006/China/HLJ128/06'
	'2006/China/HLJ-154-06'
	'2006/China/HLJ355/06'
	'2006/China/HLJ374/06'
	'2006/China/HLJ-42-06'
	'2006/China/HLJ-50-06'
	'2006/China/HLJ-54-06'
	'2006/China/HLJ-82-06'
	'2005/China/NDV05-005'
	'2006/China/NDV06-007'
	'2005/China/NDV05-045'
	'2005/China/NDV05-047'
	'2005/China/NDV08-059'
	'2006/China/HN-7-06-CH'
	'2008/China/JS-18-08-'
	'2006/China/JS/3/06/Go'
	'2006/China/NDV06-049'
	'2006/China/NDV06-059'
	'2006/China/NDV06-070'
	'2006/China/SH/Zhejiang/06'
	'2007/China/AG/Tianjin/07'
	'2007/China/AN-11-07-Ch'
	'2007/China/XZ-12-07-Ch'
	'2007/China/XZ-5-07-Ch'
	'2007/China/XZ-8-07-Ch'
	'2007/China/XZ-16-07-Ch'
	'2007/China/XZ-20-07-Ch'
	'2008/China/SN-6-08-Ch'
	'2008/China/SY-1-08-Ch'
	'2008/China/XZ-13-08-Ch'
	'2009/China/SD03'
	'2007/China/CJG/Xinjiang/07'
	'2008/China/DFGS/Beijing/08'
	'2008/China/SN-19-08-Ch'
	'2008/China/SN-20-08-Ch'
	'2008/China/XZ-12-08-Ch'
	'2008/China/XZ-9-08-Ch'
	'2008/China/TCQQ/Tianjin/08'
	'2008/China/XY-14-08-Ch'
	'2009/China/HG/Beijing'
	'2010/China/SDLY01'
	'2007/China/NDV08-041'
	'2008/China/AH-2-08-Ch'
	'2008/China/NDV08-018'
	'2008/China/NDV08-034'
	'2007/China/XY-31-07-Ch'
	'2008/China/CZ-10-08-Ch'
	'2008/China/NDV08-036'
	'XXXX/China/NDV07-55'
	'2008/China/XY-11-08-Ch'
	'2008/China/XZ-7-08-Ch'
	'2007/China/YZ-22-07-Os'
	'2008/China/chicken/Shandong/N1/2008'
	'2008/China/layer_chicken/Shandong/N2/2008'
	'2008/China/NDV08-012'
	'2008/China/NDV08-013'
	'2008/China/NDV08-015'
	'2008/China/NDV08-022'
	'2009/China/SG/Liaoning'
	'2009/Israel/chicken/Israel/555/2011'
	'2011/China/SDWF07'
	'2011/China/SDYT03'
	'2011/Malaysia/MTCC20111870'
	'2008/China/SD-15-08-Pi'
	'2008/China/sh09'
	'XXXX/China/NDV0210149'
	'XXXX/China/NDV0210154'
	'XXXX/China/NDV0210227'
	'XXXX/China/NDV0210252'
	'XXXX/China/JS/1/05/Ch'
	'XXXX/China/JS/3/05/Ch'
	'XXXX/China/JS/5/05/Go'
	'XXXX/China/N3'
	'XXXX/China/NDV022433'
	'XXXX/China/NDV022435'
	'XXXX/China/NDV07-14'
	'XXXX/China/NDV07-39'
	'XXXX/XXXX/YMF3'
	'1998/XXXX/Y98'
	'XXXX/XXXX/Y98'
	'XXXX/XXXX/CN98F7'
	'2006/China/JS/8/06'
	'2000/China/WF00C'
	'2003/China/NDV03-014'
	'2005/Malaysia/MB016/07'
	'2006/China/NDV06-003'
	'XXXX/XXXX/TShan'
	'XXXX/XXXX/ZG'
	'2006/China/JS/901'
	'XXXX/XXXX/MY-1/02'
	'2001/China/CK/CH/HN/1/01'
	'2001/China/SDD01'
	'2003/China/SL03'
	'2004/China/SQD04'
	'2003/China/CK/CH/HN/1/03'
	'1998/China/ND98'
	'2006/China/NDV06-067'
	'2002/China/NDV02-071'
	'2002/China/NDV02-072'
	'2003/China/Guangxi10'
	'XXXX/China/NDV03024'
	'2005/China/NDV05-050'
	'XXXX/China _Guangxi/Gxc48'
	'2003/China/Guangxi11'
	'2005/China/CK/CH/JL/1/05'
	'2006/China/CK/CH/JL/1/06'
	'2006/China/CK/CH/JL/206'
	'2006/China/FMW'
	'2003/China/Guangxi9'
	'2003/China/chiken/Guangxi9'
	'2003/China/NDV03-002'
	'2003/China/NDV03-004'
	'2003/China/SCL03'
	'2003/China/WHZ034'
	'2004/China/NDV04-18'
	'2004/China/NDV04-24'
	'2005/China/GD05'
	'XXXX/XXXX/HEBC3'
	'XXXX/XXXX/ShX-2/99'
	'XXXX/XXXX/YG98-2C4'
	'2001/China/JS/701/'
	'2003/China/NDV03-022'
	'2002/China/Guangxi7'
	'2005/China/NDV05-015'
	'2006/China/NDV06-050'
	'XXXX/China _Guangxi_Province/sparrow/Guangxi/NN7/06'
	'2004/China/CK/CH/HN/1/04'
	'XXXX/XXXX/AV_1060/00_8/CNOS303'
	'XXXX/XXXX/ShD-1/99'
	'2002/China/QG02'
	'XXXX/China/JS/1/03/Go'
	'XXXX/China/SD/5/04/Go'
	'2001/China/JS/401/'
	'2003/China/NDV03-028'
	'2001/China/Lye'
	'2002/China/NDV02-052'
	'2003/China/NDV03-052'
	'XXXX/XXXX/APMV1/chicken/Japan/Chiba/2000'
	'XXXX/XXXX/APMV1/chicken/Japan/Chiba-222/99'
	'XXXX/XXXX/XJ-2/97'
	'1999/China/NA1'
	'2002/China/NDV02-045'
	'XXXX/China/NDV07-32'
	'XXXX/XXXX/HBG-1/2000'
	'XXXX/XXXX/YLF3'
	'2005/Kazakhstan/APMV-1/chicken/Taldykorgan/341/03'
	'XXXX/Kazakhstan/APMV-1/chicken/Almaty/540/04'
	'XXXX/China/ch-77/01'
	'2006/China/Go/CH/HLJ/1/06b'
	'2005/Kazakhstan/APMV-1/chicken/Bishkek/1014/05'
	'1997/China/GPMY/QY97-1'
	'1998/China/GD/1/98'
	'XXXX/XXXX/APMV1/chicken/Japan/Ibaraki/2000'
	'XXXX/XXXX/APMV1/chicken/Japan/Ibaraki-254/2001'
	'XXXX/XXXX/APMV1/chicken/Japan/Ibaraki-266/2001'
	'XXXX/XXXX/APMV1/quail/Japan/Chiba/2001'
	'2000/China/Guangxi2'
	'2000/China/Guangxi4'
	'2000/China/GX1/00'
	'XXXX/China/YN-C1'
	'2002/China/NDV02-068'
	'2007/Taiwan/TW-99-178'
	'2000/Taiwan/TW'
	'2005/Taiwan/TW-01/05'
	'2006/Taiwan/TW-04/06'
	'XXXX/Taiwan/TW-06-126A3'
	'XXXX/Taiwan/TW-06-223'
	'XXXX/Taiwan/TW-799/04'
	'XXXX/Taiwan/TW-800/04'
	'2005/Taiwan/TW-02/05'
	'2006/Taiwan/TW-09/06'
	'2006/Taiwan/TW-10/06'
	'XXXX/Taiwan/TW-04-CB8'
	'XXXX/Taiwan/TW-692/04'
	'XXXX/Taiwan/TW-817/04'
	'XXXX/Taiwan/TW/99-156A'
	'XXXX/Taiwan/TW/99-173'
	'XXXX/Taiwan/TW-03-330'
	'2005/Taiwan/TW-03/05'
	'2006/Taiwan/TW-06/06'
	'2007/Taiwan/TW/07-401'
	'2008/Taiwan/TW/08-01'
	'2008/Taiwan/TW/08-412'
	'2007/Taiwan/TW/07-402'
	'2007/Taiwan/TW/07-403'
	'2008/Taiwan/TW/08-02'
	'2008/Taiwan/TW/08-05'
	'XXXX/Taiwan/TW/08-06'
	'2008/Taiwan/TW/08-07'
	'2008/Taiwan/TW/08-14'
	'2008/Taiwan/TW/08-20'
	'2008/Taiwan/TW/08-18'
	'2008/Taiwan/TW/08-16'
	'XXXX/Taiwan/TW-02-302'
	'XXXX/Taiwan/TW-02-312'
	'XXXX/Taiwan/TW-03-329'
	'XXXX/Taiwan/TW-04-340'
	'XXXX/Taiwan/TW-05-347'
	'XXXX/Taiwan/TW-05-348'
	'XXXX/Taiwan/TW-05-346'
	'XXXX/Taiwan/TW/99-154B'
	'XXXX/Taiwan/TW/99-156'
	'XXXX/Taiwan/TW/99-157'
	'XXXX/Taiwan/TW/99-158'
	'XXXX/Taiwan/TW/99-165'
	'XXXX/Taiwan/TW/99-C2'
	'XXXX/XXXX/T02'
	'XXXX/XXXX/TW/98-1'
	'XXXX/XXXX/TW/98-2'
	'XXXX/XXXX/TW/98-4'
	'2003/China/NDV03-050'
	'2004/China/Jinan04'
	'XXXX/China/H2'
	'XXXX/China/P1'
	'2003/China/NDV03-060'
	'2003/Hong Kong/Chicken/Hong Kong/1907.5/2003/SV031907.5'
	'2003/Hong Kong/Chicken/Hong Kong/1933.5/2003/SV031933.5'
	'2006/China/NDV06-064'
	'XXXX/China/FJ-2/99'
	'XXXX/China _Guangxi/Gxc2'
	'XXXX/XXXX/APMV1/chicken/Japan/Tokyo/96'
	'XXXX/XXXX/GX-1/97'
	'XXXX/XXXX/GX-2/98'
	'XXXX/XXXX/APMV1/pheasant/Japan/Ibaraki/97'
	'XXXX/XXXX/GX-3/98'
	'1995/South Korea/SNU95124'
	'XXXX/South Korea/Kr-077/95'
	'XXXX/South Korea/Kr-146/95'
	'XXXX/South Korea/Kr-279/95'
	'1996/China/CH-A796'
	'2000/China/JS-3/00'
	'2003/China/ND/03/018'
	'XXXX/China/LZ-NDV'
	'2003/China/ND/03/044'
	'2003/China/NDV03-044'
	'2003/China/NDV03-018'
	'2002/China/NDV02-047'
	'2002/China/NDV02-046'
	'2005/China/NDV05-055'
	'1999/China/JS02'
	'2003/China/SWS03'
	'2003/China/YG03'
	'XXXX/Czech_Republic/AV_677/96_4202/96/1CZCK96048'
	'2003/China/NDV03-053'
	'2003/China/NDV03-032'
	'1998/China/JS-298'
	'2002/China/NDV02-040'
	'2003/China/NDV03-056'
	'XXXX/XXXX/CH 62/96'
	'2004/China/NDV04-21'
	'XXXX/XXXX/TW/84C'
	'XXXX/XXXX/TW/84P'
	'XXXX/XXXX/TW/95-9'
	'2007/Taiwan/TW-99-175'
	'XXXX/Taiwan/TW/99-159'
	'XXXX/Taiwan/TW/84-1235'
	'XXXX/XXXX/APMV1/chicken/Japan/Saitama/85'
	'XXXX/XXXX/APMV1/chicken/Japan/Shizuoka/85'
	'XXXX/China/JX-2/99'
	'XXXX/XXXX/SX'
	'XXXX/China/N1'
	'XXXX/China _Guangxi/Gxc91A'
	'XXXX/XXXX/TW/96P'
	'XXXX/South Korea/Kr-D/84'
	'XXXX/Taiwan/TW-03-331'
	'XXXX/XXXX/APMV1/chicken/Japan/Chiba/86'
	'XXXX/XXXX/APMV1/chicken/Japan/Chiba/87'
	'XXXX/XXXX/APMV1/chicken/Japan/Nara/89'
	'XXXX/XXXX/APMV1/chicken/Japan/Yamanashi/85'
	'XXXX/XXXX/APMV1/pheasant/Japan/Gunma/85'
	'XXXX/XXXX/HuB-1/91'
	'XXXX/XXXX/ShX-3/99'
	'XXXX/XXXX/TW/95-7'
	'XXXX/XXXX/D-24/95'
	'XXXX/XXXX/D-23/95'
	'XXXX/XXXX/D-82/94'
	'XXXX/XXXX/D-83/95'
	'XXXX/XXXX/B-14/93'
	'XXXX/XXXX/DE 143/95'
	'XXXX/XXXX/AV_395/96_143/95/DEFO95092'
	'XXXX/XXXX/B-18/94'
	'XXXX/XXXX/D-85/96'
	'1993/Netherlands/APMV-1/chicken/NL/152608/93'
	'XXXX/XXXX/AV_1041/94_R1-93/NDECK94147'
	'XXXX/XXXX/B-9/93'
	'XXXX/XXXX/D-16/93'
	'XXXX/XXXX/NL-1/93'
	'XXXX/XXXX/AV_295/94_9231/NCHHE94139'
	'XXXX/XXXX/D-19/94'
	'XXXX/XXXX/E-1/93'
	'XXXX/XXXX/B-19/95'
	'XXXX/XXXX/RI-3/88'
	'1990/Indonesia/14698/90'
	'XXXX/XXXX/Q-GB 445/97'
	'XXXX/Taiwan/Taiwan95'
	'XXXX/XXXX/TW/94P'
	'XXXX/XXXX/TW/95-2'
	'XXXX/XXXX/TW/95-1'
	'XXXX/XXXX/TW/95-4'
	'2008/Malaysia/MB047/05'
	'2010/Indonesia/chicken/Banjarmasin/010/10'
	'XXXX/XXXX/RI-1/88'
	'2011/China/GD450/2011'
	'2010/China/GD/1003'
	'2011/China/GD/12'
	'2011/China/GD/17'
	'2011/China/GD/20'
	'2011/China/GD/450'
	'2005/Malaysia/MB076/05'
	'2008/Peru/1918-03'
	'2008/Peru/Avian/Peru/1918-3/2008'
	'XXXX/XXXX/AV_1094/90_144/BMYBU87078'
	'XXXX/XXXX/DE-372/86'
	'XXXX/Peru/AV_1474/92_2/APECK92173'
	'XXXX/Tanzania_Belgium_China/28710/93'
	'2006/Mauritania/1532-14'
	'2007/Mali/ML038/07'
	'2008/Mali/ML225/08'
	'2010/Green Wood Hoope/EasternHemisphere/5801-22/10'
	'2009/Mali/ML008'
	'2008/IvoryCoast/2601'
	'2006/Nigeria/913-1'
	'2008/Mali/ML007/08'
	'2008/Niger/2602-605'
	'2008/Niger/2602-625'
	'2008/Nigeria/3724-6'
	'2006/Niger/1377-8'
	'2008/Nigeria/chicken/Nigeria/VRD08-36/2008'
	'2007/Mali/ML029/07'
	'XXXX/XXXX/ZA-6/72'
	'2005/USA/Cormorant/Nevada/395921/2005'
	'2005/USA/19529-04'
	'2005/USA/19529-04_GS'
	'2005/USA/cormorant/US/590/2008'
	'2007/USA/cormorant/US/2349/2008'
	'2008/USA/498'
	'2008/USA/5031'
	'2008/USA/cormorant/US/499/2008'
	'2008/USA/cormorant/US/502/2008'
	'2006/USA/cormorant/US/3168/2008'
	'2008/USA/496'
	'2008/USA/cormorant/US/497/2008'
	'2008/USA/cormorant/US/1718/2008'
	'2008/USA/cormorant/US/24152008'
	'2010/USA/cormorant/US/1906/2008'
	'2010/USA/HN/652'
	'2010/USA/HN/654'
	'2010/USA/MA/650'
	'2010/USA/MA/651'
	'2010/USA/MD/655'
	'2010/USA/MD/656'
	'2010/USA/MN/648'
	'2003/USA/Cormorant/Oregon/276236-7/2003'
	'1997/USA/Cormorant/Wisconsin/28547/1997'
	'2003/USA/Cormorant/Wisconsin/272409/2003'
	'2003/USA/Cormorant/New York/268898-7/2003'
	'2003/USA/18719-03_GS'
	'2003/USA/18719-03_GS/03'
	'2008/USA/506'
	'2008/USA/cormorant/US/256/2002'
	'XXXX/Canada/NDV/Cormorant/AB/NS-637/2003'
	'XXXX/Canada/NDV/Cormorant/SK/25058/2003'
	'XXXX/Canada/NDV/Cormorant/ON/NS-429-4/2000'
	'XXXX/Canada/NDV/Cormorant/SK/NS-1201-2/2001'
	'XXXX/Canada/NDV/Cormorant/SK/NS-812/2001'
	'XXXX/XXXX/Ontario /2000/378'
	'1995/Canada/95DC02150'
	'2008/Canada/cormorant/Canada/95DC02150/1995'
	'XXXX/Canada/NDV/Cormorant/ON/95DC2344/1995'
	'XXXX/XXXX/Ontario/1995/2344'
	'1995/Canada/95DC2345'
	'2008/Canada/cormorant/Canada/95DC2345/1995'
	'XXXX/XXXX/Ontario/1995/2575'
	'1998/Canada/cormorant/Canada/98CNN3-V1125'
	'XXXX/XXXX/Saskatchewan/1998/3'
	'XXXX/Canada/NDV/Cormorant/ON/96CNN39/1996'
	'XXXX/Canada/NDV/Cormorant/ON/CNN48/1996'
	'XXXX/XXXX/Ontario/1996/48'
	'1998/USA/Cormorant/Wisconsin/248/1998'
	'1992/USA/92-23071'
	'1997/USA/92-23071/'
	'1997/USA/D9704285'
	'1997/USA/D970428597'
	'2008/USA/cormorant/US/384/1997'
	'XXXX/XXXX/Saskatchewan/1995/2035'
	'1992/USA/92-40140/92'
	'1992/USA/MN/cormorant/US_MN_/92-40140'
	'XXXX/USA/rAnhinga'
	'XXXX/XXXX/AV_210/93_51234/1USCO92098'
	'XXXX/XXXX/Saskatchewan/1992/2585'
	'XXXX/Canada/NDV/Cormorant/SK/92DC2583/1992'
	'XXXX/XXXX/Manitoba/1992/3298'
	'XXXX/Canada/NDV/Cormorant/SK/90-1480/1990'
	'XXXX/XXXX/Saskatchewan/1990/1479'
	'XXXX/XXXX/AV_387/93_75-457/BCACO75140'
	'2001/Nicaragua/FightingCock/Nicaragua/95066-9/2001'
	'2000/Honduras/1500'
	'1986/USA/Parrot/New Jersey/19674-2/1986'
	'XXXX/XXXX/yellow_nape_parrot/U.S._MA_/19120/87'
	'1981/USA/Amazon/California/16365/1981'
	'1988/Mexico/458/1988'
	'1996/Mexico/37821/96'
	'XXXX/XXXX/chicken/Mexico/290/00'
	'XXXX/XXXX/chicken/Mexico/300/00'
	'XXXX/XXXX/chicken/Mexico/5166/98'
	'XXXX/XXXX/chicken/Mexico/3310/00'
	'XXXX/XXXX/chicken/Mexico/3073/00'
	'XXXX/XXXX/chicken/Mexico/3242/99'
	'XXXX/XXXX/chicken/Mexico/4055/00'
	'XXXX/XXXX/chicken/Mexico/4702/00'
	'XXXX/XXXX/chicken/Mexico/4100/99'
	'XXXX/XXXX/chicken/Mexico/6244/98'
	'XXXX/XXXX/gamefowl/US_TX_/248306/03'
	'XXXX/XXXX/parrot/U.S._OK_/32932/96'
	'2000/Mexico/453'
	'2000/Mexico/459'
	'XXXX/Mexico/Mexico/468/2001'
	'2002/USA/21147202'
	'2002/USA/212676'
	'2003/USA CA Compton/fly/U.S._CA_/1001/03'
	'XXXX/XXXX/chicken/U.S._CA_/229808/03'
	'XXXX/XXXX/chicken/U.S._CA_/5634/03'
	'XXXX/XXXX/chicken/U.S._NV_/232947/03'
	'XXXX/XXXX/chicken/Mexico/3/00'
	'XXXX/XXXX/parrot/U.S._MO_/31378/96'
	'XXXX/Mexico/Mexico/048-2/457'
	'1982/USA/Parrot/Colorado/8278/1982'
	'2004/Mexico/462'
	'2005/Mexico/465'
	'2005/Mexico/NDV-P05'
	'2006/Mexico/466'
	'2010/Mexico/MX/NC02-634'
	'2010/Mexico/MX/NC04-635'
	'XXXX/Mexico/Mexico/456'
	'1971/USA/Lar'
	'1971/USA/Largo/71'
	'1993/USA/anhinga'
	'XXXX/XXXX/CA 1085/71'
	'1980/USA/Psittacine/Indiana/29120/1980'
	'XXXX/Italy/IT-110/73'
	'XXXX/Italy/IT-50/73'
	'XXXX/Italy/IT-63/73'
	'XXXX/Italy/IT-51B/72'
	'XXXX/XXXX/Antrim_73/United Kingdom_Northern Ireland'
	'XXXX/XXXX/DE-7/78'
	'XXXX/XXXX/DE-172/70'
	'XXXX/Italy/IT-127/87'
	'XXXX/XXXX/HR-116/83'
	'XXXX/XXXX/HU-242/84'
	'XXXX/Italy/IT-47/74'
	'XXXX/XXXX/AV_1052/84/HUPI84167'
	'XXXX/XXXX/HR-577/86'
	'XXXX/XXXX/YU_Vo_-A/89'
	'XXXX/XXXX/YU_Vo_-B/89'
	'XXXX/XXXX/BG-90/77'
	'XXXX/XXXX/YU_Sr_-4/92'
	'XXXX/XXXX/YU_Vo_-1/94'
	'XXXX/XXXX/YU_Vo_-13/95'
	'XXXX/XXXX/YU_Vo_-1744/02'
	'XXXX/XXXX/YU_Vo_-4/94'
	'XXXX/XXXX/YU_Vo_-C/91'
	'XXXX/XXXX/YU_Vo_-E/92'
	'XXXX/XXXX/HR-41/90'
	'XXXX/XXXX/HR-582/87'
	'XXXX/XXXX/HR-Zel/94'
	'XXXX/XXXX/YU_Vo_-7/95'
	'XXXX/XXXX/HU-457/81'
	'XXXX/XXXX/BH-568/81'
	'XXXX/XXXX/HR-123/81'
	'XXXX/XXXX/HR-207/87'
	'XXXX/XXXX/HR-268/84'
	'XXXX/XXXX/HR-270/84'
	'XXXX/XXXX/HR-272/84'
	'XXXX/XXXX/HR-571/83'
	'XXXX/XXXX/HR-273/84'
	'XXXX/XXXX/HU-232/83'
	'XXXX/XXXX/YU_Sr_-293/84'
	'XXXX/XXXX/YU_Vo_-251/84'
	'XXXX/XXXX/AV_247/91_berati/AALCK90163'
	'XXXX/XXXX/HR-567/81'
	'XXXX/XXXX/BG-25/78'
	'XXXX/XXXX/HR-40/90'
	'XXXX/XXXX/HR-44/90'
	'XXXX/XXXX/YU_Sr_-7/93'
	'XXXX/XXXX/HR-569/82'
	'XXXX/XXXX/HU-22/82'
	'XXXX/XXXX/BG-26/79'
	'XXXX/XXXX/H-10/72'
	'XXXX/XXXX/HR-448/79'
	'XXXX/XXXX/AV_1300/95_MG04/08C/GTZCK95094'
	'XXXX/XXXX/DE-366/86'
	'XXXX/XXXX/AV_1300/95_MG1004CH/ATZCK95056'
	'XXXX/XXXX/AV_1300/95_TB0224D/ATZDK95080'
	'XXXX/XXXX/BG-17/74'
	'XXXX/XXXX/BG-55/75'
	'XXXX/XXXX/BG-88/73'
	'XXXX/South Korea/Kr-1129/83'
	'XXXX/South Korea/Kr-48/82'
	'XXXX/South Korea/Kr-K/84'
	'XXXX/XXXX/AV_1769/90_5050/ABRCK83160'
	'XXXX/XXXX/AV_1796/90_3107/ABRCK77171'
	'XXXX/XXXX/DE-173/70'
	'XXXX/XXXX/DE-176/71'
	'XXXX/XXXX/DE-179/71'
	'XXXX/XXXX/DE-180/71'
	'XXXX/XXXX/DE-190/75'
	'XXXX/XXXX/NY_70181/70'
	'XXXX/XXXX/PE-8/85'
	'XXXX/XXXX/Northants_72'
	'1960s/Malaysia/AF2240'
	'2010/Malaysia/AF2240-I'
	'XXXX/XXXX/SG-4H/65'
	'2006/Malaysia/MB085/05'
	'1979/China/QH1'
	'1985/China/QH4'
	'XXXX/XXXX/QH-1/79'
	'XXXX/XXXX/QH-4/85'
	'XXXX/XXXX/APMV1/chicken/Japan/Kagoshima/91'
	'XXXX/Italy/IT-147/94'
	'XXXX/XXXX/gamefowl/U.S._CA_/24225/98'
	'2000/South Africa/chicken/South Africa/RB/04'
	'XXXX/XXXX/ZA11/B/91'
	'XXXX/XXXX/ZA13/L/91'
	'XXXX/XXXX/ZA-16/90'
	'XXXX/XXXX/ZA16/GF/91'
	'XXXX/XXXX/ZA-18/90'
	'XXXX/XXXX/ZA19/B/91'
	'XXXX/XXXX/ZA-34/94'
	'XXXX/XXXX/ZA606/UP/00'
	'XXXX/XXXX/ZA-10/74'
	'XXXX/XXXX/ZA-5/68'
	'XXXX/Argentina/Trenque/Lauquen/70'
	'1986/Dominican Republic/chicken/Dominican Republic/28138-4/1986'
	'2008/Dominican Republic/499-31'
	'XXXX/Mexico/chicken/Mexico_Queretaro_/452/1947'
;
end;
begin trees;
	tree tree_1 = [&R] ('1998/USA/AK/196':0.309569517,(((((((((((((((((((((((('1966/Australia/NDV V4':0.00145,'1966/Australia/QueenslandV4/66':0.00364):0.0,'1966/Australia/V4Vaccine':0.0015):0.0,'1970/Thailand/NIAH9833-07':0.00344):0.0,'1997/China/JL01':0.00155):0.0,((('1998/Australia/98-1154':0.00145,'XXXX/XXXX/AV_1236/98_1154/AUCK98028':0.00147)[&label=64]:0.00323,(((((((('1998/Australia/98-1249':0…
end;
begin figtree;
	set appearance.backgroundColorAttribute="Default";
	set appearance.backgroundColour=#-1;
	set appearance.branchColorAttribute="User selection";
	set appearance.branchLineWidth=3.0;
	set appearance.branchMinLineWidth=0.0;
	set appearance.branchWidthAttribute="Fixed";
	set appearance.foregroundColour=#-16777216;
	set appearance.selectionColour=#-2144520576;
	set branchLabels.colorAttribute="User selection";
	set branchLabels.displayAttribute="label";
	set branchLabels.fontName="Arial";
	set branchLabels.fontSize=12;
	set branchLabels.fontStyle=0;
	set branchLabels.isShown=true;
	set branchLabels.significantDigits=4;
	set layout.expansion=0;
	set layout.layoutType="RECTILINEAR";
	set layout.zoom=0;
	set legend.attribute="label";
	set legend.fontSize=10.0;
	set legend.isShown=false;
	set legend.significantDigits=4;
	set nodeBars.barWidth=4.0;
	set nodeBars.displayAttribute=null;
	set nodeBars.isShown=false;
	set nodeLabels.colorAttribute="User selection";
	set nodeLabels.displayAttribute="Node ages";
	set nodeLabels.fontName="Arial";
	set nodeLabels.fontSize=12;
	set nodeLabels.fontStyle=0;
	set nodeLabels.isShown=false;
	set nodeLabels.significantDigits=4;
	set nodeShape.colourAttribute="User selection";
	set nodeShape.isShown=true;
	set nodeShape.minSize=10.0;
	set nodeShape.scaleType=Width;
	set nodeShape.shapeType=Circle;
	set nodeShape.size=4.0;
	set nodeShape.sizeAttribute="Fixed";
	set polarLayout.alignTipLabels=false;
	set polarLayout.angularRange=0;
	set polarLayout.rootAngle=0;
	set polarLayout.rootLength=100;
	set polarLayout.showRoot=true;
	set radialLayout.spread=0.0;
	set rectilinearLayout.alignTipLabels=false;
	set rectilinearLayout.curvature=0;
	set rectilinearLayout.rootLength=100;
	set scale.offsetAge=0.0;
	set scale.rootAge=1.0;
	set scale.scaleFactor=1.0;
	set scale.scaleRoot=false;
	set scaleAxis.automaticScale=true;
	set scaleAxis.fontSize=8.0;
	set scaleAxis.isShown=false;
	set scaleAxis.lineWidth=1.0;
	set scaleAxis.majorTicks=1.0;
	set scaleAxis.origin=0.0;
	set scaleAxis.reverseAxis=false;
	set scaleAxis.showGrid=true;
	set scaleBar.automaticScale=true;
	set scaleBar.fontSize=12.0;
	set scaleBar.isShown=true;
	set scaleBar.lineWidth=3.0;
	set scaleBar.scaleRange=0.0050;
	set tipLabels.colorAttribute="User selection";
	set tipLabels.displayAttribute="Names";
	set tipLabels.fontName="Arial";
	set tipLabels.fontSize=12;
[truncated: 10 more rows]
