# Supplementary material for: New Avian Paramyxoviruses Type I Strains Identified in Africa Provide New Outcomes for Phylogeny Reconstruction and Genotype Classification
Source: PLoS One. 2013 Oct 18;8(10):e76413. doi: 10.1371/journal.pone.0076413 (PMC3799739; doi:10.1371/journal.pone.0076413)
Supplement: Figure S9 — Trees generated by MrBayes in Figtree format for 741 F gene sequences (Figure O), 110 full genome (Figure P), 1921 F partial sequences –372 nt (Figure Q), 323 HN sequences (Figure R) and 796 F partial sequences –445 nt (Figure S). (ZIP) [file pone.0076413.s009.zip › Figure R_HN_tree_323seq_formatted_Figtree.nex]

#NEXUS
begin taxa;
	dimensions ntax=323;
	taxlabels
	'1987/USA/OH/northern pintail/US_OH_/87-486'
	'1986/USA/OH/mallard/US_OH_/86-233'
	'2000/USA/MN/mallard/US_MN_/MN00-39'
	'2004/USA/04-411a'
	'2003/USA/03-632a'
	'1999/USA/99-376a'
	'2000/USA/00-32'
	'1948/USA/APMV-1U.S.TX'
	'1998/India/NDV2K17'
	'XXXX/China/AQI-ND026'
	'XXXX/China/NDV01'
	'XXXX/China/NDV02'
	'XXXX/China/NDV04'
	'XXXX/China/NDV03'
	'XXXX/China/NDV05'
	'2005/Egypt/Egypt/1'
	'1947/USA/B1-Takaski'
	'1988/USA/VG/GA-clone5'
	'1947/USA/B1'
	'1946/USA/Lasota_AF'
	'1946/USA/Lasota_AY'
	'2010/China/LaSota'
	'1967/Ireland/Ulster'
	'XXXX/XXXX/Ulster'
	'2005/China/R8'
	'2004/China/WDK/JX/7793'
	'1994/Sweden/BHG'
	'XXXX/XXXX/PHY-LMV42'
	'2005/Australia/I-2progenitor'
	'2005/Australia/I-2vaccine'
	'1998/Australia/98-1249'
	'1998/Australia/98-1252'
	'2001/Australia/01-1108'
	'1999/Australia/PR-32'
	'1999/Australia/1435'
	'2002/Australia/02-1334'
	'1999/Australia/99-655'
	'1999/Australia/0868-hi'
	'1999/Australia/0868-lo'
	'1998/Australia/98-1154'
	'1946/China/F48E8'
	'2002/China/JS/1/02'
	'1986/China/ZJ/1/86Ch'
	'1985/China/FJ01/85'
	'1997/China/JS/1/97Ch'
	'2009/China/GD09-2'
	'1940s/India/Mukteswar'
	'2005/China/JS/705'
	'2005/China/JS/0905'
	'2010/China/Mukteswar'
	'1944/China/Italien'
	'1933/UK/Herts/33'
	'1992/Madagascar/MG_1992'
	'2008/Madagascar/MG_725_08'
	'2009/Madagascar/MGMNJ'
	'2010/Madagascar/MGF003C'
	'2011/Madagascar/MGS1130T'
	'2010/Madagascar/MGF120T'
	'2011/Madagascar/MGF015C'
	'2010/Madagascar/MGF082T'
	'2010/Madagascar/MGF166'
	'2010/Madagascar/MGF192C'
	'2008/Dominican Republic/499-31'
	'1979/China/QH1'
	'1985/China/QH4'
	'2002/USA/21147202'
	'1971/USA/Largo/71'
	'1971/USA/Lar'
	'XXXX/USA/rAnhinga'
	'1992/USA/MN/cormorant/US_MN_/92-40140'
	'1995/Canada/95DC02150'
	'1995/Canada/95DC2345'
	'1997/USA/D9704285'
	'1992/USA/92-23071'
	'2005/USA/19529-04_GS'
	'1998/Canada/cormorant/Canada/98CNN3-V1125'
	'2003/USA/18719-03_GS'
	'1972/USA/1083_Fontana'
	'1997/China/ZhJ-3/97'
	'1995/Sweden/Sweden_95'
	'1989/South Korea/Kr-10289'
	'XXXX/XXXX/33298'
	'XXXX/XXXX/ASTR/74_a'
	'XXXX/XXXX/ASTR/74_b'
	'2011/Ethiopia/ETH10073'
	'2011/Ethiopia/ETH8755'
	'2011/Ethiopia/ETHMG1C'
	'2011/Ethiopia/ETH10065'
	'2011/Ethiopia/ETHAN01'
	'1982/Italy/22782'
	'1984/USA/pigeon/NY/US/1984'
	'1984/USA/NewYork/1984'
	'1984/USA/PPMV-1'
	'2005/China/NDV-05-029'
	'XXXX/China/ND/05/028'
	'1996/Ireland/AV32496'
	'2000/Italy/dove/Italy/2736/00'
	'1998/Belgium/248VB/0.025'
	'1998/Belgium/248VB/0.49'
	'1999/Belgium/248VB/0.55'
	'2000/Belgium/248VB/1.01'
	'1998/Belgium/248VB/1.3'
	'1998/Belgium/248VB'
	'2007/China/JS-0722Pi'
	'2007/China/JS-0716Pi'
	'2007/China/JS-0704Pi'
	'2007/China/JS-0703Pi'
	'2005/China/W4'
	'2003/China/P4'
	'2008/Peru/1918-03'
	'XXXX/China/GD1003/2010'
	'XXXX/China/GD12/2011'
	'XXXX/China/GD17/2011'
	'XXXX/China/GD20/2011'
	'XXXX/China/GD450/2011'
	'2008/Burundi/chicken-4132-12-Burundi-2008'
	'2008/Burundi/chicken-4132-20-Burundi-2008'
	'1997/India/Bareilly'
	'2001/Russia/Astr/2755'
	'1997/Sweden/Sweden_97'
	'XXXX/XXXX/VOL95'
	'2006/Niger/chicken-1377-8-Niger-2006'
	'2008/Nigeria/avian-3724-15-Nigeria-2008'
	'2007/Mali/ML029/07'
	'2010/Mali/ML57072T'
	'2008/XXXX/chicken-2601-Ivory Coast-2008'
	'2008/Mali/ML225/08'
	'2007/Mali/ML038/07'
	'2009/Mali/ML008'
	'2006/Nigeria/avian-913-1-Nigeria-2006'
	'2008/Niger/chicken-2602-605-Niger-2008'
	'2006/Nigeria/avian-913-33-Nigeria-2006'
	'2008/Burkina Faso/chicken-2415-361-Burkina Faso-2008'
	'2008/Burkina Faso/chicken-2415-580-Burkina Faso-2008'
	'2008/Mali/ML007/08'
	'2008/Niger/chicken-2602-348-Niger-2008'
	'2008/Niger/chicken-2602-468-Niger-2008'
	'XXXX/2137/Taiwan95'
	'1990/Indonesia/14698/90'
	'XXXX/Tanzania_Belgium_China/28710/93'
	'1993/Netherlands/APMV-1/chicken/NL/152608/93'
	'XXXX/XXXX/CHI/85'
	'XXXX/Taiwan/TW-84-486'
	'XXXX/XXXX/NL-NDV'
	'XXXX/XXXX/NL/96'
	'2003/China/ND/03/018'
	'2003/China/ND/03/044'
	'XXXX/China/lye-2-03'
	'XXXX/China/YG'
	'XXXX/China/lye-1-01'
	'XXXX/China/qdao-2-02'
	'XXXX/China/GD/1/98/Go'
	'XXXX/China/chicken/China/Guangxi3/2000'
	'XXXX/China/chicken/China/Guangxi4/2000'
	'XXXX/China/chicken/China/Guangxi10/2003'
	'XXXX/Taiwan/TW-99-175'
	'XXXX/Taiwan/TW-99-163'
	'XXXX/Taiwan/TW-99-156B'
	'XXXX/Taiwan/TW-99-174'
	'XXXX/Taiwan/TW-99-167'
	'XXXX/Taiwan/TW-99-158'
	'2004/Taiwan/TW/04-CB8'
	'XXXX/Taiwan/TW-02-302'
	'XXXX/Taiwan/TW-02-303'
	'XXXX/Taiwan/TW-03-330'
	'2008/Taiwan/TW/08-05'
	'2008/Taiwan/TW/08-02'
	'2008/Taiwan/TW/08-07'
	'2000/China/ZJ1'
	'XXXX/China/JS/5/01/Go'
	'2007/China/YZ-28-07-Ch'
	'2008/China/KD1'
	'XXXX/China/jlan-1-00'
	'XXXX/China/YN-PA01'
	'XXXX/China/wfan-2-00'
	'XXXX/China/jlan-2-04'
	'XXXX/China/lwu-1-04'
	'XXXX/China/wfan-3-01'
	'XXXX/China/SQD04'
	'XXXX/China/SQZ04'
	'XXXX/China/TJ03'
	'XXXX/China/SBZ02'
	'XXXX/China/SRZ03'
	'XXXX/China/JS04'
	'XXXX/China/chicken/Guangxi13/2004'
	'2006/China/sc03'
	'2006/China/sc05'
	'2007/China/ZSM/Hebei/07'
	'2006/China/SH/Zhejiang/06'
	'2007/China/HN-6-07-Ch'
	'XXXX/China/JS-1-05'
	'XXXX/China/JS-2-05'
	'XXXX/China/SD/6/04/Go'
	'XXXX/China/JS/6/05/Go'
	'XXXX/China/JS/10/05/Ch'
	'XXXX/China/JS-1/06/wd'
	'2002/China/SF02'
	'XXXX/China/WHZ03'
	'XXXX/China/JS-3-05'
	'XXXX/China/Duck/1/05'
	'XXXX/China/JS/5/06/Go'
	'XXXX/China/Goose/Guangdong/GZ/06'
	'XXXX/China/JS-4-05'
	'XXXX/China/JS/7/06/Go'
	'XXXX/China/SDCX07'
	'XXXX/China/SDMH07'
	'XXXX/China/JS/6/06/Go'
	'XXXX/China/JS/4/06/Go'
	'XXXX/China/Chicken/Shandong/PYan/04'
	'XXXX/China/Chicken/Shandong/DG/02'
	'XXXX/China/Broiler/Shandong/YS/06'
	'XXXX/XXXX/JS/1/05/Ch'
	'XXXX/China/TZ060107'
	'XXXX/China/HNDY07'
	'2008/China/Go/CH/HLJ/LL01/08_a'
	'2008/China/Go/CH/HLJ/LL01/08_b'
	'2008/China/DT-3-08-Ch'
	'2007/China/HA-14-07-Ch'
	'2007/China/HA-20-07-Ch'
	'2007/China/SY-17-07-Ch'
	'2008/China/SN-5-08-Ch'
	'2008/China/ND-XX08'
	'XXXX/China/JS/5/06/Ch'
	'XXXX/China/JS/8/05/Ch'
	'XXXX/China/Broiler/Shandong/WF/07'
	'XXXX/China/SKY03'
	'XXXX/China/lchen-4-03'
	'XXXX/China/lchen-1-99'
	'XXXX/China/lchen-3-02'
	'XXXX/China/ytan-1-01'
	'XXXX/China/JS02'
	'2003/China/WN/Tianjin/03'
	'2008/China/DFZD/Jilin/08'
	'2008/China/XD/Shandong/08'
	'2008/China/TCQQ/Tianjin/08'
	'2008/China/DFC3Q/Liaoning/08'
	'2008/China/LGQQ/Liaoning/08'
	'2008/China/YZCQ/Liaoning/08'
	'XXXX/China/PX2/03'
	'2003/China/PX2/03'
	'2011/China/SDSG01'
	'2007/China/chicken/China/SD2/2007'
	'XXXX/China/SHY06'
	'2002/China/FP1/02'
	'1999/China/BP01'
	'XXXX/China/SF02'
	'XXXX/China/JS/3/98/Go'
	'XXXX/China/YG97'
	'XXXX/China/JG97'
	'XXXX/South Korea/KBNP-4152'
	'XXXX/South Korea/KBNP-C4152R2L'
	'2004/South Korea/KBNP-4152'
	'2005/South Korea/SNU-5074'
	'2003/South Korea/Chinju'
	'2000/South Korea/SNU-0202'
	'2005/South Korea/SNU-5070'
	'2004/South Africa/APMV-1/chicken/ZA/AL495/04'
	'2008/China/JSDO812'
	'2002/China/JSG0210'
	'2008/China/A/goose/Guangxi/1/2008'
	'XXXX/China/lchen-2-00'
	'2003/China/Guangxi11'
	'XXXX/China/chicken/Guangxi14/2005'
	'2009/China/GD09-1'
	'XXXX/China/JS/8/06/Go'
	'2009/China/SG/Liaoning/2009'
	'2011/China/SDWF07'
	'2011/China/SD04'
	'2011/China/SDYT03'
	'2008/China/CZ-10-08-Ch'
	'2008/China/XZ-7-08-Ch'
	'2008/China/XY-11-08-Ch'
	'2007/China/XY-31-07-Ch'
	'2008/China/JS-18-08-Go'
	'2008/China/ZJ-17-08-Ch'
	'2008/China/SDWF02'
	'2007/China/AN-11-07-Ch'
	'2007/China/XZ-8-07-Ch'
	'2007/China/XZ-16-07-Ch'
	'2008/China/SY-1-08-Ch'
	'2009/China/SD03'
	'2008/China/SD09'
	'2008/China/chicken/China/SD4/2008'
	'2008/China/XZ-13-08-Ch'
	'2006/China/HN-7-06-Ch'
	'2008/China/SD-15-08- Pi'
	'2007/China/YZ-22-07-Os'
	'2005/China/JS-5-05-Go'
	'XXXX/China/JS/4/05/Go'
	'XXXX/China/JS/3/05/Ch'
	'XXXX/China/JS/3/06/Go'
	'2007/China/CJG/Xinjiang/07'
	'2007/China/AG/Tianjin/07'
	'2010/China/SDLY01'
	'2001/China/GM'
	'2008/China/ND08'
	'2006/China/NDV/buzzard/CH/HLJ009/06'
	'2006/China/NDV/owl/CH/HLJ012/06'
	'2006/China/NDV/mallard/CH/HLJ127/06'
	'2006/China/NDV/mallard/CH/HLJ128/06'
	'2006/China/NDV/mallard/CH/HLJ374/06'
	'2006/China/NDV/mallard/CH/HLJ355/06'
	'2006/China/NDV/AG/CH/HLJ070/06'
	'2006/China/NDV/WfG/CH/HLJ052/06'
	'2006/China/NDV/MD/CH/HLJ016/06'
	'2006/China/FMW'
	'2003/China/Guangxi9'
	'XXXX/China/JS03'
	'XXXX/China/SDD01'
	'XXXX/China/SGM01'
	'2008/China/GD08'
	'XXXX/China/SL03'
	'XXXX/China/JS/1/97/Go'
	'XXXX/China/JS/1/03/Go'
	'XXXX/China/SD/5/04/Go'
	'XXXX/China/JS/2/98/Go'
	'2002/China/Guangxi7'
	'XXXX/China/chicken/China/Guangxi6/2002'
	'XXXX/China/ytan-2-01'
	'1999/China/NA-1'
	'XXXX/China/JAU04'
	'XXXX/China/wfan-1-97'
	'XXXX/XXXX/DE-R49/99'
;
end;
begin trees;
	tree tree_1 = [&R] ((('1987/USA/OH/northern pintail/US_OH_/87-486':0.017816184,('1986/USA/OH/mallard/US_OH_/86-233':0.002435564,('2000/USA/MN/mallard/US_MN_/MN00-39':0.003065934,((('2004/USA/04-411a':0.003462537,'2003/USA/03-632a':0.003123876)[&label=100]:0.003869131,'1999/USA/99-376a':0.001753247):0.0,'2000/USA/00-32':0.002806194):0.0)[&label=100]:0.007218781)[&!rotate=true,label=100]:0.01242057…
end;
begin figtree;
	set appearance.backgroundColorAttribute="Default";
	set appearance.backgroundColour=#-1;
	set appearance.branchColorAttribute="User selection";
	set appearance.branchLineWidth=2.0;
	set appearance.branchMinLineWidth=0.0;
	set appearance.branchWidthAttribute="Fixed";
	set appearance.foregroundColour=#-16777216;
	set appearance.selectionColour=#-2144520576;
	set branchLabels.colorAttribute="User selection";
	set branchLabels.displayAttribute="label";
	set branchLabels.fontName="Arial";
	set branchLabels.fontSize=14;
	set branchLabels.fontStyle=0;
	set branchLabels.isShown=true;
	set branchLabels.significantDigits=4;
	set layout.expansion=0;
	set layout.layoutType="RECTILINEAR";
	set layout.zoom=0;
	set legend.attribute="label";
	set legend.fontSize=10.0;
	set legend.isShown=false;
	set legend.significantDigits=4;
	set nodeBars.barWidth=4.0;
	set nodeBars.displayAttribute=null;
	set nodeBars.isShown=false;
	set nodeLabels.colorAttribute="User selection";
	set nodeLabels.displayAttribute="Node ages";
	set nodeLabels.fontName="Arial";
	set nodeLabels.fontSize=12;
	set nodeLabels.fontStyle=0;
	set nodeLabels.isShown=false;
	set nodeLabels.significantDigits=4;
	set nodeShape.colourAttribute="User selection";
	set nodeShape.isShown=true;
	set nodeShape.minSize=10.0;
	set nodeShape.scaleType=Width;
	set nodeShape.shapeType=Circle;
	set nodeShape.size=4.0;
	set nodeShape.sizeAttribute="Fixed";
	set polarLayout.alignTipLabels=false;
	set polarLayout.angularRange=0;
	set polarLayout.rootAngle=0;
	set polarLayout.rootLength=100;
	set polarLayout.showRoot=true;
	set radialLayout.spread=0.0;
	set rectilinearLayout.alignTipLabels=false;
	set rectilinearLayout.curvature=0;
	set rectilinearLayout.rootLength=100;
	set scale.offsetAge=0.0;
	set scale.rootAge=1.0;
	set scale.scaleFactor=1.0;
	set scale.scaleRoot=false;
	set scaleAxis.automaticScale=true;
	set scaleAxis.fontSize=8.0;
	set scaleAxis.isShown=false;
	set scaleAxis.lineWidth=1.0;
	set scaleAxis.majorTicks=1.0;
	set scaleAxis.origin=0.0;
	set scaleAxis.reverseAxis=false;
	set scaleAxis.showGrid=true;
	set scaleBar.automaticScale=true;
	set scaleBar.fontSize=14.0;
	set scaleBar.isShown=true;
	set scaleBar.lineWidth=2.0;
	set scaleBar.scaleRange=0.4;
	set tipLabels.colorAttribute="User selection";
	set tipLabels.displayAttribute="Names";
	set tipLabels.fontName="Arial";
	set tipLabels.fontSize=15;
	set tipLabels.fontStyle=0;
	set tipLabels.isShown=true;
	set tipLabels.significantDigits=4;
	set trees.order=false;
	set trees.orderType="increasing";
	set trees.rooting=true;
	set trees.rootingType="User Selection";
	set trees.transform=false;
	set trees.transformType="cladogram";
end;
