# Supplementary material for: New Avian Paramyxoviruses Type I Strains Identified in Africa Provide New Outcomes for Phylogeny Reconstruction and Genotype Classification
Source: PLoS One. 2013 Oct 18;8(10):e76413. doi: 10.1371/journal.pone.0076413 (PMC3799739; doi:10.1371/journal.pone.0076413)
Supplement: Figure S9 — Trees generated by MrBayes in Figtree format for 741 F gene sequences (Figure O), 110 full genome (Figure P), 1921 F partial sequences –372 nt (Figure Q), 323 HN sequences (Figure R) and 796 F partial sequences –445 nt (Figure S). (ZIP) [file pone.0076413.s009.zip › Figure W_F_complete_tree_Parsimony_unformat.nex]

#NEXUS
begin taxa;
	dimensions ntax=741;
	taxlabels
	'2008/Dominican Republic/499-31'
	'2010/Malaysia/AF2240-I'
	'XXXX/Argentina/Trenque/Lauquen/70'
	'1985/China/QH4'
	'1979/China/QH1'
	'1960s/Malaysia/AF2240'
	'XXXX/Canada/Cormorant Canada'
	'1993/USA/anhinga'
	'XXXX/USA/rAnhinga'
	'1992/USA/92-40140/92'
	'2008/USA/506'
	'2003/USA/Cormorant/New York/268898-7/2003'
	'2003/USA/Cormorant/Wisconsin/272409/2003'
	'2003/USA/18719-03_GS/03'
	'2003/USA/18719-03_GS'
	'1998/Canada/CNN3-V1125'
	'1995/Canada/95DC2345'
	'1995/Canada/95DC02150'
	'1997/USA/Cormorant/Wisconsin/28547/1997'
	'2003/USA/Cormorant/Oregon/276236-7/2003'
	'2010/USA/MD/655'
	'2010/USA/MA/651'
	'2010/USA/MN/648'
	'2010/USA/MD/656'
	'2010/USA/MA/650'
	'2010/USA/HN/654'
	'2010/USA/HN/652'
	'2008/USA/5031'
	'2008/USA/498'
	'2008/USA/496'
	'2005/USA/Cormorant/Nevada/395921/2005'
	'2005/USA/19529-04_GS'
	'2005/USA/19529-04'
	'1997/USA/D970428597'
	'1997/USA/D9704285'
	'1998/USA/Cormorant/Wisconsin/248/1998'
	'1997/USA/92-23071/'
	'1992/USA/92-23071'
	'1971/USA/APMV-1/chicken/Ca/2098/71'
	'1980/USA/Psittacine/Indiana/29120/1980'
	'2010/Mexico/MX/NC04-635'
	'2010/Mexico/MX/NC02-634'
	'2006/Mexico/466'
	'2005/Mexico/NDV-P05'
	'2005/Mexico/465'
	'2004/Mexico/462'
	'1982/USA/Parrot/Colorado/8278/1982'
	'1981/USA/Amazon/California/16365/1981'
	'1986/USA/Parrot/New Jersey/19674-2/1986'
	'2001/Nicaragua/FightingCock/Nicaragua/95066-9/2001'
	'2000/USA/Chicken/Honduras/44813/2000'
	'2000/Honduras/1500'
	'1996/Mexico/37821/96'
	'2002/USA/212676'
	'2002/USA/21147202'
	'2000/Mexico/459'
	'2000/Mexico/453'
	'1988/Mexico/458/1988'
	'1971/USA/Largo/71'
	'1971/USA/Lar'
	'XXXX/XXXX/Warwick'
	'XXXX/China/GZ'
	'1997/China/XJ-3/97'
	'1991/China/ZJ-1/91'
	'1994/China/JX-1/94'
	'1989/South Korea/Kr-10289'
	'1998/China/Sh-298'
	'1997/China/Sh-1/97'
	'1997/China/ZhJ-3/97'
	'1986/China/ZhJ-286'
	'1995/Sweden/Sweden_95'
	'1985/Japan/Ibaraki/85'
	'2007/Nigeria/dove/Nigeria/VRD07-163/2007'
	'2009/Russia/Pi/Rus/Kemerovo/0267/09'
	'2005/Russia/Pi/Rus/Vladimir/687/05'
	'2010/Italy/NDV/DOVE/IT/10RS6171_7154VIR'
	'2011/Ethiopia/ETHMG1C'
	'2011/Ethiopia/ETHAN01'
	'2011/Ethiopia/ETH8755'
	'2011/Ethiopia/ETH10073'
	'2011/Ethiopia/ETH10065'
	'1990/Kenya/13990'
	'2012/Kenya/Laughing dove_B2/Kenya/Isiolo'
	'1997/Argentina/Capital3/97'
	'2011/China/pi/CH/LLN/110713'
	'2011/China/pigeon/China/SDS/2011'
	'2011/Belgium/PPMV-1/Belgium/11-08304/2011'
	'2011/China/pigeon/China/SDLC/2011'
	'2008/USA/Rosella/Belgium/4940/08'
	'2008/China/JN08'
	'2000/Italy/116600'
	'2007/Luxembourg/3821-1/2007'
	'2000/Belgium/248VB/1.01'
	'1998/Belgium/248VB/1.3'
	'1998/Belgium/PPMV-1/Belgium/98-238/1998'
	'2010/China/pi/CH/LJL/100605'
	'2008/China/Pigeon/China/104/08'
	'2012/China/pi/CH/LJL/120404'
	'2011/China/pi/CH/LGD/110208'
	'2005/China/W4'
	'2008/China/Pigeon/China/106/08'
	'2008/China/Pigeon/China/105/08'
	'2000/China/Pigeon/China/JM/11/00'
	'2008/China/SS'
	'2011/China/pi/CH/LHLJ/110822'
	'2011/China/pi/CH/LHLJ/110813'
	'2010/China/SD10'
	'2011/China/pi/CH/LGD/110947'
	'XXXX/China/sms12'
	'2009/China/SD5'
	'2007/China/WX-10-07-Pi'
	'2007/China/JS-0722Pi'
	'2008/China/carrier-/Guandong'
	'2007/China/YZ-23-07-Pi'
	'2007/China/JS-0716Pi'
	'2007/China/JS-35-07-Pi'
	'2007/China/JS-0704Pi'
	'2007/China/YZ-21-07-Pi'
	'2007/China/JS-0703Pi'
	'2003/China/P4'
	'2004/Ireland/PPMV-1/pigeon/IE/806/04'
	'2008/USA/New York/1989-19/2008'
	'2007/Belgium/PPMV-1/Belgium/07-04943/2007'
	'2005/Belgium/PPMV-1/Belgium/05-01824/2005'
	'2008/USA/Dove/Italy/VIR 24/2008'
	'2006/Luxembourg/APMV-1/pigeon/Luxembourg/119/2006'
	'1998/Belgium/PPMV-1/Belgium/98-248/1998'
	'1999/Belgium/248VB/0.55'
	'1998/Belgium/248VB/0.49'
	'1998/Belgium/248VB/0.025'
	'1998/Belgium/248VB'
	'2000/Italy/2736-00'
	'2000/Italy/2736'
	'1998/USA/Pigeon/Maryland/2075/1998'
	'2003/USA/Pigeon/Nevada/241851/2003'
	'2010/USA/Pigeon/Texas/5254-12/2010'
	'2004/USA/TX4156'
	'2005/USA/TX4156'
	'2004/USA/TX-B2580'
	'2004/USA/Turkey/Louisiana/331309/2004'
	'2004/USA/TX3503'
	'2008/USA/Dove/Florida/1287/2008'
	'2006/USA/Dove/FL/455682-2/2006'
	'2005/USA/Pheasant/Massachusetts/359425/2005'
	'2004/USA/Chicken/Massachusetts/344783-3/2004'
	'2008/USA/Pigeon/Pennsylvania/2062/2008'
	'2009/USA/Pigeon/Minnesota/723/2009'
	'2009/USA/Raptor/Minnesota/18575-4/2009'
	'2008/USA/Pigeon/Pennsylvania/2282/2008.'
	'2010/USA/New Jersey/9564/2010'
	'2007/USA/Pigeon/Minnesota/511296/07'
	'2000/USA/Chukar/New Jersey/32429-5/2000'
	'2008/USA/Pigeon/Minnesota/77/2008'
	'2007/USA/Pigeon/South Dakota/486839/2007'
	'2000/USA/RI/RI166'
	'1996/Ireland/AV32496'
	'1989/USA/Pigeon/Minnesota/2446/1989'
	'1998/USA/Pigeon/New York/12339/1998'
	'2000/USA/Gannet/Pennsylvania/25017/2000'
	'2002/USA/Waterfowl/Texas/209682/2002'
	'1991/USA/Pigeon/Indiana/18002/1991'
	'1995/USA/Pigeon/New York/32851-2/1995'
	'1993/USA/Pigeon/Illinois/11748/1993'
	'2004/USA/Chicken/Texas/309968/2004'
	'1997/USA/Pigeon/Wyoming/20210/1997'
	'1998/USA/Texas'
	'XXXX/China/YN-P1'
	'XXXX/China/ND/05/028'
	'2005/China/PG/CH/JS/1/05'
	'2008/China/Pigeon/China/112/08'
	'2008/China/Pigeon/China/107/08'
	'2008/China/Pigeon/China/100/08'
	'2009/China/P/Anhui/1/09'
	'2006/China/PG/CH/JS/1/06'
	'2005/China/NDV-05-029'
	'2008/China/Pigeon/China/110/08'
	'1998/China/Ch/98-1'
	'1996/China/STP96'
	'1987/USA/Pigeon/Illinois/37397/1987'
	'1997/GreatBritain/GB1168/84'
	'2002/China/S-1'
	'1999/Argentina/Tigre699'
	'1984/Pigeon/New York/44407/1984'
	'1985/USA/Pigeon/Maryland/11936/1985'
	'1984/USA/PPMV-1'
	'1984/USA/NY1984'
	'1984/USA/NewYork/1984'
	'1982/Italy/22782'
	'1972/USA/1083_Fontana'
	'1972/USA/1083'
	'2011/China/GD450/2011'
	'2011/China/GD/450'
	'2011/China/GD/20'
	'2011/China/GD/17'
	'2011/China/GD/12'
	'2010/China/GD1003/2010'
	'2010/China/GD/1003'
	'2008/Peru/1918-03'
	'2007/Mali/ML029/07'
	'2007/Nigeria/chicken/Nigeria/VRD07-233/2007'
	'2008/Nigeria/chicken/Nigeria/VRD08-36/2008'
	'2006/Niger/1377-8'
	'2008/Nigeria/3724-6'
	'2008/Niger/2602-468'
	'2008/Niger/2602-348'
	'2007/Nigeria/chicken/Nigeria/VRD07-410/2007'
	'2007/Nigeria/chicken/Nigeria/VRD07-141/2007'
	'2008/Niger/2602-625'
	'2008/Niger/2602-605'
	'2008/Cameroon/3490-149'
	'2008/Cameroon/3490-147'
	'2008/Mali/ML007/08'
	'2008/BurkinaFaso/2415-580'
	'2008/BurkinaFaso/2415-361'
	'2009/Benin/NDV/chicken/Benin/488MT/2009'
	'2006/Nigeria/913-33'
	'2006/Nigeria/913-1'
	'2010/Mali/ML57072T'
	'2008/IvoryCoast/2601'
	'2009/Mali/ML008'
	'2010/Green Wood Hoope/EasternHemisphere/5801-22/10'
	'2010/Mali/ML57051T'
	'2008/Mali/ML225/08'
	'2007/Mali/ML038/07'
	'2006/Mauritania/1532-14'
	'2008/Pakistan/Pakistan/ND43'
	'2011/Pakistan/NDV/UDL8/2011'
	'2010/Pakistan/chicken/CP/Islamabad2/2010'
	'2007/Pakistan/Pakistan/ND33'
	'1983/USA/Cockatoo/Oklahoma/7847/1983'
	'2008/Burundi/4132-20'
	'2008/Burundi/4132-12'
	'2001/Russia/Astr/2755'
	'1997/Sweden/Sweden_97'
	'1997/India/Bareilly'
	'XXXX/Taiwan/Taiwan95'
	'1993/Netherlands/APMV-1/chicken/NL/152608/93'
	'2011/China/egret/China/Guangxi/2011'
	'2010/Indonesia/chicken/bali/020/10'
	'2010/Indonesia/chicken/Sukorejo/019/10'
	'2010/Indonesia/chicken/Gianyar/013/10'
	'2010/Indonesia/chicken/Banjarmasin/010/10'
	'1990/Indonesia/14698/90'
	'1998/China/JS-298'
	'2006/China/Go/CH/HLJ/1/06b'
	'1999/China/NA1'
	'2001/China/Lye'
	'2001/China/JS/401/'
	'2005/China/GD05'
	'2003/China/WHZ034'
	'2003/China/SCL03'
	'2006/China/FMW'
	'2006/China/CK/CH/JL/1/06'
	'2005/China/CK/CH/JL/1/05'
	'2006/China/CK/CH/JL/206'
	'2003/China/Guangxi9'
	'2003/China/Guangxi11'
	'XXXX/China/NDV03024'
	'2003/China/Guangxi10'
	'2004/China/SQD04'
	'2003/China/SL03'
	'2001/China/SDD01'
	'2003/China/CK/CH/HN/1/03'
	'2001/China/CK/CH/HN/1/01'
	'2006/China/JS/901'
	'2000/China/WF00C'
	'XXXX/China/NDV022435'
	'XXXX/China/NDV022433'
	'XXXX/China/NDV0210252'
	'XXXX/China/NDV0210227'
	'XXXX/China/NDV0210154'
	'XXXX/China/NDV0210149'
	'2008/China/sh09'
	'2009/China/GD09-1'
	'XXXX/China/NDV05013'
	'2005/China/Guangxi14'
	'2006/China/CK/CH/SHX/1/06'
	'2006/China/HLJ012/06'
	'2006/China/HLJ00906'
	'2006/China/HLJ355/06'
	'2005/China/HLJ363/05'
	'2007/China/SDWF01'
	'2006/China/HLJ-54-06'
	'2006/China/HLJ070/06'
	'2006/China/HLJ128/06'
	'2006/China/HLJ01606'
	'2006/China/HLJ374/06'
	'2006/China/HLJ12706'
	'2005/China/HLJ-34-05'
	'2007/China/SDJN'
	'2006/China/HLJ-42-06'
	'2006/China/HLJ-82-06'
	'2006/China/HLJ-154-06'
	'2006/China/HLJ-50-06'
	'2005/China/HLJ-07-05'
	'2008/China/XZ-13-08-Ch'
	'2009/China/SD03'
	'2008/China/SY-1-08-Ch'
	'2008/China/SD4'
	'2007/China/XZ-20-07-Ch'
	'2007/China/XZ-16-07-Ch'
	'2007/China/XZ-8-07-Ch'
	'2007/China/XZ-5-07-Ch'
	'2007/China/XZ-12-07-Ch'
	'2008/China/SN-6-08-Ch'
	'2007/China/AN-11-07-Ch'
	'2011/China/JS-19-11-Ch'
	'2011/China/JS-06-11-Ch'
	'2011/China/SDYT03'
	'2011/China/SDWF07'
	'2011/China/SD04'
	'2011/China/JS-11-11-Ch'
	'2009/China/SG/Liaoning'
	'2008/China/DFGS/Beijing/08'
	'2010/China/SDLY01'
	'2009/China/HG/Beijing'
	'2008/China/XY-14-08-Ch'
	'2008/China/XZ-9-08-Ch'
	'2008/China/XZ-12-08-Ch'
	'2008/China/SN-20-08-Ch'
	'2008/China/SN-19-08-Ch'
	'2008/China/TCQQ/Tianjin/08'
	'2007/China/CJG/Xinjiang/07'
	'2008/China/ZJ-17-08-Ch'
	'2008/China/JS-18-08-'
	'2008/China/XZ-7-08-Ch'
	'2008/China/XY-11-08-Ch'
	'2008/China/CZ-10-08-Ch'
	'2007/China/XY-31-07-Ch'
	'2009/China/SDWF05'
	'2009/China/SDWF04'
	'2008/China/SDWF03'
	'2008/China/SDWF02'
	'2008/China/SDFCH'
	'2008/China/AH-2-08-Ch'
	'2007/China/AG/Tianjin/07'
	'2006/China/SH/Zhejiang/06'
	'2008/China/SD-15-08-Pi'
	'2006/China/HN-7-06-CH'
	'2007/China/YZ-22-07-Os'
	'2003/China/CK/CH/JL/503'
	'2003/China/CK/CH/JL/203'
	'2003/China/CK/CH/JL/3/03'
	'2003/China/CK/CH/JL/1/03'
	'XXXX/China/DQ'
	'2005/China/Guangxi15'
	'2005/China/CK/CH/GD/1/05'
	'2001/China/GM'
	'2006/China/JS/8/06'
	'1998/XXXX/Y98'
	'1998/China/ND98'
	'2004/China/CK/CH/HN/1/04'
	'2002/China/Guangxi7'
	'2002/China/Guangxi6'
	'2001/China/JS/701/'
	'2005/South Korea/SNU-5074'
	'XXXX/South Korea/KBNP-C4152R2L'
	'XXXX/South Korea/KBNP-4152'
	'2005/South Korea/SNU-5070'
	'2000/South Korea/SNU-0202'
	'XXXX/XXXX/PHY-LMV42'
	'2008/China/JSDO812'
	'2002/China/JSG0210'
	'XXXX/China/NDV07023'
	'XXXX/China/NDV07011'
	'XXXX/China/GPV-SF02'
	'2002/China/SF02'
	'1998/China/JS/3/98'
	'XXXX/China/JG97'
	'2009/China/GPMV-SH'
	'2000/China/ZJ1'
	'2000/China/ZJ/1/00/'
	'2003/China/PX2/03'
	'2003/China/PX203'
	'2011/China/SDSG01'
	'2007/China/SD2'
	'2006/China/SHY06'
	'2007/Serbia/749'
	'2007/Serbia/1038'
	'2008/China/YZCQ/Liaoning/08'
	'2008/China/LGQQ/Liaoning/08'
	'2006/China/CK/CH/LN/406'
	'2006/China/CK/CH/LN/206'
	'2006/China/CK/CH/LN/1/06'
	'2006/China/JS-3/06wd'
	'2006/China/JS-206wd'
	'2005/China/JS/1/05/Gob'
	'2007/China/HN-6-07-Ch'
	'2006/China/sc05'
	'2006/China/sc03'
	'XXXX/China/NDV04011'
	'2004/China/Guangxi13'
	'2008/Venezuela/Ven-611'
	'2003/China/WN/Tianin/03'
	'2005/China/TJ05'
	'2003/China/JS06a'
	'2002/China/SF02_Fgene'
	'2011/China/chicken/TC/9/2011'
	'2003/China/SKY03'
	'2006/China/GZ/06'
	'2005/China/JS/3/05'
	'XXXX/China/LS-1'
	'2008/China/CZ-8-06-Ch'
	'2006/China/CK/CH/NX/506'
	'2005/China/CK/CH/NX/1/05'
	'2008/China/SDWF01'
	'2006/China/JS/706'
	'XXXX/China/SDMH07'
	'XXXX/China/SDCX07'
	'2008/China/ND-XX08'
	'XXXX/China/TZ060107'
	'XXXX/China/HNDY07'
	'2007/China/CK/CH/NX/1/07'
	'2006/China/JS/606'
	'2008/China/SN-5-08-Ch'
	'2008/China/SD3'
	'2008/China/SD2'
	'2007/China/AN-9-07-Ch'
	'2008/China/DT-3-08-Ch'
	'2007/China/HA-2-07-Ch'
	'2007/China/SY-17-07-Ch'
	'2007/China/HA-15-07-Ch'
	'2007/China/HA-14-07-Ch'
	'2007/China/HA-13-07-Ch'
	'2008/China/HA-4-08-Ch'
	'2007/China/HA-20-07-Ch'
	'2006/China/HA-9-06-Ch'
	'2008/China/CH/HLJ/LL01/08'
	'2006/China/CK/CH/SD/1/06'
	'2006/China/CK/CH/HLJ/206'
	'2006/China/CK/CH/HLJ/1/06'
	'2006/China/JS/506'
	'2005/China/JS/405'
	'2006/China/YS/06'
	'2004/China/Pyan/04'
	'2003/China/JS03'
	'2001/China/JS01'
	'XXXX/China/YN-PA01'
	'2003/China/CK/CH/JL/403'
	'2006/China/CH/HLJ01306'
	'2007/China/YZ-19-07-'
	'2007/China/XZ-18-07-'
	'2007/China/CK/CH/HLJ/1/07'
	'2006/China/HLJ-48-06'
	'2007/China/SDTA'
	'2006/China/HLJ052/06'
	'2006/China/HLJ028/06'
	'2006/China/HLJ001/06'
	'2005/China/HLJ361/05'
	'2006/China/HLJ-78-06'
	'2006/China/HLJ-36-05'
	'2005/China/HLJ-13-05'
	'2003/China/SPY03'
	'2001/China/JS/601/'
	'2001/China/JS/501/'
	'2002/China/DG/02'
	'2001/China/SGM01'
	'2008/China/DFZD/Jilin/08'
	'2007/China/ZSM/Hebei/07'
	'2001/China/GM01'
	'2000/China/WF00G'
	'2007/China/SDBZH'
	'2000/China/WF00D'
	'2005/China/Md/CH/GD/1/05'
	'2002/China/FP1/02'
	'1999/China/BP01'
	'2004/China/Hebei'
	'2000/China/Ch/2000'
	'1999/China/Ch/99'
	'1998/China/Ch/98-3'
	'XXXX/China/P1'
	'XXXX/China/H2'
	'2004/China/Jinan04'
	'2000/Taiwan/TW'
	'XXXX/China/YN-C1'
	'2000/China/GX1/00'
	'2000/China/Guangxi4'
	'2000/China/Guangxi2'
	'1998/China/GD/1/98'
	'1997/China/GPMY/QY97-1'
	'2003/China/YG03'
	'2003/China/SWS03'
	'1999/China/JS02'
	'2003/China/ND/03/044'
	'XXXX/China/LZ-NDV'
	'2003/China/ND/03/018'
	'2000/China/JS-3/00'
	'1996/China/CH-A796'
	'2000/India/2K3/Chennai/Tamil_nadu'
	'2008/India/NDV/2K36'
	'1987/India/TamilNadu/NDV-2'
	'XXXX/XXXX/FieldPheasant'
	'2006/India/UP3'
	'2009/Madagascar/MGBBS'
	'2008/Madagascar/MG_725_08'
	'2011/Madagascar/MGS1595T'
	'2010/Madagascar/MGF192C'
	'2010/Madagascar/MGF166'
	'2010/Madagascar/MGF120T'
	'2011/Madagascar/MGF015C'
	'2010/Madagascar/MGF082T'
	'2011/Madagascar/MGS1130T'
	'2010/Madagascar/MGF003C'
	'2009/Madagascar/MGMNJ'
	'2008/Madagascar/MG_Meola'
	'2008/Madagascar/MG_039'
	'1992/Madagascar/MG_1992'
	'XXXX/USA/Texas'
	'XXXX/XXXX/XXXX'
	'XXXX/Hungary/Edit'
	'1944/China/Italien'
	'1933/XXXX/Her33'
	'1933/UK/Herts/33'
	'2006/China/NDVHLJ383/06'
	'2005/China/JS/205'
	'2005/China/JS/0905'
	'2004/China/CK/CH/JD/1/04'
	'2000/China/Guangxi5'
	'2010/China/Mukteswar'
	'2005/China/JS/705'
	'1974/Pakistan/Pakistan/ND1'
	'1940s/India/Mukteswar'
	'XXXX/China/FW'
	'XXXX/China/BY'
	'1985/China/ZhJ-1/85'
	'1997/China/JS-1/97b'
	'1997/China/JS-1/97a'
	'1985/China/FJ-1/85'
	'2003/China/JS06b'
	'XXXX/China/TJ03'
	'2002/China/SBD02'
	'XXXX/China/F48E9b'
	'2004/China/China/NDV04-23-647/2004'
	'XXXX/China/XXXX'
	'2003/China/China/NDV03-45-641/2003'
	'XXXX/China/F48E9c'
	'XXXX/China/F48E9a'
	'2009/China/GD09-2'
	'2002/China/JS/1/02'
	'1997/China/JS/1/97Ch'
	'1986/China/ZJ/1/86Ch'
	'XXXX/XXXX/LuoY'
	'1985/China/FJ01/85'
	'1946/China/F48E8'
	'2004/USA/MD/04-204'
	'2004/China/WDK/JX/7793'
	'2009/China/FJ0801'
	'2004/China/D_ZJ_2_04'
	'2004/China/D_ZJ_1_04'
	'2009/Madagascar/MGA284C'
	'2005/China/D_ZJ_50_05'
	'2005/China/D_JS_14_05'
	'2005/China/D_HN_37_05'
	'2005/China/D_HN_36_05'
	'2005/China/D_HN_34_05'
	'2001/Russia/FarEast/2713'
	'2002/Russia/FarEast/3652'
	'2002/Russia/FarEast/3638/'
	'2007/China/D3'
	'2005/China/D_JS_42_05'
	'2005/China/D_JS_41_05'
	'2005/China/D_JS_40_05'
	'2005/China/R8'
	'2009/Madagascar/MGA057C'
	'2005/China/D_JS_39_05'
	'2005/China/D_SD_15_05'
	'2005/China/D_JS_53_05'
	'2005/China/D_JS_51_05'
	'2004/China/D_ZJ_3_04'
	'2004/China/D_AH_6_04'
	'2004/China/D_AH_5_04'
	'2004/China/D_AH_13_04'
	'2001/Russia/FarEast/2687'
	'2001/Russia/FarEast/2686'
	'1967/Ireland/Ulster/mutant'
	'1967/Ireland/Ulster'
	'1967/Ireland/Ulster/67'
	'1967/Ireland/Uls/67'
	'XXXX/XXXX/Heb02'
	'1976/Japan/D2676'
	'2005/Australia/I-2vaccine'
	'2005/Australia/I-2progenitor'
	'XXXX/China/NDV016540'
	'XXXX/China/NDV01612'
	'XXXX/China/NDV01608'
	'XXXX/China/NDV015857'
	'XXXX/China/NDV015239'
	'XXXX/China/NDV981634'
	'XXXX/China/NDV01683'
	'XXXX/China/NDV016411'
	'XXXX/China/NDV006150'
	'2009/South Korea/KR/Turkey/KU_LBM116/09'
	'1998/Australia/APMV-1/chicken/Australia/9809-19-1107/1998'
	'1998/Australia/98-1252'
	'1998/Australia/98-1249'
	'2001/Australia/01-1108'
	'1999/Australia/PR-32'
	'2002/Australia/02-1334'
	'1999/Australia/99-655'
	'1999/Australia/1435'
	'1999/Australia/0868-lo'
	'1999/Australia/0868-hi'
	'1998/Australia/98-1154'
	'2006/China/CK/CH/NX1/06'
	'2006/China/CK/CH/NX/406'
	'2006/China/CK/CH/NX/206'
	'2009/China/TS09-C'
	'2006/China/CK/CH/NX/3/06'
	'1997/China/JL01'
	'2009/South Korea/KR/CK/KU_LBM255/09'
	'2010/South Korea/KR/Pheasant/KU_LBM139/10'
	'2011/China/SDFC07'
	'2007/China/XZ-32-07-Ch'
	'2008/Malaysia/1041-632'
	'1966/Australia/V4Vaccine'
	'1966/Australia/QueenslandV4/66'
	'2001/USA/A/01-1383'
	'1994/Sweden/BHG'
	'XXXX/XXXX/HZ'
	'2002/USA/492'
	'1962/Japan/Ishi/62'
	'2000/Argentina/126C.00'
	'1998/Argentina/32C/T.98'
	'2001/USA/TX01-130'
	'2001/USA/TX/TX01-130'
	'1987/USA/87-486'
	'2004/USA/04-411b'
	'2004/USA/04-411a'
	'2003/USA/03-632b'
	'2003/USA/03-632a'
	'2000/USA/MN00-32'
	'2000/USA/00-32'
	'2000/USA/MN00-39'
	'1999/USA/99-376b'
	'1999/USA/99-376a'
	'1986/USA/86-233'
	'2007/China/XZ-29-07-Ch'
	'1997/XXXX/NDV-JL-1/97'
	'1995/Japan/Met/95'
	'1989/USA/VGGA/89'
	'1988/USA/VG/GA-clone5'
	'1987/USA/VG/GA'
	'1947/USA/B1-Takaski'
	'2006/China/Go/CH/HLJ/1/06a'
	'2006/China/CH/HLJ/206'
	'1947/USA/BI/47'
	'1947/USA/B1'
	'XXXX/China/DB5'
	'XXXX/China/wfNDV'
	'2006/China/CK/CH/LN/3/06'
	'XXXX/China/TN'
	'XXXX/India/D58'
	'XXXX/China/HB92'
	'XXXX/China/NDV015436'
	'XXXX/China/NDV012639'
	'XXXX/China/NDV007355'
	'2003/China/SP13'
	'XXXX/China/NDV03214'
	'XXXX/China/NDV032138'
	'XXXX/China/NDV027344'
	'XXXX/China/NDV024616'
	'2007/China/TYQ/Shanxi'
	'2006/China/KQ/Liaoning/06'
	'2005/China/MQ/Liaoning'
	'2003/China/Fujian/FM1/03'
	'XXXX/China/NDV023056-1'
	'XXXX/China/NDV021343'
	'XXXX/China/NDV021022'
	'XXXX/China/NDV017325'
	'XXXX/China/NDV0210234'
	'XXXX/China/NDV011022'
	'XXXX/China/NDV021344'
	'XXXX/China/NDV990511'
	'XXXX/China/NDV038952'
	'2001/China/JL-1'
	'2000/China/JL-1'
	'XXXX/XXXX/LAS/46'
	'XXXX/China/PNDV1'
	'2010/China/LaSota'
	'2007/China/YZ-27-07-Ch'
	'2007/China/XZ-34-07-Ch'
	'2007/China/YZ-24-07-Ch'
	'2007/China/XZ-33-07-Ch'
	'2007/China/XZ-30-07-Ch'
	'2004/China/SD/204'
	'2004/China/JS/1/04'
	'2004/China/SD/404'
	'2004/China/SD/3/04'
	'2004/China/AH/1/04'
	'2003/China/SD/1/03'
	'2003/China/SY03'
	'2002/China/SBZ02'
	'2008/China/XZ-8-08-Ch'
	'2008/China/DFF3Q/Beijing/08'
	'2007/China/XZ-7-07-Ch'
	'2007/China/XZ-4-07-Ch'
	'2007/China/YZ-25-07-Ch'
	'2007/China/XZ-26-07-Ch'
	'2007/China/HA-3-07'
	'2007/China/CK/CH/HLJ/407'
	'2007/China/CK/CH/HLJ/3/07'
	'2007/China/CK/CH/HLJ/207'
	'2004/China/SQZ04'
	'2007/China/NN1007'
	'1946/USA/Lasota_AY'
	'1946/USA/Lasota_AF'
	'2000/China/ZJ'
	'1997/India/NDVCUL97'
	'2003/China/JS05'
	'1999/China/QE01'
	'XXXX/China/HN0801'
	'XXXX/Argentina/88T.00'
	'1946/USA/Lasota_clone30a'
	'1950/USA/Lasota'
	'1946/USA/Lasota_clone30b'
	'1947/USA/Lasota_F_mutant'
	'1946/USA/Lasota'
	'2005/Egypt/Egypt/1'
	'XXXX/China/AQI-ND026'
	'2005/China/JS/1/05/Goa'
	'2004/China/SD/604'
	'2004/China/SD/1/04'
	'XXXX/China/NDV02'
	'1948/USA/TEX/48'
	'XXXX/China/NDV04'
	'XXXX/China/NDV01'
	'XXXX/China/NDV05'
	'XXXX/China/NDV03'
	'1998/India/NDV2K17'
	'1948/USA/Roakin/48'
	'2006/Egypt/Egypt/4'
	'2006/Egypt/Egypt/2'
	'1948/USA/APMV-1U.S.TX'
	'XXXX/XXXX/ITA/45'
	'XXXX/XXXX/BeaudetteC'
	'1945/USA/BEA/45'
	'XXXX/XXXX/Miyadera'
	'1932/Australia/Victoria'
	'1932/Australia/Australia/32'
	'1947/Mexico/chicken/Mexico/Queretaro/452/1947'
	'1998/USA/AK/196'
;
end;
begin trees;
	tree tree_1 = [&R] (('2008/Dominican Republic/499-31':1.0,(((('2010/Malaysia/AF2240-I':1.0,('XXXX/Argentina/Trenque/Lauquen/70':1.0,('1985/China/QH4':1.0,'1979/China/QH1':1.0)[&label=99]:1.0)[&label=96]:1.0)[&label=75]:1.0,'1960s/Malaysia/AF2240':1.0)[&!color=#-6724096,!collapse={"collapsed",19.0},label=82]:1.0,((('XXXX/Canada/Cormorant Canada':1.0,(('1993/USA/anhinga':1.0,('XXXX/USA/rAnhinga':1.…
end;
begin figtree;
	set appearance.backgroundColorAttribute="Default";
	set appearance.backgroundColour=#-1;
	set appearance.branchColorAttribute="User selection";
	set appearance.branchLineWidth=2.0;
	set appearance.branchMinLineWidth=0.0;
	set appearance.branchWidthAttribute="Fixed";
	set appearance.foregroundColour=#-16777216;
	set appearance.selectionColour=#-2144520576;
	set branchLabels.colorAttribute="User selection";
	set branchLabels.displayAttribute="label";
	set branchLabels.fontName="Arial";
	set branchLabels.fontSize=12;
	set branchLabels.fontStyle=0;
	set branchLabels.isShown=true;
	set branchLabels.significantDigits=4;
	set layout.expansion=0;
	set layout.layoutType="RECTILINEAR";
	set layout.zoom=0;
	set legend.attribute="label";
	set legend.fontSize=10.0;
	set legend.isShown=false;
	set legend.significantDigits=4;
	set nodeBars.barWidth=4.0;
	set nodeBars.displayAttribute=null;
	set nodeBars.isShown=false;
	set nodeLabels.colorAttribute="User selection";
	set nodeLabels.displayAttribute="Node ages";
	set nodeLabels.fontName="Arial";
	set nodeLabels.fontSize=12;
	set nodeLabels.fontStyle=0;
	set nodeLabels.isShown=false;
	set nodeLabels.significantDigits=4;
	set nodeShape.colourAttribute="User selection";
	set nodeShape.isShown=true;
	set nodeShape.minSize=10.0;
	set nodeShape.scaleType=Width;
	set nodeShape.shapeType=Circle;
	set nodeShape.size=6.0;
	set nodeShape.sizeAttribute="Fixed";
	set polarLayout.alignTipLabels=false;
	set polarLayout.angularRange=0;
	set polarLayout.rootAngle=0;
	set polarLayout.rootLength=100;
	set polarLayout.showRoot=true;
	set radialLayout.spread=0.0;
	set rectilinearLayout.alignTipLabels=false;
	set rectilinearLayout.curvature=0;
	set rectilinearLayout.rootLength=100;
	set scale.offsetAge=0.0;
	set scale.rootAge=1.0;
	set scale.scaleFactor=1.0;
	set scale.scaleRoot=false;
	set scaleAxis.automaticScale=true;
	set scaleAxis.fontSize=8.0;
	set scaleAxis.isShown=false;
	set scaleAxis.lineWidth=1.0;
	set scaleAxis.majorTicks=1.0;
	set scaleAxis.origin=0.0;
	set scaleAxis.reverseAxis=false;
	set scaleAxis.showGrid=true;
	set scaleBar.automaticScale=true;
	set scaleBar.fontSize=12.0;
	set scaleBar.isShown=false;
	set scaleBar.lineWidth=1.0;
	set scaleBar.scaleRange=3.0;
	set tipLabels.colorAttribute="User selection";
	set tipLabels.displayAttribute="Names";
	set tipLabels.fontName="Arial";
	set tipLabels.fontSize=12;
	set tipLabels.fontStyle=0;
	set tipLabels.isShown=true;
	set tipLabels.significantDigits=4;
	set trees.order=false;
	set trees.orderType="increasing";
	set trees.rooting=false;
	set trees.rootingType="User Selection";
	set trees.transform=false;
	set trees.transformType="cladogram";
end;
